# Supplementary material for: Improvement of Peak Integration in Capillary Electrophoresis: Reference Data Set No. 1
Source: Electrophoresis. 2026 Mar 11;47(4):276–94. doi: 10.1002/elps.70077 (PMC13084974; doi:10.1002/elps.70077)
Supplement: Supplementary file 1 — Supporting File 1: elps70077‐sup‐0001‐SupMat.zip. [file ELPS-47--s001.zip]

Archive with 1,312 entries (1,311 files):
- Experts' Integration Limits/
- Experts' Integration Limits/com1-type1-sam1-P11.csv
- Experts' Integration Limits/com1-type1-sam1-P15.csv
- Experts' Integration Limits/com1-type1-sam1-P17.csv
- Experts' Integration Limits/com1-type1-sam1-P25.csv
- Experts' Integration Limits/com1-type1-sam1-P6.csv
- Experts' Integration Limits/com1-type1-sam10-P11.csv
- Experts' Integration Limits/com1-type1-sam10-P15.csv
- Experts' Integration Limits/com1-type1-sam10-P17.csv
- Experts' Integration Limits/com1-type1-sam10-P25.csv
- Experts' Integration Limits/com1-type1-sam10-P6.csv
- Experts' Integration Limits/com1-type1-sam11-P11.csv
- Experts' Integration Limits/com1-type1-sam11-P15.csv
- Experts' Integration Limits/com1-type1-sam11-P17.csv
- Experts' Integration Limits/com1-type1-sam11-P25.csv
- Experts' Integration Limits/com1-type1-sam11-P6.csv
- Experts' Integration Limits/com1-type1-sam2-P10.csv
- Experts' Integration Limits/com1-type1-sam2-P14.csv
- Experts' Integration Limits/com1-type1-sam2-P18.csv
- Experts' Integration Limits/com1-type1-sam2-P23.csv
- Experts' Integration Limits/com1-type1-sam2-P26.csv
- Experts' Integration Limits/com1-type1-sam3-P1.csv
- Experts' Integration Limits/com1-type1-sam3-P13.csv
- Experts' Integration Limits/com1-type1-sam3-P19.csv
- Experts' Integration Limits/com1-type1-sam3-P2.csv
- Experts' Integration Limits/com1-type1-sam3-P20.csv
- Experts' Integration Limits/com1-type1-sam3-P24.csv
- Experts' Integration Limits/com1-type1-sam4-P11.csv
- Experts' Integration Limits/com1-type1-sam4-P15.csv
- Experts' Integration Limits/com1-type1-sam4-P17.csv
- Experts' Integration Limits/com1-type1-sam4-P25.csv
- Experts' Integration Limits/com1-type1-sam4-P6.csv
- Experts' Integration Limits/com1-type1-sam5-P10.csv
- Experts' Integration Limits/com1-type1-sam5-P14.csv
- Experts' Integration Limits/com1-type1-sam5-P18.csv
- Experts' Integration Limits/com1-type1-sam5-P23.csv
- Experts' Integration Limits/com1-type1-sam5-P26.csv
- Experts' Integration Limits/com1-type1-sam5-P4.csv
- Experts' Integration Limits/com1-type1-sam6-P1.csv
- Experts' Integration Limits/com1-type1-sam6-P13.csv
- Experts' Integration Limits/com1-type1-sam6-P19.csv
- Experts' Integration Limits/com1-type1-sam6-P2.csv
- Experts' Integration Limits/com1-type1-sam6-P20.csv
- Experts' Integration Limits/com1-type1-sam6-P24.csv
- Experts' Integration Limits/com1-type1-sam7-P11.csv
- Experts' Integration Limits/com1-type1-sam7-P15.csv
- Experts' Integration Limits/com1-type1-sam7-P17.csv
- Experts' Integration Limits/com1-type1-sam7-P25.csv
- Experts' Integration Limits/com1-type1-sam7-P6.csv
- Experts' Integration Limits/com1-type1-sam8-P10.csv
- Experts' Integration Limits/com1-type1-sam8-P14.csv
- Experts' Integration Limits/com1-type1-sam8-P18.csv
- Experts' Integration Limits/com1-type1-sam8-P23.csv
- Experts' Integration Limits/com1-type1-sam8-P26.csv
- Experts' Integration Limits/com1-type1-sam8-P4.csv
- Experts' Integration Limits/com1-type1-sam9-P1.csv
- Experts' Integration Limits/com1-type1-sam9-P13.csv
- Experts' Integration Limits/com1-type1-sam9-P19.csv
- Experts' Integration Limits/com1-type1-sam9-P2.csv
- Experts' Integration Limits/com1-type1-sam9-P20.csv
- Experts' Integration Limits/com1-type1-sam9-P24.csv
- Experts' Integration Limits/com1-type2-sam1-P1.csv
- Experts' Integration Limits/com1-type2-sam1-P13.csv
- Experts' Integration Limits/com1-type2-sam1-P19.csv
- Experts' Integration Limits/com1-type2-sam1-P2.csv
- Experts' Integration Limits/com1-type2-sam1-P20.csv
- Experts' Integration Limits/com1-type2-sam1-P24.csv
- Experts' Integration Limits/com1-type2-sam10-P1.csv
- Experts' Integration Limits/com1-type2-sam10-P13.csv
- Experts' Integration Limits/com1-type2-sam10-P19.csv
- Experts' Integration Limits/com1-type2-sam10-P2.csv
- Experts' Integration Limits/com1-type2-sam10-P20.csv
- Experts' Integration Limits/com1-type2-sam10-P24.csv
- Experts' Integration Limits/com1-type2-sam11-P11.csv
- Experts' Integration Limits/com1-type2-sam11-P15.csv
- Experts' Integration Limits/com1-type2-sam11-P17.csv
- Experts' Integration Limits/com1-type2-sam11-P25.csv
- Experts' Integration Limits/com1-type2-sam11-P6.csv
- Experts' Integration Limits/com1-type2-sam2-P11.csv
- Experts' Integration Limits/com1-type2-sam2-P15.csv
- Experts' Integration Limits/com1-type2-sam2-P17.csv
- Experts' Integration Limits/com1-type2-sam2-P25.csv
- Experts' Integration Limits/com1-type2-sam2-P6.csv
- Experts' Integration Limits/com1-type2-sam3-P10.csv
- Experts' Integration Limits/com1-type2-sam3-P14.csv
- Experts' Integration Limits/com1-type2-sam3-P18.csv
- Experts' Integration Limits/com1-type2-sam3-P23.csv
- Experts' Integration Limits/com1-type2-sam3-P26.csv
- Experts' Integration Limits/com1-type2-sam3-P4.csv
- Experts' Integration Limits/com1-type2-sam4-P1.csv
- Experts' Integration Limits/com1-type2-sam4-P13.csv
- Experts' Integration Limits/com1-type2-sam4-P19.csv
- Experts' Integration Limits/com1-type2-sam4-P2.csv
- Experts' Integration Limits/com1-type2-sam4-P20.csv
- Experts' Integration Limits/com1-type2-sam4-P24.csv
- Experts' Integration Limits/com1-type2-sam5-P11.csv
- Experts' Integration Limits/com1-type2-sam5-P15.csv
- Experts' Integration Limits/com1-type2-sam5-P17.csv
- Experts' Integration Limits/com1-type2-sam5-P25.csv
- Experts' Integration Limits/com1-type2-sam5-P6.csv
- Experts' Integration Limits/com1-type2-sam6-P10.csv
- Experts' Integration Limits/com1-type2-sam6-P14.csv
- Experts' Integration Limits/com1-type2-sam6-P18.csv
- Experts' Integration Limits/com1-type2-sam6-P23.csv
- Experts' Integration Limits/com1-type2-sam6-P26.csv
- Experts' Integration Limits/com1-type2-sam6-P4.csv
- Experts' Integration Limits/com1-type2-sam7-P1.csv
- Experts' Integration Limits/com1-type2-sam7-P13.csv
- Experts' Integration Limits/com1-type2-sam7-P19.csv
- Experts' Integration Limits/com1-type2-sam7-P2.csv
- Experts' Integration Limits/com1-type2-sam7-P20.csv
- Experts' Integration Limits/com1-type2-sam7-P24.csv
- Experts' Integration Limits/com1-type2-sam8-P11.csv
- Experts' Integration Limits/com1-type2-sam8-P15.csv
- Experts' Integration Limits/com1-type2-sam8-P17.csv
- Experts' Integration Limits/com1-type2-sam8-P25.csv
- Experts' Integration Limits/com1-type2-sam8-P6.csv
- Experts' Integration Limits/com1-type2-sam9-P10.csv
- Experts' Integration Limits/com1-type2-sam9-P14.csv
- Experts' Integration Limits/com1-type2-sam9-P18.csv
- Experts' Integration Limits/com1-type2-sam9-P23.csv
- Experts' Integration Limits/com1-type2-sam9-P26.csv
- Experts' Integration Limits/com1-type2-sam9-P4.csv
- Experts' Integration Limits/com1-type3-sam1-P10.csv
- Experts' Integration Limits/com1-type3-sam1-P14.csv
- Experts' Integration Limits/com1-type3-sam1-P18.csv
- Experts' Integration Limits/com1-type3-sam1-P23.csv
- Experts' Integration Limits/com1-type3-sam1-P26.csv
- Experts' Integration Limits/com1-type3-sam1-P4.csv
- Experts' Integration Limits/com1-type3-sam10-P1.csv
- Experts' Integration Limits/com1-type3-sam10-P13.csv
- Experts' Integration Limits/com1-type3-sam10-P19.csv
- Experts' Integration Limits/com1-type3-sam10-P2.csv
- Experts' Integration Limits/com1-type3-sam10-P20.csv
- Experts' Integration Limits/com1-type3-sam10-P24.csv
- Experts' Integration Limits/com1-type3-sam11-P1.csv
- Experts' Integration Limits/com1-type3-sam11-P13.csv
- Experts' Integration Limits/com1-type3-sam11-P19.csv
- Experts' Integration Limits/com1-type3-sam11-P2.csv
- Experts' Integration Limits/com1-type3-sam11-P20.csv
- Experts' Integration Limits/com1-type3-sam11-P24.csv
- Experts' Integration Limits/com1-type3-sam2-P1.csv
- Experts' Integration Limits/com1-type3-sam2-P13.csv
- Experts' Integration Limits/com1-type3-sam2-P19.csv
- Experts' Integration Limits/com1-type3-sam2-P2.csv
- Experts' Integration Limits/com1-type3-sam2-P20.csv
- Experts' Integration Limits/com1-type3-sam2-P24.csv
- Experts' Integration Limits/com1-type3-sam3-P11.csv
- Experts' Integration Limits/com1-type3-sam3-P15.csv
- Experts' Integration Limits/com1-type3-sam3-P17.csv
- Experts' Integration Limits/com1-type3-sam3-P25.csv
- Experts' Integration Limits/com1-type3-sam3-P6.csv
- Experts' Integration Limits/com1-type3-sam4-P10.csv
- Experts' Integration Limits/com1-type3-sam4-P14.csv
- Experts' Integration Limits/com1-type3-sam4-P18.csv
- Experts' Integration Limits/com1-type3-sam4-P23.csv
- Experts' Integration Limits/com1-type3-sam4-P26.csv
- Experts' Integration Limits/com1-type3-sam4-P4.csv
- Experts' Integration Limits/com1-type3-sam5-P1.csv
- Experts' Integration Limits/com1-type3-sam5-P13.csv
- Experts' Integration Limits/com1-type3-sam5-P19.csv
- Experts' Integration Limits/com1-type3-sam5-P2.csv
- Experts' Integration Limits/com1-type3-sam5-P20.csv
- Experts' Integration Limits/com1-type3-sam5-P24.csv
- Experts' Integration Limits/com1-type3-sam6-P11.csv
- Experts' Integration Limits/com1-type3-sam6-P15.csv
- Experts' Integration Limits/com1-type3-sam6-P17.csv
- Experts' Integration Limits/com1-type3-sam6-P25.csv
- Experts' Integration Limits/com1-type3-sam6-P6.csv
- Experts' Integration Limits/com1-type3-sam7-P10.csv
- Experts' Integration Limits/com1-type3-sam7-P14.csv
- Experts' Integration Limits/com1-type3-sam7-P18.csv
- Experts' Integration Limits/com1-type3-sam7-P23.csv
- Experts' Integration Limits/com1-type3-sam7-P26.csv
- Experts' Integration Limits/com1-type3-sam7-P4.csv
- Experts' Integration Limits/com1-type3-sam8-P1.csv
- Experts' Integration Limits/com1-type3-sam8-P13.csv
- Experts' Integration Limits/com1-type3-sam8-P19.csv
- Experts' Integration Limits/com1-type3-sam8-P2.csv
- Experts' Integration Limits/com1-type3-sam8-P20.csv
- Experts' Integration Limits/com1-type3-sam8-P24.csv
- Experts' Integration Limits/com1-type3-sam9-P11.csv
- Experts' Integration Limits/com1-type3-sam9-P15.csv
- Experts' Integration Limits/com1-type3-sam9-P17.csv
- Experts' Integration Limits/com1-type3-sam9-P25.csv
- Experts' Integration Limits/com1-type3-sam9-P6.csv
- Experts' Integration Limits/com1-type4-sam1-P11.csv
- Experts' Integration Limits/com1-type4-sam1-P15.csv
- Experts' Integration Limits/com1-type4-sam1-P17.csv
- Experts' Integration Limits/com1-type4-sam1-P25.csv
- Experts' Integration Limits/com1-type4-sam1-P6.csv
- Experts' Integration Limits/com1-type4-sam10-P11.csv
- Experts' Integration Limits/com1-type4-sam10-P15.csv
- Experts' Integration Limits/com1-type4-sam10-P17.csv
- Experts' Integration Limits/com1-type4-sam10-P25.csv
- Experts' Integration Limits/com1-type4-sam10-P6.csv
- Experts' Integration Limits/com1-type4-sam11-P10.csv
- Experts' Integration Limits/com1-type4-sam11-P14.csv
- Experts' Integration Limits/com1-type4-sam11-P18.csv
- Experts' Integration Limits/com1-type4-sam11-P23.csv
- Experts' Integration Limits/com1-type4-sam11-P26.csv
- Experts' Integration Limits/com1-type4-sam11-P4.csv
- Experts' Integration Limits/com1-type4-sam2-P10.csv
- Experts' Integration Limits/com1-type4-sam2-P14.csv
- Experts' Integration Limits/com1-type4-sam2-P18.csv
- Experts' Integration Limits/com1-type4-sam2-P23.csv
- Experts' Integration Limits/com1-type4-sam2-P26.csv
- Experts' Integration Limits/com1-type4-sam2-P4.csv
- Experts' Integration Limits/com1-type4-sam3-P1.csv
- Experts' Integration Limits/com1-type4-sam3-P10.csv
- Experts' Integration Limits/com1-type4-sam3-P11.csv
- Experts' Integration Limits/com1-type4-sam3-P13.csv
- Experts' Integration Limits/com1-type4-sam3-P14.csv
- Experts' Integration Limits/com1-type4-sam3-P15.csv
- Experts' Integration Limits/com1-type4-sam3-P17.csv
- Experts' Integration Limits/com1-type4-sam3-P18.csv
- Experts' Integration Limits/com1-type4-sam3-P19.csv
- Experts' Integration Limits/com1-type4-sam3-P2.csv
- Experts' Integration Limits/com1-type4-sam3-P20.csv
- Experts' Integration Limits/com1-type4-sam3-P23.csv
- Experts' Integration Limits/com1-type4-sam3-P24.csv
- Experts' Integration Limits/com1-type4-sam3-P25.csv
- Experts' Integration Limits/com1-type4-sam3-P26.csv
- Experts' Integration Limits/com1-type4-sam3-P4.csv
- Experts' Integration Limits/com1-type4-sam3-P6.csv
- Experts' Integration Limits/com1-type4-sam4-P11.csv
- Experts' Integration Limits/com1-type4-sam4-P15.csv
- Experts' Integration Limits/com1-type4-sam4-P17.csv
- Experts' Integration Limits/com1-type4-sam4-P25.csv
- Experts' Integration Limits/com1-type4-sam4-P6.csv
- Experts' Integration Limits/com1-type4-sam5-P10.csv
- Experts' Integration Limits/com1-type4-sam5-P14.csv
- Experts' Integration Limits/com1-type4-sam5-P18.csv
- Experts' Integration Limits/com1-type4-sam5-P23.csv
- Experts' Integration Limits/com1-type4-sam5-P26.csv
- Experts' Integration Limits/com1-type4-sam5-P4.csv
- Experts' Integration Limits/com1-type4-sam6-P1.csv
- Experts' Integration Limits/com1-type4-sam6-P13.csv
- Experts' Integration Limits/com1-type4-sam6-P19.csv
- Experts' Integration Limits/com1-type4-sam6-P2.csv
- Experts' Integration Limits/com1-type4-sam6-P20.csv
- Experts' Integration Limits/com1-type4-sam6-P24.csv
- Experts' Integration Limits/com1-type4-sam7-P11.csv
- Experts' Integration Limits/com1-type4-sam7-P15.csv
- Experts' Integration Limits/com1-type4-sam7-P17.csv
- Experts' Integration Limits/com1-type4-sam7-P25.csv
- Experts' Integration Limits/com1-type4-sam7-P6.csv
- Experts' Integration Limits/com1-type4-sam8-P10.csv
- Experts' Integration Limits/com1-type4-sam8-P14.csv
- Experts' Integration Limits/com1-type4-sam8-P18.csv
- Experts' Integration Limits/com1-type4-sam8-P23.csv
- Experts' Integration Limits/com1-type4-sam8-P26.csv
- Experts' Integration Limits/com1-type4-sam8-P4.csv
- Experts' Integration Limits/com1-type4-sam9-P1.csv
- Experts' Integration Limits/com1-type4-sam9-P13.csv
- Experts' Integration Limits/com1-type4-sam9-P19.csv
- Experts' Integration Limits/com1-type4-sam9-P2.csv
- Experts' Integration Limits/com1-type4-sam9-P20.csv
- Experts' Integration Limits/com1-type4-sam9-P24.csv
- Experts' Integration Limits/com1-type5-sam1-P1.csv
- Experts' Integration Limits/com1-type5-sam1-P13.csv
- Experts' Integration Limits/com1-type5-sam1-P19.csv
- Experts' Integration Limits/com1-type5-sam1-P2.csv
- Experts' Integration Limits/com1-type5-sam1-P20.csv
- Experts' Integration Limits/com1-type5-sam1-P24.csv
- Experts' Integration Limits/com1-type5-sam10-P1.csv
- Experts' Integration Limits/com1-type5-sam10-P13.csv
- Experts' Integration Limits/com1-type5-sam10-P19.csv
- Experts' Integration Limits/com1-type5-sam10-P2.csv
- Experts' Integration Limits/com1-type5-sam10-P20.csv
- Experts' Integration Limits/com1-type5-sam10-P24.csv
- Experts' Integration Limits/com1-type5-sam11-P11.csv
- Experts' Integration Limits/com1-type5-sam11-P15.csv
- Experts' Integration Limits/com1-type5-sam11-P17.csv
- Experts' Integration Limits/com1-type5-sam11-P25.csv
- Experts' Integration Limits/com1-type5-sam11-P6.csv
- Experts' Integration Limits/com1-type5-sam2-P11.csv
- Experts' Integration Limits/com1-type5-sam2-P15.csv
- Experts' Integration Limits/com1-type5-sam2-P17.csv
- Experts' Integration Limits/com1-type5-sam2-P25.csv
- Experts' Integration Limits/com1-type5-sam2-P6.csv
- Experts' Integration Limits/com1-type5-sam3-P10.csv
- Experts' Integration Limits/com1-type5-sam3-P14.csv
- Experts' Integration Limits/com1-type5-sam3-P18.csv
- Experts' Integration Limits/com1-type5-sam3-P23.csv
- Experts' Integration Limits/com1-type5-sam3-P26.csv
- Experts' Integration Limits/com1-type5-sam3-P4.csv
- Experts' Integration Limits/com1-type5-sam4-P1.csv
- Experts' Integration Limits/com1-type5-sam4-P13.csv
- Experts' Integration Limits/com1-type5-sam4-P19.csv
- Experts' Integration Limits/com1-type5-sam4-P2.csv
- Experts' Integration Limits/com1-type5-sam4-P20.csv
- Experts' Integration Limits/com1-type5-sam4-P24.csv
- Experts' Integration Limits/com1-type5-sam5-P11.csv
- Experts' Integration Limits/com1-type5-sam5-P15.csv
- Experts' Integration Limits/com1-type5-sam5-P17.csv
- Experts' Integration Limits/com1-type5-sam5-P25.csv
- Experts' Integration Limits/com1-type5-sam5-P6.csv
- Experts' Integration Limits/com1-type5-sam6-P10.csv
- Experts' Integration Limits/com1-type5-sam6-P14.csv
[truncated: 1,012 more entries]
