# Supplementary material for: Improvement of Peak Integration in Capillary Electrophoresis: Reference Data Set No. 1
Source: Electrophoresis. 2026 Mar 11;47(4):276–94. doi: 10.1002/elps.70077 (PMC13084974; doi:10.1002/elps.70077)
Supplement: Supplementary file 1 — Supporting File 1: elps70077‐sup‐0001‐SupMat.zip. [file ELPS-47--s001.zip › Experts' Integration Limits/com1-type1-sam1-P15.csv]

1175	1.62
1215	85.42
1215	85.42
1275	3.41
1358	6.26
1380	5.32
1532	3.64
1976	45.83
1976	45.83
2050	28.58
2050	28.58
2122	15.6
2122	15.6
2207	5.41
2292	0.97
2370	0.79
