# Supplementary material for: Improvement of Peak Integration in Capillary Electrophoresis: Reference Data Set No. 1
Source: Electrophoresis. 2026 Mar 11;47(4):276–94. doi: 10.1002/elps.70077 (PMC13084974; doi:10.1002/elps.70077)
Supplement: Supplementary file 1 — Supporting File 1: elps70077‐sup‐0001‐SupMat.zip. [file ELPS-47--s001.zip › Experts' Integration Limits/com1-type1-sam1-P17.csv]

1186	3.91
1216	84.46
1216	84.46
1274	3.54
1533	3.63
1789	76.35
1789	76.35
1939	82.75
1939	82.75
1976	45.83
1976	45.83
2050	28.58
2050	28.58
2078	21.85
2078	21.85
2123	15.4
2123	15.4
2174	10.92
2174	10.92
2239	0.63
2294	0.0
2372	0.34
