# Supplementary material for: Improvement of Peak Integration in Capillary Electrophoresis: Reference Data Set No. 1
Source: Electrophoresis. 2026 Mar 11;47(4):276–94. doi: 10.1002/elps.70077 (PMC13084974; doi:10.1002/elps.70077)
Supplement: Supplementary file 1 — Supporting File 1: elps70077‐sup‐0001‐SupMat.zip. [file ELPS-47--s001.zip › Experts' Integration Limits/com1-type1-sam1-P25.csv]

1179	0.41
1216	84.46
1216	84.46
1255	9.4
1353	5.34
1386	4.54
1602	10.47
1977	45.46
1977	45.46
2051	28.31
2051	28.31
2095	16.8
2123	15.4
2145	19.53
2145	19.53
2174	10.92
2296	0.24
2368	1.43
