# Supplementary material for: Improvement of Peak Integration in Capillary Electrophoresis: Reference Data Set No. 1
Source: Electrophoresis. 2026 Mar 11;47(4):276–94. doi: 10.1002/elps.70077 (PMC13084974; doi:10.1002/elps.70077)
Supplement: Supplementary file 1 — Supporting File 1: elps70077‐sup‐0001‐SupMat.zip. [file ELPS-47--s001.zip › Experts' Integration Limits/com1-type1-sam1-P6.csv]

1186	3.91
1215	85.42
1215	85.42
1238	20.47
1783	78.63
1830	167.64
1830	167.64
1935	85.45
1935	85.45
1972	48.03
1972	48.03
2049	28.98
