# Supplementary material for: Improvement of Peak Integration in Capillary Electrophoresis: Reference Data Set No. 1
Source: Electrophoresis. 2026 Mar 11;47(4):276–94. doi: 10.1002/elps.70077 (PMC13084974; doi:10.1002/elps.70077)
Supplement: Supplementary file 1 — Supporting File 1: elps70077‐sup‐0001‐SupMat.zip. [file ELPS-47--s001.zip › Experts' Integration Limits/com1-type1-sam10-P25.csv]

1176	2.39
1251	16.78
1353	28.06
1391	31.66
1425	35.57
1456	48.68
1456	48.68
1828	206.82
1828	206.82
1884	25.98
1884	25.98
1899	20.56
