# Supplementary material for: Improvement of Peak Integration in Capillary Electrophoresis: Reference Data Set No. 1
Source: Electrophoresis. 2026 Mar 11;47(4):276–94. doi: 10.1002/elps.70077 (PMC13084974; doi:10.1002/elps.70077)
Supplement: Supplementary file 1 — Supporting File 1: elps70077‐sup‐0001‐SupMat.zip. [file ELPS-47--s001.zip › Experts' Integration Limits/com1-type1-sam10-P6.csv]

1193	16.21
1215	99.29
1215	99.29
1226	60.15
1226	60.15
1238	24.66
1285	16.82
1828	206.82
1828	206.82
1875	39.35
1875	39.35
2028	1.84
