# Supplementary material for: Improvement of Peak Integration in Capillary Electrophoresis: Reference Data Set No. 1
Source: Electrophoresis. 2026 Mar 11;47(4):276–94. doi: 10.1002/elps.70077 (PMC13084974; doi:10.1002/elps.70077)
Supplement: Supplementary file 1 — Supporting File 1: elps70077‐sup‐0001‐SupMat.zip. [file ELPS-47--s001.zip › Experts' Integration Limits/com1-type1-sam11-P15.csv]

1175	0
1264	6.34
1264	6.34
1390	21.7
1390	21.7
1824	194.12
1824	194.12
1890	28.61
1890	28.61
1960	10.61
1960	10.61
2010	1.34
