# Supplementary material for: Improvement of Peak Integration in Capillary Electrophoresis: Reference Data Set No. 1
Source: Electrophoresis. 2026 Mar 11;47(4):276–94. doi: 10.1002/elps.70077 (PMC13084974; doi:10.1002/elps.70077)
Supplement: Supplementary file 1 — Supporting File 1: elps70077‐sup‐0001‐SupMat.zip. [file ELPS-47--s001.zip › Experts' Integration Limits/com1-type1-sam11-P25.csv]

1176	0.0
1262	6.9
1416	23.26
1448	31.33
1448	31.33
1481	41.17
1481	41.17
1823	192.23
1823	192.23
1881	29.79
1881	29.79
1893	26.14
