# Supplementary material for: Improvement of Peak Integration in Capillary Electrophoresis: Reference Data Set No. 1
Source: Electrophoresis. 2026 Mar 11;47(4):276–94. doi: 10.1002/elps.70077 (PMC13084974; doi:10.1002/elps.70077)
Supplement: Supplementary file 1 — Supporting File 1: elps70077‐sup‐0001‐SupMat.zip. [file ELPS-47--s001.zip › Experts' Integration Limits/com1-type1-sam11-P6.csv]

1192	8.47
1213	116.23
1213	116.23
1225	59.43
1225	59.43
1237	24.53
1312	11.37
1832	205.86
1832	205.86
1878	33.65
1878	33.65
2033	0.0
