# Supplementary material for: Improvement of Peak Integration in Capillary Electrophoresis: Reference Data Set No. 1
Source: Electrophoresis. 2026 Mar 11;47(4):276–94. doi: 10.1002/elps.70077 (PMC13084974; doi:10.1002/elps.70077)
Supplement: Supplementary file 1 — Supporting File 1: elps70077‐sup‐0001‐SupMat.zip. [file ELPS-47--s001.zip › Experts' Integration Limits/com1-type1-sam2-P18.csv]

1170	1.49
1217	72.98
1217	72.98
1227	43.8
1227	43.8
1241	13.8
1241	13.8
1261	7.56
1357	5.12
1380	4.6
1735	49.5
1762	59.0
1788	78.1
1823	113.97
1823	113.97
1909	91.08
1909	91.08
1934	50.11
1970	27.65
2011	34.5
2011	34.5
2073	16.42
2150	11.85
2180	9.64
2297	2.36
2355	0.99
