# Supplementary material for: Improvement of Peak Integration in Capillary Electrophoresis: Reference Data Set No. 1
Source: Electrophoresis. 2026 Mar 11;47(4):276–94. doi: 10.1002/elps.70077 (PMC13084974; doi:10.1002/elps.70077)
Supplement: Supplementary file 1 — Supporting File 1: elps70077‐sup‐0001‐SupMat.zip. [file ELPS-47--s001.zip › Experts' Integration Limits/com1-type1-sam3-P1.csv]

1178	2.7
1254	11.25
1531	13.11
1557	18.17
1598	31.21
1617	45.61
1617	45.61
1630	41.46
1667	63.89
1685	65.08
1805	149.1
1822	161.54
1822	161.54
1900	22.04
1900	22.04
1918	26.63
