# Supplementary material for: Improvement of Peak Integration in Capillary Electrophoresis: Reference Data Set No. 1
Source: Electrophoresis. 2026 Mar 11;47(4):276–94. doi: 10.1002/elps.70077 (PMC13084974; doi:10.1002/elps.70077)
Supplement: Supplementary file 1 — Supporting File 1: elps70077‐sup‐0001‐SupMat.zip. [file ELPS-47--s001.zip › Experts' Integration Limits/com1-type1-sam3-P2.csv]

1186	4.73
1215	78.63
1215	78.63
1252	11.1
1531	13.11
1555	17.67
1555	17.67
1578	21.74
1578	21.74
1598	31.21
1598	31.21
1618	45.55
1618	45.55
1630	41.46
1630	41.46
1644	49.31
1644	49.31
1653	56.63
1653	56.63
1666	63.24
1666	63.24
1685	65.08
1685	65.08
1700	77.15
1700	77.15
1712	88.23
1712	88.23
1737	102.02
1737	102.02
1753	111.76
1753	111.76
1772	122.71
1772	122.71
1791	134.95
1791	134.95
1822	161.54
1822	161.54
1892	22.95
1968	19.16
2031	7.68
