# Supplementary material for: Improvement of Peak Integration in Capillary Electrophoresis: Reference Data Set No. 1
Source: Electrophoresis. 2026 Mar 11;47(4):276–94. doi: 10.1002/elps.70077 (PMC13084974; doi:10.1002/elps.70077)
Supplement: Supplementary file 1 — Supporting File 1: elps70077‐sup‐0001‐SupMat.zip. [file ELPS-47--s001.zip › Experts' Integration Limits/com1-type1-sam3-P20.csv]

1180	3.54
1250	11.65
1250	11.65
1275	6
1275	6
1290	6.97
1290	6.97
1320	5.67
1320	5.67
1350	7.36
1350	7.36
1390	6.95
1390	6.95
1420	4.26
1420	4.26
1450	7.11
1450	7.11
1480	8.01
1480	8.01
1500	10.47
1500	10.47
1520	10.25
1520	10.25
1555	17.67
1555	17.67
1580	22.82
1580	22.82
1600	32.42
1600	32.42
1616	46.79
1616	46.79
1630	41.46
1630	41.46
1645	50.95
1645	50.95
1660	63.89
1660	63.89
1686	65.15
1686	65.15
1700	77.15
1700	77.15
1720	96.77
1720	96.77
1735	103.45
1735	103.45
1752	111.96
1752	111.96
1770	125.11
1770	125.11
1790	135.21
1790	135.21
1805	149.1
1805	149.1
1825	162.68
1825	162.68
1890	23.77
1890	23.77
1930	26.23
1930	26.23
1970	20.16
1970	20.16
2020	10.28
2020	10.28
2080	0.9
