# Supplementary material for: Improvement of Peak Integration in Capillary Electrophoresis: Reference Data Set No. 1
Source: Electrophoresis. 2026 Mar 11;47(4):276–94. doi: 10.1002/elps.70077 (PMC13084974; doi:10.1002/elps.70077)
Supplement: Supplementary file 1 — Supporting File 1: elps70077‐sup‐0001‐SupMat.zip. [file ELPS-47--s001.zip › Experts' Integration Limits/com1-type1-sam3-P24.csv]

1184	4.37
1217	80.43
1217	80.43
1251	11.3
1531	13.11
1821	162.44
1821	162.44
1896	22.76
1896	22.76
1973	23.86
1973	23.86
2036	10.28
