# Supplementary material for: Improvement of Peak Integration in Capillary Electrophoresis: Reference Data Set No. 1
Source: Electrophoresis. 2026 Mar 11;47(4):276–94. doi: 10.1002/elps.70077 (PMC13084974; doi:10.1002/elps.70077)
Supplement: Supplementary file 1 — Supporting File 1: elps70077‐sup‐0001‐SupMat.zip. [file ELPS-47--s001.zip › Experts' Integration Limits/com1-type1-sam4-P15.csv]

1175	3.56
1264	7.06
1264	7.06
1425	12.01
1425	12.01
1825	145.12
1825	145.12
1900	16.98
1900	16.98
1964	11.28
1964	11.28
2070	0.5
2270	0
2372	0.73
