# Supplementary material for: Improvement of Peak Integration in Capillary Electrophoresis: Reference Data Set No. 1
Source: Electrophoresis. 2026 Mar 11;47(4):276–94. doi: 10.1002/elps.70077 (PMC13084974; doi:10.1002/elps.70077)
Supplement: Supplementary file 1 — Supporting File 1: elps70077‐sup‐0001‐SupMat.zip. [file ELPS-47--s001.zip › Experts' Integration Limits/com1-type1-sam4-P17.csv]

1193	8.56
1217	74.65
1217	74.65
1227	40.3
1227	40.3
1259	8.0
1499	13.21
1825	145.12
1825	145.12
1904	15.99
1904	15.99
2064	0.02
