# Supplementary material for: Improvement of Peak Integration in Capillary Electrophoresis: Reference Data Set No. 1
Source: Electrophoresis. 2026 Mar 11;47(4):276–94. doi: 10.1002/elps.70077 (PMC13084974; doi:10.1002/elps.70077)
Supplement: Supplementary file 1 — Supporting File 1: elps70077‐sup‐0001‐SupMat.zip. [file ELPS-47--s001.zip › Experts' Integration Limits/com1-type1-sam5-P18.csv]

1177	1.44
1191	9.06
1191	9.06
1216	72.66
1216	72.66
1227	42.81
1227	42.81
1243	13.96
1243	13.96
1270	5.66
1357	11.8
1400	9.74
1528	20.0
1559	25.9
1559	25.9
1585	33.87
1585	33.87
1603	40.45
1603	40.45
1633	54.8
1777	133.38
1796	163.24
1796	163.24
1826	171.72
1826	171.72
1887	22.06
1902	12.88
1925	13.0
1925	13.0
1943	11.7
1943	11.7
1963	2.43
1963	2.43
2014	7.64
2028	1.9
2028	1.9
2140	0.75
2174	0.0
