# Supplementary material for: Improvement of Peak Integration in Capillary Electrophoresis: Reference Data Set No. 1
Source: Electrophoresis. 2026 Mar 11;47(4):276–94. doi: 10.1002/elps.70077 (PMC13084974; doi:10.1002/elps.70077)
Supplement: Supplementary file 1 — Supporting File 1: elps70077‐sup‐0001‐SupMat.zip. [file ELPS-47--s001.zip › Experts' Integration Limits/com1-type1-sam5-P4.csv]

1179	1.48
1179	1.48
1193	9.42
1193	9.42
1217	72.26
1217	72.26
1226	43.7
1226	43.7
1242	14.18
1242	14.18
1260	6.71
1260	6.71
1267	5.31
1267	5.31
1278	8.74
1278	8.74
1291	5.85
1291	5.85
1301	7.93
1301	7.93
1310	8.74
1310	8.74
1318	11.05
1318	11.05
1327	13.79
1327	13.79
1335	12.64
1335	12.64
1356	11.27
1356	11.27
1373	14.86
1373	14.86
1381	12.38
1381	12.38
1390	12.45
1390	12.45
1402	8.69
1402	8.69
1415	10.74
1415	10.74
1424	8.96
1424	8.96
1439	13.29
1439	13.29
1447	11.82
1447	11.82
1458	12.23
1458	12.23
1476	11.9
1476	11.9
1488	15.11
1488	15.11
1501	16.06
1501	16.06
1518	18.37
1518	18.37
1528	20.0
1528	20.0
1557	25.95
1557	25.95
1579	33.49
1579	33.49
1586	34.02
1586	34.02
1602	40.04
1602	40.04
1620	59.2
1620	59.2
1632	54.61
1632	54.61
1646	59.7
1646	59.7
1656	67.04
1656	67.04
1666	70.87
1666	70.87
1687	77.4
1687	77.4
1700	92.27
1700	92.27
1716	105.52
1716	105.52
1729	117.16
1729	117.16
1738	117.61
1738	117.61
1759	130.02
1759	130.02
1775	131.26
1775	131.26
1793	159.87
1793	159.87
1805	176.17
1805	176.17
1826	171.72
1826	171.72
1900	12.54
1900	12.54
1922	12.11
1922	12.11
1945	10.48
1945	10.48
1961	2.18
1961	2.18
1973	9.5
1973	9.5
2000	12.05
2000	12.05
2011	7.47
2011	7.47
2021	3.56
2021	3.56
2037	0.68
2037	0.68
