# Supplementary material for: Improvement of Peak Integration in Capillary Electrophoresis: Reference Data Set No. 1
Source: Electrophoresis. 2026 Mar 11;47(4):276–94. doi: 10.1002/elps.70077 (PMC13084974; doi:10.1002/elps.70077)
Supplement: Supplementary file 1 — Supporting File 1: elps70077‐sup‐0001‐SupMat.zip. [file ELPS-47--s001.zip › Experts' Integration Limits/com1-type1-sam6-P1.csv]

1184	2.61
1257	4.9
1523	22.23
1558	33.78
1558	33.78
1582	38.02
1605	54.69
1620	64.45
1620	64.45
1633	62.01
1633	62.01
1646	67.45
1668	76.67
1688	75.1
1774	121.27
1803	135.21
1803	135.21
1828	143.24
1828	143.24
1899	19.84
1899	19.84
1967	7.51
