# Supplementary material for: Improvement of Peak Integration in Capillary Electrophoresis: Reference Data Set No. 1
Source: Electrophoresis. 2026 Mar 11;47(4):276–94. doi: 10.1002/elps.70077 (PMC13084974; doi:10.1002/elps.70077)
Supplement: Supplementary file 1 — Supporting File 1: elps70077‐sup‐0001‐SupMat.zip. [file ELPS-47--s001.zip › Experts' Integration Limits/com1-type1-sam6-P2.csv]

1186	2.08
1216	57.94
1216	57.94
1257	4.9
1525	22.13
1560	33.02
1560	33.02
1580	37.54
1580	37.54
1621	64.03
1621	64.03
1634	61.67
1634	61.67
1647	67.41
1647	67.41
1656	73.38
1656	73.38
1666	75.63
1666	75.63
1688	75.1
1688	75.1
1701	95.28
1701	95.28
1708	96.12
1708	96.12
1719	103.77
1719	103.77
1732	107.48
1732	107.48
1761	118.51
1761	118.51
1774	121.27
1774	121.27
1802	134.85
1802	134.85
1828	143.24
1828	143.24
1899	19.84
