# Supplementary material for: Improvement of Peak Integration in Capillary Electrophoresis: Reference Data Set No. 1
Source: Electrophoresis. 2026 Mar 11;47(4):276–94. doi: 10.1002/elps.70077 (PMC13084974; doi:10.1002/elps.70077)
Supplement: Supplementary file 1 — Supporting File 1: elps70077‐sup‐0001‐SupMat.zip. [file ELPS-47--s001.zip › Experts' Integration Limits/com1-type1-sam6-P20.csv]

1190	4.87
1215	59.38
1215	59.38
1249	8.4
1310	6.09
1330	12.41
1330	12.41
1350	12.51
1350	12.51
1375	15.67
1375	15.67
1390	9.53
1390	9.53
1410	11.01
1410	11.01
1437	13.22
1437	13.22
1457	12.38
1457	12.38
1475	13.33
1475	13.33
1490	17.06
1490	17.06
1505	18.99
1505	18.99
1525	22.13
1525	22.13
1555	33.67
1555	33.67
1583	38.46
1583	38.46
1605	54.69
1605	54.69
1620	64.45
1620	64.45
1633	62.01
1633	62.01
1647	67.41
1647	67.41
1655	74.08
1655	74.08
1665	76.22
1665	76.22
1688	75.1
1688	75.1
1710	97.14
1710	97.14
1718	103.91
1718	103.91
1735	109.88
1735	109.88
1760	118.57
1760	118.57
1775	121.46
1775	121.46
1800	135.02
1800	135.02
1830	144.5
1830	144.5
1890	23.14
1890	23.14
1925	19.94
1925	19.94
1940	18.15
1940	18.15
1960	9.55
1960	9.55
