# Supplementary material for: Improvement of Peak Integration in Capillary Electrophoresis: Reference Data Set No. 1
Source: Electrophoresis. 2026 Mar 11;47(4):276–94. doi: 10.1002/elps.70077 (PMC13084974; doi:10.1002/elps.70077)
Supplement: Supplementary file 1 — Supporting File 1: elps70077‐sup‐0001‐SupMat.zip. [file ELPS-47--s001.zip › Experts' Integration Limits/com1-type1-sam6-P24.csv]

1184	2.61
1219	59.7
1219	59.7
1261	6.54
1303	5.76
1828	143.24
1828	143.24
1897	20.59
1897	20.59
1964	7.11
1964	7.11
2011	3.25
