# Supplementary material for: Improvement of Peak Integration in Capillary Electrophoresis: Reference Data Set No. 1
Source: Electrophoresis. 2026 Mar 11;47(4):276–94. doi: 10.1002/elps.70077 (PMC13084974; doi:10.1002/elps.70077)
Supplement: Supplementary file 1 — Supporting File 1: elps70077‐sup‐0001‐SupMat.zip. [file ELPS-47--s001.zip › Experts' Integration Limits/com1-type1-sam7-P6.csv]

1193	6.3
1214	57.9
1214	57.9
1225	32.2
1225	32.2
1237	10.22
1484	14.89
1828	124.46
1828	124.46
1878	25.51
1878	25.51
2012	1.19
