# Supplementary material for: Improvement of Peak Integration in Capillary Electrophoresis: Reference Data Set No. 1
Source: Electrophoresis. 2026 Mar 11;47(4):276–94. doi: 10.1002/elps.70077 (PMC13084974; doi:10.1002/elps.70077)
Supplement: Supplementary file 1 — Supporting File 1: elps70077‐sup‐0001‐SupMat.zip. [file ELPS-47--s001.zip › Experts' Integration Limits/com1-type1-sam8-P18.csv]

1180	1.98
1216	81.41
1216	81.41
1227	45.87
1227	45.87
1240	14.25
1240	14.25
1273	5.72
1318	14.67
1351	15.47
1351	15.47
1395	17.14
1418	16.76
1458	25.0
1488	25.56
1522	35.26
1522	35.26
1552	46.86
1552	46.86
1577	52.42
1599	73.41
1617	87.85
1617	87.85
1631	79.77
1663	104.8
1685	109.4
1757	148.16
1772	150.99
1772	150.99
1793	170.73
1793	170.73
1802	174.08
1802	174.08
1820	167.62
1820	167.62
1880	25.25
1899	20.43
1919	18.96
2056	1.88
2081	0.0
