# Supplementary material for: Improvement of Peak Integration in Capillary Electrophoresis: Reference Data Set No. 1
Source: Electrophoresis. 2026 Mar 11;47(4):276–94. doi: 10.1002/elps.70077 (PMC13084974; doi:10.1002/elps.70077)
Supplement: Supplementary file 1 — Supporting File 1: elps70077‐sup‐0001‐SupMat.zip. [file ELPS-47--s001.zip › Experts' Integration Limits/com1-type1-sam8-P4.csv]

1182	1.72
1182	1.72
1216	81.41
1216	81.41
1227	45.87
1227	45.87
1240	14.25
1240	14.25
1247	12.97
1247	12.97
1272	5.67
1272	5.67
1285	9.28
1285	9.28
1296	8.35
1296	8.35
1306	10.69
1306	10.69
1315	12.08
1315	12.08
1324	15.87
1324	15.87
1334	18.03
1334	18.03
1349	14.68
1349	14.68
1359	20.89
1359	20.89
1369	24.71
1369	24.71
1377	21.3
1377	21.3
1387	18.71
1387	18.71
1394	17.12
1394	17.12
1408	18.58
1408	18.58
1417	16.66
1417	16.66
1428	20.8
1428	20.8
1454	20.16
1454	20.16
1466	24.13
1466	24.13
1474	27.43
1474	27.43
1486	24.9
1486	24.9
1500	34.91
1500	34.91
1506	37.65
1506	37.65
1519	34.26
1519	34.26
1525	36.87
1525	36.87
1539	57.32
1539	57.32
1551	46.66
1551	46.66
1560	53.57
1560	53.57
1576	52.37
1576	52.37
1586	68.39
1586	68.39
1598	72.94
1598	72.94
1617	87.85
1617	87.85
1630	78.85
1630	78.85
1643	90.95
1643	90.95
1653	104.3
1653	104.3
1663	104.8
1663	104.8
1684	109.2
1684	109.2
1700	125.97
1700	125.97
1711	141.54
1711	141.54
1725	148.6
1725	148.6
1736	156.96
1736	156.96
1756	148.19
1756	148.19
1770	148.93
1770	148.93
1792	170.18
1792	170.18
1803	173.01
1803	173.01
1820	167.62
1820	167.62
1880	25.25
1880	25.25
1891	18.65
1891	18.65
1899	20.43
1899	20.43
1915	19.03
1915	19.03
1926	18.22
1926	18.22
1939	15.67
1939	15.67
1949	14.31
1949	14.31
1959	10.38
1959	10.38
1971	10.44
1971	10.44
1982	10.01
1982	10.01
1991	9.08
1991	9.08
2002	5.69
2002	5.69
2012	4.98
2012	4.98
2025	3.37
2025	3.37
2054	0.0
2077	0.06
