# Supplementary material for: Improvement of Peak Integration in Capillary Electrophoresis: Reference Data Set No. 1
Source: Electrophoresis. 2026 Mar 11;47(4):276–94. doi: 10.1002/elps.70077 (PMC13084974; doi:10.1002/elps.70077)
Supplement: Supplementary file 1 — Supporting File 1: elps70077‐sup‐0001‐SupMat.zip. [file ELPS-47--s001.zip › Experts' Integration Limits/com1-type1-sam9-P1.csv]

1180	1.92
1264	6.27
1517	48.31
1544	83.53
1544	83.53
1557	70.49
1557	70.49
1579	77.91
1579	77.91
1602	101.73
1602	101.73
1620	137.62
1620	137.62
1633	121.45
1633	121.45
1645	141.86
1645	141.86
1668	162.99
1668	162.99
1690	154.12
1690	154.12
1703	182.31
1703	182.31
1761	183.3
1761	183.3
1780	183.69
1780	183.69
1797	174.95
1797	174.95
1808	177.74
1808	177.74
1831	142.04
1831	142.04
1882	19.43
