# Supplementary material for: Improvement of Peak Integration in Capillary Electrophoresis: Reference Data Set No. 1
Source: Electrophoresis. 2026 Mar 11;47(4):276–94. doi: 10.1002/elps.70077 (PMC13084974; doi:10.1002/elps.70077)
Supplement: Supplementary file 1 — Supporting File 1: elps70077‐sup‐0001‐SupMat.zip. [file ELPS-47--s001.zip › Experts' Integration Limits/com1-type1-sam9-P13.csv]

1184	2.66
1193	7.37
1193	7.37
1215	81.83
1215	81.83
1225	47.59
1225	47.59
1240	14.08
1240	14.08
1257	8.67
1302	8.03
1829	144.32
1829	144.32
1881	20.23
1881	20.23
1947	6.46
