# Supplementary material for: Improvement of Peak Integration in Capillary Electrophoresis: Reference Data Set No. 1
Source: Electrophoresis. 2026 Mar 11;47(4):276–94. doi: 10.1002/elps.70077 (PMC13084974; doi:10.1002/elps.70077)
Supplement: Supplementary file 1 — Supporting File 1: elps70077‐sup‐0001‐SupMat.zip. [file ELPS-47--s001.zip › Experts' Integration Limits/com1-type1-sam9-P2.csv]

1172	0.12
1216	79.73
1216	79.73
1227	45.11
1227	45.11
1240	14.08
1302	8.03
1338	20.55
1338	20.55
1350	15.63
1350	15.63
1370	27.62
1370	27.62
1381	27.53
1381	27.53
1389	21.23
1389	21.23
1418	20.9
1418	20.9
1455	31.69
1455	31.69
1481	35.86
1481	35.86
1502	51.27
1502	51.27
1518	48.07
1518	48.07
1545	83.32
1545	83.32
1557	70.49
1557	70.49
1579	77.91
1579	77.91
1602	101.73
1602	101.73
1621	137.38
1621	137.38
1634	120.86
1634	120.86
1646	141.38
1646	141.38
1668	162.99
1668	162.99
1690	154.12
1690	154.12
1701	180.94
1701	180.94
1714	195.39
1714	195.39
1728	202.84
1728	202.84
1741	204.6
1741	204.6
1749	199.53
1749	199.53
1761	183.3
1761	183.3
1780	183.69
1780	183.69
1798	174.31
1798	174.31
1808	177.74
1808	177.74
1831	142.04
1831	142.04
1883	19.29
