# Supplementary material for: Improvement of Peak Integration in Capillary Electrophoresis: Reference Data Set No. 1
Source: Electrophoresis. 2026 Mar 11;47(4):276–94. doi: 10.1002/elps.70077 (PMC13084974; doi:10.1002/elps.70077)
Supplement: Supplementary file 1 — Supporting File 1: elps70077‐sup‐0001‐SupMat.zip. [file ELPS-47--s001.zip › Experts' Integration Limits/com1-type1-sam9-P20.csv]

1190	5.79
1215	81.83
1215	81.83
1237	18.81
1237	18.81
1255	9.23
1300	8.76
1350	15.63
1350	15.63
1365	30.75
1365	30.75
1390	21.29
1390	21.29
1415	21.22
1415	21.22
1455	31.69
1455	31.69
1480	36.67
1480	36.67
1500	51.72
1500	51.72
1520	50.44
1520	50.44
1555	71.21
1555	71.21
1580	78.39
1580	78.39
1603	102.05
1603	102.05
1620	137.62
1620	137.62
1633	121.45
1633	121.45
1650	146.35
1650	146.35
1668	162.99
1668	162.99
1690	154.12
1690	154.12
1760	183.36
1760	183.36
1777	190.28
1777	190.28
1795	181.05
1795	181.05
1808	177.74
1808	177.74
1833	144.31
1833	144.31
1880	21.62
1880	21.62
1945	8.48
