# Supplementary material for: Improvement of Peak Integration in Capillary Electrophoresis: Reference Data Set No. 1
Source: Electrophoresis. 2026 Mar 11;47(4):276–94. doi: 10.1002/elps.70077 (PMC13084974; doi:10.1002/elps.70077)
Supplement: Supplementary file 1 — Supporting File 1: elps70077‐sup‐0001‐SupMat.zip. [file ELPS-47--s001.zip › Experts' Integration Limits/com1-type2-sam1-P13.csv]

1188	0.0
1214	87.07
1214	87.07
1224	45.98
1224	45.98
1251	1.56
1682	0.0
1937	449.2
1937	449.2
2067	204.35
2067	204.35
2344	1.23
