# Supplementary material for: Improvement of Peak Integration in Capillary Electrophoresis: Reference Data Set No. 1
Source: Electrophoresis. 2026 Mar 11;47(4):276–94. doi: 10.1002/elps.70077 (PMC13084974; doi:10.1002/elps.70077)
Supplement: Supplementary file 1 — Supporting File 1: elps70077‐sup‐0001‐SupMat.zip. [file ELPS-47--s001.zip › Experts' Integration Limits/com1-type2-sam1-P2.csv]

1188	0.0
1214	87.07
1214	87.07
1237	10.5
1237	10.5
1253	0.0
1686	0.07
1695	0.78
1695	0.78
1703	0.47
1703	0.47
1718	12.11
1718	12.11
1726	14.07
1726	14.07
1746	15.54
1746	15.54
1768	27.85
1768	27.85
1787	51.19
1787	51.19
1803	71.13
1803	71.13
1814	62.03
1814	62.03
1823	75.42
1823	75.42
1838	84.75
1838	84.75
1864	134.55
1864	134.55
1878	178.25
1878	178.25
1920	406.02
1920	406.02
1936	448.38
1936	448.38
1988	1767.99
1988	1767.99
2070	198.78
2070	198.78
2082	167.36
2082	167.36
2090	157.7
2090	157.7
2106	117.15
2106	117.15
2115	98.69
2115	98.69
2122	94.57
2122	94.57
2139	82.25
2139	82.25
2150	82.49
2150	82.49
2163	72.81
2163	72.81
2170	69.71
2170	69.71
2185	51.7
2185	51.7
2196	61.82
2196	61.82
2205	55.55
2205	55.55
2213	51.95
2213	51.95
2250	12.23
2250	12.23
2263	9.29
2263	9.29
2270	0.0
2270	0.0
2283	2.86
2283	2.86
2290	0.0
2290	0.0
2314	12.4
2314	12.4
2345	0.92
