# Supplementary material for: Improvement of Peak Integration in Capillary Electrophoresis: Reference Data Set No. 1
Source: Electrophoresis. 2026 Mar 11;47(4):276–94. doi: 10.1002/elps.70077 (PMC13084974; doi:10.1002/elps.70077)
Supplement: Supplementary file 1 — Supporting File 1: elps70077‐sup‐0001‐SupMat.zip. [file ELPS-47--s001.zip › Experts' Integration Limits/com1-type2-sam1-P20.csv]

1190	1.66
1215	87.44
1215	87.44
1250	2.48
1685	0
1705	1.11
1705	1.11
1720	12.36
1720	12.36
1745	16.05
1745	16.05
1765	30.55
1765	30.55
1790	53.25
1790	53.25
1815	61.88
1815	61.88
1840	86.66
1840	86.66
1868	147.09
1868	147.09
1880	180.7
1880	180.7
1910	373.35
1910	373.35
1922	409.7
1922	409.7
1937	449.2
1937	449.2
2080	169.52
2080	169.52
2110	115.64
2110	115.64
2140	82.66
2140	82.66
2185	51.7
2185	51.7
2205	55.55
2205	55.55
2245	17.2
2245	17.2
2270	0
2290	0
2315	12.57
2315	12.57
2340	4.85
