# Supplementary material for: Improvement of Peak Integration in Capillary Electrophoresis: Reference Data Set No. 1
Source: Electrophoresis. 2026 Mar 11;47(4):276–94. doi: 10.1002/elps.70077 (PMC13084974; doi:10.1002/elps.70077)
Supplement: Supplementary file 1 — Supporting File 1: elps70077‐sup‐0001‐SupMat.zip. [file ELPS-47--s001.zip › Experts' Integration Limits/com1-type2-sam10-P13.csv]

1180	0.0
1192	15.95
1192	15.95
1210	151.56
1211	115.18
1221	66.22
1221	66.22
1243	13.79
1291	17.21
1576	139.87
1576	139.87
1808	270.99
1808	270.99
2023	18.82
