# Supplementary material for: Improvement of Peak Integration in Capillary Electrophoresis: Reference Data Set No. 1
Source: Electrophoresis. 2026 Mar 11;47(4):276–94. doi: 10.1002/elps.70077 (PMC13084974; doi:10.1002/elps.70077)
Supplement: Supplementary file 1 — Supporting File 1: elps70077‐sup‐0001‐SupMat.zip. [file ELPS-47--s001.zip › Experts' Integration Limits/com1-type2-sam10-P2.csv]

1181	0.08
1213	98.61
1213	98.61
1244	13.41
1414	43.13
1440	59.3
1440	59.3
1457	55.04
1457	55.04
1483	80.88
1483	80.88
1491	84.38
1491	84.38
1508	80.68
1508	80.68
1541	110.03
1541	110.03
1562	134.93
1562	134.93
1575	139.41
1575	139.41
1588	165.86
1588	165.86
1607	187.82
1607	187.82
1618	184.48
1618	184.48
1631	201.72
1631	201.72
1642	216.9
1642	216.9
1652	228.76
1652	228.76
1674	251.42
1674	251.42
1688	290.0
1688	290.0
1700	284.12
1700	284.12
1722	303.56
1722	303.56
1743	298.2
1743	298.2
1761	282.19
1761	282.19
1772	320.17
1772	320.17
1786	324.06
1786	324.06
1812	261.44
1812	261.44
1823	252.4
1823	252.4
1836	216.78
1836	216.78
1852	224.55
1852	224.55
1862	199.35
1862	199.35
1877	180.64
1877	180.64
1889	180.69
1889	180.69
1931	123.44
1931	123.44
1947	105.94
1947	105.94
1958	100.61
1958	100.61
1968	94.75
1968	94.75
1978	86.5
1978	86.5
2025	16.9
