# Supplementary material for: Improvement of Peak Integration in Capillary Electrophoresis: Reference Data Set No. 1
Source: Electrophoresis. 2026 Mar 11;47(4):276–94. doi: 10.1002/elps.70077 (PMC13084974; doi:10.1002/elps.70077)
Supplement: Supplementary file 1 — Supporting File 1: elps70077‐sup‐0001‐SupMat.zip. [file ELPS-47--s001.zip › Experts' Integration Limits/com1-type2-sam10-P20.csv]

1180	0
1215	99.08
1215	99.08
1240	17.42
1280	12.58
1300	17.68
1300	17.68
1325	28.2
1325	28.2
1345	32.36
1345	32.36
1380	37.04
1380	37.04
1415	43.26
1415	43.26
1460	56.88
1460	56.88
1510	82.79
1510	82.79
1545	115.39
1545	115.39
1565	138.31
1565	138.31
1575	139.41
1575	139.41
1590	167.61
1590	167.61
1608	188.27
1608	188.27
1618	184.48
1618	184.48
1630	202.94
1630	202.94
1645	222.3
1645	222.3
1675	252.96
1675	252.96
1700	284.12
1700	284.12
1720	304.88
1720	304.88
1740	313.62
1740	313.62
1760	282.58
1760	282.58
1810	264.21
1810	264.21
1835	218.03
1835	218.03
1862	199.35
1862	199.35
1877	180.64
1877	180.64
1895	168.68
1895	168.68
1930	124.11
1930	124.11
1948	106.43
1948	106.43
2000	45.23
2000	45.23
2020	25.78
