# Supplementary material for: Improvement of Peak Integration in Capillary Electrophoresis: Reference Data Set No. 1
Source: Electrophoresis. 2026 Mar 11;47(4):276–94. doi: 10.1002/elps.70077 (PMC13084974; doi:10.1002/elps.70077)
Supplement: Supplementary file 1 — Supporting File 1: elps70077‐sup‐0001‐SupMat.zip. [file ELPS-47--s001.zip › Experts' Integration Limits/com1-type2-sam2-P6.csv]

1186	1.12
1193	12.17
1193	12.17
1212	81.96
1212	81.96
1223	43.05
1223	43.05
1237	9.51
1665	0.01
1882	138.14
1882	138.14
1915	229.1
1915	229.1
1949	316.21
1949	316.21
2075	108.25
2075	108.25
2273	0.0
