# Supplementary material for: Improvement of Peak Integration in Capillary Electrophoresis: Reference Data Set No. 1
Source: Electrophoresis. 2026 Mar 11;47(4):276–94. doi: 10.1002/elps.70077 (PMC13084974; doi:10.1002/elps.70077)
Supplement: Supplementary file 1 — Supporting File 1: elps70077‐sup‐0001‐SupMat.zip. [file ELPS-47--s001.zip › Experts' Integration Limits/com1-type2-sam3-P18.csv]

1183	2.33
1214	81.65
1214	81.65
1224	47.71
1224	47.71
1239	16.32
1257	9.01
1288	9.97
1327	17.73
1346	17.13
1418	14.64
1445	16.67
1445	16.67
1461	14.57
1520	25.39
1542	30.61
1542	30.61
1564	40.37
1590	53.48
1607	73.84
1607	73.84
1622	62.48
1675	99.24
1697	122.98
1704	126.23
1718	143.38
1746	170.97
1763	183.77
1771	199.16
1787	251.54
1787	251.54
1810	243.43
1816	247.34
1824	256.94
1824	256.94
1839	257.7
1854	299.65
1866	306.4
1866	306.4
1878	326.07
1892	394.35
1907	414.54
1907	414.54
1923	438.07
1923	438.07
1938	423.25
1938	423.25
1948	439.04
1948	439.04
2044	27.99
