# Supplementary material for: Improvement of Peak Integration in Capillary Electrophoresis: Reference Data Set No. 1
Source: Electrophoresis. 2026 Mar 11;47(4):276–94. doi: 10.1002/elps.70077 (PMC13084974; doi:10.1002/elps.70077)
Supplement: Supplementary file 1 — Supporting File 1: elps70077‐sup‐0001‐SupMat.zip. [file ELPS-47--s001.zip › Experts' Integration Limits/com1-type2-sam3-P4.csv]

1185	2.84
1185	2.84
1213	81.21
1213	81.21
1224	47.71
1224	47.71
1235	19.93
1235	19.93
1243	13.52
1243	13.52
1254	9.16
1254	9.16
1271	11.66
1271	11.66
1285	8.94
1285	8.94
1299	13.35
1299	13.35
1317	15.61
1317	15.61
1326	17.68
1326	17.68
1348	16.87
1348	16.87
1358	16.39
1358	16.39
1368	18.68
1368	18.68
1380	18.78
1380	18.78
1386	18.66
1386	18.66
1394	13.83
1394	13.83
1408	16.26
1408	16.26
1416	13.75
1416	13.75
1429	21.04
1429	21.04
1438	19.89
1438	19.89
1445	16.67
1445	16.67
1461	14.57
1461	14.57
1467	16.33
1467	16.33
1475	21.0
1475	21.0
1485	23.15
1485	23.15
1492	22.12
1492	22.12
1507	21.32
1507	21.32
1513	23.3
1513	23.3
1519	25.15
1519	25.15
1541	30.63
1541	30.63
1564	40.37
1564	40.37
1571	43.34
1571	43.34
1588	52.22
1588	52.22
1609	72.43
1609	72.43
1622	62.48
1622	62.48
1633	76.64
1633	76.64
1642	80.93
1642	80.93
1655	94.46
1655	94.46
1664	106.91
1664	106.91
1675	99.24
1675	99.24
1695	122.02
1695	122.02
1701	121.73
1701	121.73
1718	143.38
1718	143.38
1728	163.36
1728	163.36
1738	172.24
1738	172.24
1744	168.06
1744	168.06
1760	179.33
1760	179.33
1769	194.43
1769	194.43
1786	250.4
1786	250.4
1807	243.13
1807	243.13
1815	246.58
1815	246.58
1823	256.39
1823	256.39
1838	256.13
1838	256.13
1844	265.48
1844	265.48
1852	293.21
1852	293.21
1865	306.09
1865	306.09
1879	326.22
1879	326.22
1889	375.06
1889	375.06
1905	414.09
1905	414.09
1922	435.33
1922	435.33
1939	423.57
1939	423.57
1948	439.04
1948	439.04
1968	719.17
1968	719.17
2037	33.2
2037	33.2
2045	27.81
2045	27.81
2056	22.16
2056	22.16
2064	19.27
2064	19.27
2071	17.53
2071	17.53
2082	15.95
2082	15.95
2098	15.19
2098	15.19
2106	13.51
2106	13.51
2115	14.17
2115	14.17
2134	12.91
2134	12.91
2147	13.99
2147	13.99
2155	15.99
2155	15.99
2169	12.78
2169	12.78
2177	13.82
2177	13.82
2185	12.66
2185	12.66
2195	10.63
2195	10.63
2206	8.97
2206	8.97
2213	8.39
2213	8.39
2227	7.29
2227	7.29
2242	0.81
2242	0.81
