# Supplementary material for: Improvement of Peak Integration in Capillary Electrophoresis: Reference Data Set No. 1
Source: Electrophoresis. 2026 Mar 11;47(4):276–94. doi: 10.1002/elps.70077 (PMC13084974; doi:10.1002/elps.70077)
Supplement: Supplementary file 1 — Supporting File 1: elps70077‐sup‐0001‐SupMat.zip. [file ELPS-47--s001.zip › Experts' Integration Limits/com1-type2-sam4-P13.csv]

1183	0.67
1193	11.12
1193	11.12
1213	81.92
1213	81.92
1223	46.48
1223	46.48
1237	15.04
1493	15.38
1836	187.87
1836	187.87
1949	365.96
1949	365.96
2054	16.0
