# Supplementary material for: Improvement of Peak Integration in Capillary Electrophoresis: Reference Data Set No. 1
Source: Electrophoresis. 2026 Mar 11;47(4):276–94. doi: 10.1002/elps.70077 (PMC13084974; doi:10.1002/elps.70077)
Supplement: Supplementary file 1 — Supporting File 1: elps70077‐sup‐0001‐SupMat.zip. [file ELPS-47--s001.zip › Experts' Integration Limits/com1-type2-sam4-P19.csv]

1185	1.75
1218	76.98
1218	76.98
1242	14.66
1490	17.15
1835	187.59
1835	187.59
1949	365.96
1949	365.96
2104	7.75
2104	7.75
2240	1.91
