# Supplementary material for: Improvement of Peak Integration in Capillary Electrophoresis: Reference Data Set No. 1
Source: Electrophoresis. 2026 Mar 11;47(4):276–94. doi: 10.1002/elps.70077 (PMC13084974; doi:10.1002/elps.70077)
Supplement: Supplementary file 1 — Supporting File 1: elps70077‐sup‐0001‐SupMat.zip. [file ELPS-47--s001.zip › Experts' Integration Limits/com1-type2-sam4-P2.csv]

1184	1.06
1214	79.76
1214	79.76
1238	14.54
1331	14.32
1346	13.81
1495	14.93
1515	19.04
1515	19.04
1543	24.79
1543	24.79
1553	28.77
1553	28.77
1563	33.22
1563	33.22
1573	34.31
1573	34.31
1592	42.43
1592	42.43
1608	57.68
1608	57.68
1618	52.42
1618	52.42
1634	56.99
1634	56.99
1645	67.03
1645	67.03
1656	71.46
1656	71.46
1675	86.37
1675	86.37
1697	94.49
1697	94.49
1722	117.13
1722	117.13
1743	136.37
1743	136.37
1761	136.57
1761	136.57
1808	172.73
1808	172.73
1827	193.43
1827	193.43
1835	187.59
1835	187.59
1868	252.83
1868	252.83
1879	276.26
1879	276.26
1912	372.27
1912	372.27
1927	373.23
1927	373.23
1942	372.13
1942	372.13
1949	365.96
1949	365.96
1967	544.58
1967	544.58
2073	11.2
