# Supplementary material for: Improvement of Peak Integration in Capillary Electrophoresis: Reference Data Set No. 1
Source: Electrophoresis. 2026 Mar 11;47(4):276–94. doi: 10.1002/elps.70077 (PMC13084974; doi:10.1002/elps.70077)
Supplement: Supplementary file 1 — Supporting File 1: elps70077‐sup‐0001‐SupMat.zip. [file ELPS-47--s001.zip › Experts' Integration Limits/com1-type2-sam4-P20.csv]

1190	6.85
1215	79.6
1215	79.6
1235	17.84
1235	17.84
1250	11
1295	9.12
1330	14.17
1330	14.17
1350	13.38
1350	13.38
1390	10.77
1390	10.77
1410	12.67
1410	12.67
1445	12.93
1445	12.93
1470	15.88
1470	15.88
1495	14.93
1495	14.93
1510	18.9
1510	18.9
1545	26.37
1545	26.37
1570	34.26
1570	34.26
1595	47.6
1595	47.6
1608	57.68
1608	57.68
1620	52.81
1620	52.81
1632	57.91
1632	57.91
1647	69.58
1647	69.58
1655	72.06
1655	72.06
1675	86.37
1675	86.37
1700	95.11
1700	95.11
1723	117.83
1723	117.83
1742	137.47
1742	137.47
1762	136.75
1762	136.75
1808	172.73
1808	172.73
1840	192.83
1840	192.83
1870	254.45
1870	254.45
1910	376.22
1910	376.22
1928	373.69
1928	373.69
1945	373.54
1945	373.54
1972	553.12
1972	553.12
2070	12.53
