# Supplementary material for: Improvement of Peak Integration in Capillary Electrophoresis: Reference Data Set No. 1
Source: Electrophoresis. 2026 Mar 11;47(4):276–94. doi: 10.1002/elps.70077 (PMC13084974; doi:10.1002/elps.70077)
Supplement: Supplementary file 1 — Supporting File 1: elps70077‐sup‐0001‐SupMat.zip. [file ELPS-47--s001.zip › Experts' Integration Limits/com1-type2-sam5-P15.csv]

1175	1.19
1260	6.77
1260	6.77
1450	12.05
1450	12.05
1810	184.31
1810	184.31
1950	296.94
1950	296.94
2065	12.37
2065	12.37
2230	3.58
