# Supplementary material for: Improvement of Peak Integration in Capillary Electrophoresis: Reference Data Set No. 1
Source: Electrophoresis. 2026 Mar 11;47(4):276–94. doi: 10.1002/elps.70077 (PMC13084974; doi:10.1002/elps.70077)
Supplement: Supplementary file 1 — Supporting File 1: elps70077‐sup‐0001‐SupMat.zip. [file ELPS-47--s001.zip › Experts' Integration Limits/com1-type2-sam5-P6.csv]

1192	8.75
1214	77.26
1214	77.26
1224	40.03
1224	40.03
1237	16.08
1237	16.08
1259	6.81
1516	19.45
1948	298.52
1948	298.52
2025	49.24
