# Supplementary material for: Improvement of Peak Integration in Capillary Electrophoresis: Reference Data Set No. 1
Source: Electrophoresis. 2026 Mar 11;47(4):276–94. doi: 10.1002/elps.70077 (PMC13084974; doi:10.1002/elps.70077)
Supplement: Supplementary file 1 — Supporting File 1: elps70077‐sup‐0001‐SupMat.zip. [file ELPS-47--s001.zip › Experts' Integration Limits/com1-type2-sam6-P18.csv]

1182	0.0
1191	4.9
1191	4.9
1215	65.09
1215	65.09
1226	34.33
1226	34.33
1239	9.94
1239	9.94
1261	3.18
1302	6.28
1347	10.18
1417	11.83
1448	16.16
1448	16.16
1465	16.42
1522	31.68
1545	40.94
1590	63.92
1609	81.85
1609	81.85
1621	76.65
1636	88.52
1646	98.88
1646	98.88
1657	105.71
1657	105.71
1675	108.2
1677	108.61
1702	124.9
1702	124.9
1722	143.76
1722	143.76
1734	160.08
1734	160.08
1745	158.26
1745	158.26
1764	163.19
1776	182.5
1813	175.75
1813	175.75
1826	178.99
1826	178.99
1842	171.82
1884	194.96
1922	181.1
1956	151.33
1973	155.22
1973	155.22
1985	140.47
