# Supplementary material for: Improvement of Peak Integration in Capillary Electrophoresis: Reference Data Set No. 1
Source: Electrophoresis. 2026 Mar 11;47(4):276–94. doi: 10.1002/elps.70077 (PMC13084974; doi:10.1002/elps.70077)
Supplement: Supplementary file 1 — Supporting File 1: elps70077‐sup‐0001‐SupMat.zip. [file ELPS-47--s001.zip › Experts' Integration Limits/com1-type2-sam6-P4.csv]

1184	0.0
1192	4.95
1192	4.95
1214	65.23
1214	65.23
1225	34.71
1225	34.71
1238	9.9
1238	9.9
1247	8.91
1247	8.91
1259	3.08
1259	3.08
1271	4.63
1271	4.63
1285	4.82
1285	4.82
1302	6.28
1302	6.28
1310	8.56
1310	8.56
1322	12.07
1322	12.07
1334	14.83
1334	14.83
1346	10.04
1346	10.04
1356	13.78
1356	13.78
1365	13.37
1365	13.37
1376	15.48
1376	15.48
1384	15.0
1384	15.0
1391	13.76
1391	13.76
1398	13.94
1398	13.94
1406	13.01
1406	13.01
1417	11.83
1417	11.83
1430	18.96
1430	18.96
1447	15.94
1447	15.94
1465	16.42
1465	16.42
1474	23.22
1474	23.22
1484	26.92
1484	26.92
1491	27.87
1491	27.87
1499	28.73
1499	28.73
1511	27.51
1511	27.51
1520	30.73
1520	30.73
1543	40.77
1543	40.77
1549	41.0
1549	41.0
1560	50.22
1560	50.22
1568	52.18
1568	52.18
1591	64.08
1591	64.08
1609	81.85
1609	81.85
1621	76.65
1621	76.65
1633	85.67
1633	85.67
1642	94.82
1642	94.82
1656	105.42
1656	105.42
1676	108.18
1676	108.18
1700	123.45
1700	123.45
1721	143.49
1721	143.49
1733	159.58
1733	159.58
1745	158.26
1745	158.26
1762	161.85
1762	161.85
1775	182.05
1775	182.05
1787	199.29
1787	199.29
1805	189.78
1805	189.78
1812	175.26
1812	175.26
1826	178.99
1826	178.99
1842	171.82
1842	171.82
1859	184.84
1859	184.84
1869	190.45
1869	190.45
1882	194.06
1882	194.06
1889	198.64
1889	198.64
1896	203.17
1896	203.17
1905	200.6
1905	200.6
1912	193.52
1912	193.52
1922	181.1
1922	181.1
1934	170.14
1934	170.14
1941	166.19
1941	166.19
1956	151.33
1956	151.33
1973	155.22
1973	155.22
1982	145.16
1982	145.16
2006	69.68
2006	69.68
2020	32.45
2020	32.45
2036	13.29
2036	13.29
2043	10.51
2043	10.51
2058	5.79
2058	5.79
2071	4.18
