# Supplementary material for: Improvement of Peak Integration in Capillary Electrophoresis: Reference Data Set No. 1
Source: Electrophoresis. 2026 Mar 11;47(4):276–94. doi: 10.1002/elps.70077 (PMC13084974; doi:10.1002/elps.70077)
Supplement: Supplementary file 1 — Supporting File 1: elps70077‐sup‐0001‐SupMat.zip. [file ELPS-47--s001.zip › Experts' Integration Limits/com1-type2-sam7-P13.csv]

1183	2.59
1191	9.01
1191	9.01
1213	61.9
1213	61.9
1223	38.05
1223	38.05
1236	13.08
1236	13.08
1256	7.04
1402	12.4
1678	101.73
1678	101.73
1951	104.88
1951	104.88
2056	2.15
