# Supplementary material for: Improvement of Peak Integration in Capillary Electrophoresis: Reference Data Set No. 1
Source: Electrophoresis. 2026 Mar 11;47(4):276–94. doi: 10.1002/elps.70077 (PMC13084974; doi:10.1002/elps.70077)
Supplement: Supplementary file 1 — Supporting File 1: elps70077‐sup‐0001‐SupMat.zip. [file ELPS-47--s001.zip › Experts' Integration Limits/com1-type2-sam7-P2.csv]

1184	2.77
1214	61.03
1214	61.03
1254	6.74
1473	20.74
1482	23.29
1482	23.29
1512	25.03
1512	25.03
1545	38.27
1545	38.27
1591	55.46
1591	55.46
1609	76.99
1609	76.99
1620	75.47
1620	75.47
1632	77.79
1632	77.79
1656	94.8
1656	94.8
1678	101.73
1678	101.73
1700	112.52
1700	112.52
1721	125.29
1721	125.29
1747	141.42
1747	141.42
1762	138.79
1762	138.79
1775	154.53
1775	154.53
1810	153.51
1810	153.51
1827	158.53
1827	158.53
1838	154.63
1838	154.63
1863	169.5
1863	169.5
1877	159.34
1877	159.34
1884	158.23
1884	158.23
1890	160.47
1890	160.47
1924	144.8
1924	144.8
1953	103.66
1953	103.66
2054	1.13
