# Supplementary material for: Improvement of Peak Integration in Capillary Electrophoresis: Reference Data Set No. 1
Source: Electrophoresis. 2026 Mar 11;47(4):276–94. doi: 10.1002/elps.70077 (PMC13084974; doi:10.1002/elps.70077)
Supplement: Supplementary file 1 — Supporting File 1: elps70077‐sup‐0001‐SupMat.zip. [file ELPS-47--s001.zip › Experts' Integration Limits/com1-type2-sam7-P20.csv]

1190	8.7
1210	119.47
1210	119.47
1235	13.4
1235	13.4
1245	11.75
1300	10.08
1360	12.28
1360	12.28
1385	11.75
1385	11.75
1512	25.03
1512	25.03
1548	40.76
1548	40.76
1565	47.49
1565	47.49
1595	60.42
1595	60.42
1605	83.28
1605	83.28
1620	75.47
1620	75.47
1635	79.8
1635	79.8
1655	95.21
1655	95.21
1676	102.81
1676	102.81
1700	112.52
1700	112.52
1720	125.68
1720	125.68
1745	142.43
1745	142.43
1765	142.47
1765	142.47
1810	153.51
1810	153.51
1825	160.98
1825	160.98
1840	155.23
1840	155.23
1860	172.03
1860	172.03
1875	160.64
1875	160.64
1920	148.6
1920	148.6
1950	106.52
1950	106.52
2050	2.03
