# Supplementary material for: Improvement of Peak Integration in Capillary Electrophoresis: Reference Data Set No. 1
Source: Electrophoresis. 2026 Mar 11;47(4):276–94. doi: 10.1002/elps.70077 (PMC13084974; doi:10.1002/elps.70077)
Supplement: Supplementary file 1 — Supporting File 1: elps70077‐sup‐0001‐SupMat.zip. [file ELPS-47--s001.zip › Experts' Integration Limits/com1-type2-sam9-P18.csv]

1166	0.92
1186	2.84
1186	2.84
1214	81.35
1214	81.35
1223	49.6
1223	49.6
1239	14.61
1239	14.61
1259	10.42
1310	15.64
1349	25.19
1416	37.1
1438	39.91
1445	41.44
1465	53.19
1481	63.6
1492	66.34
1492	66.34
1510	70.66
1524	80.06
1545	95.43
1545	95.43
1561	110.33
1561	110.33
1574	124.98
1574	124.98
1591	134.52
1591	134.52
1617	162.21
1634	163.3
1643	186.25
1643	186.25
1655	193.67
1655	193.67
1674	221.2
1683	240.22
1702	241.36
1702	241.36
1722	260.92
1725	259.95
1745	258.82
1745	258.82
1762	256.3
1769	262.71
1783	271.73
1783	271.73
1805	239.54
1817	215.06
1834	201.8
1844	184.96
1858	184.6
1858	184.6
1878	161.6
1882	159.79
1899	155.83
1899	155.83
1912	132.16
1930	116.3
1939	108.29
1939	108.29
1949	94.52
1959	87.11
1970	77.59
2096	6.64
2109	6.82
2109	6.82
2117	4.22
