# Supplementary material for: Improvement of Peak Integration in Capillary Electrophoresis: Reference Data Set No. 1
Source: Electrophoresis. 2026 Mar 11;47(4):276–94. doi: 10.1002/elps.70077 (PMC13084974; doi:10.1002/elps.70077)
Supplement: Supplementary file 1 — Supporting File 1: elps70077‐sup‐0001‐SupMat.zip. [file ELPS-47--s001.zip › Experts' Integration Limits/com1-type2-sam9-P4.csv]

1184	1.05
1214	81.35
1214	81.35
1225	45.3
1225	45.3
1238	14.43
1238	14.43
1249	13.9
1249	13.9
1257	9.97
1257	9.97
1264	10.3
1264	10.3
1276	13.76
1276	13.76
1285	13.24
1285	13.24
1295	13.54
1295	13.54
1311	15.55
1311	15.55
1320	22.36
1320	22.36
1330	28.03
1330	28.03
1348	25.04
1348	25.04
1354	29.45
1354	29.45
1359	30.52
1359	30.52
1365	33.1
1365	33.1
1373	37.01
1373	37.01
1380	33.42
1380	33.42
1387	31.78
1387	31.78
1394	29.21
1394	29.21
1406	32.85
1406	32.85
1413	36.03
1413	36.03
1419	37.6
1419	37.6
1439	39.24
1439	39.24
1443	40.05
1443	40.05
1459	52.1
1459	52.1
1468	52.27
1468	52.27
1476	59.38
1476	59.38
1480	62.58
1480	62.58
1493	65.85
1493	65.85
1510	70.66
1510	70.66
1518	73.48
1518	73.48
1524	80.06
1524	80.06
1545	95.43
1545	95.43
1562	110.53
1562	110.53
1573	124.8
1573	124.8
1591	134.52
1591	134.52
1608	175.82
1608	175.82
1618	161.65
1618	161.65
1623	165.35
1623	165.35
1634	163.3
1634	163.3
1643	186.25
1643	186.25
1655	193.67
1655	193.67
1674	221.2
1674	221.2
1683	240.22
1683	240.22
1702	241.36
1702	241.36
1721	261.12
1721	261.12
1725	259.95
1725	259.95
1744	258.82
1744	258.82
1762	256.3
1762	256.3
1767	259.92
1767	259.92
1775	275.67
1775	275.67
1784	270.72
1784	270.72
1794	272.13
1794	272.13
1805	239.54
1805	239.54
1811	222.32
1811	222.32
1817	215.06
1817	215.06
1826	225.38
1826	225.38
1834	201.8
1834	201.8
1843	183.03
1843	183.03
1858	184.6
1858	184.6
1870	180.38
1870	180.38
1879	160.73
1879	160.73
1882	159.79
1882	159.79
1891	162.13
1891	162.13
1898	155.76
1898	155.76
1912	132.16
1912	132.16
1918	130.81
1918	130.81
1929	116.2
1929	116.2
1940	107.89
1940	107.89
1949	94.52
1949	94.52
1958	86.77
1958	86.77
1970	77.59
1970	77.59
1978	67.35
1978	67.35
1987	57.25
1987	57.25
1995	46.74
1995	46.74
2006	27.07
2006	27.07
2014	19.34
2014	19.34
2031	7.26
