# Supplementary material for: Improvement of Peak Integration in Capillary Electrophoresis: Reference Data Set No. 1
Source: Electrophoresis. 2026 Mar 11;47(4):276–94. doi: 10.1002/elps.70077 (PMC13084974; doi:10.1002/elps.70077)
Supplement: Supplementary file 1 — Supporting File 1: elps70077‐sup‐0001‐SupMat.zip. [file ELPS-47--s001.zip › Experts' Integration Limits/com1-type3-sam1-P18.csv]

500	5.61
533	61.68
533	61.68
550	96.92
550	96.92
558	62.57
558	62.57
573	27.93
579	35.55
588	46.88
588	46.88
604	45.64
610	52.94
620	72.23
627	76.98
638	78.06
650	93.66
674	88.5
674	88.5
690	161.76
690	161.76
704	131.17
710	141.19
722	160.91
722	160.91
736	316.97
736	316.97
749	251.41
749	251.41
796	136.26
862	253.96
898	3071.87
898	3071.87
921	202.61
930	224.57
987	344.43
