# Supplementary material for: Improvement of Peak Integration in Capillary Electrophoresis: Reference Data Set No. 1
Source: Electrophoresis. 2026 Mar 11;47(4):276–94. doi: 10.1002/elps.70077 (PMC13084974; doi:10.1002/elps.70077)
Supplement: Supplementary file 1 — Supporting File 1: elps70077‐sup‐0001‐SupMat.zip. [file ELPS-47--s001.zip › Experts' Integration Limits/com1-type3-sam1-P4.csv]

498	1.89
533	61.68
533	61.68
551	91.0
551	91.0
558	62.57
558	62.57
575	22.81
575	22.81
589	47.51
589	47.51
598	72.4
598	72.4
606	42.82
606	42.82
622	66.28
622	66.28
638	78.06
638	78.06
648	88.41
648	88.41
673	88.3
673	88.3
691	157.73
691	157.73
706	129.25
706	129.25
722	160.91
722	160.91
736	316.97
736	316.97
749	251.41
749	251.41
804	93.82
804	93.82
829	125.84
829	125.84
849	170.62
849	170.62
868	607.71
868	607.71
900	2917.44
900	2917.44
910	1203.91
910	1203.91
925	171.01
925	171.01
989	339.16
989	339.16
1104	0.74
