# Supplementary material for: Improvement of Peak Integration in Capillary Electrophoresis: Reference Data Set No. 1
Source: Electrophoresis. 2026 Mar 11;47(4):276–94. doi: 10.1002/elps.70077 (PMC13084974; doi:10.1002/elps.70077)
Supplement: Supplementary file 1 — Supporting File 1: elps70077‐sup‐0001‐SupMat.zip. [file ELPS-47--s001.zip › Experts' Integration Limits/com1-type3-sam10-P13.csv]

497	1.98
533	88.23
533	88.23
553	47.54
553	47.54
578	12.45
612	5.61
623	19.19
623	19.19
643	20.37
643	20.37
677	18.21
744	14.57
775	24.48
946	13.71
971	6.6
