# Supplementary material for: Improvement of Peak Integration in Capillary Electrophoresis: Reference Data Set No. 1
Source: Electrophoresis. 2026 Mar 11;47(4):276–94. doi: 10.1002/elps.70077 (PMC13084974; doi:10.1002/elps.70077)
Supplement: Supplementary file 1 — Supporting File 1: elps70077‐sup‐0001‐SupMat.zip. [file ELPS-47--s001.zip › Experts' Integration Limits/com1-type3-sam10-P20.csv]

497	1.98
512	1996.42
512	1996.42
533	88.23
533	88.23
555	48.08
555	48.08
575	18.81
645	22.2
675	26.03
750	34.47
773	27.87
878	5.7
885	6.02
885	6.02
893	6.53
893	6.53
901	6.06
901	6.06
905	6.8
905	6.8
920	5.33
920	5.33
935	4.66
935	4.66
950	35.84
950	35.84
975	6.34
