# Supplementary material for: Improvement of Peak Integration in Capillary Electrophoresis: Reference Data Set No. 1
Source: Electrophoresis. 2026 Mar 11;47(4):276–94. doi: 10.1002/elps.70077 (PMC13084974; doi:10.1002/elps.70077)
Supplement: Supplementary file 1 — Supporting File 1: elps70077‐sup‐0001‐SupMat.zip. [file ELPS-47--s001.zip › Experts' Integration Limits/com1-type3-sam10-P24.csv]

494	3.52
533	88.23
533	88.23
555	48.08
555	48.08
578	12.45
644	20.32
680	15.3
748	24.53
777	22.85
949	26.46
968	13.47
