# Supplementary material for: Improvement of Peak Integration in Capillary Electrophoresis: Reference Data Set No. 1
Source: Electrophoresis. 2026 Mar 11;47(4):276–94. doi: 10.1002/elps.70077 (PMC13084974; doi:10.1002/elps.70077)
Supplement: Supplementary file 1 — Supporting File 1: elps70077‐sup‐0001‐SupMat.zip. [file ELPS-47--s001.zip › Experts' Integration Limits/com1-type3-sam11-P20.csv]

495	3.23
512	2176.41
512	2176.41
532	95.71
532	95.71
552	41.22
552	41.22
575	10.56
650	7.73
675	10.91
945	8.4
970	12.52
