# Supplementary material for: Improvement of Peak Integration in Capillary Electrophoresis: Reference Data Set No. 1
Source: Electrophoresis. 2026 Mar 11;47(4):276–94. doi: 10.1002/elps.70077 (PMC13084974; doi:10.1002/elps.70077)
Supplement: Supplementary file 1 — Supporting File 1: elps70077‐sup‐0001‐SupMat.zip. [file ELPS-47--s001.zip › Experts' Integration Limits/com1-type3-sam2-P13.csv]

497	2.92
532	102.32
532	102.32
552	77.7
552	77.7
573	24.18
591	31.63
598	36.91
613	37.3
621	31.43
628	37.38
638	37.11
656	53.34
675	38.36
678	43.07
694	65.35
727	73.42
757	131.3
757	131.3
805	85.07
868	116.02
929	103.09
929	103.09
1037	78.13
