# Supplementary material for: Improvement of Peak Integration in Capillary Electrophoresis: Reference Data Set No. 1
Source: Electrophoresis. 2026 Mar 11;47(4):276–94. doi: 10.1002/elps.70077 (PMC13084974; doi:10.1002/elps.70077)
Supplement: Supplementary file 1 — Supporting File 1: elps70077‐sup‐0001‐SupMat.zip. [file ELPS-47--s001.zip › Experts' Integration Limits/com1-type3-sam2-P20.csv]

500	58.95
533	107.83
533	107.83
552	77.7
552	77.7
570	42.36
725	69.52
740	138.66
740	138.66
755	118.29
755	118.29
805	85.07
860	85.92
870	135.85
870	135.85
928	111.2
940	130.57
990	185.77
