# Supplementary material for: Improvement of Peak Integration in Capillary Electrophoresis: Reference Data Set No. 1
Source: Electrophoresis. 2026 Mar 11;47(4):276–94. doi: 10.1002/elps.70077 (PMC13084974; doi:10.1002/elps.70077)
Supplement: Supplementary file 1 — Supporting File 1: elps70077‐sup‐0001‐SupMat.zip. [file ELPS-47--s001.zip › Experts' Integration Limits/com1-type3-sam3-P15.csv]

495	0
532	92.88
532	92.88
555	52.02
555	52.02
575	10.91
725	31.53
808	22.06
860	39.48
932	38.12
932	38.12
965	276.47
965	276.47
995	76.27
995	76.27
1060	10.86
