# Supplementary material for: Improvement of Peak Integration in Capillary Electrophoresis: Reference Data Set No. 1
Source: Electrophoresis. 2026 Mar 11;47(4):276–94. doi: 10.1002/elps.70077 (PMC13084974; doi:10.1002/elps.70077)
Supplement: Supplementary file 1 — Supporting File 1: elps70077‐sup‐0001‐SupMat.zip. [file ELPS-47--s001.zip › Experts' Integration Limits/com1-type3-sam3-P17.csv]

495	0.0
532	92.88
532	92.88
556	51.71
556	51.71
577	8.12
589	11.89
604	8.41
609	8.1
623	10.89
627	12.14
638	14.17
649	16.01
676	14.82
676	14.82
707	23.5
725	31.53
753	58.57
753	58.57
807	22.0
854	32.58
933	37.34
933	37.34
1000	70.97
1000	70.97
1073	0.86
