# Supplementary material for: Improvement of Peak Integration in Capillary Electrophoresis: Reference Data Set No. 1
Source: Electrophoresis. 2026 Mar 11;47(4):276–94. doi: 10.1002/elps.70077 (PMC13084974; doi:10.1002/elps.70077)
Supplement: Supplementary file 1 — Supporting File 1: elps70077‐sup‐0001‐SupMat.zip. [file ELPS-47--s001.zip › Experts' Integration Limits/com1-type3-sam3-P6.csv]

498	31.3
531	95.66
531	95.66
549	106.67
557	53.73
571	23.47
759	89.4
797	75.57
872	83.93
926	68.27
951	179.45
966	264.33
966	264.33
992	83.87
