# Supplementary material for: Improvement of Peak Integration in Capillary Electrophoresis: Reference Data Set No. 1
Source: Electrophoresis. 2026 Mar 11;47(4):276–94. doi: 10.1002/elps.70077 (PMC13084974; doi:10.1002/elps.70077)
Supplement: Supplementary file 1 — Supporting File 1: elps70077‐sup‐0001‐SupMat.zip. [file ELPS-47--s001.zip › Experts' Integration Limits/com1-type3-sam4-P18.csv]

495	0.0
532	98.2
532	98.2
554	42.64
554	42.64
576	5.03
584	4.43
606	2.41
606	2.41
619	3.61
625	2.8
632	9.39
632	9.39
640	3.53
649	7.43
658	12.6
658	12.6
673	7.16
678	5.31
692	13.16
715	11.51
726	13.14
726	13.14
740	27.48
740	27.48
755	28.16
755	28.16
807	8.3
858	15.26
933	17.28
933	17.28
969	126.63
969	126.63
996	33.02
