# Supplementary material for: Improvement of Peak Integration in Capillary Electrophoresis: Reference Data Set No. 1
Source: Electrophoresis. 2026 Mar 11;47(4):276–94. doi: 10.1002/elps.70077 (PMC13084974; doi:10.1002/elps.70077)
Supplement: Supplementary file 1 — Supporting File 1: elps70077‐sup‐0001‐SupMat.zip. [file ELPS-47--s001.zip › Experts' Integration Limits/com1-type3-sam4-P4.csv]

496	0.0
511	2087.68
511	2087.68
531	102.26
531	102.26
551	54.64
551	54.64
581	3.12
581	3.12
588	7.3
588	7.3
599	9.99
599	9.99
604	4.34
604	4.34
607	1.9
607	1.9
613	5.27
613	5.27
622	2.74
622	2.74
631	8.52
631	8.52
640	3.53
640	3.53
646	5.47
646	5.47
650	7.69
650	7.69
657	11.86
657	11.86
667	12.83
667	12.83
673	7.16
673	7.16
677	5.13
677	5.13
691	13.22
691	13.22
698	11.3
698	11.3
704	10.78
704	10.78
709	9.46
709	9.46
716	12.17
716	12.17
721	15.26
721	15.26
727	13.44
727	13.44
741	27.89
741	27.89
750	28.89
750	28.89
754	27.86
754	27.86
808	8.21
808	8.21
815	6.19
815	6.19
821	7.92
821	7.92
827	7.28
827	7.28
835	9.62
835	9.62
843	11.42
843	11.42
854	13.08
854	13.08
906	333.65
906	333.65
932	17.29
932	17.29
968	130.28
968	130.28
981	73.59
981	73.59
998	31.49
998	31.49
1003	32.55
1003	32.55
1011	31.47
1011	31.47
1017	27.73
1017	27.73
1022	22.93
1022	22.93
1028	18.36
1028	18.36
1033	14.48
1033	14.48
1037	12.67
1037	12.67
1042	10.84
1042	10.84
1048	10.28
1048	10.28
1054	6.29
1054	6.29
1060	0.88
1060	0.88
1063	0.0
1142	0.0
1152	0.49
1152	0.49
1158	1.86
1158	1.86
1164	2.63
1164	2.63
1171	1.3
1171	1.3
1176	0.0
