# Supplementary material for: Improvement of Peak Integration in Capillary Electrophoresis: Reference Data Set No. 1
Source: Electrophoresis. 2026 Mar 11;47(4):276–94. doi: 10.1002/elps.70077 (PMC13084974; doi:10.1002/elps.70077)
Supplement: Supplementary file 1 — Supporting File 1: elps70077‐sup‐0001‐SupMat.zip. [file ELPS-47--s001.zip › Experts' Integration Limits/com1-type3-sam5-P13.csv]

495	0.78
532	78.81
532	78.81
553	37.39
553	37.39
574	14.92
574	14.92
600	8.84
647	5.6
662	7.81
680	5.77
693	7.43
759	25.74
798	20.81
873	15.97
928	11.9
945	20.43
973	35.53
