# Supplementary material for: Improvement of Peak Integration in Capillary Electrophoresis: Reference Data Set No. 1
Source: Electrophoresis. 2026 Mar 11;47(4):276–94. doi: 10.1002/elps.70077 (PMC13084974; doi:10.1002/elps.70077)
Supplement: Supplementary file 1 — Supporting File 1: elps70077‐sup‐0001‐SupMat.zip. [file ELPS-47--s001.zip › Experts' Integration Limits/com1-type3-sam5-P20.csv]

495	0.78
532	78.81
532	78.81
555	39.05
555	39.05
574	14.92
743	15.99
760	28.53
760	28.53
800	15.28
870	12.87
930	11.93
940	13.26
990	15.6
