# Supplementary material for: Improvement of Peak Integration in Capillary Electrophoresis: Reference Data Set No. 1
Source: Electrophoresis. 2026 Mar 11;47(4):276–94. doi: 10.1002/elps.70077 (PMC13084974; doi:10.1002/elps.70077)
Supplement: Supplementary file 1 — Supporting File 1: elps70077‐sup‐0001‐SupMat.zip. [file ELPS-47--s001.zip › Experts' Integration Limits/com1-type3-sam6-P15.csv]

495	0
532	101.97
532	101.97
555	39.96
555	39.96
578	5.04
648	2.12
664	3.18
760	10.34
800	7.56
870	3.19
925	6.9
942	8.96
980	10.95
