# Supplementary material for: Improvement of Peak Integration in Capillary Electrophoresis: Reference Data Set No. 1
Source: Electrophoresis. 2026 Mar 11;47(4):276–94. doi: 10.1002/elps.70077 (PMC13084974; doi:10.1002/elps.70077)
Supplement: Supplementary file 1 — Supporting File 1: elps70077‐sup‐0001‐SupMat.zip. [file ELPS-47--s001.zip › Experts' Integration Limits/com1-type3-sam6-P17.csv]

496	0.0
532	101.97
532	101.97
555	39.96
555	39.96
582	2.53
648	2.12
665	1.89
755	6.17
802	5.63
871	3.25
933	3.68
933	3.68
997	2.55
