# Supplementary material for: Improvement of Peak Integration in Capillary Electrophoresis: Reference Data Set No. 1
Source: Electrophoresis. 2026 Mar 11;47(4):276–94. doi: 10.1002/elps.70077 (PMC13084974; doi:10.1002/elps.70077)
Supplement: Supplementary file 1 — Supporting File 1: elps70077‐sup‐0001‐SupMat.zip. [file ELPS-47--s001.zip › Experts' Integration Limits/com1-type3-sam6-P25.csv]

496	0.0
532	101.97
532	101.97
555	39.96
555	39.96
581	3.33
648	2.12
666	1.67
758	7.99
801	6.18
872	4.26
921	9.95
942	8.96
978	12.89
