# Supplementary material for: Improvement of Peak Integration in Capillary Electrophoresis: Reference Data Set No. 1
Source: Electrophoresis. 2026 Mar 11;47(4):276–94. doi: 10.1002/elps.70077 (PMC13084974; doi:10.1002/elps.70077)
Supplement: Supplementary file 1 — Supporting File 1: elps70077‐sup‐0001‐SupMat.zip. [file ELPS-47--s001.zip › Experts' Integration Limits/com1-type3-sam7-P10.csv]

610	47.32
625	124.06
625	124.06
643	159.45
643	159.45
699	30.78
699	30.78
732	28.13
732	28.13
789	20.64
789	20.64
809	15.67
809	15.67
850	11.14
943	10.24
974	6.73
