# Supplementary material for: Improvement of Peak Integration in Capillary Electrophoresis: Reference Data Set No. 1
Source: Electrophoresis. 2026 Mar 11;47(4):276–94. doi: 10.1002/elps.70077 (PMC13084974; doi:10.1002/elps.70077)
Supplement: Supplementary file 1 — Supporting File 1: elps70077‐sup‐0001‐SupMat.zip. [file ELPS-47--s001.zip › Experts' Integration Limits/com1-type3-sam7-P18.csv]

498	5.03
533	83.49
533	83.49
551	115.55
551	115.55
559	95.01
581	70.22
595	50.96
595	50.96
608	50.24
613	68.89
626	126.59
626	126.59
636	188.34
636	188.34
643	159.45
643	159.45
676	92.96
680	70.15
687	50.21
701	32.27
721	40.32
744	49.98
780	40.96
946	13.21
972	6.36
