# Supplementary material for: Improvement of Peak Integration in Capillary Electrophoresis: Reference Data Set No. 1
Source: Electrophoresis. 2026 Mar 11;47(4):276–94. doi: 10.1002/elps.70077 (PMC13084974; doi:10.1002/elps.70077)
Supplement: Supplementary file 1 — Supporting File 1: elps70077‐sup‐0001‐SupMat.zip. [file ELPS-47--s001.zip › Experts' Integration Limits/com1-type3-sam7-P26.csv]

533	83.49
551	115.55
610	47.32
625	124.06
626	126.59
642	161.56
644	166.44
679	72.15
700	31.09
723	36.34
744	49.98
775	62.59
809	15.67
847	11.68
947	14.42
968	14.11
