# Supplementary material for: Improvement of Peak Integration in Capillary Electrophoresis: Reference Data Set No. 1
Source: Electrophoresis. 2026 Mar 11;47(4):276–94. doi: 10.1002/elps.70077 (PMC13084974; doi:10.1002/elps.70077)
Supplement: Supplementary file 1 — Supporting File 1: elps70077‐sup‐0001‐SupMat.zip. [file ELPS-47--s001.zip › Experts' Integration Limits/com1-type3-sam7-P4.csv]

498	5.03
513	1647.35
513	1647.35
533	83.49
533	83.49
552	113.27
552	113.27
559	95.01
559	95.01
568	98.85
568	98.85
575	68.03
575	68.03
580	68.55
580	68.55
595	50.96
595	50.96
610	47.32
610	47.32
625	124.06
625	124.06
637	183.88
637	183.88
643	159.45
643	159.45
679	72.15
679	72.15
688	46.04
688	46.04
701	32.27
719	44.31
719	44.31
727	29.96
733	29.2
743	45.48
743	45.48
777	50.65
777	50.65
787	21.54
787	21.54
807	15.72
807	15.72
850	11.14
850	11.14
946	13.21
973	6.51
