# Supplementary material for: Improvement of Peak Integration in Capillary Electrophoresis: Reference Data Set No. 1
Source: Electrophoresis. 2026 Mar 11;47(4):276–94. doi: 10.1002/elps.70077 (PMC13084974; doi:10.1002/elps.70077)
Supplement: Supplementary file 1 — Supporting File 1: elps70077‐sup‐0001‐SupMat.zip. [file ELPS-47--s001.zip › Experts' Integration Limits/com1-type3-sam8-P13.csv]

498	5.88
532	91.74
532	91.74
550	93.82
558	70.95
573	37.89
581	26.53
592	24.9
613	28.56
624	45.39
624	45.39
642	67.48
642	67.48
674	59.41
748	38.33
772	68.15
