# Supplementary material for: Improvement of Peak Integration in Capillary Electrophoresis: Reference Data Set No. 1
Source: Electrophoresis. 2026 Mar 11;47(4):276–94. doi: 10.1002/elps.70077 (PMC13084974; doi:10.1002/elps.70077)
Supplement: Supplementary file 1 — Supporting File 1: elps70077‐sup‐0001‐SupMat.zip. [file ELPS-47--s001.zip › Experts' Integration Limits/com1-type3-sam8-P20.csv]

497	3.2
512	1703.02
512	1703.02
532	91.74
532	91.74
552	74.78
645	79.01
675	51.18
745	23.28
775	41.1
950	37.06
965	37.25
