# Supplementary material for: Improvement of Peak Integration in Capillary Electrophoresis: Reference Data Set No. 1
Source: Electrophoresis. 2026 Mar 11;47(4):276–94. doi: 10.1002/elps.70077 (PMC13084974; doi:10.1002/elps.70077)
Supplement: Supplementary file 1 — Supporting File 1: elps70077‐sup‐0001‐SupMat.zip. [file ELPS-47--s001.zip › Experts' Integration Limits/com1-type3-sam8-P24.csv]

496	1.72
533	94.16
533	94.16
553	76.16
642	67.48
680	38.63
742	15.44
781	27.25
947	14.34
967	15.22
