# Supplementary material for: Improvement of Peak Integration in Capillary Electrophoresis: Reference Data Set No. 1
Source: Electrophoresis. 2026 Mar 11;47(4):276–94. doi: 10.1002/elps.70077 (PMC13084974; doi:10.1002/elps.70077)
Supplement: Supplementary file 1 — Supporting File 1: elps70077‐sup‐0001‐SupMat.zip. [file ELPS-47--s001.zip › Experts' Integration Limits/com1-type3-sam9-P17.csv]

495	0.01
532	98.7
532	98.7
553	59.37
553	59.37
580	17.36
580	17.36
609	8.69
609	8.69
625	24.03
625	24.03
643	35.67
643	35.67
696	5.73
696	5.73
731	7.42
731	7.42
788	10.22
788	10.22
847	1.91
944	5.92
973	2.13
