# Supplementary material for: Improvement of Peak Integration in Capillary Electrophoresis: Reference Data Set No. 1
Source: Electrophoresis. 2026 Mar 11;47(4):276–94. doi: 10.1002/elps.70077 (PMC13084974; doi:10.1002/elps.70077)
Supplement: Supplementary file 1 — Supporting File 1: elps70077‐sup‐0001‐SupMat.zip. [file ELPS-47--s001.zip › Experts' Integration Limits/com1-type3-sam9-P25.csv]

497	4.81
532	98.7
532	98.7
554	60.87
554	60.87
578	19.98
611	9.52
625	24.03
625	24.03
639	38.15
639	38.15
678	23.09
743	13.85
779	20.23
945	7.07
971	3.14
