# Supplementary material for: Improvement of Peak Integration in Capillary Electrophoresis: Reference Data Set No. 1
Source: Electrophoresis. 2026 Mar 11;47(4):276–94. doi: 10.1002/elps.70077 (PMC13084974; doi:10.1002/elps.70077)
Supplement: Supplementary file 1 — Supporting File 1: elps70077‐sup‐0001‐SupMat.zip. [file ELPS-47--s001.zip › Experts' Integration Limits/com1-type4-sam1-P17.csv]

496	0.0
534	86.52
534	86.52
555	23.75
555	23.75
576	8.52
603	10.14
632	10.09
632	10.09
673	21.58
673	21.58
694	15.7
694	15.7
723	11.8
723	11.8
746	24.07
746	24.07
762	70.71
762	70.71
804	41.59
804	41.59
827	6.8
827	6.8
863	0.0
863	0.0
884	0.55
884	0.55
931	1.99
