# Supplementary material for: Improvement of Peak Integration in Capillary Electrophoresis: Reference Data Set No. 1
Source: Electrophoresis. 2026 Mar 11;47(4):276–94. doi: 10.1002/elps.70077 (PMC13084974; doi:10.1002/elps.70077)
Supplement: Supplementary file 1 — Supporting File 1: elps70077‐sup‐0001‐SupMat.zip. [file ELPS-47--s001.zip › Experts' Integration Limits/com1-type4-sam1-P25.csv]

496	0.0
535	88.55
535	88.55
556	23.67
556	23.67
577	7.77
637	14.22
648	100.54
648	100.54
671	24.2
724	12.21
747	24.52
747	24.52
762	70.71
762	70.71
803	42.31
841	15.89
861	3.49
