# Supplementary material for: Improvement of Peak Integration in Capillary Electrophoresis: Reference Data Set No. 1
Source: Electrophoresis. 2026 Mar 11;47(4):276–94. doi: 10.1002/elps.70077 (PMC13084974; doi:10.1002/elps.70077)
Supplement: Supplementary file 1 — Supporting File 1: elps70077‐sup‐0001‐SupMat.zip. [file ELPS-47--s001.zip › Experts' Integration Limits/com1-type4-sam1-P6.csv]

496	0.0
534	86.52
534	86.52
554	24.83
554	24.83
577	7.77
637	14.22
647	90.85
647	90.85
669	32.07
723	11.8
747	24.52
747	24.52
762	70.71
762	70.71
802	44.78
802	44.78
820	11.29
840	14.12
857	20.76
