# Supplementary material for: Improvement of Peak Integration in Capillary Electrophoresis: Reference Data Set No. 1
Source: Electrophoresis. 2026 Mar 11;47(4):276–94. doi: 10.1002/elps.70077 (PMC13084974; doi:10.1002/elps.70077)
Supplement: Supplementary file 1 — Supporting File 1: elps70077‐sup‐0001‐SupMat.zip. [file ELPS-47--s001.zip › Experts' Integration Limits/com1-type4-sam10-P11.csv]

497	7.68
535	151.27
535	151.27
553	65.27
654	42.6
665	125.64
902	2.7
931	34.58
951	67.3
976	294.54
976	294.54
1036	86.49
