# Supplementary material for: Improvement of Peak Integration in Capillary Electrophoresis: Reference Data Set No. 1
Source: Electrophoresis. 2026 Mar 11;47(4):276–94. doi: 10.1002/elps.70077 (PMC13084974; doi:10.1002/elps.70077)
Supplement: Supplementary file 1 — Supporting File 1: elps70077‐sup‐0001‐SupMat.zip. [file ELPS-47--s001.zip › Experts' Integration Limits/com1-type4-sam10-P17.csv]

496	2.97
534	143.39
534	143.39
556	46.28
556	46.28
584	23.58
588	22.2
618	17.99
624	14.85
637	15.09
637	15.09
652	37.33
652	37.33
684	16.89
684	16.89
721	0.66
736	1.24
768	0.24
831	1.97
872	0.51
898	0.05
938	0.0
942	0.0
978	281.96
978	281.96
1056	0.0
1111	3.21
1155	0.0
