# Supplementary material for: Improvement of Peak Integration in Capillary Electrophoresis: Reference Data Set No. 1
Source: Electrophoresis. 2026 Mar 11;47(4):276–94. doi: 10.1002/elps.70077 (PMC13084974; doi:10.1002/elps.70077)
Supplement: Supplementary file 1 — Supporting File 1: elps70077‐sup‐0001‐SupMat.zip. [file ELPS-47--s001.zip › Experts' Integration Limits/com1-type4-sam10-P25.csv]

497	7.68
534	143.39
534	143.39
554	54.25
554	54.25
583	24.15
652	37.33
671	52.21
737	2.45
765	2.97
835	5.67
861	7.04
900	0.73
939	0.12
939	0.12
977	281.59
977	281.59
1061	0.12
1110	3.63
1153	1.36
