# Supplementary material for: Improvement of Peak Integration in Capillary Electrophoresis: Reference Data Set No. 1
Source: Electrophoresis. 2026 Mar 11;47(4):276–94. doi: 10.1002/elps.70077 (PMC13084974; doi:10.1002/elps.70077)
Supplement: Supplementary file 2 — Supporting File 2: elps70077‐sup‐0002‐RawElectropherograms.zip. [file ELPS-47--s002.zip]

Archive with 228 entries (227 files):
- Raw Electropherograms/
- Raw Electropherograms/com1-type1-sam1-R.CSV
- Raw Electropherograms/com1-type1-sam10-R.csv
- Raw Electropherograms/com1-type1-sam11-R.csv
- Raw Electropherograms/com1-type1-sam2-R.csv
- Raw Electropherograms/com1-type1-sam3-R.csv
- Raw Electropherograms/com1-type1-sam4-R.csv
- Raw Electropherograms/com1-type1-sam5-R.csv
- Raw Electropherograms/com1-type1-sam6-R.csv
- Raw Electropherograms/com1-type1-sam7-R.csv
- Raw Electropherograms/com1-type1-sam8-R.csv
- Raw Electropherograms/com1-type1-sam9-R.csv
- Raw Electropherograms/com1-type2-sam1-R.csv
- Raw Electropherograms/com1-type2-sam10-R.csv
- Raw Electropherograms/com1-type2-sam11-R.csv
- Raw Electropherograms/com1-type2-sam2-R.csv
- Raw Electropherograms/com1-type2-sam3-R.csv
- Raw Electropherograms/com1-type2-sam4-R.csv
- Raw Electropherograms/com1-type2-sam5-R.csv
- Raw Electropherograms/com1-type2-sam6-R.csv
- Raw Electropherograms/com1-type2-sam7-R.csv
- Raw Electropherograms/com1-type2-sam8-R.csv
- Raw Electropherograms/com1-type2-sam9-R.csv
- Raw Electropherograms/com1-type3-sam1-R.csv
- Raw Electropherograms/com1-type3-sam10-R.csv
- Raw Electropherograms/com1-type3-sam11-R.csv
- Raw Electropherograms/com1-type3-sam2-R.csv
- Raw Electropherograms/com1-type3-sam3-R.csv
- Raw Electropherograms/com1-type3-sam4-R.csv
- Raw Electropherograms/com1-type3-sam5-R.csv
- Raw Electropherograms/com1-type3-sam6-R.csv
- Raw Electropherograms/com1-type3-sam7-R.csv
- Raw Electropherograms/com1-type3-sam8-R.csv
- Raw Electropherograms/com1-type3-sam9-R.csv
- Raw Electropherograms/com1-type4-sam1-R.csv
- Raw Electropherograms/com1-type4-sam10-R.csv
- Raw Electropherograms/com1-type4-sam11-R.csv
- Raw Electropherograms/com1-type4-sam2-R.csv
- Raw Electropherograms/com1-type4-sam3-R.csv
- Raw Electropherograms/com1-type4-sam4-R.csv
- Raw Electropherograms/com1-type4-sam5-R.csv
- Raw Electropherograms/com1-type4-sam6-R.csv
- Raw Electropherograms/com1-type4-sam7-R.csv
- Raw Electropherograms/com1-type4-sam8-R.csv
- Raw Electropherograms/com1-type4-sam9-R.csv
- Raw Electropherograms/com1-type5-sam1-R.csv
- Raw Electropherograms/com1-type5-sam10-R.csv
- Raw Electropherograms/com1-type5-sam11-R.csv
- Raw Electropherograms/com1-type5-sam2-R.csv
- Raw Electropherograms/com1-type5-sam3-R.csv
- Raw Electropherograms/com1-type5-sam4-R.csv
- Raw Electropherograms/com1-type5-sam5-R.csv
- Raw Electropherograms/com1-type5-sam6-R.csv
- Raw Electropherograms/com1-type5-sam7-R.csv
- Raw Electropherograms/com1-type5-sam8-R.csv
- Raw Electropherograms/com1-type5-sam9-R.csv
- Raw Electropherograms/com1-type6-sam1-R.csv
- Raw Electropherograms/com1-type6-sam10-R.csv
- Raw Electropherograms/com1-type6-sam11-R.csv
- Raw Electropherograms/com1-type6-sam2-R.csv
- Raw Electropherograms/com1-type6-sam3-R.csv
- Raw Electropherograms/com1-type6-sam4-R.csv
- Raw Electropherograms/com1-type6-sam5-R.csv
- Raw Electropherograms/com1-type6-sam6-R.csv
- Raw Electropherograms/com1-type6-sam7-R.csv
- Raw Electropherograms/com1-type6-sam8-R.csv
- Raw Electropherograms/com1-type6-sam9-R.csv
- Raw Electropherograms/com1-type7-sam1-R.csv
- Raw Electropherograms/com1-type7-sam2-R.csv
- Raw Electropherograms/com2-type1-sam1-R.csv
- Raw Electropherograms/com2-type1-sam10-R.csv
- Raw Electropherograms/com2-type1-sam11-R.csv
- Raw Electropherograms/com2-type1-sam12-R.csv
- Raw Electropherograms/com2-type1-sam13-R.csv
- Raw Electropherograms/com2-type1-sam14-R.csv
- Raw Electropherograms/com2-type1-sam15-R.csv
- Raw Electropherograms/com2-type1-sam16-R.csv
- Raw Electropherograms/com2-type1-sam17-R.csv
- Raw Electropherograms/com2-type1-sam18-R.csv
- Raw Electropherograms/com2-type1-sam19-R.csv
- Raw Electropherograms/com2-type1-sam2-R.csv
- Raw Electropherograms/com2-type1-sam20-R.csv
- Raw Electropherograms/com2-type1-sam21-R.csv
- Raw Electropherograms/com2-type1-sam22-R.csv
- Raw Electropherograms/com2-type1-sam23-R.csv
- Raw Electropherograms/com2-type1-sam24-R.csv
- Raw Electropherograms/com2-type1-sam25-R.csv
- Raw Electropherograms/com2-type1-sam26-R.csv
- Raw Electropherograms/com2-type1-sam27-R.csv
- Raw Electropherograms/com2-type1-sam28-R.csv
- Raw Electropherograms/com2-type1-sam29-R.csv
- Raw Electropherograms/com2-type1-sam3-R.csv
- Raw Electropherograms/com2-type1-sam30-R.csv
- Raw Electropherograms/com2-type1-sam4-R.csv
- Raw Electropherograms/com2-type1-sam5-R.csv
- Raw Electropherograms/com2-type1-sam6-R.csv
- Raw Electropherograms/com2-type1-sam7-R.csv
- Raw Electropherograms/com2-type1-sam8-R.csv
- Raw Electropherograms/com2-type1-sam9-R.csv
- Raw Electropherograms/com2-type2-sam1-R.csv
- Raw Electropherograms/com2-type2-sam10-R.csv
- Raw Electropherograms/com2-type2-sam11-R.csv
- Raw Electropherograms/com2-type2-sam12-R.csv
- Raw Electropherograms/com2-type2-sam13-R.csv
- Raw Electropherograms/com2-type2-sam14-R.csv
- Raw Electropherograms/com2-type2-sam15-R.csv
- Raw Electropherograms/com2-type2-sam16-R.csv
- Raw Electropherograms/com2-type2-sam17-R.csv
- Raw Electropherograms/com2-type2-sam18-R.csv
- Raw Electropherograms/com2-type2-sam19-R.csv
- Raw Electropherograms/com2-type2-sam2-R.csv
- Raw Electropherograms/com2-type2-sam20-R.csv
- Raw Electropherograms/com2-type2-sam21-R.csv
- Raw Electropherograms/com2-type2-sam22-R.csv
- Raw Electropherograms/com2-type2-sam23-R.csv
- Raw Electropherograms/com2-type2-sam24-R.csv
- Raw Electropherograms/com2-type2-sam25-R.csv
- Raw Electropherograms/com2-type2-sam26-R.csv
- Raw Electropherograms/com2-type2-sam27-R.csv
- Raw Electropherograms/com2-type2-sam28-R.csv
- Raw Electropherograms/com2-type2-sam3-R.csv
- Raw Electropherograms/com2-type2-sam4-R.csv
- Raw Electropherograms/com2-type2-sam5-R.csv
- Raw Electropherograms/com2-type2-sam6-R.csv
- Raw Electropherograms/com2-type2-sam7-R.csv
- Raw Electropherograms/com2-type2-sam8-R.csv
- Raw Electropherograms/com2-type2-sam9-R.csv
- Raw Electropherograms/com3-type1-sam1-R.csv
- Raw Electropherograms/com3-type2-sam1-R.csv
- Raw Electropherograms/com3-type2-sam2-R.csv
- Raw Electropherograms/com4-type1-sam1-R.csv
- Raw Electropherograms/com4-type1-sam2-R.csv
- Raw Electropherograms/com4-type1-sam3-R.csv
- Raw Electropherograms/com4-type1-sam4-R.csv
- Raw Electropherograms/com4-type1-sam5-R.csv
- Raw Electropherograms/com4-type1-sam6-R.csv
- Raw Electropherograms/com4-type1-sam7-R.csv
- Raw Electropherograms/com4-type10-sam1-R.csv
- Raw Electropherograms/com4-type10-sam2-R.csv
- Raw Electropherograms/com4-type10-sam3-R.csv
- Raw Electropherograms/com4-type10-sam4-R.csv
- Raw Electropherograms/com4-type10-sam5-R.csv
- Raw Electropherograms/com4-type10-sam6-R.csv
- Raw Electropherograms/com4-type11-sam1-R.csv
- Raw Electropherograms/com4-type11-sam2-R.csv
- Raw Electropherograms/com4-type11-sam3-R.csv
- Raw Electropherograms/com4-type11-sam4-R.csv
- Raw Electropherograms/com4-type12-sam1-R.csv
- Raw Electropherograms/com4-type12-sam2-R.csv
- Raw Electropherograms/com4-type12-sam3-R.csv
- Raw Electropherograms/com4-type12-sam4-R.csv
- Raw Electropherograms/com4-type12-sam5-R.csv
- Raw Electropherograms/com4-type12-sam6-R.csv
- Raw Electropherograms/com4-type13-sam1-R.csv
- Raw Electropherograms/com4-type13-sam2-R.csv
- Raw Electropherograms/com4-type13-sam3-R.csv
- Raw Electropherograms/com4-type13-sam4-R.csv
- Raw Electropherograms/com4-type13-sam5-R.csv
- Raw Electropherograms/com4-type13-sam6-R.csv
- Raw Electropherograms/com4-type14-sam1-R.csv
- Raw Electropherograms/com4-type14-sam2-R.csv
- Raw Electropherograms/com4-type14-sam3-R.csv
- Raw Electropherograms/com4-type2-sam1-R.csv
- Raw Electropherograms/com4-type3-sam1-R.csv
- Raw Electropherograms/com4-type4-sam1-R.csv
- Raw Electropherograms/com4-type4-sam2-R.csv
- Raw Electropherograms/com4-type5-sam1-R.csv
- Raw Electropherograms/com4-type5-sam2-R.csv
- Raw Electropherograms/com4-type6-sam1-R.csv
- Raw Electropherograms/com4-type6-sam2-R.csv
- Raw Electropherograms/com4-type7-sam1-R.csv
- Raw Electropherograms/com4-type7-sam2-R.csv
- Raw Electropherograms/com4-type7-sam3-R.csv
- Raw Electropherograms/com4-type7-sam4-R.csv
- Raw Electropherograms/com4-type8-sam1-R.csv
- Raw Electropherograms/com4-type8-sam2-R.csv
- Raw Electropherograms/com4-type8-sam3-R.csv
- Raw Electropherograms/com4-type9-sam1-R.csv
- Raw Electropherograms/com4-type9-sam2-R.csv
- Raw Electropherograms/com4-type9-sam3-R.csv
- Raw Electropherograms/com5-type1-sam1-R.csv
- Raw Electropherograms/com5-type1-sam10-R.csv
- Raw Electropherograms/com5-type1-sam2-R.csv
- Raw Electropherograms/com5-type1-sam3-R.csv
- Raw Electropherograms/com5-type1-sam4-R.csv
- Raw Electropherograms/com5-type1-sam5-R.csv
- Raw Electropherograms/com5-type1-sam6-R.csv
- Raw Electropherograms/com5-type1-sam7-R.csv
- Raw Electropherograms/com5-type1-sam8-R.csv
- Raw Electropherograms/com5-type1-sam9-R.csv
- Raw Electropherograms/com6-type1-sam1-R.csv
- Raw Electropherograms/com6-type1-sam10-R.csv
- Raw Electropherograms/com6-type1-sam11-R.csv
- Raw Electropherograms/com6-type1-sam12-R.csv
- Raw Electropherograms/com6-type1-sam13-R.csv
- Raw Electropherograms/com6-type1-sam14-R.csv
- Raw Electropherograms/com6-type1-sam15-R.csv
- Raw Electropherograms/com6-type1-sam16-R.csv
- Raw Electropherograms/com6-type1-sam17-R.csv
- Raw Electropherograms/com6-type1-sam18-R.csv
- Raw Electropherograms/com6-type1-sam19-R.csv
- Raw Electropherograms/com6-type1-sam2-R.csv
- Raw Electropherograms/com6-type1-sam20-R.csv
- Raw Electropherograms/com6-type1-sam21-R.csv
- Raw Electropherograms/com6-type1-sam22-R.csv
- Raw Electropherograms/com6-type1-sam23-R.csv
- Raw Electropherograms/com6-type1-sam24-R.csv
- Raw Electropherograms/com6-type1-sam25-R.csv
- Raw Electropherograms/com6-type1-sam3-R.csv
- Raw Electropherograms/com6-type1-sam4-R.csv
- Raw Electropherograms/com6-type1-sam5-R.csv
- Raw Electropherograms/com6-type1-sam6-R.csv
- Raw Electropherograms/com6-type1-sam7-R.csv
- Raw Electropherograms/com6-type1-sam8-R.csv
- Raw Electropherograms/com6-type1-sam9-R.csv
- Raw Electropherograms/com7-type1-sam1-R.csv
- Raw Electropherograms/com7-type1-sam10-R.csv
- Raw Electropherograms/com7-type1-sam11-R.csv
- Raw Electropherograms/com7-type1-sam12-R.csv
- Raw Electropherograms/com7-type1-sam13-R.csv
- Raw Electropherograms/com7-type1-sam2-R.csv
- Raw Electropherograms/com7-type1-sam3-R.csv
- Raw Electropherograms/com7-type1-sam4-R.csv
- Raw Electropherograms/com7-type1-sam5-R.csv
- Raw Electropherograms/com7-type1-sam6-R.csv
- Raw Electropherograms/com7-type1-sam7-R.csv
- Raw Electropherograms/com7-type1-sam8-R.csv
- Raw Electropherograms/com7-type1-sam9-R.csv
