# Supplementary material for: Improvement of Peak Integration in Capillary Electrophoresis: Reference Data Set No. 1
Source: Electrophoresis. 2026 Mar 11;47(4):276–94. doi: 10.1002/elps.70077 (PMC13084974; doi:10.1002/elps.70077)
Supplement: Supplementary file 2 — Supporting File 2: elps70077‐sup‐0002‐RawElectropherograms.zip. [file ELPS-47--s002.zip › Raw Electropherograms/com1-type1-sam1-R.CSV]

1	0
2	0
3	0
4	0
5	0
6	0
7	0
8	0
9	0
10	0
11	0
12	0
13	0
14	0
15	0.25
16	0.67
17	1.02
18	1.11
19	0.98
20	0.9
21	1.1
22	1.54
23	1.98
24	2.17
25	2.13
26	2.08
27	2.19
28	2.44
29	2.64
30	2.71
31	2.62
32	2.45
33	2.22
34	1.93
35	1.6
36	1.25
37	0.92
38	0.63
39	0.41
40	0.28
41	0.25
42	0.29
43	0.34
44	0.33
45	0.29
46	0.34
47	0.57
48	1.02
49	1.6
50	2.12
51	2.43
52	2.51
53	2.5
54	2.52
55	2.67
56	2.96
57	3.27
58	3.43
59	3.26
60	2.74
61	2.03
62	1.4
63	0.97
64	0.71
65	0.52
66	0.39
67	0.48
68	0.9
69	1.58
70	2.23
71	2.49
72	2.21
73	1.55
74	0.94
75	0.75
76	1.16
77	2.01
78	2.94
79	3.59
80	3.73
81	3.39
82	2.79
83	2.2
84	1.71
85	1.24
86	0.73
87	0.24
88	0
89	0.13
90	0.68
91	1.45
92	2.15
93	2.58
94	2.81
95	3.02
96	3.44
97	4.19
98	5.24
99	6.47
100	7.59
101	8.29
102	8.37
103	7.81
104	6.78
105	5.61
106	4.67
107	4.24
108	4.38
109	4.91
110	5.54
111	6.03
112	6.31
113	6.4
114	6.35
115	6.17
116	5.91
117	5.58
118	5.14
119	4.52
120	3.73
121	3.35
122	2.97
123	2.53
124	2.61
125	3.16
126	3.9
127	4.52
128	4.87
129	4.94
130	4.74
131	4.27
132	3.6
133	2.87
134	2.32
135	2.06
136	2.06
137	2.18
138	2.26
139	2.16
140	1.88
141	1.57
142	1.49
143	1.77
144	2.27
145	2.65
146	2.64
147	2.18
148	1.47
149	0.79
150	0.34
151	0.16
152	0.12
153	0.09
154	0
155	0
156	0
157	0
158	0.33
159	0.79
160	1.25
161	1.62
162	1.89
163	2.1
164	2.27
165	2.36
166	2.29
167	2.02
168	1.61
169	1.18
170	0.82
171	0.61
172	0.57
173	0.69
174	1
175	1.49
176	2.11
177	2.72
178	3.14
179	3.22
180	2.86
181	2.15
182	1.3
183	0.59
184	0.2
185	0.15
186	0.36
187	0.76
188	1.29
189	1.84
190	2.25
191	2.36
192	2.07
193	1.5
194	0.88
195	0.49
196	0.45
197	0.7
198	1.05
199	1.31
200	1.43
201	1.43
202	1.43
203	1.54
204	1.81
205	2.17
206	2.49
207	2.66
208	2.68
209	2.6
210	2.49
211	2.41
212	2.35
213	2.25
214	2.03
215	1.65
216	1.18
217	0.7
218	0.31
219	0.06
220	0
221	0.11
222	0.28
223	0.39
224	0.42
225	0.42
226	0.45
227	0.58
228	0.83
229	1.2
230	1.57
231	1.82
232	1.85
233	1.72
234	1.58
235	1.53
236	1.58
237	1.64
238	1.63
239	1.55
240	1.43
241	1.34
242	1.26
243	1.16
244	0.97
245	0.66
246	0.27
247	0
248	0.02
249	0.45
250	1.14
251	1.81
252	2.25
253	2.36
254	2.17
255	1.79
256	1.42
257	1.26
258	1.46
259	2.03
260	2.8
261	3.47
262	3.75
263	3.49
264	2.78
265	1.93
266	1.24
267	0.86
268	0.75
269	0.82
270	0.91
271	0.91
272	0.74
273	0.47
274	0.24
275	0.19
276	0.36
277	0.68
278	1.08
279	1.55
280	2.1
281	2.68
282	3.1
283	3.14
284	2.75
285	2.1
286	1.48
287	1.1
288	0.99
289	1.09
290	1.29
291	1.52
292	1.7
293	1.77
294	1.75
295	1.76
296	1.92
297	2.29
298	2.84
299	3.44
300	3.94
301	4.15
302	3.98
303	3.51
304	2.93
305	2.41
306	1.99
307	1.6
308	1.17
309	0.7
310	0.3
311	0.12
312	0.26
313	0.67
314	1.11
315	1.33
316	1.29
317	1.17
318	1.21
319	1.54
320	2.06
321	2.56
322	2.89
323	3.04
324	3.09
325	3.12
326	3.11
327	3.02
328	2.85
329	2.75
330	2.85
331	3.1
332	3.29
333	3.25
334	2.98
335	2.68
336	2.52
337	2.52
338	2.6
339	2.65
340	2.59
341	2.46
342	2.38
343	2.5
344	2.88
345	3.38
346	3.76
347	3.82
348	3.54
349	3.11
350	2.81
351	2.82
352	3.15
353	3.58
354	3.84
355	3.73
356	3.26
357	2.59
358	1.88
359	1.18
360	0.52
361	0.31
362	0.09
363	0.17
364	0.89
365	2.1
366	3.38
367	4.29
368	4.6
369	4.41
370	4.04
371	3.78
372	3.78
373	3.95
374	4.08
375	3.96
376	3.53
377	2.84
378	2.05
379	1.28
380	0.63
381	0.18
382	0
383	0.06
384	0.41
385	1
386	1.68
387	2.32
388	2.86
389	3.29
390	3.66
391	3.95
392	4.08
393	3.94
394	3.48
395	2.8
396	2.09
397	1.56
398	1.26
399	1.14
400	1.06
401	1
402	1.03
403	1.26
404	1.69
405	2.17
406	2.53
407	2.73
408	2.89
409	3.21
410	3.79
411	4.53
412	5.22
413	5.63
414	5.64
415	5.32
416	4.84
417	4.37
418	4
419	3.79
420	3.73
421	3.76
422	3.77
423	3.66
424	3.38
425	2.98
426	2.62
427	2.42
428	2.49
429	2.83
430	3.34
431	3.87
432	4.25
433	4.38
434	4.28
435	4.08
436	4.07
437	4.44
438	5.16
439	5.93
440	6.38
441	6.36
442	6.02
443	5.65
444	5.45
445	5.34
446	5.01
447	4.25
448	3.13
449	1.97
450	1.1
451	0.61
452	0.38
453	0.27
454	0.25
455	0.34
456	0.5
457	0.65
458	0.7
459	0.65
460	0.58
461	0.53
462	0.47
463	0.38
464	0.31
465	0.37
466	0.55
467	0.81
468	1.05
469	1.28
470	1.48
471	1.67
472	1.82
473	1.87
474	1.75
475	1.44
476	1.05
477	0.79
478	0.88
479	1.34
480	2
481	2.58
482	2.89
483	2.91
484	2.73
485	2.52
486	2.41
487	2.44
488	2.52
489	2.5
490	2.32
491	2.03
492	1.78
493	1.71
494	1.89
495	2.27
496	2.75
497	3.13
498	3.18
499	2.77
500	1.98
501	1.06
502	0.32
503	0
504	0.16
505	0.69
506	1.31
507	1.74
508	1.84
509	1.7
510	1.46
511	1.27
512	1.19
513	1.28
514	1.56
515	2.02
516	2.55
517	3.03
518	3.28
519	3.2
520	2.75
521	2.04
522	1.26
523	0.65
524	0.36
525	0.45
526	0.82
527	1.31
528	1.82
529	2.29
530	2.73
531	3.15
532	3.5
533	3.65
534	3.46
535	2.89
536	2.13
537	1.46
538	1.12
539	1.14
540	1.37
541	1.63
542	1.83
543	1.98
544	2.1
545	2.18
546	2.15
547	1.93
548	1.55
549	1.16
550	0.93
551	0.96
552	1.21
553	1.53
554	1.84
555	2.09
556	2.23
557	2.21
558	1.95
559	1.45
560	0.83
561	0.35
562	0.2
563	0.32
564	0.46
565	0.46
566	0.39
567	0.46
568	0.77
569	1.22
570	1.53
571	1.55
572	1.34
573	1.15
574	1.17
575	1.33
576	1.41
577	1.21
578	0.75
579	0.27
580	0
581	0.03
582	0.29
583	0.66
584	1.09
585	1.6
586	2.09
587	2.43
588	2.51
589	2.4
590	2.29
591	2.38
592	2.76
593	3.28
594	3.57
595	3.34
596	2.59
597	1.68
598	1.05
599	0.92
600	1.16
601	1.53
602	1.88
603	2.02
604	2.17
605	2.42
606	2.57
607	2.54
608	2.36
609	2.17
610	2.08
611	2.14
612	2.28
613	2.45
614	2.67
615	2.99
616	3.48
617	4.09
618	4.69
619	5.08
620	5.09
621	4.71
622	4.12
623	3.58
624	3.26
625	3.13
626	3.02
627	2.81
628	2.45
629	2
630	1.53
631	1.15
632	0.97
633	0.99
634	1.12
635	1.19
636	1.17
637	1.21
638	1.5
639	2.09
640	2.86
641	3.55
642	3.95
643	4.01
644	3.86
645	3.66
646	3.5
647	3.39
648	3.28
649	3.2
650	3.22
651	3.33
652	3.49
653	3.58
654	3.55
655	3.45
656	3.35
657	3.28
658	3.17
659	2.84
660	2.19
661	1.32
662	0.48
663	0
664	0.03
665	0.42
666	0.83
667	0.92
668	0.63
669	0.21
670	0.03
671	0.34
672	1.11
673	2.06
674	2.83
675	3.27
676	3.45
677	3.57
678	3.74
679	3.92
680	3.99
681	3.85
682	3.5
683	3.02
684	2.55
685	2.3
686	2.36
687	2.7
688	3.12
689	3.37
690	3.29
691	2.92
692	2.42
693	1.93
694	1.49
695	1.04
696	0.63
697	0.45
698	0.65
699	1.23
700	2.03
701	2.76
702	3.21
703	3.28
704	3.08
705	2.86
706	2.84
707	3.1
708	3.48
709	3.71
710	3.66
711	3.44
712	3.28
713	3.29
714	3.36
715	3.27
716	2.93
717	2.4
718	1.83
719	1.3
720	0.83
721	0.44
722	0.14
723	0
724	0.05
725	0.32
726	0.76
727	1.25
728	1.65
729	1.89
730	1.95
731	1.93
732	1.95
733	2.1
734	2.35
735	2.61
736	2.89
737	3.26
738	3.81
739	4.48
740	5.08
741	5.32
742	5.03
743	4.23
744	3.16
745	2.26
746	1.89
747	2.21
748	3.03
749	3.9
750	4.41
751	4.44
752	4.11
753	3.67
754	3.3
755	3.13
756	3.17
757	3.31
758	3.36
759	3.17
760	2.79
761	2.37
762	2.08
763	1.97
764	2.01
765	2.11
766	2.21
767	2.25
768	2.2
769	2.04
770	1.81
771	1.59
772	1.46
773	1.47
774	1.58
775	1.76
776	2
777	2.41
778	3.04
779	3.79
780	4.4
781	4.67
782	4.54
783	4.14
784	3.68
785	3.32
786	3.19
787	3.28
788	3.46
789	3.57
790	3.51
791	3.36
792	3.28
793	3.3
794	3.26
795	2.96
796	2.39
797	1.76
798	1.32
799	1.19
800	1.33
801	1.58
802	1.92
803	2.38
804	2.95
805	3.56
806	4.03
807	4.2
808	4.04
809	3.59
810	3.05
811	2.6
812	2.39
813	2.41
814	2.5
815	2.48
816	2.29
817	2.03
818	1.89
819	1.97
820	2.27
821	2.68
822	3.09
823	3.46
824	3.74
825	3.92
826	4.05
827	4.17
828	4.34
829	4.54
830	4.69
831	4.69
832	4.5
833	4.17
834	3.8
835	3.49
836	3.28
837	3.08
838	2.79
839	2.37
840	1.84
841	1.24
842	0.63
843	0.39
844	0.14
845	0
846	0.31
847	1.09
848	2.08
849	3.01
850	3.72
851	4.19
852	4.48
853	4.53
854	4.26
855	3.63
856	2.77
857	1.94
858	1.47
859	1.55
860	2.14
861	3
862	3.73
863	3.99
864	3.64
865	2.85
866	2.01
867	1.56
868	1.72
869	2.35
870	3.09
871	3.53
872	3.49
873	3.04
874	2.43
875	1.87
876	1.48
877	1.26
878	1.16
879	1.14
880	1.19
881	1.27
882	1.3
883	1.26
884	1.17
885	1.08
886	0.99
887	0.87
888	0.75
889	0.64
890	0.53
891	0.45
892	0.4
893	0.35
894	0.27
895	0.15
896	0
897	0
898	0
899	0
900	0.4
901	0.83
902	1.21
903	1.47
904	1.58
905	1.59
906	1.58
907	1.62
908	1.68
909	1.65
910	1.39
911	0.94
912	0.45
913	0.12
914	0
915	0
916	0
917	0.07
918	0.25
919	0.61
920	1.17
921	1.85
922	2.51
923	3.04
924	3.37
925	3.47
926	3.35
927	3.05
928	2.64
929	2.27
930	2.06
931	2.02
932	2.07
933	2.1
934	2.02
935	1.75
936	1.29
937	0.72
938	0.22
939	0
940	0.09
941	0.49
942	1.04
943	1.47
944	1.6
945	1.38
946	0.94
947	0.53
948	0.34
949	0.49
950	0.92
951	1.53
952	2.14
953	2.59
954	2.77
955	2.67
956	2.4
957	2.04
958	1.67
959	1.36
960	1.25
961	1.46
962	1.97
963	2.61
964	3.17
965	3.54
966	3.74
967	3.85
968	3.88
969	3.75
970	3.39
971	2.79
972	2.12
973	1.57
974	1.26
975	1.13
976	1.03
977	0.85
978	0.59
979	0.38
980	0.4
981	0.73
982	1.32
983	2.02
984	2.68
985	3.23
986	3.63
987	3.86
988	3.93
989	3.85
990	3.69
991	3.52
992	3.4
993	3.3
994	3.08
995	2.59
996	1.85
997	1.05
998	0.41
999	0.05
1000	0
1001	0.22
1002	0.64
1003	1.16
1004	1.68
1005	2.16
1006	2.59
1007	2.97
1008	3.34
1009	3.75
1010	4.26
1011	4.79
1012	5.19
1013	5.26
1014	4.93
1015	4.27
1016	3.46
1017	2.73
1018	2.33
1019	2.35
1020	2.65
1021	2.94
1022	2.93
1023	2.54
1024	1.91
1025	1.28
1026	0.84
1027	0.61
1028	0.5
1029	0.41
1030	0.34
1031	0.37
1032	0.53
1033	0.81
1034	1.17
1035	1.55
1036	1.92
1037	2.31
1038	2.72
1039	3.15
1040	3.52
1041	3.75
1042	3.81
1043	3.72
1044	3.53
1045	3.31
1046	3.07
1047	2.81
1048	2.49
1049	2.12
1050	1.8
1051	1.65
1052	1.74
1053	1.99
1054	2.15
1055	2.02
1056	1.62
1057	1.15
1058	0.88
1059	0.98
1060	1.43
1061	2.07
1062	2.7
1063	3.15
1064	3.38
1065	3.47
1066	3.51
1067	3.54
1068	3.52
1069	3.4
1070	3.13
1071	2.74
1072	2.36
1073	2.21
1074	2.44
1075	3.04
1076	3.81
1077	4.42
1078	4.68
1079	4.53
1080	4.05
1081	3.34
1082	2.53
1083	1.79
1084	0
1085	-0.09
1086	0
1087	0
1088	0.34
1089	0.74
1090	1.08
1091	1.32
1092	1.42
1093	1.4
1094	1.27
1095	1.09
1096	0.98
1097	1
1098	1.19
1099	1.44
1100	1.57
1101	1.4
1102	0.92
1103	0.3
1104	0
1105	0
1106	0
1107	0
1108	0
1109	0.3
1110	0.79
1111	1.35
1112	1.78
1113	1.92
1114	1.71
1115	1.26
1116	0.8
1117	0.5
1118	0.42
1119	0.48
1120	0.58
1121	0.72
1122	0.89
1123	1.05
1124	1.08
1125	0.93
1126	0.71
1127	0.59
1128	0.71
1129	1.04
1130	1.41
1131	1.62
1132	1.51
1133	1.03
1134	0.26
1135	0
1136	0
1137	0
1138	0
1139	0
1140	0
1141	0
1142	0
1143	0.59
1144	1.61
1145	2.19
1146	2.29
1147	2.06
1148	1.68
1149	1.25
1150	0.78
1151	0.29
1152	0
1153	0
1154	0
1155	0
1156	0.44
1157	1.05
1158	1.66
1159	2.18
1160	2.5
1161	2.5
1162	2.12
1163	1.45
1164	0.71
1165	0.09
1166	0
1167	0
1168	0
1169	0.06
1170	0.97
1171	1.98
1172	2.7
1173	2.86
1174	2.43
1175	1.62
1176	0.72
1177	0.06
1178	0
1179	0.41
1180	1.37
1181	2.49
1182	3.38
1183	3.82
1184	3.87
1185	3.79
1186	3.91
1187	4.39
1188	5.18
1189	6.17
1190	7.2
1191	8.2
1192	9.17
1193	10.31
1194	12.24
1195	16.52
1196	27.15
1197	53.61
1198	114.34
1199	236.96
1200	450.05
1201	764.46
1202	1151.59
1203	1535.22
1204	1811.25
1205	1892.15
1206	1751.35
1207	1437.8
1208	1049.96
1209	687.51
1210	412.44
1211	238.69
1212	146.68
1213	105.78
1214	90.38
1215	85.42
1216	84.46
1217	85.37
1218	86.93
1219	87.56
1220	85.69
1221	80.7
1222	73.27
1223	65.05
1224	57.8
1225	52.58
1226	49.4
1227	47.51
1228	45.97
1229	44.09
1230	41.6
1231	38.59
1232	35.36
1233	32.21
1234	29.32
1235	26.69
1236	24.3
1237	22.19
1238	20.47
1239	19.24
1240	18.49
1241	18.06
1242	17.7
1243	17.16
1244	16.3
1245	15.14
1246	13.84
1247	12.61
1248	11.64
1249	11.03
1250	10.73
1251	10.6
1252	10.41
1253	10.08
1254	9.67
1255	9.4
1256	9.46
1257	9.84
1258	10.36
1259	10.77
1260	10.94
1261	10.86
1262	10.56
1263	10.09
1264	9.44
1265	8.6
1266	7.62
1267	6.66
1268	5.91
1269	5.46
1270	5.18
1271	4.89
1272	4.45
1273	3.94
1274	3.54
1275	3.41
1276	3.6
1277	4.04
1278	4.65
1279	5.36
1280	6.13
1281	6.94
1282	7.73
1283	8.44
1284	8.96
1285	9.2
1286	9.08
1287	8.55
1288	7.59
1289	6.34
1290	5.11
1291	4.23
1292	3.91
1293	4.09
1294	4.48
1295	4.69
1296	4.49
1297	3.91
1298	3.22
1299	2.75
1300	2.6
1301	2.73
1302	3
1303	3.33
1304	3.75
1305	4.32
1306	5.01
1307	5.75
1308	6.4
1309	6.84
1310	7.01
1311	6.95
1312	6.77
1313	6.58
1314	6.44
1315	6.42
1316	6.53
1317	6.85
1318	7.37
1319	8
1320	8.54
1321	8.79
1322	8.73
1323	8.46
1324	8.12
1325	7.95
1326	7.78
1327	7.49
1328	7.32
1329	7.37
1330	7.67
1331	8.12
1332	8.52
1333	8.66
1334	8.43
1335	7.87
1336	7.16
1337	6.51
1338	6.15
1339	6.18
1340	6.58
1341	7.17
1342	7.65
1343	7.76
1344	7.45
1345	6.87
1346	6.31
1347	6.05
1348	6.13
1349	6.38
1350	6.48
1351	6.26
1352	5.8
1353	5.34
1354	5.16
1355	5.31
1356	5.66
1357	6
1358	6.26
1359	6.49
1360	6.84
1361	7.43
1362	8.27
1363	9.34
1364	10.54
1365	11.76
1366	12.87
1367	13.77
1368	14.36
1369	14.56
1370	14.28
1371	13.52
1372	12.36
1373	10.93
1374	9.42
1375	8.04
1376	6.95
1377	6.18
1378	5.68
1379	5.41
1380	5.32
1381	5.32
1382	5.28
1383	5.12
1384	4.86
1385	4.62
1386	4.54
1387	4.64
1388	4.87
1389	5.03
1390	4.94
1391	4.56
1392	4.09
1393	3.85
1394	4.05
1395	4.64
1396	5.35
1397	5.84
1398	5.93
1399	5.69
1400	5.29
1401	4.85
1402	4.41
1403	3.99
1404	3.69
1405	3.64
1406	3.89
1407	4.31
1408	4.66
1409	4.74
1410	4.56
1411	4.31
1412	4.24
1413	4.45
1414	4.84
1415	5.21
1416	5.38
1417	5.32
1418	5.06
1419	4.72
1420	4.34
1421	3.96
1422	3.57
1423	3.24
1424	3.12
1425	3.32
1426	3.75
1427	4.2
1428	4.44
1429	4.37
1430	4.08
1431	3.76
1432	3.55
1433	3.54
1434	3.71
1435	3.99
1436	4.3
1437	4.6
1438	4.93
1439	5.34
1440	5.84
1441	6.35
1442	6.66
1443	6.64
1444	6.29
1445	5.82
1446	5.47
1447	5.39
1448	5.6
1449	5.99
1450	6.37
1451	6.53
1452	6.35
1453	5.86
1454	5.2
1455	4.49
1456	3.81
1457	3.33
1458	3.29
1459	3.84
1460	4.84
1461	5.96
1462	6.84
1463	7.24
1464	7.17
1465	6.76
1466	6.21
1467	5.71
1468	5.36
1469	5.17
1470	5.14
1471	5.23
1472	5.34
1473	5.39
1474	5.39
1475	5.42
1476	5.57
1477	5.88
1478	6.22
1479	6.39
1480	6.19
1481	5.57
1482	4.73
1483	4.04
1484	3.82
1485	4.12
1486	4.67
1487	5.06
1488	5.08
1489	4.67
1490	3.97
1491	3.15
1492	2.46
1493	2.12
1494	2.16
1495	2.4
1496	2.55
1497	2.45
1498	2.22
1499	2.13
1500	2.32
1501	2.7
1502	3.07
1503	3.2
1504	3.11
1505	2.98
1506	3.13
1507	3.69
1508	4.51
1509	5.17
1510	5.29
1511	4.8
1512	3.98
1513	3.28
1514	3.01
1515	3.19
1516	3.58
1517	3.94
1518	4.18
1519	4.42
1520	4.83
1521	5.45
1522	6.14
1523	6.7
1524	7.02
1525	7.11
1526	7.07
1527	6.95
1528	6.68
1529	6.11
1530	5.24
1531	4.29
1532	3.64
1533	3.63
1534	4.32
1535	5.52
1536	6.87
1537	8.06
1538	8.95
1539	9.54
1540	9.96
1541	10.33
1542	10.74
1543	11.2
1544	11.62
1545	11.86
1546	11.8
1547	11.44
1548	10.9
1549	10.34
1550	9.87
1551	9.56
1552	9.32
1553	9.04
1554	8.66
1555	8.3
1556	8.18
1557	8.43
1558	8.94
1559	9.43
1560	9.62
1561	9.48
1562	9.18
1563	8.96
1564	8.98
1565	9.26
1566	9.67
1567	9.83
1568	10
1569	10.15
1570	10.15
1571	10.14
1572	10.26
1573	10.49
1574	10.71
1575	10.73
1576	10.4
1577	9.71
1578	8.9
1579	8.33
1580	8.24
1581	8.67
1582	9.43
1583	10.28
1584	11
1585	11.48
1586	11.71
1587	11.79
1588	11.89
1589	12.1
1590	12.48
1591	12.96
1592	13.43
1593	13.76
1594	13.84
1595	13.61
1596	13.11
1597	12.48
1598	11.8
1599	11.15
1600	10.6
1601	10.31
1602	10.47
1603	11.22
1604	12.44
1605	13.83
1606	15.12
1607	16.28
1608	17.5
1609	18.94
1610	20.44
1611	21.58
1612	21.92
1613	21.42
1614	20.39
1615	19.35
1616	18.71
1617	18.62
1618	18.95
1619	19.41
1620	19.67
1621	19.6
1622	19.28
1623	18.89
1624	18.55
1625	18.21
1626	17.78
1627	17.27
1628	16.84
1629	16.69
1630	16.84
1631	17.16
1632	17.4
1633	17.48
1634	17.48
1635	17.65
1636	18.21
1637	19.29
1638	20.78
1639	22.38
1640	23.63
1641	24.1
1642	23.65
1643	22.56
1644	21.4
1645	20.78
1646	21
1647	22.01
1648	23.43
1649	24.81
1650	25.79
1651	26.22
1652	26.17
1653	25.89
1654	25.66
1655	25.66
1656	25.92
1657	26.31
1658	26.73
1659	27.15
1660	27.66
1661	28.28
1662	28.94
1663	29.49
1664	29.86
1665	30.01
1666	29.98
1667	29.89
1668	29.98
1669	30.42
1670	31.26
1671	32.36
1672	33.53
1673	34.52
1674	35.03
1675	34.84
1676	33.95
1677	32.62
1678	31.27
1679	30.23
1680	29.63
1681	29.43
1682	29.55
1683	29.9
1684	30.36
1685	30.86
1686	31.39
1687	32.02
1688	32.88
1689	33.94
1690	34.95
1691	35.6
1692	35.73
1693	35.55
1694	35.45
1695	35.66
1696	36.14
1697	36.56
1698	36.68
1699	36.48
1700	36.18
1701	36.11
1702	36.51
1703	37.49
1704	39.04
1705	40.98
1706	42.91
1707	44.42
1708	45.22
1709	45.3
1710	44.91
1711	44.38
1712	44.06
1713	44.2
1714	44.86
1715	45.93
1716	47.21
1717	48.47
1718	49.46
1719	49.98
1720	49.99
1721	49.65
1722	49.27
1723	49.16
1724	49.55
1725	50.52
1726	52.03
1727	53.83
1728	55.5
1729	56.57
1730	56.7
1731	55.85
1732	54.34
1733	52.65
1734	51.17
1735	50.07
1736	49.4
1737	49.23
1738	49.72
1739	50.97
1740	52.88
1741	55.11
1742	57.26
1743	58.97
1744	60.07
1745	60.51
1746	60.33
1747	59.61
1748	58.56
1749	57.52
1750	56.77
1751	56.38
1752	56.24
1753	56.24
1754	56.43
1755	56.99
1756	58.02
1757	59.38
1758	60.9
1759	62.47
1760	64.2
1761	66.19
1762	68.41
1763	70.71
1764	72.9
1765	74.91
1766	76.69
1767	78.09
1768	78.83
1769	78.74
1770	77.98
1771	77.05
1772	76.53
1773	76.78
1774	77.74
1775	79.01
1776	79.99
1777	80.23
1778	79.73
1779	78.91
1780	78.29
1781	78.15
1782	78.35
1783	78.63
1784	78.78
1785	78.71
1786	78.37
1787	77.74
1788	76.96
1789	76.35
1790	76.35
1791	77.4
1792	79.8
1793	83.57
1794	88.24
1795	93
1796	97.01
1797	99.85
1798	101.61
1799	102.71
1800	103.48
1801	104.08
1802	104.6
1803	105.17
1804	105.95
1805	107.13
1806	108.94
1807	110.32
1808	111.7
1809	115.65
1810	120.69
1811	126.29
1812	131.76
1813	136.57
1814	140.37
1815	142.99
1816	144.41
1817	144.92
1818	145.03
1819	145.17
1820	145.42
1821	145.67
1822	146.14
1823	147.46
1824	150.08
1825	153.7
1826	157.4
1827	160.4
1828	162.64
1829	164.74
1830	167.64
1831	172.68
1832	182.47
1833	201.96
1834	238.94
1835	303.68
1836	407.81
1837	562.84
1838	778.34
1839	1059.57
1840	1404.12
1841	1798.25
1842	2215.3
1843	2618.94
1844	2971.16
1845	3241.88
1846	3417.04
1847	3502.5
1848	3520.57
1849	3498.38
1850	3454.82
1851	3396.38
1852	3324.53
1853	3245.3
1854	3170.09
1855	3107.55
1856	3055.94
1857	3003.78
1858	2937.64
1859	2849.09
1860	2735.62
1861	2597.36
1862	2435.23
1863	2252.78
1864	2058.23
1865	1862.43
1866	1673.87
1867	1495.93
1868	1328.93
1869	1174.51
1870	1037.45
1871	923.01
1872	832.53
1873	761.65
1874	702.92
1875	650.12
1876	600.83
1877	555.95
1878	517.44
1879	486.36
1880	461.97
1881	442.06
1882	424.03
1883	406.05
1884	387.61
1885	369.33
1886	352.07
1887	336.21
1888	321.54
1889	307.71
1890	294.68
1891	282.73
1892	272.31
1893	263.86
1894	257.45
1895	252.59
1896	248.29
1897	243.45
1898	237.24
1899	229.43
1900	220.38
1901	210.83
1902	201.61
1903	193.4
1904	186.7
1905	181.72
1906	178.39
1907	176.27
1908	174.54
1909	172.19
1910	168.3
1911	162.51
1912	155.21
1913	147.32
1914	139.82
1915	133.38
1916	128.21
1917	124.14
1918	120.93
1919	118.37
1920	116.29
1921	114.47
1922	112.7
1923	110.93
1924	109.21
1925	107.64
1926	106.21
1927	104.92
1928	103.72
1929	102.42
1930	100.57
1931	97.85
1932	94.34
1933	90.67
1934	87.58
1935	85.45
1936	84.21
1937	83.53
1938	83.08
1939	82.75
1940	82.59
1941	82.71
1942	83.17
1943	83.91
1944	84.74
1945	85.41
1946	85.62
1947	85.15
1948	83.89
1949	81.91
1950	79.4
1951	76.67
1952	74.11
1953	72.07
1954	70.72
1955	69.91
1956	69.2
1957	68.13
1958	66.48
1959	64.41
1960	62.28
1961	60.36
1962	58.69
1963	57.24
1964	55.99
1965	54.98
1966	54.19
1967	53.45
1968	52.54
1969	51.37
1970	50.06
1971	48.86
1972	48.03
1973	47.52
1974	47.09
1975	46.5
1976	45.83
1977	45.46
1978	45.79
1979	46.92
1980	48.63
1981	50.43
1982	51.84
1983	52.6
1984	52.93
1985	53.35
1986	54.3
1987	55.78
1988	57.41
1989	58.73
1990	59.47
1991	59.63
1992	59.45
1993	59.28
1994	59.43
1995	60.03
1996	61.04
1997	62.26
1998	63.41
1999	64.2
2000	64.49
[truncated: 698 more rows]
