# Supplementary material for: Improvement of Peak Integration in Capillary Electrophoresis: Reference Data Set No. 1
Source: Electrophoresis. 2026 Mar 11;47(4):276–94. doi: 10.1002/elps.70077 (PMC13084974; doi:10.1002/elps.70077)
Supplement: Supplementary file 2 — Supporting File 2: elps70077‐sup‐0002‐RawElectropherograms.zip. [file ELPS-47--s002.zip › Raw Electropherograms/com1-type1-sam10-R.csv]

1	0
2	0
3	0
4	0
5	0
6	0
7	0
8	0
9	0
10	0
11	0
12	0
13	0
14	0
15	0
16	0
17	0.52
18	1.52
19	2.62
20	3.32
21	3.38
22	2.88
23	2.15
24	1.43
25	0.82
26	0.31
27	0
28	0
29	0.36
30	1.1
31	1.99
32	2.78
33	3.28
34	3.33
35	2.9
36	2.14
37	1.36
38	0.87
39	0.83
40	1.19
41	1.86
42	2.76
43	3.69
44	4.35
45	4.47
46	4.08
47	3.5
48	3.13
49	3.22
50	3.69
51	4.22
52	4.5
53	4.35
54	3.86
55	3.22
56	2.68
57	2.41
58	2.5
59	2.86
60	3.24
61	3.41
62	3.26
63	2.81
64	2.17
65	1.56
66	1.29
67	1.62
68	2.58
69	3.85
70	4.94
71	5.43
72	5.19
73	4.39
74	3.34
75	2.33
76	1.57
77	1.13
78	0.97
79	1.01
80	1.31
81	1.99
82	3.1
83	4.5
84	5.84
85	6.71
86	6.93
87	6.56
88	5.89
89	5.24
90	4.81
91	4.56
92	4.27
93	3.75
94	3.07
95	2.51
96	2.36
97	2.79
98	3.75
99	5.08
100	5.77
101	6.46
102	7.45
103	7.69
104	7.19
105	6.29
106	5.49
107	5.06
108	5
109	5.16
110	5.45
111	5.85
112	6.34
113	6.82
114	7.09
115	7.07
116	6.81
117	6.48
118	6.22
119	6
120	5.65
121	5.04
122	4.26
123	3.64
124	3.55
125	4.08
126	4.95
127	5.68
128	5.96
129	5.78
130	5.33
131	4.85
132	4.43
133	4.08
134	3.73
135	3.28
136	2.64
137	1.89
138	1.24
139	0.92
140	0.96
141	1.27
142	1.71
143	2.11
144	2.33
145	2.28
146	2
147	1.7
148	1.56
149	1.59
150	1.6
151	1.4
152	0.98
153	0.5
154	0.15
155	0
156	0
157	0.05
158	0.14
159	0.36
160	0.77
161	1.28
162	1.72
163	1.91
164	1.83
165	1.57
166	1.25
167	0.97
168	0.79
169	0.71
170	0.71
171	0.72
172	0.67
173	0.56
174	0.42
175	0.36
176	0.53
177	1.01
178	1.74
179	2.53
180	3.21
181	3.72
182	4
183	3.94
184	3.45
185	2.56
186	1.51
187	0.62
188	0.08
189	0
190	0.37
191	1.11
192	2.04
193	2.86
194	3.35
195	3.44
196	3.23
197	2.91
198	2.65
199	2.6
200	2.78
201	3.08
202	3.34
203	3.5
204	3.54
205	3.46
206	3.21
207	2.85
208	2.53
209	2.41
210	2.47
211	2.49
212	2.27
213	1.78
214	1.2
215	0.76
216	0.59
217	0.69
218	0.98
219	1.35
220	1.72
221	2
222	2.15
223	2.19
224	2.28
225	2.58
226	3.17
227	3.9
228	4.49
229	4.63
230	4.2
231	3.29
232	2.13
233	1.04
234	0.29
235	0
236	0.05
237	0.22
238	0.31
239	0.33
240	0.38
241	0.51
242	0.7
243	0.88
244	1.08
245	1.31
246	1.55
247	1.81
248	2.1
249	2.37
250	2.53
251	2.52
252	2.41
253	2.34
254	2.42
255	2.64
256	2.85
257	2.91
258	2.76
259	2.54
260	2.42
261	2.55
262	3.01
263	3.73
264	4.49
265	4.96
266	4.9
267	4.34
268	3.57
269	2.97
270	2.73
271	2.71
272	2.62
273	2.26
274	1.7
275	1.21
276	1
277	1.06
278	1.23
279	1.45
280	1.82
281	2.45
282	3.24
283	3.93
284	4.27
285	4.17
286	3.66
287	2.87
288	1.99
289	1.33
290	1.17
291	1.64
292	2.57
293	3.57
294	4.24
295	4.31
296	3.81
297	3.08
298	2.63
299	2.83
300	3.67
301	4.2
302	4.74
303	5.47
304	5.56
305	5.1
306	4.41
307	3.74
308	3.17
309	2.68
310	2.26
311	1.99
312	1.93
313	2.09
314	2.37
315	2.57
316	2.48
317	2.08
318	1.58
319	1.26
320	1.24
321	1.44
322	1.75
323	2.2
324	2.94
325	4.03
326	5.32
327	6.49
328	7.25
329	7.48
330	7.19
331	6.5
332	5.55
333	4.51
334	3.55
335	2.77
336	2.13
337	1.55
338	0.96
339	0.54
340	0.51
341	0.99
342	1.78
343	2.54
344	3.03
345	3.2
346	3.12
347	2.9
348	2.7
349	2.69
350	2.96
351	3.47
352	4.09
353	4.72
354	5.24
355	5.5
356	5.37
357	4.84
358	4.15
359	3.55
360	3.16
361	2.91
362	2.66
363	2.38
364	2.16
365	2.14
366	2.4
367	2.86
368	3.27
369	3.36
370	2.99
371	2.36
372	1.92
373	2.03
374	2.69
375	3.5
376	3.97
377	3.91
378	3.52
379	3.15
380	2.97
381	2.95
382	2.98
383	3.05
384	3.24
385	3.58
386	4.01
387	4.29
388	4.12
389	3.41
390	2.37
391	1.47
392	1.09
393	1.35
394	2.02
395	2.73
396	3.13
397	3.06
398	2.59
399	1.92
400	1.24
401	0.64
402	0.2
403	0
404	0.13
405	0.67
406	1.52
407	2.48
408	3.38
409	4.03
410	4.24
411	3.87
412	2.99
413	1.99
414	1.42
415	1.56
416	2.28
417	3.19
418	3.96
419	4.62
420	5.31
421	6.08
422	6.72
423	7
424	6.82
425	6.29
426	5.68
427	5.2
428	4.94
429	4.82
430	4.77
431	4.77
432	4.89
433	5.19
434	5.64
435	6.17
436	6.63
437	6.89
438	6.92
439	6.8
440	6.63
441	6.41
442	6.01
443	5.32
444	4.42
445	3.53
446	2.91
447	2.72
448	2.96
449	3.53
450	4.23
451	4.88
452	5.32
453	5.41
454	5.07
455	4.33
456	3.4
457	2.56
458	2.04
459	1.88
460	1.93
461	2.03
462	2.13
463	2.22
464	2.29
465	2.26
466	2.04
467	1.58
468	0.99
469	0.47
470	0.24
471	0.42
472	0.92
473	1.54
474	2.13
475	2.61
476	2.99
477	3.23
478	3.27
479	3.11
480	2.86
481	2.63
482	2.42
483	2.19
484	1.86
485	1.47
486	1.07
487	0.7
488	0.43
489	0.38
490	0.72
491	1.53
492	2.71
493	3.88
494	4.6
495	4.6
496	3.99
497	3.14
498	2.48
499	2.22
500	2.37
501	2.81
502	3.1
503	3.39
504	3.9
505	4.12
506	3.95
507	3.52
508	3.03
509	2.6
510	2.24
511	1.94
512	1.66
513	1.41
514	1.14
515	0.89
516	0.76
517	0.89
518	1.34
519	2.02
520	2.75
521	3.29
522	3.48
523	3.3
524	2.94
525	2.67
526	2.67
527	2.86
528	3
529	2.93
530	2.73
531	2.68
532	2.95
533	3.49
534	4.03
535	4.25
536	4.01
537	3.43
538	2.82
539	2.47
540	2.51
541	2.89
542	3.48
543	4.17
544	4.83
545	5.32
546	5.5
547	5.24
548	4.53
549	3.52
550	2.55
551	1.95
552	1.82
553	2.02
554	2.3
555	2.48
556	2.47
557	2.25
558	1.83
559	1.25
560	0.61
561	0.14
562	0
563	0
564	0.04
565	0
566	0
567	0
568	0
569	0
570	0
571	0
572	0
573	0
574	0.37
575	1.17
576	2.21
577	3.11
578	3.52
579	3.35
580	2.83
581	2.33
582	2.1
583	2.15
584	2.36
585	2.7
586	3.14
587	3.61
588	3.96
589	4.08
590	4.01
591	3.81
592	3.55
593	3.27
594	3.01
595	2.82
596	2.67
597	2.46
598	2.16
599	1.89
600	1.84
601	2.09
602	2.58
603	3.11
604	3.48
605	3.54
606	3.32
607	2.99
608	2.8
609	2.97
610	3.5
611	4.12
612	4.48
613	4.43
614	4.12
615	3.85
616	3.78
617	3.91
618	4.14
619	4.37
620	4.52
621	4.58
622	4.6
623	4.68
624	4.83
625	4.93
626	4.82
627	4.38
628	3.61
629	2.57
630	1.45
631	0.56
632	0.22
633	0.58
634	1.48
635	2.56
636	3.47
637	3.95
638	3.91
639	3.38
640	2.59
641	1.83
642	1.38
643	1.29
644	1.43
645	1.73
646	2.25
647	3.16
648	4.4
649	5.64
650	6.46
651	6.61
652	6.16
653	5.4
654	4.71
655	4.33
656	4.29
657	4.38
658	4.3
659	3.81
660	2.88
661	1.7
662	0.65
663	0.15
664	0.35
665	1
666	1.53
667	1.5
668	0.9
669	0.21
670	0
671	0.55
672	1.72
673	3.17
674	4.54
675	5.54
676	5.88
677	5.37
678	4.06
679	2.43
680	1.15
681	0.75
682	1.21
683	2.07
684	2.75
685	2.91
686	2.65
687	2.29
688	2.13
689	2.23
690	2.52
691	2.91
692	3.35
693	3.74
694	3.95
695	3.9
696	3.58
697	3.08
698	2.54
699	2.19
700	2.23
701	2.72
702	3.5
703	3.85
704	4.2
705	4.51
706	4.3
707	3.68
708	2.82
709	1.88
710	0.99
711	0.3
712	0
713	0.13
714	0.64
715	1.3
716	1.87
717	2.19
718	2.22
719	2.11
720	2.07
721	2.32
722	2.87
723	3.52
724	3.94
725	3.87
726	3.29
727	2.45
728	1.74
729	1.47
730	1.75
731	2.37
732	2.98
733	3.22
734	2.97
735	2.37
736	1.73
737	1.28
738	1.1
739	1.14
740	1.37
741	1.78
742	2.37
743	3.05
744	3.75
745	4.32
746	4.69
747	4.76
748	4.51
749	4.02
750	3.47
751	3.13
752	3.14
753	3.42
754	3.65
755	3.46
756	2.79
757	1.93
758	1.34
759	1.25
760	1.56
761	1.98
762	2.34
763	2.61
764	2.85
765	3.13
766	3.5
767	3.89
768	4.16
769	4.15
770	3.88
771	3.46
772	3.03
773	2.7
774	2.58
775	2.78
776	3.36
777	4.21
778	5.07
779	5.62
780	5.65
781	5.16
782	4.37
783	3.56
784	2.89
785	2.42
786	2.19
787	2.29
788	2.73
789	3.37
790	3.88
791	3.98
792	3.53
793	2.7
794	1.72
795	0.83
796	0.2
797	0
798	0.39
799	1.34
800	2.57
801	3.6
802	4
803	3.62
804	2.63
805	1.46
806	0.58
807	0.31
808	0.66
809	1.31
810	1.82
811	1.91
812	1.62
813	1.17
814	0.86
815	0.86
816	1.14
817	1.56
818	1.99
819	2.36
820	2.57
821	2.56
822	2.31
823	1.96
824	1.71
825	1.77
826	2.22
827	2.95
828	3.66
829	4.03
830	3.97
831	3.67
832	3.4
833	3.25
834	3.09
835	2.76
836	2.3
837	1.98
838	2.05
839	2.56
840	3.34
841	4.13
842	4.67
843	4.82
844	4.6
845	4.16
846	3.66
847	3.29
848	3.17
849	3.34
850	3.65
851	3.83
852	3.65
853	3.16
854	2.61
855	2.35
856	2.54
857	3.08
858	3.68
859	4.07
860	4.23
861	4.38
862	4.75
863	5.34
864	5.88
865	6
866	5.51
867	4.62
868	3.77
869	3.3
870	3.21
871	3.3
872	3.33
873	3.22
874	2.94
875	2.52
876	2.07
877	1.85
878	2.05
879	2.68
880	3.53
881	4.31
882	4.84
883	5.11
884	5.26
885	5.41
886	5.62
887	5.78
888	5.79
889	5.57
890	5.12
891	4.53
892	3.9
893	3.34
894	2.93
895	2.68
896	2.55
897	2.47
898	2.38
899	2.28
900	2.18
901	2.14
902	2.18
903	2.29
904	2.34
905	2.4
906	2.49
907	2.54
908	2.49
909	2.36
910	2.26
911	2.33
912	2.61
913	3
914	3.32
915	3.5
916	3.55
917	3.5
918	3.31
919	2.95
920	2.46
921	2.05
922	1.92
923	2.14
924	2.63
925	3.17
926	3.6
927	3.79
928	3.65
929	3.23
930	2.64
931	2.03
932	1.48
933	0.98
934	0.51
935	0.14
936	0
937	0.16
938	0.67
939	1.42
940	2.22
941	2.84
942	3.12
943	3.06
944	2.84
945	2.68
946	2.71
947	2.83
948	2.86
949	2.68
950	2.34
951	2
952	1.81
953	1.77
954	1.82
955	1.9
956	2
957	2.14
958	2.31
959	2.47
960	2.58
961	2.6
962	2.54
963	2.48
964	2.54
965	2.82
966	3.21
967	3.45
968	3.35
969	2.99
970	2.68
971	2.68
972	3.06
973	3.76
974	4.63
975	5.44
976	5.89
977	5.72
978	4.97
979	3.93
980	2.98
981	2.32
982	2
983	1.92
984	2.01
985	2.24
986	2.6
987	3.12
988	3.79
989	4.54
990	5.14
991	5.34
992	5.09
993	4.57
994	4.04
995	3.58
996	3.09
997	2.52
998	2.03
999	1.82
1000	1.91
1001	2.03
1002	1.89
1003	1.44
1004	0.97
1005	0.85
1006	1.4
1007	2.41
1008	3.55
1009	4.47
1010	4.92
1011	4.84
1012	4.29
1013	3.47
1014	2.59
1015	1.81
1016	1.22
1017	0.93
1018	1.05
1019	1.59
1020	2.4
1021	3.2
1022	3.71
1023	3.88
1024	3.82
1025	3.73
1026	3.71
1027	3.74
1028	3.76
1029	3.71
1030	3.63
1031	3.68
1032	3.99
1033	4.63
1034	5.47
1035	6.21
1036	6.57
1037	6.4
1038	5.84
1039	5.16
1040	4.53
1041	4
1042	3.5
1043	3.08
1044	2.87
1045	2.94
1046	3.19
1047	3.37
1048	3.34
1049	3.11
1050	2.8
1051	2.48
1052	2.21
1053	2.04
1054	1.98
1055	2.01
1056	2.08
1057	2.08
1058	1.98
1059	1.81
1060	1.64
1061	1.51
1062	1.36
1063	1.17
1064	1.04
1065	1.18
1066	1.76
1067	2.71
1068	3.75
1069	4.5
1070	4.56
1071	3.83
1072	2.52
1073	1.13
1074	0.18
1075	0
1076	0.44
1077	1.42
1078	2.55
1079	3.44
1080	3.86
1081	3.75
1082	3.29
1083	2.77
1084	2.47
1085	0
1086	0.27
1087	0.47
1088	0.46
1089	0.36
1090	0.41
1091	0.74
1092	1.27
1093	1.66
1094	1.65
1095	1.21
1096	0.68
1097	0.49
1098	0.89
1099	1.72
1100	2.49
1101	2.84
1102	2.75
1103	2.47
1104	2.21
1105	2.06
1106	1.92
1107	1.48
1108	0.92
1109	0.5
1110	0.5
1111	1.01
1112	1.79
1113	2.37
1114	2.38
1115	1.76
1116	0.77
1117	0
1118	0
1119	0
1120	0
1121	0
1122	0
1123	0
1124	0
1125	0
1126	0
1127	0
1128	0
1129	0
1130	0
1131	0.01
1132	0.59
1133	0.85
1134	0.87
1135	0.83
1136	0.9
1137	1.13
1138	1.49
1139	1.87
1140	2.2
1141	2.5
1142	2.78
1143	3.05
1144	3.26
1145	3.42
1146	3.59
1147	3.78
1148	3.98
1149	4.13
1150	4.28
1151	4.49
1152	4.72
1153	4.86
1154	4.88
1155	4.87
1156	4.94
1157	5.07
1158	5.11
1159	4.92
1160	4.55
1161	4.14
1162	3.83
1163	3.71
1164	3.74
1165	3.91
1166	4.17
1167	4.38
1168	4.37
1169	4.01
1170	3.28
1171	2.33
1172	1.49
1173	1.06
1174	1.2
1175	1.76
1176	2.39
1177	2.76
1178	2.83
1179	2.81
1180	3.01
1181	3.6
1182	4.53
1183	5.57
1184	6.43
1185	6.98
1186	7.32
1187	7.79
1188	8.75
1189	10.35
1190	12.35
1191	14.22
1192	15.52
1193	16.21
1194	16.93
1195	19.19
1196	26.4
1197	46.33
1198	94.78
1199	197.88
1200	387.73
1201	687.02
1202	1084.92
1203	1518.92
1204	1882.44
1205	2065.17
1206	2007.08
1207	1730.38
1208	1326.86
1209	910.35
1210	567.24
1211	332.87
1212	198.46
1213	133.74
1214	107.78
1215	99.29
1216	97.31
1217	97.47
1218	98.05
1219	97.85
1220	95.75
1221	91.12
1222	84.26
1223	76.32
1224	68.88
1225	63.27
1226	60.15
1227	59.23
1228	59.47
1229	59.47
1230	58.18
1231	55.26
1232	50.99
1233	45.93
1234	40.58
1235	35.38
1236	30.75
1237	27.11
1238	24.66
1239	23.24
1240	22.53
1241	22.19
1242	22.03
1243	21.92
1244	21.76
1245	21.52
1246	21.19
1247	20.76
1248	20.14
1249	19.21
1250	18.02
1251	16.78
1252	15.82
1253	15.31
1254	15.17
1255	15.17
1256	15.13
1257	15.04
1258	14.96
1259	14.94
1260	14.96
1261	14.95
1262	14.92
1263	14.96
1264	15.18
1265	15.58
1266	15.97
1267	16.05
1268	15.63
1269	14.78
1270	13.77
1271	12.91
1272	12.37
1273	12.06
1274	11.83
1275	11.57
1276	11.27
1277	10.97
1278	10.76
1279	10.74
1280	11.04
1281	11.75
1282	12.83
1283	14.15
1284	15.53
1285	16.82
1286	17.9
1287	18.57
1288	18.6
1289	17.84
1290	16.49
1291	15.11
1292	14.32
1293	14.43
1294	15.21
1295	16.2
1296	17.06
1297	17.72
1298	18.23
1299	18.61
1300	18.81
1301	18.84
1302	18.73
1303	18.54
1304	18.27
1305	18.14
1306	18
1307	17.86
1308	18.02
1309	18.46
1310	18.94
1311	19.2
1312	19.26
1313	19.42
1314	19.94
1315	20.82
1316	21.76
1317	22.51
1318	23.02
1319	23.38
1320	23.73
1321	24.26
1322	25.16
1323	26.47
1324	27.96
1325	29.21
1326	29.91
1327	30.07
1328	29.91
1329	29.67
1330	29.48
1331	29.32
1332	29.09
1333	28.73
1334	28.37
1335	28.28
1336	28.64
1337	29.43
1338	30.51
1339	31.76
1340	33.21
1341	34.81
1342	36.42
1343	37.73
1344	38.41
1345	38.26
1346	37.22
1347	35.47
1348	33.39
1349	31.4
1350	29.81
1351	28.74
1352	28.18
1353	28.06
1354	28.36
1355	29.1
1356	30.23
1357	31.62
1358	33.04
1359	34.24
1360	35.14
1361	35.86
1362	36.69
1363	37.73
1364	38.79
1365	39.58
1366	40.06
1367	40.48
1368	41.23
1369	42.42
1370	43.88
1371	45.28
1372	46.34
1373	46.98
1374	47.32
1375	47.61
1376	47.99
1377	48.43
1378	48.65
1379	48.35
1380	47.36
1381	45.8
1382	44.01
1383	42.4
1384	41.22
1385	40.42
1386	39.68
1387	38.64
1388	37.14
1389	35.27
1390	33.33
1391	31.66
1392	30.61
1393	30.32
1394	30.71
1395	31.56
1396	32.67
1397	33.88
1398	34.91
1399	35.4
1400	35.16
1401	34.44
1402	33.79
1403	33.7
1404	34.25
1405	35.15
1406	35.99
1407	36.61
1408	37.11
1409	37.62
1410	38.06
1411	38.3
1412	38.3
1413	38.16
1414	37.93
1415	37.53
1416	36.86
1417	35.96
1418	35.03
1419	34.3
1420	33.92
1421	33.92
1422	34.17
1423	34.55
1424	35
1425	35.57
1426	36.36
1427	37.52
1428	39.13
1429	41.27
1430	43.94
1431	46.97
1432	50.02
1433	52.71
1434	54.8
1435	56.26
1436	57.21
1437	57.9
1438	58.66
1439	59.73
1440	61.01
1441	62.02
1442	62.15
1443	61.13
1444	59.26
1445	57.17
1446	55.5
1447	54.52
1448	54.04
1449	53.7
1450	53.22
1451	52.55
1452	51.78
1453	50.99
1454	50.2
1455	49.41
1456	48.68
1457	48.22
1458	48.34
1459	49.22
1460	50.77
1461	52.67
1462	54.58
1463	56.23
1464	57.4
1465	57.86
1466	57.58
1467	56.84
1468	56.19
1469	56.16
1470	56.93
1471	58.09
1472	58.91
1473	58.86
1474	57.96
1475	56.78
1476	55.89
1477	55.47
1478	55.41
1479	55.68
1480	56.48
1481	58.02
1482	60.2
1483	62.59
1484	64.76
1485	66.53
1486	67.97
1487	69.05
1488	69.7
1489	69.9
1490	69.98
1491	70.4
1492	71.35
1493	72.59
1494	73.62
1495	74.13
1496	74.15
1497	73.93
1498	73.73
1499	73.77
1500	74.39
1501	75.96
1502	78.65
1503	82.1
1504	85.49
1505	88.11
1506	88.97
1507	89.83
1508	91.2
1509	92.83
1510	94.82
1511	96.69
1512	97.67
1513	97.1
1514	94.72
1515	90.67
1516	85.58
1517	80.4
1518	76.07
1519	73.22
1520	72.03
1521	72.28
1522	73.56
1523	75.34
1524	77.01
1525	78.05
1526	78.32
1527	78.16
1528	78.13
1529	78.69
1530	79.97
1531	81.95
1532	84.66
1533	88.24
1534	92.76
1535	98.14
1536	104.13
1537	110.49
1538	116.94
1539	123.07
1540	128.22
1541	131.6
1542	132.77
1543	131.83
1544	129.25
1545	125.57
1546	121.32
1547	117.13
1548	113.47
1549	110.44
1550	107.82
1551	105.43
1552	103.46
1553	102.21
1554	101.63
1555	101.24
1556	100.52
1557	99.34
1558	98.15
1559	97.76
1560	98.82
1561	101.61
1562	106.07
1563	111.99
1564	118.95
1565	126.13
1566	132.41
1567	136.81
1568	139.06
1569	139.6
1570	139.11
1571	137.78
1572	135.39
1573	131.79
1574	127.37
1575	122.98
1576	119.32
1577	116.71
1578	115.1
1579	114.33
1580	114.29
1581	115.02
1582	116.65
1583	119.32
1584	123.07
1585	127.76
1586	132.9
1587	137.54
1588	140.53
1589	141.31
1590	140.44
1591	139.48
1592	139.96
1593	142.29
1594	145.52
1595	148.04
1596	148.79
1597	147.89
1598	146.49
1599	145.75
1600	146.13
1601	147.26
1602	148.71
1603	150.44
1604	152.95
1605	157.02
1606	163.57
1607	173.2
1608	185.5
1609	198.74
1610	210.45
1611	218.48
1612	221.79
1613	220.36
1614	214.76
1615	205.99
1616	195.5
1617	185.12
1618	176.91
1619	172.7
1620	173.44
1621	178.59
1622	186.11
1623	193.34
1624	198.1
1625	199.38
1626	197.23
1627	192.36
1628	185.86
1629	178.89
1630	172.5
1631	167.58
1632	164.8
1633	164.53
1634	166.64
1635	170.49
1636	175.23
1637	180.1
1638	184.31
1639	186.92
1640	187.12
1641	184.98
1642	181.87
1643	179.72
1644	179.72
1645	181.73
1646	184.72
1647	187.72
1648	190.26
1649	192.03
1650	192.62
1651	191.69
1652	189.58
1653	187.5
1654	186.94
1655	188.89
1656	193.51
1657	200.19
1658	207.89
1659	215.26
1660	220.82
1661	223.23
1662	221.77
1663	216.83
1664	210
1665	203.73
1666	200.4
1667	201.43
1668	206.9
1669	215.88
1670	227.14
1671	239.58
1672	252.32
1673	264.58
1674	275.55
1675	284.28
1676	289.89
1677	291.87
1678	290.39
1679	286.1
1680	279.67
1681	271.52
1682	261.95
1683	251.47
1684	240.86
1685	230.97
1686	222.57
1687	216.24
1688	212.47
1689	211.68
1690	214.21
1691	220.17
1692	228.91
1693	238.75
1694	247.46
1695	253.67
1696	257.9
1697	261.91
1698	266.79
1699	271.64
1700	274.47
1701	273.97
1702	270.44
1703	265.1
1704	259.05
1705	253.02
1706	247.87
1707	246.37
1708	244.86
1709	244.93
1710	247.71
1711	251.45
1712	254.03
1713	254.35
1714	252.81
1715	250.89
1716	250.18
1717	251.69
1718	255.67
1719	261.76
1720	269.23
1721	277.21
1722	284.74
1723	290.96
1724	295.05
1725	296.42
1726	295
1727	291.44
1728	287.02
1729	283.1
1730	280.73
1731	280.46
1732	282.29
1733	285.43
1734	288.39
1735	289.64
1736	288.59
1737	285.99
1738	283.44
1739	282.57
1740	284.45
1741	289.35
1742	296.58
1743	304.72
1744	312.21
1745	317.96
1746	321.57
1747	323.06
1748	322.58
1749	320.17
1750	316
1751	310.67
1752	305.36
1753	301.34
1754	299.25
1755	298.57
1756	297.89
1757	295.84
1758	292.01
1759	287.08
1760	282.14
1761	278.06
1762	275.14
1763	273.42
1764	272.91
1765	273.55
1766	274.96
1767	276.38
1768	276.99
1769	276.23
1770	273.96
1771	270.39
1772	266.06
1773	261.69
1774	257.95
1775	255.16
1776	253.42
1777	252.91
1778	254.08
1779	257.5
1780	263.36
1781	271.06
1782	279.27
1783	286.55
1784	292.35
1785	297.22
1786	302.11
1787	307.19
1788	311.41
1789	313.22
1790	311.64
1791	306.79
1792	299.55
1793	290.82
1794	281.12
1795	270.74
1796	260.18
1797	250.42
1798	242.68
1799	237.89
1800	236.2
1801	236.97
1802	239.02
1803	241.11
1804	242.47
1805	243.09
1806	243.58
1807	244.57
1808	246.2
1809	248.03
1810	249.48
1811	250.26
1812	250.49
1813	250.47
1814	250.28
1815	249.87
1816	249.3
1817	248.69
1818	247.89
1819	246.27
1820	243.12
1821	238.34
1822	232.54
1823	226.47
1824	220.64
1825	215.34
1826	210.98
1827	208.01
1828	206.82
1829	207.57
1830	210.29
1831	214.81
1832	220.67
1833	227.27
1834	234.46
1835	243.46
1836	257.19
1837	279.54
1838	313.76
1839	360.67
1840	417.52
1841	478.04
1842	534.06
1843	578.23
1844	606.3
1845	617.28
1846	612.06
1847	592.18
1848	559.98
1849	519.44
1850	476.09
1851	435.55
1852	401.43
1853	374.08
1854	351.22
1855	330
1856	308.84
1857	287.92
1858	268.31
1859	250.7
1860	234.93
1861	220.34
1862	206.31
1863	192.41
1864	178.29
1865	163.57
1866	147.97
1867	131.46
1868	114.45
1869	97.72
1870	82.24
1871	68.84
1872	57.96
1873	49.62
1874	43.57
1875	39.35
1876	36.37
1877	34.04
1878	31.95
1879	30.04
1880	28.45
1881	27.36
1882	26.73
1883	26.34
1884	25.98
1885	25.65
1886	25.58
1887	25.99
1888	26.8
1889	27.68
1890	28.24
1891	28.28
1892	27.79
1893	26.87
1894	25.65
1895	24.31
1896	23.04
1897	21.96
1898	21.12
1899	20.56
1900	20.41
1901	20.81
1902	21.79
1903	23.06
1904	24.15
1905	24.66
1906	24.53
1907	23.96
1908	23.62
1909	23.28
1910	22.8
1911	22.71
1912	23.04
1913	23.69
1914	24.44
1915	25.07
1916	25.5
1917	25.74
1918	25.84
1919	25.74
1920	25.37
1921	24.72
1922	23.95
1923	23.3
1924	23.01
1925	23.11
1926	23.49
1927	23.97
1928	24.39
1929	24.6
1930	24.48
1931	23.96
1932	23.1
1933	22.12
1934	21.3
1935	20.8
1936	20.57
1937	20.47
1938	20.4
1939	20.38
1940	20.45
1941	20.54
1942	20.57
1943	20.53
1944	20.57
1945	20.78
1946	21.06
1947	21.19
1948	21.11
1949	21.02
1950	21.21
1951	21.83
1952	22.66
1953	23.32
1954	23.5
1955	23.07
1956	22.04
1957	20.44
1958	18.47
1959	16.57
1960	15.33
1961	15
1962	15.36
1963	15.87
1964	16.09
1965	15.96
1966	15.63
1967	15.26
1968	14.92
1969	14.61
1970	14.39
1971	14.31
1972	14.4
1973	14.55
1974	14.54
1975	14.23
1976	13.65
1977	12.95
1978	12.25
1979	11.66
1980	11.22
1981	10.89
1982	10.56
1983	10.1
1984	9.56
1985	9.21
1986	9.28
1987	9.72
1988	10.22
1989	10.4
1990	10.14
1991	9.61
1992	9.11
1993	8.91
1994	9.1
1995	9.58
1996	10.06
1997	10.21
1998	9.86
1999	9.13
2000	8.4
[truncated: 698 more rows]
