# Supplementary material for: Improvement of Peak Integration in Capillary Electrophoresis: Reference Data Set No. 1
Source: Electrophoresis. 2026 Mar 11;47(4):276–94. doi: 10.1002/elps.70077 (PMC13084974; doi:10.1002/elps.70077)
Supplement: Supplementary file 2 — Supporting File 2: elps70077‐sup‐0002‐RawElectropherograms.zip. [file ELPS-47--s002.zip › Raw Electropherograms/com1-type1-sam11-R.csv]

1	0
2	0
3	0
4	0
5	0
6	0
7	0
8	0
9	0
10	0
11	0
12	0
13	0
14	0
15	0
16	0
17	0
18	0
19	0.11
20	0.53
21	1.07
22	1.48
23	1.58
24	1.36
25	1
26	0.76
27	0.81
28	1.18
29	1.81
30	2.55
31	3.17
32	3.38
33	2.95
34	1.95
35	0.79
36	0.04
37	0
38	0.48
39	1.14
40	1.57
41	1.66
42	1.54
43	1.46
44	1.53
45	1.77
46	2.15
47	2.69
48	3.41
49	4.17
50	4.77
51	5.08
52	5.13
53	5.02
54	4.74
55	4.21
56	3.37
57	2.41
58	1.7
59	1.56
60	2.05
61	2.93
62	3.84
63	4.42
64	4.45
65	3.91
66	3.05
67	2.21
68	1.67
69	1.43
70	1.33
71	1.25
72	1.22
73	1.32
74	1.51
75	1.68
76	1.72
77	1.61
78	1.41
79	1.2
80	1.1
81	1.19
82	1.49
83	1.95
84	2.49
85	2.97
86	3.28
87	3.35
88	3.27
89	3.26
90	3.46
91	3.83
92	4.08
93	3.93
94	3.37
95	2.74
96	2.49
97	2.91
98	3.96
99	5.27
100	6.41
101	7.07
102	7.08
103	6.44
104	5.36
105	4.16
106	3.23
107	2.82
108	2.99
109	3.64
110	4.61
111	5.75
112	6.9
113	7.88
114	8.47
115	8.54
116	8.1
117	7.32
118	6.39
119	5.5
120	4.82
121	4.64
122	5.23
123	6.16
124	7.21
125	8.08
126	8.53
127	8.44
128	7.9
129	7.14
130	6.36
131	5.67
132	5.1
133	4.64
134	4.35
135	4.31
136	4.52
137	4.91
138	5.29
139	5.49
140	5.41
141	5.1
142	4.67
143	4.19
144	3.61
145	2.84
146	1.91
147	0.98
148	0.31
149	0
150	0
151	0.13
152	0.29
153	0.52
154	0.93
155	1.6
156	2.47
157	3.39
158	4.2
159	4.83
160	5.32
161	5.67
162	5.87
163	5.87
164	5.64
165	5.28
166	4.87
167	4.42
168	3.86
169	3.21
170	2.61
171	2.28
172	2.33
173	2.72
174	3.3
175	3.83
176	4.11
177	4.05
178	3.83
179	3.77
180	4.1
181	4.73
182	5.25
183	5.28
184	4.69
185	3.71
186	2.76
187	2.2
188	2.22
189	2.67
190	3.16
191	3.28
192	2.87
193	2.15
194	1.5
195	1.22
196	1.36
197	1.79
198	2.33
199	2.79
200	3.1
201	3.3
202	3.52
203	3.85
204	4.24
205	4.63
206	5.01
207	5.4
208	5.7
209	5.71
210	5.35
211	4.73
212	4.16
213	3.91
214	4.03
215	4.32
216	4.53
217	4.47
218	4.1
219	3.56
220	3.1
221	2.91
222	3.02
223	3.32
224	3.68
225	4.02
226	4.28
227	4.3
228	3.96
229	3.27
230	2.52
231	2.09
232	2.2
233	2.75
234	3.4
235	3.86
236	4.08
237	4.19
238	4.32
239	4.45
240	4.44
241	4.22
242	3.86
243	3.51
244	3.35
245	3.42
246	3.67
247	3.95
248	4.11
249	4.05
250	3.77
251	3.41
252	3.11
253	2.96
254	2.97
255	3.1
256	3.28
257	3.39
258	3.34
259	3.18
260	3.09
261	3.29
262	3.81
263	4.45
264	4.87
265	4.83
266	4.26
267	3.26
268	2.07
269	0.96
270	0.21
271	0
272	0.28
273	1
274	1.89
275	2.7
276	3.29
277	3.67
278	3.91
279	4.08
280	4.21
281	4.22
282	3.97
283	3.39
284	2.57
285	1.75
286	1.21
287	1.11
288	1.45
289	1.9
290	2.28
291	2.58
292	2.83
293	2.96
294	2.8
295	2.32
296	1.78
297	1.62
298	2.05
299	2.98
300	4.03
301	4.82
302	5.03
303	4.56
304	3.52
305	2.24
306	1.08
307	0.3
308	0
309	0.19
310	0.9
311	2.1
312	3.62
313	5.04
314	5.92
315	6.04
316	5.49
317	4.63
318	3.88
319	3.6
320	3.91
321	4.71
322	5.72
323	6.67
324	7.39
325	7.74
326	7.61
327	7.01
328	6.05
329	4.93
330	3.86
331	3
332	2.34
333	1.76
334	1.13
335	0.49
336	0.05
337	0
338	0.16
339	0.59
340	1.09
341	1.58
342	2.08
343	2.54
344	2.85
345	2.93
346	2.94
347	3.27
348	4.42
349	6.59
350	9.46
351	12.3
352	14.36
353	15.39
354	15.69
355	15.78
356	15.94
357	16.1
358	16.04
359	15.6
360	14.78
361	13.8
362	13.03
363	13.27
364	14.25
365	15.36
366	16.24
367	16.66
368	16.57
369	15.94
370	14.79
371	13.19
372	11.41
373	9.83
374	8.81
375	8.45
376	8.54
377	8.78
378	8.93
379	9
380	9.04
381	9.12
382	9.18
383	9.19
384	9.15
385	9.1
386	9.06
387	9.01
388	8.85
389	8.52
390	7.97
391	7.31
392	6.77
393	6.61
394	6.77
395	7.04
396	7.21
397	7.17
398	6.98
399	6.76
400	6.62
401	6.65
402	6.84
403	7.08
404	7.17
405	7.01
406	6.64
407	6.23
408	5.97
409	5.98
410	6.27
411	6.66
412	6.84
413	6.55
414	5.83
415	5
416	4.37
417	3.96
418	3.58
419	3.07
420	2.47
421	1.98
422	1.79
423	2.2
424	2.93
425	3.76
426	4.5
427	5.12
428	5.69
429	6.28
430	6.91
431	7.53
432	8.07
433	8.45
434	8.64
435	8.71
436	8.7
437	8.57
438	8.2
439	7.64
440	7.02
441	6.43
442	5.9
443	5.45
444	5.17
445	5.16
446	5.34
447	5.42
448	5.12
449	4.35
450	3.34
451	2.44
452	1.86
453	1.6
454	1.44
455	1.25
456	1.11
457	1.17
458	1.47
459	1.86
460	2.09
461	2.02
462	1.65
463	1.08
464	0.48
465	0.06
466	0
467	0.4
468	1.24
469	2.36
470	3.5
471	4.37
472	4.82
473	4.89
474	4.73
475	4.47
476	4.15
477	3.77
478	3.42
479	3.16
480	2.98
481	2.73
482	2.3
483	1.76
484	1.36
485	1.35
486	1.81
487	2.66
488	3.67
489	4.63
490	5.34
491	5.75
492	5.91
493	5.92
494	5.84
495	5.67
496	5.34
497	4.8
498	4.12
499	3.48
500	3.13
501	3.18
502	3.6
503	4.16
504	4.58
505	4.61
506	4.21
507	3.53
508	2.91
509	2.7
510	3.04
511	3.79
512	4.58
513	5.15
514	5.52
515	5.9
516	6.39
517	6.76
518	6.68
519	6.09
520	5.34
521	4.81
522	4.61
523	4.58
524	4.56
525	4.54
526	4.67
527	5.11
528	5.79
529	6.44
530	6.77
531	6.66
532	6.28
533	5.96
534	5.87
535	5.93
536	5.95
537	5.8
538	5.45
539	4.91
540	4.21
541	3.53
542	3.1
543	3.04
544	3.27
545	3.67
546	4.14
547	4.64
548	5.07
549	5.28
550	5.2
551	4.89
552	4.47
553	4.04
554	3.61
555	3.12
556	2.53
557	1.96
558	1.65
559	1.76
560	2.26
561	2.96
562	3.64
563	4.07
564	4.06
565	3.56
566	2.71
567	1.73
568	0.86
569	0.25
570	0
571	0.13
572	0.53
573	1.01
574	1.39
575	1.59
576	1.61
577	1.53
578	1.49
579	1.65
580	2.02
581	2.45
582	2.69
583	2.54
584	1.98
585	1.19
586	0.45
587	0.01
588	0
589	0.43
590	1.14
591	1.87
592	2.39
593	2.58
594	2.49
595	2.27
596	2.09
597	2.12
598	2.47
599	3.12
600	3.82
601	4.3
602	4.45
603	4.42
604	4.5
605	4.53
606	4.37
607	3.99
608	3.47
609	2.99
610	2.66
611	2.62
612	2.88
613	3.34
614	3.75
615	3.99
616	4.13
617	4.33
618	4.65
619	4.94
620	5.06
621	4.97
622	4.73
623	4.35
624	3.87
625	3.37
626	3.1
627	3.26
628	3.82
629	4.49
630	4.91
631	4.89
632	4.51
633	4.01
634	3.61
635	3.39
636	3.29
637	3.22
638	3.16
639	3.21
640	3.52
641	4.08
642	4.62
643	4.82
644	4.56
645	4.02
646	3.56
647	3.49
648	3.94
649	4.84
650	5.9
651	6.71
652	6.88
653	6.23
654	4.93
655	3.48
656	2.38
657	1.91
658	2.09
659	2.77
660	3.67
661	4.53
662	5.21
663	5.74
664	6.26
665	6.88
666	7.52
667	7.95
668	7.92
669	7.31
670	6.23
671	4.92
672	3.76
673	3.07
674	3.05
675	3.67
676	4.63
677	5.48
678	5.85
679	5.59
680	4.85
681	3.98
682	3.27
683	2.86
684	2.72
685	2.74
686	2.81
687	2.75
688	2.39
689	1.71
690	0.92
691	0.4
692	0.39
693	0.84
694	1.48
695	2.07
696	2.51
697	2.77
698	2.75
699	2.35
700	1.6
701	0.78
702	0.2
703	0
704	0.12
705	0.34
706	0.52
707	0.67
708	0.94
709	1.42
710	2.06
711	2.63
712	2.99
713	3.13
714	3.15
715	3.07
716	2.81
717	2.3
718	1.67
719	1.29
720	1.41
721	2.05
722	2.92
723	3.66
724	4.08
725	4.21
726	4.22
727	4.18
728	4.03
729	3.75
730	3.46
731	3.39
732	3.65
733	4.14
734	4.57
735	4.69
736	4.46
737	4.05
738	3.7
739	3.54
740	3.59
741	3.74
742	3.85
743	3.76
744	3.49
745	3.19
746	3.1
747	3.32
748	3.7
749	4
750	4.12
751	4.09
752	4.01
753	3.9
754	3.76
755	3.63
756	3.56
757	3.55
758	3.58
759	3.62
760	3.68
761	3.75
762	3.8
763	3.77
764	3.64
765	3.45
766	3.32
767	3.34
768	3.49
769	3.69
770	3.91
771	4.12
772	4.32
773	4.37
774	4.17
775	3.76
776	3.34
777	3.08
778	3.02
779	3.08
780	3.2
781	3.37
782	3.6
783	3.82
784	3.96
785	4.06
786	4.31
787	4.85
788	5.54
789	6.08
790	6.26
791	6.17
792	6.09
793	6.22
794	6.45
795	6.53
796	6.31
797	5.91
798	5.55
799	5.31
800	5.1
801	4.77
802	4.32
803	3.93
804	3.79
805	3.99
806	4.5
807	5.17
808	5.74
809	5.96
810	5.76
811	5.32
812	5
813	5.1
814	5.66
815	6.48
816	7.25
817	7.74
818	7.95
819	7.97
820	7.87
821	7.66
822	7.33
823	6.97
824	6.67
825	6.44
826	6.15
827	5.71
828	5.2
829	4.86
830	4.8
831	4.97
832	5.15
833	5.24
834	5.26
835	5.26
836	5.21
837	5.03
838	4.71
839	4.39
840	4.22
841	4.37
842	4.85
843	5.55
844	6.71
845	6.82
846	6.56
847	5.99
848	5.2
849	4.34
850	3.63
851	3.33
852	3.48
853	3.85
854	4.04
855	3.78
856	3.11
857	2.39
858	2.02
859	2.17
860	2.67
861	3.07
862	3.05
863	2.66
864	2.31
865	2.31
866	2.61
867	2.87
868	2.78
869	2.33
870	1.66
871	0.97
872	0.4
873	0.04
874	0
875	0.33
876	1.03
877	1.96
878	2.87
879	3.57
880	3.98
881	4.09
882	3.97
883	3.75
884	3.54
885	3.37
886	3.2
887	3.04
888	2.99
889	3.15
890	3.5
891	3.91
892	4.21
893	4.24
894	3.93
895	3.29
896	2.41
897	1.57
898	1.05
899	1.04
900	1.57
901	2.45
902	3.43
903	4.23
904	4.61
905	4.48
906	4.04
907	3.59
908	3.3
909	3.19
910	3.21
911	3.38
912	3.78
913	4.35
914	4.84
915	4.96
916	4.65
917	4.07
918	3.53
919	3.16
920	2.97
921	2.87
922	2.78
923	2.6
924	2.22
925	1.62
926	0.9
927	0.3
928	0
929	0.09
930	0.48
931	0.98
932	1.43
933	1.9
934	2.62
935	3.8
936	5.35
937	6.85
938	7.78
939	7.87
940	7.29
941	6.61
942	6.37
943	6.69
944	7.18
945	7.27
946	6.65
947	5.47
948	4.21
949	3.31
950	2.99
951	3.17
952	3.6
953	3.97
954	4.15
955	4.14
956	4.03
957	3.95
958	3.94
959	4.02
960	4.19
961	4.4
962	4.6
963	4.79
964	5.07
965	5.51
966	6.07
967	6.49
968	6.53
969	6.14
970	5.5
971	4.82
972	4.2
973	3.64
974	3.27
975	3.27
976	3.78
977	4.77
978	6.07
979	7.47
980	8.78
981	9.76
982	10.08
983	9.58
984	8.35
985	6.8
986	5.42
987	4.61
988	4.54
989	5.06
990	5.76
991	6.21
992	6.24
993	6
994	5.8
995	5.89
996	6.31
997	6.91
998	7.41
999	7.53
1000	7.15
1001	6.4
1002	5.6
1003	5.08
1004	4.9
1005	4.84
1006	4.58
1007	3.95
1008	3.12
1009	2.4
1010	2.06
1011	2.12
1012	2.43
1013	2.71
1014	2.74
1015	2.43
1016	1.87
1017	1.28
1018	0.81
1019	0.48
1020	0.2
1021	0
1022	0
1023	0.43
1024	1.31
1025	2.43
1026	3.44
1027	4.05
1028	4.2
1029	4.03
1030	3.84
1031	3.92
1032	4.32
1033	4.83
1034	5.12
1035	4.97
1036	4.43
1037	3.79
1038	3.37
1039	3.26
1040	3.31
1041	3.25
1042	2.91
1043	2.41
1044	1.98
1045	1.81
1046	1.89
1047	2.1
1048	2.3
1049	2.42
1050	2.39
1051	2.23
1052	2.04
1053	2.02
1054	2.24
1055	2.62
1056	3.04
1057	3.43
1058	3.8
1059	4.02
1060	3.87
1061	3.19
1062	2.17
1063	1.3
1064	1.04
1065	1.53
1066	2.52
1067	3.57
1068	4.28
1069	4.57
1070	4.61
1071	4.65
1072	4.74
1073	4.73
1074	4.39
1075	3.64
1076	0
1077	0
1078	0
1079	0
1080	0
1081	0
1082	0.63
1083	1.73
1084	2.33
1085	1.19
1086	0.03
1087	0
1088	0
1089	0
1090	0
1091	0
1092	0
1093	0
1094	0
1095	0
1096	0.45
1097	0.84
1098	1.06
1099	1.18
1100	1.4
1101	1.93
1102	2.87
1103	4.04
1104	5
1105	5.29
1106	4.7
1107	3.4
1108	1.72
1109	0
1110	0
1111	0
1112	0
1113	0
1114	0
1115	0
1116	0.39
1117	1.19
1118	1.73
1119	2.01
1120	1.92
1121	1.41
1122	0.66
1123	0.06
1124	0
1125	0.23
1126	0.8
1127	1.44
1128	2.08
1129	2.71
1130	3.24
1131	3.57
1132	3.59
1133	3.3
1134	2.77
1135	2.2
1136	1.81
1137	1.76
1138	2
1139	2.22
1140	2.06
1141	1.42
1142	0.63
1143	0.29
1144	0.77
1145	1.91
1146	3.11
1147	3.7
1148	3.4
1149	2.45
1150	1.33
1151	0.47
1152	0.03
1153	0.01
1154	0.28
1155	0.64
1156	0.85
1157	0.71
1158	0.23
1159	0
1160	0
1161	0
1162	0
1163	0
1164	0
1165	0
1166	0
1167	0
1168	0
1169	0
1170	0.61
1171	1.36
1172	1.68
1173	1.47
1174	0.77
1175	0
1176	0
1177	0
1178	0.44
1179	1.79
1180	3.14
1181	4.19
1182	4.94
1183	5.53
1184	6.05
1185	6.48
1186	6.78
1187	6.95
1188	7.05
1189	7.17
1190	7.36
1191	7.72
1192	8.47
1193	10.06
1194	13.46
1195	21.12
1196	39.41
1197	82.67
1198	176.33
1199	354.28
1200	644.92
1201	1046.96
1202	1507.45
1203	1922.31
1204	2171.07
1205	2172.89
1206	1929.2
1207	1522.77
1208	1073.94
1209	684.94
1210	406.6
1211	238.92
1212	153.26
1213	116.23
1214	103.17
1215	100.47
1216	101.91
1217	104.39
1218	105.67
1219	104.08
1220	99
1221	91.01
1222	81.55
1223	72.3
1224	64.66
1225	59.43
1226	56.68
1227	55.73
1228	55.41
1229	54.6
1230	52.52
1231	48.99
1232	44.32
1233	39.16
1234	34.22
1235	30.05
1236	26.87
1237	24.53
1238	22.66
1239	20.94
1240	19.35
1241	18.09
1242	17.38
1243	17.2
1244	17.23
1245	17.09
1246	16.59
1247	15.83
1248	15.14
1249	14.74
1250	14.54
1251	14.3
1252	13.88
1253	13.39
1254	12.97
1255	12.59
1256	12
1257	11.06
1258	9.87
1259	8.75
1260	7.91
1261	7.34
1262	6.9
1263	6.54
1264	6.34
1265	6.44
1266	6.92
1267	7.68
1268	8.52
1269	9.24
1270	9.68
1271	9.81
1272	9.71
1273	9.57
1274	9.6
1275	9.93
1276	10.46
1277	10.88
1278	10.93
1279	10.58
1280	10.14
1281	10.07
1282	10.55
1283	11.35
1284	11.97
1285	12.03
1286	11.58
1287	10.93
1288	10.44
1289	10.22
1290	10.19
1291	10.18
1292	10.08
1293	9.79
1294	9.26
1295	8.57
1296	7.88
1297	7.43
1298	7.32
1299	7.51
1300	7.94
1301	8.57
1302	9.39
1303	10.27
1304	10.96
1305	11.23
1306	11
1307	10.42
1308	9.83
1309	9.58
1310	9.83
1311	10.51
1312	11.37
1313	12.11
1314	12.63
1315	13.01
1316	13.46
1317	14.17
1318	15.22
1319	16.58
1320	18.17
1321	19.8
1322	21.25
1323	22.33
1324	23
1325	23.37
1326	23.62
1327	23.59
1328	23.47
1329	23.27
1330	23.03
1331	22.85
1332	22.87
1333	23.22
1334	23.93
1335	24.86
1336	25.78
1337	26.49
1338	26.95
1339	27.3
1340	27.79
1341	28.5
1342	29.19
1343	29.44
1344	28.91
1345	27.55
1346	25.67
1347	23.76
1348	22.32
1349	21.65
1350	21.64
1351	21.93
1352	22.22
1353	22.54
1354	23.26
1355	24.69
1356	26.74
1357	28.98
1358	30.93
1359	32.3
1360	33.14
1361	33.66
1362	34.16
1363	34.85
1364	35.71
1365	36.44
1366	36.71
1367	36.39
1368	35.7
1369	35.02
1370	34.67
1371	34.72
1372	34.92
1373	34.93
1374	34.5
1375	33.67
1376	32.7
1377	31.91
1378	31.49
1379	31.44
1380	31.53
1381	31.5
1382	31.22
1383	30.8
1384	30.35
1385	29.74
1386	28.59
1387	26.7
1388	24.41
1389	22.51
1390	21.7
1391	22.09
1392	23.2
1393	24.33
1394	25.06
1395	25.38
1396	25.48
1397	25.55
1398	25.64
1399	25.7
1400	25.7
1401	25.64
1402	25.69
1403	26.05
1404	26.78
1405	27.63
1406	28.21
1407	28.23
1408	27.79
1409	27.22
1410	26.86
1411	26.77
1412	26.68
1413	26.22
1414	25.26
1415	24.09
1416	23.26
1417	23.19
1418	23.9
1419	25.1
1420	26.41
1421	27.61
1422	28.58
1423	29.32
1424	29.91
1425	30.61
1426	31.68
1427	33.24
1428	35.1
1429	36.94
1430	38.55
1431	39.86
1432	41
1433	42.12
1434	43.3
1435	44.53
1436	45.78
1437	46.99
1438	48.03
1439	48.58
1440	48.19
1441	46.54
1442	43.74
1443	40.3
1444	36.94
1445	34.24
1446	32.48
1447	31.57
1448	31.33
1449	31.68
1450	32.69
1451	34.23
1452	35.79
1453	36.74
1454	36.86
1455	36.6
1456	36.68
1457	37.51
1458	38.84
1459	40.09
1460	40.82
1461	41.18
1462	41.66
1463	42.69
1464	44.26
1465	46.03
1466	47.53
1467	48.42
1468	48.61
1469	48.15
1470	47.25
1471	46.22
1472	45.44
1473	45.15
1474	45.26
1475	45.4
1476	45.14
1477	44.35
1478	43.25
1479	42.17
1480	41.4
1481	41.17
1482	41.74
1483	43.24
1484	45.46
1485	47.83
1486	49.71
1487	50.87
1488	51.62
1489	52.49
1490	53.7
1491	55.01
1492	56.08
1493	56.82
1494	57.45
1495	58.11
1496	58.7
1497	58.95
1498	58.78
1499	58.33
1500	57.84
1501	57.5
1502	57.35
1503	57.41
1504	57.78
1505	58.64
1506	60.21
1507	62.65
1508	65.94
1509	69.72
1510	73.12
1511	75.03
1512	74.61
1513	71.74
1514	67.09
1515	61.72
1516	56.62
1517	52.43
1518	49.46
1519	47.77
1520	47.31
1521	47.92
1522	49.33
1523	51.21
1524	53.25
1525	55.24
1526	57.18
1527	59.25
1528	61.67
1529	64.56
1530	67.76
1531	70.97
1532	73.97
1533	76.82
1534	79.68
1535	82.64
1536	85.69
1537	88.92
1538	92.48
1539	96.23
1540	99.55
1541	101.53
1542	101.56
1543	99.77
1544	97.08
1545	94.62
1546	93.05
1547	92.26
1548	91.65
1549	90.73
1550	89.33
1551	87.65
1552	85.9
1553	84.21
1554	82.61
1555	81.13
1556	79.79
1557	78.62
1558	77.67
1559	77.18
1560	77.59
1561	79.28
1562	82.33
1563	86.43
1564	91.09
1565	95.92
1566	105.11
1567	108.62
1568	110.63
1569	110.9
1570	109.77
1571	107.74
1572	104.93
1573	101.08
1574	96.09
1575	90.6
1576	85.85
1577	82.96
1578	82.29
1579	83.33
1580	85.25
1581	87.53
1582	90.16
1583	93.45
1584	97.56
1585	102.22
1586	106.86
1587	110.96
1588	114.23
1589	116.55
1590	117.95
1591	118.52
1592	118.42
1593	117.71
1594	116.29
1595	114.16
1596	111.68
1597	109.55
1598	108.45
1599	108.74
1600	110.36
1601	112.93
1602	116.12
1603	120.05
1604	125.38
1605	133.06
1606	143.67
1607	156.96
1608	171.69
1609	185.87
1610	197.19
1611	203.61
1612	204.11
1613	199.06
1614	190.18
1615	179.94
1616	170.77
1617	164.42
1618	161.45
1619	161.12
1620	161.94
1621	162.55
1622	162.45
1623	161.8
1624	160.66
1625	158.71
1626	155.73
1627	152.1
1628	148.62
1629	145.92
1630	144.1
1631	142.99
1632	142.61
1633	143.34
1634	145.51
1635	148.93
1636	152.88
1637	156.41
1638	158.73
1639	159.39
1640	158.28
1641	155.77
1642	152.89
1643	151.08
1644	151.6
1645	154.89
1646	160.16
1647	165.66
1648	169.54
1649	170.8
1650	169.84
1651	168.07
1652	167.05
1653	167.79
1654	170.63
1655	175.38
1656	181.46
1657	188.04
1658	194.15
1659	198.93
1660	201.69
1661	202.01
1662	199.83
1663	195.59
1664	190.34
1665	185.51
1666	182.6
1667	182.81
1668	186.61
1669	193.55
1670	202.33
1671	211.19
1672	218.55
1673	223.48
1674	225.85
1675	226.1
1676	224.98
1677	223.21
1678	221.17
1679	218.89
1680	216.4
1681	214.12
1682	212.51
1683	211.3
1684	209.36
1685	205.68
1686	200.52
1687	195.44
1688	192.25
1689	191.92
1690	194.48
1691	199.43
1692	206.02
1693	213.01
1694	218.56
1695	220.85
1696	219.26
1697	215
1698	210.63
1699	208.76
1700	210.67
1701	215.96
1702	222.93
1703	229.56
1704	234.42
1705	237.05
1706	237.9
1707	237.96
1708	238.25
1709	239.44
1710	241.66
1711	244.51
1712	247.3
1713	249.44
1714	250.91
1715	252.42
1716	254.86
1717	258.27
1718	261.52
1719	263.12
1720	262.41
1721	260.04
1722	257.38
1723	255.66
1724	255.54
1725	257.12
1726	260.08
1727	263.85
1728	267.92
1729	271.83
1730	275.06
1731	276.99
1732	277.14
1733	275.3
1734	271.73
1735	267.35
1736	263.71
1737	262.63
1738	265.36
1739	271.77
1740	280.28
1741	288.57
1742	294.63
1743	297.38
1744	296.76
1745	293.35
1746	288.15
1747	282.41
1748	277.41
1749	274.04
1750	272.49
1751	272.12
1752	271.92
1753	270.95
1754	268.76
1755	265.54
1756	261.92
1757	258.66
1758	256.29
1759	254.98
1760	254.68
1761	255.27
1762	256.71
1763	258.89
1764	261.59
1765	264.17
1766	265.61
1767	265.08
1768	262.67
1769	259.59
1770	257.27
1771	256.16
1772	255.51
1773	254.24
1774	252.03
1775	249.54
1776	247.78
1777	247.3
1778	247.93
1779	249.16
1780	250.68
1781	252.42
1782	254.33
1783	256.22
1784	257.84
1785	258.99
1786	259.39
1787	258.61
1788	256.41
1789	253.11
1790	249.64
1791	246.83
1792	244.83
1793	243.09
1794	241.07
1795	238.78
1796	236.77
1797	235.6
1798	235.49
1799	236.44
1800	238.44
1801	241.36
1802	244.64
1803	247.23
1804	248.11
1805	247.05
1806	244.74
1807	242.35
1808	240.91
1809	242.18
1810	244.2
1811	246.3
1812	248.04
1813	249.31
1814	249.91
1815	249.21
1816	246.12
1817	239.78
1818	230.26
1819	218.87
1820	207.73
1821	198.86
1822	193.59
1823	192.23
1824	194.12
1825	197.76
1826	201.49
1827	204.15
1828	205.39
1829	205.41
1830	204.7
1831	204.23
1832	205.86
1833	212.48
1834	227.22
1835	252.23
1836	287.94
1837	333.14
1838	385.74
1839	443.21
1840	502.33
1841	558.78
1842	607.39
1843	643.36
1844	663.61
1845	667.25
1846	655.17
1847	629.73
1848	594.49
1849	553.38
1850	509.34
1851	463.94
1852	418.52
1853	375.46
1854	337.81
1855	307.63
1856	284.87
1857	267.69
1858	253.55
1859	240.18
1860	225.94
1861	210
1862	192.42
1863	173.9
1864	155.38
1865	137.52
1866	120.56
1867	104.6
1868	89.93
1869	77.12
1870	66.76
1871	58.98
1872	53.28
1873	48.87
1874	45.11
1875	41.71
1876	38.64
1877	35.92
1878	33.65
1879	31.88
1880	30.62
1881	29.79
1882	29.32
1883	29.29
1884	29.81
1885	30.78
1886	31.81
1887	32.3
1888	31.83
1889	30.42
1890	28.61
1891	27.09
1892	26.28
1893	26.14
1894	26.35
1895	26.6
1896	26.79
1897	26.98
1898	27.26
1899	27.66
1900	28.08
1901	28.37
1902	28.51
1903	28.68
1904	29.16
1905	29.96
1906	30.8
1907	31.23
1908	31.07
1909	30.52
1910	30.01
1911	29.83
1912	29.9
1913	29.91
1914	29.64
1915	29.1
1916	28.39
1917	27.62
1918	26.87
1919	26.33
1920	26.23
1921	26.67
1922	27.46
1923	28.25
1924	28.76
1925	28.85
1926	28.51
1927	27.81
1928	26.98
1929	26.32
1930	26.03
1931	26.05
1932	26.15
1933	26.07
1934	25.61
1935	24.69
1936	23.35
1937	21.8
1938	20.27
1939	18.95
1940	17.91
1941	17.17
1942	16.73
1943	16.56
1944	16.46
1945	16.11
1946	15.29
1947	14.05
1948	12.78
1949	11.93
1950	11.69
1951	11.89
1952	12.21
1953	12.44
1954	12.54
1955	12.52
1956	12.35
1957	12.01
1958	11.55
1959	11.06
1960	10.61
1961	10.29
1962	10.12
1963	10.14
1964	10.35
1965	10.76
1966	11.45
1967	12.48
1968	13.74
1969	14.88
1970	15.55
1971	15.63
1972	15.27
1973	14.66
1974	13.89
1975	12.98
1976	12.06
1977	11.34
1978	10.95
1979	10.77
1980	10.55
1981	10.06
1982	9.32
1983	8.64
1984	8.32
1985	8.38
1986	8.57
1987	8.57
1988	8.28
1989	7.82
1990	7.38
1991	7.06
1992	6.87
1993	6.71
1994	6.56
1995	6.39
1996	6.12
1997	5.61
1998	4.77
1999	3.75
2000	2.88
[truncated: 698 more rows]
