# Supplementary material for: Improvement of Peak Integration in Capillary Electrophoresis: Reference Data Set No. 1
Source: Electrophoresis. 2026 Mar 11;47(4):276–94. doi: 10.1002/elps.70077 (PMC13084974; doi:10.1002/elps.70077)
Supplement: Supplementary file 2 — Supporting File 2: elps70077‐sup‐0002‐RawElectropherograms.zip. [file ELPS-47--s002.zip › Raw Electropherograms/com1-type1-sam2-R.csv]

1	0
2	0
3	0
4	0
5	0
6	0
7	0
8	0
9	0
10	0
11	0
12	0
13	0
14	0
15	0
16	0
17	0
18	0.42
19	0.69
20	0.75
21	0.69
22	0.63
23	0.65
24	0.68
25	0.67
26	0.61
27	0.51
28	0.37
29	0.21
30	0.07
31	0
32	0
33	0.09
34	0.23
35	0.35
36	0.4
37	0.38
38	0.32
39	0.29
40	0.35
41	0.46
42	0.54
43	0.49
44	0.35
45	0.27
46	0.4
47	0.73
48	1.13
49	1.47
50	1.71
51	1.9
52	2.06
53	2.19
54	2.23
55	2.14
56	1.97
57	1.74
58	1.45
59	1.09
60	0.75
61	0.58
62	0.69
63	1.03
64	1.38
65	1.53
66	1.41
67	1.12
68	0.82
69	0.59
70	0.4
71	0.21
72	0.06
73	0
74	0.04
75	0.33
76	0.55
77	0.88
78	1.32
79	1.83
80	2.36
81	2.81
82	3.08
83	3.05
84	2.68
85	2.07
86	1.39
87	0.82
88	0.46
89	0.37
90	0.48
91	0.71
92	0.94
93	1.14
94	1.39
95	1.78
96	2.33
97	3
98	3.67
99	4.22
100	4.47
101	4.26
102	3.6
103	2.78
104	2.25
105	2.3
106	2.86
107	3.6
108	4.23
109	4.67
110	5.07
111	5.59
112	6.2
113	6.68
114	6.79
115	6.43
116	5.71
117	4.84
118	4
119	3.27
120	2.67
121	2.2
122	1.88
123	1.65
124	1.46
125	1.27
126	1.17
127	1.25
128	1.47
129	1.68
130	1.77
131	1.78
132	1.84
133	2.04
134	2.29
135	2.41
136	2.27
137	1.82
138	1.24
139	0.83
140	0.84
141	1.29
142	1.88
143	2.23
144	2.15
145	1.72
146	1.2
147	0.81
148	0.61
149	0.56
150	0.61
151	0.72
152	0.88
153	1.07
154	1.26
155	1.41
156	1.51
157	1.6
158	1.77
159	2.1
160	2.56
161	3.03
162	3.38
163	3.55
164	3.55
165	3.43
166	3.18
167	2.81
168	2.32
169	1.79
170	1.31
171	0.92
172	0.6
173	0.31
174	0.08
175	0
176	0.09
177	0.3
178	0.52
179	0.67
180	0.77
181	0.87
182	0.95
183	0.93
184	0.81
185	0.66
186	0.58
187	0.62
188	0.72
189	0.81
190	0.93
191	1.16
192	1.58
193	2.1
194	2.49
195	2.51
196	2.14
197	1.65
198	1.36
199	1.47
200	1.94
201	2.57
202	3.06
203	3.23
204	3.09
205	2.88
206	2.87
207	3.13
208	3.5
209	3.72
210	3.62
211	3.18
212	2.58
213	2.04
214	1.67
215	1.44
216	1.18
217	0.83
218	0.48
219	0.27
220	0.27
221	0.41
222	0.54
223	0.6
224	0.61
225	0.6
226	0.57
227	0.39
228	0.34
229	0.38
230	0.51
231	0.78
232	1.25
233	1.92
234	2.64
235	3.21
236	3.5
237	3.51
238	3.31
239	2.93
240	2.39
241	1.77
242	1.16
243	0.67
244	0.39
245	0.45
246	0.88
247	1.51
248	2.03
249	2.13
250	1.75
251	1.04
252	0.36
253	0
254	0.08
255	0.52
256	1
257	1.24
258	1.17
259	0.95
260	0.83
261	0.93
262	1.2
263	1.48
264	1.63
265	1.61
266	1.52
267	1.49
268	1.55
269	1.67
270	1.79
271	1.9
272	2.08
273	2.42
274	2.88
275	3.28
276	3.45
277	3.33
278	3.05
279	2.82
280	2.75
281	2.81
282	2.94
283	3.08
284	3.22
285	3.37
286	3.49
287	3.55
288	3.5
289	3.29
290	2.95
291	2.59
292	2.39
293	2.51
294	2.9
295	3.4
296	3.76
297	3.87
298	3.74
299	3.5
300	3.31
301	3.29
302	3.38
303	3.4
304	3.18
305	2.62
306	1.82
307	0.98
308	0.37
309	0.15
310	0.34
311	0.78
312	1.28
313	1.72
314	2.08
315	2.37
316	2.6
317	2.82
318	3.06
319	3.37
320	3.74
321	4.04
322	4.08
323	3.73
324	3.03
325	2.18
326	1.45
327	1
328	0.85
329	0.89
330	1.07
331	1.35
332	1.72
333	2.15
334	2.53
335	2.79
336	2.85
337	2.67
338	2.33
339	1.97
340	1.74
341	1.71
342	1.75
343	1.69
344	1.4
345	0.98
346	0.65
347	0.62
348	0.96
349	1.48
350	1.91
351	2.07
352	1.97
353	1.8
354	1.71
355	1.66
356	1.52
357	1.21
358	0.82
359	0.54
360	0.5
361	0.64
362	0.79
363	0.8
364	0.61
365	0.32
366	0.07
367	0
368	0.16
369	0.5
370	0.89
371	1.17
372	1.26
373	1.25
374	1.31
375	1.57
376	1.94
377	2.18
378	1.72
379	1.19
380	0.73
381	0.51
382	0.51
383	0.68
384	0.93
385	1.2
386	1.4
387	1.44
388	1.22
389	0.76
390	0.27
391	0
392	0.07
393	0.45
394	0.98
395	1.53
396	2.03
397	2.49
398	2.87
399	3.13
400	3.22
401	3.13
402	2.91
403	2.61
404	2.38
405	2.39
406	2.75
407	3.37
408	4
409	4.35
410	4.37
411	4.24
412	4.18
413	4.26
414	4.34
415	4.24
416	3.88
417	3.35
418	2.84
419	2.57
420	2.65
421	3.05
422	3.69
423	4.5
424	5.4
425	6.28
426	6.96
427	7.27
428	7.2
429	6.88
430	6.53
431	6.3
432	6.23
433	6.32
434	6.49
435	6.65
436	6.58
437	6.14
438	5.35
439	4.45
440	3.72
441	3.29
442	3.1
443	3.03
444	3.1
445	3.33
446	3.73
447	4.19
448	4.56
449	4.72
450	4.61
451	4.23
452	3.63
453	2.89
454	2.15
455	1.53
456	1.1
457	0.88
458	0.83
459	0.93
460	1.13
461	1.39
462	1.63
463	1.79
464	1.9
465	2
466	2.15
467	2.32
468	2.46
469	2.52
470	2.54
471	2.66
472	2.97
473	3.44
474	3.93
475	4.27
476	4.39
477	4.25
478	3.89
479	3.4
480	2.93
481	2.7
482	2.86
483	3.45
484	4.26
485	4.99
486	5.35
487	5.22
488	4.7
489	4.02
490	3.4
491	2.97
492	2.74
493	2.65
494	2.64
495	2.71
496	2.88
497	3.14
498	3.45
499	3.7
500	3.81
501	3.7
502	3.33
503	2.76
504	2.14
505	1.63
506	1.35
507	1.31
508	1.46
509	1.75
510	2.12
511	2.5
512	2.85
513	3.13
514	3.38
515	3.59
516	3.7
517	3.66
518	3.46
519	3.2
520	3.03
521	3.04
522	3.18
523	3.27
524	3.12
525	2.72
526	2.19
527	1.7
528	0.9
529	0.55
530	0.33
531	0.39
532	0.82
533	1.58
534	2.47
535	3.26
536	3.77
537	3.97
538	3.9
539	3.68
540	3.4
541	3.12
542	2.89
543	2.72
544	2.6
545	2.52
546	2.52
547	2.65
548	2.95
549	3.32
550	3.66
551	3.8
552	3.61
553	3.09
554	2.39
555	1.75
556	1.35
557	1.15
558	1.03
559	0.93
560	0.89
561	0.91
562	0.9
563	0.78
564	0.64
565	0.63
566	0.83
567	1.14
568	1.47
569	1.8
570	2.09
571	2.23
572	2.06
573	1.61
574	1.03
575	0.56
576	0.32
577	0.34
578	0.59
579	1.07
580	1.74
581	2.47
582	3.11
583	3.49
584	3.53
585	3.29
586	2.88
587	2.33
588	1.66
589	0.94
590	0.33
591	0
592	0
593	0.24
594	0.71
595	1.32
596	1.94
597	2.36
598	2.39
599	2.03
600	1.43
601	0.94
602	0.84
603	1.24
604	2.03
605	2.93
606	3.69
607	4.18
608	4.36
609	4.29
610	4.1
611	3.9
612	3.71
613	3.46
614	3.13
615	2.79
616	2.5
617	2.22
618	1.85
619	1.34
620	0.74
621	0.24
622	0
623	0.12
624	0.57
625	1.2
626	1.81
627	2.29
628	2.62
629	2.84
630	3.01
631	3.12
632	3.15
633	3.06
634	2.81
635	2.44
636	2.08
637	1.86
638	1.86
639	2.04
640	2.35
641	2.71
642	3.05
643	3.29
644	3.39
645	3.34
646	3.14
647	2.78
648	2.31
649	1.85
650	1.62
651	1.75
652	2.22
653	2.79
654	3.17
655	3.16
656	2.77
657	2.23
658	1.77
659	1.52
660	1.46
661	1.55
662	1.77
663	2.12
664	2.45
665	2.53
666	2.3
667	1.9
668	1.61
669	1.57
670	1.63
671	1.54
672	1.22
673	0.79
674	0.46
675	0.37
676	0.46
677	0.56
678	0.5
679	0
680	0
681	0
682	0
683	0.29
684	0.54
685	0.73
686	0.88
687	1.01
688	1.11
689	1.17
690	1.14
691	1.05
692	1.02
693	1.16
694	1.41
695	1.61
696	1.59
697	1.35
698	1.05
699	0.87
700	0.85
701	0.89
702	0.93
703	0.93
704	0.91
705	0.84
706	0.68
707	0.44
708	0.25
709	0.25
710	0.52
711	1.04
712	1.69
713	2.28
714	2.59
715	2.43
716	1.81
717	0.97
718	0.28
719	0
720	0.1
721	0.39
722	0.65
723	0.75
724	0.74
725	0.68
726	0.63
727	0.65
728	0.8
729	1.07
730	1.34
731	1.5
732	1.51
733	1.41
734	1.23
735	1.06
736	1.01
737	1.18
738	1.63
739	2.27
740	2.92
741	3.42
742	3.74
743	3.92
744	4
745	3.93
746	3.58
747	2.95
748	2.17
749	1.49
750	1.06
751	0.89
752	0.87
753	0.89
754	0.94
755	1.03
756	1.19
757	1.43
758	1.69
759	1.86
760	1.89
761	1.81
762	1.74
763	1.83
764	2.12
765	2.58
766	3.16
767	3.79
768	4.46
769	5.13
770	5.73
771	6.13
772	6.13
773	5.65
774	4.79
775	3.81
776	2.99
777	2.46
778	2.2
779	2.13
780	2.19
781	2.37
782	2.65
783	2.91
784	2.98
785	2.74
786	2.23
787	1.71
788	1.49
789	1.75
790	2.41
791	3.14
792	3.65
793	3.87
794	3.97
795	4.13
796	4.38
797	4.65
798	4.85
799	4.96
800	4.93
801	4.67
802	4.1
803	3.31
804	2.53
805	2.02
806	1.9
807	2.13
808	2.55
809	2.95
810	3.14
811	2.96
812	2.46
813	1.91
814	1.65
815	1.85
816	2.39
817	2.94
818	3.27
819	3.37
820	3.33
821	3.17
822	2.92
823	2.59
824	2.26
825	1.94
826	1.57
827	1.08
828	0.56
829	0
830	0.19
831	0.62
832	1.09
833	1.41
834	1.51
835	1.43
836	1.25
837	1.03
838	0.83
839	0.75
840	0.88
841	1.25
842	1.78
843	2.26
844	2.52
845	2.54
846	2.48
847	2.51
848	2.68
849	2.85
850	2.85
851	2.65
852	2.37
853	2.16
854	2.07
855	2.04
856	1.98
857	1.9
858	1.9
859	2.1
860	2.55
861	3.16
862	3.78
863	4.24
864	4.43
865	4.32
866	4.01
867	3.67
868	3.42
869	3.31
870	3.33
871	3.47
872	3.68
873	3.89
874	3.91
875	3.62
876	3.04
877	2.39
878	1.89
879	1.65
880	1.63
881	1.73
882	1.89
883	2.09
884	2.24
885	2.22
886	2
887	1.65
888	1.34
889	1.23
890	1.43
891	1.86
892	2.32
893	2.59
894	2.59
895	2.45
896	2.37
897	2.41
898	2.49
899	2.44
900	2.13
901	1.54
902	0.83
903	0.23
904	0
905	0.23
906	0.87
907	1.72
908	2.56
909	3.27
910	3.8
911	4.16
912	4.36
913	4.36
914	4.14
915	3.75
916	3.25
917	2.76
918	2.44
919	2.39
920	2.62
921	3.02
922	3.42
923	3.67
924	3.69
925	3.5
926	3.17
927	2.86
928	2.7
929	2.73
930	2.82
931	2.83
932	2.68
933	2.44
934	2.24
935	2.13
936	2.1
937	2.08
938	2.06
939	2.05
940	2.06
941	2.07
942	2.07
943	2.04
944	1.98
945	1.8
946	1.47
947	0.99
948	0.51
949	0.14
950	0
951	0.17
952	0.69
953	1.46
954	2.27
955	2.83
956	2.96
957	2.71
958	2.32
959	2.06
960	2.07
961	2.29
962	2.56
963	2.78
964	2.91
965	2.97
966	2.94
967	2.85
968	2.76
969	2.75
970	2.83
971	2.95
972	3.03
973	3.03
974	3
975	3
976	3.14
977	3.48
978	3.98
979	4.61
980	4.39
981	3.96
982	3.5
983	3.12
984	2.79
985	2.57
986	2.62
987	3.01
988	3.6
989	4.11
990	4.31
991	4.16
992	3.8
993	3.42
994	3.13
995	2.92
996	2.75
997	2.59
998	2.49
999	2.58
1000	2.88
1001	3.3
1002	3.69
1003	3.9
1004	3.89
1005	3.64
1006	3.19
1007	2.66
1008	2.26
1009	2.14
1010	2.31
1011	2.65
1012	2.93
1013	3
1014	2.87
1015	2.71
1016	2.69
1017	2.86
1018	3.15
1019	3.43
1020	3.6
1021	3.59
1022	3.36
1023	2.92
1024	2.36
1025	1.81
1026	1.47
1027	1.46
1028	1.8
1029	2.34
1030	2.87
1031	3.24
1032	3.41
1033	3.43
1034	3.34
1035	3.15
1036	2.89
1037	2.61
1038	2.46
1039	2.55
1040	2.84
1041	3.14
1042	3.26
1043	3.22
1044	3.2
1045	3.36
1046	3.64
1047	3.88
1048	3.93
1049	3.84
1050	3.73
1051	3.7
1052	3.72
1053	3.7
1054	3.57
1055	3.34
1056	3.09
1057	2.92
1058	2.88
1059	2.92
1060	2.96
1061	2.94
1062	2.86
1063	2.82
1064	2.91
1065	3.07
1066	3.21
1067	3.24
1068	3.14
1069	2.91
1070	2.52
1071	1.92
1072	1.17
1073	0
1074	0
1075	0
1076	0
1077	0.72
1078	1.59
1079	2.39
1080	2.99
1081	3.31
1082	3.4
1083	3.35
1084	3.32
1085	3.34
1086	3.43
1087	3.54
1088	3.6
1089	3.59
1090	3.5
1091	3.36
1092	3.16
1093	2.87
1094	2.43
1095	1.91
1096	1.54
1097	1.6
1098	2.23
1099	3.22
1100	4.2
1101	4.77
1102	4.74
1103	4.17
1104	3.29
1105	2.36
1106	1.6
1107	1.14
1108	1.04
1109	1.25
1110	1.65
1111	2.05
1112	2.29
1113	2.29
1114	2.16
1115	2.14
1116	2.43
1117	2.97
1118	3.51
1119	3.71
1120	3.38
1121	2.59
1122	1.58
1123	0.69
1124	0.17
1125	0.11
1126	0.4
1127	0.84
1128	1.21
1129	1.38
1130	1.37
1131	1.33
1132	1.51
1133	1.78
1134	2
1135	2.06
1136	1.85
1137	1.4
1138	0.79
1139	0.19
1140	0
1141	0
1142	0
1143	0.4
1144	0.82
1145	1.17
1146	1.46
1147	1.75
1148	2
1149	2.13
1150	2.09
1151	1.94
1152	1.8
1153	1.69
1154	1.58
1155	1.5
1156	1.59
1157	2.02
1158	2.73
1159	3.47
1160	3.97
1161	4.12
1162	3.99
1163	3.67
1164	3.21
1165	2.64
1166	2.07
1167	1.64
1168	1.45
1169	1.45
1170	1.49
1171	1.44
1172	1.31
1173	1.26
1174	1.47
1175	1.93
1176	2.49
1177	2.92
1178	3.12
1179	3.24
1180	3.51
1181	4.07
1182	4.84
1183	5.57
1184	6.02
1185	6.09
1186	5.94
1187	5.85
1188	6.15
1189	6.99
1190	8.27
1191	9.68
1192	10.86
1193	11.65
1194	12.33
1195	14.1
1196	19.89
1197	36.26
1198	76.17
1199	160.63
1200	315.11
1201	556.9
1202	876.03
1203	1221.5
1204	1508.12
1205	1648.83
1206	1597.08
1207	1371.9
1208	1047.58
1209	715.37
1210	443.7
1211	259.54
1212	154.66
1213	104.23
1214	83.56
1215	76.05
1216	73.53
1217	72.98
1218	73.28
1219	73.47
1220	72.45
1221	69.49
1222	64.63
1223	58.67
1224	52.81
1225	48.11
1226	45.13
1227	43.8
1228	43.49
1229	43.29
1230	42.34
1231	40.18
1232	36.87
1233	32.84
1234	28.68
1235	24.86
1236	21.63
1237	19.02
1238	16.97
1239	15.43
1240	14.4
1241	13.8
1242	13.52
1243	13.41
1244	13.37
1245	13.33
1246	13.23
1247	12.98
1248	12.58
1249	12.03
1250	11.42
1251	10.83
1252	10.29
1253	9.81
1254	9.34
1255	8.9
1256	8.54
1257	8.32
1258	8.23
1259	8.15
1260	7.94
1261	7.56
1262	7.06
1263	6.55
1264	6.14
1265	5.9
1266	5.83
1267	5.92
1268	6.12
1269	6.36
1270	6.55
1271	6.6
1272	6.49
1273	6.22
1274	5.81
1275	5.3
1276	4.78
1277	4.4
1278	4.28
1279	4.44
1280	5.07
1281	5.36
1282	5.62
1283	5.86
1284	6.04
1285	6.12
1286	6.06
1287	5.81
1288	5.36
1289	4.76
1290	4.16
1291	3.71
1292	3.44
1293	3.33
1294	3.32
1295	3.38
1296	3.52
1297	3.72
1298	3.94
1299	4.15
1300	4.33
1301	4.44
1302	4.45
1303	4.31
1304	4.03
1305	3.7
1306	3.46
1307	3.37
1308	3.44
1309	3.61
1310	3.81
1311	3.98
1312	4.12
1313	4.26
1314	4.47
1315	4.73
1316	4.99
1317	5.17
1318	5.26
1319	5.35
1320	5.54
1321	5.8
1322	5.99
1323	5.95
1324	5.67
1325	5.32
1326	5.18
1327	5.4
1328	5.86
1329	6.29
1330	6.48
1331	6.4
1332	6.12
1333	5.75
1334	5.34
1335	4.96
1336	4.65
1337	4.49
1338	4.53
1339	4.79
1340	5.21
1341	5.67
1342	6
1343	6.13
1344	6.05
1345	5.88
1346	5.7
1347	5.5
1348	5.23
1349	4.89
1350	4.58
1351	4.46
1352	4.63
1353	5
1354	5.32
1355	5.43
1356	5.31
1357	5.12
1358	5.05
1359	5.17
1360	5.41
1361	5.66
1362	5.9
1363	6.24
1364	6.81
1365	7.61
1366	8.41
1367	8.9
1368	8.9
1369	8.48
1370	7.89
1371	7.38
1372	7.07
1373	6.98
1374	6.96
1375	6.81
1376	6.4
1377	5.78
1378	5.17
1379	4.75
1380	4.6
1381	4.67
1382	4.89
1383	5.12
1384	5.25
1385	5.19
1386	4.93
1387	4.53
1388	4.07
1389	3.64
1390	3.31
1391	3.12
1392	3.11
1393	3.23
1394	3.38
1395	3.35
1396	3.03
1397	2.48
1398	1.92
1399	1.63
1400	1.72
1401	2.08
1402	2.46
1403	2.65
1404	2.61
1405	2.51
1406	2.53
1407	2.77
1408	3.17
1409	3.56
1410	3.76
1411	3.75
1412	3.64
1413	3.61
1414	3.75
1415	4.02
1416	4.27
1417	4.4
1418	4.38
1419	4.23
1420	3.97
1421	3.58
1422	3.1
1423	2.62
1424	2.26
1425	2.1
1426	2.14
1427	2.38
1428	2.79
1429	3.27
1430	3.7
1431	4.16
1432	4.3
1433	4.52
1434	4.82
1435	5.04
1436	5.04
1437	4.76
1438	4.3
1439	3.76
1440	3.27
1441	2.94
1442	2.93
1443	3.3
1444	4.03
1445	4.98
1446	5.96
1447	6.78
1448	7.26
1449	7.29
1450	6.85
1451	6.06
1452	5.11
1453	4.19
1454	3.44
1455	2.89
1456	2.58
1457	2.57
1458	2.93
1459	3.62
1460	4.44
1461	5.05
1462	5.28
1463	5.18
1464	4.96
1465	4.79
1466	4.75
1467	4.83
1468	4.99
1469	5.13
1470	5.09
1471	4.75
1472	4.14
1473	3.5
1474	3.07
1475	2.95
1476	3.04
1477	3.19
1478	3.24
1479	3.12
1480	2.82
1481	2.42
1482	2.03
1483	1.82
1484	1.85
1485	2.07
1486	2.39
1487	2.73
1488	3
1489	3.18
1490	3.24
1491	3.22
1492	3.18
1493	3.22
1494	3.4
1495	3.71
1496	4.08
1497	4.45
1498	4.8
1499	5.21
1500	5.67
1501	6.12
1502	6.48
1503	6.68
1504	6.75
1505	6.75
1506	6.74
1507	6.78
1508	6.85
1509	6.89
1510	6.83
1511	6.66
1512	6.4
1513	6.13
1514	5.95
1515	5.98
1516	6.24
1517	6.62
1518	6.96
1519	7.19
1520	7.36
1521	7.55
1522	7.77
1523	7.98
1524	8.19
1525	8.48
1526	8.9
1527	9.36
1528	9.61
1529	9.44
1530	8.83
1531	7.99
1532	7.2
1533	6.71
1534	6.58
1535	6.78
1536	7.17
1537	7.58
1538	7.91
1539	8.16
1540	8.47
1541	8.98
1542	9.67
1543	10.32
1544	10.75
1545	10.9
1546	10.97
1547	11.18
1548	11.62
1549	12.19
1550	12.69
1551	12.9
1552	12.74
1553	12.24
1554	11.6
1555	11.04
1556	10.74
1557	10.74
1558	10.92
1559	11.14
1560	11.35
1561	11.52
1562	11.63
1563	11.6
1564	11.43
1565	11.22
1566	11.17
1567	11.32
1568	11.55
1569	11.72
1570	11.76
1571	11.78
1572	11.86
1573	12.02
1574	12.25
1575	12.57
1576	13.01
1577	13.52
1578	13.91
1579	13.93
1580	13.56
1581	13.01
1582	12.6
1583	12.72
1584	12.98
1585	13.13
1586	13.13
1587	13.08
1588	13.09
1589	13.23
1590	13.56
1591	14.05
1592	14.56
1593	14.91
1594	14.96
1595	14.76
1596	14.51
1597	14.4
1598	14.51
1599	14.8
1600	15.19
1601	15.61
1602	15.95
1603	16.11
1604	16.13
1605	16.18
1606	16.45
1607	16.97
1608	17.55
1609	17.97
1610	18.13
1611	18.17
1612	18.28
1613	18.57
1614	18.92
1615	19.21
1616	19.41
1617	19.58
1618	19.86
1619	20.31
1620	20.93
1621	21.62
1622	22.26
1623	22.64
1624	22.6
1625	22.13
1626	21.41
1627	20.73
1628	20.29
1629	20.14
1630	20.17
1631	20.23
1632	20.27
1633	20.37
1634	20.62
1635	21.05
1636	21.55
1637	22
1638	22.29
1639	22.45
1640	22.55
1641	22.71
1642	22.95
1643	23.27
1644	23.6
1645	23.89
1646	24.15
1647	24.41
1648	24.74
1649	25.19
1650	25.79
1651	26.53
1652	27.29
1653	27.95
1654	28.36
1655	28.48
1656	28.36
1657	28.14
1658	27.93
1659	27.82
1660	27.82
1661	27.88
1662	28.01
1663	28.2
1664	28.47
1665	28.77
1666	29.04
1667	29.23
1668	29.29
1669	29.22
1670	29.08
1671	28.97
1672	28.98
1673	29.08
1674	29.22
1675	29.35
1676	29.54
1677	29.83
1678	30.21
1679	30.57
1680	30.86
1681	31.09
1682	31.31
1683	31.55
1684	31.86
1685	32.3
1686	32.92
1687	33.65
1688	34.35
1689	34.88
1690	35.21
1691	35.44
1692	35.65
1693	35.9
1694	36.26
1695	36.84
1696	37.71
1697	38.84
1698	40.06
1699	41.16
1700	41.99
1701	42.44
1702	42.41
1703	41.86
1704	40.92
1705	39.9
1706	39.18
1707	39.02
1708	39.49
1709	40.44
1710	41.65
1711	42.85
1712	43.86
1713	44.58
1714	45.03
1715	45.26
1716	45.26
1717	45.03
1718	44.67
1719	44.38
1720	44.35
1721	44.63
1722	45.13
1723	45.79
1724	46.63
1725	47.68
1726	48.85
1727	49.91
1728	50.62
1729	50.85
1730	50.68
1731	50.34
1732	50
1733	49.61
1734	49.51
1735	49.5
1736	49.72
1737	50.31
1738	51.31
1739	52.74
1740	54.49
1741	56.41
1742	58.3
1743	59.98
1744	61.34
1745	62.37
1746	63.15
1747	63.69
1748	63.91
1749	63.74
1750	63.2
1751	62.55
1752	62.11
1753	62.1
1754	62.57
1755	63.28
1756	63.81
1757	63.78
1758	63.03
1759	61.74
1760	60.35
1761	59.34
1762	59
1763	59.34
1764	60.25
1765	61.56
1766	63.09
1767	64.58
1768	65.73
1769	66.33
1770	66.39
1771	66.19
1772	66.11
1773	66.54
1774	67.71
1775	69.57
1776	71.84
1777	74.05
1778	75.85
1779	77.04
1780	77.65
1781	77.74
1782	77.43
1783	76.89
1784	76.42
1785	76.27
1786	76.54
1787	77.18
1788	78.1
1789	79.3
1790	80.79
1791	82.51
1792	84.33
1793	86.1
1794	87.61
1795	88.7
1796	89.36
1797	89.84
1798	90.52
1799	91.64
1800	93.03
1801	94.29
1802	95.2
1803	95.92
1804	96.85
1805	98.2
1806	99.81
1807	101.3
1808	102.43
1809	103.25
1810	104.04
1811	105.09
1812	106.49
1813	108.13
1814	109.74
1815	110.9
1816	111.23
1817	110.68
1818	109.63
1819	108.75
1820	108.65
1821	109.59
1822	111.47
1823	113.97
1824	116.69
1825	119.29
1826	121.62
1827	123.81
1828	126.18
1829	128.97
1830	132.16
1831	135.69
1832	140.28
1833	148.35
1834	164.46
1835	195.07
1836	247.73
1837	329.83
1838	447.09
1839	601.4
1840	788.82
1841	998.73
1842	1215.48
1843	1421.94
1844	1602.58
1845	1744.58
1846	1837.84
1847	1876.25
1848	1861.16
1849	1804.27
1850	1725.81
1851	1646.92
1852	1580.57
1853	1527.73
1854	1481.44
1855	1434.57
1856	1384.92
1857	1335.08
1858	1289.19
1859	1249.47
1860	1214.4
1861	1179.1
1862	1137.69
1863	1086.29
1864	1024.69
1865	956
1866	884.55
1867	813.83
1868	745.91
1869	682.03
1870	623.25
1871	570.56
1872	524.64
1873	485.74
1874	453.5
1875	426.74
1876	403.62
1877	382.17
1878	360.94
1879	339.35
1880	317.58
1881	296.25
1882	276.02
1883	257.48
1884	226.92
1885	214.79
1886	204.18
1887	194.55
1888	185.49
1889	176.77
1890	168.28
1891	160.04
1892	152.13
1893	144.69
1894	137.85
1895	131.63
1896	125.98
1897	120.82
1898	116.15
1899	111.94
1900	108.07
1901	104.34
1902	100.67
1903	97.21
1904	94.28
1905	92.19
1906	91.12
1907	90.92
1908	91.14
1909	91.08
1910	90.11
1911	88
1912	84.94
1913	81.37
1914	77.73
1915	74.31
1916	71.27
1917	68.71
1918	66.72
1919	65.35
1920	64.52
1921	63.96
1922	63.4
1923	62.69
1924	61.9
1925	61.14
1926	60.42
1927	59.6
1928	58.48
1929	56.97
1930	55.16
1931	53.3
1932	51.73
1933	50.68
1934	50.11
1935	49.77
1936	49.3
1937	48.52
1938	47.56
1939	46.64
1940	45.94
1941	45.4
1942	44.85
1943	44.22
1944	43.62
1945	43.17
1946	42.9
1947	42.62
1948	42.11
1949	41.32
1950	40.39
1951	39.58
1952	39.07
1953	38.82
1954	38.66
1955	38.38
1956	37.93
1957	37.39
1958	36.93
1959	36.69
1960	36.63
1961	36.53
1962	36.13
1963	35.31
1964	34.22
1965	33.04
1966	31.85
1967	30.6
1968	29.35
1969	28.28
1970	27.65
1971	27.58
1972	27.96
1973	28.58
1974	29.27
1975	30.03
1976	30.98
1977	32.26
1978	33.89
1979	35.7
1980	37.41
1981	38.8
1982	39.77
1983	40.45
1984	41.06
1985	41.75
1986	42.61
1987	43.58
1988	44.58
1989	45.43
1990	45.9
1991	45.79
1992	45.13
1993	44.18
1994	43.31
1995	42.71
1996	42.34
1997	42.05
1998	41.73
1999	41.38
2000	40.99
[truncated: 698 more rows]
