# Supplementary material for: Improvement of Peak Integration in Capillary Electrophoresis: Reference Data Set No. 1
Source: Electrophoresis. 2026 Mar 11;47(4):276–94. doi: 10.1002/elps.70077 (PMC13084974; doi:10.1002/elps.70077)
Supplement: Supplementary file 2 — Supporting File 2: elps70077‐sup‐0002‐RawElectropherograms.zip. [file ELPS-47--s002.zip › Raw Electropherograms/com1-type1-sam3-R.csv]

1	0
2	0
3	0
4	0
5	0
6	0
7	0
8	0
9	0
10	0
11	0
12	0.16
13	0.28
14	0.34
15	0.35
16	0.31
17	0.25
18	0.18
19	0.11
20	0.11
21	0.24
22	0.52
23	0.86
24	1.07
25	1.1
26	0.99
27	0.9
28	0.93
29	1
30	0.99
31	0.89
32	0.77
33	0.67
34	0.57
35	0.37
36	0.12
37	0
38	0.11
39	0.54
40	1.15
41	1.75
42	2.2
43	2.44
44	2.51
45	2.46
46	2.32
47	2.04
48	1.64
49	1.22
50	0.99
51	1.06
52	1.43
53	1.9
54	2.27
55	2.4
56	2.25
57	1.84
58	1.3
59	0.86
60	0.73
61	1
62	1.52
63	1.97
64	2.01
65	1.57
66	0.88
67	0.36
68	0.29
69	0.63
70	1.11
71	1.43
72	1.5
73	1.38
74	1.27
75	1.3
76	1.54
77	1.92
78	2.29
79	2.53
80	2.64
81	2.7
82	2.76
83	2.72
84	2.43
85	1.83
86	1.11
87	0.58
88	0.48
89	0.88
90	1.58
91	2.29
92	2.8
93	3.05
94	3.16
95	3.27
96	3.47
97	3.82
98	4.3
99	4.82
100	5.23
101	5.3
102	4.88
103	4.05
104	3.12
105	2.53
106	2.54
107	3.07
108	3.83
109	4.54
110	5.07
111	5.44
112	5.66
113	5.72
114	5.67
115	5.58
116	5.53
117	5.54
118	5.55
119	5.51
120	5.38
121	5.16
122	4.86
123	4.55
124	4.3
125	4.16
126	4.15
127	4.22
128	4.25
129	4.07
130	3.6
131	2.9
132	2.2
133	1.74
134	1.64
135	1.83
136	2.14
137	2.32
138	2.22
139	1.85
140	1.43
141	1.19
142	1.24
143	1.53
144	1.9
145	2.3
146	2.65
147	2.9
148	2.94
149	2.72
150	2.28
151	2.03
152	1.78
153	1.42
154	1.38
155	1.72
156	2.32
157	2.91
158	3.27
159	3.33
160	3.19
161	3.01
162	2.9
163	2.84
164	2.79
165	2.64
166	2.35
167	1.91
168	1.34
169	0.77
170	0.32
171	0.07
172	0
173	0.04
174	0.2
175	0.56
176	1.16
177	1.94
178	2.69
179	3.14
180	3.19
181	2.93
182	2.6
183	2.4
184	2.37
185	2.48
186	2.61
187	2.67
188	2.58
189	2.32
190	1.99
191	1.68
192	1.42
193	1.19
194	1
195	0.94
196	1.17
197	1.68
198	2.35
199	2.99
200	3.44
201	3.61
202	3.5
203	3.21
204	2.87
205	2.58
206	2.34
207	2.09
208	1.77
209	1.42
210	1.13
211	0.99
212	1.03
213	1.23
214	1.5
215	1.73
216	1.81
217	1.66
218	1.33
219	0.95
220	0.65
221	0.49
222	0.41
223	0.4
224	0.52
225	0.83
226	1.31
227	1.83
228	2.26
229	2.51
230	2.6
231	2.56
232	2.4
233	2.21
234	2.08
235	2.08
236	2.16
237	2.2
238	2.15
239	2.03
240	1.9
241	1.8
242	1.69
243	1.48
244	1.14
245	0.7
246	0.27
247	0
248	0
249	0.2
250	0.66
251	1.19
252	1.62
253	1.87
254	1.96
255	1.95
256	1.81
257	1.5
258	1.03
259	0.55
260	0.24
261	0.27
262	0.62
263	1.15
264	1.63
265	1.88
266	1.84
267	1.56
268	1.15
269	0.78
270	0.55
271	0.6
272	0.82
273	1.07
274	1.23
275	1.32
276	1.43
277	1.61
278	1.78
279	1.78
280	1.59
281	1.29
282	1.02
283	0.87
284	0.89
285	1.11
286	1.44
287	1.73
288	1.78
289	1.48
290	0.93
291	0.36
292	0
293	0
294	0.32
295	0.85
296	1.45
297	2.04
298	2.66
299	3.36
300	4.1
301	4.77
302	5.32
303	5.72
304	5.95
305	5.92
306	5.54
307	4.87
308	4.17
309	3.71
310	3.67
311	4.02
312	4.59
313	5.18
314	5.69
315	6.13
316	6.51
317	6.77
318	6.79
319	6.61
320	6.46
321	6.63
322	7.22
323	7.96
324	8.46
325	8.48
326	8.07
327	7.46
328	6.89
329	6.54
330	6.45
331	6.6
332	6.94
333	7.33
334	7.59
335	7.54
336	7.17
337	6.67
338	6.31
339	6.22
340	6.27
341	6.2
342	5.86
343	5.27
344	4.62
345	4.06
346	3.7
347	3.52
348	3.46
349	3.45
350	3.46
351	3.55
352	3.77
353	4.06
354	4.27
355	4.32
356	4.27
357	4.23
358	4.23
359	4.21
360	4.14
361	4.05
362	4.05
363	4.16
364	4.36
365	4.56
366	4.66
367	4.57
368	4.28
369	3.86
370	3.44
371	3.14
372	3.01
373	3.02
374	3.04
375	2.93
376	2.63
377	2.29
378	2.12
379	2.26
380	2.59
381	2.94
382	3.21
383	3.46
384	3.78
385	4.13
386	4.4
387	4.53
388	4.5
389	4.28
390	3.78
391	2.95
392	1.9
393	0.89
394	0.2
395	0
396	0.26
397	0.89
398	1.72
399	2.53
400	3.16
401	3.52
402	3.69
403	3.82
404	4.03
405	4.32
406	4.58
407	4.67
408	4.53
409	4.26
410	4.06
411	4.1
412	4.47
413	5.1
414	5.77
415	6.23
416	6.32
417	6.06
418	5.64
419	5.23
420	4.8
421	4.26
422	3.62
423	3.08
424	2.87
425	3.1
426	3.7
427	4.51
428	5.37
429	6.16
430	6.78
431	7.07
432	6.92
433	6.43
434	5.87
435	5.57
436	5.69
437	6.15
438	6.72
439	7.14
440	7.19
441	6.78
442	6.01
443	5.15
444	4.52
445	4.28
446	4.31
447	4.33
448	4.14
449	3.78
450	3.43
451	3.26
452	3.27
453	3.28
454	3.45
455	3.68
456	3.92
457	4.06
458	4.05
459	3.92
460	3.77
461	3.71
462	3.75
463	3.79
464	3.69
465	3.37
466	2.8
467	2.06
468	1.29
469	0.68
470	0.44
471	0.64
472	1.17
473	1.84
474	2.44
475	2.89
476	3.11
477	3.06
478	2.75
479	2.37
480	2.18
481	2.33
482	2.69
483	2.96
484	2.9
485	2.49
486	1.88
487	1.22
488	0.67
489	0.31
490	0.23
491	0.44
492	0.82
493	1.29
494	1.76
495	2.19
496	2.51
497	2.66
498	2.62
499	2.49
500	2.45
501	2.64
502	3.07
503	3.64
504	4.17
505	4.57
506	4.78
507	4.79
508	4.56
509	4.04
510	3.2
511	2.11
512	1.04
513	0.27
514	0
515	0.15
516	0.45
517	0.66
518	0.68
519	0.59
520	0.48
521	0.42
522	0.44
523	0.58
524	0.88
525	1.41
526	2.09
527	2.77
528	3.26
529	3.49
530	3.52
531	3.53
532	3.64
533	3.84
534	4.01
535	4.07
536	4.06
537	4.06
538	4.04
539	3.87
540	3.49
541	3.02
542	2.73
543	2.82
544	3.23
545	3.72
546	4.07
547	4.19
548	4.17
549	4.1
550	4.04
551	4
552	3.99
553	3.96
554	3.86
555	3.65
556	3.32
557	2.87
558	2.33
559	1.78
560	1.38
561	1.3
562	1.59
563	2.06
564	2.46
565	2.58
566	2.39
567	1.94
568	1.32
569	0.68
570	0.18
571	0
572	0.01
573	0.33
574	0.82
575	1.36
576	1.8
577	2.01
578	1.92
579	1.6
580	1.17
581	0.73
582	0.32
583	0
584	0
585	0
586	0
587	0.64
588	1.28
589	1.71
590	1.84
591	1.69
592	1.4
593	1.12
594	0.94
595	0.84
596	0.82
597	0.87
598	0.95
599	0.98
600	0.91
601	0.77
602	0.65
603	0.56
604	0.48
605	0.37
606	0.27
607	0.27
608	0.39
609	0.58
610	0.81
611	1.08
612	1.36
613	1.66
614	1.93
615	2.18
616	2.4
617	2.6
618	2.74
619	2.73
620	2.5
621	2.07
622	1.57
623	1.12
624	0.78
625	0.53
626	0.37
627	0.32
628	0.4
629	0.62
630	0.95
631	1.29
632	1.53
633	1.52
634	1.21
635	0.69
636	0.2
637	0.02
638	0.31
639	0.94
640	1.68
641	2.28
642	2.66
643	2.85
644	2.94
645	2.99
646	2.96
647	2.81
648	2.56
649	2.36
650	2.32
651	2.44
652	2.57
653	2.51
654	2.16
655	1.64
656	1.13
657	0.77
658	0.53
659	0.36
660	0.23
661	0.19
662	0.27
663	0.41
664	0.53
665	0.56
666	0.53
667	0.53
668	0.61
669	0.78
670	1
671	1.21
672	1.4
673	1.61
674	1.89
675	2.19
676	2.39
677	2.35
678	2.06
679	1.62
680	1.21
681	1.02
682	1.14
683	1.55
684	2.06
685	2.37
686	2.29
687	1.83
688	1.23
689	0.8
690	0.73
691	1
692	1.49
693	2.06
694	2.58
695	2.98
696	3.23
697	3.32
698	3.26
699	3.11
700	2.93
701	2.75
702	2.5
703	2.13
704	1.65
705	1.15
706	0.7
707	0.35
708	0.11
709	0
710	0.1
711	0.42
712	0.85
713	1.18
714	1.28
715	1.15
716	0.98
717	0.93
718	0.95
719	0.87
720	0.57
721	0.19
722	0
723	0.12
724	0.46
725	0.82
726	1.05
727	1.11
728	1.03
729	0.89
730	0.79
731	0.8
732	0.92
733	1.07
734	1.21
735	1.33
736	1.47
737	1.69
738	2.03
739	2.43
740	2.76
741	2.89
742	2.77
743	2.53
744	2.41
745	2.58
746	3.03
747	3.56
748	3.9
749	3.95
750	3.78
751	3.54
752	3.33
753	3.25
754	3.16
755	3.02
756	2.89
757	2.79
758	2.69
759	2.56
760	2.36
761	2.04
762	1.63
763	1.25
764	1.09
765	1.3
766	1.87
767	2.56
768	3.1
769	3.3
770	3.11
771	2.61
772	1.98
773	1.44
774	1.21
775	1.36
776	1.8
777	2.31
778	2.68
779	2.82
780	2.81
781	2.77
782	2.74
783	2.66
784	2.42
785	2.03
786	1.63
787	1.38
788	1.37
789	1.51
790	1.68
791	1.84
792	2.03
793	2.25
794	2.44
795	2.49
796	2.37
797	2.17
798	2.08
799	2.29
800	2.8
801	3.47
802	4.11
803	4.57
804	4.75
805	4.61
806	4.25
807	3.83
808	3.48
809	3.23
810	3.02
811	2.81
812	2.6
813	2.46
814	2.4
815	2.41
816	2.45
817	2.52
818	2.67
819	2.92
820	3.2
821	3.39
822	3.39
823	3.21
824	2.93
825	2.62
826	2.35
827	2.17
828	2.06
829	1.92
830	1.64
831	1.21
832	0.73
833	0.41
834	0.39
835	0.66
836	1.08
837	1.43
838	1.59
839	1.57
840	1.51
841	1.52
842	1.62
843	1.81
844	2.13
845	2.58
846	3.08
847	3.46
848	3.59
849	3.52
850	3.34
851	3.11
852	2.76
853	2.22
854	1.54
855	0.86
856	0.32
857	0
858	0
859	0.41
860	1.19
861	2.12
862	2.93
863	3.47
864	3.77
865	3.96
866	4.11
867	4.14
868	4
869	3.7
870	3.38
871	3.16
872	3.1
873	3.17
874	3.26
875	3.3
876	3.3
877	3.3
878	3.32
879	3.29
880	3.18
881	3.07
882	3.11
883	3.36
884	3.78
885	4.27
886	4.68
887	4.85
888	4.63
889	4.01
890	3.17
891	2.44
892	2.05
893	2.03
894	2.18
895	2.29
896	2.34
897	2.4
898	2.56
899	2.8
900	3.01
901	3.12
902	3.11
903	3.04
904	3.01
905	3.11
906	3.34
907	3.61
908	3.77
909	3.71
910	3.43
911	3.06
912	2.76
913	2.62
914	2.62
915	2.69
916	2.75
917	2.73
918	2.61
919	2.43
920	2.25
921	2.13
922	2
923	1.8
924	1.52
925	1.24
926	1.08
927	1.05
928	1.1
929	1.16
930	1.17
931	1.14
932	1.1
933	1.16
934	1.45
935	1.98
936	2.64
937	3.17
938	3.4
939	3.31
940	3.1
941	2.98
942	2.97
943	2.95
944	2.75
945	2.32
946	1.75
947	1.12
948	0.54
949	0.11
950	0
951	0.33
952	1.12
953	2.19
954	3.19
955	3.79
956	3.84
957	3.38
958	2.66
959	1.97
960	1.52
961	1.45
962	1.74
963	2.32
964	3.01
965	3.6
966	3.88
967	3.77
968	3.39
969	2.97
970	2.67
971	2.53
972	2.46
973	2.36
974	2.21
975	2.02
976	1.8
977	1.62
978	1.56
979	1.69
980	2.02
981	2.4
982	2.65
983	2.58
984	2.25
985	1.88
986	1.85
987	2.32
988	3.18
989	4.08
990	4.72
991	4.95
992	4.8
993	4.39
994	3.9
995	3.53
996	3.45
997	3.67
998	4.06
999	4.38
1000	4.44
1001	4.17
1002	3.63
1003	3
1004	2.55
1005	2.38
1006	2.47
1007	2.65
1008	2.83
1009	3.04
1010	3.35
1011	3.73
1012	4.08
1013	4.24
1014	4.11
1015	3.72
1016	3.21
1017	2.72
1018	2.33
1019	1.95
1020	1.45
1021	0.83
1022	0.31
1023	0.12
1024	0.34
1025	0.86
1026	1.46
1027	1.91
1028	2.11
1029	2.03
1030	1.81
1031	1.6
1032	1.52
1033	1.6
1034	1.79
1035	2.08
1036	2.45
1037	2.89
1038	3.32
1039	3.63
1040	3.71
1041	3.49
1042	2.95
1043	2.22
1044	1.52
1045	1.08
1046	0.93
1047	0.93
1048	0.91
1049	0.84
1050	0.81
1051	0.92
1052	1.18
1053	1.53
1054	1.7
1055	1.87
1056	2.1
1057	2.18
1058	2.12
1059	2.02
1060	2.02
1061	2.16
1062	2.39
1063	2.57
1064	2.66
1065	2.66
1066	2.55
1067	2.33
1068	2.01
1069	1.65
1070	1.33
1071	1.12
1072	1.02
1073	1.03
1074	1.17
1075	1.38
1076	1.57
1077	1.62
1078	1.49
1079	1.26
1080	1.07
1081	0.96
1082	0.83
1083	0.6
1084	0
1085	0
1086	0
1087	0.05
1088	0.6
1089	1.2
1090	1.69
1091	2.04
1092	2.26
1093	2.4
1094	2.48
1095	2.55
1096	2.72
1097	3.09
1098	3.56
1099	3.93
1100	3.96
1101	3.59
1102	2.96
1103	2.24
1104	1.55
1105	0.96
1106	0.51
1107	0.32
1108	0.46
1109	0.92
1110	1.61
1111	2.33
1112	2.85
1113	3.06
1114	3
1115	2.81
1116	2.65
1117	2.53
1118	2.42
1119	2.24
1120	2.05
1121	1.91
1122	1.89
1123	2.01
1124	2.26
1125	2.57
1126	2.8
1127	2.83
1128	2.62
1129	2.24
1130	1.84
1131	1.57
1132	1.5
1133	1.59
1134	1.79
1135	2.03
1136	2.24
1137	2.38
1138	2.4
1139	2.32
1140	2.21
1141	2.18
1142	2.27
1143	2.39
1144	2.44
1145	2.44
1146	2.45
1147	2.51
1148	2.52
1149	2.36
1150	1.99
1151	1.54
1152	1.2
1153	1.11
1154	1.26
1155	1.51
1156	1.75
1157	1.92
1158	1.96
1159	1.85
1160	1.59
1161	1.36
1162	1.31
1163	1.5
1164	1.77
1165	1.95
1166	1.95
1167	1.89
1168	1.93
1169	2.16
1170	2.5
1171	2.79
1172	2.89
1173	2.81
1174	2.63
1175	2.48
1176	2.42
1177	2.49
1178	2.7
1179	3.05
1180	3.54
1181	4.04
1182	4.39
1183	4.47
1184	4.37
1185	4.35
1186	4.73
1187	5.67
1188	7.11
1189	8.75
1190	10.21
1191	11.28
1192	12.02
1193	12.8
1194	14.49
1195	19
1196	30.96
1197	60.59
1198	126.65
1199	255.57
1200	471.92
1201	779.71
1202	1143.19
1203	1483.67
1204	1703.72
1205	1731.52
1206	1558.52
1207	1244.27
1208	884.64
1209	566.09
1210	334.95
1211	194.7
1212	123.07
1213	92.29
1214	81.36
1215	78.63
1216	79.03
1217	80.43
1218	81.38
1219	80.55
1220	77.11
1221	71.16
1222	63.78
1223	56.56
1224	50.83
1225	47.14
1226	45.16
1227	44.02
1228	42.82
1229	40.94
1230	38.21
1231	34.83
1232	31.19
1233	27.72
1234	24.75
1235	22.48
1236	20.84
1237	19.63
1238	18.68
1239	17.94
1240	17.4
1241	17.01
1242	16.56
1243	15.91
1244	15.08
1245	14.22
1246	13.49
1247	12.92
1248	12.47
1249	12.06
1250	11.65
1251	11.3
1252	11.1
1253	11.1
1254	11.25
1255	11.42
1256	11.49
1257	11.46
1258	11.41
1259	11.37
1260	11.34
1261	11.25
1262	11.02
1263	10.6
1264	9.99
1265	9.29
1266	8.65
1267	8.17
1268	7.87
1269	7.63
1270	7.27
1271	6.72
1272	6.08
1273	5.57
1274	5.49
1275	6
1276	7.01
1277	8.27
1278	9.47
1279	10.48
1280	11.3
1281	11.91
1282	12.2
1283	12
1284	11.28
1285	10.22
1286	9.11
1287	8.16
1288	7.49
1289	7.12
1290	6.97
1291	6.93
1292	6.95
1293	7.06
1294	7.31
1295	7.66
1296	8.03
1297	8.32
1298	8.5
1299	8.58
1300	8.6
1301	8.57
1302	8.53
1303	8.6
1304	8.86
1305	9.31
1306	9.86
1307	10.39
1308	10.81
1309	11.05
1310	11.01
1311	10.58
1312	9.76
1313	8.68
1314	7.58
1315	6.71
1316	6.15
1317	5.86
1318	5.71
1319	5.64
1320	5.67
1321	5.92
1322	6.42
1323	7.13
1324	7.87
1325	8.51
1326	8.98
1327	9.27
1328	9.4
1329	9.33
1330	9.05
1331	8.64
1332	8.29
1333	8.18
1334	8.37
1335	8.79
1336	9.27
1337	9.72
1338	10.08
1339	10.34
1340	10.48
1341	10.45
1342	10.25
1343	9.9
1344	9.43
1345	8.88
1346	8.28
1347	7.71
1348	7.3
1349	7.18
1350	7.36
1351	7.83
1352	8.5
1353	9.36
1354	10.33
1355	11.24
1356	11.6
1357	11.95
1358	12.44
1359	12.82
1360	13.21
1361	13.66
1362	14.17
1363	14.67
1364	15.19
1365	15.7
1366	16.14
1367	16.34
1368	16.13
1369	15.48
1370	14.54
1371	13.51
1372	12.55
1373	11.66
1374	10.78
1375	10.01
1376	9.52
1377	9.43
1378	9.69
1379	10
1380	10.07
1381	9.72
1382	9.06
1383	8.31
1384	7.77
1385	7.59
1386	7.74
1387	7.97
1388	7.98
1389	7.62
1390	6.95
1391	6.21
1392	5.63
1393	5.3
1394	5.21
1395	5.34
1396	5.65
1397	6.09
1398	6.57
1399	6.98
1400	7.27
1401	7.49
1402	7.71
1403	7.95
1404	8.2
1405	8.44
1406	8.6
1407	8.59
1408	8.27
1409	7.62
1410	6.76
1411	6
1412	5.58
1413	5.52
1414	5.69
1415	5.86
1416	5.84
1417	5.55
1418	5.06
1419	4.55
1420	4.26
1421	4.33
1422	4.7
1423	5.22
1424	5.73
1425	6.15
1426	6.48
1427	6.75
1428	6.97
1429	7.17
1430	7.34
1431	7.51
1432	7.69
1433	7.86
1434	8.02
1435	8.22
1436	8.47
1437	8.78
1438	9.1
1439	9.46
1440	9.89
1441	10.35
1442	10.7
1443	10.73
1444	10.38
1445	9.76
1446	9.04
1447	8.4
1448	7.87
1449	7.46
1450	7.11
1451	6.82
1452	6.66
1453	6.67
1454	6.79
1455	6.98
1456	7.25
1457	7.69
1458	8.36
1459	9.14
1460	9.77
1461	10.04
1462	9.92
1463	9.66
1464	9.49
1465	9.48
1466	9.43
1467	9.11
1468	8.47
1469	7.75
1470	7.25
1471	7.14
1472	7.36
1473	7.71
1474	8
1475	8.15
1476	8.18
1477	8.14
1478	8.07
1479	8.01
1480	8.01
1481	8.1
1482	8.31
1483	8.57
1484	8.81
1485	9.02
1486	9.26
1487	9.61
1488	10.04
1489	10.42
1490	10.6
1491	10.57
1492	10.52
1493	10.65
1494	11.03
1495	11.47
1496	11.71
1497	11.62
1498	11.27
1499	10.84
1500	10.47
1501	10.26
1502	10.26
1503	10.48
1504	10.91
1505	11.47
1506	12.06
1507	12.55
1508	12.82
1509	12.86
1510	12.75
1511	12.59
1512	12.39
1513	12.07
1514	11.58
1515	10.95
1516	10.29
1517	9.79
1518	9.59
1519	9.76
1520	10.25
1521	10.99
1522	11.84
1523	12.68
1524	13.36
1525	13.75
1526	13.82
1527	13.64
1528	13.29
1529	12.96
1530	12.84
1531	13.11
1532	13.84
1533	15
1534	16.46
1535	18.06
1536	19.66
1537	21.15
1538	22.44
1539	23.5
1540	24.32
1541	24.93
1542	25.32
1543	25.43
1544	25.21
1545	24.67
1546	23.91
1547	23.03
1548	22.08
1549	21.11
1550	20.18
1551	19.39
1552	18.75
1553	18.22
1554	17.83
1555	17.67
1556	17.8
1557	18.17
1558	18.57
1559	18.89
1560	19.19
1561	19.72
1562	20.75
1563	22.35
1564	24.36
1565	26.36
1566	27.95
1567	28.88
1568	29.2
1569	29.12
1570	28.76
1571	28.1
1572	27.07
1573	25.76
1574	24.43
1575	23.28
1576	22.42
1577	21.89
1578	21.74
1579	22.06
1580	22.82
1581	23.83
1582	24.8
1583	25.53
1584	26.02
1585	26.45
1586	27.08
1587	28.07
1588	29.43
1589	31.02
1590	32.57
1591	33.78
1592	34.42
1593	34.37
1594	33.74
1595	32.79
1596	31.89
1597	31.32
1598	31.21
1599	31.59
1600	32.42
1601	33.69
1602	35.29
1603	37.18
1604	39.39
1605	42.17
1606	45.81
1607	50.28
1608	55.01
1609	58.98
1610	61.21
1611	61.2
1612	59.18
1613	55.9
1614	52.28
1615	49.08
1616	46.79
1617	45.61
1618	45.55
1619	46.44
1620	47.95
1621	49.67
1622	51.07
1623	51.64
1624	51.06
1625	49.35
1626	46.97
1627	44.58
1628	42.74
1629	41.71
1630	41.46
1631	41.86
1632	42.82
1633	44.28
1634	46.29
1635	48.83
1636	51.71
1637	54.47
1638	56.42
1639	56.94
1640	55.85
1641	53.56
1642	51.02
1643	49.35
1644	49.31
1645	50.95
1646	53.61
1647	56.26
1648	58.03
1649	58.57
1650	58.14
1651	57.34
1652	56.74
1653	56.63
1654	57.1
1655	58.1
1656	59.56
1657	60.4
1658	61.25
1659	62.81
1660	63.89
1661	64.36
1662	64.33
1663	64.04
1664	63.65
1665	63.3
1666	63.24
1667	63.89
1668	65.61
1669	68.45
1670	72.05
1671	75.74
1672	78.89
1673	81.1
1674	82.21
1675	82.24
1676	81.32
1677	79.69
1678	77.67
1679	75.58
1680	73.59
1681	71.65
1682	69.65
1683	67.66
1684	66
1685	65.08
1686	65.15
1687	66.16
1688	67.86
1689	69.9
1690	71.98
1691	73.9
1692	75.6
1693	77.14
1694	78.52
1695	79.52
1696	79.87
1697	79.46
1698	78.54
1699	77.61
1700	77.15
1701	77.5
1702	78.77
1703	80.84
1704	83.33
1705	85.78
1706	87.73
1707	88.96
1708	89.42
1709	89.27
1710	88.81
1711	88.38
1712	88.23
1713	88.41
1714	88.89
1715	89.64
1716	90.73
1717	92.22
1718	93.98
1719	95.64
1720	96.77
1721	97.25
1722	97.35
1723	97.56
1724	98.19
1725	99.24
1726	100.49
1727	101.76
1728	102.97
1729	104.12
1730	105.15
1731	105.9
1732	106.18
1733	105.81
1734	104.8
1735	103.45
1736	102.31
1737	102.02
1738	102.94
1739	105.07
1740	108.12
1741	111.63
1742	115.02
1743	117.66
1744	119.04
1745	118.98
1746	117.79
1747	116.1
1748	114.53
1749	113.41
1750	112.72
1751	112.28
1752	111.96
1753	111.76
1754	111.77
1755	112.07
1756	112.68
1757	113.56
1758	114.74
1759	116.32
1760	118.43
1761	121.11
1762	124.21
1763	127.44
1764	130.39
1765	132.56
1766	133.44
1767	132.73
1768	130.61
1769	127.77
1770	125.11
1771	123.32
1772	122.71
1773	123.23
1774	124.65
1775	126.63
1776	128.8
1777	130.91
1778	132.91
1779	134.91
1780	136.98
1781	139
1782	140.74
1783	142.02
1784	142.71
1785	142.7
1786	141.89
1787	140.36
1788	138.42
1789	136.53
1790	135.21
1791	134.95
1792	136
1793	138.15
1794	140.76
1795	143.07
1796	144.69
1797	145.71
1798	146.46
1799	147.09
1800	147.54
1801	147.71
1802	147.67
1803	147.66
1804	148.02
1805	149.1
1806	151.23
1807	154.6
1808	159.11
1809	164.34
1810	169.65
1811	174.43
1812	178.17
1813	180.46
1814	181.1
1815	180.15
1816	177.97
1817	174.99
1818	171.53
1819	167.91
1820	164.68
1821	162.44
1822	161.54
1823	161.67
1824	162.21
1825	162.68
1826	163.14
1827	164.04
1828	165.97
1829	169.58
1830	176.08
1831	187.84
1832	208.63
1833	243.29
1834	296.91
1835	373.92
1836	476.99
1837	606.1
1838	757.73
1839	924.47
1840	1095.17
1841	1256.02
1842	1392.21
1843	1490.37
1844	1541.36
1845	1542.96
1846	1500.72
1847	1425.68
1848	1330.02
1849	1224.15
1850	1116.52
1851	1014.56
1852	924.36
1853	848.97
1854	787.47
1855	736.09
1856	690.58
1857	647.93
1858	606.56
1859	565.52
1860	523.84
1861	480.89
1862	436.86
1863	392.58
1864	348.86
1865	306.04
1866	264.41
1867	224.82
1868	188.8
1869	157.87
1870	132.64
1871	112.49
1872	96.11
1873	82.33
1874	70.55
1875	60.72
1876	52.93
1877	47.15
1878	43.11
1879	40.28
1880	38.11
1881	36.11
1882	34.03
1883	31.89
1884	29.85
1885	28.12
1886	26.78
1887	25.79
1888	25.01
1889	24.35
1890	23.77
1891	23.29
1892	22.95
1893	22.78
1894	22.75
1895	22.78
1896	22.76
1897	22.58
1898	22.3
1899	22.07
1900	22.04
1901	22.26
1902	22.66
1903	23.17
1904	23.84
1905	24.8
1906	26.1
1907	27.61
1908	29.03
1909	30.08
1910	30.59
1911	30.55
1912	30.03
1913	29.2
1914	28.26
1915	27.41
1916	26.8
1917	26.56
1918	26.63
1919	26.82
1920	26.84
1921	26.52
1922	26.01
1923	25.61
1924	25.55
1925	25.81
1926	26.19
1927	26.45
1928	26.49
1929	26.37
1930	26.23
1931	26.26
1932	26.55
1933	27.08
1934	27.67
1935	28.13
1936	28.34
1937	28.31
1938	28.13
1939	27.91
1940	27.76
1941	27.79
1942	28.1
1943	28.72
1944	29.53
1945	30.33
1946	30.89
1947	31.03
1948	30.64
1949	29.79
1950	28.71
1951	27.71
1952	26.99
1953	26.54
1954	26.2
1955	25.8
1956	25.25
1957	24.57
1958	24.2
1959	23.83
1960	23.09
1961	22.33
1962	21.56
1963	20.82
1964	20.2
1965	19.72
1966	19.36
1967	19.15
1968	19.16
1969	19.49
1970	20.16
1971	21.17
1972	22.45
1973	23.86
1974	25.23
1975	26.46
1976	27.52
1977	28.41
1978	29.23
1979	30.04
1980	30.89
1981	31.65
1982	32.15
1983	32.29
1984	32.13
1985	31.73
1986	31.12
1987	30.26
1988	29.24
1989	28.2
1990	27.24
1991	26.37
1992	25.55
1993	24.8
1994	24.17
1995	23.76
1996	23.54
1997	23.37
1998	23.1
1999	22.68
2000	22.15
[truncated: 698 more rows]
