# Supplementary material for: Improvement of Peak Integration in Capillary Electrophoresis: Reference Data Set No. 1
Source: Electrophoresis. 2026 Mar 11;47(4):276–94. doi: 10.1002/elps.70077 (PMC13084974; doi:10.1002/elps.70077)
Supplement: Supplementary file 2 — Supporting File 2: elps70077‐sup‐0002‐RawElectropherograms.zip. [file ELPS-47--s002.zip › Raw Electropherograms/com1-type1-sam4-R.csv]

1	0
2	0
3	0
4	0
5	0
6	0
7	0
8	0
9	0
10	0
11	0
12	0.39
13	0.86
14	1.36
15	1.76
16	1.95
17	1.88
18	1.57
19	1.11
20	0.63
21	0.31
22	0.22
23	0.39
24	0.75
25	1.18
26	1.55
27	1.76
28	1.83
29	1.86
30	1.91
31	1.92
32	1.82
33	1.56
34	1.25
35	1.01
36	0.9
37	0.9
38	0.89
39	0.72
40	0.4
41	0.08
42	0
43	0.14
44	0.49
45	0.89
46	1.29
47	1.73
48	2.28
49	2.89
50	3.47
51	3.96
52	4.29
53	4.45
54	4.43
55	4.26
56	3.95
57	3.53
58	3.08
59	2.73
60	2.6
61	2.66
62	2.74
63	2.67
64	2.38
65	1.95
66	1.54
67	1.28
68	1.19
69	1.22
70	1.25
71	1.2
72	1.01
73	0.76
74	0.58
75	0.6
76	0.84
77	1.18
78	1.39
79	1.31
80	0.93
81	0.44
82	0.08
83	0
84	0.2
85	0.53
86	0.87
87	1.07
88	1.07
89	0.9
90	0.76
91	0.81
92	1.03
93	1.24
94	1.29
95	1.24
96	1.36
97	1.88
98	2.79
99	3.92
100	5
101	5.81
102	6.22
103	6.19
104	5.8
105	5.22
106	4.71
107	4.47
108	4.54
109	4.81
110	5.11
111	5.36
112	5.53
113	5.64
114	5.67
115	5.57
116	5.32
117	4.92
118	4.39
119	3.73
120	3.01
121	2.38
122	2.08
123	2.26
124	2.83
125	3.5
126	3.94
127	3.99
128	3.68
129	3.19
130	2.72
131	2.46
132	2.52
133	2.85
134	3.23
135	3.34
136	3.03
137	2.37
138	1.59
139	0.91
140	0.47
141	0.25
142	0.21
143	0.25
144	0.34
145	0.47
146	0.67
147	0.91
148	1.14
149	1.26
150	1.21
151	0.99
152	0.67
153	0.33
154	0.09
155	0
156	0
157	0
158	0
159	0
160	0
161	0.31
162	0.65
163	0.99
164	1.33
165	1.66
166	1.96
167	2.17
168	2.21
169	2.05
170	1.69
171	1.19
172	0.65
173	0.2
174	0
175	0.15
176	0.71
177	1.51
178	2.26
179	2.74
180	2.86
181	2.77
182	2.66
183	2.6
184	2.5
185	2.23
186	1.74
187	1.22
188	0.96
189	1.17
190	1.76
191	2.41
192	2.75
193	2.61
194	2.07
195	1.4
196	0.84
197	0.53
198	0.45
199	0.56
200	0.81
201	1.18
202	1.63
203	2
204	2.13
205	1.93
206	1.48
207	0.99
208	0.73
209	0.81
210	1.15
211	1.5
212	1.58
213	1.29
214	0.77
215	0.27
216	0
217	0
218	0.15
219	0.33
220	0.47
221	0.6
222	0.78
223	1.06
224	1.35
225	1.57
226	1.65
227	1.69
228	1.81
229	2.08
230	2.39
231	2.6
232	2.65
233	2.69
234	2.95
235	3.51
236	4.18
237	4.71
238	4.92
239	4.8
240	4.44
241	3.91
242	3.27
243	2.58
244	1.9
245	1.28
246	0.79
247	0.55
248	0.65
249	1.08
250	1.79
251	2.6
252	3.3
253	3.66
254	3.64
255	3.38
256	3.11
257	2.93
258	2.77
259	2.5
260	2.1
261	1.71
262	1.52
263	1.54
264	1.61
265	1.53
266	1.27
267	0.97
268	0.82
269	0.94
270	1.27
271	1.73
272	2.19
273	2.6
274	2.94
275	3.21
276	3.43
277	3.64
278	3.85
279	4.05
280	4.17
281	4.1
282	3.76
283	3.24
284	2.77
285	2.58
286	2.7
287	2.92
288	2.93
289	2.57
290	1.91
291	1.23
292	0.87
293	0.98
294	1.51
295	2.24
296	2.91
297	3.38
298	3.62
299	3.72
300	3.83
301	4.01
302	4.22
303	4.31
304	4.12
305	3.59
306	2.83
307	2.07
308	1.48
309	1.09
310	0.8
311	0.53
312	0.26
313	0.06
314	0
315	0.1
316	0.31
317	0.59
318	0.9
319	1.3
320	1.81
321	2.44
322	3.1
323	3.69
324	4.13
325	4.37
326	4.39
327	4.24
328	4.01
329	3.77
330	3.53
331	3.29
332	3.03
333	2.77
334	2.52
335	2.26
336	2.02
337	1.81
338	1.63
339	1.39
340	1
341	0.51
342	0.1
343	0
344	0.29
345	0.84
346	1.42
347	1.8
348	1.91
349	1.79
350	1.6
351	1.5
352	1.61
353	1.97
354	2.47
355	2.94
356	3.2
357	3.19
358	2.94
359	2.51
360	2.04
361	1.72
362	1.72
363	2.05
364	2.53
365	2.89
366	2.96
367	2.74
368	2.39
369	2.05
370	1.76
371	1.49
372	1.17
373	0.78
374	0.38
375	0.09
376	0.04
377	0.26
378	0.67
379	1.11
380	1.44
381	1.58
382	1.6
383	1.58
384	1.65
385	1.82
386	2.02
387	2.14
388	2.09
389	1.9
390	1.64
391	1.37
392	1.06
393	0.69
394	0.32
395	0.09
396	0.12
397	0.41
398	0.81
399	1.16
400	1.37
401	1.48
402	1.57
403	1.69
404	1.84
405	2.03
406	2.23
407	2.48
408	2.82
409	3.3
410	3.9
411	4.45
412	4.79
413	4.82
414	4.61
415	4.3
416	4.02
417	3.78
418	3.53
419	3.25
420	3.01
421	2.92
422	3.07
423	3.5
424	4.17
425	4.97
426	5.76
427	6.43
428	6.92
429	7.24
430	7.38
431	7.35
432	7.16
433	6.85
434	6.45
435	6.01
436	5.57
437	5.23
438	5.02
439	4.91
440	4.76
441	4.5
442	4.19
443	3.94
444	3.79
445	3.65
446	3.52
447	3.5
448	3.68
449	4.05
450	4.43
451	4.62
452	4.55
453	4.25
454	3.85
455	3.39
456	2.91
457	2.49
458	2.27
459	2.33
460	2.65
461	3.04
462	3.3
463	3.26
464	2.83
465	2.09
466	1.24
467	0.52
468	0.1
469	0
470	0.14
471	0.53
472	1.12
473	1.8
474	2.45
475	2.97
476	3.3
477	3.45
478	3.53
479	3.66
480	3.87
481	4.03
482	3.93
483	3.49
484	2.79
485	2.06
486	1.44
487	0.92
488	0.46
489	0.11
490	0
491	0.23
492	0.61
493	0.94
494	1.1
495	1.14
496	1.12
497	1.12
498	1.18
499	1.33
500	1.56
501	1.86
502	2.17
503	2.47
504	2.71
505	2.84
506	2.83
507	2.7
508	2.5
509	2.26
510	2.03
511	1.84
512	1.7
513	1.59
514	1.54
515	1.61
516	1.83
517	2.13
518	2.36
519	2.4
520	2.24
521	1.97
522	1.71
523	1.51
524	1.33
525	1.13
526	0.92
527	0.83
528	1.02
529	1.53
530	2.17
531	2.63
532	2.68
533	2.34
534	1.9
535	1.65
536	1.69
537	1.89
538	2.02
539	1.96
540	1.77
541	1.63
542	1.63
543	1.73
544	1.72
545	1.44
546	0.9
547	0.33
548	0
549	0
550	0.17
551	0.3
552	0.26
553	0.13
554	0.08
555	0.18
556	0.39
557	0.68
558	1.19
559	2.19
560	3.85
561	6.04
562	8.24
563	9.86
564	10.61
565	10.62
566	10.26
567	9.86
568	9.61
569	9.58
570	9.84
571	10.45
572	11.41
573	12.58
574	13.7
575	14.48
576	14.78
577	14.68
578	14.41
579	14.2
580	14.09
581	13.94
582	13.65
583	13.2
584	12.71
585	12.32
586	12.12
587	12.07
588	12.03
589	11.93
590	11.76
591	11.69
592	11.82
593	12.1
594	12.35
595	12.39
596	12.18
597	11.83
598	11.47
599	11.21
600	11.05
601	10.9
602	10.66
603	9.92
604	9.67
605	9.63
606	9.79
607	10.01
608	10.14
609	10.1
610	9.94
611	9.78
612	9.74
613	9.83
614	9.97
615	10.06
616	10.02
617	9.82
618	9.52
619	9.26
620	9.15
621	9.23
622	9.41
623	9.6
624	9.74
625	9.81
626	9.77
627	9.63
628	9.4
629	9.1
630	8.78
631	8.45
632	8.17
633	8.05
634	8.19
635	8.6
636	9.08
637	9.39
638	9.36
639	8.99
640	8.45
641	7.93
642	7.53
643	7.29
644	7.22
645	7.34
646	7.63
647	8.01
648	8.3
649	8.37
650	8.21
651	7.97
652	7.78
653	7.6
654	7.27
655	6.66
656	5.81
657	4.93
658	4.27
659	3.95
660	3.98
661	4.23
662	4.46
663	4.48
664	4.25
665	3.93
666	3.73
667	3.75
668	3.9
669	3.97
670	3.84
671	3.54
672	3.21
673	2.98
674	2.88
675	2.9
676	3
677	3.12
678	3.16
679	3.05
680	2.87
681	2.75
682	2.84
683	3.15
684	3.55
685	3.81
686	3.72
687	3.19
688	2.3
689	1.31
690	0.48
691	0
692	0.03
693	0.41
694	0.98
695	1.53
696	2
697	2.46
698	2.88
699	3.11
700	2.96
701	2.43
702	1.74
703	1.16
704	0.82
705	0.68
706	0.71
707	0.88
708	1.24
709	1.77
710	2.38
711	2.94
712	3.34
713	3.52
714	3.49
715	3.25
716	2.83
717	2.3
718	1.73
719	1.22
720	0.83
721	0.58
722	0.45
723	0.43
724	0.52
725	0.71
726	0.98
727	1.25
728	1.42
729	1.33
730	0.97
731	0.45
732	0.05
733	0
734	0.36
735	1.06
736	1.88
737	2.59
738	3.03
739	3.15
740	3.02
741	2.78
742	2.49
743	2.22
744	2.04
745	2.02
746	2.13
747	2.25
748	2.21
749	1.94
750	1.6
751	1.44
752	1.61
753	2.05
754	2.45
755	2.46
756	2
757	1.27
758	0.64
759	0.37
760	0.5
761	0.91
762	1.41
763	1.84
764	2.11
765	2.17
766	2.01
767	1.66
768	1.26
769	0.97
770	0.91
771	1.06
772	1.35
773	1.66
774	1.92
775	2.06
776	2.08
777	2.08
778	2.19
779	2.43
780	2.68
781	2.81
782	2.82
783	2.82
784	2.87
785	2.93
786	2.87
787	2.64
788	2.3
789	1.99
790	1.78
791	1.64
792	1.47
793	1.22
794	0.96
795	0.79
796	0.77
797	0.94
798	1.31
799	1.8
800	2.27
801	2.57
802	2.67
803	2.61
804	2.45
805	2.17
806	1.85
807	1.67
808	1.83
809	2.33
810	2.93
811	3.25
812	3.06
813	2.45
814	1.74
815	1.28
816	1.17
817	1.31
818	1.52
819	1.68
820	1.78
821	1.84
822	1.85
823	1.78
824	1.61
825	1.36
826	1.08
827	0.83
828	0.66
829	0.65
830	0.83
831	1.16
832	1.5
833	1.67
834	1.55
835	1.18
836	0.75
837	0.51
838	0.61
839	1.06
840	1.76
841	2.52
842	3.13
843	3.45
844	3.5
845	3.39
846	3.29
847	3.28
848	3.33
849	3.31
850	3.17
851	2.91
852	2.63
853	2.39
854	2.2
855	1.95
856	1.54
857	0.97
858	0.38
859	0
860	0
861	0.42
862	1.14
863	1.95
864	2.6
865	2.89
866	2.77
867	2.4
868	2.05
869	1.94
870	2.06
871	2.27
872	2.44
873	2.5
874	2.43
875	2.26
876	2.07
877	2.04
878	2.31
879	2.86
880	3.51
881	4.02
882	4.23
883	4.1
884	3.69
885	3.1
886	2.51
887	2.13
888	2.05
889	2.18
890	2.28
891	2.2
892	2
893	1.93
894	2.19
895	2.77
896	3.41
897	3.84
898	3.91
899	3.63
900	3.12
901	2.51
902	1.94
903	1.49
904	1.18
905	0.96
906	0.74
907	0.47
908	0.21
909	0.03
910	0
911	0.19
912	0.56
913	1.07
914	1.68
915	2.31
916	2.83
917	3.09
918	3.06
919	2.84
920	2.63
921	2.54
922	2.49
923	2.33
924	1.98
925	1.47
926	0.97
927	0.69
928	0.8
929	1.36
930	2.27
931	3.29
932	4.12
933	4.59
934	4.69
935	4.51
936	4.17
937	3.7
938	3.13
939	2.48
940	1.82
941	1.21
942	0.65
943	0.2
944	0
945	0.16
946	0.8
947	1.77
948	2.82
949	3.72
950	4.28
951	4.41
952	4.15
953	3.69
954	3.28
955	3.09
956	3.1
957	3.15
958	3.07
959	2.83
960	2.54
961	2.4
962	2.48
963	2.7
964	2.88
965	2.95
966	3.02
967	3.27
968	3.68
969	4.04
970	4.14
971	3.91
972	3.5
973	3.16
974	3.07
975	3.26
976	3.65
977	4.16
978	4.7
979	5.17
980	5.5
981	5.68
982	5.76
983	5.78
984	5.68
985	5.33
986	4.68
987	3.88
988	3.15
989	2.67
990	2.51
991	2.65
992	3.02
993	3.52
994	3.97
995	4.16
996	3.93
997	3.28
998	2.38
999	1.57
1000	1.15
1001	1.22
1002	1.64
1003	2.11
1004	2.45
1005	2.67
1006	2.91
1007	3.22
1008	3.52
1009	3.63
1010	3.44
1011	2.94
1012	2.28
1013	1.63
1014	1.11
1015	0.8
1016	0.69
1017	0.74
1018	0.94
1019	1.25
1020	1.68
1021	2.12
1022	2.44
1023	2.55
1024	2.46
1025	2.29
1026	2.16
1027	2.08
1028	2.04
1029	2.12
1030	2.47
1031	3.25
1032	4.44
1033	5.74
1034	6.71
1035	6.96
1036	6.45
1037	5.48
1038	4.43
1039	3.5
1040	2.7
1041	1.99
1042	1.41
1043	1.1
1044	1.11
1045	1.36
1046	1.73
1047	2.1
1048	2.39
1049	2.52
1050	2.48
1051	2.25
1052	1.95
1053	1.71
1054	1.62
1055	1.68
1056	1.8
1057	1.91
1058	1.94
1059	1.92
1060	1.9
1061	1.91
1062	1.95
1063	1.95
1064	1.84
1065	1.6
1066	1.32
1067	1.12
1068	1.12
1069	1.35
1070	1.72
1071	2.06
1072	2.26
1073	2.31
1074	2.29
1075	2.25
1076	2.18
1077	2.03
1078	1.85
1079	0
1080	0
1081	0
1082	0
1083	0
1084	0
1085	0
1086	0.24
1087	0.99
1088	1.32
1089	1.26
1090	1.09
1091	1.03
1092	1.08
1093	1.04
1094	0.73
1095	0.16
1096	0
1097	0
1098	0
1099	0
1100	0
1101	0
1102	0
1103	0
1104	0.46
1105	1.04
1106	1.43
1107	1.59
1108	1.47
1109	0.99
1110	0.22
1111	0
1112	0
1113	0
1114	0
1115	0
1116	0
1117	0
1118	0.2
1119	0.38
1120	0.45
1121	0.45
1122	0.5
1123	0.76
1124	1.33
1125	2.11
1126	2.91
1127	3.48
1128	3.69
1129	3.48
1130	2.95
1131	2.27
1132	1.62
1133	1.14
1134	0.9
1135	0.87
1136	0.91
1137	0.88
1138	0.74
1139	0.6
1140	0.59
1141	0.8
1142	1.21
1143	1.67
1144	1.98
1145	2.01
1146	1.74
1147	1.26
1148	0.67
1149	0
1150	0
1151	0
1152	0
1153	0
1154	0
1155	0
1156	0.33
1157	0.49
1158	0.52
1159	0.61
1160	0.82
1161	1.04
1162	1.14
1163	1.16
1164	1.26
1165	1.62
1166	2.15
1167	2.6
1168	2.77
1169	2.63
1170	2.35
1171	2.11
1172	2.05
1173	2.26
1174	2.78
1175	3.56
1176	4.41
1177	5.03
1178	5.19
1179	4.91
1180	4.42
1181	4.09
1182	4.14
1183	4.55
1184	5.11
1185	5.62
1186	6.03
1187	6.41
1188	6.86
1189	7.39
1190	7.89
1191	8.2
1192	8.34
1193	8.56
1194	9.43
1195	12.02
1196	18.83
1197	35.82
1198	75.56
1199	159.03
1200	311.9
1201	551.78
1202	869.05
1203	1213.3
1204	1500.27
1205	1643.74
1206	1596.92
1207	1377.15
1208	1056.39
1209	724.73
1210	451.29
1211	264.77
1212	158.26
1213	107.24
1214	86.55
1215	79
1216	76.05
1217	74.65
1218	73.87
1219	72.91
1220	70.71
1221	66.55
1222	60.53
1223	53.7
1224	47.5
1225	43.13
1226	40.92
1227	40.3
1228	40.27
1229	39.96
1230	38.95
1231	37.2
1232	34.81
1233	31.91
1234	28.66
1235	25.31
1236	22.16
1237	19.52
1238	17.58
1239	16.37
1240	15.72
1241	15.35
1242	15.04
1243	14.66
1244	14.17
1245	13.57
1246	12.86
1247	12.18
1248	11.64
1249	11.29
1250	11.03
1251	10.75
1252	10.43
1253	10.08
1254	9.74
1255	9.38
1256	8.97
1257	8.52
1258	8.16
1259	8
1260	8.01
1261	8.02
1262	7.84
1263	7.47
1264	7.06
1265	6.77
1266	6.63
1267	6.58
1268	6.58
1269	6.69
1270	6.98
1271	7.53
1272	8.27
1273	9.11
1274	9.84
1275	10.25
1276	10.2
1277	9.71
1278	9.01
1279	8.4
1280	8.12
1281	8.25
1282	8.73
1283	9.43
1284	10.17
1285	10.76
1286	10.97
1287	10.71
1288	10.06
1289	9.26
1290	8.55
1291	8.02
1292	7.67
1293	7.41
1294	7.2
1295	7.03
1296	6.9
1297	6.82
1298	6.89
1299	7.19
1300	7.7
1301	8.33
1302	8.9
1303	9.25
1304	9.27
1305	8.94
1306	8.43
1307	7.96
1308	7.71
1309	7.69
1310	7.75
1311	7.76
1312	7.71
1313	7.68
1314	7.85
1315	8.33
1316	9.15
1317	10.19
1318	11.25
1319	12.17
1320	12.86
1321	13.31
1322	13.57
1323	13.74
1324	13.93
1325	14.19
1326	14.5
1327	14.76
1328	14.89
1329	14.82
1330	14.53
1331	14.09
1332	13.67
1333	13.46
1334	13.56
1335	13.94
1336	14.43
1337	14.89
1338	15.23
1339	15.46
1340	15.61
1341	15.73
1342	15.81
1343	15.85
1344	15.84
1345	15.77
1346	15.67
1347	15.57
1348	15.52
1349	15.54
1350	15.56
1351	15.5
1352	15.32
1353	15.07
1354	14.83
1355	14.73
1356	14.83
1357	15.2
1358	15.88
1359	16.88
1360	18.07
1361	19.27
1362	20.31
1363	21.04
1364	21.42
1365	21.43
1366	21.13
1367	20.62
1368	20.1
1369	19.7
1370	19.42
1371	19.15
1372	18.74
1373	18.18
1374	17.56
1375	16.98
1376	16.53
1377	16.16
1378	15.81
1379	15.39
1380	14.89
1381	14.44
1382	14.17
1383	14.15
1384	14.29
1385	14.45
1386	14.51
1387	14.44
1388	14.23
1389	13.86
1390	13.35
1391	12.75
1392	12.13
1393	11.6
1394	11.26
1395	11.24
1396	11.57
1397	12.13
1398	12.72
1399	13.15
1400	13.36
1401	13.33
1402	13.06
1403	12.64
1404	12.2
1405	11.94
1406	12.02
1407	12.46
1408	13.12
1409	13.69
1410	13.86
1411	13.52
1412	12.84
1413	12.13
1414	11.57
1415	11.19
1416	10.99
1417	10.97
1418	11.14
1419	11.41
1420	11.68
1421	11.9
1422	12.08
1423	12.2
1424	12.18
1425	12.01
1426	11.75
1427	11.55
1428	11.52
1429	11.67
1430	11.95
1431	12.3
1432	12.68
1433	13.09
1434	13.59
1435	14.21
1436	14.95
1437	15.67
1438	16.26
1439	16.67
1440	16.92
1441	17.02
1442	16.99
1443	16.84
1444	16.58
1445	16.21
1446	15.72
1447	15.09
1448	14.32
1449	13.4
1450	12.4
1451	11.49
1452	10.83
1453	10.52
1454	10.46
1455	10.47
1456	10.4
1457	10.26
1458	10.2
1459	10.36
1460	10.74
1461	11.24
1462	11.73
1463	12.11
1464	12.28
1465	12.2
1466	11.89
1467	11.48
1468	11.24
1469	11.42
1470	12.05
1471	12.91
1472	13.6
1473	13.84
1474	13.56
1475	12.99
1476	12.51
1477	12.43
1478	12.77
1479	13.28
1480	13.63
1481	13.64
1482	13.41
1483	13.17
1484	13.04
1485	12.97
1486	12.9
1487	12.84
1488	12.88
1489	13.03
1490	13.26
1491	13.52
1492	13.85
1493	14.25
1494	14.58
1495	14.7
1496	14.52
1497	14.11
1498	13.61
1499	13.21
1500	13.09
1501	13.37
1502	14
1503	14.77
1504	15.42
1505	15.81
1506	15.97
1507	16.15
1508	16.61
1509	17.42
1510	18.44
1511	19.38
1512	19.97
1513	20.03
1514	19.57
1515	18.76
1516	17.87
1517	17.21
1518	16.93
1519	17.04
1520	17.35
1521	17.63
1522	17.67
1523	17.42
1524	16.97
1525	16.59
1526	16.61
1527	17.32
1528	18.73
1529	20.56
1530	22.33
1531	23.63
1532	24.35
1533	24.71
1534	25.03
1535	25.54
1536	26.29
1537	27.29
1538	28.51
1539	29.86
1540	31.17
1541	32.23
1542	32.86
1543	32.95
1544	32.51
1545	31.65
1546	30.52
1547	29.28
1548	28.11
1549	27.11
1550	26.35
1551	25.83
1552	25.43
1553	24.98
1554	24.38
1555	23.68
1556	23.1
1557	22.84
1558	22.89
1559	23.09
1560	23.22
1561	23.24
1562	23.33
1563	23.79
1564	24.82
1565	26.33
1566	27.99
1567	29.4
1568	30.36
1569	30.87
1570	31.04
1571	31
1572	30.83
1573	30.55
1574	30.19
1575	29.81
1576	29.49
1577	29.3
1578	29.27
1579	29.36
1580	29.53
1581	29.79
1582	30.23
1583	30.86
1584	31.65
1585	32.47
1586	33.23
1587	33.83
1588	34.28
1589	34.66
1590	35.14
1591	35.77
1592	36.38
1593	36.64
1594	36.2
1595	34.98
1596	33.2
1597	31.29
1598	29.67
1599	28.56
1600	27.93
1601	27.56
1602	27.23
1603	26.91
1604	26.85
1605	27.55
1606	29.46
1607	32.82
1608	37.51
1609	43.04
1610	48.63
1611	53.38
1612	56.39
1613	57.08
1614	55.41
1615	51.96
1616	47.77
1617	43.91
1618	41.09
1619	39.59
1620	39.37
1621	40.2
1622	41.69
1623	43.32
1624	44.5
1625	44.75
1626	43.87
1627	42
1628	39.55
1629	37.12
1630	35.27
1631	34.37
1632	34.43
1633	35.26
1634	36.59
1635	38.25
1636	40.24
1637	42.57
1638	45.1
1639	47.42
1640	48.92
1641	49.13
1642	47.94
1643	45.76
1644	43.38
1645	41.62
1646	41.03
1647	41.67
1648	43.18
1649	45.02
1650	46.7
1651	47.95
1652	48.66
1653	48.82
1654	48.61
1655	48.42
1656	48.72
1657	49.72
1658	51.27
1659	52.95
1660	54.35
1661	55.31
1662	55.9
1663	56.18
1664	56.17
1665	55.82
1666	55.18
1667	54.52
1668	54.17
1669	54.37
1670	55.24
1671	56.81
1672	59.03
1673	61.75
1674	64.62
1675	67.15
1676	68.88
1677	69.6
1678	69.37
1679	68.48
1680	67.23
1681	65.8
1682	64.2
1683	62.37
1684	60.35
1685	58.35
1686	56.76
1687	55.89
1688	55.89
1689	56.65
1690	57.99
1691	59.74
1692	61.79
1693	63.94
1694	65.93
1695	67.61
1696	69
1697	70.18
1698	71.14
1699	71.71
1700	71.66
1701	70.93
1702	69.78
1703	68.75
1704	68.42
1705	69.01
1706	70.32
1707	71.94
1708	73.57
1709	75.16
1710	76.63
1711	77.76
1712	78.18
1713	77.73
1714	76.63
1715	75.4
1716	74.67
1717	74.94
1718	76.42
1719	78.96
1720	82.05
1721	85.03
1722	87.38
1723	88.81
1724	89.3
1725	89
1726	88.14
1727	86.99
1728	85.88
1729	85.11
1730	84.91
1731	85.28
1732	86.08
1733	87.23
1734	88.69
1735	90.34
1736	91.86
1737	92.81
1738	93.06
1739	92.92
1740	92.98
1741	93.71
1742	95.21
1743	97.17
1744	99.09
1745	100.52
1746	101.35
1747	101.79
1748	102.25
1749	103
1750	104
1751	104.91
1752	105.29
1753	104.84
1754	103.56
1755	101.76
1756	99.97
1757	98.7
1758	98.12
1759	98.12
1760	98.53
1761	99.42
1762	101.07
1763	103.65
1764	106.91
1765	110.25
1766	113.02
1767	114.78
1768	115.33
1769	114.58
1770	112.64
1771	109.82
1772	106.65
1773	103.71
1774	101.51
1775	100.44
1776	100.71
1777	102.18
1778	104.44
1779	106.94
1780	109.38
1781	111.7
1782	114
1783	116.3
1784	118.65
1785	121.06
1786	123.43
1787	125.48
1788	126.84
1789	127.32
1790	127.06
1791	126.4
1792	125.59
1793	124.64
1794	123.48
1795	122.18
1796	121.08
1797	120.57
1798	120.96
1799	122.38
1800	124.77
1801	127.81
1802	131.03
1803	133.96
1804	136.37
1805	138.31
1806	140
1807	141.68
1808	146.04
1809	148.93
1810	152
1811	154.82
1812	157.24
1813	159.5
1814	161.83
1815	163.95
1816	165.1
1817	164.6
1818	162.34
1819	158.87
1820	155.01
1821	151.42
1822	148.49
1823	146.4
1824	145.27
1825	145.12
1826	145.81
1827	147.19
1828	149.31
1829	152.57
1830	157.79
1831	166.35
1832	180.47
1833	203.74
1834	241.21
1835	298.96
1836	382.79
1837	496.54
1838	640.53
1839	810.14
1840	995.21
1841	1181.08
1842	1351.57
1843	1492.58
1844	1594.07
1845	1650.21
1846	1658.78
1847	1621.73
1848	1545.97
1849	1442.96
1850	1326.09
1851	1207.18
1852	1094.37
1853	992.17
1854	902.63
1855	825.97
1856	760.59
1857	703.48
1858	651.57
1859	603.21
1860	558.42
1861	517.69
1862	480.32
1863	443.9
1864	405.62
1865	364.08
1866	320.1
1867	276.07
1868	234.63
1869	197.67
1870	165.96
1871	139.32
1872	117.05
1873	98.39
1874	82.76
1875	69.79
1876	59.21
1877	50.75
1878	44.16
1879	39.19
1880	35.53
1881	32.82
1882	30.66
1883	28.77
1884	27.05
1885	25.51
1886	24.2
1887	23.11
1888	22.17
1889	21.34
1890	20.64
1891	20.11
1892	19.72
1893	19.42
1894	19.07
1895	18.6
1896	18.04
1897	17.48
1898	17.08
1899	16.94
1900	16.98
1901	16.98
1902	16.75
1903	16.32
1904	15.99
1905	16.17
1906	17.15
1907	18.85
1908	20.85
1909	22.6
1910	23.72
1911	24.1
1912	23.79
1913	22.95
1914	21.79
1915	20.6
1916	19.71
1917	19.34
1918	19.48
1919	19.9
1920	20.26
1921	20.27
1922	19.88
1923	19.26
1924	18.67
1925	18.29
1926	18.18
1927	18.29
1928	18.53
1929	18.85
1930	19.19
1931	19.45
1932	19.55
1933	19.59
1934	19.72
1935	20.01
1936	20.39
1937	20.72
1938	20.94
1939	21.01
1940	20.93
1941	20.71
1942	20.44
1943	20.23
1944	20.09
1945	19.86
1946	19.35
1947	18.51
1948	17.56
1949	16.74
1950	16.16
1951	15.71
1952	15.21
1953	14.61
1954	14.03
1955	13.64
1956	13.53
1957	13.63
1958	13.79
1959	13.84
1960	13.65
1961	13.19
1962	12.52
1963	11.81
1964	11.28
1965	11.07
1966	11.19
1967	11.55
1968	12.06
1969	12.72
1970	13.6
1971	14.74
1972	16.01
1973	17.26
1974	18.43
1975	19.56
1976	20.72
1977	21.89
1978	22.92
1979	23.62
1980	23.88
1981	23.69
1982	23.21
1983	22.67
1984	22.28
1985	22.18
1986	22.39
1987	22.81
1988	23.27
1989	23.62
1990	23.77
1991	23.74
1992	23.53
1993	23.15
1994	22.63
1995	22.03
1996	21.44
1997	20.9
1998	20.42
1999	19.98
2000	19.53
[truncated: 698 more rows]
