# Supplementary material for: Improvement of Peak Integration in Capillary Electrophoresis: Reference Data Set No. 1
Source: Electrophoresis. 2026 Mar 11;47(4):276–94. doi: 10.1002/elps.70077 (PMC13084974; doi:10.1002/elps.70077)
Supplement: Supplementary file 2 — Supporting File 2: elps70077‐sup‐0002‐RawElectropherograms.zip. [file ELPS-47--s002.zip › Raw Electropherograms/com1-type1-sam5-R.csv]

1	0
2	0
3	0
4	0
5	0
6	0
7	0
8	0
9	0
10	0
11	0
12	0
13	0
14	0
15	0
16	0
17	0
18	0
19	1.15
20	2.12
21	2.63
22	2.63
23	2.27
24	1.74
25	1.23
26	0.83
27	0.62
28	0.63
29	0.86
30	1.24
31	1.54
32	1.54
33	1.19
34	0.68
35	0.26
36	0.07
37	0.04
38	0.03
39	0
40	0
41	0.18
42	0.56
43	1.15
44	1.87
45	2.61
46	3.17
47	3.4
48	3.27
49	2.9
50	2.48
51	2.12
52	1.88
53	1.71
54	1.6
55	1.56
56	1.59
57	1.65
58	1.66
59	1.57
60	1.43
61	1.39
62	1.54
63	1.79
64	1.98
65	1.93
66	1.64
67	1.29
68	1.02
69	0.86
70	0.7
71	0.45
72	0.15
73	0
74	0.14
75	0.63
76	1.3
77	1.93
78	2.34
79	2.49
80	2.48
81	2.48
82	2.54
83	2.6
84	2.51
85	2.2
86	1.77
87	1.36
88	1.13
89	1.11
90	1.22
91	1.3
92	1.26
93	1.06
94	0.82
95	0.71
96	0.86
97	1.34
98	2.03
99	2.7
100	3.09
101	3.12
102	2.91
103	2.67
104	2.58
105	2.68
106	2.94
107	3.25
108	3.58
109	3.96
110	4.4
111	4.83
112	5.1
113	5.14
114	4.9
115	4.41
116	3.75
117	3.05
118	2.48
119	2.15
120	2.06
121	2.14
122	2.28
123	2.41
124	2.49
125	2.5
126	2.43
127	2.35
128	2.34
129	2.38
130	2.32
131	2
132	1.5
133	1.07
134	0.93
135	1.07
136	1.34
137	1.6
138	1.83
139	2.02
140	2.15
141	2.18
142	2.12
143	2.01
144	1.82
145	1.5
146	1.04
147	0.53
148	0.14
149	0
150	0.14
151	0.82
152	1.27
153	1.85
154	2.56
155	3.2
156	3.49
157	3.26
158	2.56
159	1.65
160	0.82
161	0.25
162	0
163	0
164	0
165	0
166	0
167	0
168	0
169	0
170	0
171	0.08
172	0.31
173	0.68
174	1.18
175	1.81
176	2.45
177	2.87
178	2.91
179	2.59
180	2.09
181	1.61
182	1.27
183	1.06
184	0.93
185	0.85
186	0.85
187	0.99
188	1.3
189	1.7
190	1.97
191	1.91
192	1.49
193	0.88
194	0.32
195	0
196	0
197	0.32
198	0.85
199	1.41
200	1.87
201	2.17
202	2.32
203	2.34
204	2.27
205	2.21
206	2.32
207	2.59
208	2.81
209	2.73
210	2.24
211	1.5
212	0.87
213	0.66
214	0.94
215	1.54
216	2.1
217	2.36
218	2.25
219	1.88
220	1.38
221	0.87
222	0.41
223	0.08
224	0
225	0.27
226	0.92
227	1.81
228	2.65
229	3.16
230	3.28
231	3.17
232	3.06
233	3.14
234	3.39
235	3.66
236	3.79
237	3.73
238	3.56
239	3.38
240	3.21
241	2.99
242	2.71
243	2.34
244	1.9
245	1.39
246	0.87
247	0.47
248	0.33
249	0.53
250	0.97
251	1.46
252	1.78
253	1.86
254	1.74
255	1.6
256	1.6
257	1.77
258	2
259	2.15
260	2.21
261	2.21
262	2.18
263	2.07
264	1.88
265	1.68
266	1.59
267	1.66
268	1.71
269	1.53
270	1.03
271	0.42
272	0.08
273	0.31
274	1.03
275	1.91
276	2.58
277	2.84
278	2.76
279	2.54
280	2.32
281	2.09
282	1.78
283	1.36
284	0.93
285	0.59
286	0.44
287	0.43
288	0.47
289	0.48
290	0.45
291	0.47
292	0.61
293	0.9
294	1.33
295	1.87
296	2.5
297	3.13
298	3.69
299	4.07
300	4.22
301	4.18
302	4.03
303	3.87
304	3.69
305	3.4
306	2.98
307	2.53
308	2.23
309	2.21
310	2.4
311	2.57
312	2.52
313	2.26
314	1.98
315	1.91
316	2.16
317	2.69
318	3.37
319	4.13
320	4.86
321	5.36
322	5.43
323	5.04
324	4.33
325	3.53
326	2.83
327	2.33
328	2.03
329	1.91
330	1.88
331	1.86
332	1.86
333	1.92
334	2.05
335	2.18
336	2.2
337	2.07
338	1.96
339	2.07
340	2.49
341	3.14
342	3.85
343	4.5
344	5.08
345	5.56
346	5.8
347	5.64
348	5
349	4.03
350	3.02
351	2.24
352	1.73
353	1.4
354	1.11
355	0.87
356	0.78
357	0.87
358	1.04
359	1.2
360	1.33
361	1.56
362	1.94
363	2.33
364	2.45
365	2.14
366	1.44
367	0.66
368	0.12
369	0
370	0.24
371	0.68
372	1.19
373	1.74
374	2.37
375	3.11
376	3.87
377	4.45
378	4.68
379	4.54
380	4.22
381	4.06
382	4.36
383	5.12
384	6.03
385	6.63
386	6.66
387	6.24
388	5.66
389	5.17
390	4.8
391	4.5
392	4.2
393	3.92
394	3.66
395	3.37
396	2.96
397	2.33
398	1.55
399	0.76
400	0.18
401	0
402	0.28
403	0.97
404	1.81
405	2.53
406	2.93
407	3.03
408	2.97
409	2.94
410	3.01
411	3.19
412	3.36
413	3.36
414	3.06
415	2.45
416	1.76
417	1.31
418	1.26
419	1.52
420	1.81
421	1.88
422	1.8
423	1.84
424	2.26
425	3.11
426	4.22
427	5.33
428	6.26
429	6.88
430	7.17
431	7.17
432	7.06
433	7.05
434	7.25
435	7.56
436	7.76
437	7.7
438	7.36
439	6.8
440	6.12
441	5.4
442	4.75
443	4.22
444	3.84
445	3.65
446	3.64
447	3.81
448	4.03
449	4.13
450	3.98
451	3.63
452	3.27
453	2.94
454	2.87
455	2.73
456	2.57
457	2.46
458	2.42
459	2.4
460	2.33
461	2.18
462	1.95
463	1.6
464	1.11
465	0.58
466	0.23
467	0.27
468	0.73
469	1.36
470	1.84
471	1.99
472	1.88
473	1.7
474	1.59
475	1.54
476	1.49
477	1.46
478	1.52
479	1.68
480	1.85
481	1.91
482	1.84
483	1.72
484	1.71
485	1.84
486	2.07
487	2.36
488	2.72
489	3.14
490	3.5
491	3.68
492	3.68
493	3.61
494	3.56
495	3.52
496	3.41
497	3.25
498	3.14
499	3.2
500	3.38
501	3.53
502	3.48
503	3.16
504	2.68
505	2.23
506	1.97
507	1.9
508	1.9
509	1.85
510	1.74
511	1.64
512	1.64
513	1.77
514	2.04
515	2.41
516	2.78
517	2.99
518	2.9
519	2.42
520	1.65
521	0.85
522	0.25
523	0
524	0.12
525	0.56
526	1.24
527	2.04
528	2.76
529	3.23
530	3.37
531	3.23
532	2.95
533	2.61
534	2.24
535	1.82
536	1.48
537	1.39
538	1.67
539	2.23
540	2.84
541	3.23
542	3.3
543	3.06
544	2.6
545	2.1
546	1.7
547	1.57
548	1.75
549	2.13
550	2.51
551	2.72
552	2.64
553	2.31
554	1.83
555	1.39
556	1.16
557	1.23
558	1.53
559	1.84
560	1.98
561	1.89
562	1.71
563	1.55
564	1.47
565	1.37
566	1.18
567	0.89
568	0.6
569	0.42
570	0.35
571	0.35
572	0.33
573	0.21
574	0
575	0
576	0
577	0
578	0.54
579	1.18
580	1.72
581	2
582	1.96
583	1.66
584	1.23
585	0.82
586	0.57
587	0.49
588	0.55
589	0.61
590	0.61
591	0.57
592	0.54
593	0.57
594	0.61
595	0.61
596	0.56
597	0.49
598	0.5
599	0.63
600	0.86
601	1.17
602	1.53
603	1.95
604	2.44
605	2.93
606	3.28
607	3.39
608	3.32
609	3.22
610	3.21
611	3.27
612	3.31
613	3.32
614	3.31
615	3.31
616	3.25
617	3.09
618	2.88
619	2.71
620	2.67
621	2.8
622	3.03
623	3.27
624	3.43
625	3.49
626	3.49
627	3.45
628	3.27
629	2.84
630	2.11
631	1.22
632	0.43
633	0
634	0
635	0.3
636	0.71
637	1.06
638	1.3
639	1.54
640	1.96
641	2.69
642	3.69
643	4.77
644	5.67
645	6.14
646	6.11
647	5.68
648	5.12
649	4.65
650	4.29
651	3.92
652	3.41
653	2.79
654	2.25
655	1.96
656	1.99
657	2.26
658	2.68
659	3.1
660	3.3
661	3.11
662	2.5
663	1.72
664	1.2
665	1.23
666	1.82
667	2.68
668	3.4
669	3.73
670	3.62
671	3.18
672	2.64
673	2.22
674	2.07
675	2.23
676	2.59
677	2.93
678	3.07
679	2.95
680	2.68
681	2.43
682	2.33
683	2.4
684	2.58
685	2.77
686	2.88
687	2.87
688	2.75
689	2.53
690	2.25
691	1.91
692	1.52
693	1.07
694	0.64
695	0.39
696	0.48
697	0.88
698	1.37
699	1.69
700	1.69
701	1.43
702	1.07
703	0.77
704	0.61
705	0.63
706	0.85
707	1.27
708	1.8
709	2.32
710	2.66
711	2.76
712	2.59
713	2.19
714	1.6
715	0.93
716	0.36
717	0.04
718	0.03
719	0.27
720	0.56
721	0.74
722	0.73
723	0.64
724	0.69
725	1.04
726	1.65
727	2.28
728	2.6
729	2.53
730	2.22
731	1.97
732	1.98
733	2.24
734	2.6
735	2.91
736	3.05
737	3
738	2.78
739	2.49
740	2.25
741	2.18
742	2.28
743	2.48
744	2.61
745	2.56
746	2.3
747	1.92
748	1.54
749	1.25
750	1.03
751	0.88
752	0.77
753	0.97
754	1.34
755	1.8
756	2.15
757	2.21
758	1.96
759	1.54
760	1.22
761	1.25
762	1.73
763	2.53
764	3.34
765	3.85
766	3.92
767	3.61
768	3.13
769	2.6
770	2.13
771	1.81
772	1.71
773	1.81
774	1.98
775	2.14
776	2.26
777	2.35
778	2.32
779	2.04
780	1.48
781	0.82
782	0.29
783	0.03
784	0
785	0.06
786	0.17
787	0.35
788	0.63
789	1
790	1.37
791	1.68
792	1.89
793	1.93
794	1.81
795	1.62
796	1.49
797	1.51
798	1.61
799	1.66
800	1.63
801	1.59
802	1.64
803	1.78
804	1.97
805	2.17
806	2.4
807	2.6
808	2.68
809	2.58
810	2.34
811	2.05
812	1.77
813	1.48
814	1.16
815	0.83
816	0.55
817	0.38
818	0.33
819	0.37
820	0.5
821	0.66
822	0.81
823	0.88
824	0.85
825	0.77
826	0.69
827	0.65
828	0.67
829	0.71
830	0.76
831	0.75
832	0.66
833	0.57
834	0.63
835	0.89
836	1.26
837	1.59
838	1.8
839	1.92
840	2.07
841	2.32
842	2.71
843	3.27
844	3.95
845	4.58
846	4.93
847	4.82
848	4.31
849	3.65
850	3.2
851	3.2
852	3.64
853	4.24
854	4.56
855	4.3
856	3.54
857	2.63
858	2.01
859	1.86
860	2.12
861	2.57
862	3.04
863	3.38
864	3.49
865	3.38
866	3.17
867	2.99
868	2.9
869	2.87
870	2.88
871	2.93
872	3.08
873	3.29
874	3.49
875	3.52
876	3.31
877	2.93
878	2.57
879	2.35
880	2.24
881	2.05
882	1.66
883	1.13
884	0.64
885	0.34
886	0.24
887	0.25
888	0.29
889	0.35
890	0.48
891	0.74
892	1.13
893	1.57
894	1.92
895	2.01
896	1.77
897	1.25
898	0.63
899	0.16
900	0
901	0
902	0
903	0
904	0
905	0
906	0.05
907	0.13
908	0.24
909	0.37
910	0.51
911	0.64
912	0.7
913	0.62
914	0.42
915	0.23
916	0.17
917	0.39
918	0.76
919	1.2
920	1.62
921	1.93
922	2.09
923	2.14
924	2.15
925	2.19
926	2.28
927	2.3
928	2.1
929	1.68
930	1.21
931	0.98
932	1.08
933	1.34
934	1.48
935	1.3
936	0.85
937	0.32
938	0
939	0
940	0.32
941	0.78
942	1.19
943	1.58
944	2.08
945	2.64
946	3.04
947	3.07
948	2.7
949	2.11
950	1.51
951	1.13
952	1.13
953	1.52
954	2.11
955	2.64
956	2.91
957	2.91
958	2.83
959	2.88
960	3.09
961	3.2
962	2.93
963	2.24
964	1.42
965	0.86
966	0.78
967	1.09
968	1.54
969	1.85
970	1.89
971	1.63
972	1.18
973	0.72
974	0.48
975	0.62
976	1.14
977	1.9
978	2.73
979	3.53
980	4.39
981	5.37
982	6.33
983	6.94
984	6.85
985	5.99
986	4.58
987	3.03
988	1.76
989	1.01
990	0.88
991	1.25
992	1.79
993	2.18
994	2.25
995	2.02
996	1.66
997	1.34
998	1.25
999	1.51
1000	2.1
1001	2.88
1002	3.68
1003	4.34
1004	4.76
1005	4.84
1006	4.55
1007	3.99
1008	3.37
1009	2.87
1010	2.56
1011	2.41
1012	2.41
1013	2.56
1014	2.9
1015	3.34
1016	3.73
1017	3.9
1018	3.72
1019	3.24
1020	2.63
1021	2.13
1022	1.92
1023	2.03
1024	2.31
1025	2.57
1026	2.69
1027	2.7
1028	2.69
1029	2.76
1030	2.9
1031	3.04
1032	3.11
1033	3.07
1034	3
1035	2.99
1036	3.05
1037	3.14
1038	3.21
1039	3.22
1040	3.18
1041	3.1
1042	3.06
1043	3.09
1044	3.17
1045	3.2
1046	3.14
1047	2.96
1048	2.64
1049	2.26
1050	1.91
1051	1.74
1052	1.77
1053	1.92
1054	2.06
1055	2.02
1056	2.04
1057	2.18
1058	2.41
1059	2.71
1060	3.04
1061	3.4
1062	3.69
1063	3.82
1064	3.78
1065	3.66
1066	3.59
1067	3.61
1068	3.64
1069	3.57
1070	3.3
1071	2.85
1072	2.34
1073	1.9
1074	1.59
1075	1.38
1076	0
1077	0
1078	0
1079	0
1080	0
1081	0
1082	0
1083	0.21
1084	0.25
1085	0
1086	0
1087	0
1088	0
1089	0
1090	0
1091	0.05
1092	0.49
1093	0.75
1094	0.9
1095	1.02
1096	1.12
1097	1.21
1098	1.31
1099	1.5
1100	1.83
1101	2.23
1102	2.54
1103	2.61
1104	2.43
1105	2.13
1106	1.83
1107	1.56
1108	1.27
1109	0.88
1110	0.39
1111	0
1112	0
1113	0
1114	0
1115	0
1116	0
1117	0
1118	0.1
1119	0.55
1120	1.03
1121	1.36
1122	1.46
1123	1.34
1124	1.17
1125	1.13
1126	1.25
1127	1.43
1128	1.52
1129	1.45
1130	1.31
1131	1.24
1132	1.33
1133	1.46
1134	1.4
1135	1.04
1136	0.48
1137	0
1138	0
1139	0.27
1140	0.95
1141	1.55
1142	1.77
1143	1.57
1144	1.16
1145	0.75
1146	0.44
1147	0.2
1148	0
1149	0
1150	0
1151	0
1152	0
1153	0
1154	0
1155	0
1156	0.23
1157	0.92
1158	1.44
1159	1.64
1160	1.59
1161	1.57
1162	1.82
1163	2.32
1164	2.84
1165	3.07
1166	2.86
1167	2.29
1168	1.61
1169	1.06
1170	0.79
1171	0.84
1172	1.11
1173	1.43
1174	1.64
1175	1.66
1176	1.56
1177	1.44
1178	1.4
1179	1.48
1180	1.71
1181	2.08
1182	2.58
1183	3.26
1184	4.13
1185	5.14
1186	6.17
1187	7.12
1188	7.93
1189	8.55
1190	8.93
1191	9.06
1192	9.09
1193	9.42
1194	10.76
1195	14.45
1196	23.57
1197	45.45
1198	94.87
1199	194.98
1200	371.04
1201	634.91
1202	965.78
1203	1301.15
1204	1551.8
1205	1639.23
1206	1535.23
1207	1276.78
1208	945.92
1209	629.18
1210	383.17
1211	223.69
1212	136.56
1213	96.25
1214	80.24
1215	74.53
1216	72.66
1217	72.26
1218	72.17
1219	71.29
1220	68.78
1221	64.47
1222	59.02
1223	53.48
1224	48.84
1225	45.58
1226	43.7
1227	42.81
1228	42.32
1229	41.59
1230	40.03
1231	37.39
1232	33.83
1233	29.89
1234	26.18
1235	23.07
1236	20.66
1237	18.86
1238	17.52
1239	16.45
1240	15.53
1241	14.74
1242	14.18
1243	13.96
1244	14.02
1245	14.14
1246	14.03
1247	13.6
1248	12.95
1249	12.22
1250	11.51
1251	10.84
1252	10.21
1253	9.66
1254	9.18
1255	8.71
1256	8.21
1257	7.68
1258	7.2
1259	6.86
1260	6.71
1261	6.68
1262	6.65
1263	6.47
1264	6.13
1265	5.73
1266	5.43
1267	5.31
1268	5.34
1269	5.45
1270	5.66
1271	6.06
1272	6.69
1273	7.43
1274	8.06
1275	8.44
1276	8.61
1277	8.69
1278	8.74
1279	8.83
1280	9.02
1281	9.42
1282	10.03
1283	10.68
1284	11.06
1285	10.91
1286	10.2
1287	9.11
1288	7.92
1289	6.89
1290	6.18
1291	5.85
1292	5.89
1293	6.27
1294	6.94
1295	7.75
1296	8.46
1297	8.83
1298	8.76
1299	8.43
1300	8.1
1301	7.93
1302	7.94
1303	8.13
1304	8.46
1305	8.87
1306	9.23
1307	9.4
1308	9.3
1309	9.01
1310	8.74
1311	8.76
1312	9.21
1313	10
1314	10.79
1315	11.25
1316	11.29
1317	11.1
1318	11.05
1319	11.39
1320	12.13
1321	13.06
1322	13.83
1323	14.24
1324	14.25
1325	14.04
1326	13.84
1327	13.79
1328	13.91
1329	14.12
1330	14.26
1331	14.22
1332	13.94
1333	13.46
1334	12.95
1335	12.64
1336	12.68
1337	13.07
1338	13.68
1339	14.3
1340	14.74
1341	14.92
1342	14.86
1343	14.68
1344	14.49
1345	14.32
1346	14.16
1347	13.98
1348	13.8
1349	13.61
1350	13.35
1351	12.98
1352	12.54
1353	12.09
1354	11.67
1355	11.34
1356	11.27
1357	11.8
1358	12.8
1359	14.14
1360	15.63
1361	17.07
1362	18.35
1363	19.34
1364	19.95
1365	20.14
1366	19.96
1367	19.5
1368	18.85
1369	18.06
1370	17.19
1371	16.29
1372	15.47
1373	14.86
1374	14.54
1375	14.47
1376	14.47
1377	14.34
1378	13.97
1379	13.42
1380	12.83
1381	12.38
1382	12.2
1383	12.36
1384	12.81
1385	13.4
1386	13.83
1387	13.9
1388	13.56
1389	12.98
1390	12.45
1391	12.14
1392	12.01
1393	11.92
1394	11.74
1395	11.49
1396	11.29
1397	11.16
1398	10.94
1399	10.46
1400	9.74
1401	9.05
1402	8.69
1403	8.82
1404	9.42
1405	10.33
1406	11.27
1407	11.95
1408	12.19
1409	12.05
1410	11.74
1411	11.46
1412	11.29
1413	11.17
1414	11
1415	10.74
1416	10.54
1417	10.53
1418	10.67
1419	10.76
1420	10.57
1421	10.07
1422	9.46
1423	9.03
1424	8.96
1425	9.21
1426	9.63
1427	10.06
1428	10.39
1429	10.67
1430	11.01
1431	11.55
1432	12.3
1433	13.15
1434	13.92
1435	14.36
1436	14.32
1437	13.9
1438	13.42
1439	13.29
1440	13.64
1441	14.23
1442	14.6
1443	14.47
1444	13.85
1445	13.01
1446	12.26
1447	11.82
1448	11.69
1449	11.74
1450	11.83
1451	11.95
1452	12.1
1453	12.25
1454	12.3
1455	12.23
1456	12.12
1457	12.1
1458	12.23
1459	12.48
1460	12.76
1461	12.98
1462	13.12
1463	13.21
1464	13.32
1465	13.51
1466	13.8
1467	14.15
1468	14.49
1469	14.67
1470	14.56
1471	14.13
1472	13.5
1473	12.88
1474	12.41
1475	12.1
1476	11.9
1477	11.84
1478	12.02
1479	12.56
1480	13.46
1481	14.51
1482	15.39
1483	15.83
1484	15.83
1485	15.58
1486	15.31
1487	15.15
1488	15.11
1489	15.14
1490	15.2
1491	15.31
1492	15.57
1493	16.03
1494	16.68
1495	17.37
1496	17.86
1497	17.95
1498	17.56
1499	16.9
1500	16.3
1501	16.06
1502	16.31
1503	16.9
1504	17.6
1505	18.18
1506	18.55
1507	18.84
1508	19.28
1509	19.99
1510	20.9
1511	21.7
1512	22.09
1513	21.9
1514	21.22
1515	20.29
1516	19.39
1517	18.72
1518	18.37
1519	18.35
1520	18.61
1521	19.07
1522	19.55
1523	19.87
1524	19.94
1525	19.86
1526	19.8
1527	19.83
1528	20
1529	20.35
1530	20.98
1531	21.9
1532	23
1533	24.11
1534	25.16
1535	26.23
1536	27.43
1537	28.81
1538	30.31
1539	31.82
1540	33.18
1541	34.21
1542	34.67
1543	34.45
1544	33.66
1545	32.62
1546	31.68
1547	31.02
1548	30.55
1549	30.03
1550	29.25
1551	28.22
1552	27.15
1553	26.29
1554	25.81
1555	25.72
1556	25.84
1557	25.95
1558	25.94
1559	25.9
1560	26.04
1561	26.55
1562	27.4
1563	28.44
1564	29.48
1565	30.46
1566	31.41
1567	32.39
1568	33.42
1569	34.43
1570	35.31
1571	35.96
1572	36.35
1573	36.47
1574	36.31
1575	35.84
1576	35.11
1577	34.31
1578	33.71
1579	33.49
1580	33.63
1581	33.95
1582	34.19
1583	34.19
1584	34.01
1585	33.87
1586	34.02
1587	34.58
1588	35.53
1589	36.74
1590	38.14
1591	39.71
1592	41.37
1593	42.88
1594	43.92
1595	44.35
1596	44.23
1597	43.79
1598	43.19
1599	42.42
1600	41.47
1601	40.53
1602	40.04
1603	40.45
1604	42
1605	44.64
1606	48.13
1607	52.17
1608	56.53
1609	60.97
1610	65.19
1611	68.79
1612	71.27
1613	72.27
1614	71.68
1615	69.79
1616	67.13
1617	64.33
1618	61.87
1619	60.1
1620	59.2
1621	59.15
1622	59.83
1623	60.95
1624	62.14
1625	62.99
1626	63.13
1627	62.37
1628	60.8
1629	58.78
1630	56.79
1631	55.3
1632	54.61
1633	54.8
1634	55.73
1635	57.17
1636	58.83
1637	60.46
1638	61.85
1639	62.85
1640	63.39
1641	63.44
1642	63
1643	62.11
1644	61
1645	60.06
1646	59.7
1647	60.22
1648	61.63
1649	63.56
1650	65.46
1651	66.79
1652	67.33
1653	67.23
1654	66.89
1655	66.7
1656	67.04
1657	70.18
1658	72.74
1659	75.21
1660	76.89
1661	77.36
1662	76.65
1663	75.15
1664	73.38
1665	71.82
1666	70.87
1667	70.83
1668	71.87
1669	73.99
1670	76.94
1671	80.3
1672	83.63
1673	86.59
1674	88.98
1675	90.7
1676	91.68
1677	91.87
1678	91.31
1679	90.12
1680	88.56
1681	86.92
1682	85.34
1683	83.76
1684	82.04
1685	80.16
1686	78.46
1687	77.4
1688	77.38
1689	78.44
1690	80.41
1691	83.07
1692	86.21
1693	89.53
1694	92.54
1695	94.61
1696	95.35
1697	94.84
1698	93.65
1699	92.6
1700	92.27
1701	92.8
1702	93.92
1703	95.23
1704	96.49
1705	97.65
1706	98.76
1707	99.83
1708	100.87
1709	101.87
1710	102.87
1711	103.88
1712	104.83
1713	105.56
1714	105.89
1715	105.78
1716	105.52
1717	105.6
1718	106.47
1719	108.19
1720	110.46
1721	112.72
1722	114.54
1723	115.73
1724	116.36
1725	116.61
1726	116.69
1727	116.72
1728	116.84
1729	117.16
1730	117.76
1731	118.63
1732	119.58
1733	120.26
1734	120.32
1735	119.67
1736	118.6
1737	117.72
1738	117.61
1739	118.58
1740	120.67
1741	123.66
1742	127.2
1743	130.77
1744	133.88
1745	136.2
1746	137.63
1747	138.21
1748	138.05
1749	137.33
1750	136.33
1751	135.41
1752	134.79
1753	134.49
1754	134.23
1755	133.69
1756	132.71
1757	131.47
1758	130.42
1759	130.02
1760	130.57
1761	132.11
1762	134.47
1763	137.35
1764	140.28
1765	142.71
1766	144.17
1767	144.43
1768	143.5
1769	141.64
1770	139.27
1771	136.85
1772	134.72
1773	133.02
1774	131.8
1775	131.26
1776	131.7
1777	133.38
1778	136.35
1779	140.44
1780	145.34
1781	150.6
1782	155.72
1783	160.14
1784	163.45
1785	165.54
1786	166.57
1787	166.79
1788	166.39
1789	165.44
1790	164.03
1791	162.38
1792	160.84
1793	159.87
1794	159.85
1795	161
1796	163.24
1797	166.24
1798	169.51
1799	172.54
1800	174.88
1801	176.25
1802	176.63
1803	176.37
1804	176.03
1805	176.17
1806	177.06
1807	178.71
1808	181.16
1809	184.61
1810	189.19
1811	194.51
1812	199.63
1813	203.54
1814	205.76
1815	206.37
1816	205.67
1817	203.79
1818	200.66
1819	196.27
1820	191.06
1821	185.74
1822	180.99
1823	177.17
1824	174.31
1825	172.44
1826	171.72
1827	172.48
1828	174.94
1829	179.05
1830	184.62
1831	191.71
1832	201.31
1833	216.07
1834	240.68
1835	281.38
1836	344.45
1837	434.31
1838	552.1
1839	695.25
1840	857.72
1841	1030.47
1842	1201.82
1843	1358.28
1844	1486.21
1845	1573.88
1846	1613.35
1847	1601.95
1848	1543.47
1849	1448.29
1850	1331.32
1851	1207.84
1852	1089.26
1853	981.42
1854	885.94
1855	802.86
1856	732.36
1857	674.66
1858	628.77
1859	591.76
1860	559.46
1861	528.07
1862	495.21
1863	460.07
1864	422.83
1865	384.13
1866	344.6
1867	304.88
1868	265.64
1869	227.81
1870	192.52
1871	160.87
1872	133.59
1873	110.85
1874	92.28
1875	77.29
1876	65.3
1877	55.82
1878	48.4
1879	42.59
1880	37.93
1881	34.07
1882	30.78
1883	28
1884	25.78
1885	24.16
1886	23.01
1887	22.06
1888	20.99
1889	19.67
1890	18.25
1891	17.01
1892	16.21
1893	15.83
1894	15.61
1895	15.26
1896	14.65
1897	13.89
1898	13.19
1899	12.72
1900	12.54
1901	12.62
1902	12.88
1903	13.17
1904	13.39
1905	13.56
1906	13.78
1907	14.2
1908	14.95
1909	15.99
1910	17.12
1911	18.05
1912	18.63
1913	18.87
1914	18.89
1915	18.69
1916	18.17
1917	17.22
1918	15.88
1919	14.39
1920	13.11
1921	12.32
1922	12.11
1923	12.33
1924	12.71
1925	13
1926	13.08
1927	12.95
1928	12.76
1929	12.67
1930	12.74
1931	12.91
1932	13.08
1933	13.23
1934	13.4
1935	13.67
1936	13.97
1937	14.19
1938	14.2
1939	13.99
1940	13.62
1941	13.12
1942	12.46
1943	11.7
1944	10.99
1945	10.48
1946	10.27
1947	10.33
1948	10.6
1949	11.03
1950	11.49
1951	11.85
1952	11.98
1953	11.84
1954	11.4
1955	10.66
1956	9.54
1957	8.06
1958	6.39
1959	3.46
1960	2.59
1961	2.18
1962	2.16
1963	2.43
1964	2.87
1965	3.39
1966	4
1967	4.78
1968	5.77
1969	6.92
1970	8.01
1971	8.79
1972	9.22
1973	9.5
1974	9.96
1975	10.84
1976	12.13
1977	13.65
1978	15.14
1979	16.36
1980	17.16
1981	17.62
1982	17.95
1983	18.38
1984	19
1985	19.74
1986	20.4
1987	20.81
1988	20.85
1989	20.5
1990	19.84
1991	19.02
1992	18.25
1993	17.67
1994	17.29
1995	16.95
1996	16.41
1997	15.53
1998	14.36
1999	13.12
2000	12.05
[truncated: 698 more rows]
