# Supplementary material for: Improvement of Peak Integration in Capillary Electrophoresis: Reference Data Set No. 1
Source: Electrophoresis. 2026 Mar 11;47(4):276–94. doi: 10.1002/elps.70077 (PMC13084974; doi:10.1002/elps.70077)
Supplement: Supplementary file 2 — Supporting File 2: elps70077‐sup‐0002‐RawElectropherograms.zip. [file ELPS-47--s002.zip › Raw Electropherograms/com1-type1-sam6-R.csv]

1	0
2	0
3	0
4	0
5	0
6	0
7	0
8	0
9	0
10	0
11	0
12	0
13	0
14	0
15	0
16	0
17	0
18	0
19	0
20	0
21	0
22	0
23	0
24	0.06
25	0.22
26	0.49
27	0.82
28	1.14
29	1.31
30	1.28
31	1.12
32	0.98
33	1
34	1.19
35	1.43
36	1.56
37	1.55
38	1.46
39	1.47
40	1.68
41	2.08
42	2.46
43	2.52
44	2.11
45	1.36
46	0.63
47	0.2
48	0.12
49	0.26
50	0.47
51	0.67
52	0.82
53	0.87
54	0.85
55	0.85
56	0.96
57	1.19
58	1.46
59	1.64
60	1.66
61	1.5
62	1.23
63	0.93
64	0.66
65	0.47
66	0.4
67	0.51
68	0.81
69	1.26
70	1.84
71	2.53
72	3.23
73	3.7
74	3.73
75	3.3
76	2.6
77	1.9
78	1.32
79	0.9
80	0.61
81	0.47
82	0.51
83	0.71
84	0.99
85	1.23
86	1.31
87	1.23
88	1.09
89	1.07
90	1.26
91	1.6
92	1.9
93	1.98
94	1.84
95	1.66
96	1.65
97	1.9
98	2.36
99	2.85
100	3.23
101	3.33
102	3.04
103	2.37
104	1.55
105	0.98
106	0.97
107	1.58
108	2.54
109	3.4
110	3.87
111	3.89
112	3.71
113	3.61
114	3.76
115	4.17
116	4.66
117	5.02
118	5.07
119	4.79
120	4.34
121	3.97
122	3.88
123	4.07
124	4.33
125	4.42
126	4.19
127	3.69
128	3.12
129	2.61
130	2.2
131	1.78
132	1.32
133	0.87
134	0.57
135	0.48
136	0.53
137	0.61
138	0.69
139	0.8
140	1.04
141	1.46
142	2.01
143	2.52
144	2.78
145	2.63
146	2.17
147	1.68
148	1.48
149	1.65
150	2.06
151	2.41
152	2.55
153	2.52
154	2.5
155	2.54
156	2.55
157	2.42
158	2.14
159	1.88
160	1.82
161	2.06
162	2.55
163	3.12
164	3.55
165	3.68
166	3.49
167	3.1
168	2.67
169	2.28
170	1.88
171	1.42
172	0.86
173	0.31
174	0
175	0.09
176	0.69
177	1.55
178	2.28
179	2.64
180	2.67
181	2.59
182	2.55
183	2.52
184	2.41
185	2.21
186	2.02
187	1.94
188	2
189	2.11
190	2.14
191	2
192	1.66
193	1.17
194	0.64
195	0.23
196	0.08
197	0.22
198	0.6
199	1.11
200	1.67
201	1.94
202	2.21
203	2.64
204	2.87
205	2.79
206	2.41
207	1.91
208	1.57
209	1.64
210	2.07
211	2.56
212	2.72
213	2.34
214	1.62
215	1
216	0.9
217	1.37
218	2.07
219	2.58
220	2.71
221	2.58
222	2.45
223	2.49
224	2.69
225	3
226	3.41
227	3.99
228	4.69
229	5.3
230	5.52
231	5.2
232	4.51
233	3.85
234	3.59
235	3.81
236	4.25
237	4.46
238	4.19
239	3.55
240	2.93
241	2.66
242	2.82
243	3.23
244	3.68
245	3.96
246	3.91
247	3.5
248	2.86
249	2.33
250	2.27
251	2.85
252	3.92
253	5.06
254	5.84
255	6.09
256	5.96
257	5.75
258	5.58
259	5.36
260	4.91
261	4.26
262	3.63
263	3.28
264	3.28
265	3.53
266	3.87
267	4.15
268	4.31
269	4.38
270	4.38
271	4.28
272	4.02
273	3.58
274	3.13
275	2.92
276	3.08
277	3.55
278	4.09
279	4.44
280	4.48
281	4.16
282	3.54
283	2.76
284	2.01
285	1.45
286	1.12
287	0.96
288	0.91
289	1.07
290	1.46
291	2.12
292	2.94
293	3.66
294	3.98
295	3.79
296	3.26
297	2.78
298	2.69
299	3.13
300	3.95
301	4.87
302	5.57
303	5.79
304	5.4
305	4.43
306	3.1
307	1.86
308	1.1
309	1.03
310	1.48
311	2.07
312	2.46
313	2.6
314	2.64
315	2.8
316	3.1
317	3.39
318	3.51
319	3.48
320	3.53
321	3.89
322	4.57
323	5.41
324	6.18
325	6.82
326	7.37
327	7.87
328	8.2
329	8.18
330	7.74
331	7.13
332	6.71
333	6.7
334	7
335	7.28
336	7.27
337	6.93
338	6.44
339	5.95
340	5.51
341	5.12
342	4.84
343	4.81
344	5.04
345	5.35
346	5.47
347	5.27
348	4.85
349	4.46
350	4.3
351	4.34
352	4.42
353	4.39
354	4.27
355	4.22
356	4.4
357	4.81
358	5.27
359	5.58
360	5.66
361	5.63
362	5.7
363	5.93
364	6.23
365	6.47
366	6.53
367	6.4
368	6.08
369	5.67
370	5.34
371	5.26
372	5.45
373	5.74
374	5.83
375	5.59
376	5.2
377	4.95
378	5.05
379	5.45
380	5.87
381	6.11
382	6.14
383	6.07
384	6.02
385	5.93
386	5.63
387	5.02
388	4.13
389	3.13
390	2.19
391	1.37
392	0.71
393	0.23
394	0
395	0.13
396	0.62
397	1.3
398	1.93
399	2.28
400	2.33
401	2.16
402	1.96
403	1.85
404	1.92
405	2.19
406	2.61
407	3.03
408	3.3
409	3.39
410	3.44
411	3.66
412	4.08
413	4.51
414	4.7
415	4.56
416	4.28
417	4.11
418	4.15
419	4.34
420	4.51
421	4.61
422	4.65
423	4.6
424	4.44
425	4.24
426	4.2
427	4.48
428	5.08
429	5.83
430	6.6
431	7.34
432	8.04
433	8.63
434	9.01
435	9.12
436	9
437	8.78
438	8.59
439	8.47
440	8.28
441	7.83
442	7.14
443	6.49
444	6.23
445	6.55
446	7.36
447	8.39
448	9.35
449	10.01
450	10.22
451	9.95
452	9.38
453	8.74
454	8.26
455	7.99
456	7.82
457	7.6
458	7.28
459	6.93
460	6.63
461	6.47
462	6.45
463	6.49
464	6.47
465	6.3
466	5.93
467	5.42
468	4.85
469	4.36
470	4.05
471	3.98
472	4.18
473	4.63
474	5.27
475	5.97
476	6.6
477	7.05
478	7.3
479	7.37
480	7.35
481	7.33
482	7.37
483	7.47
484	7.6
485	7.75
486	7.83
487	7.8
488	7.71
489	7.73
490	7.99
491	8.44
492	8.9
493	9.19
494	9.24
495	9.09
496	8.81
497	8.43
498	8.04
499	7.78
500	7.72
501	7.76
502	7.58
503	6.85
504	5.49
505	3.77
506	2.16
507	1.03
508	0.48
509	0.35
510	0.49
511	0.82
512	1.31
513	1.86
514	2.29
515	2.44
516	2.27
517	1.92
518	1.6
519	1.44
520	1.37
521	1.25
522	1.02
523	0.76
524	0.63
525	0.73
526	1.06
527	1.49
528	1.88
529	2.18
530	2.42
531	2.63
532	2.82
533	2.96
534	3.12
535	3.44
536	4.03
537	4.76
538	5.38
539	5.72
540	5.83
541	5.82
542	5.77
543	5.66
544	5.43
545	5.09
546	4.63
547	4.1
548	3.57
549	3.1
550	2.71
551	2.4
552	2.23
553	2.31
554	2.62
555	2.98
556	3.09
557	2.75
558	2.03
559	1.19
560	0.49
561	0.08
562	0
563	0.26
564	0.82
565	1.62
566	2.52
567	3.32
568	3.86
569	4.07
570	4.01
571	3.88
572	3.89
573	4.16
574	4.62
575	5.03
576	5.06
577	4.48
578	3.32
579	1.9
580	0.66
581	0
582	0
583	0.6
584	1.47
585	2.23
586	2.69
587	2.91
588	3.06
589	3.24
590	3.46
591	3.64
592	3.71
593	3.66
594	3.52
595	3.34
596	3.15
597	3.01
598	2.96
599	3.03
600	3.24
601	3.57
602	3.96
603	4.14
604	4.32
605	4.59
606	4.71
607	4.6
608	4.2
609	3.55
610	2.8
611	2.16
612	1.81
613	1.88
614	2.39
615	3.2
616	4.04
617	4.62
618	4.86
619	4.91
620	4.97
621	5.08
622	5.11
623	4.88
624	4.31
625	3.53
626	2.74
627	2.09
628	1.65
629	1.4
630	1.37
631	1.53
632	1.82
633	2.08
634	2.2
635	2.14
636	1.96
637	1.71
638	1.45
639	1.22
640	1.06
641	1.01
642	1.12
643	1.42
644	1.93
645	2.6
646	3.3
647	3.9
648	4.24
649	4.23
650	3.84
651	3.14
652	2.36
653	1.8
654	1.62
655	1.73
656	1.86
657	1.74
658	1.32
659	0.73
660	0.23
661	0
662	0.17
663	0.7
664	1.47
665	2.23
666	2.68
667	2.68
668	2.35
669	2.02
670	2
671	2.3
672	2.65
673	2.74
674	2.51
675	2.08
676	1.58
677	1.12
678	0.75
679	0.58
680	0.63
681	0.8
682	0.99
683	1.13
684	1.31
685	1.64
686	2.1
687	2.53
688	2.73
689	2.6
690	2.25
691	1.9
692	1.68
693	1.52
694	1.3
695	0.99
696	0.78
697	0.91
698	1.49
699	2.36
700	3.22
701	3.74
702	3.77
703	3.35
704	2.69
705	2.01
706	1.52
707	1.26
708	1.17
709	1.07
710	0.8
711	0.41
712	0.08
713	0
714	0.18
715	0.47
716	0.8
717	1.2
718	1.67
719	2.07
720	2.24
721	2.18
722	2.05
723	2.05
724	2.19
725	2.33
726	2.36
727	2.34
728	2.44
729	2.71
730	3.02
731	3.12
732	2.88
733	2.38
734	1.83
735	1.43
736	1.35
737	1.76
738	2.67
739	3.82
740	4.79
741	5.21
742	5.02
743	4.52
744	4.04
745	3.71
746	3.46
747	3.13
748	2.74
749	2.44
750	2.46
751	2.84
752	3.37
753	3.74
754	3.75
755	3.46
756	3.11
757	2.93
758	3.05
759	3.4
760	3.86
761	4.29
762	4.58
763	4.72
764	4.74
765	4.72
766	4.66
767	4.55
768	4.35
769	4.08
770	3.83
771	3.7
772	3.72
773	3.9
774	4.21
775	4.58
776	4.85
777	4.83
778	4.46
779	3.89
780	3.39
781	3.16
782	3.2
783	3.33
784	3.36
785	3.24
786	3.07
787	3.01
788	3.11
789	3.31
790	3.47
791	3.47
792	3.22
793	2.68
794	1.88
795	0.96
796	0.23
797	0
798	0.4
799	1.37
800	2.61
801	3.77
802	4.65
803	5.19
804	5.4
805	5.27
806	4.84
807	4.23
808	3.68
809	3.46
810	3.68
811	4.17
812	4.56
813	4.57
814	4.21
815	3.82
816	3.72
817	3.97
818	4.31
819	4.4
820	4.05
821	3.36
822	2.63
823	2.2
824	2.29
825	2.86
826	3.63
827	4.22
828	4.42
829	4.35
830	4.31
831	4.51
832	4.89
833	5.22
834	5.37
835	5.36
836	5.3
837	5.29
838	5.35
839	5.46
840	5.54
841	5.43
842	5.03
843	4.32
844	3.52
845	2.93
846	2.73
847	2.85
848	3.05
849	3.07
850	2.79
851	2.3
852	1.78
853	1.42
854	1.29
855	1.34
856	1.55
857	1.93
858	2.45
859	3
860	3.37
861	3.37
862	3.02
863	2.5
864	2.04
865	1.81
866	1.86
867	2.11
868	2.47
869	2.91
870	3.44
871	4.07
872	4.68
873	5.08
874	5.11
875	4.8
876	4.39
877	4.13
878	4.15
879	4.36
880	4.6
881	4.73
882	4.75
883	4.68
884	4.56
885	4.36
886	4.05
887	3.58
888	3
889	2.47
890	2.13
891	2.02
892	2.06
893	2.13
894	2.2
895	2.29
896	2.48
897	2.8
898	3.23
899	3.68
900	4.07
901	4.35
902	4.51
903	4.52
904	4.37
905	4.17
906	4.09
907	4.27
908	4.65
909	5.02
910	5.16
911	5.02
912	4.79
913	4.75
914	5.07
915	5.63
916	6.07
917	6.09
918	5.62
919	4.83
920	3.97
921	3.19
922	2.58
923	2.18
924	1.97
925	1.81
926	1.5
927	1.01
928	0.47
929	0.09
930	0
931	0.2
932	0.6
933	1.12
934	1.7
935	2.3
936	2.85
937	3.19
938	3.2
939	2.85
940	2.25
941	1.55
942	0.91
943	0.41
944	0.14
945	0.1
946	0.25
947	0.52
948	0.88
949	1.35
950	1.95
951	2.61
952	3.19
953	3.56
954	3.68
955	3.63
956	3.55
957	3.5
958	3.5
959	3.51
960	3.51
961	3.57
962	3.74
963	4.02
964	4.32
965	4.47
966	4.32
967	3.84
968	3.16
969	2.45
970	1.88
971	1.5
972	1.3
973	1.23
974	1.28
975	1.45
976	1.74
977	2.11
978	2.48
979	2.81
980	3.07
981	3.25
982	3.36
983	3.45
984	3.63
985	3.94
986	4.34
987	4.69
988	4.77
989	4.5
990	3.95
991	3.26
992	2.53
993	1.85
994	1.33
995	1.14
996	1.47
997	2.31
998	3.37
999	4.22
1000	4.56
1001	4.37
1002	3.96
1003	3.67
1004	3.67
1005	3.68
1006	3.96
1007	4.31
1008	4.62
1009	4.89
1010	5.15
1011	5.34
1012	5.33
1013	5.01
1014	4.38
1015	3.6
1016	2.86
1017	2.41
1018	2.31
1019	2.47
1020	2.66
1021	2.72
1022	2.61
1023	2.43
1024	2.2
1025	1.86
1026	1.34
1027	0.73
1028	0.22
1029	0
1030	0.04
1031	0.14
1032	0.18
1033	0.21
1034	0.38
1035	0.84
1036	1.61
1037	2.59
1038	3.55
1039	4.21
1040	4.37
1041	4.08
1042	3.62
1043	3.28
1044	3.12
1045	3.01
1046	2.77
1047	2.32
1048	1.76
1049	1.3
1050	1.13
1051	1.25
1052	1.5
1053	1.63
1054	1.45
1055	1.01
1056	0.56
1057	0.4
1058	0.64
1059	1.12
1060	1.47
1061	1.46
1062	1.16
1063	0.86
1064	0.83
1065	1.13
1066	1.59
1067	2
1068	2.23
1069	2.31
1070	2.34
1071	2.4
1072	2.46
1073	2.49
1074	2.45
1075	2.27
1076	1.9
1077	1.42
1078	1
1079	0.82
1080	0.85
1081	0.91
1082	0.81
1083	0
1084	0
1085	0
1086	0
1087	0
1088	0.41
1089	1.04
1090	1.68
1091	2.2
1092	2.43
1093	2.24
1094	1.65
1095	0.83
1096	0.08
1097	0
1098	0
1099	0
1100	0
1101	0.02
1102	0.8
1103	1.78
1104	2.61
1105	2.98
1106	2.85
1107	2.47
1108	2.18
1109	2.18
1110	2.39
1111	2.58
1112	2.56
1113	2.3
1114	2
1115	1.83
1116	1.81
1117	1.75
1118	1.48
1119	0.99
1120	0.53
1121	0.32
1122	0.37
1123	0.51
1124	0.54
1125	0.42
1126	0.23
1127	0.05
1128	0
1129	0
1130	0
1131	0
1132	0
1133	0
1134	0
1135	0
1136	0.05
1137	0.59
1138	1.33
1139	2.1
1140	2.72
1141	3.03
1142	2.97
1143	2.57
1144	2.01
1145	1.53
1146	1.36
1147	1.53
1148	1.88
1149	2.18
1150	2.3
1151	2.27
1152	2.25
1153	2.38
1154	2.72
1155	3.18
1156	3.65
1157	3.98
1158	4.08
1159	3.91
1160	3.51
1161	2.95
1162	2.42
1163	2.07
1164	1.99
1165	2.1
1166	2.25
1167	2.3
1168	2.11
1169	1.64
1170	0.95
1171	0.24
1172	0
1173	0
1174	0
1175	0
1176	0.22
1177	0.46
1178	0.81
1179	1.3
1180	1.86
1181	2.39
1182	2.74
1183	2.81
1184	2.61
1185	2.28
1186	2.08
1187	2.23
1188	2.82
1189	3.75
1190	4.87
1191	5.98
1192	6.95
1193	7.7
1194	8.45
1195	9.81
1196	13.49
1197	23.68
1198	49.46
1199	106.58
1200	215.39
1201	391.87
1202	632.82
1203	903.51
1204	1140.19
1205	1272.82
1206	1258.36
1207	1103.32
1208	859.95
1209	598.91
1210	377.44
1211	222
1212	130.3
1213	84.72
1214	65.78
1215	59.38
1216	57.94
1217	58.28
1218	59.16
1219	59.7
1220	59.1
1221	56.87
1222	53.18
1223	48.72
1224	44.34
1225	40.67
1226	38.04
1227	36.37
1228	35.28
1229	34.17
1230	32.51
1231	30.09
1232	27.12
1233	24.08
1234	21.46
1235	19.47
1236	18.06
1237	16.99
1238	15.98
1239	14.87
1240	13.71
1241	12.71
1242	12.04
1243	11.72
1244	11.58
1245	11.32
1246	10.74
1247	9.88
1248	9
1249	8.4
1250	8.2
1251	8.31
1252	8.42
1253	8.21
1254	7.53
1255	6.5
1256	5.5
1257	4.9
1258	4.88
1259	5.35
1260	6.01
1261	6.54
1262	6.77
1263	6.67
1264	6.34
1265	5.9
1266	5.48
1267	5.16
1268	5.01
1269	4.98
1270	4.98
1271	4.85
1272	4.52
1273	4.12
1274	3.89
1275	4.03
1276	4.49
1277	5.09
1278	5.63
1279	6.04
1280	6.31
1281	6.41
1282	6.32
1283	6.09
1284	5.83
1285	5.62
1286	5.49
1287	5.47
1288	5.63
1289	6.02
1290	6.54
1291	6.98
1292	7.11
1293	6.83
1294	6.2
1295	5.44
1296	4.74
1297	4.26
1298	4.04
1299	4.05
1300	4.27
1301	4.68
1302	5.21
1303	5.76
1304	6.23
1305	6.56
1306	6.76
1307	6.79
1308	6.65
1309	6.37
1310	6.09
1311	6.03
1312	6.34
1313	6.99
1314	7.68
1315	8.08
1316	8.01
1317	7.62
1318	7.27
1319	7.34
1320	8
1321	9.1
1322	10.28
1323	11.17
1324	11.56
1325	11.52
1326	11.32
1327	11.25
1328	11.48
1329	11.92
1330	12.41
1331	12.78
1332	12.97
1333	12.99
1334	12.93
1335	12.89
1336	12.94
1337	13.05
1338	13.24
1339	13.55
1340	14.01
1341	14.49
1342	14.72
1343	14.55
1344	14.02
1345	13.42
1346	13.01
1347	12.86
1348	12.82
1349	12.74
1350	12.51
1351	12.2
1352	11.91
1353	11.78
1354	11.89
1355	12.21
1356	12.59
1357	12.86
1358	12.94
1359	12.86
1360	12.77
1361	12.84
1362	13.2
1363	13.86
1364	14.71
1365	15.63
1366	16.48
1367	17.16
1368	17.52
1369	17.46
1370	17.03
1371	16.48
1372	16.12
1373	16.03
1374	15.98
1375	15.67
1376	14.98
1377	14.15
1378	13.52
1379	13.29
1380	13.43
1381	13.69
1382	13.83
1383	13.75
1384	13.45
1385	13.01
1386	12.44
1387	11.74
1388	10.92
1389	10.12
1390	9.53
1391	9.3
1392	9.41
1393	9.71
1394	10
1395	10.12
1396	10.09
1397	10.07
1398	10.22
1399	10.53
1400	10.88
1401	11.16
1402	11.39
1403	11.68
1404	12.07
1405	12.47
1406	12.56
1407	12.65
1408	12.44
1409	11.83
1410	11.01
1411	10.28
1412	9.88
1413	9.88
1414	10.16
1415	10.56
1416	10.96
1417	11.31
1418	11.56
1419	11.64
1420	11.55
1421	11.44
1422	11.5
1423	11.83
1424	12.35
1425	12.84
1426	13.13
1427	13.13
1428	12.86
1429	12.43
1430	12.07
1431	11.99
1432	12.27
1433	12.77
1434	13.2
1435	13.38
1436	13.33
1437	13.22
1438	13.26
1439	13.61
1440	14.33
1441	15.3
1442	16.29
1443	17.02
1444	17.36
1445	17.37
1446	17.2
1447	16.97
1448	16.72
1449	16.41
1450	16
1451	15.45
1452	14.74
1453	13.91
1454	13.11
1455	12.51
1456	12.27
1457	12.38
1458	12.73
1459	13.16
1460	13.55
1461	13.86
1462	14.07
1463	14.19
1464	14.3
1465	14.48
1466	14.75
1467	15.02
1468	15.11
1469	14.86
1470	14.27
1471	13.57
1472	13.06
1473	12.91
1474	13.07
1475	13.33
1476	13.55
1477	13.64
1478	13.66
1479	13.66
1480	13.67
1481	13.71
1482	13.86
1483	14.17
1484	14.57
1485	14.97
1486	15.35
1487	15.78
1488	16.3
1489	16.81
1490	17.06
1491	16.96
1492	16.65
1493	16.41
1494	16.44
1495	16.79
1496	17.37
1497	18.03
1498	18.7
1499	19.28
1500	19.73
1501	19.93
1502	19.82
1503	19.44
1504	19.07
1505	18.99
1506	19.35
1507	20.04
1508	20.88
1509	21.76
1510	22.7
1511	23.68
1512	24.51
1513	24.95
1514	24.85
1515	24.27
1516	23.42
1517	22.57
1518	21.97
1519	21.76
1520	21.87
1521	22.1
1522	22.25
1523	22.23
1524	22.14
1525	22.13
1526	22.26
1527	22.51
1528	22.88
1529	23.44
1530	24.22
1531	25.2
1532	26.37
1533	27.8
1534	29.55
1535	31.58
1536	33.72
1537	35.76
1538	37.54
1539	38.97
1540	39.99
1541	40.6
1542	40.89
1543	40.98
1544	40.93
1545	40.77
1546	40.51
1547	40.13
1548	39.61
1549	38.9
1550	37.95
1551	36.79
1552	35.57
1553	34.51
1554	33.85
1555	33.67
1556	33.81
1557	33.94
1558	33.78
1559	33.37
1560	33.02
1561	33.09
1562	33.74
1563	34.86
1564	36.18
1565	37.47
1566	38.62
1567	39.66
1568	40.77
1569	42.06
1570	43.47
1571	44.69
1572	45.36
1573	45.28
1574	44.52
1575	43.29
1576	41.82
1577	40.29
1578	38.9
1579	37.93
1580	37.54
1581	37.65
1582	38.02
1583	38.46
1584	38.92
1585	39.5
1586	40.24
1587	41.11
1588	42.07
1589	43.08
1590	44.12
1591	45.21
1592	46.4
1593	47.74
1594	49.12
1595	50.35
1596	51.27
1597	51.84
1598	52.17
1599	52.4
1600	52.59
1601	52.78
1602	53.02
1603	53.37
1604	53.91
1605	54.69
1606	55.84
1607	57.55
1608	60.09
1609	63.68
1610	68.29
1611	73.49
1612	78.45
1613	82.15
1614	83.75
1615	82.92
1616	79.9
1617	75.46
1618	70.7
1619	66.76
1620	64.45
1621	64.03
1622	65.2
1623	67.28
1624	69.46
1625	71.08
1626	71.74
1627	71.38
1628	70.15
1629	68.39
1630	66.43
1631	64.58
1632	63.05
1633	62.01
1634	61.67
1635	62.22
1636	63.76
1637	66.13
1638	69
1639	71.82
1640	73.97
1641	74.94
1642	74.5
1643	72.87
1644	70.67
1645	68.65
1646	67.45
1647	67.41
1648	68.51
1649	70.45
1650	72.7
1651	74.66
1652	75.8
1653	75.9
1654	75.14
1655	74.08
1656	73.38
1657	73.45
1658	74.29
1659	75.58
1660	76.88
1661	77.8
1662	78.15
1663	77.87
1664	77.12
1665	76.22
1666	75.63
1667	75.72
1668	76.67
1669	78.43
1670	80.79
1671	83.54
1672	86.51
1673	89.6
1674	92.61
1675	95.19
1676	96.88
1677	97.38
1678	96.76
1679	95.35
1680	93.56
1681	91.61
1682	89.45
1683	86.96
1684	84.05
1685	80.92
1686	78.03
1687	75.94
1688	75.1
1689	75.64
1690	77.39
1691	80.06
1692	83.35
1693	86.87
1694	90.15
1695	92.78
1696	94.53
1697	95.45
1698	95.72
1699	95.61
1700	95.38
1701	95.28
1702	95.4
1703	95.7
1704	96.01
1705	96.19
1706	96.19
1707	96.11
1708	96.12
1709	96.43
1710	97.14
1711	98.19
1712	99.43
1713	100.73
1714	101.96
1715	103.02
1716	103.74
1717	104.01
1718	103.91
1719	103.77
1720	104.01
1721	104.92
1722	106.45
1723	108.24
1724	109.76
1725	110.57
1726	110.57
1727	109.99
1728	109.18
1729	108.42
1730	107.83
1731	107.49
1732	107.48
1733	107.88
1734	108.72
1735	109.88
1736	111.14
1737	112.32
1738	113.39
1739	114.51
1740	115.91
1741	117.72
1742	119.88
1743	122.13
1744	124.1
1745	125.5
1746	126.23
1747	126.34
1748	126.01
1749	125.46
1750	124.84
1751	124.17
1752	123.49
1753	122.86
1754	122.41
1755	122.13
1756	121.81
1757	121.22
1758	120.29
1759	119.28
1760	118.57
1761	118.51
1762	119.36
1763	121.15
1764	123.65
1765	126.28
1766	128.32
1767	129.29
1768	129.11
1769	128.02
1770	126.4
1771	124.58
1772	122.92
1773	121.76
1774	121.27
1775	121.46
1776	122.29
1777	123.69
1778	125.7
1779	128.31
1780	131.42
1781	134.77
1782	137.97
1783	140.64
1784	142.56
1785	143.66
1786	144.06
1787	143.94
1788	143.52
1789	142.98
1790	142.37
1791	141.56
1792	140.37
1793	138.8
1794	137.12
1795	135.76
1796	135.02
1797	134.9
1798	135.06
1799	135.14
1800	135.02
1801	134.84
1802	134.85
1803	135.21
1804	135.92
1805	136.91
1806	138.08
1807	138.78
1808	139.49
1809	141.34
1810	143.88
1811	147.21
1812	151.08
1813	155
1814	158.44
1815	161.02
1816	162.54
1817	162.92
1818	162.09
1819	160.13
1820	157.36
1821	154.28
1822	151.38
1823	148.94
1824	146.98
1825	145.42
1826	144.21
1827	143.45
1828	143.24
1829	143.61
1830	144.5
1831	145.83
1832	147.59
1833	149.89
1834	153.02
1835	157.6
1836	164.8
1837	176.5
1838	195.24
1839	223.86
1840	264.65
1841	318.21
1842	382.42
1843	452.19
1844	520.26
1845	578.96
1846	622.08
1847	646.13
1848	650.51
1849	637.22
1850	610.09
1851	573.94
1852	533.49
1853	492.53
1854	453.61
1855	418.1
1856	386.53
1857	358.77
1858	334.33
1859	312.6
1860	293.13
1861	275.62
1862	259.6
1863	244.39
1864	229.03
1865	212.71
1866	194.97
1867	176.02
1868	156.64
1869	137.78
1870	120.16
1871	104.13
1872	89.83
1873	77.36
1874	66.83
1875	58.24
1876	51.39
1877	45.92
1878	41.42
1879	37.6
1880	34.32
1881	31.61
1882	29.52
1883	28.03
1884	27
1885	26.21
1886	25.48
1887	24.76
1888	24.11
1889	23.57
1890	23.14
1891	22.8
1892	22.56
1893	22.38
1894	22.16
1895	21.79
1896	21.23
1897	20.59
1898	20.08
1899	19.84
1900	19.91
1901	20.2
1902	20.65
1903	21.14
1904	21.58
1905	21.89
1906	22.1
1907	22.37
1908	22.88
1909	23.65
1910	24.47
1911	25.07
1912	25.29
1913	25.14
1914	24.7
1915	24.01
1916	23.1
1917	22.03
1918	20.94
1919	20
1920	19.36
1921	19.05
1922	19.03
1923	19.23
1924	19.57
1925	19.94
1926	20.2
1927	20.22
1928	19.99
1929	19.65
1930	19.37
1931	19.27
1932	19.34
1933	19.51
1934	19.69
1935	19.8
1936	19.79
1937	19.64
1938	19.31
1939	18.82
1940	18.15
1941	17.34
1942	16.59
1943	16.21
1944	16.47
1945	17.36
1946	18.5
1947	19.34
1948	19.55
1949	19.08
1950	18.15
1951	17
1952	15.73
1953	14.38
1954	13.02
1955	11.83
1956	10.97
1957	10.44
1958	10.14
1959	9.9
1960	9.55
1961	9.03
1962	8.35
1963	7.64
1964	7.11
1965	6.92
1966	7.09
1967	7.51
1968	8.02
1969	8.5
1970	8.84
1971	8.91
1972	8.62
1973	8.01
1974	7.36
1975	6.98
1976	6.98
1977	7.2
1978	7.37
1979	7.35
1980	7.25
1981	7.23
1982	7.34
1983	7.4
1984	7.22
1985	6.75
1986	6.17
1987	5.77
1988	5.75
1989	6.15
1990	6.79
1991	7.36
1992	7.57
1993	7.34
1994	6.86
1995	6.43
1996	6.26
1997	6.28
1998	6.28
1999	6.11
2000	5.74
[truncated: 698 more rows]
