# Supplementary material for: Improvement of Peak Integration in Capillary Electrophoresis: Reference Data Set No. 1
Source: Electrophoresis. 2026 Mar 11;47(4):276–94. doi: 10.1002/elps.70077 (PMC13084974; doi:10.1002/elps.70077)
Supplement: Supplementary file 2 — Supporting File 2: elps70077‐sup‐0002‐RawElectropherograms.zip. [file ELPS-47--s002.zip › Raw Electropherograms/com1-type1-sam7-R.csv]

1	0
2	0
3	0
4	0
5	0
6	0
7	0
8	0
9	0
10	0
11	0
12	0
13	0
14	0
15	0
16	0
17	0
18	0
19	0.18
20	0.39
21	0.76
22	1.34
23	2.02
24	2.58
25	2.82
26	2.65
27	2.16
28	1.63
29	1.36
30	1.52
31	2.02
32	2.59
33	2.94
34	2.92
35	2.53
36	1.94
37	1.43
38	1.26
39	1.45
40	1.8
41	2.03
42	2.06
43	1.97
44	1.88
45	1.8
46	1.7
47	1.6
48	1.64
49	1.93
50	2.46
51	3.05
52	3.56
53	3.91
54	4.03
55	3.89
56	3.51
57	3.03
58	2.64
59	2.49
60	2.72
61	2.93
62	3.15
63	3.31
64	3.31
65	3.1
66	2.72
67	2.3
68	1.97
69	1.72
70	1.47
71	1.18
72	0.87
73	0.64
74	0.53
75	0.53
76	0.56
77	0.57
78	0.57
79	0.64
80	0.93
81	1.51
82	2.25
83	2.85
84	3
85	2.57
86	1.72
87	0.84
88	0.3
89	0.31
90	0.79
91	1.49
92	2.16
93	2.72
94	3.29
95	4.07
96	5.09
97	6.16
98	6.86
99	6.87
100	6.2
101	5.19
102	4.2
103	3.43
104	2.83
105	2.35
106	2.07
107	2.17
108	2.75
109	3.8
110	5.09
111	6.26
112	6.95
113	7.04
114	6.66
115	6.06
116	5.43
117	4.8
118	4.11
119	3.32
120	2.53
121	1.98
122	1.89
123	2.23
124	2.66
125	2.79
126	2.47
127	1.85
128	1.21
129	0.76
130	0.55
131	0.53
132	0.63
133	0.82
134	1.03
135	1.19
136	1.22
137	1.16
138	1.16
139	1.41
140	1.94
141	2.59
142	3.19
143	3.72
144	4.28
145	4.89
146	5.39
147	5.58
148	5.42
149	5.04
150	4.66
151	4.41
152	4.28
153	4.23
154	4.18
155	4.14
156	4.09
157	3.98
158	3.67
159	3.01
160	2.01
161	0.94
162	0.17
163	0
164	0.32
165	0.83
166	1.14
167	1.15
168	1.01
169	0.96
170	1.09
171	1.28
172	1.38
173	1.4
174	1.52
175	1.92
176	2.56
177	3.19
178	3.5
179	3.42
180	3.2
181	3.64
182	4.32
183	4.82
184	4.85
185	4.44
186	3.86
187	3.36
188	3.02
189	2.8
190	2.69
191	2.73
192	2.98
193	3.4
194	3.78
195	3.96
196	3.9
197	3.67
198	3.41
199	3.2
200	3.02
201	2.83
202	2.59
203	2.35
204	2.27
205	2.47
206	2.94
207	3.45
208	3.68
209	3.51
210	3.03
211	2.51
212	2.18
213	2.09
214	2.17
215	2.31
216	2.44
217	2.51
218	2.5
219	2.34
220	1.97
221	1.41
222	0.75
223	0.2
224	0
225	0.36
226	1.24
227	2.35
228	3.3
229	3.77
230	3.72
231	3.38
232	3.1
233	3.06
234	3.26
235	3.57
236	3.91
237	4.29
238	4.67
239	4.91
240	4.85
241	4.37
242	3.44
243	2.14
244	0.83
245	0
246	0.05
247	1.09
248	2.73
249	4.36
250	5.5
251	5.96
252	5.78
253	5.11
254	4.08
255	2.94
256	2.02
257	1.65
258	1.92
259	2.63
260	3.42
261	3.98
262	4.18
263	4.13
264	4.04
265	4.08
266	4.22
267	4.28
268	4.09
269	3.67
270	3.23
271	3.02
272	3.13
273	3.42
274	3.66
275	3.68
276	3.48
277	3.19
278	2.92
279	2.72
280	2.54
281	2.36
282	2.23
283	2.26
284	2.46
285	2.73
286	2.9
287	2.83
288	2.52
289	2.13
290	1.93
291	2.06
292	2.49
293	3.02
294	3.48
295	3.86
296	4.33
297	5.04
298	5.92
299	6.75
300	7.26
301	7.25
302	5.56
303	4.27
304	3.22
305	2.74
306	2.88
307	3.31
308	3.6
309	3.47
310	2.97
311	2.35
312	1.88
313	1.62
314	1.49
315	1.38
316	1.3
317	1.28
318	1.34
319	1.45
320	1.56
321	1.66
322	1.77
323	1.89
324	2.02
325	2.08
326	1.96
327	1.6
328	1.13
329	0.76
330	0.71
331	0.98
332	1.42
333	1.84
334	2.15
335	2.32
336	2.32
337	2.13
338	1.8
339	1.48
340	1.34
341	1.45
342	1.74
343	2.02
344	2.08
345	1.81
346	1.29
347	0.77
348	0.45
349	0.39
350	0.51
351	0.71
352	0.98
353	1.28
354	1.48
355	1.42
356	1.05
357	0.49
358	0
359	0
360	0
361	0
362	0.73
363	1.22
364	1.42
365	1.47
366	1.59
367	1.89
368	2.28
369	2.55
370	2.53
371	2.18
372	1.54
373	0.8
374	0.21
375	0
376	0.17
377	0.71
378	1.43
379	2.08
380	2.5
381	2.6
382	2.4
383	1.95
384	1.37
385	0.81
386	0.38
387	0.13
388	0.03
389	0
390	0
391	0.03
392	0.15
393	0.37
394	0.74
395	1.24
396	1.76
397	2.11
398	2.15
399	1.9
400	1.6
401	1.54
402	1.81
403	2.25
404	2.61
405	2.73
406	2.73
407	2.82
408	3.13
409	3.57
410	3.92
411	3.96
412	3.63
413	3.04
414	2.43
415	2
416	1.86
417	2.01
418	2.34
419	2.71
420	3.04
421	3.3
422	3.75
423	4.17
424	4.89
425	5.81
426	6.61
427	6.86
428	6.45
429	5.63
430	4.87
431	4.57
432	4.82
433	5.46
434	6.15
435	6.47
436	6.15
437	5.24
438	4.11
439	3.15
440	2.58
441	2.37
442	2.37
443	2.5
444	2.78
445	3.22
446	3.69
447	3.99
448	3.96
449	3.65
450	3.25
451	2.91
452	2.64
453	2.39
454	2.14
455	1.9
456	1.7
457	1.59
458	1.61
459	1.78
460	2.02
461	2.2
462	2.19
463	1.92
464	1.5
465	1.09
466	0.86
467	0.79
468	0.75
469	0.66
470	0.6
471	0.81
472	1.41
473	2.3
474	3.23
475	3.89
476	4.07
477	3.72
478	3.06
479	2.45
480	2.16
481	2.27
482	2.63
483	2.98
484	3.14
485	3.06
486	2.82
487	2.52
488	2.28
489	2.17
490	2.24
491	2.47
492	2.72
493	2.85
494	2.86
495	2.9
496	3.13
497	3.56
498	3.98
499	4.08
500	3.72
501	3.01
502	2.26
503	1.76
504	1.58
505	1.66
506	1.91
507	2.34
508	2.92
509	3.47
510	3.71
511	3.43
512	2.74
513	1.97
514	1.4
515	1.09
516	0.97
517	1.04
518	1.38
519	2
520	2.74
521	3.3
522	3.51
523	3.43
524	3.32
525	3.41
526	3.73
527	4.06
528	4.18
529	4.03
530	3.74
531	3.49
532	3.35
533	3.19
534	2.9
535	2.49
536	2.15
537	2.05
538	2.32
539	2.88
540	3.51
541	3.97
542	4.26
543	4.47
544	4.94
545	5.67
546	6.46
547	7.06
548	7.24
549	6.93
550	6.22
551	5.27
552	4.25
553	3.32
554	2.65
555	2.31
556	2.22
557	2.16
558	1.96
559	1.59
560	1.11
561	0.6
562	0.17
563	0
564	0.26
565	1
566	2.04
567	3.07
568	3.85
569	4.22
570	4.17
571	3.75
572	3.15
573	2.58
574	2.22
575	2.1
576	2.14
577	2.21
578	2.25
579	2.28
580	2.36
581	2.52
582	2.76
583	3.07
584	3.37
585	3.53
586	3.36
587	2.81
588	2.01
589	1.27
590	0.87
591	0.97
592	1.54
593	2.42
594	3.44
595	4.38
596	5
597	5.07
598	4.52
599	3.49
600	2.35
601	1.58
602	1.46
603	1.96
604	2.73
605	3.43
606	3.9
607	4.22
608	4.58
609	5.03
610	5.46
611	5.61
612	5.31
613	4.63
614	3.87
615	3.34
616	3.1
617	2.95
618	2.66
619	2.2
620	1.68
621	1.25
622	0.89
623	0.52
624	0.18
625	0
626	0.03
627	0.17
628	0.27
629	0.33
630	0.46
631	0.74
632	1.08
633	1.35
634	1.43
635	1.39
636	1.36
637	1.52
638	2
639	2.8
640	3.75
641	4.53
642	4.83
643	4.54
644	3.78
645	2.87
646	2.09
647	1.62
648	1.46
649	1.49
650	1.57
651	1.59
652	1.57
653	1.59
654	1.65
655	1.71
656	1.63
657	1.38
658	1.01
659	0.69
660	0.55
661	0.72
662	1.21
663	2.74
664	3.57
665	4.37
666	5.04
667	5.37
668	5.17
669	4.48
670	3.64
671	3.07
672	3.02
673	3.44
674	4.02
675	4.41
676	4.33
677	3.64
678	2.47
679	1.21
680	0.28
681	0
682	0.37
683	1.24
684	2.25
685	3.09
686	3.58
687	3.71
688	3.63
689	3.49
690	3.42
691	3.45
692	3.55
693	3.57
694	3.41
695	3.12
696	2.82
697	2.63
698	2.53
699	2.43
700	2.23
701	1.92
702	1.66
703	1.66
704	2.06
705	2.78
706	3.6
707	4.21
708	4.42
709	4.21
710	3.7
711	3.06
712	2.39
713	1.77
714	1.24
715	0.89
716	0.8
717	0.99
718	1.42
719	1.99
720	2.61
721	3.13
722	3.47
723	3.54
724	3.35
725	2.98
726	2.54
727	2.15
728	1.83
729	1.61
730	1.59
731	1.82
732	2.3
733	2.9
734	3.44
735	3.81
736	4.02
737	4.15
738	4.25
739	4.3
740	4.24
741	4.05
742	3.74
743	3.35
744	2.9
745	2.43
746	1.97
747	1.62
748	1.48
749	1.56
750	1.78
751	1.97
752	2.06
753	2.11
754	2.27
755	2.54
756	2.74
757	2.61
758	2.05
759	1.25
760	0.51
761	0.09
762	0
763	0.15
764	0.43
765	0.74
766	1.08
767	1.46
768	1.89
769	2.35
770	2.74
771	2.89
772	2.78
773	2.52
774	2.27
775	2.12
776	2.06
777	2.06
778	2.09
779	2.14
780	2.22
781	2.4
782	2.79
783	4.23
784	5.02
785	5.53
786	5.57
787	5.17
788	4.54
789	3.94
790	3.51
791	3.26
792	3.2
793	3.31
794	3.56
795	3.83
796	3.95
797	3.86
798	3.61
799	3.36
800	3.15
801	2.91
802	2.54
803	2.02
804	1.41
805	0.82
806	0.4
807	0.24
808	0.37
809	0.65
810	0.91
811	1.04
812	1.14
813	1.33
814	1.75
815	2.37
816	3.01
817	3.35
818	3.15
819	2.39
820	1.43
821	0.77
822	0.66
823	0.97
824	1.27
825	1.28
826	1.07
827	0.97
828	1.28
829	2.02
830	2.95
831	3.71
832	4.08
833	4.04
834	3.71
835	3.27
836	2.79
837	2.32
838	1.94
839	1.82
840	2.07
841	2.54
842	2.87
843	2.83
844	2.43
845	1.84
846	1.2
847	0.64
848	0.32
849	0.41
850	0.89
851	1.55
852	2.14
853	2.53
854	2.74
855	2.93
856	3.26
857	3.75
858	4.26
859	4.56
860	4.53
861	4.25
862	3.9
863	3.56
864	3.18
865	2.69
866	2.08
867	1.4
868	0.74
869	0.24
870	0
871	0.08
872	0.55
873	1.29
874	2.04
875	2.56
876	2.71
877	2.55
878	2.32
879	2.26
880	2.47
881	2.81
882	2.99
883	2.8
884	2.31
885	1.84
886	1.68
887	1.88
888	2.21
889	2.42
890	2.42
891	2.32
892	2.35
893	2.7
894	3.34
895	4.13
896	4.82
897	5.23
898	5.27
899	4.96
900	4.4
901	3.7
902	3.03
903	2.56
904	2.76
905	3.24
906	3.6
907	3.67
908	3.52
909	3.33
910	3.16
911	2.92
912	2.5
913	2.01
914	1.69
915	1.68
916	1.92
917	2.16
918	2.2
919	2.03
920	1.79
921	1.63
922	1.63
923	1.73
924	1.79
925	1.78
926	1.69
927	1.61
928	1.64
929	1.88
930	2.31
931	2.81
932	3.13
933	3.1
934	2.66
935	1.91
936	1.1
937	0.56
938	0.58
939	1.18
940	2.1
941	2.98
942	3.6
943	3.95
944	4.11
945	4.09
946	3.82
947	3.23
948	2.38
949	1.44
950	0.63
951	0.16
952	0.09
953	0.39
954	0.89
955	1.4
956	1.71
957	1.73
958	1.48
959	1.18
960	1.06
961	1.28
962	1.8
963	2.39
964	2.74
965	2.7
966	2.35
967	1.91
968	1.6
969	1.53
970	1.72
971	2.01
972	2.19
973	2.19
974	2.18
975	2.5
976	3.34
977	4.46
978	5.31
979	5.38
980	4.54
981	3.12
982	1.65
983	0.57
984	0.05
985	0.03
986	0.32
987	0.76
988	1.25
989	1.75
990	2.21
991	2.64
992	3.05
993	3.45
994	3.72
995	3.75
996	3.54
997	3.33
998	3.38
999	3.78
1000	4.33
1001	4.68
1002	4.62
1003	4.18
1004	3.64
1005	3.34
1006	3.45
1007	3.82
1008	4.12
1009	4.11
1010	3.87
1011	3.66
1012	3.66
1013	3.79
1014	3.77
1015	3.43
1016	2.86
1017	2.31
1018	1.99
1019	1.91
1020	1.96
1021	2.1
1022	2.43
1023	3
1024	4.41
1025	4.83
1026	4.93
1027	4.79
1028	4.53
1029	4.33
1030	4.28
1031	4.46
1032	4.8
1033	5.15
1034	5.29
1035	5.08
1036	4.49
1037	3.62
1038	2.73
1039	2.13
1040	2.06
1041	2.53
1042	3.3
1043	4.02
1044	4.43
1045	4.42
1046	4.05
1047	3.47
1048	2.91
1049	2.57
1050	2.54
1051	2.79
1052	3.11
1053	3.29
1054	3.2
1055	2.88
1056	2.5
1057	2.24
1058	2.17
1059	2.27
1060	2.48
1061	2.76
1062	3.03
1063	3.23
1064	3.33
1065	3.42
1066	3.61
1067	3.95
1068	4.34
1069	4.56
1070	4.42
1071	0
1072	0
1073	0
1074	0
1075	0
1076	0
1077	0
1078	0.01
1079	0
1080	0
1081	0
1082	0
1083	0
1084	0
1085	0
1086	0
1087	0
1088	0
1089	0
1090	0
1091	0
1092	0
1093	0
1094	0
1095	0
1096	0
1097	0
1098	0
1099	0.2
1100	1.22
1101	1.63
1102	1.28
1103	0.32
1104	0
1105	0
1106	0
1107	0
1108	0
1109	0
1110	0
1111	0
1112	0
1113	0
1114	0
1115	0
1116	0
1117	0
1118	0
1119	0.22
1120	0.5
1121	0.83
1122	1.07
1123	0.99
1124	0.56
1125	0
1126	0
1127	0
1128	0
1129	0
1130	0.2
1131	0.4
1132	0.45
1133	0.29
1134	0
1135	0
1136	0
1137	0
1138	0
1139	0
1140	0
1141	0
1142	0
1143	0
1144	0
1145	0
1146	0
1147	0
1148	0
1149	0
1150	0.27
1151	0.62
1152	0.65
1153	0.25
1154	0
1155	0
1156	0
1157	0
1158	0
1159	0
1160	0
1161	0
1162	0
1163	0
1164	0
1165	0
1166	0
1167	0
1168	0
1169	0
1170	0
1171	0
1172	0
1173	0
1174	0
1175	0
1176	0.13
1177	1.19
1178	2.07
1179	2.58
1180	2.73
1181	2.66
1182	2.55
1183	2.4
1184	2.12
1185	1.65
1186	1.17
1187	1.06
1188	1.62
1189	2.86
1190	4.4
1191	5.66
1192	6.24
1193	6.3
1194	6.62
1195	8.77
1196	15.76
1197	33.91
1198	75.11
1199	157.11
1200	298.08
1201	504.31
1202	756.23
1203	1003.69
1204	1179.52
1205	1228.46
1206	1135.09
1207	931.94
1208	682.11
1209	448.74
1210	270.91
1211	157.49
1212	96.4
1213	68.58
1214	57.9
1215	54.53
1216	53.86
1217	54.13
1218	54.41
1219	53.89
1220	51.91
1221	48.32
1222	43.66
1223	38.87
1224	34.88
1225	32.2
1226	30.78
1227	30.11
1228	29.51
1229	28.44
1230	26.71
1231	24.42
1232	21.77
1233	18.94
1234	16.14
1235	13.6
1236	11.58
1237	10.22
1238	9.45
1239	9.14
1240	9.17
1241	9.48
1242	10.01
1243	10.56
1244	10.87
1245	10.71
1246	9.98
1247	8.79
1248	7.4
1249	6.04
1250	4.85
1251	3.86
1252	3.14
1253	2.78
1254	2.82
1255	3.13
1256	3.4
1257	3.37
1258	3.03
1259	2.64
1260	2.49
1261	2.75
1262	3.32
1263	3.97
1264	4.47
1265	4.71
1266	4.47
1267	4.2
1268	4.01
1269	3.88
1270	3.6
1271	2.91
1272	1.7
1273	0.27
1274	0
1275	0
1276	0
1277	0.23
1278	1.45
1279	2.41
1280	2.92
1281	3.1
1282	3.16
1283	3.27
1284	3.42
1285	3.52
1286	3.52
1287	3.51
1288	3.62
1289	3.91
1290	4.25
1291	4.42
1292	4.29
1293	3.95
1294	3.62
1295	3.5
1296	3.61
1297	3.86
1298	4.14
1299	4.35
1300	4.37
1301	4.05
1302	3.35
1303	2.44
1304	1.66
1305	1.34
1306	1.62
1307	2.4
1308	3.4
1309	4.33
1310	5.01
1311	5.41
1312	5.63
1313	5.85
1314	6.19
1315	6.67
1316	7.19
1317	7.64
1318	7.95
1319	8.09
1320	8.11
1321	8.09
1322	8.08
1323	8.1
1324	8.12
1325	8.13
1326	8.11
1327	8.01
1328	7.74
1329	7.27
1330	6.75
1331	6.4
1332	6.42
1333	6.82
1334	7.49
1335	8.28
1336	9.05
1337	9.71
1338	10.21
1339	10.51
1340	10.58
1341	10.37
1342	9.84
1343	9.03
1344	8.13
1345	7.48
1346	7.22
1347	7.21
1348	7.14
1349	6.79
1350	6.24
1351	5.8
1352	5.8
1353	6.38
1354	7.43
1355	8.61
1356	9.56
1357	10.14
1358	10.4
1359	10.52
1360	10.58
1361	10.54
1362	10.31
1363	9.89
1364	9.38
1365	9.01
1366	9.02
1367	9.54
1368	10.47
1369	11.52
1370	12.31
1371	12.61
1372	12.39
1373	11.83
1374	11.3
1375	11.13
1376	11.42
1377	12.02
1378	12.57
1379	12.85
1380	12.85
1381	12.75
1382	12.64
1383	12.46
1384	12.09
1385	11.45
1386	10.56
1387	8.35
1388	7.29
1389	6.55
1390	6.22
1391	6.2
1392	6.28
1393	6.3
1394	6.27
1395	6.23
1396	6.18
1397	6.08
1398	5.91
1399	5.72
1400	5.62
1401	5.71
1402	6.07
1403	6.66
1404	7.36
1405	7.97
1406	8.37
1407	8.56
1408	8.63
1409	8.71
1410	8.82
1411	8.87
1412	8.75
1413	8.47
1414	8.23
1415	8.26
1416	8.61
1417	9.08
1418	9.4
1419	9.46
1420	9.27
1421	8.88
1422	8.41
1423	7.98
1424	7.75
1425	7.76
1426	7.93
1427	8.19
1428	8.48
1429	8.77
1430	9.06
1431	9.41
1432	9.88
1433	10.47
1434	11.02
1435	11.38
1436	11.53
1437	11.65
1438	11.95
1439	12.51
1440	13.23
1441	13.86
1442	14.18
1443	14.09
1444	13.68
1445	13.12
1446	12.5
1447	11.85
1448	11.15
1449	10.5
1450	10.03
1451	9.83
1452	9.78
1453	9.65
1454	9.34
1455	9.05
1456	9.14
1457	9.84
1458	11.01
1459	12.22
1460	13.07
1461	13.39
1462	13.29
1463	12.96
1464	12.59
1465	12.3
1466	12.2
1467	12.35
1468	12.73
1469	13.2
1470	13.62
1471	13.85
1472	13.83
1473	13.49
1474	12.85
1475	11.98
1476	11.11
1477	10.49
1478	10.24
1479	10.35
1480	10.76
1481	11.44
1482	12.42
1483	13.64
1484	14.89
1485	15.85
1486	16.27
1487	16.14
1488	15.69
1489	15.25
1490	15.05
1491	15.12
1492	15.4
1493	15.82
1494	16.35
1495	16.92
1496	17.46
1497	17.94
1498	18.33
1499	18.67
1500	19.04
1501	19.48
1502	19.98
1503	20.48
1504	20.93
1505	21.28
1506	21.64
1507	21.79
1508	22.03
1509	22.39
1510	22.78
1511	23.09
1512	23.27
1513	23.33
1514	23.33
1515	23.26
1516	23.09
1517	22.75
1518	22.29
1519	21.85
1520	21.55
1521	21.43
1522	21.34
1523	21.14
1524	20.79
1525	20.42
1526	20.22
1527	20.29
1528	20.58
1529	20.92
1530	21.19
1531	21.49
1532	22.02
1533	22.94
1534	24.22
1535	25.69
1536	27.26
1537	29.07
1538	31.29
1539	33.9
1540	36.5
1541	38.53
1542	39.63
1543	39.79
1544	39.32
1545	38.6
1546	37.9
1547	37.32
1548	36.73
1549	35.96
1550	34.9
1551	33.63
1552	32.32
1553	31.16
1554	30.23
1555	29.59
1556	29.31
1557	29.43
1558	29.84
1559	30.33
1560	30.74
1561	31.06
1562	31.49
1563	32.26
1564	33.53
1565	35.27
1566	37.31
1567	39.37
1568	41.15
1569	42.43
1570	43.12
1571	43.34
1572	43.18
1573	42.65
1574	41.65
1575	40.15
1576	38.37
1577	36.76
1578	35.72
1579	35.42
1580	35.73
1581	36.43
1582	37.33
1583	38.3
1584	39.28
1585	40.21
1586	41
1587	41.52
1588	41.61
1589	41.27
1590	40.71
1591	40.31
1592	40.44
1593	41.24
1594	42.57
1595	44.12
1596	45.5
1597	46.45
1598	46.96
1599	47.21
1600	47.46
1601	47.8
1602	48.23
1603	48.76
1604	49.49
1605	50.57
1606	52.17
1607	54.5
1608	57.67
1609	61.65
1610	66.24
1611	71.05
1612	75.49
1613	78.75
1614	80.05
1615	79.02
1616	75.92
1617	71.64
1618	67.4
1619	64.25
1620	62.85
1621	63.31
1622	65.17
1623	67.57
1624	69.49
1625	70.19
1626	69.57
1627	68.05
1628	64.51
1629	62.87
1630	61.22
1631	59.64
1632	58.42
1633	57.89
1634	58.3
1635	59.71
1636	62.04
1637	65
1638	68.03
1639	70.42
1640	71.5
1641	70.93
1642	68.91
1643	66.13
1644	63.56
1645	62.1
1646	62.25
1647	63.97
1648	66.77
1649	69.9
1650	72.63
1651	74.43
1652	75.15
1653	75.03
1654	74.55
1655	74.2
1656	74.3
1657	74.96
1658	76.08
1659	77.4
1660	78.54
1661	79.18
1662	79.18
1663	78.59
1664	77.61
1665	76.48
1666	75.45
1667	74.83
1668	74.98
1669	76.25
1670	78.75
1671	82.23
1672	86.14
1673	89.92
1674	93.24
1675	95.98
1676	98.04
1677	99.23
1678	99.4
1679	98.59
1680	96.98
1681	94.82
1682	92.22
1683	89.19
1684	85.79
1685	82.29
1686	79.28
1687	77.41
1688	77.13
1689	78.49
1690	81.14
1691	84.51
1692	88.05
1693	91.25
1694	93.78
1695	95.52
1696	96.53
1697	96.99
1698	97.12
1699	97.11
1700	97.12
1701	97.2
1702	97.32
1703	97.36
1704	97.2
1705	96.83
1706	96.32
1707	95.84
1708	95.62
1709	95.95
1710	97
1711	98.76
1712	100.91
1713	103
1714	104.59
1715	105.46
1716	105.65
1717	105.43
1718	105.21
1719	105.29
1720	105.75
1721	106.45
1722	107.16
1723	107.76
1724	108.21
1725	108.49
1726	108.52
1727	108.22
1728	107.57
1729	106.74
1730	105.98
1731	105.55
1732	105.57
1733	105.96
1734	106.5
1735	106.98
1736	107.32
1737	107.59
1738	107.87
1739	108.22
1740	108.73
1741	109.56
1742	110.82
1743	112.45
1744	114.24
1745	115.98
1746	117.5
1747	119.47
1748	119.92
1749	120.16
1750	120.27
1751	120.14
1752	119.64
1753	118.72
1754	117.54
1755	116.29
1756	115.11
1757	113.99
1758	112.95
1759	112.09
1760	111.68
1761	112.15
1762	113.9
1763	116.97
1764	120.78
1765	124.38
1766	126.88
1767	127.93
1768	127.7
1769	126.59
1770	124.94
1771	122.85
1772	120.28
1773	117.39
1774	114.67
1775	112.82
1776	112.49
1777	113.94
1778	116.96
1779	121.01
1780	125.52
1781	130.04
1782	134.29
1783	138
1784	140.87
1785	142.64
1786	143.23
1787	142.82
1788	141.75
1789	140.38
1790	139.06
1791	138.04
1792	137.43
1793	137.18
1794	137.08
1795	136.93
1796	136.63
1797	136.25
1798	135.86
1799	135.41
1800	134.91
1801	134.56
1802	134.63
1803	135.14
1804	135.81
1805	136.35
1806	136.79
1807	137.42
1808	138.5
1809	140.04
1810	141.86
1811	143.82
1812	145.94
1813	148.27
1814	150.73
1815	152.91
1816	154.17
1817	153.93
1818	151.97
1819	148.62
1820	144.57
1821	140.51
1822	136.81
1823	133.5
1824	130.46
1825	127.7
1826	125.49
1827	124.3
1828	124.46
1829	125.95
1830	128.35
1831	131.11
1832	133.97
1833	137.05
1834	140.87
1835	146.26
1836	154.56
1837	167.7
1838	188.13
1839	218.22
1840	259.35
1841	310.82
1842	369.37
1843	429.37
1844	484.05
1845	527.12
1846	554.46
1847	564.87
1848	559.84
1849	542.41
1850	516.15
1851	484.56
1852	450.76
1853	417.23
1854	385.56
1855	356.54
1856	330.42
1857	307.15
1858	286.49
1859	267.92
1860	250.85
1861	234.86
1862	219.84
1863	205.76
1864	192.31
1865	178.84
1866	164.72
1867	149.66
1868	133.78
1869	101.25
1870	85.8
1871	71.81
1872	59.83
1873	50.06
1874	42.32
1875	36.28
1876	31.64
1877	28.14
1878	25.51
1879	23.45
1880	21.68
1881	20.1
1882	18.71
1883	17.54
1884	16.61
1885	15.9
1886	15.42
1887	15.16
1888	14.96
1889	14.65
1890	14.13
1891	13.46
1892	12.8
1893	12.26
1894	11.82
1895	11.35
1896	10.7
1897	9.82
1898	8.81
1899	7.85
1900	7.07
1901	6.58
1902	6.39
1903	6.45
1904	6.62
1905	6.77
1906	6.8
1907	6.72
1908	6.67
1909	6.82
1910	7.26
1911	7.94
1912	8.66
1913	9.26
1914	9.72
1915	10.02
1916	10.06
1917	9.73
1918	8.95
1919	7.77
1920	6.33
1921	4.88
1922	3.74
1923	3.3
1924	3.69
1925	4.68
1926	5.76
1927	6.43
1928	6.48
1929	5.96
1930	5.17
1931	4.46
1932	4.1
1933	4.13
1934	4.31
1935	4.32
1936	4.01
1937	3.54
1938	3.18
1939	3.08
1940	3.11
1941	3.07
1942	2.89
1943	2.64
1944	2.5
1945	2.55
1946	2.78
1947	3.11
1948	3.43
1949	3.64
1950	3.64
1951	3.43
1952	3.06
1953	2.58
1954	2.07
1955	1.68
1956	1.56
1957	1.8
1958	2.3
1959	2.81
1960	3.06
1961	2.89
1962	2.32
1963	1.51
1964	0.69
1965	0.1
1966	0
1967	0.46
1968	1.4
1969	2.4
1970	3.02
1971	3.08
1972	2.73
1973	2.36
1974	2.29
1975	2.7
1976	3.46
1977	4.31
1978	4.98
1979	5.36
1980	5.44
1981	5.27
1982	4.88
1983	4.34
1984	3.79
1985	3.43
1986	3.37
1987	3.61
1988	4.2
1989	4.14
1990	3.81
1991	3.38
1992	3.01
1993	2.75
1994	2.52
1995	2.19
1996	1.71
1997	1.13
1998	0.55
1999	0.11
2000	0
[truncated: 698 more rows]
