# Supplementary material for: Improvement of Peak Integration in Capillary Electrophoresis: Reference Data Set No. 1
Source: Electrophoresis. 2026 Mar 11;47(4):276–94. doi: 10.1002/elps.70077 (PMC13084974; doi:10.1002/elps.70077)
Supplement: Supplementary file 2 — Supporting File 2: elps70077‐sup‐0002‐RawElectropherograms.zip. [file ELPS-47--s002.zip › Raw Electropherograms/com1-type1-sam8-R.csv]

1	0
2	0
3	0
4	0
5	0
6	0
7	0
8	0
9	0
10	0
11	0
12	0
13	0
14	0
15	0
16	0
17	0
18	0
19	0
20	0
21	0.03
22	0
23	0.06
24	0.2
25	0.26
26	0.17
27	0.02
28	0
29	0.16
30	0.54
31	0.98
32	1.25
33	1.24
34	1.01
35	0.68
36	0.37
37	0.13
38	0.02
39	0.23
40	0.72
41	1.38
42	1.95
43	2.23
44	2.22
45	2.14
46	2.21
47	2.5
48	2.85
49	3.06
50	3.05
51	2.9
52	2.83
53	2.93
54	3.18
55	3.39
56	3.34
57	2.95
58	2.29
59	1.6
60	1.1
61	0.92
62	1.06
63	1.46
64	2.01
65	2.56
66	2.97
67	3.11
68	3.01
69	2.85
70	2.9
71	3.28
72	3.83
73	4.25
74	4.34
75	4.14
76	3.84
77	3.59
78	3.4
79	3.3
80	3.37
81	3.72
82	4.4
83	5.26
84	6.06
85	6.59
86	6.75
87	6.57
88	6.19
89	5.81
90	5.6
91	5.56
92	5.5
93	5.17
94	4.44
95	3.46
96	2.53
97	1.98
98	1.98
99	2.51
100	3.35
101	4.26
102	5.07
103	5.73
104	6.29
105	6.74
106	7.01
107	7.02
108	6.75
109	6.38
110	6.18
111	6.39
112	7
113	7.79
114	8.4
115	8.5
116	7.93
117	6.66
118	4.86
119	2.88
120	1.24
121	0.45
122	0.69
123	1.69
124	2.87
125	3.61
126	3.59
127	2.91
128	1.98
129	1.29
130	1.06
131	1.27
132	1.67
133	1.97
134	2.01
135	1.74
136	1.23
137	0.62
138	0.14
139	0
140	0.31
141	1.02
142	1.9
143	2.78
144	3.58
145	4.22
146	4.55
147	4.42
148	3.83
149	2.96
150	2.05
151	1.29
152	0.78
153	0.57
154	0.7
155	1.06
156	1.44
157	1.65
158	1.63
159	1.51
160	1.48
161	1.62
162	1.85
163	2.01
164	2
165	1.82
166	1.62
167	1.47
168	1.36
169	1.18
170	0.83
171	0.38
172	0.02
173	0
174	0.41
175	1.16
176	1.88
177	2.19
178	1.91
179	1.21
180	0.48
181	0.09
182	0.21
183	0.73
184	1.38
185	1.87
186	2.06
187	1.98
188	1.85
189	1.9
190	2.3
191	2.92
192	3.45
193	3.59
194	3.28
195	2.78
196	2.42
197	2.38
198	2.61
199	2.88
200	3.02
201	3.04
202	3.02
203	3.01
204	2.91
205	2.57
206	1.98
207	1.3
208	0.74
209	0.41
210	0.31
211	0.37
212	0.5
213	0.6
214	0.6
215	0.5
216	0.33
217	0.16
218	0.05
219	0
220	0.01
221	0.09
222	0.32
223	0.76
224	1.39
225	2.07
226	2.66
227	3.09
228	3.38
229	3.58
230	3.64
231	3.54
232	3.32
233	3.16
234	3.24
235	3.6
236	4
237	4.16
238	3.98
239	3.58
240	3.11
241	2.59
242	1.98
243	1.37
244	0.97
245	0.89
246	1.04
247	1.2
248	1.3
249	1.47
250	1.92
251	2.64
252	3.33
253	3.65
254	3.42
255	2.79
256	2.03
257	1.48
258	1.39
259	1.88
260	2.88
261	4.1
262	5.21
263	6
264	6.51
265	6.91
266	7.27
267	7.48
268	7.31
269	6.72
270	5.87
271	5.01
272	4.28
273	3.66
274	3.05
275	2.47
276	2
277	1.67
278	1.43
279	1.16
280	0.8
281	0.4
282	0.09
283	0
284	0.18
285	0.58
286	1.07
287	1.57
288	2.04
289	2.49
290	2.87
291	3.17
292	3.42
293	3.61
294	3.65
295	3.47
296	3.07
297	2.57
298	2.11
299	1.86
300	1.89
301	2.13
302	2.43
303	2.62
304	2.62
305	2.45
306	2.2
307	1.93
308	1.78
309	1.87
310	2.29
311	2.95
312	3.6
313	3.99
314	4
315	3.68
316	3.2
317	2.71
318	2.27
319	1.94
320	1.75
321	1.73
322	1.89
323	2.17
324	2.45
325	2.58
326	2.47
327	2.16
328	1.77
329	1.41
330	1.15
331	1
332	0.98
333	1.13
334	1.46
335	1.94
336	2.46
337	2.82
338	2.9
339	2.69
340	2.36
341	2.15
342	2.19
343	2.4
344	2.67
345	2.96
346	3.24
347	3.43
348	3.35
349	2.88
350	2.1
351	1.24
352	0.53
353	0.08
354	0
355	0.39
356	1.22
357	2.2
358	2.94
359	3.2
360	3.06
361	2.82
362	2.7
363	2.72
364	2.81
365	2.85
366	2.83
367	2.71
368	2.5
369	2.21
370	1.87
371	1.52
372	1.19
373	0.9
374	0.72
375	0.69
376	0.81
377	1.01
378	1.18
379	1.31
380	1.48
381	1.72
382	1.93
383	1.92
384	1.63
385	1.25
386	1.12
387	1.42
388	2.07
389	2.78
390	3.21
391	3.16
392	2.72
393	2.21
394	2.02
395	2.27
396	2.76
397	3.1
398	3.02
399	2.56
400	1.93
401	1.38
402	0.98
403	0.79
404	0.88
405	1.35
406	2.13
407	2.93
408	3.37
409	3.29
410	2.81
411	2.34
412	2.22
413	2.56
414	3.13
415	3.66
416	4.01
417	4.23
418	4.44
419	4.63
420	4.74
421	4.73
422	4.71
423	4.8
424	5.02
425	5.24
426	5.34
427	5.32
428	5.34
429	5.53
430	5.89
431	6.35
432	6.9
433	7.51
434	8.11
435	8.47
436	8.42
437	7.95
438	7.24
439	6.48
440	5.81
441	5.28
442	4.91
443	4.75
444	4.81
445	4.99
446	5.15
447	5.18
448	5.07
449	4.91
450	4.75
451	4.56
452	4.32
453	3.99
454	3.6
455	3.22
456	2.92
457	2.77
458	2.8
459	3
460	3.28
461	3.46
462	3.38
463	2.96
464	2.28
465	1.53
466	0.98
467	0.8
468	1.02
469	1.49
470	1.96
471	2.23
472	2.21
473	2
474	1.79
475	1.74
476	1.86
477	2.09
478	2.37
479	2.7
480	3.06
481	3.33
482	3.38
483	3.18
484	2.87
485	2.63
486	2.6
487	2.79
488	3.07
489	3.36
490	3.6
491	3.72
492	3.54
493	2.97
494	2.09
495	1.29
496	0.98
497	1.34
498	2.23
499	3.23
500	3.95
501	4.19
502	4
503	3.57
504	3.11
505	2.79
506	2.65
507	2.61
508	2.53
509	2.33
510	2.06
511	1.87
512	1.91
513	2.19
514	2.62
515	3.09
516	3.52
517	3.84
518	3.93
519	3.64
520	2.91
521	1.97
522	1.18
523	0.82
524	0.88
525	1.1
526	1.25
527	1.37
528	1.63
529	2.12
530	2.74
531	3.28
532	3.62
533	3.78
534	3.87
535	3.93
536	3.98
537	3.95
538	3.87
539	3.82
540	3.93
541	4.25
542	4.71
543	5.13
544	5.38
545	5.45
546	5.45
547	5.45
548	5.46
549	5.39
550	5.18
551	4.87
552	4.49
553	4.07
554	3.57
555	2.97
556	2.34
557	1.87
558	1.73
559	1.89
560	2.15
561	2.29
562	2.22
563	1.97
564	1.67
565	1.41
566	1.24
567	1.22
568	1.33
569	1.48
570	1.53
571	1.47
572	1.43
573	1.58
574	1.94
575	2.38
576	2.66
577	2.68
578	2.51
579	2.34
580	2.32
581	2.43
582	2.55
583	2.52
584	2.29
585	1.89
586	1.43
587	1.04
588	0.87
589	1.01
590	1.45
591	2.01
592	2.49
593	2.75
594	2.79
595	2.78
596	2.93
597	3.37
598	4.05
599	4.74
600	5.16
601	5.06
602	4.41
603	3.33
604	2.12
605	1.05
606	0.33
607	0
608	0
609	0.2
610	0.53
611	0.96
612	1.47
613	1.95
614	2.31
615	2.54
616	2.74
617	3.02
618	3.42
619	3.9
620	4.38
621	4.79
622	5.02
623	5
624	4.73
625	4.23
626	3.61
627	3.1
628	3
629	3.41
630	4.11
631	4.6
632	4.57
633	4.07
634	3.47
635	3.08
636	3.01
637	3.15
638	3.42
639	3.78
640	4.25
641	4.76
642	5.23
643	5.57
644	5.78
645	5.83
646	5.69
647	5.33
648	4.76
649	4.11
650	3.57
651	3.3
652	3.28
653	3.32
654	3.24
655	3.03
656	2.82
657	2.7
658	2.64
659	2.54
660	2.39
661	2.31
662	2.46
663	2.87
664	3.37
665	3.71
666	3.77
667	3.62
668	3.43
669	3.35
670	3.41
671	3.56
672	3.68
673	3.6
674	3.2
675	2.53
676	1.85
677	1.47
678	1.6
679	2.18
680	2.96
681	3.68
682	4.14
683	4.29
684	4.23
685	4.12
686	4.13
687	4.34
688	4.7
689	5.02
690	5.1
691	4.84
692	4.3
693	3.7
694	3.28
695	3.22
696	3.54
697	4.05
698	4.49
699	4.63
700	4.38
701	3.81
702	3
703	2.06
704	1.11
705	0.36
706	0
707	0.03
708	0.3
709	0.66
710	1.07
711	1.55
712	2.09
713	2.62
714	3.06
715	3.38
716	3.61
717	3.84
718	4.11
719	4.36
720	4.46
721	4.3
722	3.94
723	3.59
724	3.41
725	3.39
726	3.38
727	3.24
728	2.93
729	2.59
730	2.42
731	2.57
732	3.02
733	3.57
734	4.01
735	4.26
736	4.39
737	4.44
738	4.42
739	4.28
740	3.98
741	3.5
742	2.85
743	2.02
744	1.12
745	0.36
746	0
747	0.2
748	1
749	2.16
750	3.3
751	4.07
752	4.33
753	4.2
754	3.93
755	3.75
756	3.75
757	3.93
758	4.22
759	4.48
760	4.58
761	4.47
762	4.25
763	4.09
764	4.13
765	4.36
766	4.57
767	4.57
768	4.3
769	3.92
770	3.66
771	3.68
772	3.95
773	4.29
774	4.5
775	4.45
776	4.12
777	3.62
778	3.14
779	2.84
780	2.73
781	2.71
782	2.71
783	2.74
784	2.89
785	3.18
786	3.54
787	3.86
788	4.09
789	4.24
790	4.28
791	4.12
792	3.7
793	3.12
794	2.68
795	2.63
796	2.97
797	3.41
798	3.61
799	3.46
800	3.18
801	3.09
802	3.36
803	4
804	4.83
805	5.66
806	6.25
807	6.43
808	6.17
809	5.58
810	4.87
811	4.16
812	3.48
813	2.88
814	2.44
815	2.25
816	2.37
817	2.75
818	3.24
819	3.63
820	3.78
821	3.74
822	3.77
823	4.14
824	4.84
825	5.55
826	5.86
827	5.57
828	4.84
829	4.03
830	3.46
831	3.16
832	2.98
833	2.76
834	2.5
835	2.34
836	2.48
837	2.92
838	3.48
839	3.81
840	3.68
841	3.11
842	2.35
843	1.8
844	1.73
845	2.22
846	2.99
847	3.61
848	3.64
849	2.96
850	1.84
851	0.73
852	0.07
853	0
854	0.46
855	1.12
856	1.73
857	2.16
858	2.39
859	2.41
860	2.24
861	1.95
862	1.65
863	1.44
864	1.36
865	1.44
866	1.65
867	1.89
868	2.07
869	2.03
870	1.68
871	1.1
872	0.57
873	0.45
874	0.91
875	1.86
876	2.94
877	3.83
878	4.34
879	4.51
880	4.41
881	4.11
882	3.63
883	3.08
884	2.6
885	2.35
886	2.33
887	2.46
888	2.56
889	2.52
890	2.3
891	2.02
892	1.84
893	1.98
894	2.5
895	3.3
896	4.1
897	4.56
898	4.51
899	4.04
900	3.47
901	3.09
902	3.03
903	3.15
904	3.17
905	2.96
906	2.63
907	2.37
908	2.29
909	2.27
910	2.19
911	2.14
912	2.28
913	2.72
914	3.35
915	3.93
916	4.25
917	4.14
918	3.59
919	2.75
920	1.89
921	1.21
922	0.75
923	0.45
924	0.22
925	0.07
926	0
927	0
928	0.14
929	0.5
930	1.13
931	1.95
932	2.82
933	3.62
934	4.33
935	4.98
936	5.48
937	5.65
938	5.37
939	4.71
940	3.97
941	3.42
942	3.18
943	3.16
944	3.17
945	3.07
946	2.92
947	2.87
948	3.02
949	3.4
950	3.89
951	4.24
952	4.23
953	3.75
954	2.88
955	1.89
956	1.06
957	0.6
958	0.63
959	1.13
960	1.89
961	2.62
962	3.07
963	3.2
964	3.08
965	2.83
966	2.55
967	2.37
968	2.45
969	2.89
970	3.6
971	4.31
972	4.71
973	4.68
974	4.36
975	4.07
976	4.03
977	4.26
978	4.64
979	5.01
980	5.22
981	5.24
982	5.2
983	5.36
984	5.86
985	6.51
986	6.91
987	6.75
988	6.09
989	5.14
990	4.09
991	3.01
992	2.02
993	1.3
994	1.06
995	1.29
996	1.79
997	2.31
998	2.7
999	2.95
1000	3.12
1001	3.31
1002	3.58
1003	3.96
1004	4.44
1005	5
1006	5.62
1007	6.23
1008	6.73
1009	6.99
1010	6.9
1011	6.47
1012	5.83
1013	5.23
1014	4.82
1015	4.6
1016	4.43
1017	4.18
1018	3.77
1019	3.21
1020	2.57
1021	1.94
1022	1.45
1023	1.24
1024	1.39
1025	1.79
1026	2.21
1027	2.4
1028	2.36
1029	2.33
1030	2.64
1031	3.46
1032	4.63
1033	5.78
1034	6.58
1035	6.83
1036	6.6
1037	6.19
1038	5.96
1039	6.13
1040	6.64
1041	7.13
1042	7.21
1043	6.72
1044	5.77
1045	4.64
1046	3.59
1047	2.69
1048	1.87
1049	1.14
1050	0.56
1051	0.22
1052	0.07
1053	0
1054	0
1055	0.13
1056	0.43
1057	0.78
1058	0.98
1059	0.99
1060	1.01
1061	1.37
1062	2.21
1063	3.37
1064	4.44
1065	5.02
1066	4.97
1067	4.46
1068	3.83
1069	3.29
1070	2.88
1071	2.5
1072	2.13
1073	1.84
1074	1.79
1075	2.05
1076	2.55
1077	3.11
1078	3.57
1079	3.87
1080	0
1081	0
1082	0
1083	0
1084	0
1085	0
1086	0
1087	0.48
1088	1.02
1089	1.22
1090	1.05
1091	0.68
1092	0.3
1093	0
1094	0
1095	0
1096	0
1097	0
1098	0
1099	0
1100	0
1101	0
1102	0
1103	0
1104	0
1105	0
1106	0
1107	0.33
1108	0.5
1109	0.22
1110	0
1111	0
1112	0
1113	0
1114	0
1115	0
1116	0
1117	0
1118	0
1119	0
1120	0
1121	0
1122	0
1123	0
1124	0
1125	0
1126	0.14
1127	0.47
1128	0.79
1129	1
1130	0.95
1131	0.61
1132	0.11
1133	0
1134	0
1135	0
1136	0
1137	0
1138	0
1139	0
1140	0
1141	0
1142	0
1143	0
1144	0.22
1145	0.59
1146	0.71
1147	0.76
1148	1
1149	1.51
1150	2.1
1151	2.48
1152	2.46
1153	2.15
1154	1.77
1155	1.48
1156	1.27
1157	1.13
1158	1.09
1159	1.17
1160	1.28
1161	1.24
1162	1.01
1163	0.67
1164	0.44
1165	0.47
1166	0.73
1167	1.07
1168	1.3
1169	1.31
1170	1.14
1171	0.95
1172	0.93
1173	1.2
1174	1.69
1175	2.27
1176	2.74
1177	2.94
1178	2.82
1179	2.44
1180	1.98
1181	1.68
1182	1.72
1183	2.13
1184	2.76
1185	3.36
1186	3.78
1187	4.09
1188	4.48
1189	5.15
1190	6.12
1191	7.26
1192	8.4
1193	9.42
1194	10.58
1195	12.81
1196	18.67
1197	34.26
1198	72.34
1199	154.68
1200	309.35
1201	558.24
1202	896.37
1203	1274.75
1204	1604.13
1205	1786.91
1206	1763.46
1207	1543.51
1208	1200.7
1209	834.31
1210	524.63
1211	308.36
1212	181.53
1213	118.78
1214	92.61
1215	83.56
1216	81.41
1217	81.92
1218	83.25
1219	83.95
1220	82.64
1221	78.54
1222	71.94
1223	64.12
1224	56.77
1225	51.17
1226	47.7
1227	45.87
1228	44.74
1229	43.5
1230	41.72
1231	39.43
1232	36.76
1233	33.83
1234	30.62
1235	27.14
1236	23.54
1237	20.12
1238	17.27
1239	15.26
1240	14.25
1241	14.13
1242	14.51
1243	14.88
1244	14.83
1245	14.3
1246	13.57
1247	12.97
1248	12.66
1249	12.58
1250	12.57
1251	12.56
1252	12.58
1253	12.64
1254	12.64
1255	12.46
1256	12.03
1257	11.4
1258	10.76
1259	10.25
1260	9.9
1261	9.62
1262	9.27
1263	8.81
1264	8.3
1265	7.85
1266	7.52
1267	7.28
1268	7.06
1269	6.77
1270	6.38
1271	5.95
1272	5.67
1273	5.72
1274	6.18
1275	6.95
1276	7.75
1277	8.3
1278	8.55
1279	8.66
1280	8.85
1281	9.17
1282	9.45
1283	9.51
1284	9.38
1285	9.28
1286	9.37
1287	9.65
1288	9.95
1289	10.06
1290	9.92
1291	9.58
1292	9.15
1293	8.75
1294	8.46
1295	8.32
1296	8.35
1297	8.57
1298	8.96
1299	9.52
1300	10.16
1301	10.75
1302	11.15
1303	11.26
1304	11.11
1305	10.86
1306	10.69
1307	10.72
1308	10.89
1309	11.09
1310	11.23
1311	11.33
1312	11.44
1313	11.58
1314	11.76
1315	12.08
1316	12.66
1317	13.56
1318	14.67
1319	15.71
1320	16.39
1321	16.55
1322	16.3
1323	15.96
1324	15.87
1325	16.24
1326	17.01
1327	17.94
1328	18.74
1329	19.23
1330	19.35
1331	19.15
1332	18.73
1333	18.3
1334	18.03
1335	18.07
1336	18.46
1337	19.12
1338	19.91
1339	20.71
1340	21.45
1341	22.05
1342	22.39
1343	22.31
1344	21.65
1345	20.38
1346	18.68
1347	16.89
1348	15.44
1349	14.68
1350	14.74
1351	15.47
1352	16.49
1353	17.45
1354	18.16
1355	18.67
1356	19.14
1357	19.66
1358	20.23
1359	20.89
1360	21.68
1361	22.63
1362	23.65
1363	24.58
1364	25.22
1365	25.49
1366	25.4
1367	25.12
1368	24.84
1369	24.71
1370	24.69
1371	24.63
1372	24.39
1373	23.96
1374	23.35
1375	22.62
1376	21.87
1377	21.3
1378	21.15
1379	21.51
1380	22.26
1381	23
1382	23.27
1383	22.79
1384	21.68
1385	20.37
1386	19.31
1387	18.71
1388	18.45
1389	18.31
1390	18.15
1391	17.93
1392	17.65
1393	17.34
1394	17.12
1395	17.14
1396	17.52
1397	18.16
1398	18.81
1399	19.24
1400	19.44
1401	19.56
1402	19.77
1403	19.98
1404	20
1405	19.72
1406	19.27
1407	18.85
1408	18.58
1409	18.49
1410	18.49
1411	18.5
1412	18.37
1413	18.06
1414	17.61
1415	17.14
1416	16.79
1417	16.66
1418	16.76
1419	17.1
1420	17.65
1421	18.39
1422	19.27
1423	20.14
1424	20.75
1425	20.92
1426	20.76
1427	20.6
1428	20.8
1429	21.44
1430	22.29
1431	23.05
1432	23.57
1433	23.96
1434	24.45
1435	25.18
1436	26.1
1437	26.95
1438	27.52
1439	27.7
1440	27.57
1441	27.28
1442	26.92
1443	26.57
1444	26.21
1445	25.79
1446	25.29
1447	24.77
1448	24.24
1449	23.64
1450	22.86
1451	21.89
1452	20.92
1453	20.25
1454	20.16
1455	20.81
1456	22.1
1457	23.66
1458	25
1459	25.75
1460	25.86
1461	25.55
1462	25.11
1463	24.72
1464	24.43
1465	24.22
1466	24.13
1467	24.25
1468	24.72
1469	25.53
1470	26.48
1471	27.2
1472	27.48
1473	27.45
1474	27.43
1475	27.61
1476	27.88
1477	27.96
1478	27.69
1479	27.18
1480	26.63
1481	26.17
1482	25.78
1483	25.44
1484	25.17
1485	24.98
1486	24.9
1487	25.03
1488	25.56
1489	26.66
1490	28.32
1491	30.29
1492	32.19
1493	33.71
1494	34.75
1495	35.39
1496	35.7
1497	35.72
1498	35.48
1499	35.13
1500	34.91
1501	35.06
1502	35.61
1503	36.32
1504	36.92
1505	37.32
1506	37.65
1507	38.09
1508	38.68
1509	39.31
1510	39.8
1511	40.02
1512	39.92
1513	39.46
1514	38.66
1515	37.57
1516	36.36
1517	35.27
1518	34.52
1519	34.26
1520	34.42
1521	34.83
1522	35.26
1523	35.65
1524	36.1
1525	36.87
1526	38.2
1527	40.14
1528	42.49
1529	44.9
1530	47.04
1531	48.77
1532	50.24
1533	51.71
1534	53.33
1535	54.97
1536	56.26
1537	56.97
1538	57.2
1539	57.32
1540	57.62
1541	58.1
1542	58.42
1543	58.26
1544	57.48
1545	56.19
1546	54.6
1547	52.79
1548	50.85
1549	48.94
1550	47.41
1551	46.66
1552	46.86
1553	47.8
1554	49.08
1555	50.35
1556	51.44
1557	52.27
1558	52.83
1559	53.2
1560	53.57
1561	54.2
1562	55.22
1563	56.66
1564	58.4
1565	60.35
1566	62.34
1567	64.1
1568	65.3
1569	65.61
1570	64.85
1571	63.06
1572	60.54
1573	57.77
1574	55.26
1575	53.38
1576	52.37
1577	52.42
1578	53.62
1579	55.79
1580	58.48
1581	61.11
1582	63.23
1583	64.75
1584	65.89
1585	67.02
1586	68.39
1587	69.93
1588	71.36
1589	72.5
1590	73.49
1591	74.55
1592	75.67
1593	76.46
1594	76.47
1595	75.63
1596	74.36
1597	73.29
1598	72.94
1599	73.41
1600	74.45
1601	75.72
1602	77.16
1603	79.13
1604	82.27
1605	87.01
1606	93.27
1607	100.28
1608	106.73
1609	111.07
1610	112.16
1611	109.86
1612	105.1
1613	99.4
1614	94.19
1615	90.34
1616	88.22
1617	87.85
1618	89.03
1619	91.39
1620	94.29
1621	96.93
1622	98.47
1623	98.34
1624	96.47
1625	93.32
1626	89.54
1627	85.69
1628	82.26
1629	79.79
1630	78.85
1631	79.77
1632	82.49
1633	86.69
1634	91.9
1635	97.39
1636	102.12
1637	104.88
1638	104.89
1639	102.3
1640	98.22
1641	94.19
1642	91.55
1643	90.95
1644	92.32
1645	95.04
1646	98.21
1647	101.02
1648	102.94
1649	103.87
1650	104.06
1651	103.95
1652	103.95
1653	104.3
1654	105.05
1655	106.07
1656	107.13
1657	107.95
1658	108.34
1659	108.21
1660	107.57
1661	106.55
1662	105.48
1663	104.8
1664	105.1
1665	106.92
1666	110.65
1667	116.27
1668	123.2
1669	130.49
1670	137.18
1671	142.55
1672	146.13
1673	147.59
1674	146.88
1675	144.38
1676	140.77
1677	136.72
1678	132.55
1679	128.21
1680	123.59
1681	118.8
1682	114.32
1683	110.91
1684	109.2
1685	109.4
1686	111.21
1687	114.18
1688	118.05
1689	122.59
1690	127.35
1691	131.5
1692	134.22
1693	135.13
1694	134.5
1695	132.97
1696	131.11
1697	129.22
1698	127.48
1699	126.22
1700	125.97
1701	127.15
1702	129.64
1703	132.76
1704	135.68
1705	137.86
1706	139.25
1707	140.12
1708	140.71
1709	141.12
1710	141.34
1711	141.54
1712	142.05
1713	143.3
1714	145.49
1715	148.38
1716	151.29
1717	153.49
1718	154.64
1719	154.76
1720	154.05
1721	152.72
1722	151.09
1723	149.62
1724	148.75
1725	148.6
1726	148.97
1727	149.74
1728	150.97
1729	152.74
1730	154.86
1731	156.8
1732	158.02
1733	158.3
1734	157.84
1735	157.17
1736	156.96
1737	157.81
1738	159.96
1739	163.13
1740	166.59
1741	169.5
1742	171.37
1743	172.19
1744	172.28
1745	171.93
1746	171.06
1747	169.43
1748	166.91
1749	163.76
1750	160.55
1751	157.69
1752	155.26
1753	153.07
1754	151.02
1755	149.28
1756	148.19
1757	148.16
1758	149.57
1759	152.69
1760	157.37
1761	162.78
1762	167.58
1763	170.5
1764	170.93
1765	169.02
1766	165.29
1767	160.48
1768	155.46
1769	151.29
1770	148.93
1771	148.9
1772	150.99
1773	154.42
1774	158.31
1775	162.3
1776	166.68
1777	172.04
1778	178.56
1779	185.63
1780	191.99
1781	196.44
1782	198.4
1783	197.99
1784	195.77
1785	192.29
1786	187.98
1787	183.27
1788	178.7
1789	174.82
1790	172.04
1791	170.51
1792	170.18
1793	170.73
1794	171.77
1795	172.9
1796	174
1797	175.08
1798	176.08
1799	176.68
1800	176.51
1801	175.5
1802	174.08
1803	173.01
1804	172.97
1805	174.24
1806	176.66
1807	179.92
1808	183.68
1809	187.66
1810	191.4
1811	194.32
1812	195.78
1813	195.24
1814	192.37
1815	187.4
1816	181.27
1817	175.41
1818	170.99
1819	168.48
1820	167.62
1821	167.9
1822	168.91
1823	170.36
1824	171.97
1825	173.46
1826	174.93
1827	177.11
1828	181.38
1829	189.45
1830	203.09
1831	224.05
1832	253.93
1833	294.02
1834	344.9
1835	405.81
1836	474.11
1837	544.9
1838	611.4
1839	666.11
1840	702.76
1841	718.43
1842	714.42
1843	695.12
1844	665.4
1845	628.65
1846	586.81
1847	541.76
1848	496.25
1849	453.47
1850	415.72
1851	383.77
1852	357.15
1853	334.85
1854	315.73
1855	298.65
1856	282.4
1857	265.79
1858	247.89
1859	228.19
1860	206.71
1861	184.08
1862	161.27
1863	139.35
1864	119.28
1865	101.7
1866	86.93
1867	74.89
1868	65.26
1869	57.53
1870	51.17
1871	45.83
1872	41.35
1873	37.72
1874	34.88
1875	32.6
1876	30.57
1877	28.63
1878	26.89
1879	25.69
1880	25.25
1881	25.54
1882	26.18
1883	26.68
1884	26.63
1885	25.9
1886	24.58
1887	22.88
1888	21.13
1889	19.67
1890	18.79
1891	18.65
1892	19.15
1893	20.04
1894	20.95
1895	21.57
1896	21.68
1897	21.34
1898	20.8
1899	20.43
1900	20.47
1901	20.9
1902	21.48
1903	22.03
1904	22.51
1905	22.99
1906	23.49
1907	23.92
1908	24.14
1909	24.14
1910	23.9
1911	23.36
1912	22.45
1913	21.21
1914	19.95
1915	19.03
1916	18.62
1917	18.62
1918	18.8
1919	18.96
1920	19.03
1921	19.05
1922	19.03
1923	18.94
1924	18.73
1925	18.44
1926	18.22
1927	18.17
1928	18.33
1929	18.66
1930	19.1
1931	19.6
1932	20.03
1933	20.21
1934	20.01
1935	19.38
1936	18.37
1937	17.2
1938	16.18
1939	15.67
1940	15.89
1941	16.72
1942	17.74
1943	18.44
1944	18.5
1945	17.91
1946	16.87
1947	15.74
1948	14.82
1949	14.31
1950	14.18
1951	14.24
1952	14.27
1953	14.08
1954	13.6
1955	12.89
1956	12.06
1957	11.28
1958	10.69
1959	10.38
1960	10.41
1961	10.79
1962	11.45
1963	12.15
1964	12.58
1965	12.6
1966	12.3
1967	11.89
1968	11.48
1969	11.07
1970	10.67
1971	10.44
1972	10.55
1973	11.06
1974	11.83
1975	12.52
1976	12.81
1977	12.58
1978	11.98
1979	11.3
1980	10.75
1981	10.32
1982	10.01
1983	9.89
1984	10.11
1985	10.63
1986	11.22
1987	11.5
1988	11.23
1989	10.5
1990	9.64
1991	9.08
1992	8.99
1993	9.25
1994	9.58
1995	9.75
1996	9.58
1997	9.05
1998	8.24
1999	7.35
2000	6.55
[truncated: 698 more rows]
