# Supplementary material for: Improvement of Peak Integration in Capillary Electrophoresis: Reference Data Set No. 1
Source: Electrophoresis. 2026 Mar 11;47(4):276–94. doi: 10.1002/elps.70077 (PMC13084974; doi:10.1002/elps.70077)
Supplement: Supplementary file 2 — Supporting File 2: elps70077‐sup‐0002‐RawElectropherograms.zip. [file ELPS-47--s002.zip › Raw Electropherograms/com1-type1-sam9-R.csv]

1	0
2	0
3	0
4	0
5	0
6	0
7	0
8	0
9	0
10	0
11	0
12	0
13	0
14	0
15	0
16	0
17	0
18	0.52
19	0.72
20	0.67
21	0.55
22	0.53
23	0.62
24	0.74
25	0.86
26	0.98
27	1.06
28	1.03
29	0.85
30	0.53
31	0.18
32	0
33	0.05
34	0.52
35	1.3
36	2.1
37	2.66
38	2.87
39	2.8
40	2.55
41	2.18
42	1.81
43	1.56
44	1.56
45	1.82
46	2.23
47	2.63
48	2.97
49	3.25
50	3.46
51	3.5
52	3.31
53	2.98
54	2.64
55	2.37
56	2.17
57	2.05
58	2.01
59	2.12
60	2.34
61	2.61
62	2.86
63	3.01
64	2.99
65	2.83
66	2.73
67	2.87
68	3.29
69	3.86
70	4.33
71	4.56
72	4.53
73	4.3
74	3.99
75	3.65
76	3.29
77	2.85
78	2.31
79	1.8
80	1.48
81	1.42
82	1.49
83	1.49
84	1.27
85	0.84
86	0.35
87	0.02
88	0
89	0.33
90	1
91	1.91
92	2.82
93	3.47
94	3.66
95	3.37
96	2.76
97	2.13
98	1.78
99	1.86
100	2.76
101	2.97
102	2.84
103	2.49
104	2.18
105	2.1
106	2.38
107	2.94
108	3.59
109	4.1
110	4.38
111	4.44
112	4.39
113	4.31
114	4.29
115	4.37
116	4.52
117	4.53
118	4.12
119	3.21
120	2.01
121	0.97
122	0.51
123	0.81
124	1.59
125	2.44
126	2.99
127	3.04
128	2.68
129	2.11
130	1.61
131	1.33
132	1.32
133	1.53
134	1.84
135	2.15
136	2.43
137	2.7
138	2.97
139	3.21
140	3.36
141	3.4
142	3.43
143	3.6
144	4.02
145	4.66
146	5.36
147	5.88
148	5.97
149	5.51
150	4.56
151	3.35
152	2.24
153	1.56
154	1.47
155	1.97
156	2.83
157	3.7
158	4.15
159	3.88
160	2.91
161	1.63
162	0.56
163	0.03
164	0
165	0.17
166	0.43
167	0.7
168	0.94
169	1.01
170	0.79
171	0.36
172	0
173	0.05
174	0.71
175	1.86
176	3.09
177	3.93
178	4.09
179	3.69
180	3.15
181	2.88
182	3.04
183	3.5
184	4.05
185	4.49
186	4.77
187	4.92
188	5.04
189	5.15
190	5.17
191	4.94
192	4.41
193	3.75
194	3.29
195	3.23
196	3.58
197	4.12
198	4.63
199	4.95
200	5.04
201	4.89
202	4.52
203	3.93
204	3.2
205	2.54
206	2.25
207	2.6
208	3.47
209	4.47
210	5.15
211	5.3
212	5.13
213	5.01
214	5.18
215	5.52
216	5.7
217	5.51
218	4.96
219	4.26
220	3.56
221	2.93
222	2.38
223	1.99
224	1.8
225	1.73
226	1.59
227	1.22
228	0.65
229	0.13
230	0
231	0.44
232	1.57
233	3.18
234	4.86
235	6.11
236	6.64
237	6.48
238	5.99
239	5.55
240	5.33
241	5.24
242	5.08
243	4.7
244	4.12
245	3.54
246	3.25
247	3.41
248	4.04
249	4.96
250	5.87
251	6.47
252	6.6
253	6.23
254	5.48
255	4.55
256	3.75
257	3.35
258	3.51
259	4.14
260	5
261	5.78
262	6.3
263	6.56
264	6.71
265	6.88
266	7.06
267	7.16
268	7.09
269	6.8
270	6.29
271	5.61
272	4.92
273	4.42
274	4.24
275	4.32
276	4.42
277	4.33
278	3.94
279	3.33
280	2.7
281	2.22
282	1.96
283	1.93
284	2.06
285	2.33
286	2.7
287	3.11
288	3.47
289	3.68
290	3.71
291	3.64
292	3.55
293	3.43
294	3.29
295	3.24
296	3.46
297	4.1
298	5.19
299	6.59
300	8
301	9.13
302	8.37
303	7.02
304	5.63
305	4.7
306	4.4
307	4.56
308	4.88
309	5.14
310	5.29
311	5.29
312	5.08
313	4.58
314	3.83
315	2.98
316	2.22
317	1.7
318	1.48
319	1.55
320	1.86
321	2.42
322	3.24
323	4.25
324	5.29
325	6.1
326	6.5
327	6.42
328	5.93
329	5.14
330	4.24
331	3.41
332	2.81
333	2.55
334	2.61
335	2.84
336	3.01
337	2.95
338	2.7
339	2.42
340	2.28
341	2.32
342	2.47
343	2.64
344	2.79
345	2.89
346	2.92
347	2.88
348	2.71
349	2.33
350	1.69
351	0.9
352	0.24
353	0.02
354	0.44
355	1.33
356	2.38
357	3.19
358	3.49
359	3.3
360	2.86
361	2.51
362	2.44
363	2.64
364	2.95
365	3.24
366	3.49
367	3.74
368	3.96
369	3.96
370	3.55
371	2.67
372	1.56
373	0.58
374	0.05
375	0
376	0.25
377	0.61
378	1.02
379	1.51
380	2.04
381	2.52
382	2.78
383	2.76
384	2.51
385	2.22
386	2.14
387	2.41
388	2.89
389	3.21
390	3.06
391	2.41
392	1.51
393	0.68
394	0.16
395	0
396	0.21
397	0.76
398	1.54
399	2.32
400	2.86
401	3.08
402	3.12
403	3.2
404	3.41
405	3.56
406	3.36
407	2.76
408	2.07
409	1.7
410	1.88
411	2.46
412	3.07
413	3.37
414	3.26
415	2.96
416	2.76
417	2.91
418	3.37
419	3.93
420	4.3
421	4.37
422	4.18
423	3.87
424	3.63
425	3.67
426	4.18
427	5.16
428	6.37
429	7.42
430	8.05
431	8.26
432	8.18
433	7.99
434	7.82
435	7.74
436	7.71
437	7.51
438	6.97
439	6.15
440	5.41
441	5.09
442	5.18
443	5.44
444	5.68
445	5.9
446	6.18
447	6.48
448	6.58
449	6.34
450	5.81
451	5.17
452	4.57
453	3.98
454	3.33
455	2.64
456	2.11
457	1.95
458	2.17
459	2.56
460	2.85
461	2.87
462	2.61
463	2.18
464	1.74
465	1.44
466	1.47
467	1.84
468	2.44
469	2.98
470	3.24
471	3.24
472	3.2
473	3.23
474	3.26
475	3.06
476	2.55
477	1.87
478	1.26
479	0.85
480	0.66
481	0.62
482	0.7
483	0.89
484	1.21
485	1.72
486	2.41
487	3.24
488	4.09
489	4.87
490	5.58
491	6.27
492	6.91
493	7.36
494	7.46
495	7.15
496	6.56
497	5.96
498	5.58
499	5.5
500	5.61
501	5.69
502	5.52
503	4.37
504	3.78
505	3.47
506	3.49
507	3.75
508	4.14
509	4.53
510	4.84
511	4.98
512	4.94
513	4.8
514	4.7
515	4.75
516	4.97
517	5.23
518	5.46
519	5.64
520	5.82
521	5.96
522	5.97
523	5.76
524	5.42
525	5.17
526	5.24
527	5.65
528	6.18
529	6.49
530	6.42
531	6.06
532	5.56
533	4.98
534	4.21
535	3.17
536	2.05
537	1.28
538	1.24
539	2.02
540	3.36
541	4.81
542	5.87
543	6.27
544	6.05
545	5.5
546	4.92
547	4.52
548	4.3
549	4.23
550	4.27
551	4.38
552	4.48
553	4.45
554	4.22
555	3.91
556	3.66
557	3.53
558	3.4
559	3.07
560	2.45
561	1.69
562	1.16
563	1.15
564	1.65
565	2.31
566	2.72
567	2.7
568	2.42
569	2.25
570	2.42
571	2.8
572	3.02
573	2.72
574	1.89
575	0.84
576	0.08
577	0
578	0.74
579	2.04
580	3.36
581	4.22
582	4.44
583	4.23
584	3.9
585	3.69
586	3.64
587	3.64
588	3.58
589	3.38
590	3
591	2.54
592	2.15
593	2.01
594	2.23
595	2.79
596	3.51
597	4.09
598	4.27
599	4
600	3.5
601	3.14
602	3.17
603	3.6
604	4.24
605	4.84
606	5.26
607	5.53
608	5.79
609	6.14
610	6.55
611	6.88
612	6.97
613	6.72
614	6.15
615	5.4
616	4.73
617	4.41
618	4.51
619	4.87
620	5.21
621	5.34
622	5.3
623	5.26
624	5.35
625	5.66
626	6.13
627	6.6
628	6.83
629	6.65
630	6.07
631	5.34
632	4.81
633	4.76
634	5.21
635	5.75
636	5.88
637	5.4
638	4.63
639	4.14
640	4.27
641	4.91
642	5.58
643	5.8
644	5.39
645	4.5
646	3.56
647	3.03
648	3.18
649	3.98
650	5.11
651	6.13
652	6.7
653	6.7
654	6.2
655	5.39
656	4.51
657	3.82
658	3.43
659	3.29
660	3.25
661	3.18
662	3.17
663	3.44
664	4.28
665	5.69
666	7.34
667	8.69
668	9.35
669	9.31
670	8.82
671	8.15
672	7.42
673	6.63
674	5.78
675	4.97
676	4.32
677	3.9
678	3.71
679	3.68
680	3.82
681	4.15
682	4.63
683	5.05
684	5.12
685	4.67
686	3.74
687	2.55
688	1.39
689	0.5
690	0.03
691	0
692	0.24
693	0.65
694	1.11
695	1.49
696	1.72
697	1.76
698	1.72
699	1.82
700	2.27
701	3.12
702	4.17
703	5.76
704	5.97
705	5.83
706	5.48
707	4.99
708	4.38
709	3.68
710	2.98
711	2.42
712	2.14
713	2.24
714	2.67
715	3.22
716	3.61
717	3.65
718	3.37
719	2.94
720	2.53
721	2.26
722	2.19
723	2.27
724	2.37
725	2.31
726	2
727	1.53
728	1.09
729	0.87
730	0.94
731	1.24
732	1.57
733	1.74
734	1.69
735	1.6
736	1.67
737	1.98
738	2.35
739	2.61
740	2.7
741	2.7
742	2.67
743	2.63
744	2.58
745	2.49
746	2.34
747	2.11
748	1.84
749	1.59
750	1.42
751	1.29
752	1.1
753	0.8
754	0.5
755	0.42
756	0.72
757	1.28
758	1.91
759	2.42
760	2.77
761	3.05
762	3.31
763	3.48
764	3.46
765	3.27
766	3.03
767	2.82
768	2.51
769	1.96
770	1.21
771	0.47
772	0.02
773	0
774	0.38
775	1.01
776	1.67
777	2.16
778	2.28
779	2.02
780	1.58
781	1.29
782	1.31
783	1.55
784	1.79
785	1.89
786	1.88
787	1.87
788	1.92
789	2.06
790	2.3
791	2.53
792	2.6
793	2.46
794	2.2
795	2.07
796	2.21
797	2.51
798	2.73
799	2.71
800	2.55
801	2.47
802	2.61
803	2.91
804	3.16
805	3.2
806	3
807	2.68
808	2.42
809	2.38
810	2.58
811	2.89
812	3.2
813	3.46
814	3.69
815	3.88
816	4.01
817	4.05
818	4.06
819	4.04
820	3.91
821	3.51
822	2.82
823	2.07
824	1.56
825	1.47
826	1.79
827	2.33
828	2.95
829	3.48
830	3.86
831	4.12
832	4.41
833	4.89
834	5.49
835	5.93
836	5.88
837	5.27
838	4.34
839	3.52
840	3.14
841	3.22
842	3.58
843	4
844	4.33
845	4.5
846	4.38
847	3.86
848	2.95
849	1.83
850	0.83
851	0.19
852	0
853	0.13
854	0.44
855	0.81
856	1.23
857	1.74
858	2.38
859	3.17
860	4.01
861	4.73
862	5.07
863	4.93
864	4.39
865	3.66
866	2.94
867	2.36
868	2.04
869	2.03
870	2.22
871	2.43
872	2.5
873	2.37
874	2.13
875	1.87
876	1.64
877	1.43
878	1.21
879	0.98
880	0.77
881	0.58
882	0.37
883	0.14
884	0
885	0.15
886	0.73
887	1.65
888	2.58
889	3.16
890	3.24
891	2.86
892	2.27
893	1.69
894	1.21
895	0.85
896	0.58
897	0.46
898	0.59
899	0.92
900	1.35
901	1.79
902	2.27
903	2.83
904	3.97
905	4.13
906	3.81
907	3.13
908	2.45
909	2.15
910	2.34
911	2.82
912	3.29
913	3.54
914	3.57
915	3.51
916	3.42
917	3.2
918	2.73
919	2
920	1.17
921	0.5
922	0.11
923	0
924	0.14
925	0.54
926	1.18
927	1.96
928	2.76
929	3.51
930	4.18
931	4.75
932	5.14
933	5.24
934	4.89
935	4.13
936	3.24
937	2.57
938	2.29
939	2.25
940	2.2
941	2.06
942	1.96
943	2.12
944	2.61
945	3.24
946	3.66
947	3.65
948	3.31
949	2.95
950	2.84
951	3
952	3.27
953	3.49
954	3.54
955	3.43
956	3.19
957	2.86
958	2.51
959	2.18
960	1.91
961	1.76
962	1.73
963	1.82
964	1.97
965	2.08
966	2.07
967	1.96
968	1.85
969	1.84
970	1.91
971	2
972	2.05
973	2.21
974	2.64
975	3.38
976	4.28
977	5.15
978	5.89
979	6.51
980	6.94
981	7.03
982	6.66
983	5.85
984	4.74
985	3.48
986	2.28
987	1.41
988	1.13
989	1.56
990	2.46
991	3.39
992	3.96
993	4.08
994	3.92
995	3.75
996	3.8
997	4.15
998	4.69
999	5.15
1000	5.25
1001	4.94
1002	4.37
1003	3.77
1004	3.27
1005	2.92
1006	2.76
1007	2.84
1008	3.15
1009	3.6
1010	4.08
1011	4.43
1012	4.49
1013	4.16
1014	3.45
1015	2.56
1016	1.72
1017	1.1
1018	0.7
1019	0.4
1020	0.14
1021	0
1022	0.17
1023	0.79
1024	1.81
1025	2.93
1026	3.83
1027	4.35
1028	4.61
1029	4.84
1030	5.17
1031	5.47
1032	5.52
1033	5.22
1034	4.69
1035	4.27
1036	4.23
1037	4.61
1038	5.14
1039	5.38
1040	5.01
1041	4.05
1042	2.85
1043	1.82
1044	1.15
1045	0.78
1046	0.58
1047	0.47
1048	0.47
1049	0.59
1050	0.79
1051	1.04
1052	1.33
1053	1.69
1054	2.17
1055	2.71
1056	3.22
1057	3.57
1058	3.7
1059	3.68
1060	3.56
1061	3.39
1062	3.16
1063	2.89
1064	2.62
1065	2.36
1066	2.02
1067	1.49
1068	0.78
1069	0.17
1070	0
1071	0.39
1072	1.32
1073	2.41
1074	3.27
1075	0
1076	0
1077	0
1078	0
1079	0
1080	0
1081	0
1082	0
1083	0
1084	0
1085	0
1086	0
1087	0
1088	0
1089	0
1090	0
1091	0
1092	0
1093	0
1094	0
1095	0
1096	0.09
1097	0.08
1098	0.2
1099	0.75
1100	1.74
1101	2.81
1102	3.41
1103	3.21
1104	2.38
1105	1.46
1106	0.89
1107	1.11
1108	1.35
1109	1.42
1110	1.27
1111	0.91
1112	0.41
1113	0
1114	0
1115	0
1116	0.1
1117	0.22
1118	0
1119	0
1120	0
1121	0
1122	0
1123	0
1124	0.85
1125	1.39
1126	1.48
1127	1.25
1128	0.98
1129	0.93
1130	1.18
1131	1.57
1132	1.91
1133	2.03
1134	1.85
1135	1.41
1136	0.85
1137	0.43
1138	0.39
1139	0.79
1140	1.42
1141	1.86
1142	1.78
1143	1.13
1144	0.15
1145	0
1146	0
1147	0
1148	0
1149	0
1150	0
1151	0.13
1152	0.11
1153	0.02
1154	0.03
1155	0.08
1156	0
1157	0
1158	0
1159	0
1160	0
1161	0.15
1162	0.33
1163	0
1164	0
1165	0
1166	0
1167	0
1168	0
1169	0
1170	0
1171	0
1172	0.12
1173	0.46
1174	0.77
1175	1.06
1176	1.3
1177	1.47
1178	1.62
1179	1.78
1180	1.92
1181	1.98
1182	2.03
1183	2.21
1184	2.66
1185	3.38
1186	4.22
1187	4.97
1188	5.47
1189	5.7
1190	5.79
1191	5.95
1192	6.42
1193	7.37
1194	9.09
1195	12.31
1196	19.31
1197	36.06
1198	75.36
1199	158.83
1200	313.57
1201	559.65
1202	889.99
1203	1254.63
1204	1565.84
1205	1730.55
1206	1695.2
1207	1473.97
1208	1140.53
1209	789.8
1210	496.17
1211	292.22
1212	172.98
1213	114.22
1214	90.01
1215	81.83
1216	79.73
1217	79.55
1218	79.7
1219	79.18
1220	77.05
1221	72.71
1222	66.36
1223	59.05
1224	52.34
1225	47.59
1226	45.34
1227	45.11
1228	45.62
1229	45.53
1230	44.02
1231	41.02
1232	37.03
1233	32.68
1234	28.5
1235	24.77
1236	21.55
1237	18.81
1238	16.55
1239	14.92
1240	14.08
1241	14.02
1242	14.49
1243	15.1
1244	15.5
1245	15.62
1246	15.56
1247	15.43
1248	15.18
1249	14.66
1250	13.78
1251	12.64
1252	11.47
1253	10.48
1254	9.73
1255	9.23
1256	8.9
1257	8.67
1258	8.48
1259	8.27
1260	8.01
1261	7.63
1262	7.15
1263	6.65
1264	6.27
1265	6.12
1266	6.22
1267	6.52
1268	6.92
1269	7.32
1270	7.64
1271	7.86
1272	8.02
1273	8.19
1274	8.4
1275	8.54
1276	8.4
1277	7.87
1278	7.04
1279	6.28
1280	5.97
1281	6.26
1282	7.02
1283	7.94
1284	8.8
1285	9.44
1286	9.76
1287	9.66
1288	9.14
1289	8.38
1290	7.66
1291	7.22
1292	7.21
1293	7.64
1294	8.42
1295	9.37
1296	10.17
1297	10.51
1298	10.26
1299	9.56
1300	8.76
1301	8.18
1302	8.03
1303	8.3
1304	8.8
1305	9.38
1306	9.28
1307	9.17
1308	9.34
1309	9.91
1310	10.75
1311	11.58
1312	12.19
1313	12.59
1314	12.85
1315	13.04
1316	13.21
1317	13.45
1318	13.86
1319	14.51
1320	15.33
1321	16.16
1322	16.78
1323	17.07
1324	17.13
1325	17.19
1326	17.48
1327	18.03
1328	18.66
1329	19.27
1330	19.88
1331	20.55
1332	21.23
1333	21.73
1334	21.87
1335	21.63
1336	21.16
1337	20.72
1338	20.55
1339	20.82
1340	21.54
1341	22.54
1342	23.5
1343	24.05
1344	23.91
1345	22.97
1346	21.34
1347	19.36
1348	17.52
1349	16.22
1350	15.63
1351	15.65
1352	16.12
1353	16.89
1354	17.94
1355	19.28
1356	20.89
1357	22.62
1358	24.27
1359	25.67
1360	26.83
1361	27.87
1362	28.88
1363	29.77
1364	30.43
1365	30.75
1366	30.69
1367	30.2
1368	29.32
1369	28.31
1370	27.62
1371	27.73
1372	28.8
1373	30.51
1374	32.16
1375	33.07
1376	32.9
1377	31.83
1378	30.36
1379	28.97
1380	27.99
1381	27.53
1382	27.6
1383	27.96
1384	28.07
1385	27.36
1386	25.7
1387	23.63
1388	21.96
1389	21.23
1390	21.29
1391	21.54
1392	21.49
1393	21.14
1394	20.86
1395	20.95
1396	21.32
1397	21.7
1398	21.92
1399	22.1
1400	22.41
1401	22.86
1402	23.33
1403	23.72
1404	24.04
1405	24.26
1406	24.32
1407	24.16
1408	23.78
1409	23.29
1410	22.79
1411	22.35
1412	22.02
1413	21.75
1414	21.49
1415	21.22
1416	20.97
1417	20.82
1418	20.9
1419	21.28
1420	22.01
1421	22.99
1422	23.99
1423	24.76
1424	25.25
1425	25.61
1426	26.06
1427	26.67
1428	27.34
1429	27.95
1430	28.59
1431	29.46
1432	30.69
1433	32.22
1434	33.75
1435	35.03
1436	35.96
1437	36.63
1438	37.15
1439	37.52
1440	37.63
1441	37.31
1442	36.54
1443	35.48
1444	34.43
1445	33.57
1446	32.93
1447	32.44
1448	32.08
1449	31.95
1450	32.06
1451	32.26
1452	32.32
1453	32.11
1454	31.79
1455	31.69
1456	32.12
1457	33.06
1458	34.15
1459	34.95
1460	35.31
1461	35.48
1462	35.87
1463	36.69
1464	37.74
1465	38.61
1466	39.05
1467	39.13
1468	39.06
1469	39
1470	39.05
1471	39.28
1472	39.82
1473	40.68
1474	41.63
1475	42.25
1476	42.18
1477	41.31
1478	39.84
1479	38.14
1480	36.67
1481	35.86
1482	35.94
1483	36.85
1484	38.3
1485	40.06
1486	42.03
1487	44.14
1488	46.24
1489	48.12
1490	49.65
1491	50.85
1492	51.77
1493	52.41
1494	52.73
1495	52.73
1496	52.52
1497	52.29
1498	52.12
1499	51.97
1500	51.72
1501	51.4
1502	51.27
1503	51.64
1504	52.67
1505	54.24
1506	57.97
1507	59.67
1508	60.93
1509	61.44
1510	61.02
1511	59.76
1512	57.93
1513	55.8
1514	53.57
1515	51.39
1516	49.52
1517	48.31
1518	48.07
1519	48.86
1520	50.44
1521	52.28
1522	53.86
1523	54.87
1524	55.39
1525	55.73
1526	56.21
1527	56.86
1528	57.49
1529	57.93
1530	58.32
1531	59.08
1532	60.67
1533	63.22
1534	66.57
1535	70.4
1536	74.42
1537	78.36
1538	81.94
1539	84.76
1540	86.43
1541	86.74
1542	85.9
1543	84.56
1544	83.53
1545	83.32
1546	83.97
1547	85.03
1548	85.76
1549	85.4
1550	83.55
1551	80.48
1552	76.99
1553	74.05
1554	72.16
1555	71.21
1556	70.74
1557	70.49
1558	70.65
1559	71.65
1560	73.68
1561	76.45
1562	79.34
1563	81.76
1564	83.46
1565	84.59
1566	85.56
1567	86.87
1568	88.84
1569	91.45
1570	94.22
1571	96.17
1572	96.28
1573	94.05
1574	90
1575	85.41
1576	81.59
1577	79.18
1578	78.09
1579	77.91
1580	78.39
1581	79.57
1582	81.68
1583	84.75
1584	88.36
1585	91.86
1586	94.74
1587	96.91
1588	98.59
1589	100.16
1590	102.05
1591	104.44
1592	107.06
1593	109.24
1594	110.33
1595	110.15
1596	109.13
1597	107.83
1598	106.59
1599	105.36
1600	104.03
1601	102.66
1602	101.73
1603	102.05
1604	104.49
1605	109.58
1606	117.34
1607	127.32
1608	138.86
1609	151.01
1610	162.43
1611	171.47
1612	176.55
1613	176.79
1614	172.45
1615	164.99
1616	156.47
1617	148.76
1618	142.97
1619	139.34
1620	137.62
1621	137.38
1622	138.15
1623	139.35
1624	140.41
1625	141.12
1626	141.6
1627	141.86
1628	141.37
1629	139.29
1630	135.25
1631	129.9
1632	124.77
1633	121.45
1634	120.86
1635	123.08
1636	127.59
1637	133.59
1638	140.06
1639	145.76
1640	149.54
1641	150.73
1642	149.47
1643	146.72
1644	143.8
1645	141.86
1646	141.38
1647	142.11
1648	143.44
1649	144.9
1650	146.35
1651	147.71
1652	148.83
1653	149.5
1654	149.77
1655	150.03
1656	150.96
1657	153.25
1658	157.15
1659	162.18
1660	167.16
1661	170.73
1662	172.14
1663	171.53
1664	169.63
1665	167.22
1666	164.93
1667	163.32
1668	162.99
1669	164.32
1670	167.27
1671	171.31
1672	175.75
1673	180.07
1674	184.17
1675	188.24
1676	192.29
1677	195.73
1678	197.56
1679	197.19
1680	195.08
1681	192.48
1682	190.26
1683	188.12
1684	184.96
1685	180
1686	173.53
1687	166.71
1688	160.72
1689	156.36
1690	154.12
1691	154.42
1692	157.6
1693	163.41
1694	170.74
1695	177.87
1696	183.16
1697	185.74
1698	185.74
1699	184.14
1700	182.19
1701	180.94
1702	180.95
1703	182.31
1704	184.81
1705	188.1
1706	191.7
1707	197.34
1708	198.32
1709	198.18
1710	197.51
1711	196.83
1712	196.27
1713	195.76
1714	195.39
1715	195.4
1716	195.97
1717	197.03
1718	198.44
1719	200.09
1720	201.92
1721	203.77
1722	205.45
1723	206.7
1724	207.22
1725	206.77
1726	205.44
1727	203.83
1728	202.84
1729	203.11
1730	204.57
1731	206.51
1732	208.13
1733	209.07
1734	209.46
1735	209.62
1736	209.6
1737	209.17
1738	208.13
1739	206.64
1740	205.27
1741	204.6
1742	204.74
1743	205.11
1744	204.88
1745	203.72
1746	202
1747	200.48
1748	199.67
1749	199.53
1750	199.81
1751	200.24
1752	200.59
1753	200.45
1754	199.39
1755	197.29
1756	194.44
1757	191.28
1758	188.11
1759	185.26
1760	183.36
1761	183.3
1762	185.61
1763	189.9
1764	194.83
1765	198.9
1766	201.38
1767	202.61
1768	203.49
1769	204.61
1770	205.73
1771	206.11
1772	205.22
1773	203.11
1774	200.28
1775	197.14
1776	193.8
1777	190.28
1778	186.93
1779	184.47
1780	183.69
1781	184.97
1782	188.11
1783	192.45
1784	197.08
1785	201.07
1786	203.74
1787	204.89
1788	204.81
1789	203.88
1790	202.2
1791	199.57
1792	195.78
1793	191.02
1794	185.85
1795	181.05
1796	177.28
1797	174.95
1798	174.31
1799	175.34
1800	177.55
1801	180.01
1802	181.79
1803	182.51
1804	182.26
1805	181.29
1806	179.82
1807	178.37
1808	177.74
1809	178.61
1810	181.11
1811	184.82
1812	189.05
1813	193.06
1814	196.02
1815	196.98
1816	195.22
1817	190.68
1818	184.21
1819	177.3
1820	171.45
1821	167.54
1822	165.46
1823	164.24
1824	162.56
1825	159.58
1826	155.39
1827	150.89
1828	147.04
1829	144.32
1830	142.72
1831	142.04
1832	142.38
1833	144.31
1834	148.69
1835	156.35
1836	167.83
1837	183.61
1838	204.24
1839	230.38
1840	262.24
1841	298.99
1842	338.54
1843	377.91
1844	413.84
1845	443.18
1846	463.04
1847	471.14
1848	466.29
1849	448.92
1850	421.25
1851	387.06
1852	350.78
1853	316.19
1854	285.52
1855	259.42
1856	237.72
1857	219.95
1858	205.43
1859	193.05
1860	181.48
1861	169.67
1862	157.34
1863	144.82
1864	132.6
1865	120.85
1866	109.4
1867	98.13
1868	87.24
1869	77.17
1870	68.28
1871	60.66
1872	54.11
1873	48.32
1874	43.01
1875	38.07
1876	33.55
1877	29.57
1878	26.24
1879	23.61
1880	21.62
1881	20.23
1882	19.43
1883	19.29
1884	19.76
1885	20.63
1886	21.51
1887	22.07
1888	22.18
1889	21.87
1890	21.33
1891	20.74
1892	20.19
1893	19.69
1894	19.24
1895	18.92
1896	18.91
1897	19.28
1898	19.92
1899	20.46
1900	20.54
1901	20.06
1902	19.21
1903	18.41
1904	18
1905	18.04
1906	18.29
1907	18.42
1908	18.21
1909	17.11
1910	16.72
1911	16.75
1912	17.23
1913	18.02
1914	18.82
1915	19.33
1916	19.34
1917	18.88
1918	18.11
1919	17.33
1920	16.82
1921	16.69
1922	16.86
1923	17.01
1924	16.82
1925	16.17
1926	15.24
1927	14.44
1928	14.13
1929	14.36
1930	14.86
1931	15.22
1932	15.14
1933	14.61
1934	13.85
1935	13.2
1936	12.83
1937	12.68
1938	12.57
1939	12.36
1940	12.06
1941	11.72
1942	11.26
1943	10.58
1944	9.61
1945	8.48
1946	7.37
1947	6.46
1948	5.85
1949	5.57
1950	5.67
1951	6.09
1952	6.69
1953	7.27
1954	7.72
1955	8.04
1956	8.3
1957	8.46
1958	8.36
1959	7.85
1960	6.96
1961	5.91
1962	4.98
1963	4.28
1964	3.79
1965	3.43
1966	3.22
1967	3.15
1968	3.2
1969	3.24
1970	3.17
1971	3.03
1972	3.04
1973	3.42
1974	4.2
1975	5.13
1976	5.81
1977	6.06
1978	5.96
1979	5.79
1980	5.8
1981	6.08
1982	6.54
1983	6.99
1984	7.16
1985	6.83
1986	5.93
1987	4.68
1988	3.46
1989	2.64
1990	2.35
1991	2.45
1992	2.69
1993	2.92
1994	3.14
1995	3.35
1996	3.49
1997	3.41
1998	3.04
1999	2.42
2000	1.72
[truncated: 698 more rows]
