# Supplementary material for: Improvement of Peak Integration in Capillary Electrophoresis: Reference Data Set No. 1
Source: Electrophoresis. 2026 Mar 11;47(4):276–94. doi: 10.1002/elps.70077 (PMC13084974; doi:10.1002/elps.70077)
Supplement: Supplementary file 2 — Supporting File 2: elps70077‐sup‐0002‐RawElectropherograms.zip. [file ELPS-47--s002.zip › Raw Electropherograms/com1-type2-sam1-R.csv]

1	0
2	0
3	0
4	0
5	0
6	0
7	0
8	0
9	0
10	0
11	0
12	0.14
13	0.86
14	1.92
15	2.91
16	3.52
17	3.68
18	3.6
19	3.56
20	3.71
21	3.96
22	4.08
23	3.94
24	3.6
25	3.22
26	2.86
27	2.49
28	2.06
29	1.61
30	1.28
31	1.11
32	1.03
33	0.88
34	0.57
35	0.2
36	0
37	0.03
38	0.47
39	1.22
40	2.13
41	3.01
42	3.67
43	4.03
44	4.14
45	4.19
46	4.3
47	4.43
48	4.45
49	4.32
50	4.14
51	4.08
52	4.19
53	4.38
54	4.48
55	4.46
56	4.43
57	4.48
58	4.58
59	4.62
60	4.48
61	4.2
62	3.87
63	3.54
64	3.26
65	3.08
66	3.07
67	3.25
68	3.54
69	3.84
70	4.1
71	4.31
72	4.47
73	4.61
74	4.74
75	4.9
76	5.03
77	5.05
78	4.87
79	4.44
80	3.84
81	3.21
82	2.71
83	2.48
84	2.61
85	3.08
86	3.75
87	4.38
88	4.75
89	4.74
90	4.42
91	3.89
92	3.3
93	2.8
94	2.52
95	2.46
96	2.5
97	2.5
98	2.45
99	2.42
100	2.46
101	2.48
102	2.41
103	2.27
104	2.15
105	2.14
106	2.34
107	2.68
108	3.12
109	3.58
110	3.96
111	4.19
112	4.21
113	4
114	3.56
115	2.99
116	2.48
117	2.19
118	2.12
119	2.14
120	2.13
121	2.11
122	2.01
123	1.9
124	1.84
125	1.85
126	1.86
127	1.79
128	1.6
129	1.25
130	0.79
131	0.32
132	0.01
133	0
134	0.18
135	0.58
136	1.04
137	1.39
138	1.52
139	1.4
140	1.15
141	0.94
142	0.91
143	1.06
144	1.29
145	1.53
146	1.65
147	1.54
148	1.15
149	0.6
150	0.15
151	0
152	0.29
153	0.83
154	1.54
155	2.34
156	3.12
157	3.73
158	4.03
159	3.96
160	3.56
161	2.93
162	2.31
163	1.94
164	1.96
165	2.25
166	2.6
167	2.8
168	2.82
169	2.71
170	2.6
171	2.6
172	2.73
173	2.87
174	2.89
175	2.69
176	2.3
177	1.85
178	1.54
179	1.5
180	1.75
181	2.15
182	2.46
183	2.49
184	2.25
185	1.84
186	1.48
187	1.33
188	1.5
189	1.94
190	2.46
191	2.84
192	2.94
193	2.81
194	2.64
195	2.55
196	2.52
197	2.42
198	2.14
199	1.74
200	1.35
201	1.1
202	1.04
203	1.09
204	1.2
205	1.37
206	1.59
207	1.77
208	1.79
209	1.58
210	1.27
211	1.04
212	0.94
213	0.83
214	0.57
215	0.22
216	0
217	0
218	0
219	0
220	0.37
221	0.6
222	0.82
223	1.19
224	1.69
225	2.09
226	2.14
227	1.8
228	1.22
229	0.67
230	0.3
231	0.12
232	0.1
233	0.29
234	0.67
235	1.14
236	1.5
237	1.61
238	1.48
239	1.35
240	1.43
241	1.81
242	2.38
243	2.93
244	3.24
245	3.25
246	3.02
247	2.77
248	2.64
249	2.65
250	2.74
251	2.84
252	2.9
253	2.87
254	2.69
255	2.35
256	1.94
257	1.55
258	1.28
259	1.15
260	1.17
261	1.37
262	1.75
263	2.17
264	2.36
265	2.2
266	1.73
267	1.2
268	0.79
269	0.58
270	0.54
271	0.56
272	0.57
273	0.48
274	0.29
275	0.08
276	0
277	0.18
278	0.71
279	1.48
280	2.21
281	2.66
282	2.75
283	2.6
284	2.33
285	2.07
286	1.83
287	1.64
288	1.57
289	1.7
290	2.06
291	2.55
292	3.01
293	3.3
294	3.37
295	3.28
296	3.07
297	2.82
298	2.59
299	2.48
300	2.48
301	2.54
302	2.55
303	2.41
304	2.07
305	1.57
306	1.03
307	0.65
308	0.59
309	0.86
310	1.32
311	1.81
312	2.25
313	2.66
314	3.05
315	3.32
316	3.35
317	3.12
318	2.79
319	2.55
320	2.48
321	2.52
322	2.49
323	2.33
324	2.1
325	1.95
326	1.98
327	2.16
328	2.36
329	2.49
330	2.53
331	2.53
332	2.49
333	2.37
334	2.17
335	1.99
336	1.96
337	2.14
338	2.42
339	2.55
340	2.28
341	1.59
342	0.74
343	0.13
344	0
345	0.41
346	1.15
347	1.96
348	2.61
349	2.95
350	2.94
351	2.72
352	2.57
353	2.73
354	3.23
355	3.87
356	4.32
357	4.4
358	4.1
359	3.52
360	2.82
361	2.48
362	2.15
363	1.67
364	1.44
365	1.4
366	1.45
367	1.56
368	1.73
369	1.97
370	2.27
371	2.66
372	3.12
373	3.52
374	3.67
375	3.52
376	3.25
377	3.12
378	3.28
379	3.69
380	4.17
381	4.53
382	4.65
383	4.46
384	4.08
385	3.75
386	3.75
387	4.17
388	4.81
389	5.32
390	5.45
391	5.19
392	4.75
393	4.36
394	4.06
395	3.8
396	3.57
397	3.42
398	3.35
399	3.31
400	3.22
401	3.08
402	2.98
403	2.94
404	2.91
405	2.81
406	2.57
407	2.24
408	1.96
409	1.86
410	2
411	2.36
412	2.86
413	3.35
414	3.72
415	3.94
416	4
417	3.94
418	3.79
419	3.65
420	3.65
421	3.86
422	4.26
423	4.62
424	4.75
425	4.51
426	4.01
427	3.43
428	2.9
429	2.49
430	2.21
431	2.12
432	2.2
433	2.36
434	2.51
435	2.57
436	2.64
437	2.83
438	3.22
439	3.74
440	4.21
441	4.42
442	4.27
443	3.83
444	3.28
445	2.82
446	2.6
447	2.64
448	2.83
449	2.98
450	2.92
451	2.62
452	2.2
453	1.81
454	1.5
455	1.17
456	0.76
457	0.31
458	0
459	0.01
460	0.45
461	1.17
462	1.86
463	2.26
464	2.24
465	1.88
466	1.34
467	0.86
468	0.59
469	0.62
470	0.81
471	1.12
472	1.52
473	1.96
474	2.3
475	2.41
476	2.27
477	2.03
478	1.9
479	1.94
480	2.08
481	2.18
482	2.13
483	1.88
484	1.43
485	0.85
486	0.3
487	0
488	0.04
489	0.57
490	1.55
491	2.81
492	4.09
493	5.09
494	5.61
495	5.68
496	5.48
497	5.25
498	5.11
499	5.01
500	4.81
501	4.37
502	3.68
503	2.84
504	2.01
505	1.39
506	1.11
507	1.24
508	1.65
509	2.15
510	2.55
511	2.81
512	2.94
513	2.95
514	2.82
515	2.59
516	2.38
517	2.34
518	2.56
519	2.97
520	3.41
521	3.7
522	3.79
523	3.69
524	3.45
525	3.09
526	2.65
527	2.26
528	2.11
529	2.3
530	2.77
531	3.32
532	3.72
533	3.87
534	3.78
535	3.52
536	3.12
537	2.64
538	2.18
539	1.96
540	2.08
541	2.42
542	2.65
543	2.53
544	2.13
545	1.76
546	1.65
547	1.87
548	2.26
549	2.58
550	2.67
551	2.53
552	2.28
553	2.04
554	1.84
555	1.58
556	1.18
557	0.66
558	0.2
559	0
560	0.11
561	0.51
562	0.93
563	1.15
564	1.13
565	1.05
566	1.09
567	1.29
568	1.57
569	1.82
570	1.95
571	1.94
572	1.84
573	1.7
574	1.56
575	1.4
576	1.33
577	1.54
578	2.14
579	2.93
580	3.49
581	3.52
582	3.09
583	2.48
584	1.96
585	1.59
586	1.29
587	0.99
588	0.69
589	0.5
590	0.56
591	0.84
592	1.31
593	1.89
594	2.5
595	3.03
596	3.37
597	3.48
598	3.31
599	2.88
600	2.29
601	1.99
602	1.69
603	1.29
604	1.22
605	1.47
606	1.87
607	2.23
608	2.43
609	2.49
610	2.5
611	2.52
612	2.54
613	2.49
614	2.32
615	1.99
616	1.54
617	1
618	0.51
619	0.21
620	0.21
621	0.48
622	0.89
623	1.25
624	1.44
625	1.42
626	1.19
627	0.79
628	0.35
629	0.04
630	0
631	0.17
632	0.46
633	0.76
634	1.06
635	1.39
636	1.72
637	1.98
638	2.09
639	1.96
640	1.56
641	0.95
642	0.34
643	0
644	0
645	0
646	0
647	0
648	0
649	0
650	0
651	0
652	0
653	0
654	0
655	0
656	0
657	0
658	0
659	0
660	0.03
661	0.14
662	0.32
663	0.57
664	0.86
665	1.14
666	1.35
667	1.5
668	1.57
669	1.54
670	1.36
671	1.08
672	0.83
673	0.71
674	0.65
675	0.52
676	0.25
677	0
678	0
679	0.37
680	1.02
681	1.74
682	2.33
683	2.71
684	2.9
685	2.9
686	2.74
687	2.46
688	2.16
689	1.95
690	1.9
691	1.98
692	2.12
693	2.27
694	2.4
695	2.49
696	2.5
697	2.39
698	2.13
699	1.78
700	1.41
701	1.21
702	1.27
703	1.58
704	1.92
705	2.07
706	1.98
707	1.79
708	1.65
709	1.57
710	1.44
711	1.15
712	0.76
713	0.43
714	0.27
715	0.26
716	0.29
717	0.27
718	0.18
719	0.07
720	0
721	0.04
722	0.21
723	0.49
724	0.8
725	1.08
726	1.34
727	1.62
728	1.89
729	2.01
730	1.89
731	1.53
732	1.05
733	0.63
734	0.4
735	0.41
736	0.6
737	0.81
738	0.84
739	0.61
740	0.26
741	0
742	0.01
743	0.38
744	1.01
745	1.68
746	2.23
747	2.6
748	2.83
749	3.02
750	3.29
751	3.63
752	3.96
753	4.13
754	4.04
755	3.76
756	3.53
757	3.59
758	4.05
759	4.78
760	5.52
761	5.96
762	5.91
763	5.32
764	4.35
765	3.32
766	2.47
767	1.9
768	1.55
769	1.28
770	1.06
771	1.01
772	1.32
773	2.11
774	3.25
775	4.43
776	5.29
777	5.57
778	5.27
779	4.6
780	3.94
781	3.55
782	3.48
783	3.57
784	3.64
785	3.68
786	3.83
787	4.13
788	4.47
789	4.7
790	4.73
791	4.59
792	4.35
793	4.09
794	3.91
795	3.9
796	4.04
797	4.23
798	4.35
799	4.29
800	4.03
801	3.58
802	2.99
803	2.36
804	1.84
805	1.54
806	1.52
807	1.75
808	2.18
809	2.73
810	3.28
811	3.71
812	3.95
813	4.07
814	4.18
815	4.39
816	4.66
817	4.83
818	4.75
819	4.37
820	3.77
821	3.07
822	2.31
823	1.5
824	0.72
825	0.17
826	0
827	0.18
828	0.53
829	0.89
830	1.32
831	2.01
832	3.03
833	4.21
834	5.26
835	5.98
836	6.34
837	6.41
838	6.25
839	5.89
840	5.43
841	4.98
842	4.78
843	4.58
844	4.26
845	4.03
846	3.94
847	4
848	4.15
849	4.31
850	4.53
851	4.85
852	5.27
853	5.65
854	5.77
855	5.51
856	4.89
857	4.04
858	3.11
859	2.25
860	1.64
861	1.43
862	1.62
863	1.99
864	2.31
865	2.48
866	2.6
867	2.86
868	3.33
869	3.84
870	4.17
871	4.17
872	3.85
873	3.37
874	2.93
875	2.66
876	2.52
877	2.44
878	2.37
879	2.37
880	2.51
881	2.76
882	3.08
883	3.45
884	3.88
885	4.41
886	4.99
887	5.54
888	5.96
889	6.21
890	6.28
891	6.21
892	6.01
893	5.68
894	5.22
895	4.7
896	4.24
897	3.91
898	3.62
899	3.18
900	2.57
901	1.94
902	1.57
903	1.55
904	1.75
905	1.94
906	2.01
907	2.04
908	2.19
909	2.52
910	3
911	3.63
912	4.35
913	5.07
914	5.54
915	5.53
916	4.95
917	4.03
918	3.19
919	2.87
920	3.22
921	4.09
922	5.08
923	5.76
924	5.83
925	5.28
926	4.26
927	3.06
928	1.97
929	1.21
930	0.87
931	0.91
932	1.18
933	1.49
934	1.64
935	1.51
936	1.12
937	0.6
938	0.17
939	0
940	0.12
941	0.46
942	0.92
943	1.39
944	1.78
945	1.98
946	1.94
947	1.74
948	1.57
949	1.61
950	1.88
951	2.27
952	2.6
953	2.75
954	2.67
955	2.47
956	2.33
957	2.43
958	2.8
959	3.29
960	3.7
961	3.96
962	4.13
963	4.31
964	4.48
965	4.55
966	4.41
967	4.14
968	3.88
969	3.74
970	3.65
971	3.41
972	2.92
973	2.31
974	1.88
975	1.86
976	2.21
977	2.65
978	2.84
979	2.61
980	2.07
981	1.53
982	1.29
983	1.43
984	1.79
985	2.2
986	2.53
987	2.78
988	2.98
989	3.18
990	3.46
991	3.91
992	4.53
993	5.16
994	5.59
995	5.72
996	5.63
997	5.43
998	5.14
999	4.71
1000	4.15
1001	3.61
1002	3.28
1003	3.22
1004	3.32
1005	3.37
1006	3.25
1007	2.98
1008	2.64
1009	2.22
1010	1.66
1011	0.97
1012	0.32
1013	0
1014	0.18
1015	0.84
1016	1.72
1017	2.46
1018	2.81
1019	2.75
1020	2.47
1021	2.25
1022	2.29
1023	2.57
1024	2.94
1025	3.19
1026	3.27
1027	3.23
1028	3.13
1029	2.96
1030	2.7
1031	2.42
1032	2.27
1033	2.4
1034	2.81
1035	3.4
1036	3.99
1037	4.48
1038	4.8
1039	4.94
1040	4.96
1041	4.95
1042	5.02
1043	5.2
1044	5.43
1045	5.56
1046	5.5
1047	5.2
1048	4.73
1049	4.2
1050	3.66
1051	3.15
1052	2.68
1053	2.34
1054	2.26
1055	2.46
1056	2.8
1057	3.09
1058	3.23
1059	3.32
1060	3.47
1061	3.68
1062	3.8
1063	3.64
1064	3.1
1065	2.26
1066	1.3
1067	0.5
1068	0.04
1069	0
1070	0.3
1071	0.72
1072	1.05
1073	1.14
1074	1.03
1075	0.91
1076	1
1077	1.44
1078	2.2
1079	3.15
1080	4.09
1081	4.84
1082	5.29
1083	5.36
1084	5.44
1085	0
1086	0
1087	0
1088	0
1089	0
1090	0
1091	0
1092	0
1093	0
1094	0
1095	0
1096	0
1097	0
1098	0
1099	0
1100	0
1101	0
1102	0
1103	0
1104	0
1105	0
1106	0
1107	0
1108	0
1109	0
1110	0
1111	0
1112	0
1113	0
1114	0
1115	0
1116	0
1117	0
1118	0
1119	0
1120	0
1121	0
1122	0
1123	0
1124	0
1125	0
1126	0
1127	0
1128	0
1129	0
1130	0
1131	0
1132	0
1133	0
1134	0
1135	0
1136	0
1137	0
1138	0
1139	0
1140	0
1141	0
1142	0
1143	0
1144	0
1145	0
1146	0
1147	0
1148	0
1149	0
1150	0
1151	0
1152	0
1153	0
1154	0
1155	0
1156	0
1157	0
1158	0
1159	0
1160	0
1161	0
1162	0
1163	0
1164	0
1165	0
1166	0
1167	0
1168	0
1169	0
1170	0
1171	0
1172	0
1173	0
1174	0
1175	0
1176	0
1177	0
1178	0
1179	0
1180	0
1181	0
1182	0
1183	0
1184	0
1185	0
1186	0
1187	0
1188	0
1189	0.74
1190	1.66
1191	2.17
1192	2.78
1193	4.78
1194	11.03
1195	28.2
1196	70.6
1197	163.5
1198	340.43
1199	628.7
1200	1024.26
1201	1470.14
1202	1859.85
1203	2076
1204	2047.01
1205	1785.41
1206	1380.38
1207	950.54
1208	590.23
1209	341.07
1210	196.84
1211	126.83
1212	98.53
1213	89.2
1214	87.07
1215	87.44
1216	88.34
1217	88.2
1218	85.48
1219	79.46
1220	70.83
1221	61.53
1222	53.69
1223	48.53
1224	45.98
1225	44.92
1226	44.03
1227	42.44
1228	39.88
1229	36.45
1230	32.38
1231	27.94
1232	23.44
1233	19.24
1234	15.68
1235	13
1236	11.3
1237	10.5
1238	10.31
1239	10.32
1240	10.17
1241	9.63
1242	8.65
1243	7.33
1244	5.99
1245	4.96
1246	4.37
1247	4.07
1248	3.77
1249	3.25
1250	2.48
1251	1.56
1252	0.65
1253	0
1254	0
1255	0
1256	0
1257	0.14
1258	0.22
1259	0.1
1260	0
1261	0
1262	0
1263	0
1264	0
1265	0
1266	0
1267	0.14
1268	0.26
1269	0.34
1270	0.43
1271	0.48
1272	0.35
1273	0
1274	0
1275	0
1276	0
1277	0
1278	0
1279	0.09
1280	0.38
1281	0.33
1282	0
1283	0
1284	0
1285	0
1286	0
1287	0
1288	0
1289	0
1290	0
1291	0
1292	0
1293	0
1294	0
1295	0
1296	0
1297	0
1298	0
1299	0
1300	0
1301	0
1302	0
1303	0
1304	0
1305	0
1306	0
1307	0
1308	0
1309	0
1310	0
1311	0
1312	0
1313	0
1314	0
1315	0
1316	0
1317	0
1318	0
1319	0
1320	0
1321	0
1322	0
1323	-0.29
1324	0
1325	0
1326	0
1327	0
1328	0
1329	0
1330	0
1331	0
1332	0
1333	0
1334	0
1335	0
1336	0
1337	0
1338	0.39
1339	1.59
1340	1.84
1341	1.13
1342	0
1343	0
1344	0
1345	0
1346	0
1347	0
1348	0
1349	0
1350	0
1351	0
1352	0
1353	0
1354	0
1355	0
1356	0
1357	0
1358	0
1359	0
1360	0
1361	0
1362	0
1363	0
1364	0
1365	0
1366	0
1367	0
1368	0
1369	0
1370	0
1371	0
1372	0
1373	0
1374	0
1375	0
1376	0
1377	0
1378	0
1379	0
1380	0
1381	0
1382	0
1383	0
1384	0
1385	0
1386	0
1387	0
1388	0
1389	0
1390	0
1391	0
1392	0
1393	0
1394	0
1395	0
1396	0
1397	0
1398	0
1399	0
1400	0
1401	0
1402	0
1403	0
1404	0
1405	0
1406	0
1407	0
1408	0
1409	0
1410	0
1411	0
1412	0
1413	0
1414	0
1415	0
1416	0
1417	0
1418	0
1419	0
1420	0
1421	0
1422	0
1423	0
1424	0
1425	0
1426	0
1427	0
1428	0
1429	0
1430	0
1431	0
1432	0
1433	0
1434	0
1435	0
1436	0
1437	0
1438	0
1439	0
1440	0
1441	0
1442	0
1443	0
1444	0
1445	0
1446	0
1447	0
1448	0
1449	0
1450	0
1451	0
1452	0
1453	0
1454	0
1455	0
1456	0
1457	0
1458	0
1459	0
1460	0
1461	0
1462	0
1463	0
1464	0
1465	0
1466	0
1467	0
1468	0
1469	0
1470	0
1471	0
1472	0
1473	0
1474	0
1475	0
1476	0
1477	0
1478	0
1479	0
1480	0
1481	0
1482	0
1483	0
1484	0
1485	0
1486	0
1487	0
1488	0
1489	0
1490	0
1491	0
1492	0
1493	0
1494	0
1495	0
1496	0
1497	0
1498	0
1499	0
1500	0
1501	0
1502	0
1503	0
1504	0
1505	0
1506	0
1507	0
1508	0
1509	0
1510	0
1511	0
1512	0
1513	0
1514	0
1515	0
1516	0
1517	0
1518	0
1519	0
1520	0
1521	0
1522	0
1523	0
1524	0
1525	0
1526	0
1527	0
1528	0
1529	0
1530	0
1531	0
1532	0
1533	0
1534	0
1535	0
1536	0
1537	0
1538	0
1539	0
1540	0
1541	0
1542	0
1543	0
1544	0
1545	0
1546	0
1547	0
1548	0
1549	0
1550	0
1551	0
1552	0
1553	0
1554	0
1555	0
1556	0
1557	0
1558	0
1559	0
1560	0
1561	0
1562	0
1563	0
1564	-16.89
1565	0
1566	0
1567	0
1568	0
1569	0
1570	0
1571	0
1572	0
1573	0
1574	0
1575	0
1576	0
1577	0
1578	0
1579	0
1580	0
1581	0
1582	0
1583	0
1584	0
1585	0
1586	0
1587	0
1588	0
1589	0
1590	0
1591	0
1592	0
1593	0
1594	0
1595	0
1596	0
1597	0
1598	0
1599	0
1600	0
1601	0
1602	0
1603	0
1604	0
1605	0
1606	0
1607	0
1608	0
1609	0
1610	0
1611	0
1612	0
1613	0
1614	0
1615	0
1616	0
1617	0
1618	0
1619	0
1620	0
1621	0
1622	0
1623	0
1624	0
1625	0
1626	0
1627	0
1628	0
1629	0
1630	0
1631	0
1632	0
1633	0
1634	0
1635	0
1636	0
1637	0
1638	0
1639	0
1640	0
1641	0
1642	0
1643	0
1644	0
1645	0
1646	0
1647	0
1648	0
1649	0
1650	0
1651	0
1652	0
1653	0
1654	0
1655	0
1656	0
1657	0
1658	0
1659	0
1660	0
1661	0
1662	0
1663	0
1664	0
1665	0
1666	0
1667	0
1668	0
1669	0
1670	0
1671	0
1672	0
1673	0
1674	0
1675	0
1676	0
1677	0
1678	0
1679	0
1680	0
1681	0
1682	0
1683	0
1684	0
1685	0
1686	0.07
1687	0.77
1688	1.42
1689	2.05
1690	2.54
1691	2.69
1692	2.38
1693	1.72
1694	1.05
1695	0.78
1696	1.13
1697	1.98
1698	2.93
1699	3.49
1700	3.33
1701	2.46
1702	1.29
1703	0.47
1704	0.42
1705	1.11
1706	2.16
1707	3.2
1708	4.15
1709	5.25
1710	6.88
1711	9.18
1712	11.92
1713	14.39
1714	15.8
1715	15.74
1716	14.55
1717	13.08
1718	12.11
1719	11.94
1720	12.36
1721	13.04
1722	13.69
1723	14.17
1724	14.36
1725	14.27
1726	14.07
1727	14.11
1728	14.75
1729	16.14
1730	18.15
1731	20.44
1732	22.56
1733	24.08
1734	24.72
1735	24.52
1736	23.88
1737	23.3
1738	23.06
1739	23.06
1740	22.89
1741	22.19
1742	20.87
1743	19.13
1744	17.37
1745	16.05
1746	15.54
1747	16.05
1748	17.7
1749	20.41
1750	23.93
1751	27.85
1752	31.64
1753	34.82
1754	36.99
1755	37.96
1756	37.78
1757	36.8
1758	35.49
1759	34.26
1760	33.28
1761	32.5
1762	31.86
1763	31.36
1764	30.98
1765	30.55
1766	29.83
1767	28.8
1768	27.85
1769	27.61
1770	28.53
1771	30.65
1772	33.53
1773	36.52
1774	39.06
1775	40.98
1776	42.47
1777	43.94
1778	45.67
1779	47.69
1780	49.81
1781	51.76
1782	53.27
1783	54.08
1784	54.03
1785	53.2
1786	52.03
1787	51.19
1788	51.12
1789	51.88
1790	53.25
1791	55
1792	56.99
1793	59.07
1794	61.08
1795	63.07
1796	65.3
1797	67.9
1798	70.53
1799	72.49
1800	73.24
1801	72.86
1802	71.92
1803	71.13
1804	70.91
1805	71.06
1806	71.22
1807	71.61
1808	71.47
1809	70.41
1810	68.58
1811	66.47
1812	64.54
1813	63.02
1814	62.03
1815	61.88
1816	62.92
1817	65.26
1818	68.52
1819	71.87
1820	74.4
1821	75.62
1822	75.69
1823	75.42
1824	75.81
1825	77.39
1826	79.92
1827	82.65
1828	85.06
1829	87.19
1830	89.37
1831	91.65
1832	93.51
1833	94.2
1834	93.22
1835	90.81
1836	87.9
1837	85.62
1838	84.75
1839	85.32
1840	86.66
1841	87.92
1842	88.71
1843	89.49
1844	91.18
1845	94.43
1846	98.93
1847	103.61
1848	107.34
1849	109.61
1850	110.57
1851	110.79
1852	111.12
1853	112.53
1854	115.69
1855	120.49
1856	126
1857	131
1858	134.73
1859	136.96
1860	137.75
1861	137.25
1862	135.95
1863	134.75
1864	134.55
1865	135.74
1866	138.23
1867	141.96
1868	147.09
1869	153.68
1870	161.09
1871	168.19
1872	173.91
1873	177.84
1874	180.12
1875	180.97
1876	180.59
1877	179.38
1878	178.25
1879	178.37
1880	180.7
1881	185.62
1882	192.92
1883	201.8
1884	211.11
1885	219.72
1886	226.98
1887	232.97
1888	238.6
1889	245.27
1890	254.21
1891	265.72
1892	278.85
1893	291.98
1894	303.82
1895	314.04
1896	323.02
1897	331.15
1898	338.22
1899	343.45
1900	346.26
1901	347.05
1902	347.1
1903	347.61
1904	348.95
1905	350.82
1906	352.97
1907	355.63
1908	359.51
1909	365.33
1910	373.35
1911	382.93
1912	392.54
1913	400.47
1914	405.74
1915	408.52
1916	409.56
1917	409.48
1918	408.55
1919	407.13
1920	406.02
1921	406.44
1922	409.7
1923	416.73
1924	427.63
1925	441.2
1926	454.96
1927	465.93
1928	471.97
1929	472.81
1930	470.04
1931	465.95
1932	461.98
1933	458.22
1934	454.27
1935	450.53
1936	448.38
1937	449.2
1938	453.33
1939	460.26
1940	469.44
1941	480.5
1942	492.52
1943	503.6
1944	511.7
1945	516.06
1946	517.77
1947	518.95
1948	521.75
1949	528.2
1950	540.7
1951	561.71
1952	592.32
1953	631
1954	674.14
1955	718.29
1956	762.3
1957	807.55
1958	856.58
1959	911.51
1960	973.25
1961	1041.55
1962	1114.83
1963	1189.41
1964	1259.22
1965	1317.5
1966	1360.6
1967	1391.25
1968	1417.76
1969	1448.85
1970	1488
1971	1531.89
1972	1573.64
1973	1607.72
1974	1632.95
1975	1652.15
1976	1669.55
1977	1688.09
1978	1708.27
1979	1728.76
1980	1747.89
1981	1764.8
1982	1779.2
1983	1790.03
1984	1794.91
1985	1792.02
1986	1782.96
1987	1773.14
1988	1767.99
1989	1768.72
1990	1771.41
1991	1770.07
1992	1760.14
1993	1739.78
1994	1709.47
1995	1671.07
1996	1627.25
1997	1580.91
1998	1534.75
1999	1490.44
2000	1447.96
[truncated: 698 more rows]
