# Supplementary material for: Improvement of Peak Integration in Capillary Electrophoresis: Reference Data Set No. 1
Source: Electrophoresis. 2026 Mar 11;47(4):276–94. doi: 10.1002/elps.70077 (PMC13084974; doi:10.1002/elps.70077)
Supplement: Supplementary file 2 — Supporting File 2: elps70077‐sup‐0002‐RawElectropherograms.zip. [file ELPS-47--s002.zip › Raw Electropherograms/com1-type2-sam10-R.csv]

1	0
2	0
3	0
4	0
5	0
6	0
7	0
8	0
9	0
10	0
11	0
12	0
13	0
14	0
15	0
16	0
17	0
18	0
19	0
20	0
21	0.21
22	0.42
23	0.64
24	0.83
25	0.93
26	0.9
27	0.74
28	0.47
29	0.17
30	0
31	0
32	0.31
33	0.74
34	1.04
35	1.2
36	1.38
37	1.74
38	2.17
39	2.37
40	2.15
41	1.71
42	1.5
43	1.81
44	2.51
45	3.07
46	2.98
47	2.17
48	1.04
49	0.18
50	0
51	0.46
52	1.43
53	2.62
54	3.76
55	4.65
56	5.16
57	5.29
58	5.13
59	4.78
60	4.27
61	3.61
62	2.87
63	2.17
64	1.66
65	1.43
66	1.44
67	1.58
68	1.78
69	2.07
70	2.52
71	3.05
72	3.37
73	3.19
74	2.42
75	1.31
76	0.37
77	0
78	0.35
79	1.04
80	1.56
81	1.61
82	1.28
83	1.01
84	1.11
85	1.6
86	1.93
87	2.25
88	2.89
89	3.45
90	3.85
91	3.92
92	3.6
93	3.07
94	2.69
95	2.63
96	2.79
97	2.95
98	3.02
99	3.09
100	3.27
101	3.5
102	3.59
103	3.35
104	2.78
105	2.04
106	1.34
107	0.83
108	0.54
109	0.48
110	0.62
111	0.97
112	1.42
113	1.81
114	1.97
115	1.77
116	1.25
117	0.62
118	0.15
119	0
120	0.06
121	0.24
122	0.47
123	0.73
124	1
125	1.21
126	1.27
127	1.14
128	0.82
129	0.41
130	0.08
131	0
132	0
133	0
134	0
135	0
136	0
137	0
138	0
139	0
140	0
141	0
142	0
143	0
144	0.63
145	0.81
146	0.56
147	0.17
148	0
149	0.05
150	0.45
151	0.95
152	1.36
153	1.59
154	1.68
155	1.68
156	1.56
157	1.34
158	1.07
159	0.91
160	1.05
161	1.52
162	2.31
163	3.34
164	4.36
165	5.06
166	5.2
167	4.71
168	3.8
169	2.87
170	2.31
171	2.21
172	2.31
173	2.24
174	1.82
175	1.16
176	0.58
177	0.34
178	0.48
179	0.77
180	0.95
181	0.87
182	0.61
183	0.41
184	0.62
185	1.38
186	2.62
187	3.94
188	4.88
189	5.21
190	5.04
191	4.75
192	4.58
193	4.54
194	4.4
195	3.99
196	3.32
197	2.64
198	2.2
199	2.05
200	2.12
201	2.3
202	2.57
203	2.89
204	3.16
205	3.26
206	3.14
207	2.9
208	2.62
209	2.29
210	1.81
211	1.16
212	0.49
213	0.05
214	0
215	0.23
216	0.67
217	1.18
218	1.65
219	2.03
220	2.27
221	2.37
222	2.37
223	2.42
224	2.72
225	3.33
226	4.05
227	4.63
228	4.95
229	5.1
230	5.18
231	5.15
232	4.91
233	4.53
234	4.22
235	4.09
236	4.05
237	3.84
238	3.21
239	2.2
240	1.1
241	0.32
242	0
243	0.03
244	0.11
245	0.12
246	0.19
247	0.43
248	0.77
249	1.04
250	1.13
251	1.15
252	1.37
253	2
254	2.99
255	4
256	4.63
257	4.74
258	4.59
259	4.45
260	3.99
261	3.52
262	3.1
263	2.82
264	2.79
265	3.07
266	3.59
267	4.23
268	4.85
269	5.34
270	5.62
271	5.66
272	5.54
273	5.46
274	5.57
275	5.84
276	6.1
277	6.19
278	6.08
279	5.89
280	5.78
281	5.87
282	6.17
283	6.64
284	7.14
285	7.41
286	7.25
287	6.6
288	5.65
289	4.63
290	3.68
291	2.73
292	1.74
293	0.78
294	0.11
295	0
296	0.48
297	1.31
298	2.02
299	2.28
300	2.16
301	2.14
302	2.66
303	3.84
304	5.33
305	6.51
306	6.91
307	6.42
308	5.36
309	4.24
310	3.49
311	3.23
312	3.36
313	3.65
314	3.95
315	4.2
316	4.41
317	4.64
318	4.92
319	5.12
320	5.07
321	4.63
322	3.8
323	2.82
324	2.04
325	1.85
326	2.42
327	3.49
328	4.45
329	4.75
330	4.31
331	3.53
332	2.9
333	2.66
334	2.76
335	3.06
336	3.44
337	3.78
338	3.91
339	3.78
340	3.53
341	3.4
342	3.59
343	4.04
344	4.52
345	4.75
346	4.72
347	4.62
348	4.71
349	5.09
350	5.72
351	6.47
352	7.13
353	7.45
354	7.25
355	6.62
356	5.93
357	5.63
358	5.92
359	6.62
360	7.22
361	7.29
362	6.73
363	5.89
364	5.26
365	5.17
366	5.62
367	6.32
368	6.88
369	6.98
370	6.57
371	5.85
372	5.09
373	4.53
374	4.27
375	4.29
376	4.48
377	4.68
378	4.82
379	4.87
380	4.87
381	4.79
382	4.66
383	4.54
384	4.59
385	4.85
386	5.28
387	5.68
388	5.85
389	5.7
390	5.29
391	4.85
392	4.61
393	4.59
394	4.66
395	4.74
396	4.92
397	5.33
398	5.92
399	6.45
400	6.63
401	6.41
402	5.94
403	5.5
404	5.31
405	5.4
406	5.6
407	5.71
408	5.68
409	5.64
410	5.7
411	5.78
412	5.67
413	5.31
414	4.84
415	4.53
416	4.46
417	4.5
418	4.46
419	4.33
420	4.25
421	4.31
422	4.39
423	4.25
424	3.67
425	2.77
426	1.88
427	1.36
428	1.37
429	1.81
430	2.12
431	2.43
432	3.03
433	3.54
434	3.97
435	4.29
436	4.41
437	4.24
438	3.77
439	3.18
440	2.75
441	2.67
442	2.91
443	3.22
444	3.37
445	3.35
446	3.32
447	3.39
448	3.43
449	3.29
450	2.92
451	2.43
452	1.93
453	1.46
454	0.98
455	0.51
456	0.15
457	0
458	0.17
459	0.74
460	1.7
461	2.87
462	3.93
463	4.66
464	5.01
465	5.08
466	4.95
467	4.62
468	4.02
469	3.14
470	2.1
471	1.21
472	0.83
473	1.15
474	1.96
475	2.72
476	2.96
477	2.58
478	1.97
479	1.65
480	1.84
481	2.34
482	2.75
483	2.88
484	2.8
485	2.7
486	2.71
487	2.85
488	3.07
489	3.26
490	3.3
491	3.03
492	2.43
493	1.61
494	0.82
495	0.24
496	0
497	0.03
498	0.24
499	0.48
500	0.65
501	0.82
502	1.07
503	1.41
504	1.67
505	1.7
506	1.52
507	1.3
508	1.25
509	1.49
510	1.99
511	2.6
512	3.12
513	3.44
514	3.59
515	3.66
516	3.64
517	3.36
518	2.73
519	1.89
520	1.21
521	0.99
522	1.25
523	1.74
524	2.2
525	2.51
526	2.7
527	2.73
528	2.5
529	1.97
530	1.23
531	0.54
532	0.11
533	0
534	0.09
535	0.29
536	0.53
537	0.79
538	1.06
539	1.32
540	1.61
541	1.94
542	2.27
543	2.44
544	2.35
545	2
546	1.66
547	1.73
548	2.5
549	3.9
550	5.49
551	6.68
552	7.1
553	6.79
554	6.07
555	5.32
556	4.71
557	4.24
558	3.86
559	3.65
560	3.73
561	4.11
562	4.57
563	4.74
564	4.42
565	3.7
566	2.87
567	2.24
568	2.01
569	2.23
570	2.84
571	3.66
572	4.41
573	4.77
574	4.53
575	3.73
576	2.72
577	1.96
578	1.78
579	2.19
580	2.87
581	3.46
582	3.73
583	3.67
584	3.35
585	2.84
586	2.21
587	1.62
588	1.2
589	0.98
590	0.84
591	0.65
592	0.41
593	0.23
594	0.24
595	0.48
596	0.87
597	1.32
598	1.85
599	2.46
600	3.07
601	3.27
602	3.47
603	3.52
604	3.2
605	2.57
606	1.78
607	0.99
608	0.46
609	0.42
610	0.91
611	1.79
612	2.75
613	3.54
614	4.03
615	4.29
616	4.5
617	4.88
618	5.53
619	6.28
620	6.8
621	6.82
622	6.36
623	5.64
624	4.91
625	4.28
626	3.75
627	3.3
628	2.89
629	2.54
630	2.29
631	2.17
632	2.14
633	2.08
634	1.83
635	1.34
636	0.7
637	0.16
638	0
639	0.36
640	1.14
641	2.05
642	2.74
643	2.98
644	2.83
645	2.53
646	2.23
647	1.95
648	1.67
649	1.44
650	1.38
651	1.58
652	2.01
653	2.54
654	2.92
655	2.89
656	2.39
657	1.62
658	1
659	0.87
660	1.27
661	1.93
662	2.51
663	2.88
664	3.04
665	3.05
666	2.94
667	2.72
668	2.43
669	2.14
670	1.95
671	1.92
672	2.13
673	2.53
674	2.98
675	3.25
676	3.16
677	2.68
678	2.04
679	1.59
680	1.59
681	2.05
682	2.74
683	3.36
684	3.81
685	4.21
686	4.84
687	5.8
688	6.86
689	7.6
690	7.78
691	7.45
692	6.87
693	6.28
694	5.79
695	5.36
696	4.89
697	4.24
698	3.36
699	2.33
700	1.44
701	0.95
702	1.05
703	1.73
704	2.82
705	4.03
706	4.96
707	5.4
708	5.37
709	5.12
710	4.91
711	4.84
712	4.8
713	4.65
714	4.31
715	3.84
716	3.43
717	3.23
718	3.27
719	3.41
720	3.51
721	3.49
722	3.34
723	3.08
724	2.7
725	2.29
726	2.02
727	2
728	2.17
729	2.25
730	1.99
731	1.34
732	0.55
733	0
734	0
735	0.62
736	1.62
737	2.6
738	3.2
739	3.3
740	3.01
741	2.55
742	2.08
743	1.71
744	1.42
745	1.13
746	0.79
747	0.48
748	0.38
749	0.67
750	1.29
751	1.92
752	2.23
753	2.08
754	1.58
755	1.02
756	0.68
757	0.74
758	1.22
759	1.95
760	2.64
761	3.06
762	3.21
763	3.2
764	3.18
765	3.23
766	3.3
767	3.35
768	3.36
769	3.4
770	3.56
771	3.86
772	4.21
773	4.36
774	4.52
775	4.69
776	4.7
777	4.5
778	4.14
779	3.74
780	3.46
781	3.45
782	3.75
783	4.27
784	4.93
785	5.6
786	6.12
787	6.39
788	6.34
789	6.04
790	5.6
791	5.17
792	4.84
793	4.65
794	4.6
795	4.66
796	4.74
797	4.67
798	4.29
799	3.6
800	2.83
801	2.31
802	2.2
803	2.49
804	3
805	3.63
806	4.29
807	4.82
808	4.96
809	4.54
810	3.62
811	2.53
812	1.65
813	1.26
814	1.32
815	1.62
816	1.9
817	2
818	1.94
819	1.86
820	1.9
821	2.13
822	2.51
823	2.88
824	3.02
825	2.79
826	2.27
827	1.72
828	1.4
829	1.41
830	1.64
831	1.91
832	2.12
833	2.26
834	2.34
835	2.41
836	2.51
837	2.66
838	2.82
839	2.91
840	2.86
841	2.77
842	2.83
843	3.22
844	3.92
845	4.66
846	5.17
847	5.4
848	5.42
849	5.27
850	4.91
851	4.21
852	3.14
853	1.88
854	0.76
855	0.11
856	0
857	0.25
858	0.5
859	0.52
860	0.36
861	0.3
862	0.64
863	1.44
864	2.42
865	3.12
866	3.21
867	2.68
868	1.86
869	1.12
870	0.68
871	0.59
872	0.74
873	0.98
874	1.18
875	1.31
876	1.42
877	1.65
878	2.1
879	2.62
880	2.92
881	2.74
882	2.09
883	1.23
884	0.53
885	0.3
886	0.75
887	1.81
888	3.16
889	4.23
890	4.51
891	3.89
892	2.82
893	1.96
894	1.74
895	2.13
896	2.78
897	3.34
898	3.6
899	3.47
900	2.99
901	2.29
902	1.59
903	1.07
904	0.76
905	0.62
906	0.71
907	1.2
908	2.16
909	3.42
910	4.58
911	5.3
912	5.49
913	5.29
914	4.97
915	4.75
916	4.72
917	4.85
918	4.96
919	4.89
920	4.64
921	4.38
922	4.31
923	4.46
924	4.65
925	4.67
926	4.39
927	3.79
928	3
929	2.18
930	1.47
931	0.91
932	0.49
933	0.16
934	0
935	0.12
936	0.65
937	1.55
938	2.64
939	3.76
940	4.74
941	5.43
942	5.72
943	5.67
944	5.49
945	5.45
946	5.4
947	5.49
948	5.58
949	5.44
950	4.93
951	4.13
952	3.29
953	2.63
954	2.25
955	2.13
956	2.23
957	2.53
958	3.01
959	3.59
960	4.12
961	4.45
962	4.47
963	4.21
964	3.75
965	3.23
966	2.74
967	2.44
968	2.49
969	2.98
970	3.86
971	4.88
972	5.71
973	6.02
974	5.69
975	4.82
976	3.75
977	2.85
978	2.39
979	2.43
980	2.78
981	3.17
982	3.38
983	3.39
984	3.31
985	3.3
986	3.4
987	3.58
988	3.76
989	3.86
990	3.81
991	3.56
992	3.15
993	2.72
994	2.44
995	2.33
996	2.34
997	2.37
998	2.47
999	2.76
1000	3.24
1001	3.77
1002	4.11
1003	4.14
1004	3.96
1005	3.77
1006	3.74
1007	3.9
1008	4.14
1009	4.32
1010	4.33
1011	4.16
1012	3.94
1013	3.81
1014	3.82
1015	3.88
1016	3.9
1017	3.83
1018	3.72
1019	3.63
1020	3.52
1021	3.26
1022	2.77
1023	2.08
1024	1.34
1025	0.76
1026	0.38
1027	0.15
1028	0.03
1029	0
1030	0.02
1031	0.1
1032	0.25
1033	0.53
1034	0.95
1035	1.37
1036	1.67
1037	1.82
1038	1.91
1039	1.92
1040	1.68
1041	1.13
1042	0.49
1043	0.17
1044	0.42
1045	1.04
1046	1.59
1047	1.68
1048	1.3
1049	0.81
1050	0.64
1051	0.97
1052	1.64
1053	2.25
1054	2.51
1055	2.34
1056	1.88
1057	1.39
1058	1.08
1059	1.02
1060	1.15
1061	1.35
1062	1.59
1063	1.9
1064	2.23
1065	2.43
1066	2.31
1067	1.8
1068	1.02
1069	0.31
1070	0
1071	0.3
1072	1.18
1073	2.35
1074	3.41
1075	4.07
1076	4.24
1077	4.05
1078	3.7
1079	3.35
1080	3.02
1081	2.72
1082	2.41
1083	2.15
1084	2.05
1085	2.19
1086	0
1087	0.52
1088	0.93
1089	1.09
1090	1.01
1091	0.86
1092	0.78
1093	0.79
1094	0.74
1095	0.49
1096	0.04
1097	0
1098	0
1099	0
1100	0.69
1101	1.72
1102	2.56
1103	2.92
1104	2.68
1105	1.93
1106	0.94
1107	0.03
1108	0
1109	0
1110	0
1111	0
1112	0
1113	0
1114	0
1115	0
1116	0
1117	-0.57
1118	0
1119	0
1120	0.43
1121	0.78
1122	0.98
1123	1.13
1124	1.35
1125	1.61
1126	1.8
1127	1.86
1128	1.81
1129	1.74
1130	1.71
1131	1.61
1132	1.36
1133	1.01
1134	0.76
1135	0.78
1136	0.99
1137	1.14
1138	1.01
1139	0.59
1140	0.03
1141	0
1142	0
1143	0
1144	0
1145	0
1146	0
1147	0
1148	0
1149	0
1150	0
1151	0
1152	0
1153	0
1154	0.41
1155	0.6
1156	0.43
1157	0.18
1158	0.13
1159	0.41
1160	1.01
1161	1.82
1162	2.66
1163	3.36
1164	3.76
1165	3.8
1166	3.54
1167	3.04
1168	2.36
1169	1.54
1170	0.58
1171	0
1172	0
1173	0
1174	0
1175	0
1176	0
1177	0
1178	0
1179	0
1180	0
1181	0.08
1182	1.36
1183	2.55
1184	3.53
1185	4.47
1186	5.71
1187	7.41
1188	9.44
1189	11.41
1190	12.99
1191	14.23
1192	15.95
1193	20.49
1194	33.52
1195	67.34
1196	144.35
1197	296.2
1198	552.72
1199	919.45
1200	1354.06
1201	1761.95
1202	2025.71
1203	2059.09
1204	1852.56
1205	1478.35
1206	1051.36
1207	674.26
1208	401.33
1209	236
1210	151.56
1211	115.18
1212	102.13
1213	98.61
1214	98.5
1215	99.08
1216	98.56
1217	95.58
1218	89.69
1219	81.7
1220	73.31
1221	66.22
1222	61.34
1223	58.61
1224	57.24
1225	56.23
1226	54.7
1227	52.15
1228	48.55
1229	44.27
1230	39.91
1231	35.96
1232	32.59
1233	29.67
1234	26.99
1235	24.51
1236	22.36
1237	20.7
1238	19.49
1239	18.5
1240	17.42
1241	16.12
1242	14.79
1243	13.79
1244	13.41
1245	13.66
1246	14.29
1247	15
1248	15.55
1249	15.85
1250	15.95
1251	15.99
1252	16.09
1253	16.23
1254	16.29
1255	16.14
1256	15.79
1257	15.34
1258	14.89
1259	14.47
1260	14.09
1261	13.8
1262	13.69
1263	13.83
1264	14.12
1265	14.38
1266	14.4
1267	14.1
1268	13.57
1269	12.99
1270	12.58
1271	12.49
1272	12.76
1273	13.29
1274	13.86
1275	14.21
1276	14.17
1277	13.79
1278	13.26
1279	12.83
1280	12.58
1281	12.45
1282	12.34
1283	12.28
1284	12.41
1285	12.89
1286	13.72
1287	14.76
1288	15.79
1289	16.21
1290	16.63
1291	17.21
1292	17.47
1293	17.41
1294	17.15
1295	16.83
1296	16.58
1297	16.46
1298	16.57
1299	16.98
1300	17.68
1301	18.5
1302	19.24
1303	19.81
1304	20.2
1305	20.38
1306	20.34
1307	20.14
1308	20
1309	20.14
1310	20.66
1311	21.45
1312	22.41
1313	23.5
1314	24.69
1315	25.83
1316	26.69
1317	27.15
1318	27.29
1319	27.32
1320	27.42
1321	27.66
1322	27.96
1323	28.2
1324	28.28
1325	28.2
1326	28.11
1327	28.28
1328	28.99
1329	30.32
1330	32.09
1331	33.92
1332	35.47
1333	36.51
1334	37.08
1335	37.33
1336	37.45
1337	37.55
1338	37.66
1339	37.66
1340	37.34
1341	36.5
1342	35.17
1343	33.7
1344	32.6
1345	32.36
1346	33.12
1347	34.52
1348	35.9
1349	36.74
1350	37.03
1351	37.18
1352	37.61
1353	38.44
1354	39.39
1355	40.01
1356	40.03
1357	39.46
1358	38.64
1359	37.99
1360	37.77
1361	38.01
1362	38.55
1363	39.17
1364	39.78
1365	40.45
1366	41.33
1367	42.37
1368	43.23
1369	43.49
1370	43.04
1371	42.26
1372	41.76
1373	41.91
1374	42.51
1375	42.94
1376	42.62
1377	41.43
1378	39.74
1379	38.13
1380	37.04
1381	36.54
1382	36.49
1383	36.77
1384	37.4
1385	38.33
1386	39.32
1387	40.04
1388	40.3
1389	40.12
1390	39.68
1391	39.14
1392	38.75
1393	38.77
1394	39.42
1395	40.67
1396	42.17
1397	43.45
1398	44.21
1399	44.41
1400	44.23
1401	43.8
1402	43.17
1403	42.41
1404	41.71
1405	41.35
1406	41.45
1407	41.95
1408	42.72
1409	43.59
1410	44.28
1411	44.51
1412	44.18
1413	43.55
1414	43.13
1415	43.26
1416	43.94
1417	44.99
1418	46.27
1419	47.68
1420	49.08
1421	50.27
1422	51.12
1423	51.66
1424	52.17
1425	52.98
1426	54.29
1427	55.96
1428	57.63
1429	58.9
1430	59.61
1431	59.84
1432	59.93
1433	60.15
1434	60.61
1435	61.15
1436	61.47
1437	61.29
1438	60.61
1439	59.78
1440	59.3
1441	59.45
1442	60.08
1443	60.8
1444	61.33
1445	61.67
1446	61.99
1447	62.35
1448	62.58
1449	62.39
1450	61.63
1451	60.42
1452	59.09
1453	57.9
1454	56.93
1455	56.1
1456	55.42
1457	55.04
1458	55.14
1459	55.78
1460	56.88
1461	57.54
1462	58.19
1463	59.49
1464	60.62
1465	61.55
1466	62.31
1467	62.86
1468	63.18
1469	63.31
1470	63.45
1471	63.84
1472	64.68
1473	66.07
1474	68.01
1475	70.45
1476	73.24
1477	76.13
1478	78.74
1479	80.66
1480	81.61
1481	81.63
1482	81.14
1483	80.88
1484	81.39
1485	82.62
1486	84.01
1487	84.93
1488	85.16
1489	84.91
1490	84.55
1491	84.38
1492	84.54
1493	85.05
1494	85.76
1495	86.44
1496	86.98
1497	87.49
1498	88.28
1499	89.49
1500	90.97
1501	92.19
1502	92.48
1503	91.39
1504	89.02
1505	86
1506	83.21
1507	81.33
1508	80.68
1509	81.25
1510	82.79
1511	84.84
1512	86.83
1513	88.44
1514	89.77
1515	91.08
1516	92.49
1517	93.85
1518	95
1519	96.06
1520	97.26
1521	98.77
1522	100.57
1523	102.61
1524	105.04
1525	108.27
1526	112.56
1527	117.57
1528	122.27
1529	125.45
1530	126.58
1531	126.13
1532	125.11
1533	124.24
1534	123.56
1535	122.59
1536	120.85
1537	118.3
1538	115.33
1539	112.59
1540	110.72
1541	110.03
1542	110.45
1543	111.67
1544	113.38
1545	115.39
1546	117.57
1547	119.62
1548	121.2
1549	122.14
1550	122.61
1551	123.13
1552	124.32
1553	126.62
1554	130.02
1555	133.98
1556	137.54
1557	139.66
1558	139.8
1559	138.35
1560	136.42
1561	135.13
1562	134.93
1563	135.62
1564	136.81
1565	138.31
1566	140.06
1567	141.83
1568	143.26
1569	144.14
1570	144.46
1571	144.29
1572	143.56
1573	142.22
1574	140.55
1575	139.41
1576	139.87
1577	142.59
1578	147.35
1579	153.17
1580	158.85
1581	163.57
1582	167.06
1583	169.33
1584	170.28
1585	169.85
1586	168.39
1587	166.76
1588	165.86
1589	166.16
1590	167.61
1591	170.03
1592	173.38
1593	177.89
1594	184.11
1595	192.7
1596	203.89
1597	216.81
1598	229.33
1599	238.71
1600	242.73
1601	240.53
1602	232.83
1603	221.56
1604	209.28
1605	198.5
1606	191.09
1607	187.82
1608	188.27
1609	191.15
1610	194.9
1611	198.13
1612	199.76
1613	199.19
1614	196.39
1615	192.11
1616	187.74
1617	184.85
1618	184.48
1619	186.72
1620	190.63
1621	194.66
1622	197.57
1623	199.03
1624	199.69
1625	200.56
1626	202.11
1627	203.91
1628	204.93
1629	204.49
1630	202.94
1631	201.72
1632	202.44
1633	204.12
1634	205.8
1635	211.11
1636	216.75
1637	221.12
1638	223.32
1639	223.16
1640	221.2
1641	218.63
1642	216.9
1643	217.03
1644	219.1
1645	222.3
1646	225.53
1647	227.96
1648	229.32
1649	229.68
1650	229.33
1651	228.76
1652	228.76
1653	230.24
1654	233.68
1655	238.77
1656	244.69
1657	250.67
1658	256.13
1659	260.58
1660	263.69
1661	265.6
1662	266.82
1663	267.92
1664	269.2
1665	270.74
1666	272.49
1667	274.03
1668	274.48
1669	272.92
1670	269.04
1671	263.47
1672	257.6
1673	253.12
1674	251.42
1675	252.96
1676	257.06
1677	262.27
1678	267.21
1679	271.33
1680	275.04
1681	279.02
1682	283.41
1683	287.48
1684	290.21
1685	291.19
1686	290.91
1687	290.27
1688	290
1689	290.55
1690	292.25
1691	295.17
1692	298.71
1693	301.68
1694	302.92
1695	301.91
1696	298.87
1697	294.52
1698	289.8
1699	285.93
1700	284.12
1701	285.06
1702	288.52
1703	293.67
1704	299.59
1705	305.66
1706	311.47
1707	316.74
1708	321.35
1709	325.41
1710	328.88
1711	331.2
1712	331.48
1713	329.24
1714	324.97
1715	319.95
1716	315.39
1717	311.83
1718	309.06
1719	306.74
1720	304.88
1721	303.78
1722	303.56
1723	304
1724	304.87
1725	306.33
1726	308.86
1727	312.89
1728	318.46
1729	325.08
1730	331.61
1731	336.55
1732	338.62
1733	337.47
1734	333.89
1735	329.38
1736	325.33
1737	322.41
1738	320.25
1739	317.71
1740	313.62
1741	307.88
1742	301.96
1743	298.2
1744	298.35
1745	302.68
1746	310
1747	318.36
1748	325.87
1749	331.29
1750	334.21
1751	334.88
1752	333.73
1753	331.05
1754	326.93
1755	321.16
1756	313.49
1757	304.19
1758	294.61
1759	286.85
1760	282.58
1761	282.19
1762	285
1763	290.27
1764	297.52
1765	306.03
1766	314.24
1767	320.18
1768	322.79
1769	322.63
1770	321.33
1771	320.32
1772	320.17
1773	320.74
1774	321.83
1775	323.49
1776	325.84
1777	328.71
1778	331.55
1779	333.69
1780	334.62
1781	334.14
1782	332.3
1783	329.43
1784	326.34
1785	324.23
1786	324.06
1787	325.78
1788	328.22
1789	329.98
1790	330.46
1791	330
1792	329.28
1793	328.51
1794	327.34
1795	325.21
1796	321.72
1797	316.81
1798	310.7
1799	303.92
1800	297.27
1801	291.6
1802	287.34
1803	284.19
1804	281.39
1805	279.83
1806	278.28
1807	274.74
1808	270.99
1809	267.34
1810	264.21
1811	262.14
1812	261.44
1813	261.87
1814	262.74
1815	263.38
1816	263.49
1817	263.03
1818	261.97
1819	260.21
1820	257.84
1821	255.33
1822	253.36
1823	252.4
1824	252.41
1825	252.93
1826	253.22
1827	252.64
1828	250.94
1829	248.26
1830	244.8
1831	240.42
1832	234.86
1833	228.43
1834	222.29
1835	218.03
1836	216.78
1837	218.71
1838	223.04
1839	228.42
1840	233.32
1841	236.62
1842	237.95
1843	237.74
1844	236.71
1845	235.43
1846	234.03
1847	232.42
1848	230.53
1849	228.46
1850	226.52
1851	225.12
1852	224.55
1853	224.75
1854	225.15
1855	224.78
1856	222.72
1857	218.63
1858	213.08
1859	207.28
1860	202.54
1861	199.78
1862	199.35
1863	201.08
1864	204.35
1865	208.08
1866	211.03
1867	212.3
1868	211.63
1869	209.4
1870	206.14
1871	202.27
1872	198.05
1873	193.67
1874	189.37
1875	185.48
1876	182.4
1877	180.64
1878	180.77
1879	183.03
1880	186.89
1881	190.94
1882	193.49
1883	193.52
1884	191.22
1885	187.71
1886	184.3
1887	181.89
1888	180.78
1889	180.69
1890	180.91
1891	180.52
1892	178.88
1893	175.95
1894	172.28
1895	168.68
1896	165.89
1897	164.26
1898	163.65
1899	163.49
1900	163.12
1901	162.21
1902	160.94
1903	159.75
1904	158.93
1905	158.35
1906	157.64
1907	156.49
1908	154.95
1909	153.35
1910	152.07
1911	151.25
1912	150.66
1913	149.93
1914	148.81
1915	147.39
1916	146.07
1917	145.24
1918	144.94
1919	144.82
1920	144.48
1921	143.83
1922	143.14
1923	142.57
1924	141.9
1925	140.49
1926	137.86
1927	134.14
1928	130.01
1929	126.41
1930	124.11
1931	123.44
1932	124.16
1933	125.54
1934	126.7
1935	127.11
1936	126.72
1937	125.84
1938	124.72
1939	123.47
1940	122.05
1941	120.35
1942	118.2
1943	115.49
1944	112.35
1945	109.25
1946	106.92
1947	105.94
1948	106.43
1949	107.9
1950	109.45
1951	110.27
1952	110.01
1953	108.81
1954	107
1955	104.9
1956	102.87
1957	101.33
1958	100.61
1959	100.63
1960	100.93
1961	101.03
1962	100.72
1963	100.09
1964	99.2
1965	98
1966	96.54
1967	95.27
1968	94.75
1969	95.13
1970	95.83
1971	96
1972	95.12
1973	93.24
1974	90.85
1975	88.59
1976	87.82
1977	87.04
1978	86.5
1979	86.83
1980	87.44
1981	87.6
1982	86.87
1983	85.21
1984	82.86
1985	80.11
1986	77.24
1987	74.55
1988	72.31
1989	70.65
1990	69.36
1991	68.06
1992	66.41
1993	64.27
1994	61.71
1995	58.87
1996	55.86
1997	52.78
1998	49.79
1999	47.18
2000	45.23
[truncated: 698 more rows]
