# Supplementary material for: Improvement of Peak Integration in Capillary Electrophoresis: Reference Data Set No. 1
Source: Electrophoresis. 2026 Mar 11;47(4):276–94. doi: 10.1002/elps.70077 (PMC13084974; doi:10.1002/elps.70077)
Supplement: Supplementary file 2 — Supporting File 2: elps70077‐sup‐0002‐RawElectropherograms.zip. [file ELPS-47--s002.zip › Raw Electropherograms/com1-type2-sam11-R.csv]

1	0
2	0
3	0
4	0
5	0
6	0
7	0
8	0
9	0
10	0
11	0
12	0.43
13	0.39
14	0.14
15	0
16	0.06
17	0.25
18	0.4
19	0.48
20	0.56
21	0.72
22	0.92
23	1.07
24	1.11
25	1.11
26	1.18
27	1.43
28	1.83
29	2.25
30	2.49
31	2.41
32	1.94
33	1.21
34	0.46
35	0
36	0
37	0.35
38	0.94
39	1.6
40	2.25
41	2.94
42	3.67
43	4.37
44	4.86
45	4.99
46	4.74
47	4.22
48	3.68
49	3.42
50	3.59
51	4.13
52	4.79
53	5.32
54	5.64
55	5.76
56	5.68
57	5.36
58	4.8
59	4.14
60	3.55
61	3.25
62	3.3
63	3.62
64	3.97
65	4.07
66	3.78
67	3.2
68	2.63
69	2.37
70	2.52
71	2.93
72	3.31
73	3.42
74	3.27
75	3.08
76	3.07
77	3.26
78	3.51
79	3.63
80	3.51
81	3.16
82	2.7
83	2.3
84	2.2
85	2.51
86	3.12
87	3.81
88	4.42
89	4.88
90	5.14
91	5.19
92	5.08
93	4.89
94	4.64
95	4.28
96	3.82
97	3.39
98	3.23
99	3.43
100	3.84
101	4.11
102	3.98
103	3.39
104	2.47
105	1.42
106	0.5
107	0
108	0.11
109	0.9
110	2.12
111	3.28
112	3.94
113	3.87
114	3.26
115	2.5
116	1.96
117	1.81
118	1.95
119	2.19
120	2.38
121	2.49
122	2.56
123	2.63
124	2.65
125	2.52
126	2.21
127	1.79
128	1.5
129	1.56
130	2.05
131	2.85
132	3.67
133	4.22
134	4.37
135	4.14
136	3.67
137	3.08
138	2.51
139	2.19
140	2.25
141	2.64
142	3.11
143	3.35
144	3.26
145	2.93
146	2.52
147	2.14
148	1.78
149	1.37
150	0.86
151	0
152	0.02
153	0.52
154	1.38
155	2.36
156	3.26
157	3.95
158	4.42
159	4.71
160	4.93
161	5.13
162	5.27
163	5.24
164	5
165	4.64
166	4.27
167	3.97
168	3.69
169	3.28
170	2.58
171	1.65
172	0.75
173	0.21
174	0.18
175	0.54
176	1.04
177	1.5
178	1.86
179	2.12
180	2.35
181	2.59
182	2.79
183	2.85
184	2.81
185	2.83
186	3.14
187	3.78
188	4.64
189	5.48
190	6.06
191	6.24
192	5.98
193	5.36
194	4.58
195	3.91
196	3.56
197	3.59
198	3.85
199	4.1
200	4.09
201	3.7
202	3.03
203	2.28
204	1.69
205	1.44
206	1.5
207	1.67
208	1.71
209	1.52
210	1.19
211	0.85
212	0.54
213	0.28
214	0.11
215	0.1
216	0.34
217	0.81
218	1.4
219	1.95
220	2.35
221	2.61
222	2.76
223	2.79
224	2.68
225	2.49
226	2.46
227	2.68
228	3.01
229	3.12
230	2.76
231	1.99
232	1.08
233	0.34
234	0
235	0.11
236	0.62
237	1.33
238	1.99
239	2.41
240	2.56
241	2.56
242	2.6
243	2.79
244	3.09
245	3.29
246	3.22
247	2.94
248	2.77
249	3.05
250	3.83
251	4.83
252	5.65
253	6.04
254	5.98
255	5.58
256	4.98
257	4.33
258	3.74
259	3.4
260	3.44
261	3.81
262	4.32
263	4.68
264	4.77
265	4.61
266	4.26
267	3.73
268	2.97
269	2.01
270	1.01
271	0.27
272	0
273	0.18
274	0.57
275	0.84
276	0.8
277	0.53
278	0.34
279	0.58
280	1.32
281	2.34
282	3.18
283	3.5
284	3.21
285	2.54
286	1.86
287	1.46
288	1.39
289	1.41
290	1.22
291	0.76
292	0.24
293	0
294	0.15
295	0.55
296	0.94
297	1.16
298	1.2
299	1.16
300	1.12
301	1.1
302	1.06
303	0.92
304	0.71
305	0.51
306	0.48
307	0.64
308	0.94
309	1.23
310	1.46
311	1.66
312	1.98
313	2.52
314	3.27
315	4.1
316	4.82
317	5.26
318	5.31
319	4.9
320	3.97
321	2.64
322	1.25
323	0.27
324	0
325	0.44
326	1.24
327	2.06
328	2.68
329	3.02
330	3.15
331	3.19
332	3.26
333	3.37
334	3.44
335	3.34
336	3.01
337	2.46
338	1.83
339	1.3
340	1.05
341	1.14
342	1.5
343	2.07
344	2.82
345	3.76
346	4.81
347	5.77
348	6.47
349	6.85
350	6.98
351	7.01
352	7
353	6.98
354	6.93
355	6.88
356	6.74
357	6.39
358	5.79
359	5.14
360	4.8
361	4.96
362	5.46
363	5.92
364	6.07
365	5.89
366	5.52
367	5.16
368	4.86
369	4.54
370	4.11
371	3.59
372	3.19
373	3.13
374	3.46
375	4.08
376	4.83
377	5.6
378	6.38
379	7.23
380	8.21
381	9.28
382	10.26
383	10.87
384	10.87
385	10.18
386	8.88
387	7.3
388	5.83
389	4.76
390	4.16
391	3.9
392	3.82
393	3.88
394	4.09
395	4.38
396	4.57
397	4.5
398	4.21
399	3.89
400	3.79
401	4.01
402	4.46
403	4.93
404	5.25
405	5.39
406	5.45
407	5.62
408	6.1
409	6.9
410	7.78
411	8.36
412	8.45
413	8.18
414	7.92
415	7.9
416	8.12
417	8.46
418	8.8
419	9.04
420	9.03
421	8.53
422	7.3
423	5.37
424	3.09
425	1.13
426	0.04
427	0
428	0.77
429	2.04
430	3.52
431	4.92
432	5.84
433	6.01
434	5.49
435	4.82
436	4.56
437	4.9
438	5.49
439	5.75
440	5.4
441	4.54
442	3.6
443	2.94
444	2.66
445	2.62
446	2.54
447	2.23
448	1.7
449	1.1
450	0.6
451	0.26
452	0
453	0.19
454	0.78
455	1.75
456	2.81
457	3.64
458	4.13
459	4.4
460	4.62
461	4.85
462	5.08
463	5.28
464	5.33
465	5.1
466	4.51
467	3.76
468	3.22
469	3.2
470	3.68
471	4.36
472	4.91
473	5.18
474	5.26
475	5.21
476	5.1
477	4.91
478	4.69
479	4.45
480	4.2
481	3.94
482	3.66
483	3.34
484	3.01
485	2.73
486	2.57
487	2.44
488	2.21
489	1.85
490	1.49
491	1.34
492	1.46
493	1.75
494	2.1
495	2.52
496	3.03
497	3.62
498	4.09
499	4.2
500	3.87
501	3.27
502	2.65
503	2.18
504	1.9
505	1.85
506	2.05
507	2.42
508	2.76
509	2.9
510	2.88
511	2.84
512	2.87
513	2.88
514	2.72
515	2.33
516	1.87
517	1.63
518	1.8
519	2.27
520	2.78
521	3.11
522	3.23
523	3.14
524	2.84
525	2.32
526	1.74
527	1.36
528	1.33
529	1.65
530	2.17
531	2.7
532	3.09
533	3.29
534	3.29
535	3.19
536	3.09
537	3.03
538	2.99
539	2.87
540	2.58
541	2.08
542	1.47
543	0.99
544	0.9
545	1.3
546	2.01
547	2.67
548	3
549	2.97
550	2.73
551	2.49
552	2.38
553	2.38
554	2.47
555	2.63
556	2.9
557	3.18
558	3.23
559	2.8
560	1.94
561	1.07
562	0.68
563	1
564	1.89
565	2.99
566	3.96
567	4.6
568	4.88
569	4.89
570	4.75
571	4.59
572	4.5
573	4.45
574	4.32
575	3.95
576	3.41
577	3
578	3.06
579	3.65
580	4.44
581	4.9
582	4.67
583	3.77
584	2.62
585	1.7
586	1.3
587	1.44
588	1.88
589	2.34
590	2.58
591	2.51
592	2.19
593	1.78
594	1.39
595	1.01
596	0.6
597	0.2
598	0
599	0.14
600	0.6
601	1.22
602	1.79
603	2.26
604	2.71
605	3.24
606	3.9
607	4.55
608	4.97
609	4.97
610	4.51
611	3.74
612	2.86
613	2.03
614	1.34
615	0.85
616	0.73
617	1.13
618	2
619	3.05
620	3.93
621	4.47
622	4.71
623	4.9
624	5.28
625	5.92
626	6.7
627	7.35
628	7.57
629	7.26
630	6.56
631	5.75
632	5.06
633	4.59
634	4.26
635	3.9
636	3.34
637	2.51
638	1.55
639	0.72
640	0.18
641	0
642	0.05
643	0.38
644	0.97
645	1.73
646	2.52
647	3.16
648	3.51
649	3.57
650	3.34
651	2.84
652	2.14
653	1.41
654	0.95
655	1.01
656	1.63
657	2.56
658	3.37
659	3.72
660	3.54
661	3.05
662	2.51
663	2.06
664	1.73
665	1.56
666	1.67
667	2.04
668	2.51
669	2.86
670	2.91
671	2.75
672	2.58
673	2.67
674	3.08
675	3.67
676	4.18
677	4.46
678	4.62
679	5
680	5.9
681	7.31
682	8.79
683	9.69
684	9.54
685	8.39
686	6.68
687	5
688	3.74
689	2.98
690	2.56
691	2.21
692	1.75
693	1.13
694	0.49
695	0.05
696	0
697	0.38
698	1.05
699	1.71
700	2.12
701	2.21
702	2.09
703	1.95
704	1.91
705	1.97
706	2.01
707	1.98
708	1.95
709	2.13
710	2.63
711	3.4
712	4.14
713	4.54
714	4.4
715	3.76
716	2.95
717	2.38
718	2.33
719	2.73
720	3.26
721	3.49
722	3.25
723	2.73
724	2.29
725	2.18
726	2.35
727	2.63
728	2.82
729	2.81
730	2.49
731	1.88
732	1.18
733	0.73
734	0.78
735	1.25
736	1.76
737	1.92
738	1.55
739	0.88
740	0.27
741	0
742	0.12
743	0.52
744	1.07
745	1.66
746	2.18
747	2.49
748	2.54
749	2.42
750	2.32
751	2.28
752	2.24
753	1.97
754	1.87
755	1.87
756	1.95
757	2.08
758	2.28
759	2.51
760	2.69
761	2.74
762	2.63
763	2.43
764	2.2
765	2.02
766	1.9
767	1.9
768	2.05
769	2.34
770	2.67
771	2.87
772	2.87
773	2.73
774	2.63
775	2.72
776	2.99
777	3.34
778	3.63
779	3.81
780	3.98
781	4.22
782	4.57
783	4.98
784	5.33
785	5.5
786	5.45
787	5.28
788	5.23
789	5.47
790	6
791	6.55
792	6.83
793	6.68
794	6.08
795	5.08
796	3.84
797	2.66
798	1.88
799	1.72
800	2.17
801	3
802	3.82
803	4.26
804	4.12
805	3.4
806	2.34
807	1.26
808	0.49
809	0.2
810	0.37
811	0.73
812	1.02
813	1.11
814	1.03
815	0.88
816	0.79
817	0.88
818	1.22
819	1.76
820	2.29
821	2.6
822	2.7
823	2.78
824	3.04
825	3.44
826	3.8
827	3.97
828	3.94
829	3.83
830	3.76
831	3.79
832	3.91
833	4.14
834	4.55
835	5.15
836	5.77
837	6.07
838	5.81
839	5.11
840	4.36
841	3.95
842	4.01
843	4.37
844	4.73
845	4.95
846	5.09
847	5.29
848	5.6
849	5.79
850	5.53
851	4.63
852	3.29
853	2.03
854	1.4
855	1.65
856	2.6
857	3.82
858	4.83
859	5.33
860	5.25
861	4.75
862	4.15
863	3.75
864	3.67
865	3.81
866	3.94
867	3.9
868	3.67
869	3.29
870	2.88
871	2.58
872	2.6
873	3
874	3.62
875	4.17
876	4.48
877	4.61
878	4.76
879	5.12
880	5.67
881	6.23
882	6.52
883	6.37
884	5.83
885	5.12
886	4.47
887	3.97
888	3.56
889	3.2
890	2.89
891	2.66
892	2.53
893	2.54
894	2.76
895	3.24
896	3.89
897	4.4
898	4.5
899	4.1
900	3.42
901	2.75
902	2.29
903	2.1
904	2.12
905	2.33
906	2.66
907	3.02
908	3.34
909	3.64
910	3.95
911	4.22
912	4.28
913	4.04
914	3.56
915	3.03
916	2.61
917	2.33
918	2.13
919	1.96
920	1.84
921	1.85
922	2.04
923	2.29
924	2.35
925	2.06
926	1.46
927	0.8
928	0.28
929	0.01
930	0
931	0.2
932	0.6
933	1.13
934	1.7
935	2.25
936	2.69
937	2.89
938	2.77
939	2.38
940	1.89
941	1.49
942	1.25
943	1.17
944	1.24
945	1.53
946	2.18
947	3.18
948	4.3
949	5.19
950	5.6
951	5.56
952	5.32
953	5.12
954	5.05
955	5.1
956	5.18
957	5.21
958	5.09
959	4.79
960	4.33
961	3.82
962	3.37
963	3.05
964	2.88
965	2.74
966	2.51
967	2.13
968	1.75
969	1.62
970	1.88
971	2.41
972	3.01
973	3.57
974	4.15
975	4.82
976	5.59
977	6.26
978	6.55
979	6.26
980	5.44
981	4.38
982	3.39
983	2.68
984	2.28
985	2.17
986	2.3
987	2.57
988	2.81
989	2.89
990	2.78
991	2.49
992	1.98
993	1.3
994	0.59
995	0.09
996	0.03
997	0.56
998	1.62
999	2.95
1000	4.14
1001	4.77
1002	4.77
1003	4.4
1004	4.09
1005	4.08
1006	4.29
1007	4.42
1008	4.31
1009	3.99
1010	3.66
1011	3.47
1012	3.43
1013	3.51
1014	3.68
1015	3.95
1016	4.26
1017	4.52
1018	4.67
1019	4.73
1020	4.73
1021	4.68
1022	4.52
1023	4.25
1024	3.97
1025	3.72
1026	3.44
1027	3.09
1028	2.75
1029	2.64
1030	2.82
1031	3.11
1032	3.18
1033	2.88
1034	2.38
1035	2.04
1036	2.05
1037	2.27
1038	2.42
1039	2.31
1040	2.13
1041	2.22
1042	2.78
1043	3.68
1044	4.53
1045	5.06
1046	5.25
1047	5.24
1048	5.26
1049	5.47
1050	5.84
1051	6.19
1052	6.28
1053	6.01
1054	4.92
1055	4.26
1056	3.43
1057	2.42
1058	1.37
1059	0.51
1060	0.02
1061	0
1062	0.38
1063	1.15
1064	2.2
1065	3.29
1066	4.2
1067	4.77
1068	5.02
1069	5.13
1070	5.29
1071	5.53
1072	5.67
1073	5.42
1074	4.75
1075	3.92
1076	0
1077	0.22
1078	1
1079	1.88
1080	2.36
1081	2.25
1082	1.7
1083	1.05
1084	0.56
1085	0.31
1086	0.18
1087	0.03
1088	0
1089	0
1090	0
1091	0.16
1092	0.6
1093	0.95
1094	1.05
1095	0.85
1096	0.42
1097	0
1098	0
1099	0
1100	0
1101	0
1102	0
1103	0
1104	0
1105	0
1106	0
1107	0
1108	0.11
1109	0.19
1110	0.21
1111	0.3
1112	0.41
1113	0.36
1114	0.05
1115	0
1116	0
1117	0
1118	0
1119	0
1120	0.5
1121	0.79
1122	0.83
1123	0.71
1124	0.54
1125	0.39
1126	0.35
1127	0.53
1128	1
1129	1.67
1130	2.27
1131	2.41
1132	1.91
1133	0.89
1134	0
1135	0
1136	0
1137	0
1138	0
1139	0
1140	0
1141	0
1142	0.02
1143	0.24
1144	0.46
1145	0.82
1146	1.44
1147	2.34
1148	3.32
1149	4.1
1150	4.39
1151	4.03
1152	3.06
1153	1.74
1154	0.36
1155	0
1156	0
1157	0
1158	0
1159	0
1160	0
1161	0
1162	0
1163	0
1164	0
1165	0
1166	0
1167	0
1168	0
1169	0
1170	0
1171	0
1172	0
1173	0.63
1174	1.72
1175	2.48
1176	2.86
1177	3
1178	3.06
1179	3.03
1180	2.74
1181	2.02
1182	0.96
1183	0.07
1184	0
1185	1.17
1186	3.39
1187	5.98
1188	8.3
1189	10.08
1190	11.45
1191	12.76
1192	14.73
1193	19.34
1194	32.13
1195	65.75
1196	143.77
1197	300.46
1198	570.2
1199	964.23
1200	1443.71
1201	1910.7
1202	2235.35
1203	2313.45
1204	2120.57
1205	1725.09
1206	1250.78
1207	816.48
1208	491.79
1209	288.78
1210	181.9
1211	134.63
1212	117.17
1213	111.83
1214	110.53
1215	110.16
1216	109.18
1217	106.35
1218	101
1219	93.51
1220	85.11
1221	77.29
1222	71.21
1223	67.35
1224	65.38
1225	64.28
1226	62.83
1227	60.14
1228	55.92
1229	50.46
1230	44.38
1231	38.36
1232	32.94
1233	28.41
1234	24.81
1235	22.14
1236	20.51
1237	20.04
1238	20.61
1239	21.75
1240	22.8
1241	23.19
1242	22.71
1243	21.59
1244	20.29
1245	19.23
1246	18.62
1247	18.34
1248	18.12
1249	17.74
1250	17.14
1251	16.4
1252	15.58
1253	14.65
1254	13.64
1255	12.69
1256	12.02
1257	11.88
1258	12.3
1259	13.09
1260	13.83
1261	14.15
1262	14
1263	13.71
1264	13.68
1265	14.02
1266	14.44
1267	14.61
1268	14.46
1269	14.18
1270	14.04
1271	14.16
1272	14.43
1273	14.59
1274	14.41
1275	13.87
1276	13.16
1277	12.49
1278	11.99
1279	11.68
1280	11.58
1281	11.72
1282	12.07
1283	12.61
1284	13.42
1285	14.66
1286	16.34
1287	18.17
1288	19.55
1289	20.02
1290	19.55
1291	18.59
1292	17.67
1293	17.12
1294	16.97
1295	17.14
1296	17.61
1297	18.41
1298	19.47
1299	20.58
1300	21.49
1301	22.1
1302	22.36
1303	22.32
1304	22.14
1305	22.1
1306	22.5
1307	23.45
1308	24.66
1309	25.64
1310	26.02
1311	25.86
1312	25.55
1313	25.51
1314	26
1315	27
1316	28.34
1317	29.69
1318	30.7
1319	31.24
1320	31.38
1321	31.31
1322	31.2
1323	31.1
1324	31
1325	30.88
1326	30.71
1327	30.55
1328	30.43
1329	30.4
1330	30.59
1331	31.24
1332	32.74
1333	35.33
1334	38.76
1335	42.18
1336	44.58
1337	45.44
1338	44.97
1339	43.85
1340	42.8
1341	42.11
1342	41.64
1343	40.97
1344	39.83
1345	38.33
1346	36.9
1347	35.87
1348	35.32
1349	35.09
1350	35.13
1351	35.51
1352	36.28
1353	38.15
1354	38.62
1355	38.57
1356	38.12
1357	37.63
1358	37.49
1359	38.02
1360	39.21
1361	40.75
1362	42.11
1363	42.93
1364	43.27
1365	43.54
1366	44.26
1367	45.66
1368	47.59
1369	49.55
1370	50.97
1371	51.47
1372	51.02
1373	49.86
1374	48.34
1375	46.72
1376	45.11
1377	43.55
1378	42.03
1379	40.65
1380	39.65
1381	39.27
1382	39.52
1383	40.14
1384	40.84
1385	41.54
1386	42.31
1387	43.18
1388	44
1389	44.54
1390	44.74
1391	44.81
1392	45
1393	45.37
1394	45.79
1395	46.05
1396	46.06
1397	45.84
1398	45.48
1399	45.09
1400	44.78
1401	44.57
1402	44.39
1403	44.17
1404	43.91
1405	43.77
1406	43.95
1407	44.5
1408	45.27
1409	45.99
1410	46.5
1411	46.84
1412	47.21
1413	47.82
1414	48.68
1415	49.66
1416	50.58
1417	51.44
1418	52.51
1419	54.1
1420	56.41
1421	59.27
1422	62.14
1423	64.36
1424	65.5
1425	65.69
1426	65.55
1427	65.8
1428	66.76
1429	68.12
1430	69.27
1431	69.68
1432	69.21
1433	68.04
1434	66.38
1435	64.33
1436	61.82
1437	58.87
1438	55.82
1439	53.22
1440	51.58
1441	51.04
1442	51.33
1443	51.99
1444	52.83
1445	53.94
1446	55.54
1447	57.62
1448	59.97
1449	62.31
1450	64.42
1451	66.21
1452	67.6
1453	68.46
1454	68.61
1455	67.96
1456	66.65
1457	65.03
1458	63.57
1459	62.67
1460	62.44
1461	62.79
1462	63.53
1463	64.51
1464	65.64
1465	66.76
1466	67.66
1467	68.12
1468	68.1
1469	67.74
1470	67.26
1471	66.87
1472	66.75
1473	67.12
1474	68.28
1475	70.33
1476	73.05
1477	75.92
1478	78.5
1479	80.68
1480	82.59
1481	84.31
1482	85.69
1483	86.52
1484	86.86
1485	87.09
1486	87.58
1487	88.26
1488	88.7
1489	88.53
1490	87.83
1491	87.04
1492	86.52
1493	86.33
1494	86.46
1495	86.99
1496	87.96
1497	89.23
1498	90.58
1499	92.05
1500	93.93
1501	96.27
1502	98.5
1503	99.56
1504	98.61
1505	95.78
1506	92.11
1507	88.93
1508	87.14
1509	86.94
1510	88.04
1511	89.95
1512	92.08
1513	93.8
1514	94.6
1515	94.39
1516	93.62
1517	93.07
1518	93.34
1519	94.49
1520	96.09
1521	97.6
1522	98.78
1523	99.83
1524	101.2
1525	103.44
1526	106.87
1527	111.54
1528	117.13
1529	123.11
1530	128.92
1531	134.09
1532	138.11
1533	140.41
1534	140.41
1535	138.03
1536	133.98
1537	129.56
1538	126.14
1539	124.56
1540	124.89
1541	126.51
1542	128.46
1543	129.83
1544	130.18
1545	129.72
1546	129.13
1547	129.04
1548	129.55
1549	130.37
1550	131.25
1551	132.3
1552	133.83
1553	135.95
1554	138.46
1555	141.02
1556	143.2
1557	144.49
1558	144.44
1559	142.99
1560	140.67
1561	138.38
1562	136.87
1563	136.57
1564	137.59
1565	139.81
1566	142.71
1567	145.64
1568	148.04
1569	149.7
1570	150.69
1571	151.3
1572	152.07
1573	153.61
1574	156.18
1575	159.42
1576	162.61
1577	165.2
1578	167.13
1579	168.62
1580	169.98
1581	171.62
1582	173.91
1583	176.88
1584	179.84
1585	181.57
1586	181.01
1587	177.98
1588	173.44
1589	168.95
1590	165.85
1591	164.63
1592	165.09
1593	166.94
1594	170.42
1595	176.29
1596	185.25
1597	196.98
1598	209.83
1599	221.23
1600	228.84
1601	231.56
1602	229.81
1603	225.1
1604	219.35
1605	214.23
1606	210.57
1607	208.32
1608	206.95
1609	206.14
1610	206.01
1611	206.86
1612	208.58
1613	210.47
1614	211.58
1615	211.4
1616	210.28
1617	209.31
1618	209.64
1619	211.6
1620	214.51
1621	217.14
1622	218.57
1623	218.59
1624	217.62
1625	216.38
1626	215.53
1627	215.41
1628	215.75
1629	215.82
1630	214.93
1631	213.06
1632	211.1
1633	210.44
1634	212.04
1635	215.97
1636	221.47
1637	227.6
1638	233.65
1639	239.13
1640	243.66
1641	247.09
1642	249.54
1643	251.22
1644	252.24
1645	252.71
1646	252.99
1647	253.63
1648	254.8
1649	256.15
1650	257.22
1651	258.03
1652	259.04
1653	260.52
1654	263.46
1655	263.94
1656	263.85
1657	264.03
1658	265.61
1659	269.38
1660	275.23
1661	282.22
1662	289.22
1663	295.73
1664	301.86
1665	307.75
1666	312.75
1667	315.5
1668	314.85
1669	310.92
1670	305.15
1671	299.37
1672	294.79
1673	292.12
1674	292.07
1675	295.42
1676	302.23
1677	311.08
1678	319.53
1679	325.43
1680	328.03
1681	328.08
1682	327.27
1683	327.3
1684	329.13
1685	332.4
1686	335.56
1687	336.86
1688	335.57
1689	332.38
1690	328.67
1691	325.46
1692	323.03
1693	321.21
1694	319.76
1695	318.43
1696	317.23
1697	316.51
1698	316.86
1699	318.55
1700	321.07
1701	323.47
1702	325.07
1703	326.14
1704	327.8
1705	331.09
1706	336.04
1707	341.65
1708	346.74
1709	350.79
1710	354.01
1711	356.81
1712	359.35
1713	361.47
1714	362.72
1715	362.44
1716	360.07
1717	355.59
1718	350
1719	344.93
1720	341.77
1721	340.79
1722	341.09
1723	341.43
1724	341.26
1725	341.32
1726	343.28
1727	348.53
1728	357.04
1729	367.26
1730	376.93
1731	384.23
1732	388.35
1733	389.53
1734	388.74
1735	387.24
1736	386.03
1737	385.36
1738	384.48
1739	381.78
1740	375.74
1741	366.17
1742	354.83
1743	344.73
1744	338.52
1745	337.42
1746	341.34
1747	349.43
1748	360.31
1749	371.74
1750	380.77
1751	384.8
1752	382.86
1753	375.99
1754	366.79
1755	358.21
1756	352.67
1757	351.32
1758	353.77
1759	358.39
1760	363.17
1761	366.67
1762	368.47
1763	369.04
1764	369.17
1765	369.34
1766	369.44
1767	369.17
1768	368.61
1769	368.49
1770	369.3
1771	370.38
1772	370.12
1773	367.48
1774	363.35
1775	360.12
1776	359.87
1777	362.94
1778	367.89
1779	372.7
1780	375.84
1781	376.87
1782	376.38
1783	375.5
1784	375.28
1785	376.19
1786	378.02
1787	380.06
1788	381.51
1789	381.96
1790	381.42
1791	380.2
1792	378.43
1793	375.95
1794	372.5
1795	367.98
1796	362.51
1797	356.37
1798	349.92
1799	343.51
1800	337.34
1801	331.48
1802	326.07
1803	321.52
1804	318.4
1805	316.94
1806	316.7
1807	316.74
1808	316.16
1809	314.6
1810	312.39
1811	310.46
1812	309.62
1813	309.76
1814	309.66
1815	307.94
1816	304.4
1817	300.32
1818	297.47
1819	296.83
1820	298.17
1821	300.4
1822	302.27
1823	302.89
1824	302.06
1825	300.17
1826	297.81
1827	295.23
1828	292.39
1829	289.32
1830	286.36
1831	283.79
1832	281.49
1833	279.07
1834	276.37
1835	273.67
1836	271.36
1837	269.41
1838	267.38
1839	264.83
1840	261.78
1841	258.6
1842	255.85
1843	254.16
1844	254.2
1845	256.44
1846	260.72
1847	266.06
1848	270.94
1849	273.96
1850	274.44
1851	272.6
1852	269.36
1853	265.93
1854	263.3
1855	261.71
1856	260.59
1857	258.99
1858	256.3
1859	252.79
1860	249.58
1861	248.01
1862	248.87
1863	251.72
1864	254.85
1865	256.2
1866	254.67
1867	250.85
1868	246.39
1869	242.78
1870	240.46
1871	238.97
1872	237.49
1873	235.25
1874	231.68
1875	226.67
1876	220.74
1877	214.92
1878	210.25
1879	207.52
1880	207
1881	208.33
1882	210.49
1883	212.21
1884	212.62
1885	211.72
1886	210.16
1887	208.75
1888	207.96
1889	207.86
1890	208.24
1891	208.91
1892	209.98
1893	211.6
1894	213.68
1895	215.73
1896	217.09
1897	217.38
1898	216.73
1899	215.6
1900	214.4
1901	213.25
1902	211.86
1903	209.85
1904	207.09
1905	203.82
1906	200.38
1907	196.84
1908	192.96
1909	188.65
1910	184.17
1911	180.13
1912	177.1
1913	175.37
1914	174.98
1915	175.67
1916	176.87
1917	177.74
1918	177.5
1919	175.85
1920	173.08
1921	169.86
1922	166.81
1923	164.28
1924	162.24
1925	160.44
1926	158.57
1927	156.49
1928	154.32
1929	152.4
1930	151.07
1931	150.46
1932	150.3
1933	149.93
1934	148.77
1935	146.62
1936	143.77
1937	140.72
1938	137.86
1939	135.41
1940	133.49
1941	132.12
1942	131.09
1943	130.08
1944	128.83
1945	127.29
1946	125.61
1947	123.93
1948	122.33
1949	121.11
1950	120.77
1951	121.62
1952	123.3
1953	124.78
1954	125.02
1955	123.61
1956	117.55
1957	114.46
1958	112.26
1959	111.28
1960	111.32
1961	111.88
1962	112.44
1963	112.7
1964	112.5
1965	111.57
1966	109.72
1967	107.09
1968	104.3
1969	102.17
1970	101.2
1971	101.31
1972	101.85
1973	101.95
1974	100.97
1975	98.82
1976	95.97
1977	93.06
1978	90.48
1979	88.23
1980	86.19
1981	84.35
1982	82.77
1983	81.44
1984	80.15
1985	78.56
1986	76.36
1987	73.45
1988	70.04
1989	66.63
1990	63.87
1991	62.21
1992	61.6
1993	61.45
1994	61.06
1995	60.05
1996	58.45
1997	56.45
1998	54.17
1999	51.59
2000	48.73
[truncated: 698 more rows]
