# Supplementary material for: Improvement of Peak Integration in Capillary Electrophoresis: Reference Data Set No. 1
Source: Electrophoresis. 2026 Mar 11;47(4):276–94. doi: 10.1002/elps.70077 (PMC13084974; doi:10.1002/elps.70077)
Supplement: Supplementary file 2 — Supporting File 2: elps70077‐sup‐0002‐RawElectropherograms.zip. [file ELPS-47--s002.zip › Raw Electropherograms/com1-type2-sam2-R.csv]

1	0
2	0
3	0
4	0
5	0
6	0
7	0
8	0
9	0
10	0
11	0
12	0
13	0
14	0
15	0
16	0
17	0
18	0
19	0
20	0
21	0
22	0
23	0.44
24	0.9
25	1.29
26	1.58
27	1.8
28	1.96
29	2.04
30	1.99
31	1.78
32	1.45
33	1.08
34	0.73
35	0.45
36	0.22
37	0.06
38	0
39	0
40	0.16
41	0.57
42	1.09
43	1.52
44	1.71
45	1.63
46	1.4
47	1.12
48	0.83
49	0.52
50	0.22
51	0.01
52	0
53	0.2
54	0.59
55	1.03
56	1.32
57	1.4
58	1.35
59	1.3
60	1.32
61	1.32
62	1.19
63	0.86
64	0.46
65	0.14
66	0
67	0.44
68	0.84
69	1.34
70	1.87
71	2.3
72	2.55
73	2.63
74	2.61
75	2.57
76	2.51
77	2.37
78	2.17
79	1.99
80	1.94
81	2.07
82	2.31
83	2.51
84	2.52
85	2.31
86	1.9
87	1.39
88	0.87
89	0.44
90	0.15
91	0.08
92	0.27
93	0.66
94	1.1
95	1.42
96	1.54
97	1.49
98	1.35
99	1.14
100	0.87
101	0.51
102	0.17
103	0
104	0.09
105	0.38
106	0.66
107	0.69
108	0.5
109	0.26
110	0.18
111	0.31
112	0.47
113	0.49
114	0.34
115	0.13
116	0.01
117	0
118	0.04
119	0
120	0
121	0
122	0
123	0
124	0
125	0
126	0
127	0
128	0
129	0
130	0
131	0.22
132	0.58
133	0.96
134	1.37
135	1.79
136	2.19
137	2.52
138	2.76
139	2.97
140	3.19
141	3.38
142	3.49
143	3.47
144	3.27
145	2.87
146	2.28
147	1.58
148	0.93
149	0.51
150	0.37
151	0.49
152	0.82
153	1.34
154	2.04
155	2.85
156	3.69
157	4.47
158	5.09
159	5.4
160	5.33
161	4.9
162	4.24
163	3.48
164	2.79
165	2.29
166	2.11
167	2.28
168	2.74
169	3.31
170	3.78
171	3.97
172	3.86
173	3.53
174	3.13
175	2.75
176	2.41
177	2.11
178	1.82
179	1.56
180	1.39
181	1.43
182	1.73
183	2.25
184	2.83
185	3.3
186	3.56
187	3.6
188	3.46
189	3.2
190	2.9
191	2.62
192	2.39
193	2.23
194	2.12
195	2.11
196	2.22
197	2.42
198	2.61
199	2.62
200	2.39
201	1.49
202	1.21
203	1.18
204	1.27
205	1.31
206	1.19
207	0.98
208	0.85
209	0.91
210	1.14
211	1.39
212	1.52
213	1.49
214	1.37
215	1.27
216	1.23
217	1.23
218	1.24
219	1.28
220	1.33
221	1.35
222	1.31
223	1.25
224	1.27
225	1.46
226	1.8
227	2.13
228	2.24
229	2.06
230	1.68
231	1.28
232	1.02
233	0.98
234	1.11
235	1.34
236	1.54
237	1.64
238	1.59
239	1.44
240	1.32
241	1.34
242	1.58
243	1.96
244	2.31
245	2.49
246	2.46
247	2.34
248	2.3
249	2.38
250	2.48
251	2.42
252	2.15
253	1.77
254	1.49
255	1.42
256	1.52
257	1.63
258	1.66
259	1.65
260	1.71
261	1.92
262	2.22
263	2.45
264	2.46
265	2.18
266	1.69
267	1.08
268	0.48
269	0.05
270	0
271	0.37
272	1.15
273	2.1
274	2.95
275	3.5
276	3.64
277	3.42
278	2.99
279	2.56
280	2.29
281	2.2
282	2.19
283	2.14
284	2.03
285	1.92
286	1.95
287	2.24
288	2.73
289	3.21
290	3.47
291	3.4
292	3.09
293	2.67
294	2.31
295	2.07
296	1.95
297	1.9
298	1.86
299	1.78
300	1.67
301	1.53
302	1.28
303	0.86
304	0.35
305	0
306	0.11
307	0.72
308	1.66
309	2.64
310	3.35
311	3.54
312	3.15
313	2.31
314	1.37
315	0.67
316	0.43
317	0.6
318	0.9
319	1.03
320	0.86
321	0.47
322	0.1
323	0
324	0.21
325	0.58
326	0.86
327	0.89
328	0.71
329	0.51
330	0.49
331	0.74
332	1.17
333	1.64
334	2.36
335	2.61
336	2.71
337	2.57
338	2.2
339	1.77
340	1.45
341	1.39
342	1.66
343	2.26
344	3.12
345	4.02
346	4.68
347	4.88
348	4.61
349	4.04
350	3.41
351	2.93
352	2.68
353	2.66
354	2.74
355	2.78
356	2.66
357	2.38
358	2.04
359	1.78
360	1.72
361	1.82
362	1.95
363	1.92
364	1.64
365	1.19
366	0.77
367	0.58
368	0.63
369	0.84
370	1.09
371	1.31
372	1.48
373	1.63
374	1.79
375	1.99
376	2.22
377	2.47
378	2.76
379	3.1
380	3.44
381	3.71
382	3.79
383	3.6
384	3.15
385	2.53
386	1.9
387	1.43
388	1.16
389	1.1
390	1.17
391	1.33
392	1.5
393	1.69
394	1.96
395	2.33
396	2.69
397	2.83
398	2.62
399	2.11
400	1.49
401	0.88
402	0.37
403	0.05
404	0
405	0.33
406	0.89
407	1.5
408	1.96
409	2.18
410	2.21
411	2.13
412	2.03
413	1.99
414	2
415	2.03
416	2.06
417	2.08
418	2.14
419	2.3
420	2.62
421	3.06
422	3.53
423	3.86
424	3.94
425	3.71
426	3.27
427	2.77
428	2.33
429	2.01
430	1.8
431	1.73
432	1.87
433	2.23
434	2.75
435	3.26
436	3.58
437	3.65
438	3.5
439	3.24
440	2.98
441	2.8
442	2.72
443	2.66
444	2.51
445	2.18
446	1.64
447	0.99
448	0.43
449	0.09
450	0
451	0.07
452	0.25
453	0.53
454	0.92
455	1.4
456	1.94
457	2.49
458	3.02
459	3.45
460	3.66
461	3.54
462	3.02
463	2.15
464	1.16
465	0.35
466	0
467	0.13
468	1.05
469	1.3
470	1.25
471	0.99
472	0.76
473	0.72
474	0.89
475	1.13
476	1.23
477	1.09
478	0.79
479	0.55
480	0.5
481	0.68
482	1
483	1.36
484	1.74
485	2.16
486	2.61
487	3.03
488	3.34
489	3.47
490	3.38
491	3.12
492	2.79
493	2.55
494	2.47
495	2.47
496	2.37
497	2.04
498	1.49
499	0.87
500	0.44
501	0.38
502	0.76
503	1.47
504	2.22
505	2.72
506	2.86
507	2.72
508	2.44
509	2.14
510	1.87
511	1.66
512	1.53
513	1.49
514	1.52
515	1.62
516	1.79
517	2.04
518	2.31
519	2.45
520	2.31
521	1.8
522	1.05
523	0.34
524	0
525	0.16
526	0.71
527	1.36
528	1.88
529	2.21
530	2.4
531	2.51
532	2.53
533	2.43
534	2.28
535	2.18
536	2.21
537	2.33
538	2.46
539	2.52
540	2.51
541	2.47
542	2.41
543	2.33
544	2.22
545	2.07
546	1.87
547	1.65
548	1.45
549	1.35
550	1.39
551	1.56
552	1.79
553	1.99
554	2.09
555	2.09
556	2.01
557	1.9
558	1.82
559	1.84
560	1.98
561	2.21
562	2.43
563	2.6
564	2.71
565	2.78
566	2.79
567	2.67
568	2.41
569	2.12
570	1.98
571	2.08
572	2.39
573	2.81
574	3.27
575	3.79
576	4.38
577	4.93
578	5.19
579	4.94
580	4.17
581	3.17
582	2.39
583	2.14
584	2.44
585	3.02
586	3.56
587	3.9
588	4.02
589	3.93
590	3.69
591	3.36
592	2.96
593	2.51
594	2.02
595	1.57
596	1.33
597	1.43
598	1.87
599	2.5
600	3.1
601	3.51
602	3.67
603	3.33
604	2.9
605	2.34
606	1.74
607	1.24
608	0.96
609	0.92
610	0.95
611	0.82
612	0.48
613	0.12
614	0
615	0.24
616	0.73
617	1.31
618	1.89
619	2.5
620	3.12
621	3.67
622	4.04
623	4.14
624	3.93
625	3.46
626	2.87
627	2.3
628	1.88
629	1.61
630	1.47
631	1.42
632	1.43
633	1.41
634	1.31
635	1.12
636	0.94
637	0.85
638	0.85
639	0.95
640	1.16
641	1.5
642	1.87
643	2.13
644	2.16
645	1.99
646	1.77
647	1.66
648	1.69
649	1.77
650	1.79
651	1.71
652	1.63
653	1.68
654	1.9
655	2.17
656	2.31
657	2.2
658	1.89
659	1.53
660	1.24
661	1.08
662	1
663	0.95
664	0.95
665	1.04
666	1.22
667	1.39
668	1.44
669	1.37
670	1.25
671	1.22
672	1.3
673	1.49
674	1.75
675	2.09
676	2.45
677	2.74
678	2.89
679	2.84
680	2.57
681	2.08
682	1.47
683	0.94
684	0.69
685	0.86
686	1.4
687	2.11
688	2.72
689	3
690	2.91
691	2.56
692	2.15
693	1.79
694	1.48
695	1.18
696	0.87
697	0.63
698	0.56
699	0.66
700	0.86
701	1.11
702	1.39
703	1.68
704	1.9
705	1.92
706	1.7
707	1.38
708	1.24
709	1.44
710	1.86
711	2.2
712	2.22
713	1.93
714	1.57
715	1.37
716	1.46
717	1.83
718	2.41
719	3.04
720	3.53
721	3.74
722	3.62
723	3.22
724	2.68
725	2.08
726	1.49
727	0.94
728	0.47
729	0.14
730	0
731	0.06
732	0.35
733	0.84
734	1.44
735	2.53
736	2.88
737	3.12
738	3.32
739	3.52
740	3.66
741	3.64
742	3.42
743	3.05
744	2.63
745	2.31
746	2.19
747	2.3
748	2.57
749	2.81
750	2.89
751	2.84
752	2.82
753	2.89
754	2.98
755	2.91
756	2.6
757	2.1
758	1.52
759	1.04
760	0.76
761	0.74
762	0.92
763	1.17
764	1.38
765	1.51
766	1.56
767	1.54
768	1.46
769	1.39
770	1.44
771	1.65
772	1.96
773	2.25
774	2.47
775	2.64
776	2.77
777	2.84
778	2.79
779	2.57
780	2.26
781	2.1
782	2.3
783	2.88
784	3.63
785	4.24
786	4.47
787	4.28
788	3.77
789	3.15
790	2.65
791	2.36
792	2.28
793	2.32
794	2.36
795	2.36
796	2.33
797	2.32
798	2.34
799	2.34
800	2.24
801	2.04
802	1.8
803	1.55
804	1.27
805	0.95
806	0.7
807	0.73
808	1.12
809	1.79
810	2.51
811	3.05
812	3.29
813	3.23
814	2.93
815	2.51
816	2.12
817	1.89
818	1.81
819	1.78
820	1.72
821	1.67
822	1.69
823	1.85
824	2.14
825	2.51
826	2.88
827	3.16
828	3.25
829	3.07
830	2.65
831	2.09
832	1.58
833	1.28
834	1.26
835	1.49
836	1.89
837	2.4
838	2.95
839	3.41
840	3.66
841	3.58
842	3.23
843	2.82
844	2.6
845	2.7
846	3.02
847	3.29
848	3.29
849	3.01
850	2.56
851	2.14
852	1.93
853	1.97
854	2.23
855	2.53
856	2.65
857	2.49
858	2.08
859	1.54
860	1.02
861	0.61
862	0.38
863	0.34
864	0.44
865	0.56
866	0.62
867	0.61
868	0.63
869	0.95
870	1.22
871	1.48
872	1.74
873	2.03
874	2.43
875	2.95
876	3.51
877	3.96
878	4.11
879	3.93
880	3.5
881	3.01
882	2.61
883	2.36
884	2.24
885	2.2
886	2.13
887	1.96
888	1.65
889	1.26
890	0.91
891	0.66
892	0.45
893	0.25
894	0.07
895	0
896	0.1
897	0.31
898	0.54
899	0.71
900	0.91
901	1.23
902	1.71
903	2.24
904	2.63
905	2.75
906	2.61
907	2.39
908	2.3
909	2.45
910	2.82
911	3.23
912	3.49
913	3.5
914	3.27
915	2.9
916	2.46
917	2.02
918	1.63
919	1.31
920	1.14
921	1.16
922	1.37
923	1.68
924	1.96
925	2.12
926	2.14
927	2.08
928	1.92
929	1.67
930	1.34
931	1.06
932	0.95
933	1.06
934	1.31
935	1.57
936	1.73
937	1.78
938	1.76
939	1.71
940	1.69
941	1.8
942	2.1
943	2.55
944	3
945	3.26
946	3.23
947	2.93
948	2.56
949	2.25
950	2.08
951	2.07
952	2.23
953	2.61
954	3.13
955	3.65
956	4.02
957	4.15
958	4.03
959	3.68
960	3.16
961	2.56
962	2.06
963	1.86
964	2.04
965	2.54
966	3.13
967	3.48
968	3.41
969	2.94
970	2.3
971	1.82
972	1.66
973	1.78
974	1.98
975	2.12
976	2.19
977	2.29
978	2.55
979	2.95
980	3.42
981	3.81
982	4.05
983	4.12
984	4.04
985	3.81
986	3.45
987	2.95
988	2.32
989	1.64
990	1.07
991	0.81
992	0.95
993	1.41
994	1.95
995	2.35
996	2.55
997	2.6
998	2.54
999	2.29
1000	1.8
1001	1.09
1002	0.4
1003	0.02
1004	0.35
1005	0.73
1006	1
1007	1.14
1008	1.31
1009	1.63
1010	2.13
1011	2.75
1012	3.39
1013	3.96
1014	4.38
1015	4.54
1016	4.35
1017	3.84
1018	3.19
1019	2.63
1020	2.31
1021	2.2
1022	2.17
1023	2.1
1024	1.96
1025	1.78
1026	1.53
1027	1.2
1028	0.83
1029	0.58
1030	0.63
1031	1.12
1032	1.99
1033	3.03
1034	3.92
1035	4.37
1036	4.23
1037	3.55
1038	2.51
1039	1.39
1040	0.47
1041	0
1042	0.07
1043	0.65
1044	1.58
1045	2.66
1046	3.62
1047	4.18
1048	4.15
1049	3.56
1050	2.62
1051	1.63
1052	0.83
1053	0.32
1054	0.07
1055	0
1056	0
1057	0
1058	0.01
1059	0.05
1060	0.14
1061	0.3
1062	0.57
1063	1.02
1064	1.69
1065	2.51
1066	3.32
1067	3.94
1068	4.24
1069	4.17
1070	3.8
1071	3.3
1072	0
1073	0
1074	0
1075	0
1076	0
1077	0
1078	0
1079	0
1080	0
1081	0
1082	0
1083	0
1084	0
1085	0
1086	0
1087	0
1088	0
1089	0
1090	0
1091	0
1092	0
1093	0
1094	0
1095	0
1096	0
1097	0
1098	0
1099	0
1100	0
1101	0
1102	0
1103	0
1104	0
1105	0
1106	0
1107	0
1108	0
1109	0
1110	0
1111	0
1112	0
1113	0
1114	0
1115	0
1116	0
1117	0
1118	0
1119	0
1120	0
1121	0
1122	0
1123	0
1124	0
1125	0
1126	0
1127	0
1128	0
1129	0
1130	0
1131	0
1132	0
1133	0
1134	0
1135	0
1136	0
1137	0
1138	0
1139	0
1140	0
1141	0
1142	0
1143	0
1144	0
1145	0
1146	0
1147	0
1148	0
1149	0
1150	0
1151	0
1152	0
1153	0
1154	0
1155	0
1156	0
1157	0
1158	0
1159	0
1160	0
1161	0
1162	0
1163	0
1164	0
1165	0
1166	0
1167	0
1168	0
1169	0
1170	0
1171	0
1172	0
1173	0
1174	0
1175	0
1176	0
1177	0
1178	0
1179	0
1180	0
1181	0
1182	0
1183	0
1184	0
1185	0
1186	1.12
1187	3.37
1188	5.51
1189	7.03
1190	7.76
1191	8.05
1192	8.88
1193	12.17
1194	22.33
1195	49.24
1196	111.66
1197	237.15
1198	453.25
1199	768.31
1200	1150.25
1201	1520.08
1202	1774.49
1203	1831.64
1204	1673.49
1205	1355.46
1206	976.46
1207	631.07
1208	374.27
1209	214.98
1210	131.97
1211	95.55
1212	81.96
1213	77.61
1214	76.72
1215	77.2
1216	77.75
1217	76.95
1218	73.66
1219	67.78
1220	60.33
1221	52.95
1222	46.99
1223	43.05
1224	40.82
1225	39.46
1226	38.06
1227	36
1228	33.04
1229	29.35
1230	25.38
1231	21.61
1232	18.38
1233	15.79
1234	13.71
1235	11.98
1236	10.55
1237	9.51
1238	8.99
1239	8.94
1240	9.09
1241	9.01
1242	8.35
1243	7.06
1244	5.44
1245	3.96
1246	2.94
1247	2.44
1248	2.33
1249	2.4
1250	2.49
1251	2.43
1252	2.11
1253	1.45
1254	0.56
1255	0
1256	0
1257	0
1258	0
1259	0.5
1260	0.83
1261	0.82
1262	0.67
1263	0.68
1264	0.95
1265	1.35
1266	1.58
1267	1.39
1268	0.75
1269	0
1270	0
1271	0
1272	0
1273	0
1274	0.12
1275	0.35
1276	0.55
1277	0.82
1278	1.11
1279	1.32
1280	1.36
1281	1.18
1282	0.82
1283	0.36
1284	0
1285	0
1286	0
1287	0
1288	0
1289	0
1290	0
1291	0
1292	0
1293	0.4
1294	0.72
1295	0.72
1296	0.36
1297	0
1298	0
1299	0
1300	0
1301	0
1302	0
1303	0
1304	0
1305	0
1306	0
1307	0
1308	0
1309	0
1310	0
1311	0
1312	0
1313	0
1314	0
1315	0
1316	0
1317	0
1318	0
1319	0
1320	0
1321	0
1322	0
1323	0
1324	0
1325	0
1326	0
1327	0
1328	0
1329	0
1330	0
1331	0
1332	0
1333	0
1334	0
1335	0
1336	0
1337	0
1338	0.56
1339	0.83
1340	0.7
1341	0.13
1342	0
1343	0
1344	0
1345	0
1346	0
1347	0
1348	0
1349	0
1350	0
1351	0
1352	0
1353	0
1354	0
1355	0
1356	0
1357	0
1358	0
1359	0
1360	0
1361	0
1362	0
1363	0
1364	0
1365	0
1366	0
1367	0
1368	0
1369	0
1370	0
1371	0
1372	0
1373	0
1374	0
1375	0
1376	0
1377	0
1378	0
1379	0
1380	0
1381	0
1382	0
1383	0
1384	0
1385	0
1386	0
1387	0
1388	0
1389	0
1390	0
1391	0
1392	0
1393	0
1394	0
1395	0
1396	0
1397	0
1398	0
1399	0
1400	0
1401	0
1402	0
1403	0
1404	0
1405	0
1406	0
1407	0
1408	0
1409	0
1410	0
1411	0
1412	0
1413	0
1414	0
1415	0
1416	0
1417	0
1418	0
1419	0
1420	0
1421	0
1422	0
1423	0
1424	0
1425	0
1426	0
1427	0
1428	0
1429	0
1430	0
1431	0
1432	0
1433	0
1434	0
1435	0
1436	0
1437	0
1438	0
1439	0
1440	0
1441	0
1442	0
1443	0
1444	0
1445	0
1446	0
1447	0
1448	0
1449	0
1450	0
1451	0
1452	0
1453	0
1454	0
1455	0
1456	0
1457	0
1458	0
1459	0
1460	0
1461	0
1462	0
1463	0
1464	0
1465	0
1466	0
1467	0
1468	0
1469	0
1470	0
1471	0
1472	0
1473	0
1474	0
1475	0
1476	0
1477	0
1478	0
1479	0
1480	0
1481	0
1482	0
1483	0
1484	0
1485	0
1486	0
1487	0
1488	0
1489	0
1490	0
1491	0
1492	0
1493	0
1494	0
1495	0
1496	0
1497	0
1498	0
1499	0
1500	0
1501	0
1502	0
1503	0
1504	0
1505	0
1506	0
1507	0
1508	0
1509	0
1510	0
1511	0
1512	0
1513	0
1514	0
1515	0
1516	0
1517	0
1518	0
1519	0
1520	0
1521	0
1522	0
1523	0
1524	0
1525	0
1526	0
1527	0
1528	0
1529	0
1530	0
1531	0
1532	0
1533	0
1534	0
1535	0
1536	0
1537	0
1538	0
1539	0
1540	0
1541	0
1542	0
1543	0
1544	0
1545	0
1546	0
1547	0
1548	0
1549	0
1550	0
1551	0
1552	0
1553	0
1554	0
1555	0
1556	0
1557	0
1558	0
1559	0
1560	0
1561	0
1562	0
1563	0
1564	0
1565	0
1566	0
1567	0
1568	0
1569	0
1570	0
1571	0
1572	0
1573	0
1574	0
1575	0
1576	0
1577	0
1578	0
1579	0
1580	0
1581	0
1582	0
1583	0
1584	0
1585	0
1586	0
1587	0
1588	0
1589	0
1590	0
1591	0
1592	0
1593	0
1594	0
1595	0
1596	0
1597	0
1598	0
1599	0
1600	0
1601	0
1602	0
1603	0
1604	0
1605	0
1606	0
1607	0
1608	0
1609	0
1610	0
1611	0
1612	0
1613	0
1614	0
1615	0
1616	0
1617	0
1618	0
1619	0
1620	0
1621	0
1622	0
1623	0
1624	0
1625	0
1626	0
1627	0
1628	0
1629	0
1630	0
1631	0
1632	0
1633	0
1634	0
1635	0
1636	0
1637	0
1638	0
1639	0
1640	0
1641	0
1642	0
1643	0
1644	0
1645	0
1646	0
1647	0
1648	1.48
1649	2.76
1650	3.51
1651	3.59
1652	3.02
1653	1.94
1654	0.61
1655	0
1656	0
1657	0
1658	0
1659	0
1660	0.27
1661	0.45
1662	0.28
1663	0.01
1664	0
1665	0.01
1666	0.32
1667	0.79
1668	1.36
1669	1.97
1670	2.51
1671	2.91
1672	2.76
1673	2.53
1674	2.44
1675	2.65
1676	3.1
1677	3.5
1678	3.51
1679	3.08
1680	2.47
1681	2.07
1682	2.14
1683	2.79
1684	3.93
1685	5.27
1686	6.44
1687	7.11
1688	7.2
1689	6.91
1690	6.59
1691	6.59
1692	6.98
1693	7.57
1694	7.95
1695	7.85
1696	7.36
1697	6.88
1698	6.77
1699	7.13
1700	7.82
1701	8.66
1702	9.54
1703	10.4
1704	11.08
1705	11.45
1706	11.54
1707	11.55
1708	11.79
1709	12.43
1710	13.48
1711	14.74
1712	15.89
1713	16.61
1714	16.68
1715	16.13
1716	15.31
1717	14.75
1718	14.77
1719	15.33
1720	16.07
1721	16.66
1722	16.98
1723	17.12
1724	17.27
1725	17.63
1726	18.32
1727	19.33
1728	20.55
1729	21.87
1730	23.22
1731	24.57
1732	25.93
1733	27.28
1734	28.48
1735	29.34
1736	29.66
1737	29.41
1738	28.7
1739	27.69
1740	26.5
1741	25.18
1742	23.81
1743	22.5
1744	21.33
1745	20.35
1746	19.6
1747	19.21
1748	19.4
1749	20.44
1750	22.43
1751	25.21
1752	28.29
1753	31.09
1754	33.12
1755	34.23
1756	34.6
1757	34.58
1758	34.47
1759	34.35
1760	34.21
1761	34
1762	33.76
1763	33.56
1764	33.47
1765	33.47
1766	33.55
1767	33.67
1768	33.76
1769	33.78
1770	33.81
1771	34.04
1772	34.63
1773	35.58
1774	36.74
1775	38.07
1776	39.7
1777	41.74
1778	44.03
1779	46.16
1780	47.79
1781	48.91
1782	49.81
1783	50.83
1784	52.19
1785	53.89
1786	55.62
1787	56.93
1788	57.56
1789	57.7
1790	57.79
1791	58.16
1792	58.76
1793	59.34
1794	59.8
1795	60.32
1796	61.23
1797	62.68
1798	64.47
1799	66.1
1800	67.11
1801	67.32
1802	67.04
1803	66.82
1804	67.93
1805	69.02
1806	70.07
1807	71.08
1808	72.13
1809	73.18
1810	73.87
1811	73.79
1812	72.84
1813	71.4
1814	70.2
1815	69.88
1816	70.67
1817	72.28
1818	74.04
1819	75.28
1820	75.8
1821	76.01
1822	76.61
1823	78.08
1824	80.26
1825	82.53
1826	84.33
1827	85.46
1828	86.08
1829	86.41
1830	86.73
1831	87.37
1832	88.66
1833	90.73
1834	93.25
1835	95.62
1836	97.25
1837	97.9
1838	97.65
1839	96.8
1840	95.69
1841	94.76
1842	94.36
1843	94.65
1844	95.61
1845	97.25
1846	99.67
1847	102.89
1848	106.55
1849	109.99
1850	112.54
1851	113.89
1852	114.07
1853	113.28
1854	111.79
1855	109.96
1856	108.28
1857	107.23
1858	107.09
1859	107.91
1860	109.55
1861	111.69
1862	113.88
1863	115.64
1864	116.66
1865	116.86
1866	116.51
1867	116.17
1868	116.52
1869	117.93
1870	120.2
1871	122.74
1872	124.93
1873	126.47
1874	127.48
1875	128.22
1876	128.95
1877	129.75
1878	130.65
1879	131.78
1880	133.34
1881	135.47
1882	138.14
1883	141.27
1884	144.86
1885	148.96
1886	153.73
1887	159.45
1888	166.32
1889	174.29
1890	182.77
1891	190.94
1892	198.2
1893	204.42
1894	209.71
1895	214.09
1896	217.47
1897	219.95
1898	221.92
1899	224.01
1900	226.78
1901	230.57
1902	235.29
1903	240.39
1904	244.87
1905	247.72
1906	248.37
1907	247.01
1908	244.51
1909	241.83
1910	239.44
1911	237.18
1912	234.74
1913	232.21
1914	230.13
1915	229.1
1916	229.4
1917	231.12
1918	234.38
1919	239.11
1920	244.69
1921	249.81
1922	253.21
1923	254.4
1924	253.81
1925	252.34
1926	250.69
1927	249.41
1928	249.09
1929	250.35
1930	253.38
1931	257.53
1932	261.51
1933	264.15
1934	265.07
1935	264.83
1936	264.45
1937	264.88
1938	270.18
1939	275.31
1940	281.6
1941	287.92
1942	292.88
1943	295.57
1944	296.38
1945	296.88
1946	298.83
1947	303.05
1948	309.17
1949	316.21
1950	323.46
1951	331.11
1952	340.17
1953	352.06
1954	367.9
1955	388.18
1956	412.76
1957	441.26
1958	473.38
1959	508.82
1960	546.92
1961	586.58
1962	626.8
1963	667.61
1964	710.31
1965	756.51
1966	806.66
1967	859.49
1968	912.62
1969	963.71
1970	1011.13
1971	1054.12
1972	1092.44
1973	1126.11
1974	1155.36
1975	1180.78
1976	1202.86
1977	1221.36
1978	1235.19
1979	1243.17
1980	1245.04
1981	1241.69
1982	1235.13
1983	1227.97
1984	1222.32
1985	1218.25
1986	1213.13
1987	1203.02
1988	1185.46
1989	1161.25
1990	1133.96
1991	1107.89
1992	1085.98
1993	1068.74
1994	1054.31
1995	1039.52
1996	1021.33
1997	998.18
1998	970.6
1999	940.57
2000	910.53
[truncated: 698 more rows]
