# Supplementary material for: Improvement of Peak Integration in Capillary Electrophoresis: Reference Data Set No. 1
Source: Electrophoresis. 2026 Mar 11;47(4):276–94. doi: 10.1002/elps.70077 (PMC13084974; doi:10.1002/elps.70077)
Supplement: Supplementary file 2 — Supporting File 2: elps70077‐sup‐0002‐RawElectropherograms.zip. [file ELPS-47--s002.zip › Raw Electropherograms/com1-type2-sam3-R.csv]

1	0
2	0
3	0
4	0
5	0
6	0
7	0
8	0
9	0
10	0
11	0
12	0
13	0
14	0
15	0.27
16	0.66
17	1.07
18	1.39
19	1.62
20	1.79
21	1.91
22	1.93
23	1.77
24	1.47
25	1.15
26	0.92
27	0.87
28	1.04
29	1.42
30	1.87
31	2.15
32	2.04
33	1.49
34	0.75
35	0.17
36	0
37	0.19
38	0.74
39	1.45
40	2.12
41	2.55
42	2.67
43	2.56
44	2.4
45	2.32
46	2.32
47	2.37
48	2.44
49	2.59
50	2.89
51	3.34
52	3.85
53	4.28
54	4.53
55	4.53
56	4.27
57	3.8
58	3.22
59	2.66
60	2.3
61	2.24
62	2.4
63	2.65
64	2.84
65	2.96
66	3.1
67	3.34
68	3.72
69	4.22
70	4.7
71	5.04
72	5.14
73	5.01
74	4.79
75	4.63
76	4.59
77	4.58
78	4.47
79	4.17
80	3.74
81	3.28
82	2.89
83	2.63
84	2.54
85	2.62
86	2.82
87	3.05
88	3.25
89	3.42
90	3.61
91	3.8
92	3.94
93	3.92
94	3.64
95	3.03
96	2.18
97	1.32
98	0.74
99	0.69
100	1.19
101	1.99
102	2.76
103	3.25
104	3.4
105	3.29
106	3.1
107	2.97
108	2.91
109	2.88
110	2.81
111	2.7
112	2.58
113	2.49
114	2.47
115	2.53
116	2.68
117	2.9
118	3.16
119	3.37
120	3.42
121	3.48
122	3.48
123	3.4
124	3.27
125	3.09
126	2.85
127	2.47
128	1.9
129	1.19
130	0.48
131	0.03
132	0
133	0.31
134	0.79
135	1.25
136	1.64
137	1.97
138	2.2
139	2.31
140	2.29
141	2.25
142	2.27
143	2.37
144	2.53
145	2.65
146	2.64
147	2.47
148	2.15
149	1.76
150	1.38
151	1.04
152	0.8
153	0.69
154	0.76
155	1.03
156	1.46
157	1.94
158	2.39
159	2.79
160	3.16
161	3.48
162	3.68
163	3.69
164	3.53
165	3.28
166	3.08
167	3.06
168	3.26
169	3.61
170	3.97
171	4.18
172	4.17
173	3.96
174	3.6
175	3.13
176	2.56
177	1.94
178	1.31
179	0.77
180	0.46
181	0.53
182	1.03
183	1.84
184	2.7
185	3.41
186	3.85
187	3.99
188	3.86
189	3.54
190	3.2
191	2.99
192	2.93
193	2.93
194	2.88
195	2.73
196	2.56
197	2.48
198	2.51
199	2.57
200	2.47
201	2.16
202	1.67
203	1.16
204	0.77
205	0.61
206	0.75
207	1.13
208	1.58
209	1.85
210	1.8
211	1.53
212	1.27
213	1.18
214	1.28
215	1.48
216	1.73
217	2.03
218	2.33
219	2.52
220	2.47
221	2.16
222	1.66
223	1.11
224	0.63
225	0.33
226	0.3
227	0.58
228	1.09
229	1.63
230	1.98
231	1.98
232	1.65
233	1.2
234	0.88
235	0.85
236	1.07
237	1.35
238	1.53
239	1.59
240	1.57
241	1.52
242	1.47
243	1.47
244	1.63
245	1.95
246	2.32
247	2.55
248	2.49
249	2.16
250	1.75
251	1.49
252	1.5
253	1.73
254	2.02
255	2.25
256	2.46
257	2.73
258	3.06
259	3.28
260	3.23
261	2.86
262	2.23
263	1.51
264	0.94
265	0.73
266	0.99
267	1.64
268	2.47
269	3.17
270	3.45
271	3.14
272	2.28
273	1.17
274	0.29
275	0
276	0.26
277	0.82
278	1.34
279	1.55
280	1.42
281	1.1
282	0.9
283	1.06
284	1.55
285	2.09
286	2.37
287	2.3
288	2.04
289	1.86
290	1.91
291	2.15
292	2.36
293	2.35
294	2.07
295	1.6
296	1.11
297	0.76
298	0.68
299	0.96
300	1.49
301	2.04
302	2.38
303	2.4
304	2.17
305	1.79
306	1.42
307	1.19
308	1.29
309	1.79
310	2.56
311	3.29
312	3.72
313	3.76
314	3.53
315	3.16
316	2.69
317	2.1
318	1.51
319	1.12
320	1.05
321	1.21
322	1.4
323	1.53
324	1.61
325	1.72
326	1.85
327	1.96
328	2.02
329	2.01
330	1.91
331	1.68
332	1.3
333	0.8
334	0.31
335	0
336	0.02
337	0.4
338	1.05
339	1.8
340	2.47
341	2.9
342	3.05
343	2.97
344	2.73
345	2.47
346	2.27
347	2.21
348	2.34
349	2.66
350	3.15
351	3.65
352	3.98
353	4.03
354	3.89
355	3.77
356	3.86
357	4.11
358	4.28
359	4.13
360	3.58
361	3.19
362	2.8
363	2.06
364	1.48
365	1.04
366	0.8
367	0.86
368	1.33
369	2.1
370	2.88
371	3.38
372	3.45
373	3.13
374	2.61
375	2.13
376	1.9
377	2
378	2.37
379	2.87
380	3.35
381	3.76
382	4.1
383	4.37
384	4.56
385	4.64
386	4.55
387	4.26
388	3.77
389	3.18
390	2.66
391	2.33
392	2.17
393	2.14
394	2.18
395	2.34
396	2.71
397	3.25
398	3.81
399	4.22
400	4.4
401	4.34
402	4.03
403	3.53
404	2.92
405	2.33
406	1.86
407	1.59
408	1.52
409	1.63
410	1.9
411	2.26
412	2.66
413	2.99
414	3.19
415	3.22
416	3.12
417	2.94
418	2.74
419	2.53
420	2.35
421	2.23
422	2.21
423	2.28
424	2.36
425	2.37
426	2.27
427	2.14
428	2.09
429	2.2
430	2.49
431	2.93
432	3.42
433	3.83
434	4.02
435	3.89
436	3.46
437	2.86
438	2.29
439	1.92
440	1.84
441	1.97
442	2.17
443	2.28
444	2.24
445	2.09
446	1.92
447	1.79
448	1.72
449	1.64
450	1.49
451	1.25
452	1.05
453	1.02
454	1.17
455	1.32
456	1.28
457	1.01
458	0.62
459	0.27
460	0.05
461	0
462	0.11
463	0.46
464	0.99
465	1.61
466	2.12
467	2.31
468	2.12
469	1.6
470	0.96
471	0.41
472	0.09
473	0
474	0.01
475	0.05
476	0.03
477	0
478	0
479	0
480	0
481	0
482	0
483	0
484	0
485	0
486	0
487	0
488	0
489	0.04
490	0.49
491	1.27
492	2.19
493	2.96
494	3.39
495	3.45
496	3.24
497	2.97
498	2.82
499	2.87
500	3
501	3.02
502	2.8
503	2.3
504	1.66
505	1.04
506	0.55
507	0.19
508	0
509	0.05
510	0.36
511	0.83
512	1.25
513	1.48
514	1.56
515	1.64
516	1.78
517	1.91
518	1.91
519	1.73
520	1.5
521	1.39
522	1.49
523	1.67
524	1.74
525	1.56
526	1.23
527	0.94
528	0.84
529	0.96
530	1.28
531	1.77
532	2.38
533	3
534	3.5
535	3.77
536	3.82
537	3.72
538	3.56
539	3.37
540	3.16
541	2.88
542	2.53
543	2.1
544	1.62
545	1.14
546	0.74
547	0.56
548	0.73
549	1.24
550	1.93
551	2.55
552	2.91
553	2.93
554	2.68
555	2.31
556	2.02
557	1.87
558	1.86
559	1.87
560	1.84
561	1.73
562	1.55
563	1.32
564	1.05
565	0.83
566	0.76
567	0.87
568	1.09
569	1.3
570	1.44
571	1.53
572	1.64
573	1.78
574	1.88
575	1.84
576	1.65
577	1.39
578	1.18
579	1.09
580	1.14
581	1.38
582	1.79
583	2.32
584	2.77
585	2.98
586	2.96
587	2.87
588	2.89
589	3.04
590	3.13
591	3.03
592	2.79
593	2.62
594	2.68
595	2.92
596	3.13
597	3.13
598	2.86
599	2.37
600	1.76
601	1.46
602	1.16
603	0.71
604	0.58
605	0.85
606	1.51
607	2.4
608	3.29
609	3.96
610	4.26
611	4.17
612	3.84
613	3.48
614	3.28
615	3.28
616	3.37
617	3.39
618	3.21
619	2.86
620	2.44
621	2.12
622	2.01
623	2.1
624	2.24
625	2.23
626	1.91
627	1.29
628	0.58
629	0.07
630	0
631	0.42
632	1.21
633	2.11
634	2.86
635	3.27
636	3.36
637	3.25
638	3.04
639	2.8
640	2.59
641	2.43
642	2.34
643	2.28
644	2.21
645	2.12
646	2.09
647	2.17
648	2.33
649	2.51
650	2.62
651	2.66
652	2.69
653	2.81
654	3.01
655	3.15
656	3.11
657	2.9
658	2.66
659	2.56
660	2.7
661	3.04
662	3.5
663	3.91
664	4.1
665	3.96
666	3.56
667	3.02
668	2.5
669	2.04
670	1.63
671	1.31
672	1.18
673	1.3
674	1.56
675	1.76
676	1.77
677	1.66
678	1.61
679	1.78
680	2.11
681	2.42
682	2.61
683	2.69
684	2.82
685	3.06
686	3.35
687	3.54
688	3.5
689	3.25
690	2.98
691	2.91
692	3.16
693	3.66
694	4.23
695	4.66
696	4.87
697	4.8
698	4.53
699	4.16
700	3.85
701	3.69
702	3.63
703	3.52
704	3.24
705	2.76
706	2.2
707	1.68
708	1.3
709	1.08
710	0.99
711	1.02
712	1.12
713	1.19
714	1.17
715	1
716	0.76
717	0.58
718	0.61
719	0.9
720	1.35
721	1.82
722	2.11
723	2.14
724	1.93
725	1.63
726	1.44
727	1.49
728	1.72
729	1.9
730	1.84
731	1.44
732	0.83
733	0.27
734	0
735	0.08
736	0.35
737	0.62
738	0.77
739	0.83
740	0.9
741	1.04
742	1.21
743	1.36
744	1.43
745	1.47
746	1.56
747	1.75
748	2.04
749	2.4
750	2.8
751	3.15
752	3.37
753	3.41
754	3.27
755	2.98
756	2.55
757	2
758	1.43
759	1
760	0.88
761	1.13
762	1.65
763	2.2
764	2.57
765	2.65
766	2.52
767	2.34
768	2.3
769	2.45
770	2.73
771	3.02
772	3.18
773	3.18
774	3.04
775	2.84
776	2.66
777	2.54
778	2.44
779	2.32
780	2.2
781	2.06
782	1.9
783	1.65
784	1.29
785	0.92
786	0.69
787	0.74
788	1.06
789	1.55
790	2.07
791	2.5
792	2.79
793	2.99
794	3.18
795	3.43
796	3.69
797	3.89
798	3.91
799	3.63
800	2.98
801	2.04
802	1.04
803	0.3
804	0
805	0.14
806	0.54
807	0.95
808	1.19
809	1.25
810	1.21
811	1.19
812	1.31
813	1.59
814	1.97
815	2.29
816	2.38
817	2.2
818	1.87
819	1.6
820	1.54
821	1.66
822	1.82
823	1.89
824	1.84
825	1.7
826	1.53
827	1.35
828	1.21
829	1.19
830	1.37
831	1.72
832	2.14
833	2.47
834	2.69
835	2.84
836	3.02
837	3.25
838	3.5
839	3.7
840	3.8
841	3.79
842	3.71
843	3.62
844	3.26
845	2.72
846	2.08
847	1.49
848	1.08
849	0.88
850	0.78
851	0.65
852	0.5
853	0.45
854	0.66
855	1.16
856	1.83
857	2.44
858	2.82
859	2.92
860	2.82
861	2.62
862	2.39
863	2.12
864	1.81
865	1.47
866	1.16
867	0.91
868	0.74
869	0.66
870	0.69
871	0.8
872	0.93
873	1.02
874	1.1
875	1.22
876	1.45
877	1.73
878	1.99
879	2.11
880	2.08
881	1.96
882	1.89
883	2.04
884	2.49
885	3.21
886	4.03
887	4.71
888	4.99
889	4.77
890	4.18
891	3.45
892	2.82
893	2.4
894	2.16
895	1.99
896	1.77
897	1.44
898	1.06
899	0.77
900	0.72
901	1
902	1.55
903	2.16
904	2.6
905	2.74
906	2.69
907	2.67
908	2.79
909	3
910	3.11
911	3.01
912	2.7
913	2.3
914	1.96
915	1.78
916	1.72
917	1.69
918	1.63
919	1.58
920	1.68
921	2
922	2.53
923	3.13
924	3.62
925	3.88
926	3.87
927	3.7
928	3.5
929	3.43
930	3.5
931	3.59
932	3.51
933	3.14
934	2.55
935	1.93
936	1.47
937	1.2
938	1.01
939	0.75
940	0.41
941	0.1
942	0
943	0.17
944	0.53
945	0.94
946	1.29
947	1.57
948	1.8
949	2.02
950	2.21
951	2.37
952	2.5
953	2.67
954	2.93
955	3.28
956	3.65
957	3.92
958	4.01
959	3.91
960	3.72
961	3.57
962	3.56
963	3.68
964	3.83
965	3.95
966	4.05
967	4.16
968	4.25
969	4.22
970	3.88
971	3.13
972	2.05
973	0.94
974	0.18
975	0
976	0.33
977	0.95
978	1.49
979	1.66
980	1.46
981	1.16
982	1.13
983	1.58
984	2.49
985	3.53
986	4.33
987	4.68
988	4.62
989	4.44
990	4.41
991	4.6
992	4.87
993	4.97
994	4.79
995	4.43
996	4.08
997	3.79
998	3.51
999	3.1
1000	2.58
1001	2.05
1002	1.63
1003	1.39
1004	1.34
1005	1.49
1006	1.78
1007	2.14
1008	2.46
1009	2.66
1010	2.72
1011	2.72
1012	2.79
1013	3.01
1014	3.33
1015	3.57
1016	3.59
1017	3.39
1018	3.09
1019	2.87
1020	2.81
1021	2.85
1022	2.92
1023	2.93
1024	2.87
1025	2.74
1026	2.49
1027	2.06
1028	1.44
1029	0.75
1030	0.21
1031	0
1032	0.14
1033	0.42
1034	0.6
1035	0.56
1036	0.38
1037	0.23
1038	0.24
1039	0.52
1040	1.08
1041	1.86
1042	2.68
1043	3.36
1044	3.75
1045	3.8
1046	3.54
1047	3.08
1048	2.57
1049	2.12
1050	1.83
1051	1.7
1052	1.68
1053	1.68
1054	1.67
1055	1.69
1056	1.79
1057	1.95
1058	2.08
1059	2.13
1060	2.11
1061	2.07
1062	1.97
1063	1.75
1064	1.37
1065	0.92
1066	0.58
1067	0.45
1068	0.52
1069	0.62
1070	0.66
1071	0.64
1072	0.67
1073	0.8
1074	0.99
1075	1.16
1076	1.27
1077	1.3
1078	1.26
1079	1.16
1080	1.03
1081	0.93
1082	0.86
1083	0.86
1084	0.85
1085	0
1086	0.01
1087	0
1088	0
1089	0
1090	0
1091	0
1092	0
1093	0
1094	0
1095	0
1096	0
1097	0
1098	0
1099	0
1100	0
1101	0.18
1102	0.29
1103	0.3
1104	0.25
1105	0.18
1106	0.13
1107	0.12
1108	0.12
1109	0.11
1110	0.09
1111	0.19
1112	0.48
1113	0.93
1114	1.44
1115	1.81
1116	1.9
1117	1.65
1118	1.15
1119	0.6
1120	0.24
1121	0.16
1122	0.25
1123	0.29
1124	0.09
1125	0
1126	0
1127	0
1128	0
1129	0
1130	0
1131	0
1132	0.06
1133	0.14
1134	0.29
1135	0.5
1136	0.73
1137	0.97
1138	1.17
1139	1.31
1140	1.34
1141	1.25
1142	1.07
1143	0.83
1144	0.47
1145	0
1146	0
1147	0
1148	0
1149	0.64
1150	1.65
1151	2.35
1152	2.47
1153	2.03
1154	1.32
1155	0.73
1156	0.52
1157	0.68
1158	0.99
1159	1.25
1160	1.41
1161	1.57
1162	1.79
1163	1.99
1164	1.99
1165	1.66
1166	1
1167	0.23
1168	0
1169	0
1170	0
1171	0
1172	0.27
1173	0.77
1174	1.06
1175	1.09
1176	0.97
1177	0.86
1178	0.89
1179	1.12
1180	1.46
1181	1.83
1182	2.13
1183	2.33
1184	2.52
1185	2.84
1186	3.49
1187	4.52
1188	5.82
1189	7.09
1190	8.14
1191	9.17
1192	11.02
1193	15.64
1194	27.78
1195	58.14
1196	126.91
1197	263.04
1198	493.85
1199	824.03
1200	1214.23
1201	1577.91
1202	1809.05
1203	1831.48
1204	1639.21
1205	1299.47
1206	916.24
1207	580.83
1208	340.25
1209	196.1
1210	123.7
1211	93.48
1212	83.38
1213	81.21
1214	81.65
1215	82.52
1216	82.51
1217	80.53
1218	76.08
1219	69.58
1220	62.32
1221	55.85
1222	51.26
1223	48.76
1224	47.71
1225	47.07
1226	45.93
1227	43.81
1228	40.74
1229	37.06
1230	33.22
1231	29.58
1232	26.35
1233	23.64
1234	21.51
1235	19.93
1236	18.76
1237	17.86
1238	17.07
1239	16.32
1240	15.56
1241	14.78
1242	14.07
1243	13.52
1244	13.24
1245	13.21
1246	13.33
1247	13.42
1248	13.29
1249	12.87
1250	12.17
1251	11.3
1252	10.42
1253	9.66
1254	9.16
1255	8.93
1256	8.91
1257	9.01
1258	9.17
1259	9.39
1260	9.73
1261	10.2
1262	10.76
1263	11.34
1264	11.81
1265	12.11
1266	12.18
1267	12.06
1268	11.86
1269	11.69
1270	11.64
1271	11.66
1272	11.68
1273	11.62
1274	11.55
1275	11.59
1276	11.87
1277	12.37
1278	12.92
1279	13.23
1280	13.09
1281	12.44
1282	11.41
1283	10.3
1284	9.4
1285	8.94
1286	8.98
1287	9.39
1288	9.97
1289	10.57
1290	11.12
1291	11.66
1292	12.25
1293	12.89
1294	13.46
1295	13.81
1296	13.82
1297	13.58
1298	13.34
1299	13.35
1300	13.68
1301	14.21
1302	14.77
1303	15.28
1304	15.75
1305	16.26
1306	16.85
1307	17.54
1308	18.24
1309	18.81
1310	19.08
1311	18.94
1312	18.39
1313	17.57
1314	16.68
1315	15.94
1316	15.55
1317	15.61
1318	16.12
1319	16.9
1320	17.67
1321	18.16
1322	18.26
1323	18.17
1324	18.08
1325	17.82
1326	17.68
1327	17.73
1328	17.98
1329	18.41
1330	18.97
1331	19.6
1332	20.24
1333	20.88
1334	21.57
1335	22.35
1336	23.13
1337	23.71
1338	23.91
1339	23.61
1340	22.86
1341	21.77
1342	20.53
1343	19.34
1344	18.35
1345	17.62
1346	17.13
1347	16.88
1348	16.87
1349	17.09
1350	17.42
1351	17.68
1352	17.78
1353	17.7
1354	17.48
1355	17.15
1356	16.78
1357	16.49
1358	16.39
1359	16.59
1360	17.12
1361	17.93
1362	18.79
1363	19.42
1364	19.63
1365	19.45
1366	19.09
1367	18.8
1368	18.68
1369	18.78
1370	19.07
1371	19.52
1372	20.02
1373	20.44
1374	20.64
1375	20.56
1376	20.22
1377	19.73
1378	19.21
1379	18.84
1380	18.78
1381	19.02
1382	19.33
1383	19.41
1384	19.17
1385	18.81
1386	18.66
1387	18.8
1388	18.94
1389	18.67
1390	17.77
1391	16.44
1392	15.13
1393	14.22
1394	13.83
1395	13.81
1396	13.93
1397	14.05
1398	14.14
1399	14.25
1400	14.45
1401	14.77
1402	15.19
1403	15.66
1404	16.09
1405	16.37
1406	16.44
1407	16.35
1408	16.26
1409	16.24
1410	16.24
1411	16.1
1412	15.7
1413	15.08
1414	14.41
1415	13.91
1416	13.75
1417	14.01
1418	14.64
1419	15.51
1420	16.46
1421	17.4
1422	18.33
1423	19.29
1424	20.26
1425	21.05
1426	21.44
1427	21.39
1428	21.14
1429	21.04
1430	21.3
1431	21.79
1432	22.18
1433	22.23
1434	21.92
1435	21.4
1436	20.83
1437	20.32
1438	19.89
1439	19.55
1440	19.22
1441	18.77
1442	18.13
1443	17.4
1444	16.83
1445	16.67
1446	17.04
1447	17.88
1448	19
1449	20.07
1450	20.75
1451	20.87
1452	20.48
1453	19.79
1454	19
1455	18.23
1456	17.49
1457	16.78
1458	16.04
1459	15.32
1460	14.76
1461	14.57
1462	14.82
1463	15.35
1464	15.88
1465	16.19
1466	16.26
1467	16.33
1468	16.64
1469	17.34
1470	18.32
1471	19.31
1472	20.07
1473	20.51
1474	20.75
1475	21
1476	21.43
1477	22.07
1478	22.77
1479	23.35
1480	23.74
1481	23.9
1482	23.85
1483	23.64
1484	23.36
1485	23.15
1486	23.1
1487	23.12
1488	23.02
1489	22.72
1490	22.35
1491	22.12
1492	22.12
1493	22.3
1494	22.54
1495	22.82
1496	23.22
1497	23.77
1498	24.38
1499	24.83
1500	24.96
1501	24.71
1502	24.22
1503	23.62
1504	22.97
1505	22.29
1506	21.68
1507	21.32
1508	21.35
1509	21.76
1510	22.33
1511	22.8
1512	23.08
1513	23.3
1514	23.65
1515	24.19
1516	24.76
1517	25.11
1518	25.17
1519	25.15
1520	25.39
1521	26.08
1522	27.07
1523	28.07
1524	28.94
1525	29.79
1526	30.93
1527	32.59
1528	34.67
1529	36.81
1530	38.59
1531	39.7
1532	40.07
1533	39.83
1534	39.23
1535	38.4
1536	37.36
1537	36.02
1538	34.41
1539	32.74
1540	31.37
1541	30.63
1542	30.61
1543	31.16
1544	32.02
1545	33
1546	34.06
1547	35.26
1548	36.6
1549	38
1550	39.24
1551	40.18
1552	40.85
1553	41.48
1554	42.31
1555	43.38
1556	44.46
1557	45.13
1558	45.04
1559	44.19
1560	42.91
1561	41.67
1562	40.8
1563	40.38
1564	40.37
1565	40.36
1566	40.69
1567	41.28
1568	41.99
1569	42.61
1570	43.01
1571	43.34
1572	43.88
1573	44.86
1574	46.18
1575	47.58
1576	48.87
1577	50.07
1578	51.26
1579	52.4
1580	53.34
1581	53.98
1582	54.31
1583	54.33
1584	54.02
1585	53.44
1586	52.75
1587	52.27
1588	52.22
1589	52.65
1590	53.48
1591	54.56
1592	55.85
1593	57.44
1594	59.51
1595	62.28
1596	65.84
1597	70.05
1598	74.49
1599	78.51
1600	81.45
1601	82.95
1602	83.02
1603	81.99
1604	80.21
1605	78.02
1606	75.76
1607	73.84
1608	72.66
1609	72.43
1610	73.05
1611	74.11
1612	75.08
1613	75.47
1614	74.99
1615	73.59
1616	71.48
1617	69.07
1618	66.78
1619	64.92
1620	63.58
1621	62.75
1622	62.48
1623	62.97
1624	64.38
1625	66.69
1626	69.56
1627	72.49
1628	74.97
1629	76.62
1630	77.33
1631	77.29
1632	76.9
1633	76.64
1634	76.86
1635	77.7
1636	79.12
1637	80.81
1638	82.29
1639	83.04
1640	82.8
1641	81.85
1642	80.93
1643	80.98
1644	82.59
1645	85.68
1646	89.51
1647	93.06
1648	95.6
1649	96.92
1650	97.2
1651	96.78
1652	95.97
1653	95.1
1654	94.5
1655	94.46
1656	95.13
1657	96.5
1658	98.43
1659	100.73
1660	103.06
1661	105
1662	106.18
1663	106.64
1664	106.91
1665	107.73
1666	109.49
1667	111.86
1668	113.91
1669	114.6
1670	113.34
1671	110.35
1672	106.49
1673	102.84
1674	100.26
1675	99.24
1676	99.89
1677	102.01
1678	105.17
1679	108.78
1680	112.32
1681	115.46
1682	118.13
1683	120.35
1684	122.2
1685	123.76
1686	125.13
1687	126.35
1688	127.4
1689	128.12
1690	128.24
1691	127.54
1692	126.07
1693	124.22
1694	122.68
1695	122.02
1696	122.29
1697	122.98
1698	123.42
1699	123.19
1700	122.43
1701	121.73
1702	121.81
1703	123.27
1704	126.23
1705	130.25
1706	134.58
1707	138.49
1708	141.57
1709	143.93
1710	145.98
1711	148.03
1712	149.88
1713	150.88
1714	150.44
1715	148.55
1716	146.01
1717	144
1718	143.38
1719	144.34
1720	146.51
1721	149.43
1722	152.68
1723	155.89
1724	158.64
1725	160.63
1726	161.84
1727	162.6
1728	163.36
1729	164.4
1730	165.74
1731	167.3
1732	168.95
1733	170.55
1734	171.82
1735	172.48
1736	172.53
1737	172.33
1738	172.24
1739	172.31
1740	172.15
1741	171.41
1742	170.09
1743	168.73
1744	168.06
1745	168.73
1746	170.97
1747	174.55
1748	178.94
1749	183.54
1750	187.81
1751	191.33
1752	193.78
1753	194.94
1754	194.69
1755	192.99
1756	189.97
1757	186.15
1758	182.52
1759	180.08
1760	179.33
1761	180.06
1762	181.67
1763	183.77
1764	186.26
1765	188.93
1766	191.27
1767	192.79
1768	193.6
1769	194.43
1770	196.14
1771	199.16
1772	203.32
1773	208.11
1774	213.05
1775	217.86
1776	222.52
1777	227.25
1778	232.19
1779	237.21
1780	241.79
1781	245.39
1782	247.78
1783	249.11
1784	249.7
1785	249.96
1786	250.4
1787	251.54
1788	253.64
1789	256.45
1790	259.49
1791	262.34
1792	264.8
1793	266.75
1794	268.07
1795	268.9
1796	269.59
1797	270.25
1798	270.37
1799	269.09
1800	265.93
1801	261.15
1802	255.63
1803	250.39
1804	246.34
1805	245.16
1806	243.98
1807	243.13
1808	243.09
1809	243.21
1810	243.43
1811	244.04
1812	245.05
1813	245.99
1814	246.42
1815	246.58
1816	247.34
1817	249.4
1818	252.55
1819	255.73
1820	257.75
1821	258.08
1822	257.21
1823	256.39
1824	256.94
1825	259.41
1826	263.25
1827	267.27
1828	270.55
1829	272.85
1830	274.38
1831	275.12
1832	274.6
1833	272.33
1834	268.33
1835	263.45
1836	259.07
1837	256.46
1838	256.13
1839	257.7
1840	260.07
1841	262.1
1842	263.28
1843	264.07
1844	265.48
1845	268.28
1846	272.42
1847	277.13
1848	281.58
1849	285.33
1850	288.36
1851	290.86
1852	293.21
1853	295.97
1854	299.65
1855	304.19
1856	308.86
1857	312.65
1858	314.92
1859	315.55
1860	314.76
1861	312.87
1862	310.43
1863	308.15
1864	306.65
1865	306.09
1866	306.4
1867	307.68
1868	310.33
1869	314.61
1870	320.12
1871	325.71
1872	330.12
1873	332.57
1874	332.99
1875	331.82
1876	329.72
1877	327.5
1878	326.07
1879	326.22
1880	328.4
1881	332.66
1882	338.66
1883	345.77
1884	353.14
1885	359.91
1886	365.38
1887	369.31
1888	372.14
1889	375.06
1890	379.48
1891	386.1
1892	394.35
1893	402.84
1894	410.27
1895	416.07
1896	420.28
1897	423.09
1898	424.54
1899	424.5
1900	423
1901	420.51
1902	417.87
1903	415.81
1904	414.6
1905	414.09
1906	414.05
1907	414.54
1908	415.88
1909	418.56
1910	422.74
1911	428.02
1912	433.43
1913	437.99
1914	441.18
1915	443.03
1916	443.78
1917	443.42
1918	441.89
1919	439.42
1920	436.8
1921	435.11
1922	435.33
1923	438.07
1924	443.27
1925	450.11
1926	457.04
1927	462.17
1928	464.02
1929	462.27
1930	457.93
1931	452.57
1932	447.32
1933	442.31
1934	437.19
1935	432.01
1936	427.51
1937	424.5
1938	423.25
1939	423.57
1940	425.34
1941	428.54
1942	432.73
1943	436.72
1944	439.26
1945	439.97
1946	439.54
1947	438.98
1948	439.04
1949	440.37
1950	444.12
1951	451.91
1952	464.8
1953	482.24
1954	502.11
1955	521.98
1956	540.49
1957	557.77
1958	574.89
1959	592.88
1960	612.28
1961	633.07
1962	654.63
1963	675.64
1964	694.04
1965	707.62
1966	715.31
1967	718.16
1968	719.17
1969	721.53
1970	726.58
1971	733.2
1972	738.89
1973	741.52
1974	740.42
1975	736.48
1976	731.26
1977	726.12
1978	721.45
1979	716.61
1980	710.47
1981	702.16
1982	691.58
1983	679.13
1984	665.07
1985	649.41
1986	632.5
1987	615.38
1988	599.2
1989	584.24
1990	569.61
1991	553.93
1992	536.19
1993	516.22
1994	494.45
1995	471.54
1996	448.11
1997	424.63
1998	401.54
1999	379.24
2000	357.87
[truncated: 698 more rows]
