# Supplementary material for: Improvement of Peak Integration in Capillary Electrophoresis: Reference Data Set No. 1
Source: Electrophoresis. 2026 Mar 11;47(4):276–94. doi: 10.1002/elps.70077 (PMC13084974; doi:10.1002/elps.70077)
Supplement: Supplementary file 2 — Supporting File 2: elps70077‐sup‐0002‐RawElectropherograms.zip. [file ELPS-47--s002.zip › Raw Electropherograms/com1-type2-sam4-R.csv]

1	0
2	0
3	0
4	0
5	0
6	0
7	0
8	0
9	0
10	0
11	0
12	0.63
13	1.3
14	1.87
15	2.28
16	2.5
17	2.48
18	2.17
19	1.65
20	1.09
21	0.65
22	0.4
23	0.28
24	0.17
25	0.05
26	0
27	0.1
28	0.38
29	0.77
30	1.11
31	1.26
32	1.11
33	0.68
34	0.18
35	0
36	0.26
37	1.01
38	1.89
39	2.52
40	2.81
41	2.92
42	3.04
43	3.22
44	3.44
45	3.64
46	3.8
47	3.91
48	4.01
49	4.18
50	4.46
51	4.85
52	5.23
53	5.47
54	5.46
55	5.21
56	4.77
57	4.27
58	3.81
59	3.5
60	3.35
61	3.26
62	3.16
63	3.02
64	2.93
65	3
66	3.28
67	3.74
68	4.25
69	4.64
70	4.79
71	4.77
72	4.73
73	4.81
74	5.04
75	5.39
76	5.77
77	6.03
78	6.04
79	5.78
80	5.3
81	4.71
82	4.09
83	3.54
84	3.09
85	2.79
86	2.68
87	2.81
88	3.22
89	3.83
90	4.47
91	4.95
92	5.18
93	5.18
94	5.06
95	4.9
96	4.67
97	4.32
98	3.84
99	3.33
100	2.95
101	2.74
102	2.66
103	2.62
104	2.52
105	2.32
106	2.04
107	1.71
108	1.42
109	1.29
110	1.36
111	1.6
112	1.82
113	1.84
114	1.59
115	1.17
116	0.8
117	0.6
118	0.56
119	0.61
120	0.71
121	0.87
122	1.11
123	1.38
124	1.6
125	1.71
126	1.66
127	1.52
128	1.4
129	1.46
130	1.8
131	2.44
132	3.18
133	3.74
134	3.82
135	3.36
136	2.59
137	1.83
138	1.34
139	1.09
140	0.88
141	0.59
142	0.23
143	0
144	0.04
145	0.4
146	0.98
147	1.62
148	2.14
149	2.39
150	2.29
151	1.91
152	1.51
153	1.35
154	1.57
155	2.05
156	2.57
157	2.95
158	3.15
159	3.27
160	3.46
161	3.8
162	4.24
163	4.61
164	4.75
165	4.66
166	4.42
167	4.21
168	4.16
169	4.34
170	4.69
171	5.03
172	5.15
173	4.92
174	4.34
175	3.57
176	2.86
177	2.36
178	2.09
179	1.97
180	1.95
181	2.07
182	2.4
183	2.87
184	3.26
185	3.39
186	3.21
187	2.89
188	2.65
189	2.61
190	2.75
191	2.93
192	3.03
193	2.97
194	2.74
195	2.39
196	2.02
197	1.7
198	1.47
199	1.29
200	1.08
201	0.79
202	0.49
203	0.32
204	0.43
205	0.82
206	1.24
207	1.42
208	1.23
209	0.85
210	0.61
211	0.73
212	1.18
213	1.76
214	2.26
215	2.53
216	2.52
217	2.27
218	1.84
219	1.32
220	0.82
221	0.45
222	0.31
223	0.47
224	0.87
225	1.36
226	1.75
227	1.94
228	1.91
229	1.69
230	1.28
231	0.75
232	0.26
233	0
234	0
235	0.28
236	0.79
237	1.4
238	1.95
239	2.24
240	2.2
241	1.89
242	1.57
243	1.49
244	1.81
245	2.48
246	3.23
247	3.73
248	3.73
249	3.3
250	2.69
251	2.21
252	1.98
253	1.91
254	1.88
255	1.82
256	1.78
257	1.81
258	1.91
259	2.01
260	2.07
261	2.03
262	1.84
263	1.51
264	1.15
265	0.89
266	0.85
267	1.07
268	1.46
269	1.84
270	2.06
271	2.05
272	1.86
273	1.6
274	1.35
275	1.18
276	1.16
277	1.22
278	1.18
279	0.9
280	0.48
281	0.12
282	0
283	0.12
284	0.31
285	0.4
286	0.34
287	0.23
288	0.25
289	0.55
290	1.1
291	1.71
292	2.14
293	2.27
294	2.2
295	2.07
296	1.96
297	1.84
298	1.73
299	1.65
300	1.62
301	1.58
302	1.44
303	1.14
304	0.73
305	0.4
306	0.38
307	0.8
308	1.53
309	2.27
310	2.67
311	2.6
312	2.14
313	1.53
314	0.92
315	0.42
316	0.08
317	0
318	0.23
319	0.67
320	1.06
321	1.12
322	0.82
323	0.38
324	0.09
325	0.15
326	0.5
327	0.92
328	1.27
329	1.5
330	1.67
331	1.82
332	1.93
333	1.92
334	1.78
335	1.61
336	1.59
337	1.82
338	2.25
339	2.63
340	2.73
341	2.48
342	1.96
343	1.39
344	0.98
345	0.92
346	1.23
347	1.76
348	2.23
349	2.42
350	2.36
351	2.24
352	2.24
353	2.4
354	2.62
355	2.81
356	2.92
357	3.02
358	3.14
359	3.31
360	3.47
361	3.5
362	3.32
363	2.92
364	2.42
365	2.04
366	1.92
367	2.02
368	2.19
369	2.3
370	2.37
371	2.5
372	2.78
373	3.19
374	3.58
375	3.8
376	3.89
377	3.97
378	4.21
379	4.65
380	5.2
381	5.74
382	6.17
383	6.46
384	6.59
385	6.5
386	6.08
387	5.31
388	4.42
389	3.76
390	3.56
391	3.76
392	4.03
393	4.13
394	4.02
395	3.82
396	3.65
397	3.57
398	3.54
399	3.52
400	3.44
401	3.27
402	3.05
403	2.81
404	2.6
405	2.45
406	2.44
407	2.69
408	3.23
409	3.88
410	4.36
411	4.43
412	4.04
413	3.4
414	2.8
415	2.43
416	2.27
417	2.2
418	2.12
419	2.05
420	2.05
421	2.19
422	2.42
423	2.66
424	2.76
425	2.65
426	2.36
427	1.99
428	1.6
429	1.24
430	0.9
431	0.69
432	0.74
433	1.14
434	1.85
435	2.66
436	3.37
437	3.83
438	4.06
439	4.16
440	4.17
441	4.08
442	3.92
443	3.73
444	3.55
445	3.4
446	3.25
447	3.04
448	2.73
449	2.33
450	1.95
451	1.7
452	1.61
453	1.59
454	1.51
455	1.25
456	0.86
457	0.47
458	0.26
459	0.28
460	0.49
461	0.79
462	1.12
463	1.42
464	1.69
465	1.93
466	2.13
467	2.28
468	2.35
469	2.3
470	2.17
471	1.99
472	1.8
473	1.57
474	1.27
475	0.93
476	0.67
477	0.59
478	0.65
479	0.73
480	0.73
481	0.69
482	0.72
483	0.83
484	0.85
485	0.63
486	0.25
487	0
488	0.14
489	0.64
490	1.14
491	1.26
492	0.94
493	0.47
494	0.25
495	0.52
496	1.22
497	2.12
498	2.92
499	3.37
500	3.33
501	2.79
502	1.9
503	0.93
504	0.23
505	0
506	0.24
507	0.75
508	1.23
509	1.48
510	1.47
511	1.31
512	1.17
513	1.15
514	1.25
515	1.41
516	1.6
517	1.82
518	2.05
519	2.28
520	2.49
521	2.62
522	2.64
523	2.57
524	2.52
525	2.55
526	2.71
527	2.95
528	3.28
529	3.69
530	4.1
531	4.34
532	4.21
533	3.63
534	2.71
535	1.68
536	0.77
537	0.18
538	0
539	0.17
540	0.56
541	0.98
542	1.33
543	1.61
544	1.91
545	2.3
546	2.67
547	2.84
548	2.67
549	2.18
550	1.57
551	1.07
552	0.81
553	0.75
554	0.82
555	0.93
556	1.07
557	1.26
558	1.48
559	1.64
560	1.57
561	1.24
562	0.74
563	0.33
564	0.22
565	0.5
566	1.08
567	1.74
568	2.24
569	2.43
570	2.33
571	2.08
572	1.87
573	1.86
574	2.06
575	2.33
576	2.41
577	2.11
578	1.47
579	0.75
580	0.29
581	0.26
582	0.64
583	1.28
584	1.94
585	2.39
586	2.52
587	2.42
588	2.34
589	2.49
590	2.86
591	3.24
592	3.43
593	3.32
594	2.92
595	2.27
596	1.47
597	0.71
598	0.22
599	0.13
600	0.42
601	0.88
602	1.71
603	1.98
604	2.25
605	2.59
606	2.99
607	3.31
608	3.37
609	3.1
610	2.6
611	2.03
612	1.51
613	1.06
614	0.67
615	0.35
616	0.18
617	0.18
618	0.31
619	0.48
620	0.59
621	0.58
622	0.47
623	0.37
624	0.42
625	0.69
626	1.05
627	1.29
628	1.27
629	1.02
630	0.67
631	0.4
632	0.26
633	0.27
634	0.4
635	0.61
636	0.8
637	0.88
638	0.86
639	0.87
640	1.05
641	1.45
642	1.97
643	2.41
644	2.58
645	2.39
646	1.91
647	1.3
648	0.72
649	0.36
650	0.3
651	0.5
652	0.87
653	1.32
654	1.81
655	2.34
656	2.82
657	3.14
658	3.19
659	2.93
660	2.43
661	1.83
662	1.31
663	1.01
664	0.99
665	1.25
666	1.73
667	2.31
668	2.78
669	2.9
670	2.57
671	1.87
672	1.03
673	0.36
674	0.01
675	0
676	0.18
677	0.42
678	0.6
679	0.72
680	0.84
681	1.03
682	1.31
683	1.62
684	1.86
685	1.96
686	1.98
687	2.03
688	2.12
689	2.15
690	1.97
691	1.57
692	1.06
693	0.61
694	0.34
695	0.26
696	0.29
697	0.34
698	0.42
699	0.58
700	0.83
701	1.13
702	1.36
703	1.45
704	1.44
705	1.42
706	1.46
707	1.53
708	1.57
709	1.53
710	1.43
711	1.34
712	1.33
713	1.46
714	1.68
715	1.95
716	2.18
717	2.36
718	2.49
719	2.53
720	2.41
721	2.12
722	1.78
723	1.54
724	1.47
725	1.54
726	1.68
727	1.81
728	1.85
729	1.75
730	1.52
731	1.23
732	0.95
733	0.68
734	0.4
735	0.15
736	0
737	0
738	0.09
739	0.15
740	0.15
741	0.18
742	0.42
743	0.92
744	1.56
745	2.13
746	2.51
747	2.77
748	2.96
749	3.09
750	3.05
751	2.75
752	2.2
753	1.53
754	0.92
755	0.55
756	0.51
757	0.78
758	1.25
759	1.84
760	2.52
761	3.22
762	3.74
763	3.85
764	3.52
765	2.99
766	2.58
767	2.44
768	2.42
769	2.26
770	1.83
771	1.23
772	0.76
773	0.67
774	1
775	1.54
776	1.98
777	2.14
778	2.02
779	1.76
780	1.51
781	1.4
782	1.5
783	1.91
784	2.63
785	3.57
786	4.56
787	5.38
788	5.93
789	6.16
790	6.06
791	5.72
792	5.26
793	4.86
794	4.61
795	4.38
796	3.94
797	3.19
798	2.23
799	1.28
800	0.56
801	0.16
802	0.01
803	0
804	0.06
805	0.16
806	0.34
807	0.63
808	1.06
809	1.59
810	2.16
811	2.68
812	3.07
813	3.28
814	3.29
815	3.13
816	2.83
817	2.45
818	2.08
819	1.83
820	1.69
821	1.6
822	1.49
823	1.33
824	1.17
825	1.12
826	1.24
827	1.53
828	1.87
829	2.17
830	2.4
831	2.61
832	2.85
833	3.12
834	3.37
835	3.51
836	3.48
837	3.3
838	3.09
839	2.99
840	3.14
841	3.55
842	4.05
843	4.4
844	4.4
845	4.05
846	3.55
847	3.13
848	2.93
849	2.93
850	3.03
851	3.15
852	3.28
853	3.35
854	3.26
855	2.93
856	2.43
857	1.97
858	1.77
859	1.79
860	1.83
861	1.68
862	1.36
863	1.06
864	0.92
865	0.93
866	0.96
867	0.88
868	0.73
869	0.64
870	0.69
871	0.85
872	0.99
873	1.06
874	1.09
875	1.19
876	1.38
877	1.71
878	2.16
879	2.73
880	3.39
881	4
882	4.38
883	4.34
884	3.81
885	2.92
886	1.91
887	1.04
888	0.48
889	0.25
890	0.24
891	0.32
892	0.43
893	0.65
894	1.13
895	1.91
896	2.81
897	3.48
898	3.63
899	3.19
900	2.4
901	1.6
902	1.01
903	0.68
904	0.52
905	0.48
906	0.55
907	0.7
908	0.83
909	0.83
910	0.73
911	0.71
912	0.91
913	1.34
914	1.89
915	2.4
916	2.82
917	3.14
918	3.32
919	3.32
920	3.14
921	2.88
922	2.76
923	2.88
924	3.24
925	3.66
926	3.91
927	3.84
928	3.45
929	2.85
930	2.22
931	1.69
932	1.33
933	1.1
934	0.93
935	0.84
936	0.91
937	1.24
938	1.71
939	2.01
940	1.85
941	1.24
942	0.49
943	0
944	0
945	0.49
946	1.32
947	2.2
948	2.86
949	3.16
950	3.12
951	2.9
952	2.66
953	2.44
954	2.25
955	2.13
956	2.16
957	2.4
958	2.85
959	3.4
960	3.88
961	4.16
962	4.2
963	4.03
964	3.66
965	3.11
966	2.39
967	1.66
968	1.18
969	1.17
970	1.61
971	2.27
972	2.84
973	3.11
974	2.99
975	2.56
976	1.96
977	1.41
978	1.08
979	1.05
980	1.26
981	1.59
982	1.96
983	2.28
984	2.48
985	2.55
986	2.55
987	2.53
988	2.55
989	2.67
990	2.94
991	3.33
992	3.66
993	3.74
994	3.45
995	2.89
996	2.25
997	1.7
998	1.35
999	1.23
1000	1.33
1001	1.6
1002	1.89
1003	2.03
1004	1.91
1005	1.54
1006	1.04
1007	0.56
1008	0.24
1009	0.12
1010	0.18
1011	0.33
1012	0.54
1013	0.85
1014	1.3
1015	1.87
1016	2.45
1017	2.92
1018	3.21
1019	3.27
1020	3.09
1021	2.66
1022	2.02
1023	1.29
1024	0.6
1025	0.13
1026	0
1027	0.23
1028	0.69
1029	1.16
1030	1.49
1031	1.67
1032	1.78
1033	1.9
1034	2.02
1035	2.12
1036	2.22
1037	2.29
1038	2.3
1039	2.22
1040	2.04
1041	1.84
1042	1.73
1043	1.79
1044	2.03
1045	2.35
1046	2.63
1047	2.74
1048	2.6
1049	2.26
1050	1.82
1051	1.41
1052	1.11
1053	0.93
1054	0.86
1055	0.91
1056	1.06
1057	1.26
1058	1.41
1059	1.41
1060	1.27
1061	1.1
1062	1.06
1063	1.19
1064	1.44
1065	1.69
1066	1.84
1067	1.89
1068	1.81
1069	1.65
1070	1.5
1071	1.52
1072	1.77
1073	2.17
1074	2.53
1075	2.74
1076	2.83
1077	2.9
1078	2.94
1079	0
1080	0
1081	0
1082	0
1083	0
1084	0
1085	0
1086	0
1087	0
1088	0
1089	0
1090	0
1091	0
1092	0
1093	0
1094	0
1095	0
1096	0.08
1097	0.7
1098	0.88
1099	0.53
1100	0
1101	0
1102	0
1103	0
1104	0
1105	0
1106	0
1107	0
1108	0
1109	0
1110	0
1111	0
1112	0
1113	0
1114	0
1115	0
1116	0
1117	0
1118	0
1119	0
1120	0
1121	0
1122	0
1123	0.03
1124	0
1125	0
1126	0
1127	0
1128	0
1129	0
1130	0
1131	0
1132	0
1133	0
1134	0
1135	0
1136	0
1137	0
1138	0
1139	0
1140	0
1141	0
1142	0.03
1143	0
1144	0
1145	0
1146	0
1147	0
1148	0
1149	0
1150	0
1151	0
1152	0.23
1153	0.57
1154	0.68
1155	0.54
1156	0.19
1157	0
1158	0
1159	0
1160	0
1161	0
1162	0
1163	0
1164	0
1165	0
1166	0
1167	0
1168	0
1169	0
1170	0
1171	0
1172	0
1173	0
1174	0
1175	0
1176	0.2
1177	0.7
1178	1.09
1179	1.22
1180	1.08
1181	0.8
1182	0.61
1183	0.67
1184	1.06
1185	1.75
1186	2.69
1187	3.78
1188	4.9
1189	5.95
1190	6.85
1191	7.69
1192	8.83
1193	11.12
1194	16.76
1195	31.3
1196	66.97
1197	145.46
1198	295.62
1199	541.02
1200	878.47
1201	1259.44
1202	1592.97
1203	1778.65
1204	1755.04
1205	1532.47
1206	1186.82
1207	819.42
1208	511.15
1209	297.89
1210	174.44
1211	114.48
1212	90.14
1213	81.92
1214	79.76
1215	79.6
1216	79.84
1217	79.32
1218	76.98
1219	72.27
1220	65.57
1221	58.1
1222	51.37
1223	46.48
1224	43.69
1225	42.44
1226	41.76
1227	40.81
1228	39.1
1229	36.55
1230	33.38
1231	29.91
1232	26.41
1233	23.11
1234	20.2
1235	17.84
1236	16.12
1237	15.04
1238	14.54
1239	14.48
1240	14.65
1241	14.79
1242	14.66
1243	14.16
1244	13.33
1245	12.39
1246	11.61
1247	11.18
1248	11.08
1249	11.1
1250	11
1251	10.66
1252	10.18
1253	9.8
1254	9.72
1255	9.98
1256	10.41
1257	10.76
1258	10.8
1259	10.43
1260	9.77
1261	9.09
1262	8.64
1263	8.47
1264	8.48
1265	8.51
1266	8.48
1267	8.43
1268	8.44
1269	8.61
1270	8.95
1271	9.43
1272	9.87
1273	10.07
1274	9.87
1275	9.27
1276	8.46
1277	7.68
1278	7.19
1279	7.06
1280	7.17
1281	7.34
1282	7.44
1283	7.51
1284	7.69
1285	8.06
1286	8.6
1287	9.21
1288	9.77
1289	10.19
1290	10.4
1291	10.37
1292	10.11
1293	9.72
1294	9.33
1295	9.12
1296	9.2
1297	9.65
1298	10.39
1299	11.24
1300	12
1301	12.52
1302	12.84
1303	13.01
1304	13.1
1305	13.05
1306	12.85
1307	12.57
1308	12.44
1309	12.66
1310	13.3
1311	14.25
1312	15.24
1313	15.98
1314	16.31
1315	16.25
1316	15.99
1317	15.72
1318	15.55
1319	15.43
1320	15.27
1321	15
1322	14.64
1323	14.35
1324	14.27
1325	14.41
1326	14.61
1327	14.67
1328	14.52
1329	14.29
1330	14.17
1331	14.32
1332	14.81
1333	15.64
1334	16.79
1335	18.18
1336	19.61
1337	20.82
1338	21.54
1339	21.58
1340	20.92
1341	19.72
1342	18.27
1343	16.81
1344	15.52
1345	14.5
1346	13.81
1347	13.46
1348	13.37
1349	13.38
1350	13.38
1351	13.41
1352	13.54
1353	13.78
1354	14.03
1355	14.22
1356	14.37
1357	14.56
1358	14.71
1359	14.7
1360	14.45
1361	14.12
1362	13.99
1363	14.26
1364	14.9
1365	15.64
1366	16.25
1367	16.65
1368	16.93
1369	17.19
1370	17.47
1371	17.66
1372	17.69
1373	17.57
1374	17.46
1375	17.44
1376	17.43
1377	17.26
1378	16.84
1379	16.26
1380	15.7
1381	15.26
1382	14.9
1383	14.47
1384	13.86
1385	13.09
1386	12.28
1387	11.57
1388	11.05
1389	10.77
1390	10.77
1391	11.11
1392	11.77
1393	12.65
1394	13.51
1395	14.09
1396	14.25
1397	13.99
1398	13.43
1399	12.76
1400	12.09
1401	11.49
1402	10.98
1403	10.62
1404	10.48
1405	10.64
1406	11.1
1407	11.72
1408	12.29
1409	12.63
1410	12.67
1411	12.37
1412	11.83
1413	11.24
1414	10.84
1415	10.84
1416	11.2
1417	11.7
1418	12.12
1419	12.35
1420	12.44
1421	12.49
1422	12.57
1423	12.77
1424	13.18
1425	13.87
1426	14.82
1427	15.88
1428	16.87
1429	17.62
1430	18.1
1431	18.38
1432	18.51
1433	18.46
1434	18.16
1435	17.58
1436	16.79
1437	15.97
1438	15.29
1439	14.85
1440	14.61
1441	14.46
1442	14.3
1443	14.02
1444	13.57
1445	12.93
1446	12.22
1447	11.6
1448	11.28
1449	11.38
1450	11.93
1451	12.79
1452	13.75
1453	14.57
1454	15.09
1455	15.24
1456	15.05
1457	14.57
1458	13.93
1459	13.33
1460	12.93
1461	12.89
1462	13.25
1463	13.9
1464	14.61
1465	15.17
1466	15.49
1467	15.63
1468	15.67
1469	15.73
1470	15.88
1471	16.12
1472	16.36
1473	16.49
1474	16.52
1475	16.52
1476	16.58
1477	16.66
1478	16.72
1479	16.76
1480	16.88
1481	17.1
1482	17.42
1483	17.86
1484	18.43
1485	19.05
1486	19.47
1487	19.43
1488	18.87
1489	18.02
1490	17.15
1491	16.42
1492	15.84
1493	15.38
1494	15.05
1495	14.93
1496	15.05
1497	15.41
1498	15.97
1499	16.76
1500	17.77
1501	18.95
1502	20.07
1503	20.85
1504	21.11
1505	20.86
1506	20.28
1507	19.65
1508	19.17
1509	18.93
1510	18.9
1511	18.94
1512	18.96
1513	18.93
1514	18.93
1515	19.04
1516	19.32
1517	19.71
1518	20.12
1519	20.45
1520	20.69
1521	20.91
1522	21.22
1523	21.73
1524	22.47
1525	23.42
1526	24.52
1527	25.7
1528	26.89
1529	28.05
1530	29.15
1531	30.08
1532	30.69
1533	30.89
1534	30.76
1535	30.47
1536	30.11
1537	29.61
1538	28.84
1539	27.79
1540	26.63
1541	25.6
1542	24.93
1543	24.79
1544	25.28
1545	26.37
1546	27.75
1547	29.02
1548	29.82
1549	30.03
1550	29.77
1551	29.32
1552	28.93
1553	28.77
1554	28.9
1555	29.34
1556	30.1
1557	31.12
1558	32.24
1559	33.2
1560	33.72
1561	33.74
1562	33.46
1563	33.22
1564	33.3
1565	33.68
1566	34.1
1567	34.33
1568	34.33
1569	34.28
1570	34.26
1571	34.27
1572	34.26
1573	34.31
1574	34.57
1575	35.1
1576	35.84
1577	36.73
1578	37.89
1579	39.58
1580	41.9
1581	44.62
1582	47.17
1583	48.89
1584	49.37
1585	48.7
1586	47.37
1587	46
1588	44.92
1589	44.12
1590	43.41
1591	42.74
1592	42.43
1593	42.96
1594	44.69
1595	47.6
1596	51.34
1597	55.42
1598	59.44
1599	63.11
1600	66.12
1601	68.11
1602	68.76
1603	68.02
1604	66.16
1605	63.66
1606	61.1
1607	58.99
1608	57.68
1609	57.23
1610	57.4
1611	57.69
1612	57.65
1613	57.09
1614	56.09
1615	54.89
1616	53.76
1617	52.9
1618	52.42
1619	52.4
1620	52.81
1621	53.53
1622	54.39
1623	55.25
1624	56.05
1625	56.85
1626	57.66
1627	58.43
1628	59
1629	59.24
1630	59.1
1631	58.61
1632	57.91
1633	57.26
1634	56.99
1635	57.46
1636	58.88
1637	61.08
1638	63.59
1639	65.8
1640	67.27
1641	67.9
1642	67.83
1643	67.38
1644	66.96
1645	67.03
1646	67.91
1647	69.58
1648	71.67
1649	73.64
1650	75.07
1651	75.73
1652	75.58
1653	74.7
1654	73.36
1655	72.06
1656	71.46
1657	72.1
1658	74.12
1659	77.24
1660	80.83
1661	84.19
1662	86.73
1663	88.21
1664	88.74
1665	88.63
1666	88.26
1667	87.88
1668	87.69
1669	87.72
1670	87.89
1671	87.95
1672	87.73
1673	87.23
1674	86.68
1675	86.37
1676	86.51
1677	87.14
1678	88.2
1679	89.64
1680	91.43
1681	93.47
1682	95.5
1683	97.15
1684	98.24
1685	98.92
1686	99.64
1687	100.78
1688	102.35
1689	103.96
1690	105.03
1691	105.08
1692	103.87
1693	101.57
1694	98.77
1695	96.33
1696	94.88
1697	94.49
1698	94.68
1699	94.92
1700	95.11
1701	95.68
1702	97.17
1703	99.72
1704	102.93
1705	106.09
1706	108.69
1707	110.67
1708	112.41
1709	114.41
1710	116.98
1711	120.04
1712	123.2
1713	125.95
1714	127.9
1715	128.76
1716	128.39
1717	126.83
1718	124.39
1719	121.61
1720	119.15
1721	117.57
1722	117.13
1723	117.83
1724	119.46
1725	121.7
1726	124.23
1727	126.77
1728	129.25
1729	131.77
1730	134.44
1731	137.17
1732	139.7
1733	141.75
1734	143.2
1735	144.09
1736	144.54
1737	144.59
1738	144.13
1739	143.01
1740	141.26
1741	139.25
1742	137.47
1743	136.37
1744	136.16
1745	136.9
1746	138.55
1747	140.97
1748	143.93
1749	147.14
1750	150.26
1751	153
1752	155
1753	155.88
1754	155.37
1755	153.54
1756	150.85
1757	147.76
1758	144.51
1759	141.22
1760	138.31
1761	136.57
1762	136.75
1763	139.08
1764	143.03
1765	147.69
1766	152.14
1767	155.88
1768	158.81
1769	161.08
1770	162.88
1771	164.33
1772	165.47
1773	166.37
1774	167.18
1775	168.04
1776	169.01
1777	170.07
1778	171.33
1779	173.04
1780	175.29
1781	177.93
1782	180.63
1783	183.13
1784	185.28
1785	187.04
1786	188.54
1787	190.28
1788	192.97
1789	196.97
1790	201.86
1791	206.62
1792	210.2
1793	212.15
1794	212.66
1795	212.35
1796	211.85
1797	211.45
1798	210.94
1799	209.75
1800	207.42
1801	203.98
1802	199.77
1803	195.04
1804	189.87
1805	179.27
1806	175.22
1807	172.98
1808	172.73
1809	174.11
1810	176.47
1811	179.15
1812	181.77
1813	184.37
1814	187.24
1815	190.52
1816	193.85
1817	196.54
1818	198.01
1819	198.3
1820	197.93
1821	197.47
1822	197.16
1823	196.75
1824	195.94
1825	194.77
1826	193.74
1827	193.43
1828	193.99
1829	194.97
1830	195.54
1831	195
1832	193.22
1833	190.76
1834	188.61
1835	187.59
1836	187.87
1837	189
1838	190.37
1839	191.64
1840	192.83
1841	194.13
1842	195.85
1843	198.41
1844	202.08
1845	206.68
1846	211.45
1847	215.45
1848	218.19
1849	219.79
1850	220.68
1851	221.31
1852	222
1853	223.01
1854	224.42
1855	226.05
1856	227.71
1857	229.53
1858	231.97
1859	235.4
1860	239.68
1861	244.12
1862	247.89
1863	250.47
1864	251.9
1865	252.54
1866	252.76
1867	252.78
1868	252.83
1869	253.24
1870	254.45
1871	256.83
1872	260.42
1873	264.84
1874	269.33
1875	273.06
1876	275.4
1877	276.27
1878	276.21
1879	276.26
1880	277.6
1881	280.9
1882	286.06
1883	292.39
1884	299.16
1885	305.86
1886	312.28
1887	318.33
1888	323.99
1889	329.23
1890	334.11
1891	338.82
1892	343.61
1893	348.51
1894	353.21
1895	357.28
1896	360.57
1897	363.37
1898	366.28
1899	369.88
1900	374.42
1901	379.55
1902	384.46
1903	388.29
1904	390.49
1905	390.97
1906	389.87
1907	387.42
1908	383.95
1909	379.97
1910	376.22
1911	373.43
1912	372.27
1913	373.21
1914	376.37
1915	381.27
1916	386.77
1917	391.33
1918	393.77
1919	393.78
1920	391.9
1921	389.03
1922	385.83
1923	382.5
1924	379.15
1925	376.11
1926	374.01
1927	373.23
1928	373.69
1929	375
1930	376.93
1931	379.5
1932	382.58
1933	385.63
1934	387.84
1935	388.65
1936	387.91
1937	385.79
1938	382.55
1939	378.68
1940	375.04
1941	372.68
1942	372.13
1943	372.92
1944	373.79
1945	373.54
1946	371.79
1947	369.12
1948	366.74
1949	365.96
1950	367.82
1951	372.96
1952	381.45
1953	392.85
1954	406.32
1955	420.88
1956	435.79
1957	450.9
1958	466.57
1959	483.1
1960	500.02
1961	515.9
1962	528.95
1963	537.93
1964	542.76
1965	544.49
1966	544.65
1967	544.58
1968	545.02
1969	546.11
1970	547.73
1971	549.94
1972	553.12
1973	557.6
1974	563.27
1975	569.59
1976	576.15
1977	582.97
1978	590.19
1979	597.32
1980	603.09
1981	606.06
1982	605.29
1983	600.54
1984	592.05
1985	580.26
1986	565.72
1987	549.14
1988	531.3
1989	512.83
1990	493.91
1991	474.32
1992	453.76
1993	432.34
1994	410.69
1995	389.8
1996	370.66
1997	353.79
1998	338.9
1999	324.88
2000	310.47
[truncated: 698 more rows]
