# Supplementary material for: Improvement of Peak Integration in Capillary Electrophoresis: Reference Data Set No. 1
Source: Electrophoresis. 2026 Mar 11;47(4):276–94. doi: 10.1002/elps.70077 (PMC13084974; doi:10.1002/elps.70077)
Supplement: Supplementary file 2 — Supporting File 2: elps70077‐sup‐0002‐RawElectropherograms.zip. [file ELPS-47--s002.zip › Raw Electropherograms/com1-type2-sam5-R.csv]

1	0
2	0
3	0
4	0
5	0
6	0
7	0
8	0
9	0
10	0
11	0
12	0
13	0
14	0
15	0
16	0
17	0
18	0
19	0
20	0
21	0
22	0
23	0.24
24	0.69
25	1.31
26	2.04
27	2.77
28	3.33
29	3.53
30	3.33
31	2.8
32	2.18
33	1.69
34	1.34
35	1.02
36	0.63
37	0.21
38	0
39	0.04
40	0.52
41	1.27
42	2.02
43	2.59
44	2.9
45	2.99
46	2.96
47	2.93
48	3.01
49	3.22
50	3.59
51	4.14
52	4.89
53	5.78
54	6.51
55	6.8
56	6.52
57	5.86
58	5.16
59	4.71
60	4.63
61	4.86
62	5.19
63	5.41
64	5.41
65	5.18
66	4.83
67	4.53
68	4.44
69	4.67
70	5.23
71	6
72	6.78
73	7.33
74	7.55
75	7.49
76	7.32
77	7.2
78	7.18
79	7.17
80	7.06
81	6.76
82	6.32
83	5.95
84	5.79
85	5.86
86	5.95
87	5.86
88	5.53
89	5.09
90	4.68
91	4.34
92	4.05
93	3.82
94	3.68
95	3.67
96	3.78
97	3.99
98	4.28
99	4.56
100	4.69
101	4.58
102	4.22
103	3.74
104	3.34
105	3.09
106	2.94
107	2.8
108	2.66
109	2.59
110	2.57
111	2.5
112	2.18
113	1.58
114	0.86
115	0.34
116	0.3
117	0.76
118	1.5
119	2.1
120	2.27
121	1.96
122	1.42
123	0.97
124	0.77
125	0.77
126	0.83
127	0.81
128	0.7
129	0.56
130	0.48
131	0.6
132	0.99
133	1.63
134	2.4
135	3.14
136	3.76
137	4.23
138	4.54
139	4.69
140	4.69
141	4.61
142	4.5
143	4.34
144	4.07
145	3.68
146	3.23
147	2.84
148	2.61
149	2.53
150	2.53
151	2.56
152	2.56
153	2.54
154	2.51
155	2.53
156	2.74
157	3.2
158	3.88
159	4.53
160	4.83
161	4.58
162	3.77
163	2.7
164	1.78
165	1.38
166	1.67
167	2.57
168	3.79
169	4.98
170	5.82
171	6.09
172	5.68
173	4.61
174	3.13
175	1.62
176	0.5
177	0
178	0.12
179	0.68
180	1.49
181	2.41
182	3.35
183	4.15
184	4.7
185	4.93
186	4.93
187	4.88
188	4.89
189	5.01
190	5.19
191	5.41
192	5.6
193	5.67
194	5.47
195	4.95
196	4.19
197	3.43
198	2.88
199	2.68
200	2.82
201	3.23
202	3.78
203	4.26
204	4.45
205	4.19
206	3.47
207	2.44
208	1.34
209	0.46
210	0
211	0
212	0.36
213	0.92
214	1.48
215	1.98
216	2.41
217	2.76
218	3.01
219	3.1
220	3.02
221	2.89
222	2.8
223	2.79
224	2.7
225	2.42
226	2
227	1.68
228	1.64
229	1.86
230	2.13
231	2.31
232	2.42
233	2.55
234	2.68
235	2.75
236	2.73
237	2.71
238	2.76
239	2.87
240	2.97
241	2.97
242	2.93
243	3
244	3.33
245	3.92
246	4.52
247	4.79
248	4.52
249	3.86
250	3.18
251	2.8
252	2.75
253	2.85
254	2.88
255	2.8
256	2.67
257	2.58
258	2.55
259	2.54
260	2.54
261	2.55
262	2.59
263	2.65
264	2.71
265	2.76
266	2.83
267	2.93
268	2.99
269	2.82
270	2.28
271	1.47
272	0.68
273	0.15
274	0
275	0.19
276	0.76
277	1.67
278	2.76
279	3.74
280	4.28
281	4.23
282	3.71
283	2.99
284	2.41
285	2.18
286	2.3
287	2.63
288	2.96
289	3.13
290	3.06
291	2.76
292	2.29
293	1.83
294	1.47
295	1.16
296	0.77
297	0.33
298	0
299	0
300	0.42
301	2.15
302	3.01
303	3.55
304	3.6
305	3.24
306	2.7
307	2.19
308	1.86
309	1.74
310	1.8
311	1.95
312	1.99
313	1.8
314	1.39
315	0.97
316	0.84
317	1.12
318	1.7
319	2.3
320	2.57
321	2.32
322	1.61
323	0.77
324	0.16
325	0
326	0.26
327	0.76
328	1.35
329	1.87
330	2.2
331	2.24
332	2.02
333	1.68
334	1.35
335	1.15
336	1.18
337	1.5
338	2.08
339	2.78
340	3.35
341	3.57
342	3.36
343	2.86
344	2.41
345	2.26
346	2.42
347	2.62
348	2.67
349	2.59
350	2.56
351	2.63
352	2.63
353	2.39
354	1.94
355	1.55
356	1.44
357	1.59
358	1.87
359	2.15
360	2.38
361	2.48
362	2.44
363	2.31
364	2.27
365	2.44
366	2.75
367	3.01
368	3.09
369	3.02
370	2.87
371	2.71
372	2.56
373	2.46
374	2.49
375	2.67
376	2.92
377	3.19
378	3.45
379	3.71
380	3.94
381	4.03
382	3.91
383	3.66
384	3.46
385	3.43
386	3.59
387	3.83
388	4.04
389	4.09
390	3.9
391	3.49
392	3.01
393	2.7
394	2.62
395	2.69
396	2.74
397	2.69
398	2.57
399	2.42
400	2.23
401	1.98
402	1.69
403	1.4
404	1.15
405	0.95
406	0.86
407	0.97
408	1.33
409	1.86
410	2.44
411	2.9
412	3.15
413	3.24
414	3.31
415	3.41
416	3.45
417	3.31
418	3.02
419	2.8
420	2.81
421	3.01
422	3.25
423	3.37
424	3.34
425	3.15
426	2.86
427	2.63
428	2.67
429	3.08
430	3.67
431	4.09
432	4.09
433	3.65
434	2.97
435	2.3
436	1.83
437	1.63
438	1.64
439	1.65
440	1.49
441	1.09
442	0.59
443	0.19
444	0
445	0.06
446	0.3
447	0.61
448	0.88
449	1.1
450	1.29
451	1.44
452	1.51
453	1.46
454	1.34
455	1.23
456	1.22
457	1.33
458	1.52
459	1.71
460	1.77
461	1.64
462	1.43
463	1.36
464	1.6
465	2.05
466	2.46
467	2.61
468	2.56
469	2.51
470	2.6
471	2.67
472	2.48
473	1.94
474	1.19
475	0.52
476	0.11
477	0
478	0.08
479	0.3
480	0.52
481	0.64
482	0.69
483	0.76
484	0.96
485	1.3
486	1.8
487	2.39
488	2.98
489	3.47
490	3.74
491	3.72
492	3.39
493	2.76
494	1.94
495	1.17
496	0.67
497	0.56
498	0.8
499	1.18
500	1.48
501	1.59
502	1.53
503	1.44
504	1.44
505	1.53
506	1.57
507	1.41
508	1.09
509	0.86
510	0.97
511	1.45
512	2.12
513	2.73
514	3.15
515	3.36
516	3.34
517	3.08
518	2.67
519	2.31
520	2.18
521	2.31
522	2.55
523	2.69
524	2.65
525	2.43
526	2.17
527	2.01
528	2.09
529	2.41
530	2.83
531	3.07
532	2.88
533	2.23
534	1.41
535	0.83
536	0.88
537	1.57
538	2.67
539	3.82
540	4.75
541	5.41
542	5.83
543	6.05
544	6.11
545	5.99
546	5.69
547	5.19
548	4.52
549	3.76
550	3.01
551	2.32
552	1.65
553	0.98
554	0.38
555	0
556	0
557	0.43
558	1.18
559	1.97
560	2.5
561	2.64
562	2.49
563	2.33
564	2.43
565	2.88
566	3.57
567	4.24
568	4.69
569	4.81
570	4.65
571	4.31
572	3.94
573	3.62
574	3.42
575	3.32
576	3.29
577	3.3
578	3.42
579	3.72
580	4.2
581	4.63
582	4.73
583	4.3
584	3.42
585	2.44
586	1.81
587	1.74
588	2.06
589	2.37
590	2.41
591	2.27
592	2.23
593	2.4
594	2.6
595	2.54
596	2.09
597	1.48
598	1.07
599	1.1
600	1.52
601	2.02
602	2.35
603	2.47
604	2.52
605	2.61
606	2.73
607	2.73
608	2.49
609	2.01
610	1.39
611	0.81
612	0.42
613	0.3
614	0.44
615	0.72
616	1.03
617	1.29
618	1.49
619	1.61
620	1.68
621	1.74
622	1.87
623	2.08
624	2.31
625	2.47
626	2.42
627	2.13
628	1.7
629	1.33
630	1.15
631	1.23
632	1.47
633	1.81
634	2.18
635	2.48
636	2.64
637	2.66
638	2.57
639	2.47
640	2.41
641	2.41
642	2.45
643	2.54
644	2.7
645	2.97
646	3.33
647	3.65
648	3.78
649	3.62
650	3.16
651	2.56
652	2.04
653	1.79
654	1.87
655	2.14
656	2.36
657	2.34
658	2.1
659	1.84
660	1.78
661	2.01
662	2.5
663	3.1
664	3.59
665	3.83
666	3.83
667	3.76
668	3.83
669	4.07
670	4.27
671	4.13
672	3.52
673	2.62
674	1.81
675	1.44
676	1.58
677	2.01
678	2.43
679	2.74
680	3.09
681	3.76
682	4.79
683	5.85
684	6.47
685	6.39
686	5.8
687	5.09
688	4.5
689	4.06
690	3.66
691	3.26
692	2.88
693	2.5
694	2.06
695	1.49
696	0.84
697	0.26
698	0
699	0.16
700	0.67
701	1.23
702	1.61
703	1.75
704	1.75
705	1.73
706	1.73
707	1.77
708	1.79
709	1.79
710	1.77
711	1.76
712	1.79
713	1.89
714	2.06
715	2.36
716	2.8
717	3.35
718	3.94
719	4.45
720	4.83
721	5.15
722	5.5
723	5.86
724	6.04
725	5.84
726	5.23
727	4.35
728	3.47
729	2.79
730	2.35
731	2.11
732	1.98
733	1.84
734	1.61
735	1.28
736	0.91
737	0.56
738	0.28
739	0.06
740	0
741	0.2
742	0.81
743	1.77
744	2.9
745	3.96
746	4.8
747	5.37
748	5.65
749	5.59
750	5.19
751	4.52
752	3.79
753	3.22
754	2.95
755	3
756	3.27
757	3.58
758	3.74
759	3.63
760	3.27
761	2.85
762	2.6
763	2.64
764	2.89
765	3.26
766	3.65
767	4
768	4.24
769	4.36
770	4.43
771	4.58
772	4.81
773	4.95
774	4.73
775	3.99
776	2.83
777	1.56
778	0.55
779	0.04
780	0
781	0.23
782	0.54
783	0.82
784	1.11
785	1.56
786	2.3
787	3.3
788	4.35
789	5.16
790	5.58
791	5.64
792	5.43
793	5.08
794	4.67
795	4.23
796	3.78
797	3.32
798	2.82
799	2.25
800	1.65
801	1.06
802	0.56
803	0.2
804	0.05
805	0.13
806	0.38
807	0.71
808	1.01
809	1.27
810	1.51
811	1.8
812	2.12
813	2.39
814	2.56
815	2.66
816	2.75
817	2.84
818	2.88
819	2.83
820	2.7
821	2.53
822	2.39
823	2.31
824	2.39
825	2.65
826	3.03
827	3.35
828	3.47
829	3.38
830	3.18
831	3.05
832	3.08
833	3.22
834	3.27
835	3.12
836	2.77
837	2.4
838	2.15
839	2.06
840	2.06
841	2.07
842	2.05
843	1.98
844	1.9
845	1.77
846	1.54
847	1.18
848	0.71
849	0.31
850	0.16
851	0.32
852	0.64
853	0.94
854	1.14
855	1.28
856	1.46
857	1.71
858	2.02
859	2.36
860	2.7
861	2.97
862	3.07
863	2.94
864	2.65
865	2.35
866	2.18
867	2.16
868	2.24
869	2.33
870	2.36
871	2.31
872	2.16
873	1.91
874	1.6
875	1.34
876	1.33
877	1.75
878	2.6
879	3.75
880	5
881	6.16
882	7.01
883	7.33
884	7.01
885	6.17
886	5.16
887	4.35
888	3.91
889	3.79
890	3.74
891	3.6
892	3.33
893	3.08
894	2.98
895	2.98
896	2.88
897	2.52
898	1.89
899	1.27
900	1
901	1.28
902	3.05
903	3.97
904	4.58
905	4.79
906	4.65
907	4.32
908	3.99
909	3.78
910	3.71
911	3.76
912	3.85
913	3.99
914	4.27
915	4.8
916	5.54
917	6.21
918	6.46
919	6.11
920	5.28
921	4.3
922	3.41
923	2.68
924	2.01
925	1.37
926	0.85
927	0.62
928	0.79
929	1.27
930	1.9
931	2.49
932	2.96
933	3.35
934	3.73
935	4.13
936	4.42
937	4.37
938	3.84
939	2.84
940	1.64
941	0.58
942	0
943	0.01
944	0.53
945	1.22
946	1.73
947	1.86
948	1.68
949	1.45
950	1.38
951	1.51
952	1.68
953	1.71
954	1.57
955	1.44
956	1.5
957	1.88
958	2.55
959	3.39
960	4.27
961	5.02
962	5.47
963	5.5
964	5.04
965	4.15
966	3.05
967	2.06
968	1.57
969	1.77
970	2.52
971	3.41
972	3.99
973	4.08
974	3.78
975	3.38
976	3.11
977	3.04
978	3.05
979	2.98
980	2.78
981	2.58
982	2.57
983	2.84
984	3.31
985	3.79
986	4.15
987	4.36
988	4.47
989	4.52
990	4.53
991	4.44
992	4.15
993	3.6
994	2.83
995	2.02
996	1.36
997	1
998	1.03
999	1.38
1000	1.96
1001	2.62
1002	3.24
1003	3.67
1004	3.83
1005	3.68
1006	3.35
1007	3.01
1008	2.82
1009	2.78
1010	2.78
1011	2.64
1012	2.26
1013	1.73
1014	1.28
1015	1.16
1016	1.45
1017	1.99
1018	2.45
1019	2.6
1020	2.42
1021	2.02
1022	1.54
1023	1
1024	0.49
1025	0.12
1026	0
1027	0.11
1028	0.32
1029	0.51
1030	0.68
1031	0.86
1032	1.1
1033	1.38
1034	1.69
1035	2.07
1036	2.53
1037	2.99
1038	3.33
1039	3.41
1040	3.17
1041	2.68
1042	2.14
1043	1.73
1044	1.51
1045	1.36
1046	1.1
1047	0.69
1048	0.25
1049	0
1050	0.06
1051	0.38
1052	0.75
1053	0.95
1054	0.95
1055	0.92
1056	1.05
1057	1.35
1058	1.68
1059	1.84
1060	1.79
1061	1.6
1062	1.45
1063	1.48
1064	1.68
1065	1.91
1066	1.95
1067	1.69
1068	1.27
1069	0.96
1070	0.97
1071	1.22
1072	1.5
1073	1.66
1074	1.72
1075	1.83
1076	2.06
1077	2.34
1078	0
1079	0.03
1080	0
1081	0
1082	0
1083	0
1084	0
1085	0.18
1086	0.54
1087	0.84
1088	0.94
1089	0.74
1090	0.24
1091	0
1092	0
1093	0
1094	0
1095	0
1096	0
1097	0
1098	0
1099	0
1100	0
1101	0
1102	0
1103	0
1104	0
1105	0
1106	0
1107	0
1108	0
1109	0.87
1110	2.11
1111	2.94
1112	3.17
1113	2.8
1114	2.12
1115	1.5
1116	1.2
1117	1.22
1118	1.38
1119	1.5
1120	1.52
1121	1.43
1122	1.22
1123	0.92
1124	0.6
1125	0.35
1126	0.25
1127	0.35
1128	0.55
1129	0.69
1130	0.58
1131	0.19
1132	0
1133	0
1134	0
1135	0
1136	0
1137	0
1138	0
1139	0
1140	0
1141	0
1142	0
1143	0
1144	0.58
1145	1.11
1146	1.41
1147	1.69
1148	2.14
1149	2.71
1150	3.2
1151	3.46
1152	3.53
1153	3.55
1154	3.57
1155	3.52
1156	3.3
1157	2.86
1158	2.23
1159	1.5
1160	0.82
1161	0.36
1162	0.24
1163	0.43
1164	0.73
1165	0.92
1166	0.84
1167	0.55
1168	0.25
1169	0.14
1170	0.28
1171	0.54
1172	0.74
1173	0.83
1174	0.93
1175	1.19
1176	1.57
1177	1.84
1178	1.82
1179	1.54
1180	1.24
1181	1.12
1182	1.23
1183	1.5
1184	1.9
1185	2.51
1186	3.44
1187	4.67
1188	5.98
1189	7.06
1190	7.74
1191	8.16
1192	8.75
1193	10.41
1194	15.27
1195	28.51
1196	61.44
1197	134.22
1198	274.1
1199	504.33
1200	824.23
1201	1190.92
1202	1519.94
1203	1714.27
1204	1710.09
1205	1510.69
1206	1184.38
1207	828.21
1208	523.13
1209	307.84
1210	180.34
1211	116.54
1212	89.53
1213	79.9
1214	77.26
1215	77.21
1216	77.79
1217	77.6
1218	75.32
1219	70.28
1220	62.93
1221	54.73
1222	47.51
1223	42.52
1224	40.03
1225	39.36
1226	39.42
1227	39.16
1228	37.99
1229	35.76
1230	32.76
1231	29.4
1232	26.12
1233	23.18
1234	20.69
1235	18.66
1236	17.11
1237	16.08
1238	15.58
1239	15.54
1240	15.75
1241	15.94
1242	15.86
1243	15.42
1244	14.72
1245	13.92
1246	13.18
1247	12.54
1248	11.97
1249	11.42
1250	10.8
1251	10.1
1252	9.38
1253	8.7
1254	8.13
1255	7.71
1256	7.38
1257	7.13
1258	6.94
1259	6.81
1260	6.77
1261	6.84
1262	7.01
1263	7.34
1264	7.92
1265	8.72
1266	9.55
1267	10.06
1268	10.06
1269	9.68
1270	9.33
1271	9.37
1272	9.89
1273	10.61
1274	11.07
1275	10.95
1276	10.25
1277	9.33
1278	8.61
1279	8.34
1280	8.44
1281	8.67
1282	8.79
1283	8.78
1284	8.83
1285	9.2
1286	9.93
1287	10.79
1288	11.39
1289	11.48
1290	11.07
1291	10.41
1292	9.82
1293	9.54
1294	9.6
1295	9.91
1296	10.24
1297	10.43
1298	10.46
1299	10.46
1300	10.6
1301	10.98
1302	11.58
1303	12.28
1304	12.97
1305	13.51
1306	13.8
1307	13.74
1308	13.36
1309	12.82
1310	12.4
1311	12.33
1312	12.6
1313	12.93
1314	13.04
1315	12.83
1316	12.42
1317	12.07
1318	11.95
1319	12.07
1320	12.31
1321	12.58
1322	12.91
1323	13.34
1324	13.82
1325	14.25
1326	14.6
1327	14.97
1328	15.45
1329	15.97
1330	16.34
1331	16.45
1332	16.33
1333	16.17
1334	16.15
1335	16.42
1336	17.06
1337	18.01
1338	19.06
1339	19.87
1340	20.07
1341	19.49
1342	18.24
1343	16.71
1344	15.33
1345	14.43
1346	14.07
1347	14.11
1348	14.25
1349	14.22
1350	13.91
1351	13.5
1352	13.27
1353	13.46
1354	14
1355	14.64
1356	15.1
1357	15.24
1358	15.08
1359	14.77
1360	14.56
1361	14.63
1362	14.99
1363	15.38
1364	15.42
1365	14.92
1366	14.01
1367	13.11
1368	12.58
1369	12.56
1370	12.9
1371	13.41
1372	14
1373	14.64
1374	15.26
1375	15.7
1376	15.85
1377	15.78
1378	15.67
1379	15.61
1380	15.47
1381	14.98
1382	14.01
1383	12.72
1384	11.54
1385	10.84
1386	10.75
1387	11.07
1388	11.51
1389	11.83
1390	12.04
1391	12.24
1392	12.47
1393	12.72
1394	12.93
1395	13.07
1396	13.15
1397	13.18
1398	13.15
1399	13.06
1400	12.88
1401	12.62
1402	12.32
1403	12.02
1404	11.81
1405	11.73
1406	11.73
1407	11.73
1408	11.67
1409	11.63
1410	11.74
1411	12.05
1412	12.46
1413	12.83
1414	13.08
1415	13.28
1416	13.56
1417	14
1418	14.49
1419	14.86
1420	15.01
1421	15.01
1422	15.1
1423	15.44
1424	16.07
1425	16.8
1426	17.37
1427	17.58
1428	17.46
1429	17.21
1430	17.09
1431	17.23
1432	17.51
1433	17.71
1434	17.65
1435	17.3
1436	16.79
1437	16.31
1438	16.04
1439	16.02
1440	16.17
1441	16.35
1442	16.36
1443	16.1
1444	15.62
1445	15.04
1446	14.42
1447	13.77
1448	13.07
1449	12.42
1450	12.05
1451	12.17
1452	12.78
1453	13.65
1454	14.4
1455	14.72
1456	14.54
1457	14.08
1458	13.65
1459	13.56
1460	13.89
1461	14.54
1462	15.25
1463	15.75
1464	15.94
1465	15.94
1466	15.95
1467	16.16
1468	16.57
1469	17.14
1470	17.74
1471	18.28
1472	18.73
1473	19.05
1474	19.21
1475	19.17
1476	18.93
1477	18.6
1478	18.31
1479	18.1
1480	17.96
1481	17.88
1482	17.89
1483	18.02
1484	18.28
1485	18.56
1486	18.69
1487	18.61
1488	18.41
1489	18.27
1490	18.3
1491	18.41
1492	18.45
1493	18.39
1494	18.37
1495	18.61
1496	19.22
1497	20.12
1498	21.1
1499	21.89
1500	22.34
1501	22.41
1502	22.21
1503	21.84
1504	21.36
1505	20.3
1506	19.99
1507	20.06
1508	20.49
1509	20.99
1510	21.2
1511	20.94
1512	20.32
1513	19.62
1514	19.15
1515	19.08
1516	19.45
1517	20.15
1518	21.06
1519	22.06
1520	23.03
1521	23.86
1522	24.5
1523	24.99
1524	25.5
1525	26.19
1526	27.07
1527	28.01
1528	28.82
1529	29.41
1530	29.85
1531	30.29
1532	30.82
1533	31.39
1534	31.8
1535	31.94
1536	31.8
1537	31.56
1538	31.34
1539	31.13
1540	30.83
1541	30.42
1542	29.97
1543	29.65
1544	29.52
1545	29.52
1546	29.58
1547	29.7
1548	29.96
1549	30.41
1550	31.04
1551	31.83
1552	32.73
1553	33.7
1554	34.65
1555	35.46
1556	36.04
1557	36.44
1558	36.73
1559	36.93
1560	36.94
1561	36.74
1562	36.47
1563	36.34
1564	36.43
1565	36.73
1566	37.12
1567	37.48
1568	37.69
1569	37.66
1570	37.42
1571	37.13
1572	37.01
1573	37.15
1574	37.46
1575	37.76
1576	37.99
1577	38.32
1578	39.05
1579	40.4
1580	42.27
1581	44.32
1582	46.11
1583	47.36
1584	48.06
1585	48.31
1586	48.3
1587	48.14
1588	47.86
1589	47.46
1590	47.02
1591	46.75
1592	46.92
1593	47.69
1594	49.15
1595	51.28
1596	54.06
1597	57.35
1598	60.9
1599	64.36
1600	67.35
1601	69.58
1602	70.85
1603	71.02
1604	70.06
1605	68.11
1606	65.53
1607	62.9
1608	60.75
1609	59.35
1610	58.58
1611	58.17
1612	57.85
1613	57.55
1614	57.31
1615	57.14
1616	57.07
1617	57.19
1618	57.66
1619	58.64
1620	60.12
1621	61.83
1622	63.3
1623	64.17
1624	64.39
1625	64.25
1626	64.17
1627	64.35
1628	64.7
1629	64.94
1630	64.83
1631	64.44
1632	64.1
1633	64.25
1634	65.17
1635	66.79
1636	68.69
1637	70.36
1638	71.52
1639	72.12
1640	72.19
1641	71.78
1642	71.03
1643	70.28
1644	70.03
1645	70.67
1646	72.28
1647	74.57
1648	77.01
1649	79.01
1650	80.1
1651	80.1
1652	79.16
1653	77.8
1654	76.7
1655	76.44
1656	77.17
1657	78.69
1658	80.53
1659	82.29
1660	83.72
1661	84.81
1662	85.66
1663	86.43
1664	87.27
1665	88.28
1666	89.52
1667	90.9
1668	92.17
1669	92.97
1670	93.1
1671	92.58
1672	91.63
1673	90.51
1674	89.45
1675	88.71
1676	88.56
1677	89.17
1678	90.53
1679	92.45
1680	94.61
1681	96.67
1682	98.39
1683	99.79
1684	101.12
1685	102.7
1686	104.63
1687	106.64
1688	108.27
1689	109.19
1690	109.34
1691	108.83
1692	107.87
1693	106.79
1694	105.92
1695	105.42
1696	105.24
1697	105.23
1698	105.29
1699	105.46
1700	105.93
1701	106.84
1702	108.14
1703	109.61
1704	111.03
1705	112.39
1706	113.98
1707	116.19
1708	119.27
1709	123.1
1710	127.23
1711	131.08
1712	134.1
1713	135.82
1714	136.05
1715	134.83
1716	132.55
1717	129.83
1718	127.34
1719	125.6
1720	124.87
1721	125.11
1722	126.05
1723	127.38
1724	128.79
1725	130.21
1726	131.83
1727	134
1728	136.97
1729	140.56
1730	144.17
1731	147.11
1732	149
1733	150.02
1734	150.65
1735	151.32
1736	152.13
1737	152.83
1738	153.09
1739	152.84
1740	152.27
1741	151.63
1742	151.02
1743	150.31
1744	149.39
1745	148.34
1746	147.5
1747	147.3
1748	148.12
1749	150.08
1750	153.04
1751	156.52
1752	159.78
1753	162.08
1754	162.85
1755	161.82
1756	159.14
1757	155.44
1758	151.73
1759	149.12
1760	148.26
1761	149.15
1762	151.22
1763	153.73
1764	156.14
1765	158.29
1766	160.38
1767	162.77
1768	165.58
1769	168.54
1770	171.17
1771	173.17
1772	174.47
1773	175.2
1774	175.43
1775	175.25
1776	174.91
1777	174.88
1778	175.66
1779	177.6
1780	180.69
1781	184.6
1782	188.7
1783	192.28
1784	194.91
1785	196.74
1786	198.44
1787	200.72
1788	203.76
1789	207.13
1790	210.19
1791	212.55
1792	214.21
1793	215.45
1794	216.55
1795	217.55
1796	218.07
1797	217.59
1798	215.82
1799	213.04
1800	209.89
1801	206.84
1802	203.93
1803	200.82
1804	197.34
1805	193.75
1806	190.5
1807	187.94
1808	186.12
1809	184.94
1810	184.31
1811	184.41
1812	185.59
1813	188.13
1814	191.86
1815	196.11
1816	199.99
1817	202.85
1818	204.57
1819	205.45
1820	205.99
1821	206.44
1822	206.69
1823	206.45
1824	205.62
1825	204.55
1826	203.9
1827	204.19
1828	205.34
1829	206.8
1830	207.85
1831	208.18
1832	207.95
1833	207.66
1834	207.58
1835	207.61
1836	207.48
1837	207.19
1838	207.08
1839	207.52
1840	208.56
1841	209.99
1842	211.73
1843	213.99
1844	216.99
1845	220.54
1846	224.07
1847	227.05
1848	229.28
1849	230.77
1850	231.64
1851	232.16
1852	232.79
1853	233.85
1854	235.24
1855	236.61
1856	237.83
1857	239.21
1858	241.17
1859	243.79
1860	246.65
1861	249.11
1862	250.64
1863	251.08
1864	250.66
1865	249.83
1866	249.08
1867	248.72
1868	248.8
1869	249.28
1870	250.12
1871	251.28
1872	252.64
1873	253.93
1874	254.89
1875	255.29
1876	255.1
1877	254.47
1878	253.81
1879	253.63
1880	254.27
1881	255.72
1882	257.75
1883	260.12
1884	262.75
1885	265.6
1886	268.66
1887	271.87
1888	275.21
1889	278.78
1890	282.75
1891	287.2
1892	291.93
1893	296.53
1894	300.7
1895	304.46
1896	308.07
1897	311.77
1898	315.6
1899	319.44
1900	323.05
1901	326.13
1902	328.45
1903	329.94
1904	330.56
1905	330.29
1906	329.02
1907	326.81
1908	323.97
1909	321.01
1910	318.46
1911	316.73
1912	316.16
1913	316.95
1914	318.95
1915	321.56
1916	323.97
1917	325.53
1918	326.09
1919	325.88
1920	325.2
1921	324.18
1922	322.7
1923	320.75
1924	318.57
1925	316.63
1926	315.38
1927	315.02
1928	315.53
1929	316.81
1930	318.71
1931	320.86
1932	322.73
1933	323.78
1934	323.82
1935	322.98
1936	321.46
1937	319.31
1938	316.64
1939	313.9
1940	311.78
1941	310.7
1942	310.4
1943	310.08
1944	308.98
1945	306.87
1946	304.06
1947	301.08
1948	298.52
1949	296.95
1950	296.94
1951	298.88
1952	302.91
1953	308.83
1954	316.31
1955	325.09
1956	335.1
1957	346.44
1958	359.12
1959	372.79
1960	386.62
1961	399.64
1962	411.17
1963	421.1
1964	429.87
1965	438.12
1966	446.33
1967	454.47
1968	462.08
1969	468.66
1970	474.04
1971	478.56
1972	482.81
1973	487.17
1974	491.78
1975	496.7
1976	502.22
1977	508.6
1978	515.67
1979	522.65
1980	528.47
1981	532.13
1982	532.94
1983	530.5
1984	524.6
1985	515.21
1986	502.66
1987	487.76
1988	471.55
1989	454.88
1990	437.99
1991	420.64
1992	402.49
1993	383.6
1994	364.66
1995	346.72
1996	330.57
1997	316.22
1998	302.82
1999	289.28
2000	274.9
[truncated: 698 more rows]
