# Supplementary material for: Improvement of Peak Integration in Capillary Electrophoresis: Reference Data Set No. 1
Source: Electrophoresis. 2026 Mar 11;47(4):276–94. doi: 10.1002/elps.70077 (PMC13084974; doi:10.1002/elps.70077)
Supplement: Supplementary file 2 — Supporting File 2: elps70077‐sup‐0002‐RawElectropherograms.zip. [file ELPS-47--s002.zip › Raw Electropherograms/com1-type2-sam6-R.csv]

1	0
2	0
3	0
4	0
5	0
6	0
7	0
8	0
9	0
10	0
11	0
12	0
13	0
14	0
15	0
16	0
17	0
18	0
19	0
20	0
21	0.05
22	0.32
23	0.62
24	0.75
25	0.64
26	0.4
27	0.24
28	0.23
29	0.29
30	0.32
31	0.32
32	0.32
33	0.33
34	0.27
35	0.2
36	0.26
37	0.59
38	1.19
39	1.88
40	2.43
41	2.71
42	2.77
43	2.77
44	2.83
45	2.89
46	2.82
47	2.56
48	2.23
49	1.96
50	1.81
51	1.73
52	1.66
53	1.54
54	1.33
55	1.05
56	0.73
57	0.47
58	0.4
59	0.58
60	0.97
61	1.37
62	1.54
63	1.34
64	0.86
65	0.32
66	0
67	0.05
68	0.54
69	1.35
70	2.25
71	3
72	3.43
73	3.53
74	3.41
75	3.21
76	3.05
77	2.96
78	2.9
79	2.78
80	2.54
81	2.15
82	1.68
83	1.31
84	1.24
85	1.54
86	2.12
87	2.77
88	3.32
89	3.69
90	3.9
91	4.01
92	4.06
93	4.08
94	4
95	3.78
96	3.39
97	2.93
98	2.5
99	2.21
100	2.06
101	1.97
102	1.85
103	1.69
104	1.53
105	1.47
106	1.55
107	1.7
108	1.82
109	1.85
110	1.8
111	1.74
112	1.62
113	1.33
114	0.84
115	0.32
116	0.04
117	0.24
118	0.87
119	1.63
120	2.14
121	2.2
122	1.88
123	1.45
124	1.19
125	1.27
126	1.6
127	1.92
128	1.97
129	1.7
130	1.36
131	1.33
132	1.76
133	2.47
134	3.11
135	3.4
136	3.31
137	3
138	2.67
139	2.46
140	2.42
141	2.44
142	2.44
143	2.4
144	2.41
145	2.44
146	2.37
147	2.02
148	1.35
149	0.57
150	0.02
151	0
152	0.57
153	1.63
154	2.88
155	3.99
156	4.81
157	5.32
158	5.58
159	5.58
160	5.29
161	4.81
162	4.34
163	4.08
164	4.06
165	4.13
166	4.11
167	4.01
168	3.91
169	3.88
170	3.8
171	3.51
172	2.99
173	2.35
174	1.79
175	1.39
176	1.11
177	0.91
178	0.82
179	0.89
180	1.1
181	1.44
182	1.83
183	2.18
184	2.39
185	2.4
186	2.3
187	2.22
188	2.26
189	2.43
190	2.69
191	2.93
192	3
193	2.83
194	2.44
195	2.03
196	1.88
197	2.16
198	2.79
199	3.47
200	3.96
201	4.06
202	4.16
203	4.13
204	4.05
205	4.04
206	4.1
207	4.11
208	3.84
209	3.12
210	2.02
211	0.88
212	0.12
213	0
214	0.43
215	1.17
216	1.84
217	2.11
218	1.91
219	1.42
220	1.02
221	0.97
222	1.33
223	1.86
224	2.3
225	2.45
226	2.3
227	1.99
228	1.75
229	1.69
230	1.76
231	1.77
232	1.51
233	0.99
234	0.46
235	0.25
236	0.64
237	1.55
238	2.69
239	3.66
240	4.18
241	4.13
242	3.62
243	2.9
244	2.27
245	1.95
246	1.95
247	2.02
248	1.89
249	1.51
250	1.11
251	1
252	1.31
253	1.83
254	2.19
255	2.17
256	1.86
257	1.55
258	1.43
259	1.49
260	1.6
261	1.67
262	1.71
263	1.78
264	1.83
265	1.8
266	1.66
267	1.47
268	1.32
269	1.26
270	1.28
271	1.29
272	1.17
273	0.88
274	0.5
275	0.16
276	0
277	0
278	0
279	0
280	0.57
281	1.04
282	1.31
283	1.4
284	1.44
285	1.52
286	1.67
287	1.76
288	1.75
289	1.69
290	1.71
291	1.83
292	1.9
293	1.72
294	1.23
295	0.59
296	0.09
297	0
298	0.36
299	1.08
300	1.9
301	2.55
302	2.88
303	2.89
304	2.65
305	2.24
306	1.71
307	1.18
308	0.82
309	0.77
310	1.06
311	1.56
312	2.03
313	2.25
314	2.14
315	1.74
316	1.23
317	0.76
318	0.53
319	0.68
320	1.18
321	1.84
322	2.38
323	2.59
324	2.5
325	2.21
326	1.88
327	1.54
328	1.16
329	0.7
330	0.26
331	0
332	0
333	0
334	0
335	0.62
336	0.85
337	0.72
338	0.58
339	0.8
340	1.55
341	2.65
342	3.78
343	4.63
344	5.02
345	4.92
346	4.41
347	3.65
348	2.87
349	2.29
350	2.07
351	2.25
352	2.74
353	3.31
354	3.78
355	4.08
356	4.24
357	4.31
358	4.29
359	4.13
360	3.8
361	3.36
362	2.95
363	2.7
364	2.65
365	2.73
366	2.83
367	2.89
368	2.88
369	2.73
370	2.43
371	2.07
372	1.86
373	1.9
374	2.13
375	2.35
376	2.47
377	2.62
378	3.02
379	3.76
380	4.68
381	5.49
382	5.95
383	5.98
384	5.62
385	5.02
386	4.29
387	3.52
388	2.81
389	2.32
390	2.24
391	2.64
392	3.35
393	4.06
394	4.5
395	4.58
396	4.4
397	4.11
398	3.88
399	3.79
400	3.85
401	4.04
402	4.32
403	4.59
404	4.76
405	4.74
406	4.54
407	4.26
408	4.06
409	3.98
410	3.96
411	3.85
412	3.57
413	3.13
414	2.68
415	2.38
416	2.27
417	2.29
418	2.38
419	2.59
420	3.03
421	3.7
422	4.4
423	4.78
424	4.59
425	3.81
426	2.74
427	1.82
428	1.4
429	1.54
430	2.05
431	2.63
432	3.02
433	3.1
434	2.92
435	2.63
436	2.38
437	2.26
438	2.32
439	2.55
440	2.92
441	3.29
442	3.52
443	3.53
444	3.5
445	3.67
446	4.15
447	4.79
448	5.23
449	5.26
450	4.87
451	4.2
452	3.41
453	2.55
454	1.6
455	0.67
456	0.04
457	0
458	0.59
459	1.52
460	2.34
461	2.78
462	2.84
463	2.74
464	2.63
465	2.53
466	2.34
467	1.99
468	1.57
469	1.24
470	1.16
471	1.38
472	1.8
473	2.2
474	2.47
475	2.58
476	2.62
477	2.63
478	2.58
479	2.42
480	2.07
481	1.55
482	0.95
483	0.42
484	0.09
485	0
486	0.1
487	0.29
488	0.6
489	1.11
490	1.84
491	2.66
492	3.37
493	3.78
494	3.83
495	3.52
496	2.98
497	2.45
498	2.21
499	2.4
500	2.9
501	3.4
502	3.63
503	3.53
504	3.26
505	2.99
506	2.77
507	2.52
508	2.08
509	1.44
510	0.73
511	0.2
512	0.08
513	0.44
514	1.14
515	1.94
516	2.59
517	2.93
518	2.95
519	2.81
520	2.66
521	2.53
522	2.31
523	1.85
524	1.16
525	0.44
526	0
527	0
528	0.54
529	1.51
530	2.59
531	3.42
532	3.77
533	3.65
534	3.29
535	3
536	2.95
537	3.09
538	3.24
539	3.16
540	2.8
541	2.32
542	2.05
543	2.22
544	2.81
545	3.55
546	4.14
547	4.43
548	4.44
549	4.25
550	3.96
551	3.64
552	3.24
553	2.73
554	2.14
555	1.67
556	1.52
557	1.73
558	2.12
559	2.47
560	2.64
561	2.57
562	2.29
563	1.92
564	1.58
565	1.35
566	1.19
567	1.06
568	0.97
569	0.97
570	0.98
571	0.88
572	0.6
573	0.24
574	0
575	0.07
576	0.48
577	1.1
578	1.76
579	2.28
580	2.65
581	2.94
582	3.21
583	3.43
584	3.44
585	3.16
586	2.64
587	2.07
588	1.62
589	1.39
590	1.44
591	1.76
592	2.27
593	2.8
594	3.21
595	3.4
596	3.33
597	3.05
598	2.72
599	2.52
600	2.52
601	2.57
602	2.62
603	2.68
604	2.65
605	2.57
606	2.49
607	2.41
608	2.39
609	2.4
610	2.4
611	2.28
612	1.98
613	1.63
614	1.5
615	1.82
616	2.55
617	3.39
618	3.92
619	3.92
620	3.47
621	2.91
622	2.53
623	2.36
624	2.25
625	2.06
626	1.86
627	1.83
628	2.06
629	2.46
630	2.84
631	3.05
632	3.07
633	2.95
634	2.72
635	2.45
636	2.2
637	2.04
638	1.95
639	1.78
640	1.4
641	0.83
642	0.29
643	0
644	0
645	0.18
646	0.43
647	0.75
648	1.16
649	1.69
650	2.28
651	2.89
652	3.46
653	3.92
654	4.22
655	4.32
656	4.24
657	4.05
658	3.84
659	3.66
660	3.54
661	3.38
662	3.06
663	2.48
664	1.71
665	0.97
666	0.44
667	0.13
668	0
669	0.02
670	0.27
671	0.79
672	1.47
673	2.08
674	2.47
675	2.57
676	2.44
677	2.18
678	1.89
679	1.65
680	1.43
681	1.22
682	1.1
683	1.18
684	1.56
685	2.17
686	2.8
687	3.22
688	3.32
689	3.23
690	3.13
691	3.2
692	3.47
693	3.81
694	4.05
695	4.04
696	3.73
697	3.19
698	2.58
699	2.09
700	1.84
701	1.87
702	2.15
703	2.55
704	2.92
705	3.16
706	3.23
707	3.16
708	3.02
709	2.92
710	2.92
711	3.04
712	3.19
713	3.28
714	3.24
715	3.12
716	3
717	2.85
718	2.57
719	2.09
720	1.5
721	1.02
722	0.9
723	1.21
724	1.78
725	2.31
726	2.52
727	2.29
728	1.74
729	1.09
730	0.54
731	0.19
732	0.03
733	0.03
734	0.16
735	0.35
736	0.54
737	0.74
738	0.97
739	1.21
740	1.36
741	1.32
742	1.09
743	0.79
744	0.58
745	0.59
746	0.84
747	1.27
748	1.74
749	2.05
750	2.05
751	1.73
752	1.27
753	0.88
754	0.62
755	0.43
756	0.2
757	0
758	0.01
759	0.37
760	0.98
761	1.6
762	2
763	2.14
764	2.13
765	2.15
766	2.23
767	2.31
768	2.26
769	2.06
770	1.8
771	1.7
772	1.87
773	2.26
774	2.7
775	3.02
776	3.14
777	3.1
778	3
779	2.84
780	2.55
781	2.06
782	1.42
783	0.81
784	0.48
785	0.56
786	1.09
787	1.96
788	2.95
789	3.8
790	4.26
791	4.23
792	3.82
793	3.27
794	2.71
795	2.19
796	1.71
797	1.33
798	1.11
799	1.06
800	1.18
801	1.42
802	1.66
803	1.77
804	1.69
805	1.47
806	1.24
807	1.12
808	1.17
809	1.39
810	1.71
811	1.96
812	1.95
813	1.62
814	1.14
815	0.86
816	1.02
817	1.6
818	2.38
819	3.06
820	3.44
821	3.45
822	3.1
823	2.47
824	1.68
825	0.9
826	0.3
827	0
828	0.03
829	0.34
830	0.82
831	1.38
832	1.95
833	2.59
834	3.35
835	4.18
836	4.89
837	5.25
838	5.19
839	4.85
840	4.39
841	3.84
842	3.1
843	2.16
844	1.24
845	0.7
846	0.79
847	1.41
848	2.22
849	2.87
850	3.19
851	3.2
852	3.03
853	2.83
854	2.7
855	2.7
856	2.8
857	2.92
858	3
859	3.03
860	3.04
861	3.05
862	3.09
863	3.14
864	3.2
865	3.18
866	3
867	2.67
868	2.25
869	1.87
870	1.68
871	1.76
872	2.09
873	2.51
874	2.73
875	2.6
876	2.19
877	1.8
878	1.76
879	2.15
880	2.73
881	3.17
882	3.3
883	3.22
884	3.16
885	3.23
886	3.38
887	3.42
888	3.29
889	3.08
890	2.93
891	2.88
892	2.88
893	2.9
894	3.01
895	3.32
896	3.8
897	4.29
898	4.53
899	4.38
900	3.89
901	3.24
902	2.59
903	2.09
904	1.84
905	1.88
906	2.14
907	2.49
908	2.76
909	2.86
910	2.78
911	2.56
912	2.33
913	2.25
914	2.38
915	2.7
916	3.11
917	3.49
918	3.73
919	3.76
920	3.6
921	3.38
922	3.22
923	3.17
924	3.14
925	3
926	2.65
927	2.1
928	1.43
929	0.8
930	0.37
931	0.25
932	0.51
933	1.11
934	1.88
935	2.61
936	3.12
937	3.35
938	3.37
939	3.37
940	3.48
941	3.69
942	3.81
943	3.59
944	2.86
945	1.77
946	0.69
947	0.04
948	0
949	0.46
950	1.22
951	2.04
952	2.75
953	3.29
954	3.59
955	3.65
956	3.48
957	3.16
958	2.79
959	2.48
960	2.34
961	2.38
962	2.53
963	2.75
964	3.02
965	3.36
966	3.76
967	4.13
968	4.34
969	4.23
970	3.71
971	2.87
972	1.98
973	1.36
974	1.23
975	1.55
976	2.07
977	2.5
978	2.72
979	2.81
980	2.91
981	3.04
982	3.1
983	3.01
984	2.82
985	2.7
986	2.81
987	3.14
988	3.55
989	3.88
990	4.08
991	4.23
992	4.42
993	4.69
994	4.97
995	5.18
996	5.25
997	5.15
998	4.8
999	4.21
1000	3.48
1001	2.84
1002	2.49
1003	2.48
1004	2.47
1005	2.64
1006	2.82
1007	2.92
1008	2.98
1009	3.07
1010	3.17
1011	3.2
1012	3.17
1013	3.17
1014	3.28
1015	3.48
1016	3.54
1017	3.24
1018	2.53
1019	1.66
1020	0.93
1021	0.54
1022	0.42
1023	0.4
1024	0.4
1025	0.5
1026	0.78
1027	1.2
1028	1.57
1029	1.77
1030	1.83
1031	1.83
1032	1.81
1033	1.69
1034	1.45
1035	1.24
1036	1.27
1037	1.6
1038	2.08
1039	2.52
1040	2.84
1041	3.01
1042	3.01
1043	2.74
1044	2.16
1045	1.38
1046	0.62
1047	0.12
1048	0
1049	0.19
1050	0.6
1051	1.13
1052	1.68
1053	2.14
1054	2.36
1055	2.26
1056	1.9
1057	1.49
1058	1.28
1059	1.34
1060	1.56
1061	1.79
1062	1.9
1063	1.84
1064	1.58
1065	1.12
1066	0.59
1067	0.21
1068	0.2
1069	0.56
1070	1.09
1071	1.46
1072	1.48
1073	1.19
1074	0.82
1075	0.6
1076	0.66
1077	1
1078	1.54
1079	2.15
1080	2.74
1081	3.22
1082	3.55
1083	0
1084	0.02
1085	0
1086	0
1087	0
1088	0
1089	0
1090	0
1091	0
1092	0
1093	0
1094	0
1095	0
1096	0
1097	0
1098	0
1099	0
1100	0
1101	0
1102	0
1103	0
1104	0
1105	0
1106	0
1107	0
1108	0
1109	0
1110	0
1111	0
1112	0
1113	0
1114	0
1115	0
1116	0
1117	0
1118	0
1119	0.25
1120	0.93
1121	1.15
1122	0.99
1123	0.67
1124	0.3
1125	0
1126	0
1127	0
1128	0
1129	0
1130	0
1131	0
1132	0
1133	0
1134	0
1135	0
1136	0
1137	0
1138	0
1139	0
1140	0
1141	0
1142	0
1143	0
1144	0
1145	0
1146	0
1147	0
1148	0
1149	0
1150	0
1151	0
1152	0
1153	0
1154	0
1155	0.2
1156	0.8
1157	1.07
1158	0.93
1159	0.49
1160	0
1161	0
1162	0
1163	0
1164	0
1165	0
1166	0
1167	0
1168	0
1169	0
1170	0
1171	0
1172	0
1173	0
1174	0
1175	0.44
1176	0.81
1177	1.06
1178	1.15
1179	0.99
1180	0.56
1181	0
1182	0
1183	0
1184	0
1185	0.96
1186	2.23
1187	3.46
1188	4.42
1189	4.97
1190	5.07
1191	4.9
1192	4.95
1193	6.16
1194	10.57
1195	22.94
1196	53.4
1197	119.64
1198	244.71
1199	446.79
1200	721.89
1201	1029.51
1202	1295.82
1203	1440.62
1204	1416.13
1205	1232.45
1206	951.75
1207	655.63
1208	408.5
1209	238.33
1210	140.22
1211	92.72
1212	73.43
1213	66.91
1214	65.23
1215	65.09
1216	65.05
1217	64.03
1218	61.27
1219	56.64
1220	50.81
1221	44.9
1222	40.04
1223	36.85
1224	35.28
1225	34.71
1226	34.33
1227	33.45
1228	31.7
1229	29.1
1230	25.91
1231	22.54
1232	19.36
1233	16.58
1234	14.25
1235	12.37
1236	11
1237	10.19
1238	9.9
1239	9.94
1240	10.07
1241	10.11
1242	9.98
1243	9.72
1244	9.42
1245	9.14
1246	8.96
1247	8.91
1248	8.96
1249	8.99
1250	8.89
1251	8.61
1252	8.19
1253	7.68
1254	7.06
1255	6.31
1256	5.41
1257	4.43
1258	3.59
1259	3.08
1260	2.98
1261	3.18
1262	3.53
1263	3.94
1264	4.42
1265	4.95
1266	5.39
1267	5.55
1268	5.38
1269	5.04
1270	4.75
1271	4.63
1272	4.67
1273	4.85
1274	5.23
1275	5.85
1276	6.65
1277	7.41
1278	7.89
1279	7.94
1280	7.54
1281	6.83
1282	6.01
1283	5.32
1284	4.92
1285	4.82
1286	4.95
1287	5.22
1288	5.57
1289	5.97
1290	6.42
1291	6.88
1292	7.34
1293	7.75
1294	8.05
1295	8.19
1296	8.13
1297	7.89
1298	7.53
1299	7.1
1300	6.65
1301	6.32
1302	6.28
1303	6.58
1304	7.13
1305	7.72
1306	8.13
1307	8.3
1308	8.32
1309	8.36
1310	8.56
1311	8.93
1312	9.37
1313	9.81
1314	10.24
1315	10.72
1316	11.27
1317	11.83
1318	12.26
1319	12.41
1320	12.28
1321	12.06
1322	12.07
1323	12.52
1324	13.34
1325	14.27
1326	14.97
1327	15.31
1328	15.38
1329	15.37
1330	15.35
1331	15.28
1332	15.07
1333	14.84
1334	14.83
1335	15.2
1336	15.84
1337	16.45
1338	16.76
1339	16.66
1340	16.2
1341	15.37
1342	14.17
1343	12.74
1344	11.37
1345	10.42
1346	10.04
1347	10.18
1348	10.66
1349	11.35
1350	12.13
1351	12.85
1352	13.36
1353	13.58
1354	13.59
1355	13.6
1356	13.78
1357	14.18
1358	14.68
1359	15.06
1360	15.18
1361	14.98
1362	14.54
1363	13.98
1364	13.49
1365	13.37
1366	13.84
1367	14.9
1368	16.23
1369	17.33
1370	17.82
1371	17.66
1372	17.07
1373	16.39
1374	15.86
1375	15.54
1376	15.48
1377	15.7
1378	16.17
1379	16.67
1380	16.88
1381	16.58
1382	15.89
1383	15.23
1384	15
1385	15.18
1386	15.36
1387	15.18
1388	14.63
1389	14.04
1390	13.74
1391	13.76
1392	13.95
1393	14.14
1394	14.26
1395	14.26
1396	14.16
1397	14.01
1398	13.94
1399	14.04
1400	14.2
1401	14.22
1402	13.97
1403	13.75
1404	13.54
1405	13.16
1406	13.01
1407	13.13
1408	13.4
1409	13.67
1410	13.85
1411	13.94
1412	13.94
1413	13.8
1414	13.43
1415	12.83
1416	12.2
1417	11.83
1418	11.96
1419	12.61
1420	13.6
1421	14.76
1422	15.95
1423	17.09
1424	18.07
1425	18.79
1426	19.17
1427	19.21
1428	19.04
1429	18.9
1430	18.96
1431	19.27
1432	19.72
1433	20.23
1434	20.75
1435	21.22
1436	21.54
1437	21.58
1438	21.32
1439	20.86
1440	20.31
1441	19.74
1442	19.09
1443	18.32
1444	17.45
1445	16.64
1446	16.09
1447	15.94
1448	16.16
1449	16.61
1450	17.12
1451	17.6
1452	18.02
1453	18.4
1454	18.77
1455	19.11
1456	19.36
1457	19.36
1458	19.03
1459	18.43
1460	17.75
1461	17.15
1462	16.7
1463	16.39
1464	16.26
1465	16.42
1466	16.95
1467	17.83
1468	18.91
1469	19.99
1470	20.94
1471	21.7
1472	22.28
1473	22.73
1474	23.22
1475	23.9
1476	24.8
1477	25.83
1478	26.77
1479	27.43
1480	27.66
1481	27.47
1482	27.06
1483	26.78
1484	26.92
1485	27.41
1486	27.94
1487	28.19
1488	28.12
1489	27.92
1490	27.82
1491	27.87
1492	27.99
1493	28.12
1494	28.26
1495	28.41
1496	28.57
1497	28.69
1498	28.72
1499	28.73
1500	28.88
1501	29.28
1502	29.88
1503	30.41
1504	30.63
1505	30.48
1506	30.1
1507	29.6
1508	29
1509	28.31
1510	27.7
1511	27.51
1512	27.93
1513	28.87
1514	29.99
1515	30.94
1516	31.47
1517	31.5
1518	31.18
1519	30.81
1520	30.73
1521	31.06
1522	31.68
1523	32.37
1524	33.07
1525	33.88
1526	34.98
1527	36.5
1528	38.45
1529	40.73
1530	43.15
1531	45.47
1532	47.44
1533	48.85
1534	49.5
1535	49.29
1536	48.3
1537	46.75
1538	44.98
1539	43.33
1540	42.06
1541	41.25
1542	40.86
1543	40.77
1544	40.83
1545	40.94
1546	41.01
1547	40.99
1548	40.92
1549	41
1550	41.46
1551	42.4
1552	43.73
1553	45.17
1554	46.48
1555	47.52
1556	48.26
1557	48.79
1558	49.23
1559	49.7
1560	50.22
1561	50.76
1562	51.3
1563	51.89
1564	52.44
1565	52.79
1566	52.76
1567	52.46
1568	52.18
1569	52.2
1570	52.55
1571	53.04
1572	53.49
1573	53.91
1574	54.41
1575	55.03
1576	55.72
1577	56.42
1578	57.1
1579	57.8
1580	58.53
1581	59.32
1582	60.19
1583	61.16
1584	62.23
1585	63.28
1586	64.1
1587	64.48
1588	64.41
1589	64.11
1590	63.92
1591	64.08
1592	64.66
1593	65.61
1594	66.9
1595	68.59
1596	70.8
1597	73.71
1598	77.45
1599	81.97
1600	86.95
1601	91.71
1602	95.36
1603	97.12
1604	96.6
1605	94.07
1606	90.33
1607	86.43
1608	83.36
1609	81.85
1610	82.15
1611	83.87
1612	86.1
1613	87.79
1614	88.21
1615	87.21
1616	85.08
1617	82.33
1618	79.6
1619	77.52
1620	76.53
1621	76.65
1622	77.56
1623	78.87
1624	80.32
1625	81.87
1626	83.49
1627	85.1
1628	86.47
1629	87.33
1630	87.49
1631	86.99
1632	86.21
1633	85.67
1634	85.8
1635	86.79
1636	88.52
1637	90.59
1638	92.48
1639	93.82
1640	94.5
1641	94.72
1642	94.82
1643	95.13
1644	95.88
1645	97.16
1646	98.88
1647	100.81
1648	102.75
1649	104.55
1650	106.05
1651	107.02
1652	107.31
1653	106.92
1654	106.2
1655	105.6
1656	105.42
1657	105.71
1658	106.39
1659	107.4
1660	108.75
1661	110.41
1662	112.17
1663	113.75
1664	114.94
1665	115.71
1666	116.14
1667	116.34
1668	116.28
1669	115.83
1670	114.88
1671	113.44
1672	111.73
1673	110.08
1674	108.83
1675	108.2
1676	108.18
1677	108.61
1678	109.35
1679	110.37
1680	111.74
1681	113.54
1682	115.67
1683	117.9
1684	119.94
1685	121.61
1686	122.99
1687	124.29
1688	125.66
1689	126.99
1690	127.93
1691	128.29
1692	128.15
1693	127.76
1694	127.27
1695	126.65
1696	125.83
1697	124.9
1698	124.06
1699	123.53
1700	123.45
1701	123.9
1702	124.9
1703	126.42
1704	128.33
1705	130.49
1706	132.85
1707	135.48
1708	138.42
1709	141.52
1710	144.4
1711	146.63
1712	147.89
1713	148.17
1714	147.72
1715	146.89
1716	145.99
1717	145.17
1718	144.47
1719	143.94
1720	143.59
1721	143.49
1722	143.76
1723	144.56
1724	146.01
1725	148.11
1726	150.76
1727	153.69
1728	156.49
1729	158.68
1730	159.88
1731	160.1
1732	159.76
1733	159.58
1734	160.08
1735	161.29
1736	162.74
1737	163.79
1738	164.05
1739	163.53
1740	162.48
1741	161.23
1742	160.03
1743	159.07
1744	158.44
1745	158.26
1746	158.73
1747	160.1
1748	162.57
1749	166.03
1750	169.95
1751	173.59
1752	176.22
1753	177.45
1754	177.27
1755	175.97
1756	173.93
1757	171.46
1758	168.82
1759	166.23
1760	164.01
1761	162.48
1762	161.85
1763	162.14
1764	163.19
1765	164.83
1766	166.93
1767	169.34
1768	171.88
1769	174.35
1770	176.61
1771	178.52
1772	179.99
1773	180.99
1774	181.62
1775	182.05
1776	182.5
1777	183.2
1778	184.38
1779	186.25
1780	188.83
1781	191.8
1782	194.65
1783	196.85
1784	198.21
1785	198.85
1786	199.11
1787	199.29
1788	199.6
1789	200.23
1790	201.3
1791	202.79
1792	204.61
1793	206.63
1794	208.66
1795	210.35
1796	211.16
1797	210.64
1798	208.69
1799	205.63
1800	202.07
1801	198.6
1802	195.59
1803	193.08
1804	190.87
1805	189.78
1806	188.7
1807	186.35
1808	183.76
1809	180.99
1810	178.32
1811	176.23
1812	175.26
1813	175.75
1814	177.63
1815	180.39
1816	183.23
1817	185.42
1818	186.54
1819	186.58
1820	185.8
1821	184.53
1822	183.09
1823	181.69
1824	180.5
1825	179.58
1826	178.99
1827	178.78
1828	179
1829	179.62
1830	180.38
1831	180.9
1832	180.82
1833	179.99
1834	178.58
1835	176.97
1836	175.51
1837	174.37
1838	173.51
1839	172.83
1840	172.31
1841	171.95
1842	171.82
1843	171.92
1844	172.22
1845	172.74
1846	173.51
1847	174.6
1848	175.91
1849	177.26
1850	178.53
1851	179.78
1852	181.11
1853	182.52
1854	183.77
1855	184.61
1856	184.95
1857	184.92
1858	184.81
1859	184.84
1860	185.1
1861	185.55
1862	186.06
1863	186.6
1864	187.23
1865	187.97
1866	188.78
1867	189.47
1868	189.97
1869	190.45
1870	191.15
1871	192.18
1872	193.34
1873	194.32
1874	194.89
1875	195.05
1876	194.96
1877	194.77
1878	194.56
1879	194.38
1880	194.22
1881	194.08
1882	194.06
1883	194.32
1884	194.96
1885	195.86
1886	196.74
1887	197.43
1888	197.98
1889	198.64
1890	199.54
1891	200.65
1892	201.7
1893	202.45
1894	202.82
1895	202.96
1896	203.17
1897	203.7
1898	204.56
1899	205.44
1900	205.88
1901	205.52
1902	204.4
1903	202.93
1904	201.59
1905	200.6
1906	199.84
1907	199.02
1908	197.99
1909	196.8
1910	195.59
1911	194.48
1912	193.52
1913	192.65
1914	191.73
1915	190.58
1916	189.11
1917	187.36
1918	185.53
1919	183.82
1920	182.41
1921	181.46
1922	181.1
1923	181.3
1924	181.82
1925	182.28
1926	182.34
1927	181.79
1928	180.56
1929	178.71
1930	176.47
1931	174.19
1932	172.26
1933	170.92
1934	170.14
1935	169.69
1936	169.34
1937	168.92
1938	168.39
1939	167.71
1940	166.94
1941	166.19
1942	165.56
1943	164.95
1944	164.11
1945	162.76
1946	160.87
1947	158.76
1948	156.87
1949	155.47
1950	154.52
1951	153.82
1952	153.19
1953	152.55
1954	151.96
1955	151.52
1956	151.33
1957	151.54
1958	152.2
1959	153.28
1960	154.69
1961	156.36
1962	158.21
1963	160.09
1964	161.71
1965	162.79
1966	163.2
1967	162.97
1968	162.17
1969	160.88
1970	159.25
1971	157.54
1972	156.09
1973	155.22
1974	154.99
1975	155.14
1976	155.2
1977	154.71
1978	153.44
1979	151.47
1980	149.14
1981	146.94
1982	145.16
1983	143.74
1984	142.29
1985	140.47
1986	138.16
1987	135.52
1988	132.73
1989	129.83
1990	126.76
1991	123.44
1992	119.81
1993	115.78
1994	111.36
1995	106.73
1996	102.17
1997	97.98
1998	94.24
1999	90.84
2000	87.56
[truncated: 698 more rows]
