# Supplementary material for: Improvement of Peak Integration in Capillary Electrophoresis: Reference Data Set No. 1
Source: Electrophoresis. 2026 Mar 11;47(4):276–94. doi: 10.1002/elps.70077 (PMC13084974; doi:10.1002/elps.70077)
Supplement: Supplementary file 2 — Supporting File 2: elps70077‐sup‐0002‐RawElectropherograms.zip. [file ELPS-47--s002.zip › Raw Electropherograms/com1-type2-sam7-R.csv]

1	0
2	0
3	0
4	0
5	0
6	0
7	0
8	0
9	0
10	0
11	0
12	0.35
13	0.63
14	0.8
15	0.83
16	0.74
17	0.66
18	0.69
19	0.86
20	1.03
21	1.09
22	1.05
23	1.08
24	1.39
25	1.97
26	2.63
27	3.08
28	3.11
29	2.72
30	2.07
31	1.37
32	0.74
33	0.26
34	0
35	0
36	0.36
37	1.1
38	2.02
39	2.77
40	3.07
41	2.91
42	2.55
43	2.34
44	2.46
45	2.83
46	3.15
47	3.16
48	2.89
49	2.57
50	2.53
51	2.93
52	3.71
53	4.65
54	5.42
55	5.76
56	5.54
57	4.82
58	3.82
59	2.75
60	1.84
61	1.29
62	1.17
63	1.4
64	1.9
65	2.6
66	3.5
67	5.35
68	5.98
69	6.38
70	6.57
71	6.49
72	6.08
73	5.41
74	4.71
75	4.21
76	3.94
77	3.77
78	3.5
79	2.98
80	2.19
81	1.35
82	0.82
83	0.97
84	1.81
85	3.02
86	4.14
87	4.86
88	5.15
89	5.12
90	4.85
91	4.37
92	3.73
93	3.08
94	2.6
95	2.44
96	2.63
97	3.13
98	3.76
99	4.27
100	4.47
101	4.26
102	3.68
103	2.9
104	2.14
105	1.68
106	1.71
107	2.21
108	2.97
109	3.71
110	4.22
111	4.44
112	4.41
113	4.19
114	3.78
115	3.22
116	2.52
117	1.76
118	1.1
119	0.72
120	0.77
121	1.21
122	1.79
123	2.26
124	2.5
125	2.55
126	2.5
127	2.38
128	2.18
129	1.91
130	1.71
131	1.69
132	1.83
133	1.97
134	1.99
135	1.87
136	1.66
137	1.42
138	1.15
139	0.85
140	0.53
141	0.21
142	0.01
143	0
144	0
145	0
146	0
147	0.15
148	0.25
149	0.46
150	0.85
151	1.35
152	1.82
153	2.14
154	2.31
155	2.31
156	2.14
157	1.82
158	1.46
159	1.22
160	1.21
161	1.39
162	1.6
163	1.76
164	1.9
165	2.06
166	2.18
167	2.15
168	1.94
169	1.66
170	1.42
171	1.27
172	1.17
173	1.05
174	0.86
175	0.62
176	0.43
177	0.38
178	0.57
179	0.9
180	1.33
181	1.86
182	2.47
183	3.04
184	3.35
185	3.31
186	2.98
187	2.51
188	2.09
189	1.84
190	1.84
191	2.05
192	2.28
193	2.25
194	1.87
195	1.28
196	0.8
197	0.64
198	0.82
199	1.11
200	1.31
201	1.07
202	0.85
203	0.74
204	0.75
205	0.76
206	0.64
207	0.37
208	0.12
209	0
210	0
211	0.11
212	0.27
213	0.49
214	0.77
215	1.13
216	1.59
217	2.15
218	2.76
219	3.26
220	3.45
221	3.25
222	2.77
223	2.2
224	1.79
225	1.69
226	1.94
227	2.41
228	2.93
229	3.32
230	3.49
231	3.42
232	3.15
233	2.79
234	2.5
235	2.4
236	2.42
237	2.42
238	2.28
239	2.07
240	2.01
241	2.26
242	2.8
243	3.42
244	3.84
245	3.94
246	3.77
247	3.54
248	3.47
249	3.67
250	4.07
251	4.41
252	4.43
253	4.04
254	3.38
255	2.76
256	2.43
257	2.43
258	2.68
259	2.97
260	3.13
261	3.02
262	2.62
263	2.11
264	1.71
265	1.62
266	1.78
267	1.99
268	2.14
269	2.29
270	2.62
271	3.17
272	3.76
273	4.1
274	4.04
275	3.67
276	3.18
277	2.7
278	2.3
279	2.07
280	2.07
281	2.28
282	2.57
283	2.8
284	2.98
285	3.16
286	3.34
287	3.37
288	3.11
289	2.56
290	1.86
291	1.22
292	0.77
293	0.51
294	0.31
295	0.12
296	0
297	0.06
298	0.4
299	0.94
300	1.45
301	1.67
302	1.46
303	0.91
304	0.32
305	0
306	0.11
307	0.5
308	0.99
309	1.43
310	1.75
311	1.93
312	1.93
313	1.79
314	1.63
315	1.6
316	1.82
317	2.26
318	2.81
319	3.29
320	3.55
321	3.54
322	3.37
323	3.2
324	3.12
325	3.09
326	2.98
327	2.77
328	2.51
329	2.31
330	2.24
331	2.32
332	2.46
333	2.53
334	2.44
335	1.89
336	1.79
337	2
338	2.48
339	3.05
340	3.47
341	3.66
342	3.64
343	3.5
344	3.33
345	3.11
346	2.84
347	2.58
348	2.43
349	2.42
350	2.54
351	2.69
352	2.88
353	3.12
354	3.46
355	3.79
356	3.97
357	3.95
358	3.81
359	3.67
360	3.6
361	3.65
362	3.82
363	4.04
364	4.15
365	4.01
366	3.61
367	3.09
368	2.69
369	2.55
370	2.7
371	2.98
372	3.28
373	3.59
374	4
375	4.57
376	5.16
377	5.56
378	5.59
379	5.22
380	4.59
381	3.94
382	3.44
383	3.16
384	3.09
385	3.17
386	3.39
387	3.67
388	3.88
389	3.87
390	3.6
391	3.14
392	2.61
393	2.07
394	1.59
395	1.21
396	1.05
397	1.15
398	1.52
399	2.06
400	2.66
401	3.17
402	3.53
403	3.71
404	3.8
405	3.85
406	3.84
407	3.77
408	3.67
409	3.57
410	3.39
411	3
412	2.34
413	1.5
414	0.77
415	0.46
416	0.76
417	1.61
418	2.75
419	3.8
420	4.47
421	4.6
422	4.31
423	3.79
424	3.18
425	2.51
426	1.76
427	1.03
428	0.5
429	0.35
430	0.59
431	1.07
432	1.53
433	1.82
434	1.98
435	2.21
436	2.64
437	3.13
438	3.46
439	3.45
440	3.15
441	2.73
442	2.3
443	1.88
444	1.42
445	0.88
446	0.35
447	0
448	0.03
449	0.48
450	1.14
451	1.72
452	2.08
453	2.3
454	2.52
455	2.84
456	3.2
457	3.49
458	3.66
459	3.77
460	3.83
461	3.76
462	3.39
463	2.62
464	1.62
465	0.73
466	0.2
467	0.08
468	0.34
469	0.42
470	0.39
471	0.25
472	0.09
473	0.02
474	0.1
475	0.24
476	0.32
477	0.3
478	0.29
479	0.38
480	0.59
481	0.87
482	1.17
483	1.48
484	1.74
485	1.86
486	1.78
487	1.56
488	1.32
489	1.25
490	1.42
491	1.76
492	2.16
493	2.47
494	2.62
495	2.59
496	2.41
497	2.14
498	1.91
499	1.83
500	1.94
501	2.15
502	2.25
503	2.14
504	1.92
505	1.79
506	1.86
507	2.1
508	2.41
509	2.66
510	2.72
511	2.48
512	1.93
513	1.19
514	0.51
515	0.1
516	0
517	0.03
518	0.17
519	0.34
520	0.55
521	0.8
522	1.07
523	1.4
524	1.85
525	2.45
526	3.05
527	3.42
528	3.43
529	3.14
530	2.74
531	2.37
532	2.03
533	1.71
534	1.43
535	1.24
536	1.13
537	1.06
538	1.07
539	1.3
540	1.83
541	2.55
542	3.18
543	3.43
544	3.21
545	2.61
546	1.83
547	1.13
548	0.74
549	0.82
550	1.19
551	1.56
552	1.74
553	1.77
554	1.89
555	2.29
556	2.96
557	3.65
558	4.09
559	4.15
560	3.9
561	3.47
562	3.01
563	2.62
564	2.38
565	2.32
566	2.42
567	2.59
568	2.71
569	2.72
570	2.64
571	2.53
572	2.52
573	2.73
574	3.21
575	3.87
576	4.48
577	4.76
578	4.56
579	3.93
580	3.13
581	2.43
582	2.09
583	2.2
584	2.79
585	3.69
586	4.66
587	5.49
588	6.08
589	6.47
590	6.77
591	6.99
592	7.06
593	6.86
594	6.35
595	5.59
596	4.78
597	4.15
598	3.85
599	3.87
600	4.05
601	4.24
602	4.32
603	4.19
604	3.96
605	3.54
606	2.91
607	2.23
608	1.76
609	1.73
610	2.13
611	2.73
612	3.2
613	3.32
614	3.12
615	2.82
616	2.65
617	2.7
618	2.89
619	3.04
620	3.02
621	2.85
622	2.72
623	2.73
624	2.84
625	2.91
626	2.81
627	2.54
628	2.1
629	1.51
630	0.84
631	0.26
632	0
633	0.16
634	0.69
635	1.45
636	2.26
637	2.93
638	3.31
639	3.36
640	3.17
641	2.91
642	2.64
643	2.31
644	1.79
645	1.12
646	0.45
647	0.01
648	0
649	0.44
650	1.2
651	2.04
652	2.74
653	3.22
654	3.57
655	3.85
656	3.97
657	3.82
658	3.38
659	2.85
660	2.49
661	2.42
662	2.6
663	2.95
664	3.45
665	4.08
666	4.7
667	5.06
668	5.03
669	4.64
670	4.16
671	3.86
672	3.89
673	4.15
674	4.46
675	4.66
676	4.77
677	5
678	5.51
679	6.19
680	6.71
681	6.78
682	6.43
683	5.99
684	5.75
685	5.72
686	5.75
687	5.6
688	5.19
689	4.54
690	3.75
691	2.91
692	2.09
693	1.44
694	1.15
695	1.31
696	1.78
697	2.27
698	2.55
699	2.54
700	2.31
701	2.03
702	1.93
703	2.17
704	2.74
705	3.39
706	3.77
707	3.8
708	3.69
709	3.75
710	4.02
711	4.28
712	4.3
713	4.06
714	3.73
715	3.49
716	3.37
717	3.32
718	3.35
719	3.47
720	3.65
721	3.75
722	3.62
723	3.28
724	2.92
725	2.73
726	2.69
727	2.57
728	2.14
729	1.38
730	0.56
731	0.04
732	0
733	0.36
734	0.88
735	1.89
736	2.42
737	3.05
738	3.78
739	4.49
740	5.04
741	5.3
742	5.17
743	4.68
744	3.93
745	3.09
746	2.29
747	1.65
748	1.26
749	1.22
750	1.55
751	2.16
752	2.83
753	3.34
754	3.64
755	3.85
756	4.04
757	4.22
758	4.28
759	4.16
760	3.88
761	3.49
762	3
763	2.45
764	1.98
765	1.73
766	1.74
767	1.94
768	2.18
769	2.37
770	2.45
771	2.42
772	2.28
773	2.08
774	1.87
775	1.73
776	1.78
777	2.11
778	2.64
779	3.17
780	3.47
781	3.52
782	3.52
783	3.67
784	4.04
785	4.56
786	5.04
787	5.37
788	5.56
789	5.65
790	5.66
791	5.57
792	5.39
793	5.11
794	4.68
795	4.06
796	3.3
797	2.57
798	2.1
799	2.04
800	2.32
801	2.72
802	2.98
803	2.97
804	2.74
805	2.48
806	2.31
807	2.23
808	2.15
809	2.04
810	1.95
811	1.86
812	1.76
813	1.67
814	1.7
815	1.99
816	2.56
817	3.22
818	3.68
819	3.8
820	3.66
821	3.51
822	3.55
823	3.78
824	4.05
825	4.23
826	4.29
827	4.26
828	4.21
829	4.21
830	4.34
831	4.54
832	4.63
833	4.46
834	4.07
835	3.66
836	3.48
837	3.56
838	3.76
839	3.9
840	3.88
841	3.75
842	3.53
843	3.22
844	2.85
845	2.54
846	2.44
847	2.55
848	2.71
849	2.69
850	2.36
851	1.77
852	1.13
853	0.66
854	0.44
855	0.47
856	0.69
857	0.99
858	1.3
859	1.61
860	1.88
861	2.06
862	2
863	1.63
864	1.05
865	0.49
866	0.12
867	0
868	0.04
869	0.31
870	0.67
871	1.36
872	2.42
873	3.66
874	4.79
875	5.55
876	5.82
877	5.66
878	5.2
879	4.64
880	4.24
881	4.18
882	4.45
883	4.78
884	4.86
885	4.53
886	3.9
887	3.28
888	2.94
889	3.05
890	3.57
891	4.24
892	4.75
893	4.91
894	4.82
895	4.71
896	4.8
897	5.05
898	5.22
899	5.11
900	4.73
901	4.33
902	4.14
903	4.21
904	4.38
905	4.48
906	4.38
907	4.09
908	3.68
909	3.3
910	3.12
911	3.2
912	3.42
913	3.52
914	3.29
915	2.65
916	1.74
917	0.82
918	0.18
919	0
920	0.26
921	0.8
922	1.36
923	1.74
924	1.88
925	1.85
926	1.81
927	1.95
928	2.31
929	2.79
930	3.22
931	3.48
932	3.58
933	3.55
934	3.37
935	2.94
936	2.26
937	1.52
938	1.06
939	1.21
940	2.04
941	3.28
942	4.48
943	5.24
944	5.33
945	4.78
946	3.79
947	2.73
948	1.98
949	1.81
950	2.24
951	3
952	3.73
953	4.12
954	4.14
955	3.94
956	3.71
957	3.54
958	3.4
959	3.21
960	2.95
961	2.61
962	2.28
963	2.08
964	2.12
965	2.39
966	2.73
967	2.97
968	3.03
969	3.02
970	3.11
971	3.42
972	3.87
973	4.29
974	4.49
975	4.47
976	4.33
977	4.14
978	3.81
979	3.2
980	2.36
981	1.55
982	1.12
983	1.24
984	1.83
985	2.61
986	3.23
987	3.43
988	3.23
989	2.84
990	2.55
991	2.5
992	2.63
993	2.78
994	2.79
995	2.6
996	2.22
997	1.73
998	1.31
999	1.17
1000	1.39
1001	1.84
1002	2.36
1003	2.23
1004	1.97
1005	1.7
1006	1.4
1007	1.07
1008	0.79
1009	0.77
1010	1.13
1011	1.81
1012	2.56
1013	3.11
1014	3.28
1015	3.03
1016	2.43
1017	1.66
1018	0.97
1019	0.67
1020	0.81
1021	1.21
1022	1.5
1023	1.45
1024	1.1
1025	0.65
1026	0.27
1027	0.05
1028	0
1029	0.11
1030	0.39
1031	0.78
1032	1.17
1033	1.5
1034	1.74
1035	1.9
1036	2.04
1037	2.23
1038	2.52
1039	2.9
1040	3.22
1041	3.41
1042	3.52
1043	3.72
1044	4.09
1045	4.47
1046	4.58
1047	4.3
1048	3.77
1049	3.29
1050	3.09
1051	3.17
1052	3.34
1053	3.36
1054	3.14
1055	2.76
1056	2.33
1057	1.91
1058	1.45
1059	0.91
1060	0.39
1061	0.13
1062	0.32
1063	0.96
1064	1.84
1065	2.67
1066	3.25
1067	3.56
1068	3.62
1069	3.52
1070	3.32
1071	3.1
1072	0
1073	0
1074	0
1075	0
1076	0
1077	0
1078	0
1079	0
1080	0
1081	0
1082	0
1083	0
1084	0
1085	0
1086	0
1087	0
1088	0.34
1089	0.66
1090	0.59
1091	0.25
1092	0
1093	0
1094	0
1095	0
1096	0
1097	0
1098	0
1099	0
1100	0
1101	0
1102	0
1103	0
1104	0
1105	0
1106	0
1107	0
1108	0
1109	0
1110	0
1111	0
1112	0
1113	0
1114	0
1115	0
1116	0
1117	0
1118	0
1119	0
1120	0
1121	0
1122	0
1123	0
1124	0
1125	0
1126	0
1127	0
1128	0
1129	0
1130	0
1131	0
1132	0
1133	0.5
1134	1.27
1135	1.8
1136	2.36
1137	2.41
1138	2.21
1139	1.8
1140	1.39
1141	1.25
1142	1.47
1143	1.95
1144	2.48
1145	2.9
1146	3.1
1147	3.05
1148	2.75
1149	2.22
1150	1.46
1151	0.5
1152	0
1153	0
1154	0
1155	0
1156	0
1157	0
1158	0
1159	0
1160	0
1161	0
1162	0
1163	0
1164	0.43
1165	1.45
1166	2.18
1167	2.35
1168	1.92
1169	1.14
1170	0.43
1171	0.2
1172	0.65
1173	1.55
1174	2.44
1175	2.95
1176	3.03
1177	2.86
1178	2.68
1179	2.64
1180	2.72
1181	2.76
1182	2.68
1183	2.59
1184	2.77
1185	3.49
1186	4.71
1187	6.14
1188	7.38
1189	8.23
1190	8.7
1191	9.01
1192	9.61
1193	11.61
1194	17.75
1195	34.27
1196	73.52
1197	154.99
1198	300.87
1199	523.48
1200	808.22
1201	1103.92
1202	1333.44
1203	1425.25
1204	1349.22
1205	1132.73
1206	845.69
1207	565.37
1208	344.51
1209	199.61
1210	119.47
1211	81.86
1212	66.85
1213	61.9
1214	61.03
1215	61.78
1216	62.82
1217	62.99
1218	61.35
1219	57.6
1220	52.25
1221	46.46
1222	41.46
1223	38.05
1224	36.33
1225	35.76
1226	35.48
1227	34.65
1228	32.79
1229	29.88
1230	26.3
1231	22.55
1232	19.1
1233	16.31
1234	14.4
1235	13.4
1236	13.08
1237	13.03
1238	12.94
1239	12.77
1240	12.62
1241	12.54
1242	12.49
1243	12.38
1244	12.14
1245	11.75
1246	11.23
1247	10.64
1248	10.07
1249	9.49
1250	8.83
1251	8.1
1252	7.44
1253	6.96
1254	6.74
1255	6.76
1256	7.04
1257	7.52
1258	7.96
1259	8.06
1260	7.67
1261	6.99
1262	6.4
1263	6.21
1264	6.46
1265	7.01
1266	7.65
1267	8.18
1268	8.46
1269	8.4
1270	8.07
1271	7.18
1272	6.86
1273	6.68
1274	6.69
1275	6.92
1276	7.45
1277	8.17
1278	8.87
1279	9.31
1280	9.36
1281	9.16
1282	8.92
1283	8.86
1284	9.07
1285	9.44
1286	9.76
1287	9.77
1288	9.37
1289	8.7
1290	7.98
1291	7.41
1292	7.07
1293	6.98
1294	7.19
1295	7.77
1296	8.67
1297	9.64
1298	10.32
1299	10.46
1300	10.08
1301	9.53
1302	9.18
1303	9.19
1304	9.43
1305	9.64
1306	9.62
1307	9.39
1308	9.19
1309	9.32
1310	9.9
1311	10.81
1312	11.69
1313	12.18
1314	12.11
1315	11.65
1316	11.22
1317	11.27
1318	11.9
1319	12.78
1320	13.36
1321	13.32
1322	12.9
1323	12.7
1324	13.19
1325	14.3
1326	15.42
1327	15.9
1328	15.47
1329	14.4
1330	13.29
1331	12.79
1332	13.21
1333	14.43
1334	16.05
1335	17.58
1336	18.66
1337	19.13
1338	19.06
1339	18.59
1340	17.88
1341	16.99
1342	16.04
1343	15.24
1344	14.82
1345	14.88
1346	15.25
1347	15.62
1348	15.68
1349	15.38
1350	14.89
1351	14.45
1352	14.25
1353	14.35
1354	14.68
1355	15.05
1356	15.19
1357	14.83
1358	13.99
1359	13
1360	12.28
1361	12.05
1362	12.2
1363	12.52
1364	12.92
1365	13.44
1366	14.1
1367	14.81
1368	15.45
1369	16.04
1370	16.7
1371	17.54
1372	18.45
1373	19.14
1374	19.33
1375	18.95
1376	18.11
1377	17.03
1378	15.88
1379	14.75
1380	13.66
1381	12.58
1382	11.61
1383	11
1384	11.02
1385	11.75
1386	12.85
1387	13.79
1388	14.12
1389	13.8
1390	13.14
1391	12.61
1392	12.47
1393	12.64
1394	12.84
1395	12.74
1396	12.27
1397	11.59
1398	11.01
1399	10.8
1400	11.02
1401	11.6
1402	12.4
1403	13.27
1404	14.53
1405	14.76
1406	14.83
1407	14.9
1408	15.03
1409	15.16
1410	15.17
1411	14.99
1412	14.67
1413	14.36
1414	14.2
1415	14.26
1416	14.49
1417	14.75
1418	14.95
1419	15.1
1420	15.31
1421	15.67
1422	16.18
1423	16.72
1424	17.13
1425	17.39
1426	17.63
1427	17.95
1428	18.33
1429	18.59
1430	18.55
1431	18.22
1432	17.78
1433	17.41
1434	17.17
1435	16.96
1436	16.67
1437	16.3
1438	16.03
1439	16.06
1440	16.46
1441	17.08
1442	17.71
1443	18.2
1444	18.51
1445	18.65
1446	18.63
1447	18.47
1448	18.3
1449	18.29
1450	18.59
1451	19.14
1452	19.78
1453	20.28
1454	20.54
1455	20.56
1456	20.44
1457	20.28
1458	20.18
1459	20.14
1460	20.15
1461	20.15
1462	20.17
1463	20.3
1464	20.62
1465	21.04
1466	21.36
1467	21.38
1468	21.12
1469	20.78
1470	20.54
1471	20.47
1472	20.52
1473	20.74
1474	21.3
1475	22.31
1476	23.6
1477	24.8
1478	25.45
1479	25.36
1480	24.68
1481	23.85
1482	23.29
1483	23.21
1484	23.55
1485	24.14
1486	24.82
1487	25.51
1488	26.14
1489	26.63
1490	26.9
1491	26.98
1492	26.97
1493	27.06
1494	27.36
1495	27.85
1496	28.45
1497	29.03
1498	29.56
1499	30.04
1500	30.45
1501	30.71
1502	30.7
1503	30.34
1504	29.67
1505	28.9
1506	28.22
1507	27.72
1508	27.24
1509	26.61
1510	25.84
1511	25.21
1512	25.03
1513	25.4
1514	26.06
1515	26.74
1516	27.32
1517	27.93
1518	28.69
1519	29.61
1520	30.56
1521	31.38
1522	32.04
1523	32.6
1524	33.2
1525	33.98
1526	35.06
1527	36.51
1528	38.37
1529	40.57
1530	42.86
1531	44.84
1532	46.15
1533	46.64
1534	46.39
1535	45.62
1536	44.56
1537	43.43
1538	41.77
1539	41.33
1540	41
1541	40.54
1542	39.86
1543	39.09
1544	38.47
1545	38.27
1546	38.6
1547	39.49
1548	40.76
1549	42.16
1550	43.34
1551	44.08
1552	44.35
1553	44.34
1554	44.3
1555	44.43
1556	44.83
1557	45.43
1558	46.04
1559	46.49
1560	46.74
1561	46.87
1562	46.99
1563	47.13
1564	47.29
1565	47.49
1566	47.85
1567	48.45
1568	49.32
1569	50.36
1570	51.45
1571	52.5
1572	53.47
1573	54.37
1574	55.18
1575	55.74
1576	55.94
1577	55.86
1578	55.77
1579	56.01
1580	56.78
1581	57.96
1582	59.16
1583	59.95
1584	60.16
1585	59.89
1586	59.33
1587	58.57
1588	57.63
1589	56.62
1590	55.8
1591	55.46
1592	55.78
1593	56.72
1594	58.24
1595	60.42
1596	63.45
1597	67.48
1598	72.41
1599	77.75
1600	82.66
1601	86.21
1602	87.79
1603	87.38
1604	85.61
1605	83.28
1606	81.04
1607	79.17
1608	77.79
1609	76.99
1610	76.95
1611	77.83
1612	79.43
1613	81.18
1614	82.32
1615	82.35
1616	81.28
1617	79.53
1618	77.66
1619	76.19
1620	75.47
1621	75.52
1622	76.04
1623	76.66
1624	77.13
1625	77.46
1626	77.77
1627	78.06
1628	78.24
1629	78.21
1630	78.02
1631	77.81
1632	77.79
1633	78.08
1634	78.74
1635	79.8
1636	81.3
1637	83.19
1638	85.2
1639	86.94
1640	88.1
1641	88.6
1642	88.65
1643	88.59
1644	88.67
1645	88.96
1646	89.44
1647	90.13
1648	91.12
1649	92.41
1650	93.84
1651	95.09
1652	95.88
1653	96.08
1654	95.76
1655	95.21
1656	94.8
1657	94.82
1658	95.39
1659	96.53
1660	98.18
1661	100.16
1662	102.2
1663	103.9
1664	105
1665	105.46
1666	105.55
1667	105.69
1668	106.23
1669	107.12
1670	107.94
1671	108.24
1672	107
1673	105.95
1674	104.88
1675	103.84
1676	102.81
1677	101.97
1678	101.73
1679	102.47
1680	104.29
1681	106.76
1682	109.19
1683	111.02
1684	112.25
1685	113.3
1686	114.59
1687	116.14
1688	117.56
1689	118.44
1690	118.66
1691	118.39
1692	117.9
1693	117.33
1694	116.63
1695	115.77
1696	114.8
1697	113.92
1698	113.24
1699	112.78
1700	112.52
1701	112.51
1702	112.9
1703	113.81
1704	115.28
1705	117.24
1706	119.53
1707	121.97
1708	124.42
1709	126.83
1710	129.2
1711	131.47
1712	133.4
1713	134.63
1714	134.86
1715	134.05
1716	132.42
1717	130.38
1718	128.38
1719	126.75
1720	125.68
1721	125.29
1722	125.65
1723	126.74
1724	128.43
1725	130.47
1726	132.67
1727	134.93
1728	137.21
1729	139.46
1730	141.58
1731	143.51
1732	145.28
1733	146.84
1734	148
1735	148.54
1736	148.46
1737	147.98
1738	147.36
1739	146.72
1740	146.07
1741	145.42
1742	144.79
1743	144.13
1744	143.34
1745	142.43
1746	141.65
1747	141.42
1748	142.07
1749	143.63
1750	145.81
1751	148.22
1752	150.47
1753	152.22
1754	153.17
1755	153.05
1756	151.77
1757	149.48
1758	146.62
1759	143.7
1760	141.21
1761	139.51
1762	138.79
1763	139.12
1764	140.4
1765	142.47
1766	145.05
1767	147.81
1768	150.42
1769	152.58
1770	154.1
1771	154.9
1772	155.07
1773	154.85
1774	154.57
1775	154.53
1776	154.98
1777	156.06
1778	157.77
1779	159.95
1780	162.39
1781	164.88
1782	167.28
1783	169.44
1784	171.14
1785	172.22
1786	172.68
1787	172.74
1788	172.78
1789	173.16
1790	174.13
1791	175.65
1792	177.43
1793	179.02
1794	180.04
1795	180.29
1796	179.83
1797	178.91
1798	177.86
1799	176.94
1800	176.21
1801	175.57
1802	174.72
1803	173.28
1804	170.96
1805	164.07
1806	160.47
1807	157.46
1808	155.3
1809	153.99
1810	153.51
1811	153.87
1812	155.19
1813	157.43
1814	160.37
1815	163.62
1816	166.68
1817	169.11
1818	170.69
1819	171.4
1820	171.32
1821	170.47
1822	168.8
1823	166.4
1824	163.6
1825	160.98
1826	159.16
1827	158.53
1828	159.04
1829	160.24
1830	161.43
1831	161.99
1832	161.65
1833	160.52
1834	159.03
1835	157.57
1836	156.31
1837	155.29
1838	154.63
1839	154.55
1840	155.23
1841	156.52
1842	158.02
1843	159.4
1844	160.55
1845	161.55
1846	162.49
1847	163.42
1848	164.39
1849	165.39
1850	166.39
1851	167.3
1852	168.16
1853	169.17
1854	170.49
1855	172.02
1856	173.37
1857	174.1
1858	174
1859	173.2
1860	172.03
1861	170.83
1862	169.91
1863	169.5
1864	169.64
1865	170.13
1866	170.53
1867	170.37
1868	169.44
1869	167.89
1870	166.08
1871	164.4
1872	163.08
1873	162.14
1874	161.39
1875	160.64
1876	159.87
1877	159.34
1878	159.27
1879	159.59
1880	159.89
1881	159.73
1882	159.07
1883	158.38
1884	158.23
1885	158.89
1886	160.02
1887	160.95
1888	161.22
1889	160.89
1890	160.47
1891	160.42
1892	160.87
1893	161.67
1894	162.62
1895	163.69
1896	164.97
1897	166.5
1898	168.14
1899	169.5
1900	170.07
1901	169.55
1902	168.07
1903	166.18
1904	164.38
1905	162.89
1906	161.62
1907	160.43
1908	159.22
1909	157.97
1910	156.73
1911	155.57
1912	154.58
1913	153.78
1914	153.09
1915	152.41
1916	151.69
1917	150.99
1918	150.34
1919	149.6
1920	148.6
1921	147.32
1922	146.03
1923	145.12
1924	144.8
1925	144.94
1926	145.16
1927	145.06
1928	144.36
1929	142.91
1930	140.72
1931	138.05
1932	135.41
1933	133.25
1934	131.72
1935	130.61
1936	129.51
1937	128.17
1938	126.57
1939	123.25
1940	121.78
1941	120.46
1942	119.17
1943	117.77
1944	116.18
1945	114.47
1946	112.82
1947	111.34
1948	109.9
1949	108.3
1950	106.52
1951	104.88
1952	103.85
1953	103.66
1954	104.15
1955	105.04
1956	106.17
1957	107.41
1958	108.57
1959	109.42
1960	109.89
1961	110.24
1962	110.74
1963	111.37
1964	111.82
1965	111.85
1966	111.52
1967	111.08
1968	110.66
1969	110.22
1970	109.7
1971	109.15
1972	108.66
1973	108.21
1974	107.71
1975	107.12
1976	106.53
1977	106.07
1978	105.85
1979	105.85
1980	105.91
1981	105.76
1982	105.17
1983	104.06
1984	102.58
1985	100.91
1986	99.18
1987	97.38
1988	95.47
1989	93.36
1990	90.96
1991	88.21
1992	85.07
1993	81.59
1994	77.9
1995	74.24
1996	70.94
1997	68.18
1998	65.9
1999	63.85
2000	61.74
[truncated: 698 more rows]
