# Supplementary material for: Improvement of Peak Integration in Capillary Electrophoresis: Reference Data Set No. 1
Source: Electrophoresis. 2026 Mar 11;47(4):276–94. doi: 10.1002/elps.70077 (PMC13084974; doi:10.1002/elps.70077)
Supplement: Supplementary file 2 — Supporting File 2: elps70077‐sup‐0002‐RawElectropherograms.zip. [file ELPS-47--s002.zip › Raw Electropherograms/com1-type2-sam8-R.csv]

1	0
2	0
3	0
4	0
5	0
6	0
7	0
8	0
9	0
10	0
11	0
12	0
13	0
14	0
15	0
16	0
17	0
18	0
19	0
20	0
21	0
22	0
23	0
24	0
25	0
26	0
27	0
28	0
29	0
30	0
31	0
32	0
33	0
34	0
35	0
36	0.08
37	0.43
38	0.86
39	1.15
40	1.21
41	1.11
42	1.04
43	1.14
44	1.34
45	1.47
46	1.42
47	1.32
48	1.46
49	1.97
50	2.66
51	3.17
52	3.22
53	2.9
54	2.48
55	2.15
56	1.91
57	1.61
58	1.16
59	0.67
60	0.39
61	0.54
62	0.96
63	1.37
64	1.55
65	1.49
66	1.36
67	1.35
68	1.53
69	1.88
70	2.35
71	2.9
72	3.42
73	3.78
74	3.96
75	4.12
76	4.41
77	4.88
78	5.41
79	5.87
80	6.17
81	6.18
82	5.84
83	5.18
84	4.46
85	3.98
86	3.9
87	4.09
88	4.28
89	4.28
90	4.14
91	4.05
92	4.13
93	4.28
94	4.31
95	4.16
96	3.95
97	3.9
98	4.13
99	4.61
100	5.18
101	5.62
102	5.75
103	5.48
104	4.86
105	4.06
106	3.3
107	2.77
108	2.57
109	2.67
110	2.94
111	3.12
112	2.92
113	2.25
114	1.27
115	0.39
116	0
117	0.14
118	0.71
119	1.35
120	1.82
121	2.24
122	2.82
123	3.59
124	4.3
125	4.6
126	4.37
127	3.82
128	3.25
129	2.91
130	2.81
131	2.88
132	2.99
133	3.12
134	3.35
135	3.73
136	4.24
137	4.72
138	5.05
139	5.26
140	5.52
141	5.93
142	6.37
143	6.61
144	6.5
145	6.13
146	5.68
147	5.25
148	4.83
149	4.38
150	3.93
151	3.52
152	3.2
153	2.99
154	2.89
155	2.9
156	3
157	3.19
158	3.44
159	3.68
160	3.87
161	3.98
162	4.02
163	4.07
164	4.13
165	4.16
166	4.02
167	3.62
168	3.04
169	2.48
170	2.18
171	2.2
172	2.38
173	2.44
174	2.19
175	1.65
176	1.09
177	0.76
178	0.81
179	1.13
180	1.51
181	1.79
182	1.96
183	2.16
184	2.5
185	2.95
186	3.46
187	3.97
188	4.45
189	4.8
190	4.85
191	4.52
192	3.9
193	3.23
194	2.74
195	2.57
196	2.84
197	3.5
198	4.35
199	5.04
200	5.3
201	5.12
202	4.68
203	4.22
204	3.82
205	3.46
206	3.08
207	2.74
208	2.54
209	2.53
210	2.59
211	2.54
212	2.25
213	1.76
214	1.28
215	0.96
216	0.86
217	0.95
218	1.14
219	1.39
220	1.59
221	1.63
222	1.46
223	1.17
224	0.99
225	1.06
226	1.41
227	1.91
228	2.45
229	2.88
230	3.08
231	3.01
232	2.72
233	2.37
234	2.15
235	2.12
236	2.2
237	2.2
238	2.06
239	1.89
240	1.91
241	2.23
242	2.68
243	2.97
244	2.91
245	2.52
246	2
247	1.57
248	1.34
249	1.33
250	1.58
251	2.05
252	2.61
253	2.98
254	2.96
255	2.57
256	2.11
257	1.9
258	2.02
259	2.32
260	2.55
261	2.62
262	2.71
263	3.03
264	3.55
265	4.04
266	4.21
267	3.98
268	3.54
269	3.13
270	2.93
271	2.93
272	3
273	2.96
274	2.67
275	2.13
276	1.42
277	0.74
278	0.23
279	0
280	0.05
281	0.36
282	0.78
283	1.15
284	1.35
285	1.44
286	1.5
287	1.56
288	1.57
289	1.48
290	1.29
291	1.1
292	0.99
293	1.03
294	1.14
295	1.21
296	1.19
297	1.15
298	1.15
299	1.17
300	1.13
301	0.97
302	0.74
303	0.47
304	0.22
305	0.04
306	0
307	0.17
308	0.6
309	1.19
310	1.72
311	1.94
312	1.78
313	1.38
314	0.97
315	0.79
316	0.95
317	1.46
318	2.21
319	2.98
320	3.48
321	3.49
322	3
323	2.25
324	1.6
325	1.38
326	1.67
327	2.26
328	2.75
329	2.84
330	2.46
331	1.82
332	1.23
333	0.9
334	0.78
335	0.68
336	0.44
337	0.15
338	0
339	0.2
340	0.79
341	1.67
342	2.63
343	3.4
344	3.76
345	3.77
346	3.61
347	3.49
348	3.49
349	3.61
350	3.81
351	4
352	4.06
353	3.89
354	3.47
355	2.96
356	2.56
357	2.39
358	2.46
359	2.67
360	2.94
361	3.21
362	3.45
363	3.67
364	3.9
365	4.14
366	4.29
367	4.19
368	3.8
369	3.26
370	2.8
371	2.59
372	2.6
373	2.67
374	2.67
375	2.61
376	2.58
377	2.65
378	2.78
379	2.92
380	3.05
381	3.23
382	3.49
383	3.79
384	4.04
385	4.1
386	3.86
387	3.37
388	2.84
389	2.52
390	2.55
391	2.82
392	3.18
393	3.56
394	3.95
395	4.3
396	4.48
397	4.4
398	4.1
399	3.77
400	3.59
401	3.61
402	3.66
403	3.53
404	3.14
405	2.55
406	2.01
407	1.73
408	1.83
409	2.27
410	2.94
411	3.69
412	4.34
413	4.67
414	4.49
415	3.81
416	2.85
417	1.98
418	1.43
419	1.25
420	1.33
421	1.58
422	1.94
423	2.3
424	2.47
425	2.32
426	1.96
427	1.67
428	1.71
429	2.05
430	2.47
431	2.74
432	2.78
433	2.71
434	2.66
435	2.7
436	2.81
437	2.98
438	3.18
439	3.32
440	3.3
441	3.1
442	2.81
443	2.62
444	2.56
445	2.56
446	2.49
447	2.33
448	2.1
449	1.83
450	1.55
451	1.28
452	1.11
453	1.13
454	1.33
455	1.6
456	1.74
457	1.67
458	1.44
459	1.23
460	1.16
461	1.27
462	1.47
463	1.73
464	2.09
465	2.56
466	3.04
467	3.33
468	3.31
469	2.97
470	2.39
471	1.73
472	1.18
473	0.94
474	1.06
475	1.39
476	1.7
477	1.76
478	1.52
479	1.12
480	0.78
481	0.73
482	1.09
483	1.81
484	2.67
485	3.39
486	3.73
487	3.6
488	3.13
489	2.55
490	2.03
491	1.62
492	1.26
493	0.96
494	0.78
495	0.83
496	1.2
497	1.84
498	2.64
499	3.44
500	4.09
501	4.43
502	4.34
503	3.79
504	2.95
505	2.07
506	1.33
507	0.81
508	0.43
509	0.15
510	0
511	0.05
512	0.48
513	1.29
514	2.27
515	3.12
516	3.59
517	3.67
518	3.51
519	3.34
520	3.31
521	3.5
522	3.86
523	4.26
524	4.5
525	4.38
526	3.89
527	3.22
528	2.68
529	2.51
530	2.67
531	2.94
532	3.13
533	3.16
534	3.05
535	2.81
536	2.52
537	2.28
538	2.21
539	2.3
540	2.45
541	2.56
542	2.67
543	2.87
544	3.15
545	3.38
546	3.43
547	3.32
548	3.25
549	3.42
550	3.89
551	4.56
552	5.24
553	5.75
554	5.93
555	5.73
556	5.24
557	4.65
558	4.22
559	4.05
560	4.03
561	4.02
562	3.91
563	3.76
564	3.66
565	3.69
566	3.9
567	4.31
568	4.83
569	5.32
570	5.64
571	5.7
572	5.54
573	5.27
574	5.02
575	4.87
576	4.81
577	4.76
578	4.72
579	4.77
580	5.02
581	5.41
582	5.66
583	5.54
584	5.04
585	4.41
586	3.97
587	3.82
588	3.86
589	3.89
590	3.79
591	3.56
592	3.27
593	3.01
594	2.81
595	2.65
596	2.48
597	2.26
598	2
599	1.74
600	1.53
601	1.43
602	1.51
603	1.82
604	2.37
605	3.07
606	3.83
607	4.57
608	5.26
609	5.85
610	6.27
611	6.46
612	6.45
613	6.44
614	6.66
615	7.12
616	7.55
617	7.51
618	6.82
619	5.71
620	4.7
621	4.17
622	4.04
623	3.97
624	3.73
625	3.39
626	3.27
627	3.49
628	3.8
629	3.77
630	3.15
631	2.05
632	0.91
633	0.16
634	0
635	0.29
636	0.82
637	1.34
638	1.79
639	2.21
640	2.72
641	3.33
642	3.92
643	4.3
644	4.34
645	4.09
646	3.72
647	3.4
648	3.19
649	3.01
650	2.72
651	2.23
652	1.61
653	1.05
654	0.74
655	0.78
656	1.05
657	1.4
658	1.67
659	1.85
660	1.95
661	1.93
662	1.75
663	1.42
664	1.08
665	0.94
666	1.11
667	1.55
668	2.12
669	2.64
670	3.03
671	3.19
672	3.02
673	2.53
674	1.93
675	1.49
676	1.4
677	1.68
678	2.09
679	2.46
680	2.75
681	3.09
682	3.63
683	4.38
684	5.16
685	5.62
686	5.5
687	4.76
688	3.66
689	2.57
690	1.76
691	1.31
692	1.12
693	1.1
694	1.12
695	1.12
696	1.07
697	0.98
698	0.97
699	1.16
700	1.53
701	1.93
702	2.18
703	2.22
704	2.18
705	2.21
706	2.38
707	2.58
708	2.67
709	2.57
710	2.33
711	2.06
712	1.85
713	1.74
714	1.69
715	1.64
716	1.6
717	1.69
718	2.01
719	2.59
720	3.33
721	4.06
722	4.67
723	5.12
724	5.35
725	5.26
726	4.77
727	3.94
728	3.06
729	2.47
730	2.35
731	2.49
732	2.5
733	2.18
734	1.64
735	1.2
736	1.06
737	1.22
738	1.45
739	1.62
740	1.72
741	1.8
742	1.89
743	1.93
744	1.83
745	1.58
746	1.31
747	1.15
748	1.18
749	1.32
750	1.36
751	1.14
752	0.66
753	0.18
754	0
755	0.27
756	0.97
757	1.87
758	2.73
759	3.44
760	3.97
761	4.27
762	4.33
763	4.17
764	3.85
765	3.41
766	2.92
767	2.4
768	1.93
769	1.53
770	1.18
771	0.87
772	0.65
773	0.61
774	0.81
775	1.17
776	1.55
777	1.84
778	2
779	2.06
780	2.07
781	1.99
782	1.79
783	1.49
784	1.15
785	0.85
786	0.66
787	0.67
788	0.99
789	1.69
790	2.75
791	3.97
792	4.98
793	5.46
794	5.29
795	4.68
796	4.01
797	3.57
798	3.45
799	3.53
800	3.6
801	3.52
802	3.29
803	3
804	2.69
805	2.31
806	1.78
807	1.12
808	0.5
809	0.09
810	0
811	0.17
812	0.44
813	0.67
814	0.87
815	1.13
816	1.5
817	1.86
818	2.01
819	1.91
820	1.67
821	1.53
822	1.64
823	1.97
824	2.34
825	2.56
826	2.54
827	2.4
828	2.29
829	2.35
830	2.62
831	3.04
832	3.49
833	3.85
834	4
835	3.89
836	3.55
837	3.11
838	2.76
839	2.63
840	2.71
841	2.87
842	2.99
843	3.01
844	2.96
845	2.89
846	2.82
847	2.77
848	2.74
849	2.8
850	3.01
851	3.37
852	3.71
853	3.73
854	3.26
855	2.43
856	1.72
857	1.52
858	1.86
859	2.35
860	2.59
861	2.5
862	2.34
863	2.43
864	2.8
865	3.21
866	3.34
867	3.06
868	2.45
869	1.7
870	1.02
871	0.58
872	0.58
873	1.13
874	2.1
875	3.14
876	3.86
877	4.09
878	3.96
879	3.82
880	3.9
881	4.27
882	4.84
883	5.41
884	5.77
885	5.73
886	5.28
887	4.66
888	4.25
889	4.23
890	4.48
891	4.68
892	4.64
893	4.35
894	4
895	3.77
896	3.76
897	3.94
898	4.13
899	4.11
900	3.84
901	3.5
902	3.47
903	3.96
904	4.84
905	5.75
906	6.28
907	6.26
908	5.73
909	4.91
910	4.04
911	3.25
912	2.57
913	2
914	1.55
915	1.28
916	1.25
917	1.47
918	1.86
919	2.23
920	2.45
921	2.5
922	2.53
923	2.67
924	2.92
925	3.15
926	3.26
927	3.19
928	2.91
929	2.4
930	1.71
931	1
932	0.51
933	0.44
934	0.83
935	1.5
936	2.15
937	2.51
938	2.52
939	2.28
940	1.97
941	1.77
942	1.71
943	1.77
944	1.91
945	2.19
946	2.69
947	3.43
948	4.26
949	4.92
950	5.27
951	5.37
952	5.33
953	5.14
954	4.7
955	3.93
956	2.97
957	2.06
958	1.47
959	1.26
960	1.34
961	1.5
962	1.62
963	1.69
964	1.79
965	2.03
966	2.34
967	2.53
968	2.34
969	1.72
970	0.88
971	0.2
972	0
973	0.33
974	1.01
975	1.76
976	2.39
977	2.92
978	3.49
979	4.13
980	4.7
981	4.94
982	4.8
983	4.46
984	4.2
985	4.04
986	3.86
987	3.5
988	2.98
989	2.53
990	2.35
991	2.58
992	3.16
993	3.93
994	4.63
995	4.99
996	4.89
997	4.49
998	4.19
999	4.29
1000	4.82
1001	5.5
1002	5.95
1003	5.89
1004	5.29
1005	4.41
1006	3.58
1007	3.09
1008	2.98
1009	3.2
1010	3.67
1011	4.35
1012	5.15
1013	5.81
1014	6.09
1015	5.89
1016	5.4
1017	4.91
1018	4.64
1019	4.57
1020	4.56
1021	4.49
1022	4.38
1023	4.28
1024	4.16
1025	3.96
1026	3.65
1027	3.37
1028	3.31
1029	3.53
1030	3.92
1031	4.24
1032	4.24
1033	3.78
1034	2.88
1035	1.78
1036	0.81
1037	0.21
1038	0
1039	0
1040	0
1041	0.03
1042	0.24
1043	0.8
1044	1.71
1045	2.79
1046	3.83
1047	4.6
1048	4.96
1049	4.86
1050	4.43
1051	3.94
1052	3.64
1053	3.57
1054	3.52
1055	3.29
1056	2.91
1057	2.63
1058	2.63
1059	2.91
1060	3.26
1061	3.46
1062	3.48
1063	3.38
1064	3.24
1065	3.07
1066	2.86
1067	2.66
1068	2.55
1069	2.59
1070	2.82
1071	3.25
1072	3.83
1073	4.43
1074	4.85
1075	4.93
1076	4.61
1077	4.02
1078	3.39
1079	2.96
1080	0
1081	0.04
1082	0.06
1083	0
1084	0
1085	0
1086	0
1087	0
1088	0
1089	0
1090	0
1091	0
1092	0
1093	0
1094	0
1095	0
1096	0.95
1097	1.88
1098	2.22
1099	1.84
1100	0.94
1101	0
1102	0
1103	0
1104	0
1105	0
1106	0
1107	0
1108	0
1109	0
1110	0
1111	0
1112	0
1113	0
1114	0
1115	0
1116	0
1117	0.4
1118	1.01
1119	1.34
1120	1.26
1121	0.91
1122	0.48
1123	0.09
1124	0
1125	0
1126	0
1127	0
1128	0
1129	0
1130	0
1131	0
1132	0
1133	0
1134	0
1135	0
1136	0
1137	0
1138	0
1139	0
1140	0
1141	0.57
1142	1.18
1143	1.38
1144	1.31
1145	1.25
1146	1.34
1147	1.47
1148	1.37
1149	0.96
1150	0.51
1151	0.4
1152	0.77
1153	1.39
1154	1.84
1155	1.86
1156	1.48
1157	0.99
1158	0.68
1159	0.66
1160	0.82
1161	0.9
1162	0.77
1163	0.49
1164	0.21
1165	0
1166	0
1167	0
1168	0
1169	0
1170	0
1171	0
1172	0.5
1173	1.11
1174	1.46
1175	1.55
1176	1.49
1177	1.43
1178	1.35
1179	1.2
1180	0.97
1181	0.82
1182	1
1183	1.67
1184	2.74
1185	3.96
1186	5.05
1187	5.93
1188	6.67
1189	7.33
1190	7.85
1191	8.27
1192	9.01
1193	11.39
1194	18.72
1195	38.79
1196	87.31
1197	189.65
1198	375.86
1199	664.76
1200	1040.87
1201	1439.54
1202	1758.31
1203	1898.07
1204	1812.68
1205	1533.8
1206	1153.11
1207	775.38
1208	474.2
1209	274.69
1210	163.76
1211	112.23
1212	92.75
1213	87.34
1214	86.82
1215	87.35
1216	87.23
1217	85.44
1218	81.38
1219	75.09
1220	67.44
1221	59.75
1222	53.34
1223	48.99
1224	46.68
1225	45.75
1226	45.22
1227	44.24
1228	42.36
1229	39.56
1230	36.1
1231	32.34
1232	28.58
1233	25.14
1234	22.25
1235	20.15
1236	18.9
1237	18.34
1238	18.15
1239	17.95
1240	17.51
1241	16.76
1242	15.79
1243	14.79
1244	14.01
1245	13.63
1246	13.6
1247	13.71
1248	13.69
1249	13.34
1250	12.66
1251	11.78
1252	10.92
1253	10.25
1254	9.82
1255	9.53
1256	9.23
1257	8.87
1258	8.51
1259	8.21
1260	7.94
1261	7.66
1262	7.43
1263	7.36
1264	7.53
1265	7.92
1266	8.44
1267	9.02
1268	9.6
1269	10.14
1270	10.63
1271	11.09
1272	11.51
1273	11.77
1274	11.72
1275	11.24
1276	10.35
1277	9.29
1278	8.36
1279	7.8
1280	7.65
1281	7.84
1282	8.28
1283	8.89
1284	9.56
1285	10.14
1286	10.46
1287	10.44
1288	10.17
1289	9.92
1290	9.92
1291	10.25
1292	10.79
1293	11.3
1294	11.6
1295	11.61
1296	11.4
1297	11.11
1298	10.89
1299	10.74
1300	10.65
1301	10.53
1302	10.37
1303	10.21
1304	10.14
1305	10.24
1306	10.57
1307	11.07
1308	11.57
1309	11.99
1310	12.35
1311	12.72
1312	13.08
1313	13.31
1314	13.29
1315	13.05
1316	12.74
1317	12.61
1318	12.95
1319	13.93
1320	15.48
1321	17.25
1322	18.77
1323	19.82
1324	20.53
1325	21.18
1326	21.9
1327	22.58
1328	22.93
1329	22.75
1330	22.07
1331	21.14
1332	20.29
1333	19.83
1334	19.89
1335	20.42
1336	21.23
1337	22.12
1338	22.89
1339	23.33
1340	23.3
1341	22.77
1342	21.94
1343	21.03
1344	20.18
1345	19.43
1346	18.78
1347	18.25
1348	17.89
1349	17.75
1350	17.85
1351	18.13
1352	18.43
1353	18.54
1354	18.36
1355	18.01
1356	17.7
1357	17.52
1358	17.44
1359	17.38
1360	17.34
1361	17.41
1362	17.63
1363	18
1364	18.43
1365	18.89
1366	19.33
1367	19.7
1368	19.86
1369	19.75
1370	19.47
1371	19.27
1372	19.39
1373	19.9
1374	20.61
1375	21.21
1376	21.44
1377	21.24
1378	20.69
1379	19.97
1380	19.19
1381	18.39
1382	17.53
1383	16.59
1384	15.62
1385	14.91
1386	14.8
1387	15.44
1388	16.61
1389	17.76
1390	18.42
1391	18.39
1392	17.83
1393	17.07
1394	16.4
1395	16.07
1396	16.13
1397	16.47
1398	16.83
1399	17.01
1400	17.01
1401	17.02
1402	17.16
1403	17.36
1404	17.36
1405	16.94
1406	16.12
1407	15.17
1408	14.37
1409	13.86
1410	13.65
1411	13.74
1412	14.12
1413	14.73
1414	15.46
1415	16.16
1416	16.79
1417	17.42
1418	18.15
1419	19.02
1420	19.93
1421	20.69
1422	21.13
1423	21.29
1424	21.39
1425	21.67
1426	22.16
1427	22.75
1428	23.34
1429	23.91
1430	24.48
1431	24.99
1432	25.39
1433	25.54
1434	25.36
1435	24.8
1436	23.98
1437	23.16
1438	22.58
1439	22.26
1440	22.04
1441	21.7
1442	21.17
1443	20.55
1444	19.98
1445	19.63
1446	19.62
1447	19.93
1448	20.41
1449	20.92
1450	21.35
1451	21.74
1452	22.09
1453	22.44
1454	22.84
1455	23.33
1456	23.88
1457	24.3
1458	24.41
1459	24.11
1460	23.6
1461	23.21
1462	23.15
1463	23.38
1464	23.7
1465	24.01
1466	24.32
1467	24.78
1468	25.47
1469	26.31
1470	27.07
1471	27.46
1472	27.33
1473	26.81
1474	26.24
1475	25.96
1476	26.15
1477	26.73
1478	27.56
1479	28.48
1480	29.33
1481	30
1482	30.46
1483	30.86
1484	31.41
1485	32.19
1486	33.04
1487	33.73
1488	34.13
1489	34.31
1490	34.37
1491	34.35
1492	34.22
1493	34.02
1494	33.84
1495	33.78
1496	33.86
1497	34
1498	34.14
1499	34.34
1500	34.75
1501	35.38
1502	36
1503	36.32
1504	36.2
1505	35.85
1506	35.55
1507	35.49
1508	35.63
1509	35.87
1510	36.19
1511	36.59
1512	36.98
1513	37.19
1514	37.12
1515	36.89
1516	36.81
1517	37.21
1518	38.1
1519	39.22
1520	40.18
1521	40.81
1522	41.23
1523	41.72
1524	42.48
1525	43.62
1526	45.12
1527	46.82
1528	48.49
1529	49.93
1530	51.09
1531	52.08
1532	52.97
1533	53.7
1534	54.08
1535	53.93
1536	53.22
1537	52.06
1538	50.64
1539	49.2
1540	47.98
1541	47.21
1542	47
1543	47.29
1544	47.82
1545	48.39
1546	48.93
1547	49.44
1548	49.94
1549	50.4
1550	50.87
1551	51.46
1552	52.27
1553	53.28
1554	54.39
1555	55.52
1556	56.56
1557	57.39
1558	57.86
1559	57.93
1560	57.68
1561	57.33
1562	57.08
1563	57.03
1564	57.15
1565	57.36
1566	57.7
1567	58.36
1568	59.48
1569	60.93
1570	62.29
1571	63.2
1572	63.67
1573	64.08
1574	64.91
1575	66.37
1576	68.25
1577	70.15
1578	71.7
1579	72.79
1580	73.51
1581	74
1582	74.4
1583	74.71
1584	74.93
1585	75.12
1586	75.35
1587	75.59
1588	75.73
1589	75.76
1590	75.9
1591	76.6
1592	78.23
1593	80.86
1594	84.28
1595	88.1
1596	92
1597	95.7
1598	98.78
1599	100.72
1600	101.06
1601	99.79
1602	97.43
1603	94.81
1604	92.7
1605	91.63
1606	91.74
1607	92.88
1608	94.71
1609	96.84
1610	98.9
1611	100.43
1612	100.94
1613	100.17
1614	98.32
1615	96.05
1616	94.06
1617	92.73
1618	92.06
1619	91.95
1620	92.38
1621	93.49
1622	95.4
1623	98.08
1624	101.3
1625	104.56
1626	107.28
1627	108.99
1628	109.47
1629	108.87
1630	107.72
1631	106.76
1632	106.69
1633	107.75
1634	109.64
1635	111.68
1636	113.2
1637	113.82
1638	113.57
1639	112.82
1640	112.06
1641	111.74
1642	112.26
1643	113.9
1644	116.73
1645	120.45
1646	124.41
1647	127.81
1648	130.01
1649	130.72
1650	130.07
1651	128.5
1652	126.66
1653	125.2
1654	124.73
1655	125.57
1656	127.57
1657	130.08
1658	132.26
1659	133.58
1660	134.15
1661	134.51
1662	135.28
1663	136.7
1664	138.55
1665	140.37
1666	141.7
1667	142.21
1668	141.74
1669	140.31
1670	138.33
1671	136.45
1672	135.24
1673	134.77
1674	134.7
1675	134.78
1676	135.19
1677	136.35
1678	138.5
1679	141.44
1680	144.66
1681	147.73
1682	150.42
1683	152.72
1684	154.67
1685	156.2
1686	157.09
1687	157.13
1688	156.27
1689	154.82
1690	153.34
1691	152.35
1692	152.05
1693	152.23
1694	152.48
1695	152.48
1696	152.19
1697	151.88
1698	152
1699	152.89
1700	154.62
1701	156.93
1702	159.36
1703	161.5
1704	163.24
1705	164.84
1706	166.66
1707	168.8
1708	170.86
1709	172.18
1710	172.27
1711	171.1
1712	169.05
1713	166.63
1714	164.25
1715	162.26
1716	160.99
1717	160.82
1718	162.01
1719	164.47
1720	167.75
1721	171.19
1722	174.25
1723	176.71
1724	178.5
1725	179.55
1726	179.79
1727	179.37
1728	178.66
1729	178.06
1730	177.65
1731	177.38
1732	177.25
1733	177.41
1734	177.95
1735	178.69
1736	179.32
1737	179.61
1738	179.46
1739	178.89
1740	178.01
1741	177.04
1742	176.38
1743	176.55
1744	178.01
1745	180.7
1746	183.95
1747	186.71
1748	188.23
1749	188.49
1750	187.98
1751	187.12
1752	185.86
1753	184.03
1754	181.76
1755	179.54
1756	177.84
1757	176.88
1758	176.8
1759	177.76
1760	179.85
1761	182.79
1762	185.97
1763	188.75
1764	190.79
1765	192.15
1766	193.05
1767	193.59
1768	193.76
1769	193.64
1770	193.47
1771	193.57
1772	194.04
1773	194.78
1774	195.76
1775	197.23
1776	199.56
1777	202.87
1778	206.76
1779	210.49
1780	213.42
1781	215.34
1782	216.47
1783	217.16
1784	217.6
1785	217.88
1786	218.08
1787	218.34
1788	218.75
1789	219.17
1790	219.3
1791	218.9
1792	218.04
1793	216.95
1794	215.83
1795	214.72
1796	213.44
1797	211.7
1798	209.21
1799	205.9
1800	202.07
1801	198.23
1802	194.84
1803	192.13
1804	190.15
1805	188.9
1806	188.41
1807	188.62
1808	189.32
1809	190.34
1810	191.66
1811	193.36
1812	195.4
1813	197.5
1814	199.28
1815	200.31
1816	200.23
1817	198.95
1818	196.88
1819	194.66
1820	192.74
1821	191.08
1822	189.46
1823	187.97
1824	187.09
1825	187.4
1826	189.18
1827	192.1
1828	195.36
1829	197.95
1830	199.06
1831	198.55
1832	197.07
1833	195.59
1834	194.73
1835	194.37
1836	193.94
1837	193.09
1838	191.97
1839	191.12
1840	191.09
1841	192.1
1842	193.9
1843	195.9
1844	197.31
1845	197.57
1846	196.63
1847	195.1
1848	193.88
1849	193.65
1850	194.52
1851	196.18
1852	198.25
1853	200.43
1854	202.46
1855	204
1856	204.79
1857	204.96
1858	204.88
1859	204.74
1860	204.23
1861	202.84
1862	200.46
1863	197.65
1864	195.24
1865	193.84
1866	193.57
1867	194.27
1868	195.65
1869	197.35
1870	198.9
1871	199.81
1872	199.7
1873	198.43
1874	196.14
1875	193.4
1876	191.02
1877	189.83
1878	190.24
1879	191.94
1880	193.98
1881	195.25
1882	195.07
1883	193.6
1884	191.74
1885	190.55
1886	190.69
1887	192.15
1888	194.3
1889	196.47
1890	198.33
1891	200.1
1892	202.04
1893	203.95
1894	205.12
1895	204.86
1896	203.07
1897	200.36
1898	197.63
1899	195.58
1900	194.34
1901	193.43
1902	192.16
1903	190.18
1904	187.76
1905	185.6
1906	184.28
1907	183.86
1908	183.92
1909	183.96
1910	183.78
1911	183.56
1912	183.58
1913	183.77
1914	183.6
1915	182.42
1916	180.09
1917	177.11
1918	174.3
1919	172.36
1920	171.47
1921	171.4
1922	171.61
1923	171.66
1924	171.35
1925	170.9
1926	170.66
1927	170.83
1928	171.28
1929	171.64
1930	171.57
1931	170.83
1932	169.33
1933	167.1
1934	164.37
1935	161.56
1936	159.09
1937	157.13
1938	155.52
1939	154.05
1940	152.69
1941	151.49
1942	150.28
1943	148.66
1944	146.37
1945	143.72
1946	141.54
1947	140.57
1948	140.98
1949	142.25
1950	143.67
1951	144.8
1952	145.61
1953	146.17
1954	146.39
1955	146.2
1956	145.79
1957	145.62
1958	146.02
1959	146.85
1960	147.6
1961	147.81
1962	147.38
1963	146.53
1964	145.62
1965	144.95
1966	144.73
1967	145.07
1968	145.89
1969	146.96
1970	147.99
1971	148.58
1972	148.31
1973	146.83
1974	144.19
1975	141.01
1976	138.18
1977	136.23
1978	134.91
1979	133.37
1980	130.88
1981	127.3
1982	123.01
1983	118.52
1984	114.2
1985	110.24
1986	106.81
1987	103.93
1988	101.47
1989	99.06
1990	96.38
1991	93.3
1992	90.02
1993	86.87
1994	84.03
1995	81.43
1996	78.87
1997	76.23
1998	73.57
1999	71.02
2000	68.57
[truncated: 698 more rows]
