# Supplementary material for: Improvement of Peak Integration in Capillary Electrophoresis: Reference Data Set No. 1
Source: Electrophoresis. 2026 Mar 11;47(4):276–94. doi: 10.1002/elps.70077 (PMC13084974; doi:10.1002/elps.70077)
Supplement: Supplementary file 2 — Supporting File 2: elps70077‐sup‐0002‐RawElectropherograms.zip. [file ELPS-47--s002.zip › Raw Electropherograms/com1-type2-sam9-R.csv]

1	0
2	0
3	0
4	0
5	0
6	0
7	0
8	0
9	0
10	0
11	0
12	0.62
13	0.78
14	0.58
15	0.27
16	0.06
17	0
18	0
19	0.04
20	0.23
21	0.53
22	0.77
23	0.82
24	0.79
25	0.98
26	1.66
27	2.83
28	4.08
29	4.79
30	4.54
31	3.4
32	1.89
33	0.67
34	0.07
35	0.07
36	0.38
37	0.73
38	1.05
39	1.35
40	1.66
41	1.94
42	2.14
43	2.21
44	2.09
45	1.72
46	1.14
47	0.56
48	0.25
49	0.32
50	0.59
51	0.81
52	0.86
53	0.82
54	0.82
55	0.96
56	1.2
57	1.47
58	1.61
59	1.52
60	1.25
61	1
62	1.02
63	1.37
64	1.91
65	2.33
66	2.39
67	2.02
68	1.35
69	0.63
70	0.13
71	0
72	0.17
73	0.52
74	0.87
75	1.18
76	1.56
77	2.11
78	2.78
79	3.34
80	3.52
81	3.22
82	2.56
83	1.86
84	1.48
85	1.65
86	2.4
87	3.58
88	4.92
89	6.03
90	6.56
91	6.35
92	5.48
93	4.31
94	3.3
95	2.81
96	2.94
97	3.56
98	4.45
99	5.36
100	6.1
101	6.48
102	6.38
103	5.82
104	4.97
105	4.03
106	3.14
107	2.36
108	1.8
109	1.63
110	1.91
111	2.45
112	2.86
113	2.82
114	2.33
115	1.69
116	1.26
117	1.17
118	1.23
119	1.15
120	0.82
121	0
122	0.03
123	0.49
124	1.23
125	1.98
126	2.45
127	2.54
128	2.4
129	2.31
130	2.48
131	2.9
132	3.44
133	4
134	4.47
135	4.68
136	4.49
137	3.86
138	2.93
139	1.96
140	1.24
141	0.98
142	1.24
143	1.87
144	2.58
145	3.05
146	3.06
147	2.66
148	2.07
149	1.53
150	1.15
151	0.95
152	0.89
153	0.98
154	1.19
155	1.46
156	1.74
157	1.97
158	2.08
159	2.09
160	2.09
161	2.23
162	2.61
163	3.15
164	3.7
165	4.09
166	4.24
167	4.13
168	3.86
169	3.58
170	3.45
171	3.53
172	3.72
173	3.84
174	3.72
175	3.3
176	2.69
177	2.06
178	1.59
179	1.41
180	1.58
181	2.04
182	2.64
183	3.18
184	3.5
185	3.63
186	3.78
187	4.14
188	4.73
189	5.33
190	5.7
191	5.79
192	5.69
193	5.48
194	5.15
195	4.67
196	4.15
197	3.72
198	3.43
199	3.23
200	2.98
201	2.61
202	2.13
203	1.72
204	1.59
205	1.84
206	2.33
207	2.79
208	2.99
209	2.87
210	2.52
211	2.11
212	1.89
213	2.01
214	2.41
215	2.9
216	3.26
217	3.41
218	3.42
219	3.36
220	3.31
221	3.32
222	3.37
223	3.43
224	3.46
225	3.52
226	3.66
227	3.89
228	4.1
229	4.13
230	3.9
231	3.5
232	3.1
233	2.78
234	2.5
235	2.18
236	1.86
237	1.67
238	1.68
239	1.76
240	1.67
241	1.32
242	0.89
243	0.67
244	0.74
245	0.95
246	0.98
247	0.69
248	0.25
249	0
250	0.23
251	0.92
252	1.8
253	2.53
254	2.97
255	3.22
256	3.48
257	3.78
258	3.99
259	3.97
260	3.7
261	3.3
262	2.93
263	2.74
264	2.81
265	3.12
266	3.54
267	3.91
268	4.09
269	4.01
270	3.68
271	3.19
272	2.67
273	2.29
274	2.2
275	2.44
276	2.93
277	3.49
278	3.88
279	4
280	3.85
281	3.49
282	3.07
283	2.74
284	2.68
285	2.91
286	3.24
287	3.41
288	3.34
289	3.15
290	2.94
291	2.64
292	2.14
293	1.5
294	0.92
295	0.61
296	0.63
297	0.83
298	1.02
299	1.16
300	1.39
301	1.88
302	2.57
303	3.12
304	3.13
305	2.46
306	1.4
307	0.46
308	0
309	0
310	0
311	0
312	0
313	0
314	0.7
315	1.33
316	1.78
317	2.03
318	2.15
319	2.26
320	2.44
321	2.7
322	3.02
323	3.41
324	3.81
325	4.09
326	4.08
327	3.66
328	2.92
329	2.05
330	1.33
331	0.96
332	1.06
333	1.58
334	2.23
335	2.59
336	2.41
337	1.78
338	1.09
339	0.75
340	0.91
341	1.44
342	2.02
343	2.51
344	2.97
345	3.5
346	4.1
347	4.59
348	4.81
349	4.63
350	4
351	3.03
352	2.02
353	1.33
354	1.12
355	1.26
356	1.52
357	1.73
358	1.87
359	1.97
360	2.08
361	2.48
362	2.73
363	2.99
364	3.27
365	3.61
366	4
367	4.36
368	4.59
369	4.62
370	4.48
371	4.25
372	3.97
373	3.7
374	3.49
375	3.41
376	3.54
377	3.8
378	4.06
379	4.13
380	4
381	3.76
382	3.54
383	3.38
384	3.15
385	2.72
386	2.11
387	1.53
388	1.21
389	1.23
390	1.41
391	1.54
392	1.53
393	1.4
394	1.24
395	1.11
396	1.07
397	1.26
398	1.74
399	2.49
400	3.31
401	3.89
402	4.02
403	3.68
404	3.05
405	2.38
406	1.93
407	1.88
408	2.26
409	3.01
410	3.91
411	4.73
412	5.25
413	5.36
414	4.96
415	4.03
416	2.75
417	1.57
418	0.92
419	0.97
420	1.45
421	1.87
422	1.88
423	1.47
424	0.92
425	0.58
426	0.72
427	1.31
428	2.24
429	3.25
430	4.02
431	4.24
432	3.8
433	2.83
434	1.74
435	1.01
436	0.95
437	1.53
438	2.36
439	2.95
440	3.02
441	2.65
442	2.16
443	1.92
444	2.09
445	2.59
446	3.11
447	3.36
448	3.22
449	2.78
450	2.23
451	1.72
452	1.34
453	1.12
454	1.07
455	1.15
456	1.27
457	1.38
458	1.51
459	1.76
460	2.27
461	3.03
462	3.9
463	4.57
464	4.72
465	4.3
466	3.56
467	2.88
468	2.47
469	2.16
470	1.7
471	1.01
472	0.33
473	0
474	0.15
475	0.71
476	1.38
477	1.88
478	2.07
479	2.01
480	1.81
481	1.61
482	1.52
483	1.53
484	1.58
485	1.62
486	1.7
487	1.89
488	2.19
489	2.47
490	2.56
491	2.44
492	2.24
493	2.19
494	2.41
495	2.87
496	3.41
497	3.87
498	4.13
499	4.18
500	4.04
501	3.79
502	3.46
503	3.04
504	2.53
505	1.98
506	1.5
507	1.19
508	1.15
509	1.44
510	2.01
511	2.69
512	3.25
513	3.51
514	3.43
515	3.02
516	2.32
517	1.49
518	0.75
519	0.27
520	0.04
521	0
522	0.1
523	0.25
524	0.32
525	0.21
526	0.05
527	0.07
528	0.44
529	1.06
530	1.69
531	2.08
532	2.13
533	1.85
534	1.31
535	0.69
536	0.2
537	0
538	0.05
539	0.29
540	0.66
541	1.25
542	2.1
543	3.06
544	3.83
545	4.08
546	3.68
547	2.74
548	1.6
549	0.65
550	0.2
551	0.33
552	0.82
553	1.45
554	2.14
555	2.93
556	3.86
557	4.74
558	5.19
559	4.87
560	3.82
561	2.49
562	1.44
563	0.98
564	1.05
565	1.41
566	1.84
567	2.25
568	2.57
569	2.68
570	2.52
571	2.19
572	1.94
573	1.96
574	2.22
575	2.56
576	2.91
577	3.43
578	4.27
579	5.28
580	6.07
581	6.24
582	5.81
583	5.16
584	4.71
585	4.63
586	4.7
587	4.59
588	4.1
589	3.37
590	2.68
591	2.31
592	2.31
593	2.61
594	2.99
595	3.28
596	3.37
597	3.25
598	3.05
599	3.02
600	3.29
601	3.79
602	4.49
603	4.42
604	4.19
605	3.95
606	3.77
607	3.65
608	3.59
609	3.64
610	3.87
611	4.31
612	4.85
613	5.3
614	5.52
615	5.52
616	5.48
617	5.53
618	5.66
619	5.69
620	5.54
621	5.33
622	5.34
623	5.76
624	6.46
625	7.05
626	7.07
627	6.33
628	4.98
629	3.43
630	2.1
631	1.23
632	0.84
633	0.8
634	0.94
635	1.15
636	1.42
637	1.77
638	2.21
639	2.62
640	2.91
641	3.06
642	3.19
643	3.48
644	4.04
645	4.75
646	5.32
647	5.47
648	5.06
649	4.14
650	2.9
651	1.61
652	0.56
653	0
654	0.02
655	0.6
656	1.57
657	2.69
658	3.76
659	4.59
660	5.02
661	4.9
662	4.17
663	3
664	1.74
665	0.83
666	0.57
667	0.96
668	1.65
669	2.19
670	2.36
671	2.27
672	2.22
673	2.47
674	3.01
675	3.72
676	4.42
677	5.04
678	5.68
679	6.55
680	7.74
681	9.01
682	9.82
683	9.74
684	8.8
685	7.45
686	6.16
687	5.1
688	4.28
689	3.66
690	3.26
691	3.03
692	2.85
693	2.66
694	2.48
695	2.44
696	2.72
697	3.37
698	4.23
699	4.96
700	5.24
701	5.05
702	4.73
703	4.68
704	5.06
705	5.7
706	6.22
707	6.35
708	6.03
709	5.48
710	4.97
711	4.69
712	4.61
713	4.61
714	4.55
715	4.41
716	4.24
717	4.12
718	4.16
719	4.43
720	4.88
721	5.24
722	5.2
723	4.56
724	3.38
725	1.98
726	0.77
727	0.08
728	0
729	0.39
730	1.13
731	1.99
732	2.74
733	3.19
734	3.3
735	3.17
736	2.91
737	2.59
738	2.25
739	1.93
740	1.74
741	1.74
742	1.97
743	2.37
744	2.77
745	3
746	2.98
747	2.74
748	2.42
749	2.12
750	1.89
751	1.75
752	1.81
753	2.19
754	2.88
755	3.74
756	4.53
757	5.06
758	5.25
759	5.14
760	4.76
761	4.18
762	3.51
763	2.91
764	2.55
765	2.5
766	2.64
767	2.8
768	2.79
769	2.5
770	1.94
771	1.19
772	0.45
773	0
774	0.07
775	0.63
776	1.43
777	2.11
778	2.46
779	2.5
780	2.39
781	2.29
782	2.26
783	2.35
784	2.58
785	2.96
786	3.47
787	4.1
788	4.91
789	5.88
790	6.92
791	7.75
792	8.06
793	7.7
794	6.82
795	5.74
796	4.81
797	4.16
798	3.74
799	3.45
800	3.24
801	3.09
802	2.97
803	2.82
804	2.53
805	2.07
806	1.53
807	1.06
808	0.75
809	0.57
810	0.38
811	0.13
812	0
813	0.19
814	0.74
815	1.44
816	2.03
817	2.47
818	2.91
819	3.45
820	4
821	4.34
822	4.35
823	4.05
824	3.55
825	2.99
826	2.5
827	2.23
828	2.3
829	2.63
830	2.94
831	2.99
832	2.76
833	2.45
834	2.37
835	2.67
836	3.26
837	3.87
838	4.2
839	4.09
840	3.6
841	2.94
842	2.39
843	2.16
844	2.32
845	2.38
846	2.27
847	2.11
848	2.07
849	2.15
850	2.12
851	1.77
852	1.16
853	0.61
854	0.47
855	0.88
856	1.64
857	2.33
858	2.51
859	2.05
860	1.23
861	0.55
862	0.38
863	0.71
864	1.27
865	1.76
866	2.1
867	2.29
868	2.4
869	2.47
870	2.56
871	2.67
872	2.71
873	2.58
874	2.27
875	1.92
876	1.71
877	1.75
878	2.06
879	2.5
880	2.86
881	2.96
882	2.78
883	2.42
884	2.09
885	1.92
886	1.9
887	1.95
888	1.94
889	1.83
890	1.66
891	1.5
892	1.43
893	1.42
894	1.31
895	1.03
896	0.68
897	0.6
898	1.13
899	2.25
900	3.58
901	4.58
902	4.85
903	4.36
904	3.38
905	2.34
906	1.61
907	1.34
908	1.52
909	1.96
910	2.5
911	3.08
912	3.68
913	4.21
914	4.56
915	4.67
916	4.55
917	4.21
918	3.65
919	2.92
920	2.2
921	1.75
922	1.77
923	2.2
924	2.72
925	3.01
926	2.97
927	2.78
928	2.73
929	2.89
930	3.08
931	3.08
932	2.86
933	2.55
934	2.35
935	2.35
936	2.47
937	2.55
938	2.43
939	2.03
940	1.42
941	0.75
942	0.21
943	0
944	0.17
945	0.72
946	1.42
947	2.03
948	2.34
949	2.3
950	1.92
951	1.31
952	0.69
953	0.35
954	0.49
955	1.13
956	2.07
957	3.05
958	3.84
959	4.31
960	4.4
961	4.04
962	3.29
963	2.32
964	1.42
965	0.78
966	0.38
967	0.13
968	0
969	0
970	0
971	0
972	0
973	0
974	0
975	0
976	0.18
977	0.56
978	1.09
979	1.65
980	2.12
981	2.44
982	2.59
983	2.6
984	2.61
985	2.77
986	3.05
987	3.27
988	3.18
989	2.75
990	2.22
991	1.88
992	1.84
993	2.05
994	2.42
995	2.96
996	3.66
997	4.32
998	4.72
999	4.73
1000	4.43
1001	3.87
1002	3.09
1003	2.11
1004	1.13
1005	0.43
1006	0.28
1007	0.8
1008	1.83
1009	3.08
1010	4.13
1011	4.62
1012	4.38
1013	3.54
1014	2.5
1015	1.7
1016	1.36
1017	1.37
1018	1.51
1019	1.59
1020	1.64
1021	1.76
1022	2.08
1023	2.6
1024	3.19
1025	3.63
1026	3.74
1027	3.51
1028	3.06
1029	2.51
1030	1.88
1031	1.22
1032	0.71
1033	0.68
1034	1.32
1035	2.45
1036	3.51
1037	3.93
1038	3.56
1039	2.73
1040	2.03
1041	1.87
1042	2.25
1043	2.87
1044	3.4
1045	3.69
1046	3.72
1047	3.52
1048	3.1
1049	2.49
1050	1.85
1051	1.41
1052	1.34
1053	1.6
1054	1.97
1055	2.12
1056	1.82
1057	1.14
1058	0.39
1059	0
1060	0.18
1061	0.91
1062	1.94
1063	2.9
1064	3.52
1065	3.67
1066	3.4
1067	2.9
1068	2.36
1069	1.92
1070	1.6
1071	1.31
1072	0.99
1073	0.7
1074	0.64
1075	1.01
1076	0
1077	0.81
1078	1.37
1079	1.51
1080	1.32
1081	1.03
1082	0.8
1083	0.66
1084	0.3
1085	0
1086	0
1087	0
1088	0
1089	0
1090	1.15
1091	2.77
1092	4
1093	4.39
1094	3.78
1095	2.34
1096	0.56
1097	0
1098	0
1099	0
1100	0
1101	0
1102	0
1103	0
1104	0
1105	0
1106	0
1107	0
1108	0.12
1109	0.75
1110	1.42
1111	2.06
1112	2.63
1113	3.09
1114	3.42
1115	3.57
1116	3.48
1117	3.14
1118	2.6
1119	1.96
1120	1.35
1121	0.86
1122	0.52
1123	0.35
1124	0.26
1125	0.2
1126	0.15
1127	0.2
1128	0.4
1129	0.59
1130	0.58
1131	0.29
1132	0
1133	0
1134	0
1135	0
1136	0
1137	0
1138	0
1139	0
1140	0.47
1141	1.38
1142	2.09
1143	2.33
1144	2.12
1145	1.73
1146	1.5
1147	1.65
1148	2.12
1149	2.65
1150	2.98
1151	3.01
1152	2.77
1153	2.37
1154	1.89
1155	1.36
1156	0.78
1157	0.19
1158	0
1159	0
1160	0
1161	0
1162	0
1163	0.16
1164	0.59
1165	0.88
1166	0.92
1167	0.72
1168	0.41
1169	0.24
1170	0.5
1171	1.35
1172	2.64
1173	3.95
1174	4.91
1175	5.41
1176	5.65
1177	5.82
1178	5.89
1179	5.63
1180	4.84
1181	3.56
1182	2.19
1183	1.22
1184	1.05
1185	1.69
1186	2.84
1187	4.13
1188	5.39
1189	6.67
1190	8.08
1191	9.72
1192	11.8
1193	15.14
1194	22.17
1195	39.13
1196	79.4
1197	165.73
1198	326.67
1199	582.7
1200	924.69
1201	1298.17
1202	1610.66
1203	1767.3
1204	1717.05
1205	1479.42
1206	1133.16
1207	775.83
1208	481.58
1209	280.87
1210	166.15
1211	111.27
1212	89.59
1213	82.77
1214	81.35
1215	81.5
1216	81.67
1217	80.86
1218	78.2
1219	73.36
1220	66.89
1221	59.98
1222	53.96
1223	49.6
1224	46.91
1225	45.3
1226	44.01
1227	42.4
1228	40.06
1229	36.92
1230	33.16
1231	29.19
1232	25.46
1233	22.3
1234	19.77
1235	17.75
1236	16.14
1237	14.98
1238	14.43
1239	14.61
1240	15.41
1241	16.5
1242	17.48
1243	17.99
1244	17.83
1245	17.02
1246	15.87
1247	14.79
1248	14.11
1249	13.9
1250	14.01
1251	14.22
1252	14.27
1253	13.93
1254	13.1
1255	11.88
1256	10.68
1257	9.97
1258	9.96
1259	10.42
1260	10.88
1261	10.94
1262	10.63
1263	10.3
1264	10.3
1265	10.69
1266	11.33
1267	12.05
1268	12.77
1269	13.41
1270	13.86
1271	14.06
1272	14.06
1273	13.94
1274	13.81
1275	13.73
1276	13.76
1277	13.89
1278	14.05
1279	14.15
1280	14.13
1281	13.97
1282	13.71
1283	13.4
1284	13.19
1285	13.24
1286	13.62
1287	14.19
1288	14.69
1289	14.88
1290	14.74
1291	14.39
1292	13.97
1293	13.62
1294	13.46
1295	13.54
1296	13.79
1297	14.05
1298	14.29
1299	14.64
1300	15.35
1301	16.45
1302	17.67
1303	18.58
1304	18.87
1305	18.53
1306	17.82
1307	17.05
1308	16.41
1309	15.94
1310	15.64
1311	15.55
1312	15.78
1313	16.47
1314	17.69
1315	19.29
1316	20.89
1317	22.02
1318	22.46
1319	22.39
1320	22.36
1321	22.83
1322	23.93
1323	26.99
1324	28.41
1325	29.51
1326	30.14
1327	30.12
1328	29.49
1329	28.59
1330	28.03
1331	28.35
1332	29.66
1333	31.53
1334	33.25
1335	34.36
1336	34.79
1337	34.82
1338	34.7
1339	34.53
1340	34.23
1341	33.65
1342	32.73
1343	31.49
1344	30.01
1345	28.4
1346	26.84
1347	25.63
1348	25.04
1349	25.19
1350	25.92
1351	26.92
1352	27.89
1353	28.72
1354	29.45
1355	30.1
1356	30.54
1357	30.65
1358	30.53
1359	30.52
1360	30.92
1361	31.65
1362	32.36
1363	32.73
1364	32.83
1365	33.1
1366	33.93
1367	35.31
1368	36.78
1369	37.81
1370	38.12
1371	37.85
1372	37.38
1373	37.01
1374	36.82
1375	36.62
1376	36.15
1377	35.31
1378	34.31
1379	33.58
1380	33.42
1381	33.73
1382	34.07
1383	34.05
1384	33.55
1385	32.83
1386	32.21
1387	31.78
1388	31.39
1389	30.89
1390	30.3
1391	29.78
1392	29.45
1393	29.28
1394	29.21
1395	29.22
1396	29.35
1397	29.67
1398	30.28
1399	31.18
1400	32.23
1401	33.15
1402	33.68
1403	33.72
1404	33.4
1405	33
1406	32.85
1407	33.15
1408	33.87
1409	34.73
1410	35.39
1411	35.71
1412	35.85
1413	36.03
1414	36.38
1415	36.8
1416	37.1
1417	37.18
1418	37.23
1419	37.6
1420	38.55
1421	40.11
1422	42.05
1423	44.06
1424	45.9
1425	47.56
1426	49.16
1427	50.78
1428	52.28
1429	53.41
1430	53.9
1431	53.71
1432	52.95
1433	51.69
1434	49.84
1435	47.34
1436	44.41
1437	41.71
1438	39.91
1439	39.24
1440	39.39
1441	39.75
1442	39.96
1443	40.05
1444	40.41
1445	41.44
1446	43.32
1447	45.92
1448	48.84
1449	51.66
1450	53.97
1451	55.51
1452	56.14
1453	55.93
1454	55.15
1455	54.19
1456	53.37
1457	52.78
1458	52.39
1459	52.1
1460	51.99
1461	52.14
1462	52.53
1463	52.98
1464	53.25
1465	53.19
1466	52.85
1467	52.43
1468	52.27
1469	52.61
1470	53.51
1471	54.78
1472	56.09
1473	57.19
1474	58.02
1475	58.69
1476	59.38
1477	60.17
1478	61.02
1479	61.81
1480	62.58
1481	63.6
1482	65.11
1483	67.01
1484	68.86
1485	70.2
1486	70.85
1487	70.97
1488	70.71
1489	70.04
1490	68.92
1491	67.53
1492	66.34
1493	65.85
1494	66.27
1495	67.42
1496	68.89
1497	70.34
1498	71.74
1499	73.22
1500	74.79
1501	76.09
1502	76.65
1503	76.27
1504	75.28
1505	74.21
1506	73.33
1507	72.53
1508	71.68
1509	70.91
1510	70.66
1511	71.26
1512	72.56
1513	73.95
1514	74.77
1515	74.74
1516	74.14
1517	73.55
1518	73.48
1519	74.1
1520	75.23
1521	76.48
1522	77.59
1523	78.62
1524	80.06
1525	82.55
1526	86.45
1527	91.51
1528	96.81
1529	101.34
1530	104.5
1531	106.35
1532	107.3
1533	107.7
1534	107.64
1535	107.11
1536	106.21
1537	105.1
1538	103.98
1539	102.93
1540	101.87
1541	100.66
1542	99.2
1543	97.61
1544	96.2
1545	95.43
1546	95.57
1547	96.52
1548	98.05
1549	100.03
1550	102.51
1551	105.36
1552	108.08
1553	110.05
1554	110.99
1555	111.18
1556	111.13
1557	111.17
1558	111.24
1559	111.08
1560	110.67
1561	110.33
1562	110.53
1563	111.52
1564	115.14
1565	117.16
1566	119.14
1567	121.02
1568	122.63
1569	123.78
1570	124.47
1571	124.78
1572	124.83
1573	124.8
1574	124.98
1575	125.69
1576	127.06
1577	129.05
1578	131.57
1579	134.63
1580	138.16
1581	141.86
1582	145.26
1583	147.87
1584	149.37
1585	149.52
1586	148.14
1587	145.29
1588	141.54
1589	137.85
1590	135.3
1591	134.52
1592	135.57
1593	138.15
1594	141.98
1595	146.92
1596	152.9
1597	159.62
1598	166.51
1599	172.83
1600	177.93
1601	181.47
1602	183.49
1603	184.19
1604	183.66
1605	181.95
1606	179.43
1607	177.02
1608	175.82
1609	176.33
1610	177.99
1611	179.44
1612	179.32
1613	177
1614	172.91
1615	168.26
1616	164.41
1617	162.21
1618	161.65
1619	162.21
1620	163.25
1621	164.26
1622	164.95
1623	165.35
1624	165.94
1625	167.36
1626	169.71
1627	172.26
1628	173.89
1629	173.78
1630	171.87
1631	168.81
1632	165.64
1633	163.51
1634	163.3
1635	165.44
1636	169.74
1637	175.25
1638	180.58
1639	184.46
1640	186.42
1641	186.82
1642	186.5
1643	186.25
1644	186.65
1645	188.11
1646	190.83
1647	194.79
1648	199.55
1649	204.16
1650	207.32
1651	207.86
1652	205.46
1653	201.02
1654	196.41
1655	193.67
1656	194.23
1657	198.43
1658	205.43
1659	213.57
1660	220.98
1661	226.41
1662	229.75
1663	231.98
1664	234.32
1665	237.24
1666	240.03
1667	241.35
1668	240.25
1669	236.9
1670	232.27
1671	227.55
1672	223.73
1673	221.5
1674	221.2
1675	222.7
1676	225.58
1677	229.36
1678	233.54
1679	237.42
1680	240.12
1681	241.12
1682	240.74
1683	240.22
1684	240.9
1685	243.51
1686	247.79
1687	252.83
1688	257.48
1689	260.77
1690	262.33
1691	262.5
1692	262.1
1693	261.81
1694	261.61
1695	260.83
1696	258.68
1697	255.03
1698	250.59
1699	246.52
1700	243.61
1701	242
1702	241.36
1703	241.41
1704	242.09
1705	243.46
1706	245.54
1707	248.26
1708	251.59
1709	255.61
1710	260.52
1711	266.29
1712	272.4
1713	277.63
1714	280.51
1715	280.24
1716	277.17
1717	272.58
1718	267.95
1719	264.3
1720	262.06
1721	261.12
1722	260.92
1723	260.75
1724	260.26
1725	259.95
1726	260.76
1727	263.37
1728	267.62
1729	272.64
1730	277.38
1731	281.15
1732	283.84
1733	285.65
1734	286.77
1735	287.18
1736	286.93
1737	286.28
1738	285.25
1739	283.22
1740	279.3
1741	273.42
1742	266.86
1743	261.55
1744	258.82
1745	258.82
1746	261.04
1747	265.02
1748	270.37
1749	276.33
1750	281.76
1751	285.74
1752	288.04
1753	288.89
1754	288.36
1755	286.1
1756	281.76
1757	275.67
1758	268.93
1759	263
1760	258.9
1761	256.82
1762	256.3
1763	256.73
1764	257.62
1765	258.57
1766	259.32
1767	259.92
1768	260.84
1769	262.71
1770	265.7
1771	269.16
1772	272.11
1773	273.95
1774	274.91
1775	275.67
1776	276.63
1777	277.56
1778	277.91
1779	277.41
1780	276.25
1781	274.78
1782	273.22
1783	271.73
1784	270.72
1785	270.81
1786	272.33
1787	274.83
1788	277.34
1789	278.84
1790	278.83
1791	277.43
1792	275.33
1793	273.4
1794	272.13
1795	271.42
1796	270.86
1797	270.16
1798	269.33
1799	268.28
1800	266.53
1801	263.42
1802	258.75
1803	253.12
1804	247.62
1805	239.54
1806	236.74
1807	234.02
1808	230.93
1809	227.51
1810	224.41
1811	222.32
1812	221.25
1813	220.39
1814	218.96
1815	216.99
1816	215.35
1817	215.06
1818	216.61
1819	219.71
1820	223.45
1821	226.65
1822	228.41
1823	228.51
1824	227.5
1825	226.27
1826	225.38
1827	224.63
1828	223.18
1829	220.25
1830	215.78
1831	210.57
1832	205.9
1833	202.87
1834	201.8
1835	202.03
1836	202.2
1837	200.97
1838	197.81
1839	193.27
1840	188.59
1841	184.94
1842	183.01
1843	183.03
1844	184.96
1845	188.51
1846	192.96
1847	197.24
1848	200.43
1849	202.2
1850	202.71
1851	202.18
1852	200.58
1853	197.86
1854	194.3
1855	190.56
1856	187.36
1857	185.26
1858	184.6
1859	185.52
1860	187.86
1861	191.03
1862	194.02
1863	195.81
1864	195.77
1865	193.87
1866	190.62
1867	186.83
1868	183.44
1869	181.19
1870	180.38
1871	180.57
1872	180.71
1873	179.6
1874	176.67
1875	172.28
1876	167.59
1877	163.82
1878	161.6
1879	160.73
1880	160.48
1881	160.2
1882	159.79
1883	159.75
1884	160.59
1885	162.19
1886	163.8
1887	164.63
1888	164.43
1889	163.57
1890	162.66
1891	162.13
1892	161.96
1893	161.74
1894	161.01
1895	159.65
1896	157.96
1897	156.5
1898	155.76
1899	155.83
1900	156.38
1901	156.84
1902	156.73
1903	155.95
1904	154.62
1905	152.84
1906	150.39
1907	146.99
1908	142.72
1909	138.31
1910	134.75
1911	132.72
1912	132.16
1913	132.42
1914	132.65
1915	132.36
1916	131.65
1917	130.99
1918	130.81
1919	131.12
1920	131.47
1921	131.32
1922	130.37
1923	128.64
1924	126.33
1925	123.65
1926	120.88
1927	118.46
1928	116.85
1929	116.2
1930	116.3
1931	116.74
1932	117.23
1933	117.56
1934	117.43
1935	116.45
1936	114.47
1937	111.93
1938	109.65
1939	108.29
1940	107.89
1941	107.88
1942	107.52
1943	106.39
1944	104.48
1945	102.06
1946	99.48
1947	97.13
1948	95.4
1949	94.52
1950	94.36
1951	94.42
1952	94.13
1953	93.2
1954	91.73
1955	90.05
1956	88.48
1957	87.3
1958	86.77
1959	87.11
1960	88.23
1961	89.74
1962	91.05
1963	91.64
1964	91.18
1965	89.6
1966	87.04
1967	83.96
1968	81.03
1969	78.85
1970	77.59
1971	76.91
1972	76.22
1973	75.09
1974	73.48
1975	71.58
1976	69.74
1977	68.26
1978	67.35
1979	67
1980	66.92
1981	66.62
1982	65.74
1983	64.23
1984	62.33
1985	60.4
1986	58.69
1987	57.25
1988	56.07
1989	55.08
1990	54.23
1991	53.35
1992	52.17
1993	50.52
1994	48.56
1995	46.74
1996	45.4
1997	44.47
1998	43.56
1999	42.22
2000	40.23
[truncated: 698 more rows]
