# Supplementary material for: Improvement of Peak Integration in Capillary Electrophoresis: Reference Data Set No. 1
Source: Electrophoresis. 2026 Mar 11;47(4):276–94. doi: 10.1002/elps.70077 (PMC13084974; doi:10.1002/elps.70077)
Supplement: Supplementary file 2 — Supporting File 2: elps70077‐sup‐0002‐RawElectropherograms.zip. [file ELPS-47--s002.zip › Raw Electropherograms/com1-type3-sam1-R.csv]

1	0
2	0
3	0
4	0
5	0
6	0
7	0
8	0
9	0
10	0
11	0
12	0
13	0
14	0
15	0
16	0
17	0
18	0
19	0
20	0
21	0
22	0
23	0
24	0
25	0
26	0
27	0
28	0
29	0
30	0
31	0
32	0.01
33	0
34	0.08
35	0.36
36	0.82
37	1.4
38	2.01
39	3.37
40	3.88
41	3.82
42	3.32
43	2.92
44	2.95
45	3.3
46	3.53
47	3.47
48	3.38
49	3.52
50	3.83
51	4.12
52	4.2
53	3.96
54	3.49
55	3.03
56	2.72
57	2.65
58	2.92
59	3.88
60	4.55
61	5.19
62	5.27
63	4.91
64	4.59
65	4.12
66	3.28
67	2.54
68	2.43
69	2.78
70	3.11
71	3.08
72	2.55
73	1.92
74	1.85
75	2.22
76	2.48
77	2.32
78	1.82
79	1.59
80	2
81	2.23
82	2.56
83	3.14
84	3.35
85	2.77
86	1.86
87	1.27
88	1.33
89	1.8
90	1.87
91	1.37
92	1.18
93	1.47
94	1.2
95	0.28
96	0
97	1.03
98	3.18
99	3.02
100	2.58
101	2.12
102	1.67
103	1.24
104	0.85
105	0.55
106	0.36
107	0.18
108	0.12
109	0.46
110	1.16
111	1.77
112	2.2
113	2.62
114	2.65
115	2
116	1.19
117	0.83
118	1.07
119	0.71
120	0.19
121	0
122	0.01
123	0.09
124	0.54
125	1.38
126	2.09
127	2.29
128	1.98
129	1.38
130	0.88
131	0.87
132	1.48
133	2.26
134	2.55
135	2.09
136	1.21
137	0.52
138	0.3
139	0.67
140	0.77
141	0.54
142	0.45
143	0.94
144	1.66
145	2.08
146	2.02
147	1.54
148	1.08
149	1.18
150	1.54
151	1.53
152	1.19
153	0.84
154	0.57
155	0.38
156	0.33
157	0.63
158	2.16
159	2.16
160	1.5
161	0.94
162	0.91
163	0.83
164	0.16
165	0
166	0
167	0.57
168	0.92
169	0.69
170	0.43
171	0.53
172	0.89
173	1.4
174	1.97
175	2.11
176	1.48
177	0.64
178	0.74
179	1.08
180	0.98
181	0.72
182	0.83
183	1.18
184	1.25
185	1.13
186	1.21
187	1.39
188	1.36
189	1.1
190	0.66
191	0.19
192	0.12
193	0.6
194	1.26
195	1.58
196	1.25
197	0.46
198	0
199	0.5
200	1.53
201	1.98
202	1.84
203	1.58
204	1.31
205	0.94
206	0.69
207	0.76
208	0.7
209	0.1
210	0
211	0
212	0
213	0
214	0
215	0
216	0.76
217	1.18
218	0.11
219	0
220	0
221	0
222	0
223	0
224	0.08
225	0.31
226	0.15
227	0
228	0
229	0.02
230	0.16
231	0.18
232	0
233	0
234	0
235	0
236	0
237	0
238	0
239	0.36
240	1.01
241	1.46
242	1.7
243	1.57
244	1.26
245	1.22
246	1.48
247	1.8
248	2.16
249	2.7
250	3.27
251	3.43
252	3.12
253	2.88
254	2.8
255	2.5
256	2.56
257	3.11
258	3.3
259	3.03
260	2.61
261	2.51
262	2.59
263	2.35
264	1.99
265	2.28
266	3.08
267	3.38
268	2.92
269	2.61
270	3.03
271	3.61
272	3.73
273	3.48
274	3.44
275	3.9
276	5.41
277	5.81
278	5.67
279	5.16
280	4.51
281	3.69
282	2.82
283	2.37
284	2.6
285	3.27
286	3.9
287	4.07
288	3.84
289	3.5
290	3.01
291	2.45
292	2.39
293	2.88
294	3.15
295	2.99
296	3.4
297	3.57
298	3.45
299	3.55
300	3.9
301	4.11
302	4.13
303	4.13
304	4.14
305	4.19
306	4.35
307	4.47
308	4.3
309	3.67
310	2.56
311	1.51
312	1.14
313	1.33
314	1.38
315	1.11
316	1.6
317	2.39
318	2.72
319	2.51
320	2.23
321	2.13
322	2.12
323	2.3
324	2.8
325	3.59
326	4.46
327	4.9
328	4.47
329	3.55
330	2.95
331	2.78
332	2.74
333	2.78
334	2.99
335	3.26
336	3.34
337	2.99
338	2.81
339	2.72
340	2.99
341	3.45
342	3.52
343	3.06
344	2.33
345	1.7
346	1.62
347	2.19
348	2.85
349	3.22
350	3.57
351	4.29
352	5.03
353	4.9
354	3.82
355	2.85
356	2.98
357	2.99
358	2.51
359	2.28
360	2.91
361	3.82
362	4.08
363	3.74
364	3.43
365	3.21
366	2.74
367	2.11
368	1.72
369	1.95
370	2.69
371	3.36
372	3.45
373	3.08
374	2.85
375	2.86
376	1.88
377	1.22
378	1.25
379	2.06
380	2.81
381	2.66
382	1.96
383	1.85
384	2.41
385	2.73
386	2.36
387	1.73
388	1.33
389	1.33
390	1.62
391	2.05
392	2.62
393	3.18
394	3.5
395	3.44
396	2.39
397	1.88
398	1.33
399	0.82
400	1.01
401	1.92
402	2.4
403	1.75
404	0.95
405	1.07
406	1.54
407	1.49
408	1.18
409	1.26
410	1.69
411	2.12
412	2.39
413	2.44
414	2.28
415	1.96
416	1.23
417	1.16
418	1.42
419	1.94
420	2.27
421	1.82
422	0.94
423	0.85
424	1.92
425	2.96
426	3.01
427	2.64
428	2.68
429	3.03
430	3.22
431	2.97
432	2.32
433	1.86
434	3.32
435	3.78
436	3.07
437	1.89
438	1.11
439	0.73
440	0.39
441	0.24
442	0.5
443	0.99
444	1.48
445	1.89
446	2.13
447	2.01
448	1.55
449	1.21
450	1.48
451	2.3
452	3.04
453	3.06
454	2.47
455	1.64
456	1.38
457	1.2
458	1.19
459	1.19
460	1.26
461	1.56
462	1.79
463	1.5
464	0.94
465	0.79
466	1.25
467	1.97
468	2.56
469	2.64
470	2.11
471	1.43
472	1.11
473	1.15
474	1.94
475	2.62
476	3.03
477	3.1
478	2.99
479	2.59
480	1.9
481	1.42
482	1.33
483	1.18
484	0.96
485	1.14
486	1.38
487	0.97
488	0.25
489	0.27
490	1.14
491	1.83
492	1.57
493	0.81
494	0.54
495	0.52
496	0.43
497	0.83
498	1.89
499	3.4
500	5.61
501	10.9
502	26.65
503	72.19
504	184.01
505	396.28
506	696.08
507	1010.15
508	1258.81
509	1416.07
510	1507.17
511	1567.37
512	1617.85
513	1713.06
514	1758.4
515	1802.93
516	1846.86
517	1888.16
518	1921.45
519	1936.75
520	1920.87
521	1860.02
522	1742.19
523	1562.28
524	1328.22
525	1061.83
526	793.43
527	553.53
528	363.54
529	229.84
530	145.6
531	97.54
532	72.58
533	61.68
534	66.38
535	79.68
536	101.79
537	144.63
538	285.85
539	810.59
540	2251.97
541	4840.28
542	7567.61
543	8501.13
544	6825.57
545	3895.55
546	1594.24
547	516.4
548	191.5
549	116.9
550	96.92
551	91
552	92.03
553	97.27
554	92.87
555	83.27
556	72.43
557	64.73
558	62.57
559	65.52
560	71.42
561	77.74
562	82.24
563	83.16
564	79.94
565	74.06
566	67.7
567	61.9
568	56.31
569	50.35
570	43.93
571	37.59
572	32.11
573	27.93
574	23.07
575	22.81
576	24.24
577	26.9
578	30.67
579	35.55
580	40.74
581	45.28
582	48.83
583	51.06
584	51.39
585	50.05
586	48.28
587	47.16
588	46.88
589	47.51
590	49.93
591	55.46
592	76.51
593	86.82
594	91.34
595	89.07
596	83.07
597	76.97
598	72.4
599	69.33
600	66.54
601	62.32
602	56.22
603	49.9
604	45.64
605	43.8
606	42.82
607	41.98
608	42.58
609	46.16
610	52.94
611	61.94
612	84
613	95.71
614	104.67
615	108.05
616	104.98
617	97.09
618	87.57
619	78.95
620	72.23
621	67.91
622	66.28
623	66.83
624	68.58
625	70.84
626	73.47
627	76.98
628	82.28
629	90.02
630	99.54
631	108.75
632	116.84
633	112.88
634	104.35
635	94.04
636	85.16
637	79.77
638	78.06
639	79.19
640	82.31
641	86.09
642	88.93
643	90.21
644	90.44
645	89.93
646	88.89
647	88.08
648	88.41
649	90.34
650	93.66
651	97.45
652	104.49
653	109.32
654	116.52
655	126.83
656	140.04
657	154.66
658	168.96
659	181.23
660	189.35
661	191.67
662	188.08
663	179.96
664	169.39
665	158.06
666	147.1
667	137.28
668	128.56
669	120.18
670	111.72
671	103.64
672	91.41
673	88.3
674	88.5
675	93.08
676	102.54
677	116.75
678	134.99
679	155.7
680	176.34
681	193.91
682	205.93
683	211.25
684	210.11
685	203.85
686	194.44
687	184.13
688	174.86
689	167.42
690	161.76
691	157.73
692	155.38
693	156.77
694	158.29
695	158.76
696	157.89
697	155.98
698	153.42
699	150.35
700	146.7
701	142.51
702	138.05
703	133.99
704	131.17
705	129.71
706	129.25
707	129.81
708	131.82
709	135.61
710	141.19
711	155.83
712	163.77
713	170.81
714	175.56
715	177.68
716	177.62
717	175.72
718	172.23
719	167.62
720	162.89
721	159.93
722	160.91
723	167.1
724	178.89
725	196.31
726	218.82
727	244.73
728	271.56
729	296.2
730	315.04
731	328.74
732	326.81
733	323
734	319.26
735	316.83
736	316.97
737	319.68
738	323.21
739	325.71
740	325.89
741	322.99
742	317.04
743	308.2
744	296.99
745	284.81
746	272.94
747	262.38
748	254.72
749	251.41
750	258.61
751	268.41
752	282.9
753	303.77
754	332.72
755	372.03
756	427.88
757	513.94
758	652.65
759	878.13
760	1245.35
761	1844.75
762	2829.33
763	4481.67
764	7351.23
765	12348.6
766	20363.61
767	31191.05
768	42722.82
769	51778.56
770	56111.72
771	51078.42
772	44395.07
773	36759.79
774	29136.61
775	22153.21
776	16193.51
777	11434.34
778	7863.15
779	5336.76
780	3643.42
781	2552.12
782	1859.06
783	1413.49
784	1115.82
785	905.98
786	751.22
787	633.78
788	542.11
789	467.87
790	405.61
791	304.52
792	261.59
793	222.72
794	188.23
795	159
796	136.26
797	120.37
798	109.95
799	102.94
800	98.36
801	95.94
802	94.92
803	94.33
804	93.82
805	93.39
806	93.16
807	93.24
808	93.46
809	93.63
810	94.36
811	96.07
812	99.18
813	102.81
814	105.71
815	107.51
816	108.7
817	109.6
818	110.31
819	111.28
820	112.66
821	114.01
822	115.47
823	117.65
824	120.37
825	122.94
826	124.84
827	125.7
828	125.73
829	125.84
830	129.27
831	132.45
832	135.68
833	138.42
834	141.06
835	144.51
836	148.9
837	153.41
838	157.41
839	161.15
840	164.67
841	167.4
842	169.03
843	169.82
844	169.98
845	169.56
846	168.76
847	168.07
848	168.08
849	170.62
850	173.53
851	178.07
852	184.03
853	190.64
854	197.06
855	202.95
856	208.74
857	214.56
858	219.97
859	225.29
860	231.89
861	241.03
862	253.96
863	272.94
864	301.25
865	343.31
866	405.05
867	492.26
868	607.71
869	919.37
870	1105.22
871	1295.42
872	1477.38
873	1646.22
874	1804.21
875	1957.59
876	2115.59
877	2286.33
878	2471.46
879	2666.72
880	2864.98
881	3057.36
882	3234.72
883	3390.81
884	3524.94
885	3642.47
886	3751.1
887	3854.38
888	3949.22
889	4079.47
890	4090.24
891	4051.36
892	3962.13
893	3829.56
894	3667.89
895	3496
896	3331.12
897	3186.63
898	3071.87
899	2986.32
900	2917.44
901	2848.85
902	2766.11
903	2656.36
904	2513.06
905	2340.62
906	2149.61
907	1950.2
908	1750.99
909	1558.4
910	1203.91
911	1043.82
912	896.33
913	762.41
914	641.95
915	534.5
916	441.35
917	364.62
918	304.66
919	259.51
920	226.32
921	202.61
922	186.7
923	177.2
924	172.39
925	171.01
926	173
927	178.51
928	197.19
929	209.52
930	224.57
931	242.86
932	264.27
933	288
934	312.96
935	338.95
936	366.91
937	397.65
938	431.04
939	466.72
940	504.93
941	546.73
942	593.36
943	645.06
944	701.17
945	761.36
946	824.65
947	887.58
948	995.2
949	1034.5
950	1061.98
951	1078.81
952	1089.03
953	1095.95
954	1100.83
955	1105
956	1109.87
957	1114.81
958	1117.18
959	1114.89
960	1107.77
961	1096.15
962	1080.26
963	1060.32
964	1035.76
965	1006.28
966	973.25
967	938.45
968	902.39
969	825.9
970	785.94
971	745.82
972	706.22
973	667.64
974	630.37
975	593.98
976	558.24
977	523.99
978	492.58
979	464.83
980	440.81
981	420.02
982	401.99
983	386.33
984	372.66
985	360.93
986	351.33
987	344.43
988	340.89
989	339.16
990	338.11
991	338.1
992	339.85
993	342.26
994	343.86
995	344.03
996	343.5
997	343.65
998	344.46
999	344.74
1000	343.63
1001	340.84
1002	336.6
1003	331.62
1004	325.95
1005	319.35
1006	312.56
1007	306.34
1008	293.34
1009	285.5
1010	277.12
1011	268.86
1012	261.28
1013	254.43
1014	247.83
1015	241.13
1016	234.71
1017	229.05
1018	223.6
1019	217.5
1020	210.8
1021	204.24
1022	198.33
1023	193.13
1024	188.63
1025	184.58
1026	180.29
1027	175.57
1028	166.58
1029	162.32
1030	158.56
1031	155.44
1032	151.9
1033	147.08
1034	141.79
1035	137.26
1036	133.57
1037	129.96
1038	125.95
1039	121.74
1040	117.89
1041	114.55
1042	111.35
1043	107.89
1044	104.13
1045	100.34
1046	96.64
1047	92.97
1048	86.64
1049	84.55
1050	82.64
1051	80.06
1052	76.57
1053	72.64
1054	69.13
1055	66.52
1056	64.44
1057	62.24
1058	59.92
1059	57.66
1060	55.26
1061	52.47
1062	49.38
1063	46.51
1064	44.42
1065	42.89
1066	41.26
1067	39.44
1068	36.1
1069	34.55
1070	33.23
1071	32.48
1072	31.99
1073	30.74
1074	28.48
1075	26.18
1076	24.79
1077	24.22
1078	23.63
1079	22.51
1080	20.97
1081	19.4
1082	18.11
1083	16.94
1084	15.4
1085	13.44
1086	11.64
1087	9.33
1088	8.02
1089	6.79
1090	6.2
1091	6.27
1092	6.53
1093	6.5
1094	5.93
1095	5.01
1096	4.41
1097	4.28
1098	4
1099	3.32
1100	2.65
1101	2.31
1102	2.09
1103	1.58
1104	0.74
1105	0
1106	0
1107	0
1108	0
1109	0
1110	0
1111	0
1112	0
1113	0
1114	0
1115	0
1116	0
1117	0
1118	0
1119	0
1120	0
1121	0
1122	0
1123	0
1124	0
1125	0
1126	0
1127	0
1128	0
1129	0
1130	0
1131	0
1132	0
1133	0
1134	0
1135	0
1136	0
1137	0
1138	0
1139	0
1140	0
1141	0
1142	0
1143	0
1144	0
1145	0
1146	0
1147	0
1148	0
1149	0
1150	0
1151	0
1152	0
1153	0
1154	0
1155	0
1156	0
1157	0
1158	0
1159	0
1160	0
1161	0
1162	0
1163	0
1164	0
1165	0
1166	0
1167	0
1168	0
1169	0
1170	0
1171	0
1172	0
1173	0
1174	0
1175	0
1176	0
1177	0
1178	0
1179	0
1180	0
1181	0
1182	0
1183	0
1184	0
1185	0
1186	0
1187	0
1188	0
1189	0
1190	0
1191	0
1192	0
1193	0
1194	0
1195	0
1196	0
1197	0
1198	0
1199	0
