# Supplementary material for: Improvement of Peak Integration in Capillary Electrophoresis: Reference Data Set No. 1
Source: Electrophoresis. 2026 Mar 11;47(4):276–94. doi: 10.1002/elps.70077 (PMC13084974; doi:10.1002/elps.70077)
Supplement: Supplementary file 2 — Supporting File 2: elps70077‐sup‐0002‐RawElectropherograms.zip. [file ELPS-47--s002.zip › Raw Electropherograms/com1-type3-sam10-R.csv]

1	0
2	0.02
3	0
4	0.2
5	1.3
6	1.99
7	1.68
8	1.24
9	1.29
10	1.51
11	1.68
12	1.84
13	1.97
14	2.05
15	1.78
16	0.97
17	0.27
18	0.41
19	1.07
20	1.43
21	1.38
22	1.39
23	1.44
24	1.5
25	1.28
26	0.59
27	0
28	0.08
29	0.75
30	1.44
31	1.78
32	1.83
33	1.94
34	2.4
35	2.87
36	2.87
37	2.57
38	2.48
39	2.76
40	3.18
41	3.2
42	2.37
43	1.03
44	0.08
45	0
46	0.42
47	0.76
48	0.92
49	1.06
50	1.12
51	1.16
52	1.64
53	2.77
54	3.74
55	3.53
56	2.7
57	2.5
58	2.83
59	2.7
60	2.08
61	1.72
62	1.76
63	1.72
64	1.69
65	1.91
66	2.14
67	2.6
68	2.25
69	1.46
70	1.13
71	1.28
72	1.56
73	2.01
74	2.67
75	3.22
76	3.46
77	3.68
78	3.86
79	3.54
80	2.5
81	1.25
82	0.6
83	0.76
84	1.02
85	0.85
86	0.49
87	0.36
88	0.67
89	1.29
90	1.81
91	1.95
92	1.8
93	1.6
94	1.44
95	1.57
96	2.05
97	2.16
98	1.34
99	0.29
100	0
101	0.57
102	1.48
103	2.28
104	2.69
105	2.64
106	2.44
107	2.25
108	1.76
109	1.46
110	1.66
111	2.04
112	1.84
113	0.97
114	0.37
115	0.65
116	1.35
117	0
118	0.47
119	0.69
120	0.5
121	0.17
122	0.15
123	0.63
124	1.13
125	0.96
126	0.27
127	0
128	0
129	0
130	0
131	0
132	0
133	1.06
134	1.64
135	1.36
136	0.86
137	0.64
138	0.46
139	0.18
140	0.2
141	0.59
142	0.71
143	0.29
144	0
145	0
146	0.13
147	0.56
148	0.66
149	0.77
150	0.62
151	0.58
152	0.79
153	0.93
154	0.93
155	0.87
156	0.38
157	0
158	0
159	0
160	0.77
161	1.46
162	1.69
163	1.86
164	1.63
165	0.47
166	0
167	0
168	0
169	0
170	0
171	0
172	0.93
173	1.13
174	0.4
175	0
176	0
177	0
178	0
179	0
180	0
181	0
182	0
183	0.5
184	0.59
185	0.09
186	0
187	0
188	0
189	-1.34
190	0
191	0
192	0
193	0.02
194	0
195	0
196	0
197	0
198	0
199	0
200	0
201	0
202	0
203	0
204	0
205	0
206	0
207	0.51
208	0.38
209	0
210	0
211	0
212	0.09
213	0
214	0
215	0
216	0
217	0
218	0
219	0
220	0
221	0
222	0
223	0.13
224	0.41
225	0.41
226	0.13
227	0
228	0
229	0
230	0
231	-1.01
232	0
233	0
234	0
235	0
236	0.74
237	1.99
238	3.13
239	3.68
240	3.68
241	3.53
242	3.35
243	3.09
244	3.09
245	3.56
246	4.14
247	4.34
248	4.11
249	3.71
250	3.49
251	3.59
252	3.96
253	4.54
254	5.19
255	5.8
256	6.13
257	5.74
258	4.61
259	3.5
260	2.86
261	2.26
262	1.58
263	1.39
264	1.93
265	2.84
266	3.82
267	4.74
268	5.43
269	5.69
270	5.27
271	4.24
272	3.75
273	3.27
274	2.89
275	3.14
276	3.83
277	4.44
278	4.29
279	3.42
280	2.59
281	2.34
282	2.54
283	2.98
284	3.48
285	3.8
286	3.94
287	4
288	3.93
289	3.67
290	3.45
291	3.48
292	3.66
293	3.67
294	3.54
295	3.54
296	3.53
297	2.96
298	2.04
299	1.68
300	2.04
301	2.62
302	3.52
303	4.77
304	5.3
305	4.35
306	2.77
307	1.92
308	2.11
309	2.67
310	2.97
311	2.82
312	2.46
313	2.37
314	2.59
315	2.82
316	3.43
317	3.74
318	3.85
319	3.8
320	3.32
321	2.53
322	2.16
323	2.42
324	2.64
325	2.34
326	1.98
327	1.96
328	2.28
329	3.01
330	3.82
331	3.85
332	3.29
333	3.32
334	4.04
335	4.3
336	3.78
337	3.38
338	3.45
339	3.17
340	1.94
341	0.65
342	0.61
343	1.57
344	2.26
345	2.13
346	1.76
347	1.68
348	1.76
349	1.63
350	1.39
351	1.43
352	1.89
353	2.72
354	3.59
355	3.74
356	3.89
357	3.31
358	2.54
359	2.29
360	2.42
361	2.68
362	3.12
363	3.59
364	3.73
365	3.26
366	2.33
367	1.49
368	1.03
369	0.85
370	0.75
371	0.78
372	1.03
373	1.44
374	1.75
375	1.92
376	2.2
377	2.48
378	2.43
379	2.19
380	1.87
381	1.21
382	0.44
383	0.05
384	0.06
385	0.42
386	1.19
387	2.16
388	3.05
389	3.64
390	3.64
391	3.07
392	2.37
393	1.87
394	1.71
395	1.74
396	1.71
397	1.72
398	1.74
399	2.02
400	2.46
401	2.92
402	3.2
403	2.98
404	2.44
405	2.2
406	2.45
407	2.7
408	2.79
409	3.02
410	3.2
411	2.8
412	2.15
413	2.01
414	2.39
415	2.8
416	3.28
417	4.03
418	4.58
419	4.55
420	4.19
421	3.78
422	3.36
423	2.92
424	2.43
425	1.88
426	1.59
427	2.01
428	2.93
429	3.38
430	2.97
431	2.5
432	2.78
433	3.58
434	3.92
435	3.26
436	2.25
437	2.01
438	2.4
439	2.79
440	3.74
441	4.02
442	3.38
443	2.24
444	1.52
445	1.65
446	2.29
447	3.24
448	4.24
449	4.56
450	3.91
451	2.81
452	2
453	1.76
454	2
455	2.35
456	2.45
457	2.24
458	2.18
459	2.58
460	3.19
461	3.41
462	2.89
463	1.92
464	1.3
465	1.38
466	1.55
467	1.19
468	0.39
469	0
470	0
471	0.98
472	2.01
473	2.45
474	2.52
475	2.66
476	2.83
477	3
478	3.19
479	2.99
480	2.56
481	2.13
482	1.3
483	1.62
484	3.15
485	4.58
486	4.76
487	3.64
488	1.87
489	0.54
490	0.23
491	0.52
492	1.13
493	2.29
494	3.52
495	3.64
496	2.58
497	1.98
498	4.17
499	12.39
500	36.73
501	107.43
502	276.15
503	573.18
504	951.15
505	1303.32
506	1552.16
507	1696.79
508	1779.3
509	1837.05
510	1888.21
511	1940.02
512	1996.42
513	2057.03
514	2116.09
515	2167.89
516	2210.95
517	2243.79
518	2257.43
519	2234.31
520	2155.65
521	2083.22
522	2010.79
523	1800.46
524	1534.93
525	1234.82
526	931.94
527	660.35
528	442.88
529	285.95
530	183.72
531	124.67
532	96.28
533	88.23
534	94.75
535	114.14
536	146.84
537	194.48
538	283.12
539	600.12
540	1711.15
541	4265.8
542	7769.35
543	10014.42
544	9092.2
545	5773.61
546	2542.05
547	799.01
548	228.93
549	103.17
550	71.67
551	57.37
552	50.21
553	47.54
554	47.23
555	48.08
556	50.1
557	53.46
558	58.14
559	64.33
560	72
561	79.75
562	84.81
563	84.98
564	85.15
565	81.22
566	74.84
567	67.21
568	58.9
569	50.77
570	43.49
571	36.91
572	30.94
573	25.96
574	22.03
575	18.81
576	16.03
577	13.75
578	12.45
579	12.47
580	13.33
581	14.32
582	15.04
583	15.42
584	15.73
585	15.98
586	15.96
587	15.86
588	15.77
589	15.47
590	15.03
591	14.55
592	13.84
593	12.92
594	12.09
595	11.61
596	11.57
597	12
598	12.6
599	12.96
600	12.98
601	13.16
602	13.82
603	14.26
604	13.95
605	13.64
606	12.02
607	9.92
608	7.8
609	5.95
610	4.78
611	4.67
612	5.61
613	7.25
614	9.6
615	12.81
616	16.41
617	20.15
618	24.01
619	26.93
620	27.3
621	24.99
622	21.61
623	19.19
624	18.5
625	18.7
626	18.9
627	19.61
628	21.79
629	24.96
630	27.4
631	28.38
632	28.45
633	27.77
634	26.26
635	24.49
636	23.36
637	23.24
638	23.75
639	24.08
640	23.75
641	22.89
642	21.61
643	20.37
644	20.32
645	22.2
646	24.03
647	25.85
648	30.98
649	37.73
650	47.3
651	62.93
652	92.08
653	151.63
654	275.77
655	522.86
656	974.8
657	1724.27
658	2843.06
659	4323.12
660	6003.2
661	7535.81
662	8465.99
663	8432.98
664	7388.71
665	5662.88
666	3791.08
667	2226.58
668	1161.32
669	551.16
670	249.77
671	118.36
672	65.62
673	43.78
674	32.79
675	26.03
676	21.42
677	18.21
678	16.21
679	15.34
680	15.3
681	15.58
682	15.68
683	15.41
684	14.91
685	14.28
686	13.47
687	13.06
688	12.66
689	12.27
690	11.98
691	11.04
692	9.79
693	9.26
694	9.24
695	8.63
696	7.41
697	6.65
698	6.72
699	7.08
700	7.39
701	7.72
702	7.91
703	7.94
704	8.19
705	8.67
706	9.11
707	9.68
708	10.54
709	11.17
710	11.31
711	11.38
712	11.44
713	11.15
714	10.69
715	10.3
716	9.64
717	8.81
718	8.33
719	8.22
720	8.37
721	8.72
722	8.84
723	8.61
724	8.35
725	8.24
726	8.26
727	8.48
728	8.69
729	8.54
730	8.38
731	7.57
732	7.21
733	7.82
734	8.6
735	8.94
736	9.33
737	9.95
738	10.31
739	10.42
740	10.75
741	11.32
742	12.01
743	13.02
744	14.57
745	16.58
746	18.97
747	21.6
748	24.53
749	28.52
750	34.47
751	42.88
752	53.75
753	66.47
754	79.67
755	91.73
756	101.2
757	107.21
758	109.95
759	110.27
760	108.99
761	106.58
762	103.32
763	98.88
764	92.21
765	82.67
766	71.3
767	60.02
768	50.19
769	42.22
770	39.11
771	36
772	31.26
773	27.87
774	25.74
775	24.48
776	23.54
777	22.85
778	22.65
779	22.77
780	22.53
781	21.55
782	20.33
783	19.58
784	19.19
785	18.42
786	16.83
787	14.76
788	13.25
789	13.17
790	14.49
791	16.29
792	17.49
793	17.65
794	16.94
795	15.86
796	14.83
797	13.69
798	12.06
799	10.41
800	9.51
801	9.51
802	10.26
803	11.71
804	13.48
805	14.84
806	15.37
807	15.27
808	15.01
809	14.8
810	14.58
811	14.08
812	13.61
813	13.14
814	11.89
815	10.61
816	9.64
817	9.19
818	9.04
819	8.89
820	8.73
821	8.81
822	9.23
823	9.82
824	10.18
825	10.19
826	10.27
827	10.63
828	10.96
829	10.91
830	10.5
831	9.91
832	9.11
833	8.19
834	7.62
835	7.67
836	7.98
837	8.34
838	8.68
839	8.44
840	7.23
841	5.8
842	5.32
843	5.66
844	5.81
845	5.59
846	5.55
847	5.55
848	5.19
849	4.81
850	4.73
851	4.53
852	4.13
853	4.14
854	4.15
855	4.45
856	4.27
857	3.76
858	3.66
859	4.05
860	4.41
861	4.39
862	3.92
863	3.55
864	4.08
865	5.15
866	5.82
867	6.15
868	6.46
869	6.42
870	5.96
871	5.71
872	5.85
873	5.99
874	6.07
875	6.27
876	6.41
877	6.17
878	5.7
879	5.72
880	6.64
881	7.58
882	7.45
883	6.7
884	6.28
885	6.02
886	5.54
887	5.37
888	6.1
889	7.36
890	8.32
891	8.28
892	7.33
893	6.53
894	6.73
895	7.15
896	7.56
897	8.14
898	7.86
899	6.82
900	5.98
901	6.06
902	6.7
903	7.13
904	7.13
905	6.8
906	6.33
907	6.16
908	6.61
909	7.39
910	7.86
911	7.72
912	7.25
913	6.95
914	7.04
915	7.25
916	7.12
917	6.59
918	5.93
919	5.48
920	5.33
921	5.41
922	5.69
923	6.11
924	6.41
925	6.58
926	7.03
927	7.94
928	8.89
929	9.39
930	9.2
931	8.23
932	6.76
933	5.46
934	4.74
935	4.66
936	4.91
937	5.16
938	5.89
939	6.55
940	7.33
941	8.5
942	9.78
943	10.84
944	11.75
945	12.59
946	13.71
947	15.93
948	19.99
949	26.46
950	35.84
951	48.76
952	66.41
953	89.55
954	116.8
955	144.86
956	169.56
957	186.63
958	193.09
959	188.12
960	172.54
961	148.89
962	121.1
963	93.07
964	67.67
965	46.77
966	31.1
967	20.29
968	13.47
969	9.55
970	7.49
971	6.6
972	6.33
973	6.25
974	6.25
975	6.34
976	6.26
977	5.81
978	5.58
979	5.35
980	5.29
981	5.45
982	5.43
983	4.93
984	4.01
985	3.32
986	3.3
987	3.58
988	3.64
989	3.36
990	2.91
991	2.59
992	2.61
993	2.9
994	3.35
995	3.74
996	3.82
997	3.62
998	3.37
999	3.13
1000	2.9
1001	2.79
1002	2.82
1003	2.94
1004	3.38
1005	4.03
1006	4.22
1007	3.92
1008	4.01
1009	4.54
1010	4.57
1011	3.85
1012	2.93
1013	2.26
1014	2.24
1015	2.83
1016	3.18
1017	2.89
1018	2.58
1019	2.55
1020	2.52
1021	2.38
1022	2.09
1023	2.11
1024	2.64
1025	3.15
1026	3.23
1027	3.29
1028	3.62
1029	3.79
1030	3.43
1031	2.65
1032	2.04
1033	2.19
1034	2.92
1035	3.53
1036	3.59
1037	3.23
1038	3.03
1039	3.26
1040	3.5
1041	3.57
1042	3.92
1043	4.49
1044	4.71
1045	4.34
1046	3.87
1047	3.86
1048	4.29
1049	4.72
1050	5.05
1051	5.6
1052	6.42
1053	6.8
1054	6.15
1055	5.03
1056	4.23
1057	3.87
1058	3.76
1059	3.9
1060	4.12
1061	4.13
1062	4.15
1063	4.18
1064	4.51
1065	4.89
1066	4.8
1067	3.99
1068	2.92
1069	2.28
1070	2.09
1071	2.19
1072	2.58
1073	2.92
1074	2.84
1075	2.4
1076	1.87
1077	1.76
1078	2.43
1079	3.3
1080	3.4
1081	2.6
1082	1.66
1083	1.05
1084	0.75
1085	0.73
1086	0.69
1087	0.29
1088	0.01
1089	0.29
1090	0.85
1091	1.48
1092	2.27
1093	2.96
1094	2.96
1095	2.38
1096	1.99
1097	1.91
1098	1.5
1099	0.64
1100	0
1101	0.7
1102	1.02
1103	1.34
1104	1.81
1105	1.98
1106	2.34
1107	2.87
1108	2.89
1109	2.12
1110	1.06
1111	0.25
1112	0
1113	0.48
1114	1.5
1115	2.32
1116	2.59
1117	2.52
1118	2.44
1119	2.52
1120	2.74
1121	2.87
1122	2.8
1123	2.53
1124	2.04
1125	1.37
1126	0.94
1127	1.26
1128	2.16
1129	3.06
1130	3.53
1131	3.37
1132	2.61
1133	1.67
1134	1.24
1135	1.44
1136	1.51
1137	0.85
1138	0.03
1139	0
1140	0.7
1141	1.31
1142	1.34
1143	1.06
1144	1.05
1145	1.05
1146	1.53
1147	1.98
1148	1.69
1149	0.72
1150	0
1151	0
1152	0
1153	0
1154	0
1155	0
1156	0
1157	0
1158	0
1159	0
1160	0
1161	0
1162	0.2
1163	0.97
1164	1.98
1165	2.69
1166	2.73
1167	2.27
1168	1.95
1169	2.06
1170	2.4
1171	2.81
1172	3.18
1173	3.16
1174	2.6
1175	1.83
1176	1.26
1177	0.95
1178	0.66
1179	0.42
1180	0.57
1181	1.09
1182	1.49
1183	1.37
1184	0.87
1185	0.69
1186	0.52
1187	0.76
1188	1.19
1189	0.98
1190	0.39
1191	0.45
1192	1
1193	1.05
1194	0.5
1195	0.04
1196	0
1197	0
1198	0
1199	0
