# Supplementary material for: Improvement of Peak Integration in Capillary Electrophoresis: Reference Data Set No. 1
Source: Electrophoresis. 2026 Mar 11;47(4):276–94. doi: 10.1002/elps.70077 (PMC13084974; doi:10.1002/elps.70077)
Supplement: Supplementary file 2 — Supporting File 2: elps70077‐sup‐0002‐RawElectropherograms.zip. [file ELPS-47--s002.zip › Raw Electropherograms/com1-type3-sam11-R.csv]

1	0
2	0
3	0
4	0
5	0
6	0
7	0
8	0.03
9	0.12
10	0.14
11	0.25
12	0.72
13	1.43
14	2.14
15	2.65
16	2.72
17	2.27
18	1.54
19	0.83
20	0.45
21	0.8
22	1.88
23	2.93
24	3.08
25	3.23
26	3.16
27	3.27
28	3.35
29	3.26
30	3.21
31	3.01
32	2.57
33	2.29
34	2.33
35	2.43
36	2.37
37	2.2
38	2.16
39	2.21
40	2.04
41	1.62
42	1.28
43	1.35
44	1.94
45	2.74
46	3
47	2.41
48	1.52
49	0.84
50	0.45
51	0.52
52	0.88
53	0.77
54	0.11
55	0
56	1.03
57	2.32
58	2.93
59	2.9
60	2.69
61	2.64
62	2.8
63	2.75
64	2.31
65	2.15
66	2.74
67	3.47
68	3.64
69	3.51
70	3.79
71	4.38
72	4.55
73	4.11
74	3.44
75	2.73
76	2.01
77	1.45
78	1.44
79	2.19
80	3.11
81	3.27
82	2.33
83	0.95
84	0.26
85	0.74
86	1.75
87	2.41
88	2.44
89	2.18
90	2.13
91	2.27
92	2.22
93	2.2
94	2.73
95	3.43
96	3.51
97	3.02
98	2.57
99	2.28
100	2.03
101	1.89
102	1.93
103	2.01
104	1.97
105	1.89
106	2
107	2.5
108	3.14
109	3.32
110	2.69
111	1.38
112	0.16
113	0
114	0.84
115	1.86
116	2.38
117	2.24
118	1.85
119	1.77
120	1.95
121	0
122	0.48
123	1.21
124	1.46
125	0.6
126	0
127	0
128	0
129	0
130	0
131	0
132	0
133	0
134	0
135	0
136	0
137	0
138	0.12
139	0
140	0
141	0
142	0.41
143	0.34
144	0
145	0
146	0.16
147	0.74
148	0.95
149	0.72
150	0.1
151	0
152	0
153	0
154	0
155	0.32
156	0.41
157	0.04
158	0
159	0
160	0
161	0
162	0
163	0
164	0.92
165	1.45
166	1
167	0
168	0
169	0
170	0
171	0
172	0
173	0
174	0
175	0
176	0
177	0
178	0
179	0
180	0
181	0
182	0
183	0
184	0
185	0
186	0
187	0
188	0
189	0
190	0.11
191	0.77
192	1.33
193	1.23
194	0.71
195	0.33
196	0
197	0
198	0
199	0
200	0
201	0
202	0
203	0
204	0
205	0
206	0.38
207	0.86
208	1
209	0.82
210	0.21
211	0
212	0
213	0
214	0
215	0
216	0.4
217	1.19
218	1.33
219	0.72
220	0.2
221	0.13
222	0.07
223	0
224	0
225	0
226	0.14
227	0.43
228	0.13
229	0
230	0
231	0
232	-1.07
233	0
234	0
235	0
236	0
237	0
238	0
239	0.51
240	1.44
241	2.47
242	3.42
243	4.15
244	4.38
245	4.05
246	3.39
247	2.64
248	2
249	1.67
250	1.93
251	2.94
252	4.02
253	4.03
254	3.07
255	2.44
256	2.69
257	3
258	2.75
259	2.43
260	2.66
261	3.26
262	3.78
263	4.09
264	4.01
265	3.45
266	2.73
267	2.36
268	2.59
269	3.12
270	3.37
271	3.1
272	2.69
273	2.81
274	3.62
275	4.31
276	4.07
277	3.13
278	2.22
279	1.81
280	2.03
281	2.67
282	3.12
283	2.79
284	1.92
285	1.55
286	2.2
287	3.32
288	3.94
289	3.66
290	2.94
291	2.61
292	2.93
293	3.41
294	3.71
295	3.97
296	4.01
297	3.36
298	2.34
299	1.91
300	2.22
301	2.69
302	3.12
303	3.57
304	3.9
305	3.97
306	3.7
307	3.2
308	2.9
309	3.09
310	3.54
311	3.75
312	3.53
313	3.14
314	2.85
315	2.88
316	3.28
317	3.69
318	3.7
319	3.42
320	3.1
321	2.88
322	2.83
323	2.91
324	2.86
325	2.54
326	2.15
327	2.05
328	2.45
329	3.11
330	3.57
331	3.71
332	3.71
333	3.74
334	3.76
335	3.71
336	3.68
337	3.85
338	4.08
339	3.89
340	3.06
341	2.01
342	1.63
343	2.38
344	3.39
345	3.59
346	3.25
347	3.02
348	2.71
349	2.11
350	1.81
351	2.25
352	3.1
353	3.76
354	3.94
355	3.86
356	3.62
357	3.12
358	2.49
359	2.05
360	1.95
361	2.26
362	2.9
363	3.59
364	3.99
365	3.77
366	2.94
367	2.31
368	2.45
369	2.55
370	1.85
371	1.16
372	1.62
373	2.75
374	3.23
375	3.04
376	3.08
377	3.41
378	3.15
379	1.99
380	0.77
381	0.54
382	1.14
383	1.58
384	1.57
385	1.74
386	2.27
387	2.67
388	2.75
389	2.9
390	3.27
391	3.37
392	2.99
393	2.78
394	3.28
395	3.92
396	3.79
397	3.18
398	3.02
399	3.19
400	2.82
401	1.87
402	1.07
403	0.92
404	1.34
405	2.12
406	3.14
407	3.93
408	3.85
409	2.97
410	2.28
411	2.4
412	2.82
413	2.82
414	2.41
415	2.11
416	2.48
417	3.68
418	4.88
419	4.99
420	4.2
421	3.54
422	3.2
423	2.8
424	2.54
425	2.72
426	3.14
427	3.54
428	4.15
429	4.97
430	5.33
431	4.45
432	2.59
433	1.2
434	1.37
435	2.47
436	3.11
437	2.87
438	2.45
439	2.33
440	2.21
441	1.8
442	1.28
443	1.48
444	2.61
445	3.53
446	3.24
447	2.18
448	1.38
449	1.26
450	1.59
451	2.04
452	2.51
453	2.83
454	2.87
455	2.9
456	3.18
457	3.38
458	3.02
459	1.95
460	0.45
461	0
462	0
463	0.57
464	1.36
465	1.8
466	2.18
467	2.46
468	2.52
469	2.49
470	2.66
471	3.29
472	3.99
473	4.02
474	3.49
475	3.11
476	3.2
477	3.42
478	3.27
479	2.91
480	2.86
481	3.08
482	3.03
483	2.54
484	1.98
485	1.66
486	1.61
487	1.86
488	2.29
489	2.35
490	1.86
491	1.5
492	1.67
493	2.12
494	2.7
495	3.23
496	3.5
497	4.52
498	8.9
499	21.92
500	60.45
501	167.46
502	398.35
503	759.61
504	1168.56
505	1510.77
506	1733.13
507	1858.71
508	1934.98
509	1995.7
510	2055.46
511	2116.23
512	2176.41
513	2236.69
514	2298.15
515	2358.92
516	2413.98
517	2455.51
518	2471.88
519	2447.72
520	2366.28
521	2213.84
522	1985.65
523	1692.14
524	1360.83
525	1028.81
526	730.54
527	489.52
528	314.93
529	202.08
530	137.55
531	106.03
532	95.71
533	100.38
534	118.16
535	149.8
536	197.45
537	272.76
538	485.68
539	1278.36
540	3401.1
541	6908.47
542	10029.43
543	10319.99
544	7497.4
545	3818.77
546	1377.17
547	400.51
548	145.4
549	84.26
550	59.8
551	46.99
552	41.22
553	39.85
554	40.66
555	42.58
556	45.74
557	50.73
558	58.01
559	67.01
560	75.99
561	83.02
562	86.53
563	85.53
564	80.37
565	72.7
566	63.93
567	54.72
568	45.64
569	37.18
570	29.54
571	22.94
572	17.82
573	14.33
574	12.12
575	10.56
576	9.19
577	7.97
578	6.97
579	6.22
580	5.73
581	5.65
582	6.22
583	7.24
584	7.81
585	7.58
586	7.1
587	6.79
588	6.6
589	6.75
590	7.47
591	8.45
592	8.98
593	8.51
594	7.33
595	6.42
596	6.48
597	7.24
598	7.71
599	7.27
600	6.38
601	5.86
602	5.84
603	5.74
604	5.36
605	5.08
606	4.78
607	4.03
608	3.24
609	3.05
610	3.13
611	3.2
612	3.72
613	4.6
614	5.29
615	5.63
616	5.75
617	5.69
618	5.25
619	4.21
620	3.13
621	2.97
622	3.73
623	4.67
624	5.59
625	6.52
626	6.94
627	6.89
628	7.2
629	7.62
630	7.26
631	6.54
632	6.38
633	6.61
634	6.54
635	6.15
636	6.01
637	6.28
638	6.28
639	5.48
640	4.51
641	4.26
642	4.8
643	5.74
644	6.67
645	7.14
646	6.81
647	6.48
648	6.16
649	6.28
650	7.73
651	10.51
652	14.89
653	21.84
654	33.58
655	53.8
656	87.03
657	137.86
658	208.98
659	297.65
660	392.36
661	472.98
662	516.61
663	507.82
664	447.43
665	353.18
666	250.83
667	161.97
668	97.42
669	57.63
670	36.38
671	25.64
672	19.58
673	15.45
674	12.54
675	10.91
676	10.46
677	10.61
678	10.67
679	10.03
680	8.65
681	7.36
682	6.95
683	7.28
684	7.65
685	7.71
686	7.71
687	7.85
688	7.77
689	7.2
690	6.6
691	6.49
692	6.66
693	6.63
694	6.36
695	6.06
696	5.66
697	5.18
698	5.08
699	5.55
700	5.81
701	5.4
702	4.91
703	4.66
704	4.27
705	4.01
706	4.56
707	5.43
708	5.61
709	5.14
710	4.8
711	4.82
712	4.92
713	4.88
714	4.85
715	5.08
716	5.59
717	5.95
718	5.8
719	5.41
720	5.25
721	5.41
722	5.45
723	5.02
724	4.32
725	3.91
726	4.27
727	5.23
728	6.07
729	6.32
730	6.13
731	5.8
732	5.56
733	5.53
734	5.62
735	5.96
736	6.75
737	7.56
738	7.59
739	6.76
740	5.77
741	5.13
742	4.91
743	5.29
744	6.31
745	7.46
746	8.47
747	9.41
748	10.11
749	10.67
750	11.65
751	12.96
752	13.78
753	13.91
754	13.92
755	14.24
756	14.65
757	14.8
758	14.85
759	14.95
760	14.82
761	14.24
762	13.65
763	13.49
764	13.42
765	12.98
766	12.48
767	12.35
768	12.63
769	13.31
770	13.94
771	13.7
772	12.95
773	12.79
774	13.46
775	14.48
776	15.47
777	15.99
778	15.91
779	15.71
780	15.97
781	16.54
782	16.67
783	15.9
784	14.54
785	13.25
786	12.55
787	12.51
788	13.07
789	14.07
790	15.1
791	15.75
792	16.04
793	16.17
794	15.91
795	14.88
796	13.22
797	11.73
798	11.03
799	10.73
800	9.72
801	7.72
802	5.92
803	5.37
804	5.76
805	6.37
806	6.75
807	6.52
808	5.62
809	4.7
810	4.51
811	5.21
812	5.85
813	5.31
814	3.84
815	2.49
816	1.9
817	2.16
818	2.86
819	3.04
820	2.46
821	2.27
822	3.3
823	4.58
824	4.75
825	3.98
826	3.43
827	3.49
828	3.63
829	3.47
830	3.18
831	2.98
832	2.85
833	2.99
834	3.55
835	4.09
836	4.14
837	3.87
838	3.66
839	3.38
840	2.64
841	1.45
842	0.38
843	0.4
844	1.83
845	3.63
846	4.36
847	3.93
848	3.46
849	3.44
850	3.16
851	2.37
852	2.07
853	2.73
854	3.09
855	3.46
856	3.57
857	3.45
858	3.69
859	4.17
860	4.57
861	4.86
862	4.94
863	4.37
864	3.29
865	2.46
866	2.16
867	2.17
868	2.58
869	3.43
870	4.21
871	4.34
872	3.89
873	3.39
874	3.14
875	3.14
876	3.15
877	2.94
878	2.63
879	2.47
880	2.32
881	1.87
882	1.46
883	1.74
884	2.44
885	2.92
886	3.29
887	3.91
888	4.41
889	4.17
890	3.69
891	4.09
892	5.26
893	5.82
894	5.22
895	4.39
896	4.25
897	4.82
898	5.74
899	6.65
900	7.24
901	7.37
902	7.18
903	6.96
904	6.74
905	6.33
906	5.98
907	6.14
908	6.57
909	6.59
910	5.82
911	4.63
912	3.8
913	3.87
914	4.74
915	5.8
916	6.41
917	6.28
918	5.65
919	5.07
920	4.82
921	4.8
922	5.13
923	5.83
924	6.35
925	6.51
926	6.58
927	6.46
928	6.19
929	6.36
930	6.88
931	7.15
932	6.97
933	6.53
934	5.95
935	5.56
936	5.91
937	7
938	8.02
939	8.3
940	7.87
941	7.43
942	7.72
943	8.33
944	8.36
945	8.4
946	9.87
947	13.4
948	19.14
949	27.38
950	38.86
951	54.79
952	75.49
953	100.16
954	127.91
955	156.72
956	182.5
957	201.03
958	209.23
959	204.96
960	188.53
961	163.69
962	135.32
963	107.1
964	81.08
965	58.53
966	40.66
967	28.26
968	20.76
969	16.13
970	12.52
971	9.61
972	7.83
973	6.98
974	6.69
975	6.96
976	7.61
977	8.12
978	7.9
979	6.9
980	5.93
981	5.57
982	5.28
983	4.54
984	3.71
985	3.33
986	3.43
987	3.63
988	3.84
989	4.26
990	4.65
991	4.49
992	3.94
993	3.87
994	4.7
995	5.73
996	6.16
997	5.93
998	5.23
999	4.17
1000	2.93
1001	2.16
1002	2.29
1003	2.78
1004	3.03
1005	3.01
1006	2.81
1007	2.63
1008	3.07
1009	4.09
1010	4.67
1011	4.14
1012	3.26
1013	2.97
1014	3.06
1015	2.72
1016	1.78
1017	1.15
1018	1.6
1019	2.46
1020	2.62
1021	2.26
1022	2.31
1023	2.85
1024	3.08
1025	2.8
1026	2.62
1027	2.73
1028	2.79
1029	2.79
1030	2.81
1031	2.89
1032	3.34
1033	4.26
1034	4.94
1035	5
1036	4.95
1037	5.01
1038	4.84
1039	4.57
1040	4.68
1041	5.06
1042	5.25
1043	4.95
1044	4.29
1045	3.82
1046	4.13
1047	5.09
1048	5.78
1049	5.67
1050	5.54
1051	6.22
1052	7.24
1053	7.67
1054	7.4
1055	6.71
1056	5.79
1057	4.86
1058	4.23
1059	4.04
1060	3.99
1061	3.65
1062	3.46
1063	3.27
1064	3.44
1065	3.89
1066	3.89
1067	3.27
1068	2.49
1069	1.92
1070	1.42
1071	0.72
1072	0.13
1073	0.02
1074	0.25
1075	0.83
1076	1.61
1077	1.92
1078	1.6
1079	1.16
1080	0.66
1081	0.01
1082	0
1083	0
1084	0.27
1085	0.32
1086	0
1087	0
1088	0
1089	0
1090	0
1091	0
1092	0
1093	0
1094	0
1095	0
1096	0
1097	0
1098	0
1099	0
1100	0
1101	0
1102	0
1103	0
1104	0
1105	0
1106	0
1107	0
1108	0
1109	0
1110	0
1111	0
1112	0
1113	0
1114	0
1115	0
1116	0
1117	0
1118	0
1119	0
1120	0
1121	0
1122	0
1123	0
1124	0
1125	0
1126	0
1127	0
1128	0
1129	0
1130	0
1131	0
1132	0
1133	0
1134	0
1135	0
1136	0
1137	0
1138	0
1139	0
1140	0
1141	0
1142	0
1143	0
1144	0
1145	0
1146	0
1147	0
1148	0
1149	0
1150	0
1151	0
1152	0
1153	0
1154	0
1155	0
1156	0
1157	0
1158	0
1159	0
1160	0
1161	0
1162	0
1163	0
1164	0
1165	0
1166	0
1167	0
1168	0
1169	0
1170	0
1171	0
1172	0
1173	0
1174	0
1175	0
1176	0
1177	0
1178	0
1179	0
1180	0
1181	0
1182	0
1183	0
1184	0
1185	0
1186	0
1187	0
1188	0
1189	0
1190	0
1191	0
1192	0
1193	0
1194	0
1195	0
1196	0
1197	0
1198	0
1199	0
