# Supplementary material for: Improvement of Peak Integration in Capillary Electrophoresis: Reference Data Set No. 1
Source: Electrophoresis. 2026 Mar 11;47(4):276–94. doi: 10.1002/elps.70077 (PMC13084974; doi:10.1002/elps.70077)
Supplement: Supplementary file 2 — Supporting File 2: elps70077‐sup‐0002‐RawElectropherograms.zip. [file ELPS-47--s002.zip › Raw Electropherograms/com1-type3-sam2-R.csv]

1	0
2	0
3	0
4	0
5	0
6	0
7	0
8	0
9	0
10	0
11	0
12	0
13	0
14	0
15	0
16	0
17	0
18	0
19	0
20	0
21	0
22	0
23	0.26
24	0.58
25	0.37
26	0
27	0
28	0.31
29	0.48
30	0.39
31	0.27
32	0.28
33	0.65
34	1.29
35	1.62
36	1.74
37	1.86
38	1.72
39	1.65
40	1.77
41	1.63
42	1.11
43	0.59
44	0.32
45	0.33
46	0.56
47	0.75
48	0.68
49	0.54
50	0.36
51	0.11
52	0.34
53	1.3
54	2
55	1.67
56	0.16
57	0
58	0
59	0.47
60	1.08
61	1.57
62	1.56
63	1.36
64	1.44
65	1.46
66	0.98
67	0.31
68	0
69	0.17
70	0.66
71	1.16
72	1.45
73	1.48
74	1.24
75	0.93
76	1.4
77	1.99
78	2.16
79	1.97
80	2
81	2.32
82	2.41
83	2.14
84	1.86
85	1.71
86	1.77
87	2.14
88	2.67
89	2.93
90	2.68
91	2.17
92	1.98
93	2.27
94	2.6
95	2.55
96	2.23
97	1.93
98	1.97
99	2.15
100	2.23
101	2.18
102	2
103	1.82
104	1.99
105	2.72
106	3.55
107	3.68
108	3.09
109	2.36
110	2.02
111	2.14
112	2.48
113	2.77
114	2.87
115	2.76
116	2.66
117	2.77
118	2.8
119	1.4
120	0.44
121	0
122	0
123	0.17
124	0.24
125	0.14
126	0
127	0
128	0
129	0
130	0
131	0
132	0
133	0
134	0.34
135	0.7
136	0.45
137	0
138	0
139	0.1
140	0.62
141	0.69
142	0.56
143	0.35
144	0.04
145	0
146	0
147	0.34
148	0.72
149	0.22
150	0
151	0
152	0.1
153	1.24
154	1.8
155	1.58
156	1.01
157	0.5
158	0
159	0
160	0
161	0
162	0
163	0
164	0
165	0
166	0
167	0.85
168	1.24
169	0.83
170	0.09
171	0
172	0
173	0.63
174	1.51
175	1.71
176	1.57
177	1.44
178	1.3
179	1.23
180	1.2
181	0.68
182	0.61
183	0.53
184	0.22
185	0
186	0
187	0
188	0
189	0
190	0
191	0
192	0
193	0
194	0
195	0
196	0.2
197	0.57
198	0.82
199	0.72
200	0.44
201	0.23
202	0.15
203	0
204	0
205	0
206	0
207	0
208	0
209	0
210	0
211	0
212	0
213	0
214	0
215	0
216	0
217	0
218	0
219	0
220	0
221	0
222	0
223	0
224	0
225	0.16
226	0.29
227	0
228	0
229	0
230	0
231	0
232	0
233	0
234	0
235	0
236	0
237	0
238	0
239	0
240	0
241	0
242	0
243	0
244	0.2
245	0.72
246	0.87
247	1.12
248	1.74
249	1.9
250	1.28
251	1.09
252	2
253	3.17
254	3.67
255	3.34
256	2.55
257	1.83
258	1.58
259	1.92
260	2.51
261	2.79
262	2.57
263	2.07
264	1.46
265	1.83
266	2.72
267	3.8
268	4.42
269	4.26
270	3.63
271	2.99
272	2.57
273	2.41
274	2.42
275	2.37
276	2.04
277	1.71
278	2.02
279	2.94
280	3.75
281	4.11
282	4.2
283	4.2
284	4.06
285	3.21
286	2.82
287	2.55
288	2.61
289	3.01
290	3.31
291	3.2
292	2.87
293	2.71
294	3.07
295	4.17
296	5.91
297	7.5
298	8.4
299	9.03
300	9.59
301	9.62
302	9.21
303	9.13
304	9.83
305	9.7
306	9.28
307	8.65
308	8.1
309	8.04
310	8.38
311	8.75
312	9.03
313	9.28
314	9.45
315	9.32
316	8.83
317	8.28
318	7.94
319	7.94
320	8.48
321	9.28
322	9.26
323	7.73
324	5.21
325	2.89
326	1.31
327	1.25
328	1.2
329	1.49
330	2.18
331	2.96
332	3.56
333	3.72
334	3.23
335	2.34
336	1.56
337	1.21
338	1.3
339	1.72
340	2.27
341	2.59
342	2.54
343	2.17
344	1.49
345	0.87
346	1.08
347	1.16
348	0.97
349	0.9
350	1.07
351	1.37
352	1.76
353	1.99
354	1.66
355	1
356	0.78
357	1.14
358	1.5
359	1.49
360	1.24
361	0.97
362	0.94
363	1.38
364	2.17
365	2.84
366	3.07
367	2.84
368	1.52
369	1.52
370	2.14
371	2.64
372	2.64
373	2.56
374	2.82
375	3.15
376	2.99
377	2.36
378	1.67
379	1.12
380	0.92
381	1.34
382	2.09
383	2.49
384	2.5
385	2.47
386	2.37
387	2.17
388	1.29
389	0.55
390	0.51
391	1.28
392	2.03
393	2.34
394	2.54
395	2.54
396	1.98
397	1.24
398	0.96
399	1.13
400	1.52
401	1.98
402	2.29
403	2.32
404	2.27
405	2.33
406	2.38
407	2.22
408	1.97
409	2.28
410	2.4
411	1.98
412	1.51
413	1.66
414	2.27
415	2.62
416	2.45
417	2.06
418	1.76
419	1.59
420	1.54
421	1.66
422	2.11
423	3
424	3.83
425	4.04
426	3.98
427	4.04
428	3.96
429	3.53
430	3
431	2.87
432	2.28
433	1.56
434	1.3
435	1.5
436	2.06
437	2.95
438	3.56
439	3.43
440	3.23
441	3.51
442	3.65
443	3.11
444	2.35
445	1.72
446	1.22
447	1.03
448	1.18
449	1.34
450	2.44
451	3.49
452	3.62
453	2.56
454	1.14
455	0.12
456	0
457	0.15
458	1
459	1.61
460	1.64
461	1.67
462	2.34
463	3.21
464	3.23
465	2.24
466	1.16
467	0.7
468	0.95
469	1.53
470	2.21
471	2.38
472	2.15
473	1.86
474	2.34
475	3.17
476	3.26
477	2.63
478	2.07
479	1.82
480	1.44
481	0.66
482	0
483	0
484	0
485	0.54
486	0.93
487	0.99
488	0.93
489	1.02
490	1.23
491	1.6
492	1.9
493	1.9
494	1.3
495	0.67
496	0.94
497	2.92
498	8.29
499	21.84
500	58.95
501	155.57
502	354.05
503	654.07
504	986.83
505	1264.84
506	1449.92
507	1559.2
508	1627.2
509	1679.82
510	1730.43
511	1783.25
512	1889.8
513	1941.06
514	1991.17
515	2040.37
516	2088.97
517	2134.39
518	2168.46
519	2177.89
520	2146.67
521	2059.42
522	1905.57
523	1684.66
524	1411.16
525	1112.89
526	822.7
527	570.36
528	375.81
529	243.48
530	163.65
531	121.02
532	102.32
533	107.83
534	127.89
535	160.4
536	207.07
537	273.13
538	419.9
539	962.13
540	2615.47
541	5868.95
542	9648.69
543	11387.71
544	9602.81
545	5747.93
546	2443.46
547	789
548	263.42
549	137.66
550	100.25
551	84.2
552	77.7
553	75.79
554	72.36
555	68.78
556	66.3
557	67.31
558	72.43
559	80.38
560	89.09
561	96.33
562	100.14
563	99.42
564	94.33
565	85.92
566	75.92
567	66.27
568	57.87
569	50.08
570	42.36
571	35.11
572	28.97
573	24.18
574	20.73
575	17.6
576	17.46
577	17.99
578	19.38
579	21.53
580	23.87
581	25.57
582	26.18
583	26.16
584	26.1
585	26.02
586	25.94
587	25.94
588	26.11
589	26.85
590	28.6
591	31.63
592	36.19
593	41.69
594	46.2
595	47.89
596	43.45
597	39.94
598	36.91
599	34.66
600	32.88
601	30.81
602	28.22
603	25.82
604	24.38
605	23.71
606	23.24
607	22.91
608	23.13
609	24.42
610	26.92
611	30.04
612	33.38
613	37.3
614	41.91
615	46.13
616	48.38
617	45.61
618	41.95
619	37.7
620	33.82
621	31.43
622	30.77
623	30.91
624	30.86
625	30.81
626	31.76
627	34.12
628	37.38
629	41.24
630	45.88
631	50.95
632	55.25
633	57.76
634	58.21
635	56.15
636	51.29
637	39.95
638	37.11
639	36.25
640	36.51
641	37.24
642	38.38
643	39.97
644	41.74
645	43.38
646	44.55
647	44.81
648	44.21
649	43.45
650	43.18
651	43.41
652	43.94
653	45.16
654	47.29
655	49.98
656	53.34
657	64.11
658	71.1
659	77.85
660	83.03
661	86.01
662	86.89
663	85.49
664	81.66
665	76.22
666	70.47
667	65.11
668	60.28
669	55.93
670	52
671	48.4
672	45.05
673	41.97
674	39.57
675	38.36
676	38.25
677	38.64
678	43.07
679	49.52
680	58.46
681	68.11
682	76.95
683	84.12
684	89.03
685	91.23
686	90.88
687	88.8
688	85.63
689	81.36
690	76.28
691	71.56
692	68.25
693	66.35
694	65.35
695	64.99
696	65.22
697	65.63
698	65.78
699	65.87
700	65.27
701	64.02
702	62.8
703	61.99
704	61.25
705	60.03
706	58.17
707	56.23
708	54.96
709	54.63
710	55.04
711	55.97
712	57.5
713	59.56
714	61.92
715	64.93
716	69.06
717	73.4
718	76.41
719	78
720	77.75
721	76.64
722	74.54
723	72.12
724	70.22
725	69.52
726	70.41
727	73.42
728	79.48
729	88.68
730	99.73
731	111.34
732	122.69
733	132.68
734	139.97
735	143.83
736	144.43
737	142.82
738	140.37
739	138.3
740	138.66
741	140.89
742	143.26
743	145.37
744	147.1
745	147.68
746	146.16
747	142.54
748	137.49
749	131.78
750	126.33
751	121.84
752	118.31
753	115.88
754	115.65
755	118.29
756	123.47
757	131.3
758	142.61
759	157.81
760	177.15
761	240.1
762	298.33
763	390.83
764	538.23
765	771.95
766	1135.92
767	1688.68
768	2509.21
769	3702.33
770	5393.8
771	7709.91
772	10729.47
773	14373.04
774	18251.82
775	21647.93
776	23762.62
777	24083.35
778	22601.11
779	19764.78
780	16234.64
781	12618.59
782	9342.18
783	4565.8
784	3088.16
785	2094.28
786	1454.64
787	1051.08
788	794.78
789	628.06
790	515.79
791	436.19
792	376.32
793	329.5
794	291.98
795	260.62
796	233.09
797	208.28
798	185.87
799	165.71
800	147.38
801	130.72
802	116.41
803	96.65
804	90.26
805	85.07
806	80.68
807	77.13
808	74.39
809	72.41
810	71.11
811	69.98
812	68.4
813	66.46
814	64.83
815	63.92
816	63.58
817	63.51
818	63.67
819	64.04
820	64.4
821	64.32
822	63.55
823	62.28
824	59.98
825	59.18
826	58.7
827	58.77
828	59.33
829	60.07
830	60.78
831	61.44
832	62.03
833	62.39
834	62.26
835	61.77
836	61.32
837	61.16
838	61.49
839	62.53
840	64.37
841	66.73
842	69.02
843	70.65
844	72.02
845	72.72
846	73.97
847	75.73
848	77.1
849	77.46
850	77.35
851	77.08
852	76.19
853	74.8
854	73.9
855	74.37
856	76.23
857	78.7
858	81.05
859	83.38
860	85.92
861	88.58
862	91.36
863	94.29
864	97.06
865	102.27
866	105.75
867	110.25
868	116.02
869	123.94
870	135.85
871	154.15
872	181.01
873	218.41
874	268.05
875	329.86
876	401.42
877	479.34
878	559.81
879	638.13
880	710.12
881	774.79
882	835.41
883	897.47
884	965.48
885	1123.85
886	1210.96
887	1298.46
888	1381.27
889	1455.35
890	1519.78
891	1576.4
892	1627.2
893	1673.82
894	1718.59
895	1761.55
896	1797.71
897	1820.91
898	1828.22
899	1817.37
900	1784.32
901	1727.92
902	1654.59
903	1575.47
904	1500.57
905	1436.33
906	1385.75
907	1317.7
908	1288.71
909	1254.44
910	1209.44
911	1150.28
912	1077.45
913	994.83
914	906.7
915	817.1
916	730.26
917	648.76
918	572.79
919	501.78
920	435.58
921	374.5
922	318.89
923	268.9
924	225.37
925	189.6
926	161.66
927	140.02
928	111.2
929	103.09
930	97.79
931	94.62
932	93.32
933	93.44
934	94.6
935	96.86
936	100.56
937	105.82
938	112.63
939	121.01
940	130.57
941	140.44
942	150.28
943	160.97
944	173.33
945	186.98
946	201.62
947	218.04
948	259.21
949	285.53
950	317.41
951	355.43
952	399.39
953	448.2
954	498.82
955	545.52
956	582.19
957	605.47
958	614.83
959	611.22
960	597.17
961	577.09
962	556.12
963	538.32
964	525.35
965	516.58
966	510.87
967	507.23
968	503.73
969	491.97
970	484.85
971	476.38
972	465.34
973	452.04
974	437.34
975	421.2
976	403.48
977	384.97
978	366.86
979	349.74
980	333.56
981	317.95
982	302.1
983	285.51
984	268.82
985	253.04
986	238.47
987	225.17
988	213.3
989	202.87
990	185.77
991	179.19
992	173.9
993	169.25
994	164.97
995	161.22
996	158.14
997	156.17
998	155.73
999	156.21
1000	156.74
1001	157.36
1002	158.22
1003	158.76
1004	158.65
1005	158.35
1006	158.3
1007	158.24
1008	157.86
1009	157.13
1010	155.77
1011	151.92
1012	149.98
1013	147.51
1014	144.46
1015	141.28
1016	138.49
1017	136.12
1018	133.4
1019	129.46
1020	124.88
1021	120.98
1022	117.69
1023	114.19
1024	110.72
1025	107.89
1026	105.18
1027	101.96
1028	98.77
1029	96.26
1030	93.96
1031	91.35
1032	86.98
1033	85.54
1034	83.74
1035	81.48
1036	79.46
1037	78.13
1038	77.06
1039	75.83
1040	74.56
1041	73.15
1042	70.87
1043	67.73
1044	64.97
1045	63.19
1046	61.52
1047	59.52
1048	57.89
1049	57.01
1050	56.24
1051	54.84
1052	50.67
1053	48.31
1054	45.75
1055	43.58
1056	41.99
1057	40.49
1058	38.79
1059	37.1
1060	35.63
1061	34.25
1062	32.69
1063	30.92
1064	29.14
1065	27.38
1066	25.77
1067	24.61
1068	23.94
1069	23.34
1070	22.55
1071	21.56
1072	20.24
1073	15.65
1074	13.08
1075	11.49
1076	10.84
1077	10.45
1078	9.98
1079	9.42
1080	8.73
1081	8.02
1082	7.39
1083	6.72
1084	5.97
1085	5.45
1086	5.32
1087	5.26
1088	5.15
1089	5.22
1090	5.28
1091	5.02
1092	4.66
1093	4.39
1094	3.21
1095	2.38
1096	1.93
1097	1.91
1098	1.89
1099	1.56
1100	1
1101	0.57
1102	0.79
1103	1.52
1104	1.77
1105	0.99
1106	0
1107	0.03
1108	0.76
1109	1.47
1110	1.84
1111	1.91
1112	1.78
1113	1.54
1114	1.16
1115	0.07
1116	0
1117	0.19
1118	0.53
1119	1.04
1120	1.69
1121	2.4
1122	2.76
1123	2.29
1124	1.2
1125	0.42
1126	0.67
1127	1.6
1128	2.05
1129	1.51
1130	0.66
1131	0.29
1132	0.23
1133	0.11
1134	0.09
1135	0.59
1136	1.3
1137	1.74
1138	1.64
1139	1.42
1140	1.67
1141	2.3
1142	2.69
1143	2.44
1144	1.62
1145	0.67
1146	0.16
1147	0.35
1148	0.78
1149	0.91
1150	0.78
1151	0.82
1152	0.9
1153	0.53
1154	0
1155	0
1156	1.07
1157	1.55
1158	1
1159	0
1160	0
1161	0
1162	0
1163	0
1164	0
1165	0
1166	0
1167	0
1168	0
1169	0
1170	0
1171	0
1172	0
1173	0
1174	0
1175	0
1176	0
1177	0
1178	0
1179	0
1180	0
1181	0
1182	0
1183	0
1184	0
1185	0
1186	0
1187	0
1188	0
1189	0
1190	0
1191	0
1192	0
1193	0
1194	0
1195	0
1196	0
1197	0
1198	0
1199	0
