# Supplementary material for: Improvement of Peak Integration in Capillary Electrophoresis: Reference Data Set No. 1
Source: Electrophoresis. 2026 Mar 11;47(4):276–94. doi: 10.1002/elps.70077 (PMC13084974; doi:10.1002/elps.70077)
Supplement: Supplementary file 2 — Supporting File 2: elps70077‐sup‐0002‐RawElectropherograms.zip. [file ELPS-47--s002.zip › Raw Electropherograms/com1-type3-sam3-R.csv]

1	0
2	0
3	0
4	0
5	0
6	0
7	0
8	0
9	0
10	0
11	0
12	0
13	0
14	0
15	0
16	0
17	0
18	0
19	0
20	0
21	0
22	0
23	0
24	0
25	0
26	0
27	0
28	0
29	0
30	0
31	0
32	0
33	0
34	0
35	0
36	0
37	0
38	0
39	0
40	0
41	0
42	0
43	0
44	0
45	0
46	0
47	0
48	0
49	0
50	0
51	0
52	0
53	0
54	0
55	0
56	0
57	0
58	0
59	0
60	0
61	0
62	0
63	0
64	0
65	0
66	0
67	0
68	1.13
69	2.08
70	2.35
71	1.68
72	0.65
73	0.01
74	0
75	0.43
76	2.08
77	2.89
78	3.32
79	3.32
80	3.17
81	2.69
82	1.85
83	1.39
84	1.61
85	1.98
86	2.23
87	2.64
88	3.26
89	3.7
90	3.55
91	2.9
92	2.34
93	2.17
94	2.15
95	2.1
96	2.28
97	2.72
98	2.88
99	2.32
100	1.35
101	0.51
102	0.07
103	0
104	0.19
105	0.79
106	1.69
107	2.4
108	2.53
109	2.35
110	2.37
111	2.55
112	2.7
113	2.91
114	3.01
115	2.76
116	2.46
117	2.4
118	2.31
119	1.91
120	1.73
121	2.18
122	2.56
123	0
124	0
125	0.17
126	0.61
127	0.84
128	1.01
129	1.18
130	1.26
131	1.16
132	0.79
133	0.28
134	0.11
135	0.41
136	0.81
137	0.94
138	0.79
139	0.59
140	0.34
141	0.18
142	0.43
143	0.99
144	1.44
145	1.55
146	1.25
147	0.58
148	0
149	0
150	0
151	0
152	0
153	0
154	0.2
155	0.05
156	0
157	0
158	0
159	0.77
160	1.59
161	1.69
162	1.22
163	0.53
164	0.14
165	0.34
166	0.63
167	0.37
168	0
169	0
170	0
171	0
172	0
173	0
174	0
175	0.75
176	1.65
177	1.48
178	0.27
179	0
180	0
181	0
182	0
183	0
184	0
185	0
186	0
187	0
188	0
189	0
190	0
191	0
192	0
193	0
194	0
195	0
196	0
197	0
198	0
199	0
200	0
201	0
202	0
203	0
204	0
205	0
206	0
207	0
208	0
209	0
210	0
211	0
212	0
213	0
214	0
215	0
216	0
217	0
218	0
219	0
220	0
221	0
222	0
223	0
224	0
225	0
226	0
227	0
228	0
229	0
230	0
231	0
232	0
233	0
234	0
235	0
236	0
237	0
238	0
239	1.12
240	1.96
241	2.32
242	2.1
243	1.58
244	1.16
245	0.98
246	1.03
247	1.26
248	1.59
249	1.76
250	1.71
251	1.71
252	1.65
253	0.99
254	0
255	0
256	0
257	0
258	0.2
259	0.87
260	1.32
261	1.64
262	1.99
263	2.2
264	2.29
265	2.57
266	2.91
267	2.93
268	2.6
269	2.42
270	2.7
271	3.05
272	3.17
273	3.39
274	3.7
275	3.48
276	2.51
277	1.3
278	0.41
279	0.05
280	0.1
281	0.34
282	0.8
283	1.26
284	1.39
285	1.32
286	1.42
287	1.43
288	1.46
289	1.54
290	1.64
291	1.82
292	1.89
293	1.69
294	1.33
295	1
296	0.7
297	0.53
298	0.53
299	0.37
300	0
301	0
302	0
303	0
304	0.03
305	0.45
306	0.92
307	1.31
308	1.84
309	2.53
310	3.04
311	3.42
312	3.65
313	3.29
314	2.21
315	0.91
316	0.02
317	0
318	0.59
319	1.36
320	1.68
321	1.67
322	1.51
323	1.09
324	0.51
325	0.08
326	0
327	0
328	0
329	0
330	0
331	0
332	0
333	0.09
334	1.4
335	2.37
336	2.13
337	1.37
338	1.22
339	1.61
340	1.74
341	1.5
342	1.39
343	1.45
344	1.17
345	0.4
346	0
347	0
348	0
349	0
350	0
351	0.41
352	0.8
353	0.8
354	0.52
355	0.34
356	0.34
357	0.18
358	0
359	0
360	0.1
361	0.55
362	0.4
363	0
364	0
365	0
366	0
367	0
368	0
369	0
370	0
371	0
372	0.73
373	0.74
374	0.4
375	0.46
376	0.99
377	1.1
378	0.28
379	0
380	0
381	0
382	0
383	0
384	0.48
385	0.48
386	0
387	0.83
388	1.22
389	0.97
390	0.72
391	0.69
392	0.44
393	0
394	0
395	0
396	0
397	0
398	0
399	0
400	0
401	0
402	0
403	0.47
404	0.76
405	0.83
406	0.73
407	0.4
408	0
409	0
410	0
411	0
412	0
413	0
414	0.86
415	1.83
416	1.58
417	0.22
418	0
419	0
420	0.04
421	0.24
422	0
423	0
424	0
425	0
426	0
427	0.09
428	0.37
429	0.08
430	0
431	0
432	0
433	0.17
434	0
435	0
436	0
437	0
438	0
439	0
440	0
441	0.51
442	1.18
443	1.26
444	0.93
445	0.02
446	0
447	0
448	0
449	0
450	0
451	0
452	0
453	0
454	0
455	0
456	0
457	0
458	0
459	0
460	0
461	0
462	0
463	0
464	0
465	0
466	0
467	0
468	0
469	0.17
470	0.12
471	0
472	0
473	0
474	0
475	0.13
476	0.08
477	0
478	0
479	0.37
480	0.86
481	0.95
482	0.6
483	0.05
484	0
485	0
486	0
487	0
488	0
489	0
490	0
491	0
492	0
493	0
494	0
495	0
496	1.43
497	9.86
498	31.3
499	91.16
500	237.27
501	503.55
502	854.53
503	1193.36
504	1441.7
505	1591.51
506	1678.93
507	1738.94
508	1790.33
509	1840.91
510	1893.63
511	1948.66
512	2004.19
513	2058.7
514	2112.55
515	2165.78
516	2214.01
517	2248.06
518	2257.2
519	2228.73
520	2146.57
521	1996.97
522	1777.3
523	1500.63
524	1194.31
525	892.27
526	624.92
527	412.51
528	262.14
529	168.28
530	117.54
531	95.66
532	92.88
533	104.94
534	131.05
535	171.94
536	228.58
537	305.13
538	471.89
539	1097.2
540	2979.73
541	6527.54
542	10308.74
543	11548.15
544	9147.8
545	5093.65
546	2000.44
547	604.69
548	201.42
549	106.67
550	75.34
551	61.19
552	55.17
553	53.31
554	52.76
555	52.02
556	51.71
557	53.73
558	59.32
559	68.02
560	78.07
561	86.83
562	91.45
563	90.64
564	85.47
565	77.97
566	69.57
567	60.56
568	50.6
569	40.23
570	30.85
571	23.47
572	18.19
573	14.72
574	12.56
575	10.91
576	9.28
577	8.12
578	8.01
579	8.82
580	9.99
581	10.94
582	11.22
583	10.86
584	10.57
585	10.99
586	11.72
587	11.87
588	11.64
589	11.89
590	12.89
591	14.68
592	17.51
593	21.04
594	24.13
595	25.44
596	21.85
597	18.86
598	16.2
599	14.39
600	13.5
601	12.79
602	11.45
603	9.65
604	8.41
605	8.19
606	8.32
607	8
608	7.55
609	8.1
610	10.22
611	13.34
612	16.45
613	18.73
614	19.78
615	19.84
616	19.4
617	18.38
618	16.82
619	15.44
620	14.41
621	13.06
622	11.56
623	10.89
624	11.14
625	11.4
626	11.43
627	12.14
628	14.34
629	17.7
630	21.01
631	23.44
632	24.75
633	24.56
634	22.81
635	20.31
636	17.87
637	15.7
638	14.17
639	14.04
640	15.12
641	16.07
642	16.33
643	16.44
644	16.69
645	17.08
646	17.45
647	17.17
648	16.25
649	16.01
650	17.2
651	19
652	20.4
653	21.02
654	21.19
655	21.96
656	24.15
657	27.49
658	31.02
659	34.08
660	36.5
661	37.94
662	38.17
663	37.6
664	36.4
665	34.24
666	31.46
667	28.91
668	26.86
669	25.05
670	23.3
671	21.42
672	19.34
673	17.48
674	16.22
675	15.37
676	14.82
677	15.02
678	16.55
679	19.51
680	23.55
681	27.96
682	31.71
683	34.69
684	37.83
685	40.86
686	41.94
687	40.45
688	37.7
689	34.78
690	32.34
691	31.07
692	30.65
693	30.08
694	29.41
695	29.41
696	30.16
697	30.89
698	31.04
699	30.75
700	29.45
701	28.41
702	27.37
703	26.35
704	25.21
705	24.14
706	23.58
707	23.5
708	23.69
709	24.3
710	25.54
711	27.12
712	28.54
713	29.93
714	31.71
715	33.62
716	34.83
717	35.19
718	35.38
719	35.69
720	35.53
721	34.59
722	33.37
723	32.28
724	31.48
725	31.53
726	32.87
727	35.38
728	38.99
729	43.88
730	49.85
731	55.94
732	60.94
733	64.26
734	66.14
735	66.89
736	66.81
737	66.32
738	65.59
739	64.63
740	64.02
741	64.52
742	66.13
743	67.85
744	68.58
745	68.2
746	67.25
747	65.92
748	64.23
749	62.39
750	60.46
751	58.71
752	57.93
753	58.57
754	60.32
755	62.97
756	66.69
757	71.73
758	78.87
759	89.4
760	105
761	128.84
762	166.82
763	227.59
764	323.69
765	474.58
766	707.94
767	1059.19
768	1570.31
769	2283.98
770	3234
771	4435.37
772	5864.86
773	7432.4
774	8964.96
775	10220.17
776	10941.91
777	10951.93
778	10227.33
779	8912.83
780	7265.64
781	5565.42
782	4032.3
783	2788.97
784	1867.37
785	1235.45
786	827.68
787	573.18
788	414.54
789	313.46
790	246.91
791	201.05
792	167.25
793	140.61
794	119.11
795	101.94
796	87.9
797	75.57
798	64.23
799	54.12
800	45.79
801	39.3
802	34.3
803	27.66
804	25.38
805	23.5
806	22.33
807	22
808	22.06
809	22.01
810	21.71
811	20.99
812	19.65
813	18.13
814	17.44
815	17.97
816	19.08
817	20.06
818	20.83
819	21.3
820	21.17
821	20.71
822	20.59
823	20.9
824	21.54
825	22.58
826	23.47
827	23.16
828	21.78
829	20.78
830	21.08
831	22.37
832	23.9
833	24.9
834	24.99
835	24.76
836	25.18
837	26.12
838	26.27
839	25.24
840	24.36
841	24.89
842	26.5
843	28.2
844	29.75
845	31.34
846	32.6
847	33.15
848	33.52
849	34.05
850	34.16
851	33.71
852	33.16
853	32.74
854	32.58
855	32.95
856	33.84
857	34.9
858	36.12
859	37.78
860	39.48
861	40.63
862	41.57
863	42.71
864	43.94
865	45.46
866	47.31
867	48.97
868	50.84
869	54.59
870	61.14
871	70.6
872	83.93
873	102.68
874	127.48
875	157.55
876	191.96
877	230.05
878	270.1
879	309.23
880	345.76
881	380.01
882	413.18
883	446.64
884	482.04
885	521.24
886	565.05
887	611.88
888	658.1
889	700.14
890	736.16
891	766.31
892	792.67
893	818.01
894	843.42
895	867.48
896	888.28
897	904.6
898	914.52
899	914.49
900	901.82
901	877.24
902	843.97
903	806
904	768.09
905	734.75
906	707.59
907	665.87
908	647.93
909	628.77
910	604.79
911	573.83
912	536.47
913	494.36
914	448.78
915	401.61
916	355.72
917	313.09
918	273.93
919	237.78
920	204.34
921	173.68
922	145.94
923	121.16
924	99.77
925	82.27
926	68.27
927	57.27
928	49.42
929	44.61
930	41.82
931	39.81
932	38.12
933	37.34
934	37.63
935	38.41
936	39.71
937	42.13
938	45.69
939	49.84
940	54.19
941	58.89
942	64.31
943	70.31
944	76.81
945	84.34
946	93.35
947	104.07
948	117.01
949	133.02
950	153.38
951	179.45
952	211.56
953	248.87
954	290.01
955	331.71
956	368.21
957	394.26
958	407.49
959	407.38
960	394.57
961	371.94
962	344.39
963	317.06
964	293.86
965	276.47
966	264.33
967	255.98
968	250.5
969	247.06
970	243.99
971	239.82
972	234.6
973	229.07
974	223.25
975	216.63
976	209.06
977	200.87
978	192.08
979	182.57
980	172.7
981	162.89
982	153.29
983	144.04
984	135.51
985	127.99
986	121.3
987	114.88
988	108.31
989	101.62
990	94.94
991	88.7
992	83.87
993	80.68
994	78.31
995	76.27
996	74.68
997	73.35
998	72.21
999	71.46
1000	70.97
1001	70.67
1002	70.97
1003	72.01
1004	73.15
1005	73.42
1006	72.56
1007	71.27
1008	70.48
1009	70.47
1010	70.63
1011	69.67
1012	68.95
1013	67.72
1014	66
1015	64.39
1016	63.2
1017	62.07
1018	60.41
1019	58.24
1020	56.21
1021	54.68
1022	53.39
1023	52.05
1024	50.56
1025	49.06
1026	47.72
1027	46.45
1028	44.9
1029	42.92
1030	40.95
1031	39.57
1032	38.79
1033	38.11
1034	37.02
1035	35.46
1036	34.02
1037	33.02
1038	32.05
1039	30.95
1040	30.2
1041	29.93
1042	29.54
1043	28.59
1044	27.55
1045	27.07
1046	26.79
1047	26
1048	24.85
1049	23.78
1050	22.69
1051	21.37
1052	20.22
1053	19.39
1054	18.35
1055	16.76
1056	14.99
1057	13.58
1058	12.6
1059	11.77
1060	10.86
1061	9.83
1062	8.78
1063	7.89
1064	7.29
1065	6.89
1066	6.39
1067	5.65
1068	4.57
1069	3.23
1070	2.15
1071	1.66
1072	1.41
1073	0.86
1074	0
1075	0
1076	0
1077	0
1078	0
1079	0
1080	0
1081	0
1082	0
1083	0
1084	0
1085	0
1086	0
1087	0.75
1088	1.4
1089	1.51
1090	1.45
1091	1.68
1092	2.03
1093	1.92
1094	1.22
1095	0.49
1096	0.29
1097	0.62
1098	1.03
1099	0.99
1100	0.43
1101	0
1102	0.12
1103	0.74
1104	1.16
1105	1.2
1106	1.25
1107	1.34
1108	1.09
1109	0.46
1110	0
1111	0
1112	0
1113	0
1114	0
1115	0
1116	0
1117	0
1118	0
1119	0.84
1120	1.8
1121	2.63
1122	3.25
1123	3.35
1124	2.74
1125	1.89
1126	1.52
1127	1.69
1128	1.97
1129	2.1
1130	2.02
1131	1.81
1132	1.74
1133	1.91
1134	2.17
1135	2.34
1136	2.21
1137	1.73
1138	1.23
1139	1.04
1140	1.14
1141	1.42
1142	1.83
1143	2.22
1144	2.42
1145	2.55
1146	2.69
1147	2.7
1148	2.59
1149	2.33
1150	1.78
1151	1.15
1152	1.03
1153	1.53
1154	2.06
1155	2.05
1156	1.42
1157	0.6
1158	0.11
1159	0
1160	0.03
1161	0.46
1162	1.39
1163	2.24
1164	2.38
1165	2.07
1166	2.12
1167	2.59
1168	2.79
1169	2.27
1170	1.55
1171	1.29
1172	1.52
1173	1.98
1174	2.48
1175	2.61
1176	2.18
1177	1.69
1178	1.64
1179	1.62
1180	1.11
1181	0.64
1182	1.01
1183	2.1
1184	3.03
1185	3.16
1186	2.58
1187	1.67
1188	0.69
1189	0
1190	0
1191	0
1192	0
1193	0
1194	0
1195	0
1196	0
1197	0
1198	0
1199	0
