# Supplementary material for: Improvement of Peak Integration in Capillary Electrophoresis: Reference Data Set No. 1
Source: Electrophoresis. 2026 Mar 11;47(4):276–94. doi: 10.1002/elps.70077 (PMC13084974; doi:10.1002/elps.70077)
Supplement: Supplementary file 2 — Supporting File 2: elps70077‐sup‐0002‐RawElectropherograms.zip. [file ELPS-47--s002.zip › Raw Electropherograms/com1-type3-sam4-R.csv]

1	0
2	0
3	0
4	0
5	0
6	0
7	0
8	0
9	0
10	0
11	0
12	0
13	0.35
14	0.47
15	0.18
16	0
17	0
18	0.47
19	0.97
20	1.17
21	1.09
22	1.09
23	1.44
24	2.56
25	2.8
26	2.5
27	1.98
28	2
29	2.59
30	2.94
31	2.58
32	1.78
33	0.86
34	0.12
35	0
36	0.46
37	0.98
38	1.1
39	1.08
40	1.32
41	1.71
42	1.77
43	1.39
44	1.13
45	1.55
46	2.25
47	2.37
48	1.82
49	1.4
50	1.95
51	3.37
52	4.37
53	4.27
54	3.73
55	2.98
56	1.87
57	1.35
58	2.11
59	3.06
60	2.93
61	2.13
62	1.84
63	2.09
64	2.08
65	1.95
66	2.34
67	1.93
68	1.31
69	0.97
70	0.88
71	0.86
72	0.94
73	1.31
74	1.8
75	2.1
76	2.3
77	2.53
78	2.6
79	2.52
80	2.44
81	2.31
82	2.19
83	2.3
84	2.51
85	2.65
86	2.77
87	2.91
88	2.97
89	2.85
90	2.46
91	1.83
92	1.29
93	1.18
94	1.6
95	2.41
96	3.24
97	3.76
98	3.75
99	3.36
100	2.99
101	2.88
102	2.77
103	2.37
104	1.98
105	2.22
106	2.94
107	3.12
108	1.86
109	1.34
110	0.84
111	0.54
112	0.6
113	0.75
114	0.7
115	0.54
116	0.64
117	1.06
118	1.48
119	1.93
120	2.5
121	2.79
122	2.66
123	2.49
124	2.3
125	2.09
126	0
127	0.66
128	0.77
129	0.05
130	0
131	0
132	0
133	0
134	0
135	0
136	0
137	0
138	0
139	0
140	0
141	0
142	0
143	0
144	0.17
145	0.28
146	0
147	0
148	0
149	0
150	0
151	0
152	0
153	0.52
154	1.52
155	1.87
156	1.51
157	1.03
158	0.59
159	0.03
160	0
161	0
162	0
163	0
164	0.02
165	0
166	0
167	0
168	0
169	0
170	0
171	0
172	0
173	0
174	0
175	0
176	0
177	0
178	0
179	0
180	0
181	0
182	0
183	0
184	0
185	0
186	0
187	0
188	0
189	0
190	0
191	0
192	0
193	0
194	0
195	0
196	0
197	0
198	0
199	0
200	0
201	0
202	0
203	0
204	0
205	0
206	0
207	0
208	0
209	0
210	0
211	0
212	0
213	0
214	0
215	0
216	0
217	0
218	0
219	0
220	0
221	0
222	0
223	0
224	0
225	0
226	0
227	0
228	0
229	0
230	0
231	0
232	0
233	0
234	0
235	0
236	0
237	0
238	0
239	0
240	0
241	0.54
242	1.21
243	1.12
244	1.09
245	1.28
246	1.31
247	1.28
248	1.45
249	1.77
250	1.99
251	1.96
252	1.84
253	1.81
254	1.67
255	1.42
256	1.5
257	1.86
258	1.97
259	1.63
260	1.02
261	0.51
262	0.42
263	0.84
264	1.7
265	2.69
266	3.24
267	2.96
268	2.08
269	1.43
270	1.62
271	2.43
272	3.23
273	3.59
274	2.66
275	2.3
276	2.6
277	2.96
278	2.73
279	2.04
280	1.45
281	1.26
282	1.5
283	1.8
284	1.49
285	0.43
286	0
287	0
288	0.2
289	0.34
290	0
291	0
292	0
293	0.1
294	0.22
295	0.34
296	0.56
297	0.7
298	0.79
299	1
300	1.19
301	1.35
302	1.66
303	1.8
304	1.35
305	0.93
306	1.4
307	2.25
308	2.3
309	1.64
310	1.31
311	1.5
312	1.62
313	1.55
314	1.67
315	1.68
316	0.19
317	0.13
318	0.66
319	1
320	0.87
321	0.2
322	0
323	0
324	0
325	0
326	0
327	0
328	0.21
329	0
330	0
331	0
332	0
333	0
334	0
335	0
336	0
337	1.07
338	1.37
339	0.77
340	0
341	0
342	0
343	0
344	1.05
345	1.94
346	2.18
347	1.63
348	0.84
349	0.85
350	1.87
351	2.65
352	2.33
353	1.49
354	0.99
355	0.94
356	1.04
357	0.21
358	0
359	0
360	0
361	0
362	0
363	0
364	0
365	0
366	0
367	0
368	0
369	0
370	0
371	0.22
372	0.74
373	0.93
374	0.96
375	0.56
376	0
377	0
378	0
379	0
380	0.64
381	0.94
382	0.44
383	0
384	0
385	0
386	0.05
387	0.55
388	0.67
389	0.79
390	0.91
391	0.85
392	0.74
393	0.51
394	0
395	0
396	0
397	0
398	0.19
399	0
400	0
401	0
402	0
403	0.06
404	0.28
405	0.27
406	0.24
407	0.16
408	0
409	0
410	0
411	0.19
412	0.89
413	1.09
414	0.96
415	0.86
416	0.73
417	0.32
418	0
419	0
420	0
421	0
422	0
423	0
424	0
425	0.26
426	0.02
427	0
428	0
429	0
430	0
431	0
432	0
433	0
434	0
435	0
436	0
437	0
438	0
439	0.02
440	0
441	0
442	0
443	0
444	0
445	0
446	0
447	0
448	0
449	0
450	0
451	0
452	0
453	0
454	0
455	0
456	0
457	0
458	0
459	0
460	0
461	0
462	0
463	0
464	0
465	0
466	0
467	0
468	0
469	0
470	0
471	0.2
472	0.2
473	0
474	0
475	0
476	0
477	0
478	0
479	0
480	0
481	0
482	0
483	0
484	0
485	0
486	0
487	0
488	0
489	0
490	0
491	0
492	0
493	0
494	0
495	0
496	0
497	2.34
498	13.03
499	43.02
500	125.66
501	312.1
502	625.8
503	1012.48
504	1366.38
505	1616.6
506	1766.03
507	1854.81
508	1917.45
509	1972.74
510	2028.88
511	2087.68
512	2148.29
513	2210.38
514	2273.37
515	2335.06
516	2393.17
517	2444.17
518	2479.28
519	2485.36
520	2448.29
521	2352.96
522	2185.98
523	1641.95
524	1307.47
525	976.94
526	684.17
527	452.32
528	288.6
529	185.44
530	128.02
531	102.26
532	98.2
533	110.48
534	138.09
535	182.13
536	243.27
537	326.51
538	511.12
539	1198.62
540	3237.32
541	7018.47
542	10968.76
543	12180.13
544	9598.53
545	5356.38
546	2141.15
547	676.18
548	233.51
549	117.42
550	74.76
551	54.64
552	45.74
553	42.8
554	42.64
555	43.63
556	45.9
557	50.31
558	57.17
559	66.58
560	77.75
561	87.78
562	93.38
563	93.44
564	88.99
565	72.65
566	63.21
567	53.9
568	45
569	36.69
570	28.97
571	22
572	16.37
573	12.38
574	9.57
575	7.15
576	5.03
577	3.72
578	3.28
579	3.19
580	3.11
581	3.12
582	3.27
583	3.65
584	4.43
585	5.58
586	6.53
587	6.97
588	7.3
589	7.96
590	8.88
591	9.98
592	11.49
593	13.43
594	14.98
595	15.28
596	14.25
597	12.43
598	10.76
599	9.99
600	9.62
601	8.53
602	6.73
603	5.19
604	4.34
605	3.86
606	2.41
607	1.9
608	2.27
609	3.5
610	4.73
611	5.2
612	5.11
613	5.27
614	6.08
615	7.11
616	7.4
617	6.46
618	4.92
619	3.61
620	2.86
621	2.66
622	2.74
623	2.69
624	2.51
625	2.8
626	4.17
627	6.2
628	7.79
629	8.33
630	8.27
631	8.52
632	9.39
633	10.43
634	10.96
635	10.6
636	9.18
637	6.92
638	4.78
639	3.69
640	3.53
641	3.88
642	4.68
643	5.63
644	6.04
645	5.73
646	5.47
647	6.92
648	7.42
649	7.43
650	7.69
651	8.88
652	10.76
653	12.28
654	12.65
655	12.2
656	11.78
657	11.86
658	12.6
659	14.27
660	16.74
661	18.87
662	19.42
663	18.22
664	16.16
665	14.41
666	13.43
667	12.83
668	12.18
669	11.18
670	9.89
671	8.7
672	7.8
673	7.16
674	6.83
675	6.46
676	5.71
677	5.13
678	5.31
679	6.17
680	7.78
681	10.22
682	12.91
683	15
684	16.16
685	16.8
686	17.4
687	17.85
688	17.96
689	16.2
690	14.41
691	13.22
692	13.16
693	13.47
694	13.23
695	12.46
696	11.78
697	11.4
698	11.3
699	11.45
700	11.75
701	11.82
702	11.41
703	10.87
704	10.78
705	11.21
706	11.48
707	10.89
708	9.84
709	9.46
710	9.86
711	10.21
712	10.34
713	10.74
714	11.25
715	11.51
716	12.17
717	13.75
718	15.38
719	15.9
720	15.54
721	15.26
722	15.23
723	15
724	14.36
725	13.56
726	13.14
727	13.44
728	14.29
729	15.55
730	19.76
731	22.21
732	24.47
733	26.31
734	27.83
735	29
736	29.27
737	28.44
738	27.48
739	27.24
740	27.48
741	27.89
742	28.92
743	30.6
744	32.02
745	32.52
746	32.12
747	31.06
748	29.81
749	29.04
750	28.89
751	28.78
752	28.39
753	27.97
754	27.86
755	28.16
756	28.79
757	29.93
758	32.12
759	35.59
760	40.19
761	46.31
762	55.68
763	71.01
764	95.49
765	133.37
766	192.12
767	284.26
768	426.84
769	639.95
770	945.33
771	1903.68
772	2559.6
773	3293.84
774	4035.39
775	4683.45
776	5128.16
777	5281.73
778	5102.91
779	4611.07
780	3890.82
781	3071.82
782	2282.95
783	1612.32
784	1096.84
785	732.33
786	490.45
787	336.61
788	241.22
789	182.07
790	143.65
791	116.59
792	96.2
793	80.47
794	68.26
795	58.61
796	50.78
797	44.07
798	37.65
799	31.52
800	26.51
801	22.79
802	19.75
803	17.02
804	14.45
805	11.88
806	9.61
807	8.3
808	8.21
809	9.03
810	9.7
811	9.28
812	8.14
813	7.13
814	5.83
815	6.19
816	7.52
817	8.96
818	9.45
819	8.83
820	8
821	7.92
822	8.66
823	9.41
824	9.3
825	8.31
826	7.34
827	7.28
828	8.17
829	9.52
830	10.7
831	11.24
832	11.01
833	10.3
834	9.68
835	9.62
836	9.97
837	10.19
838	10.33
839	10.78
840	11.35
841	11.49
842	11.29
843	11.42
844	12.25
845	13.42
846	14.42
847	15.13
848	15.63
849	16
850	16.22
851	16.05
852	15.21
853	13.84
854	13.08
855	14.08
856	14.72
857	14.88
858	15.26
859	16.13
860	17.09
861	17.78
862	18.45
863	19.34
864	20.25
865	21.16
866	22.36
867	23.96
868	26.01
869	28.67
870	31.79
871	35.33
872	40.11
873	47.63
874	58.72
875	72.96
876	89.37
877	107.27
878	126.2
879	145.26
880	163.31
881	179.97
882	195.89
883	211.89
884	228.57
885	246.44
886	265.96
887	286.9
888	308.09
889	328.39
890	347.28
891	364.19
892	378.63
893	391.24
894	403.29
895	415.09
896	434.57
897	440.19
898	441.62
899	437.97
900	428.41
901	413.21
902	394.88
903	376.74
904	360.39
905	345.97
906	333.65
907	323.36
908	314.27
909	305.18
910	294.58
911	280.99
912	263.73
913	243.35
914	221
915	197.59
916	174.31
917	152.64
918	133.22
919	115.71
920	99.79
921	85.38
922	72.31
923	60.43
924	49.89
925	40.86
926	33.63
927	28.52
928	25.3
929	22.99
930	20.73
931	18.59
932	17.29
933	17.28
934	18.06
935	18.75
936	19.36
937	22.2
938	23.76
939	25.51
940	28.25
941	32.36
942	37.33
943	42.13
944	46.46
945	50.99
946	56.26
947	62.84
948	72.25
949	86.11
950	105.51
951	131.53
952	164.57
953	203.08
954	243.37
955	280.41
956	309.24
957	325.51
958	326.45
959	312.47
960	286.97
961	255
962	222.41
963	193.82
964	170.84
965	153.53
966	141.86
967	134.79
968	130.28
969	126.63
970	123.14
971	119.68
972	116.05
973	112.31
974	108.81
975	105.59
976	102.2
977	98.28
978	93.77
979	88.85
980	78.44
981	73.59
982	69.24
983	64.75
984	60
985	55.69
986	51.91
987	48.44
988	45.65
989	43.62
990	41.71
991	39.6
992	37.62
993	36.12
994	35.09
995	34.16
996	33.02
997	31.91
998	31.49
999	32.04
1000	32.87
1001	33.11
1002	32.8
1003	32.55
1004	32.49
1005	32.32
1006	32.07
1007	31.98
1008	31.93
1009	31.76
1010	31.59
1011	31.47
1012	31.23
1013	30.94
1014	30.61
1015	29.88
1016	28.7
1017	27.73
1018	27.21
1019	26.54
1020	25.47
1021	23.74
1022	22.93
1023	22.16
1024	21.99
1025	22.06
1026	21.29
1027	19.7
1028	18.36
1029	17.66
1030	16.97
1031	15.94
1032	14.96
1033	14.48
1034	14.38
1035	14.15
1036	13.5
1037	12.67
1038	12.06
1039	11.74
1040	11.41
1041	11.01
1042	10.84
1043	11.03
1044	11.37
1045	11.58
1046	11.3
1047	10.66
1048	10.28
1049	10.27
1050	10.12
1051	9.6
1052	8.74
1053	7.5
1054	6.29
1055	5.97
1056	6.31
1057	5.91
1058	4.1
1059	1.99
1060	0.88
1061	0.68
1062	0.48
1063	0
1064	0
1065	0
1066	0
1067	0
1068	0
1069	0
1070	0
1071	0
1072	0
1073	0
1074	0
1075	0
1076	0
1077	0
1078	0
1079	0
1080	0
1081	0
1082	0
1083	0
1084	0
1085	0
1086	0
1087	0
1088	0
1089	0
1090	0
1091	0
1092	0
1093	0
1094	0
1095	0
1096	0
1097	0
1098	0
1099	0
1100	0
1101	0
1102	0
1103	0
1104	0
1105	0
1106	0
1107	0
1108	0
1109	0
1110	0
1111	0
1112	0
1113	0
1114	0
1115	0
1116	0
1117	0
1118	0
1119	0
1120	0
1121	0
1122	0
1123	0
1124	0
1125	0
1126	0
1127	0
1128	0
1129	0
1130	0
1131	0
1132	0
1133	0
1134	0
1135	0
1136	0
1137	0
1138	0
1139	0
1140	0
1141	0
1142	0
1143	0
1144	1.09
1145	2.1
1146	2.3
1147	2.21
1148	1.85
1149	1.52
1150	1.12
1151	0.59
1152	0.49
1153	1.35
1154	2.67
1155	3.27
1156	2.79
1157	2.08
1158	1.86
1159	2.07
1160	2.53
1161	2.94
1162	2.9
1163	2.6
1164	2.63
1165	3.2
1166	3.87
1167	3.94
1168	3.19
1169	2.06
1170	1.29
1171	1.3
1172	1.86
1173	2.23
1174	1.79
1175	0.74
1176	0
1177	0
1178	0
1179	0
1180	0
1181	0
1182	0
1183	0
1184	0
1185	0
1186	0
1187	0
1188	0
1189	0
1190	0
1191	0
1192	0
1193	0
1194	0
1195	0
1196	0
1197	0
1198	0
1199	0
