# Supplementary material for: Improvement of Peak Integration in Capillary Electrophoresis: Reference Data Set No. 1
Source: Electrophoresis. 2026 Mar 11;47(4):276–94. doi: 10.1002/elps.70077 (PMC13084974; doi:10.1002/elps.70077)
Supplement: Supplementary file 2 — Supporting File 2: elps70077‐sup‐0002‐RawElectropherograms.zip. [file ELPS-47--s002.zip › Raw Electropherograms/com1-type3-sam5-R.csv]

1	0
2	0
3	0
4	0
5	0
6	0
7	0
8	0
9	0
10	0
11	0
12	0
13	0
14	0
15	0
16	0
17	0
18	0
19	0
20	0
21	0
22	0
23	0
24	0
25	0
26	0
27	0
28	0
29	0
30	0
31	0
32	0
33	0
34	0
35	0
36	0
37	0
38	0
39	0
40	0
41	0
42	0
43	0
44	0
45	0
46	0
47	0
48	0
49	0
50	0
51	0
52	0
53	0
54	0
55	0
56	0
57	0
58	0
59	0
60	0
61	0
62	0
63	0
64	0
65	0
66	0
67	0
68	0
69	0
70	0
71	0
72	0
73	0
74	0
75	0
76	0
77	0
78	0
79	0
80	0
81	0
82	0
83	0
84	0
85	0
86	0
87	0
88	0
89	0
90	0
91	0
92	0
93	0
94	0
95	0
96	0
97	0
98	0
99	0
100	0
101	0
102	0
103	0
104	0
105	0
106	0
107	0
108	0
109	0
110	0
111	0
112	0
113	0
114	0
115	0
116	0
117	0
118	0
119	0
120	0
121	0
122	0
123	0
124	0.12
125	0.52
126	0.79
127	0.36
128	0
129	0
130	0.78
131	2.73
132	3.52
133	2.34
134	0.35
135	0
136	0
137	0
138	0.18
139	0.86
140	1.01
141	0.94
142	0.85
143	0.75
144	0.87
145	1.3
146	1.51
147	1.18
148	0.7
149	0.46
150	0.5
151	0.84
152	1.36
153	1.84
154	2.23
155	2.62
156	2.79
157	2.22
158	1.2
159	0.57
160	0.29
161	0
162	0
163	0
164	1.35
165	2.33
166	2.54
167	2.36
168	2.01
169	1.38
170	0.67
171	0.16
172	0
173	0.28
174	0.89
175	1.06
176	0.43
177	0
178	0
179	0
180	0
181	0
182	0
183	0
184	0
185	0
186	0
187	0.18
188	1.13
189	1.53
190	1.17
191	0.53
192	0.02
193	0
194	0
195	0
196	0.1
197	0.45
198	0.56
199	0.05
200	0
201	0
202	0
203	0.02
204	0.38
205	0.06
206	0
207	0
208	0
209	0
210	0
211	0
212	0
213	0
214	0
215	0
216	0
217	0
218	0
219	0
220	0
221	0
222	0
223	0
224	0
225	0
226	0
227	0
228	0.1
229	0.63
230	0.73
231	0.67
232	0.76
233	0
234	0
235	0
236	0
237	0
238	0.85
239	2.27
240	2.75
241	2.26
242	1.75
243	1.82
244	2.25
245	2.76
246	3.22
247	3.53
248	3.71
249	3.62
250	3.02
251	2.34
252	2.29
253	2.83
254	3.65
255	4.6
256	5.2
257	5.08
258	4.66
259	4.4
260	4.14
261	3.56
262	2.75
263	2.18
264	2.19
265	2.69
266	3.27
267	3.64
268	3.82
269	4.02
270	4.07
271	3.72
272	3.39
273	3.68
274	4.25
275	4.23
276	3.52
277	2.85
278	2.77
279	3.18
280	3.8
281	4.31
282	4.35
283	3.75
284	2.88
285	2.49
286	2.85
287	3.58
288	4.22
289	4.68
290	4.98
291	4.91
292	4.27
293	3.37
294	2.86
295	2.93
296	3.07
297	2.79
298	2.49
299	2.61
300	2.65
301	2.08
302	1.8
303	2.89
304	3.8
305	3.9
306	3.58
307	3.75
308	4.38
309	4.5
310	3.89
311	3.32
312	3.25
313	3.54
314	3.84
315	3.98
316	4.16
317	4.43
318	4.35
319	3.75
320	3.15
321	2.86
322	2.58
323	2.41
324	2.77
325	3.24
326	3.04
327	2.68
328	3.06
329	4.13
330	5.06
331	5.02
332	4.03
333	3.07
334	2.63
335	2.29
336	1.96
337	1.86
338	2.04
339	2.33
340	2.49
341	2.66
342	3.09
343	3.58
344	3.79
345	3.68
346	3.37
347	3.1
348	2.94
349	2.81
350	2.86
351	3.21
352	3.38
353	2.95
354	2.43
355	2.56
356	3.24
357	3.64
358	3.32
359	2.74
360	2.5
361	2.61
362	2.83
363	3.07
364	3.31
365	3.43
366	3.3
367	2.76
368	1.89
369	1.25
370	2.03
371	2.87
372	3.33
373	3.26
374	2.82
375	2.29
376	1.99
377	1.89
378	1.69
379	1.39
380	1.31
381	1.69
382	2.56
383	3.57
384	4
385	3.38
386	2.17
387	1.46
388	1.84
389	2.65
390	2.81
391	2.26
392	1.65
393	1.39
394	1.52
395	2.03
396	2.99
397	4
398	4.07
399	3.08
400	2.23
401	2.38
402	3.22
403	4.12
404	4.63
405	4.54
406	4.1
407	3.62
408	3.16
409	2.75
410	2.65
411	3.03
412	3.66
413	4.17
414	4.23
415	3.74
416	3.23
417	3.16
418	3.17
419	2.98
420	2.77
421	2.49
422	2.13
423	2.07
424	2.5
425	3.06
426	3.47
427	3.64
428	3.35
429	2.83
430	2.74
431	3.3
432	3.98
433	4.18
434	3.86
435	3.65
436	3.91
437	4.1
438	3.64
439	2.76
440	2.64
441	3.72
442	4.61
443	4.77
444	4.36
445	3.52
446	2.69
447	2.64
448	3.3
449	3.54
450	2.8
451	1.95
452	1.81
453	2.03
454	2.18
455	2.22
456	2.18
457	2.24
458	2.4
459	2.35
460	2.11
461	2.17
462	2.75
463	3.53
464	3.82
465	3.31
466	2.49
467	1.98
468	1.84
469	1.97
470	2.49
471	3.14
472	3.45
473	3.32
474	2.84
475	2.35
476	2.37
477	2.9
478	3.41
479	3.51
480	3.08
481	2.39
482	1.79
483	1.31
484	1.13
485	1.5
486	1.92
487	1.58
488	0.56
489	0
490	0
491	0
492	0.22
493	0.23
494	0.25
495	0.78
496	2.53
497	6.84
498	16.66
499	42.33
500	112.73
501	272.92
502	544.51
503	881.78
504	1193.43
505	1415.72
506	1547.9
507	1625.19
508	1731.68
509	1781.67
510	1831.15
511	1880.43
512	1930.39
513	1982.27
514	2036.15
515	2089.77
516	2138.48
517	2174.43
518	2185.86
519	2158.2
520	2075.72
521	1925.48
522	1704.47
523	1425.61
524	1117.71
525	817.83
526	558.93
527	360.44
528	225.45
529	143.96
530	100.44
531	81.49
532	78.81
533	87.99
534	107.49
535	138.32
536	182.68
537	242.68
538	354.19
539	756.3
540	2098.15
541	4991.83
542	8672.24
543	10694.96
544	9310.11
545	5671.43
546	2396.9
547	730.96
548	212.52
549	98.04
550	65.11
551	48.87
552	40.6
553	37.39
554	37.24
555	39.05
556	42.73
557	48.39
558	55.59
559	63.96
560	73.54
561	83.25
562	90.26
563	92.24
564	89.06
565	82.13
566	73.36
567	64.35
568	55.68
569	46.87
570	37.6
571	28.9
572	22.41
573	18.14
574	14.92
575	12.47
576	11.06
577	10.16
578	9.18
579	7.44
580	7.15
581	7.34
582	8.07
583	9.24
584	10.4
585	11.29
586	11.92
587	12.32
588	12.56
589	12.74
590	12.81
591	12.9
592	13.38
593	14.15
594	14.27
595	13.11
596	11.43
597	10.25
598	9.62
599	9.19
600	8.84
601	8.38
602	7.44
603	6.05
604	5.06
605	5.1
606	5.69
607	5.82
608	5.19
609	4.43
610	4.16
611	4.17
612	4.12
613	4.25
614	4.84
615	5.49
616	5.64
617	5.25
618	4.56
619	3.55
620	2.55
621	2.41
622	3.35
623	4.4
624	4.89
625	4.95
626	4.9
627	4.94
628	5.12
629	5.44
630	5.77
631	5.85
632	5.73
633	5.88
634	6.37
635	6.71
636	6.56
637	6.21
638	5.84
639	5.28
640	4.6
641	4.17
642	4.26
643	4.97
644	5.79
645	5.77
646	4.99
647	5.6
648	6.89
649	7.81
650	8.37
651	8.89
652	9.37
653	9.91
654	10.82
655	11.77
656	12.03
657	11.46
658	10.42
659	9.35
660	8.66
661	8.34
662	7.81
663	6.95
664	6.5
665	6.81
666	7.29
667	7.47
668	7.21
669	6.49
670	5.62
671	5.14
672	5.06
673	4.79
674	4.12
675	3.46
676	3.05
677	2.98
678	3.5
679	4.62
680	5.77
681	6.37
682	6.55
683	6.9
684	7.55
685	7.94
686	7.59
687	6.83
688	6.53
689	6.97
690	7.43
691	7.3
692	7.11
693	7.43
694	7.67
695	7.18
696	6.43
697	6.04
698	5.93
699	5.87
700	6.05
701	6.44
702	6.79
703	7.21
704	7.71
705	8.04
706	8.11
707	8.13
708	8.28
709	8.66
710	9.31
711	9.99
712	10.24
713	9.93
714	9.55
715	9.48
716	9.57
717	9.38
718	9.6
719	9.76
720	9.32
721	8.53
722	8.24
723	8.87
724	9.95
725	10.77
726	11.35
727	11.96
728	12.4
729	12.6
730	12.86
731	13.37
732	13.73
733	13.49
734	13.11
735	13.49
736	14.43
737	14.95
738	14.94
739	14.9
740	14.93
741	14.94
742	15.24
743	15.99
744	16.73
745	17.44
746	18.56
747	19.66
748	20
749	19.74
750	19.28
751	18.92
752	19.28
753	20.39
754	21.35
755	21.9
756	22.51
757	23.31
758	24.26
759	25.74
760	28.53
761	32.79
762	37.87
763	44.02
764	53.14
765	67.4
766	88.45
767	118.73
768	162.42
769	224.89
770	311.93
771	428.72
772	576.12
773	747.69
774	930.29
775	1104.27
776	1243.82
777	1323.21
778	1326.06
779	1250.96
780	1111.48
781	932.02
782	740.45
783	560.65
784	408.49
785	291
786	150.65
787	114.41
788	91.72
789	76.79
790	65.7
791	56.92
792	50
793	44.2
794	38.6
795	33.19
796	28.51
797	24.52
798	20.81
799	17.6
800	15.28
801	13.41
802	11.44
803	9.9
804	9.61
805	10.01
806	9.88
807	9.1
808	8.32
809	7.72
810	7.16
811	6.55
812	6.04
813	5.86
814	5.71
815	5.46
816	5.56
817	5.93
818	5.81
819	5.15
820	4.56
821	4.45
822	4.91
823	5.74
824	6.28
825	6.18
826	5.8
827	5.48
828	5.43
829	5.89
830	6.6
831	6.72
832	6.1
833	5.79
834	6.4
835	7.33
836	7.76
837	7.59
838	7.2
839	7.06
840	7.38
841	8
842	8.21
843	7.54
844	6.51
845	6.05
846	6.73
847	8.13
848	9.03
849	8.86
850	8.31
851	7.93
852	7.45
853	6.74
854	6.78
855	7.41
856	7.61
857	7.61
858	7.97
859	8.4
860	8.39
861	8.15
862	8.19
863	8.6
864	9.14
865	9.62
866	10.21
867	11.15
868	12.16
869	12.72
870	12.87
871	13.06
872	13.85
873	15.97
874	19.72
875	24.26
876	28.64
877	32.93
878	37.49
879	42.15
880	46.58
881	50.65
882	54.63
883	58.89
884	63.59
885	68.94
886	74.99
887	81.21
888	87.07
889	92.55
890	97.58
891	101.83
892	105.17
893	108.01
894	110.86
895	113.7
896	116.11
897	117.67
898	118.24
899	117.95
900	116.66
901	114.17
902	110.54
903	106
904	101.12
905	96.68
906	93.15
907	90.41
908	87.81
909	84.88
910	81.66
911	78.15
912	74.13
913	69.62
914	64.93
915	59.9
916	54.21
917	48.17
918	42.63
919	38.03
920	34.01
921	30.13
922	26.54
923	23.54
924	18.68
925	16.34
926	14.17
927	12.58
928	11.9
929	11.89
930	11.93
931	11.74
932	11.44
933	11.02
934	10.55
935	10.34
936	10.55
937	10.97
938	11.38
939	12.01
940	13.26
941	14.84
942	16.01
943	16.72
944	17.93
945	20.43
946	24
947	28.27
948	33.87
949	42.21
950	54.67
951	72.2
952	94.83
953	121.54
954	150.55
955	179.48
956	205.01
957	223.03
958	230.37
959	226.36
960	212.24
961	189.68
962	161.25
963	131.38
964	104.73
965	83.76
966	68.27
967	56.82
968	48.44
969	43.03
970	40.16
971	38.51
972	37.01
973	35.53
974	34.27
975	33.16
976	32.06
977	30.99
978	29.93
979	28.72
980	27.15
981	25.27
982	23.38
983	21.67
984	20.27
985	19.4
986	18.97
987	18.4
988	17.4
989	16.36
990	15.6
991	14.7
992	13.28
993	11.83
994	11.58
995	12.34
996	12.79
997	12.8
998	12.7
999	12.47
1000	11.92
1001	11.25
1002	10.87
1003	11.1
1004	11.95
1005	12.8
1006	13.14
1007	13.06
1008	12.66
1009	12.06
1010	11.44
1011	10.64
1012	9.68
1013	9.37
1014	10.1
1015	10.99
1016	11.18
1017	10.89
1018	10.7
1019	10.63
1020	10.22
1021	9.21
1022	8
1023	7.28
1024	7.25
1025	7.42
1026	7.27
1027	6.95
1028	6.79
1029	6.97
1030	7.68
1031	8.6
1032	8.87
1033	8.38
1034	7.84
1035	7.66
1036	7.59
1037	7.3
1038	6.95
1039	7.06
1040	7.72
1041	8.42
1042	8.58
1043	8.19
1044	7.68
1045	7.33
1046	6.95
1047	6.58
1048	6.45
1049	6.22
1050	5.81
1051	5.97
1052	6.75
1053	6.84
1054	5.77
1055	4.73
1056	4.58
1057	5.01
1058	5.58
1059	5.92
1060	5.65
1061	5.03
1062	4.68
1063	4.35
1064	3.88
1065	3.26
1066	2.44
1067	1.59
1068	0.88
1069	0
1070	0
1071	0
1072	0
1073	0
1074	0
1075	0
1076	0
1077	0
1078	0
1079	0
1080	0
1081	0
1082	0
1083	0
1084	0
1085	0
1086	0
1087	0
1088	0
1089	0
1090	0
1091	0
1092	0
1093	0
1094	0
1095	0
1096	0
1097	0
1098	0
1099	0
1100	0
1101	0
1102	0
1103	0
1104	0
1105	0
1106	0
1107	0
1108	0
1109	0
1110	0
1111	0
1112	0
1113	0
1114	0
1115	0
1116	0
1117	0
1118	0
1119	0
1120	0
1121	0
1122	0
1123	0
1124	0
1125	0
1126	0
1127	0
1128	0
1129	0
1130	0
1131	0
1132	0
1133	0
1134	0
1135	0
1136	0
1137	0
1138	0
1139	0
1140	0
1141	0.76
1142	1.16
1143	1.22
1144	1.47
1145	1.61
1146	1.05
1147	0.22
1148	0
1149	0.53
1150	1.16
1151	1.13
1152	0.62
1153	0.43
1154	0.78
1155	1.25
1156	1.56
1157	1.58
1158	1.34
1159	1.22
1160	1.43
1161	1.76
1162	1.87
1163	1.57
1164	1.03
1165	0.61
1166	0.44
1167	0.34
1168	0.22
1169	0.16
1170	0.38
1171	0.96
1172	1.65
1173	1.98
1174	1.54
1175	0.59
1176	0
1177	0.01
1178	0.04
1179	0
1180	0.12
1181	0.42
1182	0.62
1183	0.55
1184	0
1185	0
1186	0
1187	0
1188	0
1189	0
1190	0
1191	0
1192	0
1193	0
1194	0
1195	0
1196	0
1197	0
1198	0
1199	0
