# Supplementary material for: Improvement of Peak Integration in Capillary Electrophoresis: Reference Data Set No. 1
Source: Electrophoresis. 2026 Mar 11;47(4):276–94. doi: 10.1002/elps.70077 (PMC13084974; doi:10.1002/elps.70077)
Supplement: Supplementary file 2 — Supporting File 2: elps70077‐sup‐0002‐RawElectropherograms.zip. [file ELPS-47--s002.zip › Raw Electropherograms/com1-type3-sam6-R.csv]

1	0
2	0
3	0
4	0
5	0
6	0
7	0
8	0
9	0
10	0
11	0
12	0
13	0
14	0
15	0
16	0
17	0
18	0
19	0
20	0
21	0
22	0
23	0
24	0
25	0
26	0
27	0
28	0
29	0
30	0
31	0
32	0
33	0
34	0
35	0
36	0
37	0
38	0
39	0
40	0
41	0
42	0
43	0
44	0
45	0
46	0
47	0
48	0
49	0
50	0
51	0
52	0
53	0
54	0
55	0
56	0
57	0
58	0
59	0
60	0
61	0
62	0
63	0
64	0
65	0
66	0
67	0
68	0
69	0
70	0
71	0
72	0
73	0
74	0
75	0
76	0
77	0
78	0
79	0
80	0
81	0
82	0
83	0
84	0
85	0
86	0
87	0
88	0
89	0
90	0
91	0
92	0
93	0
94	0
95	0
96	0
97	0
98	0
99	0
100	0
101	0
102	0
103	0
104	0
105	0
106	0
107	0
108	0
109	0
110	0
111	0
112	0
113	0
114	0
115	0
116	0
117	0
118	0
119	0
120	0
121	0
122	0
123	0
124	0
125	0
126	0
127	0
128	0
129	0
130	0
131	0
132	0
133	0
134	0
135	0
136	0.07
137	0.38
138	0
139	0
140	0
141	0
142	0
143	0
144	0
145	0
146	0
147	0.39
148	1.31
149	1.72
150	1.55
151	0.96
152	0
153	0
154	0
155	0
156	0
157	0
158	0
159	0
160	0
161	0
162	0
163	0
164	0
165	0
166	0.2
167	0.25
168	0
169	0
170	0
171	0
172	0
173	0
174	0.47
175	0.89
176	0.62
177	0.04
178	0
179	0
180	0
181	0
182	0
183	0
184	0
185	0
186	0
187	0
188	0
189	0
190	0
191	0
192	0
193	0
194	0
195	0
196	0
197	0
198	0
199	0
200	0
201	0
202	0
203	0
204	0
205	0
206	0
207	0
208	0
209	0.09
210	0
211	0
212	0
213	0
214	0
215	0
216	0
217	0
218	0
219	0
220	0
221	0
222	0
223	0
224	0
225	0
226	0
227	0
228	0
229	0
230	0
231	0
232	0
233	0
234	0
235	0
236	0
237	0
238	0
239	0
240	0
241	0
242	0
243	0.02
244	1.54
245	1.96
246	1.41
247	1.03
248	1.02
249	0.92
250	0.98
251	1.51
252	1.84
253	1.5
254	0.93
255	0.66
256	0.75
257	0.96
258	0.97
259	0.92
260	1.38
261	2.36
262	3.01
263	2.69
264	1.8
265	1.29
266	1.54
267	2.03
268	2.34
269	2.57
270	2.95
271	3.29
272	3.16
273	2.61
274	1.1
275	0.51
276	0.68
277	1.49
278	2.01
279	1.54
280	0.53
281	0.17
282	0.87
283	1.83
284	2.26
285	2.49
286	2.97
287	3.14
288	2.65
289	2.27
290	2.51
291	2.82
292	2.39
293	1.22
294	0.32
295	0.69
296	1.92
297	2.91
298	3.44
299	3.82
300	3.82
301	3.09
302	2.29
303	2.08
304	2.14
305	2.14
306	2.21
307	2.19
308	1.92
309	1.86
310	2.37
311	3.15
312	3.79
313	4.09
314	4.1
315	3.82
316	1.34
317	0
318	0
319	1.4
320	3.05
321	3.2
322	1.77
323	0.44
324	0.5
325	1.38
326	1.55
327	0.7
328	0.2
329	0.96
330	2.36
331	3.32
332	3.3
333	2.33
334	1.07
335	0.5
336	0.92
337	1.82
338	2.55
339	2.68
340	2.24
341	1.52
342	0.75
343	0.23
344	0.34
345	1.07
346	1.93
347	2.52
348	2.67
349	2.36
350	1.92
351	1.79
352	1.94
353	2.06
354	2.2
355	2.24
356	1.91
357	1.32
358	0.7
359	0
360	0
361	0.72
362	1.65
363	2.05
364	2.11
365	2.07
366	2.19
367	2.53
368	2.7
369	2.35
370	1.75
371	1.43
372	1.49
373	1.69
374	1.9
375	1.97
376	1.73
377	1.34
378	1.03
379	0.97
380	1.4
381	2.06
382	1.86
383	0.69
384	0.08
385	0.59
386	1.16
387	1.16
388	1.04
389	1.32
390	1.88
391	2.14
392	1.68
393	0.83
394	0.32
395	0.36
396	0.58
397	0.76
398	0.94
399	1.17
400	1.74
401	2
402	1.49
403	0.86
404	0.78
405	1.18
406	1.96
407	3
408	3.63
409	3.44
410	2.98
411	2.6
412	1.85
413	0.79
414	0.27
415	0.49
416	0.87
417	1.24
418	1.8
419	2.18
420	1.88
421	1.33
422	1.26
423	1.46
424	1.19
425	0.51
426	0.35
427	1.06
428	1.98
429	2.58
430	2.99
431	3.25
432	3.04
433	2.17
434	1.12
435	0.35
436	0
437	0
438	0.49
439	2.59
440	3.04
441	3.41
442	3.64
443	3.38
444	2.59
445	1.57
446	0.69
447	0.17
448	0.03
449	0.24
450	0.8
451	1.45
452	1.75
453	1.62
454	1.51
455	1.64
456	1.67
457	1.56
458	1.68
459	1.87
460	1.77
461	1.41
462	1.01
463	0.9
464	1.14
465	1.36
466	1.24
467	0.92
468	0.58
469	0.29
470	0.35
471	0.78
472	0.94
473	0.64
474	0.62
475	1.23
476	1.86
477	2.01
478	1.91
479	2.09
480	2.59
481	2.94
482	2.51
483	2.08
484	1.61
485	0.89
486	0.04
487	0
488	0.45
489	1.02
490	0.7
491	0.06
492	0
493	0
494	0
495	0
496	0
497	0.73
498	4.08
499	12.87
500	37.85
501	108.39
502	274.7
503	570.24
504	957.07
505	1332.81
506	1610.88
507	1778.41
508	1873.83
509	1937.45
510	1992.05
511	2046.56
512	2102.18
513	2157.83
514	2213.61
515	2270.48
516	2327.75
517	2379.98
518	2417.18
519	2428.25
520	2400.86
521	2320.27
522	2174.41
523	1687.97
524	1378.52
525	1063.18
526	774.15
527	534.92
528	355.42
529	233.32
530	158.52
531	118.29
532	101.97
533	103.05
534	118.67
535	148.18
536	191.84
537	250.68
538	350.13
539	677.81
540	1816.45
541	4495.91
542	8350.14
543	11137.21
544	10595.83
545	7158.19
546	3424.62
547	1198.28
548	370.87
549	153.76
550	92.55
551	65.23
552	50.6
553	43.21
554	40.26
555	39.96
556	41.61
557	45.33
558	50.99
559	58.24
560	66.82
561	75.74
562	82.72
563	86.06
564	85.83
565	76.32
566	68.16
567	59.45
568	50.87
569	42.66
570	34.95
571	27.6
572	20.79
573	15.23
574	11.6
575	9.6
576	7.94
577	6.1
578	5.04
579	4.91
580	4.48
581	3.33
582	2.53
583	3.06
584	4.43
585	5.19
586	5.15
587	5.57
588	6.58
589	6.99
590	6.74
591	6.92
592	7.63
593	7.93
594	7.54
595	7.04
596	6.82
597	6.98
598	7.3
599	7.24
600	6.62
601	5.87
602	5.36
603	5.26
604	5.32
605	4.99
606	3.49
607	3.55
608	4.37
609	5.07
610	4.81
611	4
612	3.41
613	2.95
614	2.32
615	2.04
616	2.64
617	3.82
618	4.82
619	5.09
620	4.57
621	3.8
622	3.72
623	4.53
624	5.3
625	5.2
626	4.46
627	4.04
628	4.53
629	5.62
630	6.39
631	6.34
632	6.02
633	6.3
634	7.03
635	7.34
636	6.77
637	5.73
638	4.95
639	4.42
640	3.53
641	2.32
642	1.77
643	2.31
644	3.27
645	3.71
646	3.17
647	2.04
648	2.12
649	4.43
650	7.61
651	11.06
652	14.8
653	19.28
654	24.4
655	28.98
656	31.52
657	31.29
658	28.21
659	22.63
660	16.03
661	10.65
662	7.38
663	5.17
664	3.18
665	1.89
666	1.67
667	1.85
668	1.77
669	1.68
670	2.25
671	3.25
672	3.46
673	2.29
674	0.81
675	0.45
676	0.97
677	1.37
678	1.52
679	1.69
680	1.72
681	1.6
682	1.86
683	2.72
684	3.49
685	3.55
686	3.17
687	2.91
688	3.11
689	2.74
690	1.86
691	1.36
692	1.38
693	0.88
694	0
695	0
696	0
697	0.21
698	1.62
699	2.56
700	2.65
701	2.32
702	2.08
703	1.81
704	1.52
705	1.59
706	1.98
707	2.36
708	2.78
709	3.24
710	3.47
711	3.41
712	3.26
713	3.1
714	2.84
715	2.4
716	1.82
717	1.51
718	1.71
719	2.04
720	2.23
721	2.32
722	2.27
723	2.17
724	2.04
725	1.78
726	1.59
727	1.56
728	1.63
729	2.23
730	4.33
731	4.18
732	3.54
733	3.14
734	3.48
735	4.49
736	5.27
737	5.2
738	4.82
739	4.64
740	4.45
741	4.02
742	3.6
743	3.61
744	4.26
745	5.34
746	6.46
747	7.12
748	6.95
749	6.23
750	5.61
751	5.59
752	6.01
753	6.24
754	6.12
755	6.17
756	6.57
757	7.14
758	7.99
759	9.24
760	10.34
761	10.7
762	10.72
763	11.78
764	15.04
765	20.93
766	29.37
767	40.74
768	56.82
769	80.22
770	112.82
771	205.61
772	261.35
773	316.92
774	364.94
775	397.3
776	407.97
777	395.12
778	361.48
779	312.91
780	256.62
781	199.93
782	149.24
783	108.42
784	78.02
785	56.67
786	43
787	35.62
788	31.97
789	29.18
790	26.52
791	24.97
792	24.35
793	23.15
794	20.61
795	17.21
796	13.9
797	11.63
798	10.4
799	9.19
800	7.56
801	6.18
802	5.63
803	5.73
804	6.09
805	6.46
806	6.56
807	6.13
808	5.47
809	5.16
810	5.07
811	4.79
812	4.42
813	4.02
814	2.31
815	1.68
816	1.25
817	0.78
818	0.43
819	0.53
820	1.26
821	2.45
822	3.46
823	3.79
824	3.82
825	4.05
826	4.11
827	3.49
828	2.69
829	2.5
830	2.8
831	3.06
832	3.45
833	4.18
834	4.61
835	4.21
836	3.3
837	2.52
838	2.28
839	2.4
840	2.36
841	2.15
842	2.13
843	2.34
844	2.54
845	2.65
846	2.8
847	2.93
848	3.04
849	3.44
850	3.98
851	3.99
852	3.3
853	2.35
854	2.08
855	2.45
856	2.36
857	1.94
858	1.4
859	1.14
860	1.67
861	2.43
862	2.19
863	1.08
864	0.62
865	1.41
866	2.43
867	2.99
868	3.31
869	3.42
870	3.19
871	3.25
872	4.26
873	5.74
874	6.8
875	7.79
876	9.55
877	11.69
878	13.23
879	13.9
880	14.2
881	15.06
882	16.83
883	18.91
884	20.65
885	22.35
886	24.5
887	26.57
888	27.63
889	28.11
890	29.31
891	31.6
892	34.37
893	36.88
894	38.63
895	39.14
896	38.21
897	36.11
898	35.79
899	35.18
900	34.37
901	33.51
902	32.55
903	31.8
904	31.41
905	31.08
906	30.33
907	29.12
908	27.97
909	27.04
910	25.77
911	23.99
912	22.22
913	20.68
914	19.1
915	17.4
916	16.04
917	15.49
918	15.39
919	14.48
920	12.24
921	9.95
922	8.82
923	8.28
924	7.56
925	6.9
926	6.55
927	6.53
928	6.87
929	7
930	6.37
931	5.32
932	4.33
933	3.68
934	3.91
935	5.12
936	6.37
937	6.69
938	7.01
939	8.35
940	9.26
941	9.13
942	8.96
943	9.84
944	11.67
945	13.68
946	15.86
947	19.41
948	25.99
949	36.64
950	51.85
951	72.21
952	97.94
953	127.55
954	158.14
955	186.83
956	210.55
957	225.44
958	228.31
959	218.84
960	199.5
961	173.9
962	145.49
963	117.19
964	91.22
965	69.33
966	52.69
967	40.92
968	32.65
969	26.83
970	22.82
971	20.08
972	18.31
973	17.21
974	16.16
975	14.86
976	13.79
977	13.24
978	12.89
979	12.6
980	10.95
981	9.43
982	8.8
983	8.94
984	8.63
985	7.83
986	7.47
987	7.93
988	8.57
989	8.23
990	6.71
991	5.19
992	4.72
993	4.98
994	4.94
995	4.17
996	3.18
997	2.55
998	2.29
999	2.2
1000	2.16
1001	2.34
1002	2.91
1003	3.52
1004	3.64
1005	3.52
1006	3.72
1007	4.04
1008	3.85
1009	2.94
1010	1.82
1011	1.35
1012	1.97
1013	3.23
1014	4.15
1015	4.34
1016	4.39
1017	4.66
1018	4.72
1019	4
1020	2.57
1021	1.06
1022	1.8
1023	2.31
1024	1.98
1025	1.3
1026	1.05
1027	1.62
1028	2.72
1029	3.39
1030	2.88
1031	1.64
1032	0.98
1033	1.62
1034	2.8
1035	3.28
1036	2.7
1037	1.72
1038	1.17
1039	1.23
1040	1.63
1041	2.12
1042	2.49
1043	2.66
1044	2.97
1045	3.76
1046	4.63
1047	4.95
1048	4.91
1049	4.91
1050	4.65
1051	3.93
1052	3.27
1053	3.18
1054	3.35
1055	3.17
1056	2.73
1057	2.4
1058	2.13
1059	1.73
1060	1.24
1061	0.89
1062	1.63
1063	2.03
1064	1.79
1065	0.96
1066	0
1067	2.85
1068	2.49
1069	2.29
1070	2.62
1071	3.35
1072	3.7
1073	3.13
1074	1.91
1075	0.85
1076	0.68
1077	1.24
1078	1.63
1079	1.4
1080	0.96
1081	0.8
1082	1.02
1083	1.46
1084	1.85
1085	2.15
1086	2.61
1087	3.32
1088	3.72
1089	3.29
1090	2.36
1091	1.68
1092	1.22
1093	0.82
1094	0.71
1095	1.02
1096	1.64
1097	2.55
1098	3.35
1099	3.47
1100	3.13
1101	2.66
1102	1.73
1103	0.52
1104	0.33
1105	0.69
1106	0.82
1107	1.07
1108	1.45
1109	1.8
1110	2.18
1111	2.52
1112	2.57
1113	2.31
1114	2.13
1115	2.36
1116	3.01
1117	3.73
1118	4.08
1119	3.92
1120	3.47
1121	2.73
1122	1.63
1123	0.56
1124	0
1125	0.2
1126	1.06
1127	2.11
1128	2.84
1129	3.04
1130	2.87
1131	2.71
1132	2.46
1133	1.6
1134	0.52
1135	0.18
1136	0.38
1137	0.29
1138	0.1
1139	0.52
1140	1.41
1141	2.22
1142	2.63
1143	2.49
1144	2.06
1145	1.78
1146	1.28
1147	0.72
1148	0.56
1149	1.47
1150	2.89
1151	3.61
1152	3.46
1153	3.12
1154	2.73
1155	2.29
1156	2.15
1157	2.1
1158	1.52
1159	0.82
1160	0.93
1161	1.71
1162	2.58
1163	3.46
1164	3.75
1165	2.67
1166	0.92
1167	0
1168	0.09
1169	0.85
1170	1.68
1171	2.02
1172	1.74
1173	1.47
1174	1.87
1175	2.61
1176	2.81
1177	2.1
1178	0.86
1179	0.03
1180	0
1181	0
1182	0
1183	0
1184	0
1185	0
1186	0
1187	0
1188	0
1189	0
1190	0
1191	0
1192	0
1193	0
1194	0
1195	0
1196	0
1197	0
1198	0
1199	0
