# Supplementary material for: Improvement of Peak Integration in Capillary Electrophoresis: Reference Data Set No. 1
Source: Electrophoresis. 2026 Mar 11;47(4):276–94. doi: 10.1002/elps.70077 (PMC13084974; doi:10.1002/elps.70077)
Supplement: Supplementary file 2 — Supporting File 2: elps70077‐sup‐0002‐RawElectropherograms.zip. [file ELPS-47--s002.zip › Raw Electropherograms/com1-type3-sam7-R.csv]

1	0
2	0
3	0
4	0
5	0
6	0
7	0
8	0
9	0
10	0
11	0
12	0
13	0
14	0
15	0
16	0
17	0
18	0
19	0
20	0
21	0
22	0
23	0
24	0
25	0
26	0
27	0
28	0
29	0
30	0
31	0
32	0
33	0
34	0
35	0
36	0
37	0
38	0
39	0
40	0
41	0
42	1.51
43	2.7
44	2.54
45	1.37
46	0.35
47	0
48	0.11
49	0.59
50	1.42
51	2.08
52	2.12
53	1.92
54	1.73
55	1.16
56	0.27
57	0
58	0.64
59	1.12
60	0.64
61	0
62	0.22
63	1.29
64	1.95
65	1.65
66	1.04
67	0.66
68	0.66
69	0.86
70	0.63
71	0
72	0
73	0
74	0
75	0
76	0
77	0
78	0
79	0
80	0
81	0.78
82	1.41
83	1.5
84	1.2
85	0.96
86	1.11
87	1.41
88	1.42
89	1.53
90	2.41
91	3.42
92	3.45
93	2.99
94	3.09
95	3.38
96	3.11
97	2.53
98	2.13
99	2.03
100	2.15
101	2.21
102	1.91
103	1.38
104	1.05
105	1.09
106	1.38
107	1.55
108	1.18
109	0.43
110	0
111	0
112	0
113	0
114	0
115	0
116	0
117	0
118	0
119	0
120	0
121	0
122	0
123	0
124	0
125	0
126	0
127	0
128	0.88
129	1.59
130	1.77
131	1.03
132	0
133	0
134	0
135	0
136	0
137	0
138	0.36
139	0.54
140	0.25
141	0.21
142	0.98
143	1.81
144	1.79
145	1.23
146	0.82
147	0.4
148	0
149	0
150	0
151	0
152	0
153	0
154	0
155	0
156	0
157	0
158	0
159	0.09
160	0.8
161	1.11
162	0.97
163	1.01
164	1.39
165	1.42
166	0.74
167	0.13
168	0.09
169	0.01
170	0
171	0
172	0
173	0.38
174	1.71
175	2.39
176	1.98
177	0.72
178	0
179	0
180	0
181	0
182	0
183	0
184	0
185	0
186	0
187	0.04
188	0
189	0
190	0
191	0
192	0.17
193	0.38
194	0.26
195	0
196	0
197	0
198	0.07
199	0.75
200	1.32
201	1.27
202	0.41
203	0
204	0
205	0.18
206	0.64
207	0.38
208	0.11
209	0.35
210	0.61
211	0.32
212	0
213	0
214	0
215	0
216	0
217	0
218	0
219	0
220	0
221	0
222	0
223	0
224	0
225	0
226	0
227	0
228	0
229	0
230	0
231	0
232	0.43
233	0.78
234	0.21
235	0
236	0
237	0
238	0
239	0.6
240	0.91
241	0.87
242	1
243	1.66
244	2.56
245	3
246	2.86
247	2.61
248	2.51
249	2.31
250	2.02
251	1.92
252	1.87
253	1.4
254	0.8
255	0.92
256	1.81
257	2.73
258	3.25
259	3.63
260	4.23
261	4.94
262	5.34
263	5.43
264	5.46
265	5.47
266	5.48
267	5.39
268	4.74
269	3.78
270	3.63
271	4.4
272	4.97
273	4.9
274	4.86
275	5.24
276	5.51
277	5.18
278	4.58
279	4.27
280	4.17
281	3.78
282	3.2
283	3
284	3.18
285	2.97
286	3.17
287	3.71
288	4.1
289	4.17
290	4.04
291	3.8
292	3.57
293	3.56
294	3.74
295	3.87
296	4
297	4.24
298	4.13
299	3.27
300	2.34
301	2.08
302	2.11
303	1.75
304	1.64
305	2.8
306	4.67
307	5.56
308	5.1
309	4.36
310	3.97
311	3.62
312	3.27
313	3.45
314	4.13
315	4.51
316	4.06
317	3.1
318	2.37
319	2.4
320	2.96
321	3.3
322	3.12
323	3
324	3.05
325	2.72
326	2.16
327	1.93
328	1.83
329	1.74
330	2.08
331	2.68
332	3.02
333	3.13
334	3.39
335	3.8
336	3.86
337	3.08
338	2.06
339	2
340	3.12
341	4.25
342	4.26
343	3.12
344	1.94
345	1.89
346	2.8
347	3.48
348	3.41
349	2.96
350	2.3
351	1.58
352	1.59
353	2.41
354	2.93
355	2.74
356	2.68
357	3.19
358	3.63
359	3.54
360	3.22
361	3.07
362	3.14
363	3.23
364	3.14
365	2.99
366	3.05
367	3.33
368	3.53
369	3.32
370	3.06
371	3.27
372	3.43
373	2.72
374	1.6
375	1.37
376	2.19
377	2.84
378	2.75
379	2.71
380	3.19
381	3.7
382	3.83
383	3.62
384	3.14
385	2.57
386	2.2
387	2.23
388	2.49
389	2.98
390	3.53
391	3.93
392	4.14
393	3.94
394	3.28
395	2.74
396	2.73
397	2.89
398	2.74
399	2.22
400	1.8
401	2.07
402	2.74
403	3.03
404	2.94
405	2.81
406	2.59
407	2.47
408	2.89
409	3.69
410	4.15
411	4.03
412	3.88
413	4.03
414	4.12
415	3.8
416	3.35
417	3.09
418	2.77
419	2.37
420	2.38
421	2.66
422	2.59
423	2.26
424	2.26
425	2.58
426	2.76
427	2.83
428	2.96
429	2.91
430	2.65
431	2.62
432	2.91
433	3.28
434	3.72
435	4.25
436	4.6
437	4.54
438	4.14
439	3.63
440	3.01
441	2.15
442	1.31
443	1.05
444	1.35
445	1.6
446	1.46
447	1.42
448	1.9
449	2.4
450	2.29
451	1.75
452	1.41
453	1.59
454	2.27
455	3.26
456	4.25
457	4.79
458	4.51
459	3.52
460	2.31
461	1.6
462	1.95
463	2.98
464	3.73
465	4.05
466	4.44
467	4.78
468	4.77
469	4.67
470	4.53
471	3.91
472	2.62
473	1.32
474	0.87
475	1.41
476	2.36
477	3.07
478	3.21
479	2.91
480	2.63
481	2.8
482	3.19
483	3.33
484	3.02
485	2.45
486	2.14
487	2.43
488	2.5
489	1.66
490	0.98
491	2.28
492	2.39
493	2.49
494	3
495	2.93
496	1.87
497	1.65
498	5.03
499	14.38
500	36.23
501	92.99
502	224.21
503	453.67
504	746.62
505	1022.81
506	1222.4
507	1342.43
508	1413.46
509	1464.71
510	1511.69
511	1558.32
512	1603.56
513	1647.35
514	1691.37
515	1736.24
516	1780.07
517	1819.27
518	1848.7
519	1859.84
520	1839.84
521	1774.86
522	1655.27
523	1479.09
524	1254.75
525	1002.26
526	749.83
527	525.85
528	349.31
529	225.01
530	146.8
531	103.93
532	85.51
533	83.49
534	93.93
535	116.02
536	150.59
537	199.23
538	278.23
539	517.34
540	1371.91
541	3535.26
542	6938.71
543	9774.06
544	9771.8
545	6887.2
546	3399.84
547	1207.47
548	382.5
549	181.71
550	134.09
551	115.55
552	113.27
553	122.91
554	132.57
555	132.06
556	121.71
557	108.61
558	98.83
559	95.01
560	96.94
561	102.09
562	107.3
563	110.82
564	111.84
565	109.65
566	105.07
567	100.85
568	98.85
569	98.52
570	97.65
571	93.73
572	85.93
573	76.81
574	70.32
575	68.03
576	68.86
577	70.82
578	71.73
579	70.4
580	68.55
581	70.22
582	77.65
583	88.64
584	98.78
585	104.77
586	105.74
587	102.66
588	96.98
589	89.94
590	82.46
591	74.92
592	67.36
593	60.23
594	54.41
595	50.96
596	53.44
597	58.39
598	64.41
599	70.01
600	74.16
601	77.01
602	78.61
603	78.01
604	74.37
605	68.15
606	60.98
607	54.72
608	50.24
609	47.66
610	47.32
611	50.03
612	56.76
613	68.89
614	88.66
615	118.31
616	157.14
617	198.77
618	231.95
619	245.6
620	235.64
621	208.6
622	176.95
623	150.25
624	132.23
625	124.06
626	126.59
627	139.42
628	160.29
629	185.59
630	210.65
631	229.37
632	236.16
633	229.79
634	214.95
635	199.2
636	188.34
637	183.88
638	183.34
639	182.57
640	178.1
641	169.71
642	161.56
643	159.45
644	166.44
645	181.81
646	203.35
647	230.65
648	267.8
649	323.74
650	413.44
651	570.52
652	882
653	1544.94
654	2929.34
655	5616.69
656	10369.82
657	17929.63
658	28422.56
659	40509.17
660	51443.1
661	58813.73
662	62068.87
663	61608.64
664	56990.55
665	47380.81
666	33890.52
667	20190.88
668	9938.33
669	4166.44
670	1614.76
671	655.91
672	316.57
673	190.91
674	136.99
675	109.25
676	92.96
677	82.91
678	76.44
679	72.15
680	70.15
681	70.39
682	71.19
683	70.59
684	67.75
685	62.68
686	56.22
687	50.21
688	46.04
689	43.33
690	40.95
691	38.66
692	36.82
693	35.34
694	33.9
695	32.53
696	31.47
697	30.86
698	30.66
699	30.78
700	31.09
701	32.27
702	34.94
703	39
704	43.94
705	49.79
706	56.66
707	63.99
708	70.86
709	76.48
710	80.09
711	80.83
712	78.51
713	74.14
714	69.03
715	63.77
716	58.35
717	52.86
718	47.93
719	44.31
720	42.02
721	40.32
722	38.53
723	36.34
724	33.8
725	31.62
726	30.47
727	29.96
728	29.43
729	28.97
730	28.6
731	28.14
732	28.13
733	29.2
734	30.96
735	32.78
736	34.71
737	37.03
738	39.43
739	40.99
740	41.41
741	41.57
742	42.7
743	45.48
744	49.98
745	56.19
746	65.06
747	79.25
748	102.59
749	139.53
750	195.59
751	276.26
752	383.04
753	509.15
754	640.24
755	758.98
756	849.58
757	903.09
758	922.83
759	921.69
760	911.92
761	897.6
762	873.93
763	831.91
764	765.14
765	674.11
766	566.93
767	456.66
768	355.49
769	270.47
770	203.68
771	153.76
772	117.33
773	91.26
774	73.64
775	62.59
776	55.61
777	50.65
778	46.83
779	43.82
780	40.96
781	37.71
782	34.48
783	31.77
784	28.88
785	25.51
786	22.83
787	21.54
788	20.96
789	20.64
790	20.92
791	21.79
792	22.58
793	22.8
794	22.61
795	22.43
796	22.35
797	22.19
798	21.76
799	20.81
800	19.51
801	18.59
802	18.13
803	16.74
804	16.39
805	16.24
806	15.98
807	15.72
808	15.55
809	15.67
810	16.54
811	18.04
812	19.46
813	20.65
814	22.14
815	24.01
816	25.94
817	27.96
818	30.11
819	31.97
820	33.37
821	34.6
822	36.04
823	38.08
824	40.65
825	43.05
826	44.93
827	46.79
828	48.75
829	49.99
830	50.28
831	50.38
832	50.66
833	50.91
834	50.79
835	49.29
836	45.82
837	41.55
838	37.48
839	33.25
840	28.9
841	25.37
842	22.8
843	20.22
844	17.32
845	14.89
846	13.16
847	11.68
848	10.7
849	10.71
850	11.14
851	10.99
852	10.18
853	9.57
854	9.73
855	10.31
856	10.52
857	10.14
858	9.77
859	9.89
860	10.24
861	10.68
862	11.35
863	11.78
864	11.66
865	11.68
866	12.14
867	12.4
868	12.37
869	12.55
870	12.81
871	12.77
872	12.51
873	12.34
874	12.62
875	13.39
876	14.07
877	14.01
878	13.46
879	13.32
880	14.1
881	15.23
882	15.86
883	15.8
884	15.54
885	15.35
886	14.87
887	13.94
888	13.01
889	12.52
890	12.46
891	12.7
892	13.19
893	13.78
894	13.99
895	13.53
896	12.63
897	11.49
898	10.3
899	9.58
900	9.69
901	10.24
902	10.56
903	10.24
904	9.56
905	8.95
906	8.38
907	7.97
908	8.54
909	8.75
910	8.46
911	8.28
912	8.38
913	8.75
914	9.51
915	10.14
916	9.93
917	9.26
918	9.07
919	9.37
920	9.69
921	9.96
922	10.23
923	10.48
924	11.01
925	12.13
926	13.15
927	13.02
928	11.88
929	10.88
930	10.48
931	10.42
932	10.33
933	9.98
934	9.69
935	9.98
936	10.46
937	10.23
938	9.36
939	8.79
940	8.97
941	9.49
942	9.89
943	10.24
944	10.93
945	12.03
946	13.21
947	14.42
948	16.58
949	21.4
950	30.3
951	44
952	62.88
953	86.76
954	114.27
955	142.63
956	167.84
957	185.54
958	192.4
959	187.11
960	170.71
961	146.16
962	117.26
963	88.06
964	62.13
965	41.69
966	27.51
967	18.95
968	14.11
969	11.01
970	8.63
971	6.96
972	6.36
973	6.51
974	6.73
975	7.04
976	7.54
977	7.77
978	7.28
979	6.27
980	5.41
981	5.25
982	5.51
983	5.48
984	4.99
985	4.4
986	4.17
987	4.45
988	4.77
989	4.77
990	5
991	5.74
992	6.03
993	5.1
994	3.74
995	3.24
996	3.74
997	4.66
998	5.6
999	6.09
1000	5.43
1001	4
1002	3.13
1003	3.21
1004	3.45
1005	3.19
1006	2.56
1007	2.02
1008	1.81
1009	1.97
1010	2.55
1011	2.27
1012	2.19
1013	2.69
1014	3.26
1015	3.19
1016	2.5
1017	1.85
1018	1.65
1019	1.66
1020	1.79
1021	2.31
1022	3.15
1023	4.04
1024	4.71
1025	4.71
1026	4.31
1027	4.04
1028	3.66
1029	3.18
1030	3.14
1031	3.29
1032	3.31
1033	3.6
1034	3.98
1035	3.8
1036	3.32
1037	3.37
1038	4.04
1039	4.75
1040	5.3
1041	5.79
1042	6
1043	5.79
1044	5.58
1045	5.87
1046	6.55
1047	6.97
1048	6.93
1049	6.94
1050	7.1
1051	6.83
1052	6.09
1053	5.52
1054	5.29
1055	5.22
1056	5.3
1057	5.17
1058	4.28
1059	3.15
1060	2.8
1061	3.24
1062	3.69
1063	3.79
1064	3.59
1065	2.96
1066	1.92
1067	0.92
1068	0.62
1069	1.47
1070	2.95
1071	3.48
1072	2.47
1073	1.31
1074	1.08
1075	1.14
1076	0.88
1077	0.51
1078	0
1079	0.02
1080	0
1081	0.72
1082	1.62
1083	2.09
1084	1.97
1085	1.53
1086	1.14
1087	0.99
1088	1.15
1089	1.45
1090	1.51
1091	1.09
1092	0.65
1093	0.96
1094	1.86
1095	2.47
1096	2.43
1097	2.08
1098	1.6
1099	0.77
1100	0
1101	0
1102	0.59
1103	0.78
1104	0.3
1105	0
1106	0
1107	0
1108	0
1109	0
1110	0
1111	0
1112	0
1113	0
1114	0
1115	0
1116	0
1117	0
1118	0
1119	0
1120	0
1121	0
1122	0
1123	0
1124	0
1125	0
1126	0
1127	0
1128	0
1129	0
1130	0
1131	0
1132	0
1133	0
1134	0
1135	0
1136	0
1137	0
1138	0
1139	0
1140	0
1141	0
1142	0
1143	0
1144	0
1145	0
1146	0
1147	0
1148	0
1149	0
1150	0
1151	0
1152	0
1153	0
1154	0
1155	0
1156	0
1157	0
1158	0
1159	0
1160	0
1161	0
1162	0
1163	0
1164	0
1165	0
1166	0
1167	0
1168	0
1169	0
1170	0
1171	0
1172	0
1173	0
1174	0
1175	0
1176	0
1177	0
1178	0
1179	0
1180	0
1181	0
1182	0
1183	0
1184	0
1185	0
1186	0
1187	0
1188	0
1189	0
1190	0
1191	0
1192	0
1193	0
1194	0
1195	0
1196	0
1197	0
1198	0
1199	0
