# Supplementary material for: Improvement of Peak Integration in Capillary Electrophoresis: Reference Data Set No. 1
Source: Electrophoresis. 2026 Mar 11;47(4):276–94. doi: 10.1002/elps.70077 (PMC13084974; doi:10.1002/elps.70077)
Supplement: Supplementary file 2 — Supporting File 2: elps70077‐sup‐0002‐RawElectropherograms.zip. [file ELPS-47--s002.zip › Raw Electropherograms/com1-type3-sam8-R.csv]

1	0
2	0
3	0
4	0
5	0
6	0
7	0
8	0
9	0
10	0
11	0
12	0
13	0
14	0
15	0.28
16	0.76
17	1.05
18	1.06
19	0.96
20	0.96
21	1.11
22	1.36
23	1.7
24	2
25	1.98
26	1.76
27	1.87
28	2.3
29	2.34
30	1.51
31	0.33
32	0
33	0.98
34	2.49
35	3.39
36	3.42
37	2.89
38	2.13
39	1.58
40	1.57
41	1.72
42	1.8
43	2.15
44	2.63
45	2.63
46	2.2
47	1.81
48	1.51
49	1.32
50	1.5
51	1.86
52	1.93
53	1.64
54	1.33
55	1.58
56	2.52
57	3.27
58	2.97
59	2.1
60	1.63
61	1.57
62	1.38
63	1.02
64	0.8
65	1.02
66	1.66
67	2.3
68	2.59
69	2.51
70	2.26
71	2.12
72	2.31
73	2.65
74	2.89
75	3.12
76	3.29
77	2.81
78	1.48
79	0.19
80	0
81	0.95
82	2.13
83	2.83
84	2.84
85	2.15
86	1.1
87	0.39
88	0.87
89	1.41
90	1.5
91	0.9
92	0.22
93	0.37
94	1.53
95	2.91
96	3.47
97	2.94
98	2.13
99	1.74
100	1.42
101	0.81
102	0.27
103	0.19
104	0.37
105	0.67
106	1.25
107	2.09
108	2.57
109	2.27
110	1.66
111	1.47
112	1.82
113	2.27
114	2.3
115	1.78
116	1.1
117	0.92
118	1.54
119	2.54
120	3.32
121	3.52
122	3.07
123	2.55
124	2.44
125	2.19
126	0
127	0
128	0
129	0
130	0
131	0
132	0
133	0
134	0
135	0.01
136	0.1
137	0.3
138	0.65
139	0.74
140	0.41
141	0
142	0
143	0
144	0.1
145	0.72
146	1.28
147	1.51
148	1.54
149	1.41
150	0.98
151	0.59
152	0.86
153	1.66
154	2.07
155	1.8
156	1.3
157	0.83
158	0.21
159	0
160	0
161	0
162	0.9
163	1.19
164	0.86
165	0.72
166	0.87
167	0.91
168	0.91
169	1.11
170	1.17
171	0.33
172	0.14
173	0
174	0
175	0
176	0
177	0
178	0
179	0
180	0
181	0
182	0
183	0.14
184	0.75
185	0.99
186	0.64
187	0
188	0
189	0
190	0
191	0
192	0.73
193	1.32
194	1.58
195	1.47
196	1.18
197	0.72
198	0.09
199	0
200	0
201	0.19
202	0.22
203	0.09
204	0
205	0
206	0
207	0.21
208	0.8
209	0.97
210	0.66
211	0.35
212	0.43
213	0.35
214	0
215	0
216	0
217	0
218	0.31
219	0.37
220	0
221	0
222	0
223	0
224	0
225	0.63
226	0.68
227	0.26
228	0
229	0
230	0
231	0
232	0
233	0
234	0.17
235	0.77
236	0.88
237	0.2
238	0
239	0
240	0
241	0.42
242	1.74
243	3.3
244	4.58
245	4.84
246	4.37
247	4.01
248	3.85
249	3.37
250	2.7
251	2.43
252	2.45
253	2.29
254	2.8
255	3.33
256	3.22
257	2.79
258	2.94
259	3.97
260	5.21
261	5.74
262	5.24
263	4.23
264	3.54
265	3.54
266	3.86
267	3.94
268	3.71
269	3.55
270	3.69
271	4.12
272	4.59
273	4.71
274	4.39
275	3.78
276	3.1
277	2.72
278	2.69
279	2.65
280	2.79
281	3.65
282	4.8
283	5.15
284	4.52
285	3.63
286	2.98
287	2.75
288	3.05
289	3.77
290	4.23
291	3.87
292	2.96
293	2.44
294	2.78
295	3.51
296	4.02
297	4.19
298	4.17
299	4.01
300	3.57
301	3.1
302	3.23
303	3.82
304	4.1
305	4.03
306	3.86
307	3.4
308	3.07
309	3.55
310	4.32
311	4.51
312	4.25
313	4.08
314	4.04
315	3.93
316	3.41
317	2.55
318	2.14
319	2.58
320	3.16
321	3.22
322	3.07
323	3.21
324	3.6
325	3.9
326	3.76
327	2.82
328	1.22
329	0
330	0
331	0.16
332	1.41
333	2.37
334	3.06
335	3.49
336	3.93
337	4.16
338	3.99
339	3.73
340	3.79
341	3.85
342	3.53
343	2.95
344	2.51
345	2.52
346	2.78
347	2.86
348	2.89
349	3.13
350	3.22
351	3.03
352	2.99
353	3.05
354	3.03
355	3.45
356	4.35
357	4.68
358	3.81
359	2.42
360	1.34
361	0.96
362	1.3
363	1.82
364	1.84
365	1.36
366	1.11
367	1.4
368	1.74
369	1.67
370	1.58
371	1.85
372	2.26
373	2.66
374	3.06
375	2.95
376	2.22
377	1.77
378	2.04
379	2.43
380	2.35
381	2.17
382	2.47
383	3.01
384	3.33
385	3.38
386	3.15
387	2.73
388	2.47
389	2.78
390	3.5
391	3.88
392	3.58
393	3.16
394	3.21
395	3.68
396	4
397	3.7
398	2.93
399	2.48
400	2.74
401	3.25
402	3.57
403	3.88
404	4.31
405	4.58
406	4.38
407	3.9
408	3.39
409	2.81
410	2.15
411	1.91
412	2.31
413	2.73
414	2.63
415	2.29
416	2.16
417	2.26
418	2.24
419	1.53
420	1.53
421	2.04
422	2.67
423	2.84
424	2.53
425	2.35
426	2.72
427	3.36
428	3.74
429	3.65
430	3.14
431	2.51
432	2.12
433	2.1
434	2.25
435	2.33
436	2.45
437	2.96
438	3.67
439	4.03
440	3.98
441	3.82
442	3.7
443	3.75
444	3.82
445	3.66
446	3.42
447	3.42
448	3.65
449	3.86
450	3.62
451	2.95
452	2.66
453	3.06
454	3.4
455	3.31
456	2.94
457	2.1
458	0.89
459	0.35
460	0.77
461	1.06
462	0.64
463	0.13
464	0.27
465	1.19
466	2.4
467	3.07
468	3.02
469	2.83
470	2.64
471	2.21
472	1.8
473	1.75
474	1.81
475	1.49
476	0.86
477	0.61
478	1.21
479	2.33
480	3.25
481	3.61
482	3.54
483	3.47
484	3.67
485	3.86
486	3.51
487	2.47
488	1.17
489	0.43
490	0.76
491	1.6
492	1.83
493	1.09
494	0.29
495	0.52
496	1.72
497	3.2
498	5.88
499	13.24
500	33.97
501	92.35
502	468.8
503	772.5
504	1057.29
505	1263.05
506	1389.06
507	1466.84
508	1523.23
509	1570.74
510	1614.1
511	1656.94
512	1703.02
513	1752.94
514	1803.41
515	1851.73
516	1897.91
517	1940.05
518	1969.75
519	1974.45
520	1941.66
521	1858.83
522	1715.52
523	1511.73
524	1262.18
525	992.32
526	731.87
527	507.46
528	335.07
529	216.91
530	144.7
531	106.42
532	91.74
533	94.16
534	110.83
535	141.2
536	185.22
537	243.39
538	336.65
539	627.42
540	1651.94
541	4139.63
542	7829.68
543	10598.17
544	10170.71
545	6872.92
546	3244.87
547	1094.96
548	322.88
549	138.44
550	93.82
551	78.13
552	74.78
553	76.16
554	76.87
555	75.46
556	72.72
557	70.39
558	70.95
559	75.8
560	83.53
561	91.2
562	96.56
563	98.33
564	96.13
565	90.95
566	84.52
567	77.66
568	70.52
569	63.57
570	57.09
571	50.63
572	44.03
573	37.89
574	33.15
575	30.66
576	30.3
577	30.43
578	29.44
579	27.55
580	26.25
581	26.53
582	28.26
583	30.74
584	34.32
585	34.69
586	35.24
587	36.17
588	36.29
589	34.54
590	31.14
591	27.48
592	24.9
593	23.71
594	23.69
595	24.65
596	26.16
597	27.69
598	28.81
599	29.11
600	28.71
601	28.36
602	28.02
603	26.59
604	23.77
605	20.89
606	19.28
607	18.81
608	18.85
609	19.32
610	20.19
611	21.56
612	24.08
613	28.56
614	35.47
615	44.85
616	56.27
617	68.22
618	77.45
619	80.27
620	75.79
621	66.72
622	57
623	49.45
624	45.39
625	45.34
626	49.32
627	56.71
628	66.52
629	77.61
630	88.23
631	96.15
632	99.35
633	96.91
634	90.2
635	82.74
636	77.78
637	76.31
638	77.17
639	77.9
640	76.06
641	71.59
642	67.48
643	67.02
644	71.14
645	79.01
646	90.12
647	105.47
648	127.83
649	161.51
650	214.63
651	308.43
652	496.44
653	892.04
654	1696.49
655	3210.75
656	5811.64
657	9869.26
658	15573.32
659	22660.58
660	30142.37
661	36274.98
662	39040.68
663	37141.19
664	30933.29
665	22422.71
666	14132.69
667	7782.88
668	3793.69
669	713.18
670	316.03
671	162.4
672	101.45
673	73.9
674	59.41
675	51.18
676	46.16
677	42.86
678	40.7
679	39.32
680	38.63
681	38.47
682	37.94
683	35.96
684	32.65
685	29.21
686	26.7
687	25.18
688	23.87
689	22.14
690	20.31
691	18.89
692	17.76
693	16.7
694	15.95
695	15.62
696	15.51
697	15.55
698	15.65
699	15.43
700	14.91
701	14.75
702	15.28
703	16.21
704	17.41
705	19.17
706	21.56
707	24.07
708	26.33
709	28.27
710	29.6
711	30.15
712	30.08
713	29.48
714	28.09
715	26.04
716	23.97
717	22.03
718	20.04
719	18.37
720	17.44
721	17.19
722	17.06
723	16.51
724	15.75
725	15.42
726	15.43
727	15.27
728	14.8
729	14.11
730	13.41
731	13.18
732	13.55
733	14.14
734	14.65
735	15.21
736	15.95
737	16.64
738	16.8
739	16.39
740	15.73
741	15.2
742	15.44
743	17.14
744	20.03
745	23.28
746	26.76
747	31.3
748	38.33
749	49.46
750	90.41
751	123.84
752	166.99
753	217.33
754	269.38
755	316.09
756	351.26
757	372.18
758	380.62
759	381.11
760	378.16
761	374.28
762	368.39
763	356.45
764	334.84
765	303.03
766	263.39
767	219.71
768	176.52
769	138.28
770	107.81
771	85.06
772	68.15
773	55.56
774	46.73
775	41.1
776	37.71
777	35.38
778	33.31
779	31.35
780	29.38
781	27.25
782	25.32
783	23.8
784	22.25
785	20.61
786	19.5
787	19.13
788	19.02
789	18.84
790	18.81
791	19.05
792	19.5
793	20.05
794	20.35
795	19.91
796	18.64
797	17.23
798	16.35
799	15.76
800	14.77
801	13.29
802	11.74
803	10.4
804	9.31
805	8.7
806	8.73
807	9.05
808	9.34
809	9.73
810	10.04
811	9.89
812	9.67
813	10
814	10.69
815	11.24
816	11.7
817	12.51
818	13.54
819	14.32
820	14.83
821	15.37
822	15.93
823	16.28
824	16.5
825	16.76
826	17.18
827	18.02
828	19.47
829	21.29
830	22.91
831	23.56
832	23.01
833	22.06
834	21.46
835	21.09
836	21.37
837	21.44
838	20.58
839	18.78
840	16.55
841	14.32
842	11.97
843	9.46
844	7.57
845	6.91
846	6.95
847	6.96
848	6.82
849	6.53
850	6.2
851	6.1
852	6.16
853	6.08
854	6
855	6.07
856	6.02
857	5.78
858	5.86
859	6.51
860	7.07
861	6.73
862	5.97
863	5.8
864	6.19
865	6.44
866	6.57
867	6.79
868	6.82
869	6.59
870	6.23
871	5.79
872	5.69
873	6.28
874	7.29
875	8.22
876	8.63
877	8.4
878	8.17
879	8.55
880	9.25
881	9.26
882	8.27
883	7.43
884	7.95
885	9.37
886	10.23
887	10.05
888	9.53
889	9.43
890	9.84
891	10.14
892	9.86
893	9.18
894	8.66
895	8.6
896	8.92
897	9.18
898	8.98
899	8.66
900	8.65
901	8.49
902	7.66
903	6.6
904	6.15
905	6.46
906	6.82
907	6.81
908	6.68
909	6.52
910	6.32
911	6.45
912	7.26
913	8.46
914	9.44
915	9.78
916	9.57
917	8.07
918	6.86
919	6.51
920	7.38
921	8.52
922	9
923	8.57
924	7.63
925	7.21
926	7.92
927	9.17
928	9.93
929	9.81
930	9.33
931	9.24
932	9.55
933	9.56
934	9.03
935	8.31
936	7.85
937	7.95
938	8.45
939	8.73
940	8.6
941	8.63
942	9.12
943	9.57
944	9.63
945	9.91
946	11.31
947	14.34
948	19.24
949	26.48
950	37.06
951	52.35
952	73.5
953	100.5
954	131.67
955	163.6
956	191.3
957	209.33
958	213.84
959	203.85
960	181.3
961	150.39
962	116.38
963	84.22
964	57.36
965	37.25
966	23.63
967	15.22
968	10.38
969	7.7
970	6.3
971	5.85
972	6.06
973	6.21
974	5.96
975	5.92
976	6.19
977	5.9
978	5.08
979	4.64
980	4.84
981	5.32
982	5.9
983	6.46
984	6.56
985	5.76
986	4.43
987	3.74
988	4.25
989	5.07
990	5.16
991	4.78
992	4.84
993	5.32
994	5.25
995	4.27
996	3.32
997	3.32
998	3.71
999	3.47
1000	2.7
1001	2.22
1002	2.45
1003	2.78
1004	3.05
1005	3.11
1006	2.9
1007	2.35
1008	1.71
1009	1.63
1010	2.15
1011	2.6
1012	2.79
1013	2.94
1014	2.68
1015	1.82
1016	1.16
1017	1.3
1018	1.73
1019	1.77
1020	1.44
1021	1.05
1022	0.61
1023	0.34
1024	0.8
1025	1.77
1026	2.12
1027	1.52
1028	0.89
1029	0.97
1030	1.54
1031	2.16
1032	2.5
1033	2.61
1034	3.18
1035	4.49
1036	5.58
1037	5.7
1038	5.23
1039	4.74
1040	4.55
1041	4.84
1042	5.37
1043	5.61
1044	5.47
1045	5.26
1046	5.31
1047	5.54
1048	5.67
1049	5.68
1050	5.65
1051	5.39
1052	4.89
1053	4.53
1054	4.43
1055	4.3
1056	4.22
1057	4.32
1058	4.21
1059	3.77
1060	3.34
1061	2.88
1062	2.37
1063	2.27
1064	2.76
1065	3.18
1066	2.94
1067	2.49
1068	2.37
1069	2.24
1070	1.71
1071	1.02
1072	0.32
1073	0
1074	0
1075	0
1076	0
1077	0
1078	0
1079	0
1080	0
1081	0
1082	0
1083	0
1084	0
1085	0
1086	0
1087	0
1088	0
1089	0
1090	0
1091	0
1092	0
1093	0
1094	0
1095	0
1096	0
1097	0
1098	0
1099	0
1100	0
1101	0
1102	0
1103	0
1104	0
1105	0
1106	0
1107	0
1108	0
1109	0
1110	0
1111	0
1112	0
1113	0
1114	0
1115	0
1116	0
1117	0
1118	0
1119	0
1120	0
1121	0
1122	0
1123	0
1124	0
1125	0
1126	0
1127	0
1128	0
1129	0
1130	0
1131	0
1132	0
1133	0
1134	0
1135	0
1136	0
1137	0
1138	0
1139	0
1140	0
1141	0
1142	0
1143	0
1144	0
1145	0
1146	0
1147	0
1148	0
1149	0
1150	0
1151	0
1152	0
1153	0
1154	0
1155	0
1156	0
1157	0
1158	0
1159	0
1160	0
1161	0
1162	0
1163	0
1164	0
1165	0
1166	0
1167	0
1168	0
1169	0
1170	0
1171	0
1172	0
1173	0
1174	0
1175	0
1176	0
1177	0
1178	0
1179	0
1180	0
1181	0
1182	0
1183	0
1184	0
1185	0
1186	0
1187	0
1188	0
1189	0
1190	0
1191	0
1192	0
1193	0
1194	0
1195	0
1196	0
1197	0
1198	0
1199	0
