# Supplementary material for: Improvement of Peak Integration in Capillary Electrophoresis: Reference Data Set No. 1
Source: Electrophoresis. 2026 Mar 11;47(4):276–94. doi: 10.1002/elps.70077 (PMC13084974; doi:10.1002/elps.70077)
Supplement: Supplementary file 2 — Supporting File 2: elps70077‐sup‐0002‐RawElectropherograms.zip. [file ELPS-47--s002.zip › Raw Electropherograms/com1-type3-sam9-R.csv]

1	0
2	0
3	0
4	0
5	0
6	0
7	0
8	0
9	0
10	0
11	0
12	0
13	0.07
14	0.34
15	0.61
16	0.66
17	0.37
18	0
19	0
20	0.63
21	1.63
22	2.34
23	2.38
24	2.06
25	1.43
26	0.76
27	0.26
28	0.3
29	0.6
30	1
31	1.56
32	1.99
33	1.79
34	1.31
35	1.55
36	2.68
37	3.67
38	3.63
39	2.88
40	2.55
41	3.13
42	4.1
43	4.78
44	4.78
45	4.07
46	3.23
47	2.96
48	2.91
49	2.26
50	1.2
51	0.83
52	1.51
53	2.55
54	3.24
55	3.39
56	3.19
57	3.04
58	2.96
59	2.47
60	1.54
61	1.09
62	1.59
63	2.27
64	2.27
65	1.76
66	1.52
67	2.05
68	3.03
69	3.42
70	2.79
71	1.71
72	0.78
73	0.19
74	0.01
75	0
76	0.17
77	0.97
78	2.09
79	2.7
80	2.69
81	2.53
82	2.53
83	2.84
84	3.33
85	3.56
86	3.34
87	2.9
88	2.27
89	1.46
90	1.24
91	2.24
92	3.62
93	4.16
94	4.03
95	3.94
96	3.71
97	3.16
98	2.44
99	1.37
100	0.16
101	0
102	1.41
103	3.01
104	3.14
105	2.08
106	1.39
107	1.52
108	1.48
109	0.89
110	0.52
111	0.72
112	1.29
113	2.18
114	2.92
115	2.66
116	1.66
117	1.03
118	1.14
119	1.53
120	1.72
121	1.7
122	1.61
123	1.39
124	0
125	0.17
126	0.64
127	0.86
128	0.68
129	0.6
130	0.96
131	1.58
132	1.92
133	1.78
134	1.46
135	1.08
136	0.37
137	0
138	0
139	0
140	0.37
141	0.95
142	1.18
143	1.09
144	0.99
145	1.06
146	1.42
147	1.72
148	1.3
149	0.35
150	0
151	0
152	0
153	0
154	0
155	0
156	0
157	0
158	0.68
159	0.97
160	0.96
161	1.06
162	1.03
163	0.71
164	0.55
165	0.77
166	1.3
167	1.98
168	2.41
169	2.24
170	1.81
171	1.74
172	2
173	2.17
174	2.03
175	1.62
176	1.05
177	0.5
178	0.12
179	0.08
180	0.39
181	0.82
182	1.32
183	1.78
184	1.76
185	1.08
186	0.17
187	0
188	0
189	0
190	0.27
191	0.95
192	1.1
193	0.83
194	0.87
195	1.08
196	0.8
197	0.38
198	0.61
199	1.23
200	1.46
201	1.3
202	1.48
203	1.97
204	1.67
205	0.35
206	0
207	0
208	0
209	0
210	0
211	0
212	0
213	0.51
214	0.89
215	1.12
216	1.74
217	2.19
218	1.51
219	0.05
220	0
221	0
222	0
223	0
224	0
225	0
226	0
227	0
228	0
229	0
230	0
231	0
232	0
233	0
234	0
235	0
236	0
237	0
238	0
239	0.24
240	1.89
241	3.26
242	3.38
243	2.73
244	2.45
245	2.55
246	2.32
247	1.8
248	1.42
249	1.15
250	0.97
251	1.09
252	1.51
253	2.13
254	2.73
255	2.93
256	2.73
257	2.62
258	2.93
259	3.56
260	4.1
261	4.35
262	4.5
263	4.69
264	4.78
265	4.49
266	3.85
267	3.2
268	2.77
269	2.61
270	2.75
271	2.91
272	2.91
273	3.09
274	3.77
275	4.62
276	4.94
277	4.19
278	2.51
279	1.04
280	1.02
281	2.37
282	3.77
283	4.31
284	4.19
285	3.83
286	3.43
287	3.52
288	4.34
289	4.96
290	4.41
291	3.15
292	2.16
293	1.74
294	1.92
295	2.61
296	3.26
297	3.37
298	2.96
299	2.5
300	2.54
301	2.94
302	2.93
303	2.35
304	1.89
305	1.99
306	2.27
307	2.28
308	2.08
309	2
310	2.28
311	2.88
312	3.75
313	4.84
314	5.55
315	5.4
316	4.96
317	4.8
318	4.56
319	3.86
320	3.11
321	2.79
322	2.88
323	3.03
324	2.96
325	2.84
326	3.14
327	3.47
328	2.98
329	1.99
330	1.66
331	2.22
332	3.07
333	3.75
334	4.15
335	4.47
336	4.65
337	4.09
338	2.81
339	1.95
340	2.08
341	2.58
342	2.64
343	2.13
344	1.42
345	0.9
346	0.83
347	1.32
348	2.21
349	3.27
350	4.24
351	4.36
352	3.19
353	1.68
354	0.86
355	0.79
356	1.43
357	2.33
358	2.21
359	0.69
360	0
361	0
362	0.75
363	0.92
364	0.15
365	0
366	0.06
367	1.16
368	2.22
369	2.51
370	1.95
371	1.17
372	0.8
373	0.98
374	1.45
375	1.94
376	2.29
377	2.48
378	2.6
379	2.79
380	3.24
381	3.92
382	4.42
383	4.16
384	3.14
385	2.07
386	1.55
387	1.62
388	2.19
389	3.03
390	3.59
391	3.22
392	1.81
393	0.19
394	0
395	0
396	0.88
397	2.25
398	3.52
399	3.78
400	2.79
401	1.49
402	0.81
403	0.9
404	1.44
405	2.3
406	3.35
407	4.19
408	4.56
409	4.62
410	4.38
411	3.71
412	2.96
413	2.87
414	3.81
415	4.91
416	5
417	4.18
418	3.39
419	2.9
420	2.57
421	2.58
422	3.07
423	3.52
424	3.06
425	1.8
426	1.02
427	1.57
428	2.96
429	3.92
430	3.9
431	3.47
432	3.15
433	2.74
434	2.13
435	1.54
436	0.94
437	0.05
438	0
439	0.47
440	1.66
441	2.36
442	2.68
443	2.85
444	3.2
445	3.59
446	3.13
447	1.75
448	0.58
449	0.3
450	0.48
451	0.88
452	1.56
453	2.07
454	1.96
455	1.56
456	1.21
457	0.67
458	0.2
459	0.54
460	1.36
461	1.52
462	1.08
463	1.04
464	1.54
465	1.97
466	2.2
467	2.25
468	2.01
469	1.63
470	1.55
471	2.11
472	3.13
473	3.83
474	3.51
475	2.38
476	1.23
477	0.43
478	0
479	0
480	0.41
481	1.47
482	2.23
483	2.52
484	2.48
485	2.37
486	2.44
487	2.48
488	2.02
489	1.33
490	1.09
491	1.36
492	1.65
493	1.41
494	0.56
495	0.01
496	1.1
497	4.81
498	12.99
499	33.69
500	92.39
501	235.65
502	498.5
503	851.39
504	1201.68
505	1467.14
506	1632.45
507	1731.28
508	1800.72
509	1860.59
510	1917
511	1971.53
512	2026.18
513	2082.64
514	2140.24
515	2196.94
516	2251.14
517	2300.09
518	2335.94
519	2343.95
520	2305.38
521	2203.25
522	2027.29
523	1778.89
524	1475.79
525	1150.4
526	840.13
527	576.15
528	375.57
529	239.45
530	157.46
531	114.97
532	98.7
533	99.73
534	114.09
535	142.26
536	186.99
537	249.8
538	350.68
539	666.58
540	1792.59
541	4538.55
542	8619.25
543	11689.54
544	11229.8
545	7588.7
546	3573.87
547	1193.53
548	340.14
549	137.33
550	87.66
551	67.62
552	60.1
553	59.37
554	60.87
555	62.42
556	63.89
557	65.68
558	68.67
559	73.92
560	81.5
561	89.87
562	96.46
563	99.41
564	98.14
565	92.74
566	84.42
567	75.39
568	66.91
569	58.8
570	50.63
571	42.53
572	35.15
573	29.32
574	25.25
575	22.65
576	21.32
577	20.75
578	19.98
579	18.61
580	17.36
581	17.15
582	18.17
583	19.79
584	21.24
585	22.22
586	22.77
587	22.96
588	22.72
589	21.9
590	20.25
591	17.7
592	14.89
593	13.09
594	12.98
595	13.99
596	14.93
597	15.54
598	16.61
599	18.09
600	18.86
601	18.75
602	18.4
603	18.02
604	17.48
605	16.68
606	15.27
607	12.96
608	10.35
609	8.69
610	8.59
611	9.52
612	11.07
613	13.65
614	17.33
615	21.68
616	27.02
617	33.84
618	40.82
619	45.27
620	45.37
621	41.49
622	35.86
623	30.57
624	26.39
625	24.03
626	24.49
627	27.78
628	32.82
629	38.54
630	44.09
631	48.51
632	50.71
633	50.15
634	47.4
635	43.85
636	40.82
637	38.93
638	38.16
639	38.15
640	38.16
641	37.42
642	36.16
643	35.67
644	36.79
645	39.33
646	43.2
647	58.32
648	72.25
649	93.41
650	127.25
651	188.09
652	310.99
653	567.41
654	1079.81
655	2025.25
656	3611.51
657	6014.38
658	9274.14
659	13151.29
660	16989.33
661	19760.52
662	20465.52
663	18715.25
664	15024.53
665	10552.35
666	6484.24
667	3505.89
668	1691.79
669	750.08
670	323.81
671	150.27
672	82.72
673	54.54
674	40.49
675	32.31
676	27.43
677	24.66
678	23.09
679	22.03
680	20.92
681	19.58
682	18.5
683	17.9
684	17.25
685	16
686	14.31
687	12.83
688	11.95
689	11.52
690	11.17
691	10.64
692	9.85
693	8.7
694	7.21
695	5.99
696	5.73
697	6.33
698	7.08
699	7.51
700	7.72
701	7.95
702	8.23
703	8.58
704	9.25
705	10.3
706	11.48
707	12.6
708	13.69
709	14.56
710	14.9
711	15.03
712	15.61
713	16.33
714	16.23
715	14.98
716	13.29
717	12.08
718	11.57
719	11.28
720	10.78
721	10.27
722	10.3
723	10.74
724	10.96
725	10.62
726	9.82
727	8.8
728	7.96
729	7.52
730	7.37
731	7.42
732	7.63
733	8.03
734	8.54
735	9.1
736	9.75
737	10.43
738	11.03
739	11.54
740	11.89
741	12.14
742	12.63
743	13.85
744	15.9
745	18.33
746	20.78
747	23.62
748	27.64
749	34.19
750	44.98
751	61
752	82.34
753	108.49
754	137.23
755	164.43
756	186.32
757	201
758	208.37
759	210.31
760	209.92
761	209.02
762	207.16
763	202.79
764	194.32
765	180.08
766	159.66
767	135.27
768	110.56
769	88.72
770	71.14
771	57.24
772	45.91
773	36.47
774	29.1
775	24.7
776	23.06
777	22.32
778	21.26
779	20.23
780	19.64
781	19.33
782	18.94
783	18.16
784	16.75
785	14.96
786	13.03
787	11.2
788	10.22
789	10.34
790	10.85
791	11.55
792	12.64
793	13.65
794	13.87
795	13.21
796	12.07
797	10.97
798	10.49
799	10.88
800	11.45
801	11.16
802	9.84
803	8.59
804	8.41
805	8.87
806	8.93
807	8.28
808	7.29
809	6.54
810	6.5
811	7.06
812	7.55
813	7.54
814	7.16
815	6.88
816	6.99
817	7.14
818	6.9
819	6.85
820	7.56
821	8.45
822	8.94
823	9.31
824	9.62
825	9.58
826	9.33
827	9.27
828	9.78
829	10.79
830	11.47
831	11.23
832	10.68
833	10.38
834	10.06
835	9.93
836	10.52
837	11.11
838	10.47
839	9
840	8.38
841	9.13
842	9.53
843	8.13
844	5.71
845	3.7
846	2.51
847	1.91
848	1.9
849	2.44
850	3
851	3.09
852	2.89
853	2.96
854	4.17
855	4.6
856	4.86
857	5.09
858	5.13
859	4.74
860	3.82
861	2.69
862	2.06
863	2.43
864	3.58
865	4.81
866	5.21
867	4.35
868	2.87
869	1.79
870	1.55
871	2.17
872	3.19
873	3.79
874	3.87
875	4.14
876	4.67
877	4.65
878	4.06
879	3.87
880	4.38
881	4.75
882	4.35
883	3.72
884	3.6
885	3.9
886	4.19
887	4.51
888	4.88
889	5.18
890	5.57
891	5.91
892	5.62
893	4.71
894	4.05
895	4.23
896	4.85
897	5.22
898	5.23
899	5.2
900	5.32
901	5.5
902	5.58
903	5.23
904	4.38
905	3.43
906	2.68
907	2.24
908	2.32
909	2.66
910	2.81
911	3.06
912	3.63
913	4.26
914	4.87
915	5.19
916	4.73
917	3.74
918	3.14
919	3.48
920	4.25
921	4.23
922	3.05
923	2.02
924	2.46
925	4.21
926	6.05
927	7.21
928	7.71
929	7.67
930	7.37
931	7.28
932	7.57
933	7.82
934	7.53
935	6.76
936	5.8
937	4.73
938	3.96
939	4.27
940	5.62
941	6.88
942	6.98
943	6.2
944	5.92
945	7.07
946	9.32
947	12.09
948	15.54
949	20.71
950	29.34
951	43.34
952	63.99
953	91.43
954	124.35
955	159.5
956	191.74
957	215.52
958	226.94
959	224.57
960	208.92
961	182.29
962	148.99
963	114.23
964	82.42
965	56.1
966	35.92
967	21.55
968	12.36
969	7.09
970	4.33
971	3.14
972	2.62
973	2.13
974	1.94
975	2.51
976	3.31
977	3.37
978	2.72
979	2.25
980	2.46
981	3.16
982	3.64
983	3.46
984	2.95
985	2.5
986	2.07
987	1.64
988	1.37
989	1.6
990	2.36
991	2.85
992	2.47
993	1.82
994	1.6
995	1.67
996	1.9
997	2.03
998	1.42
999	0.15
1000	0
1001	0
1002	0.05
1003	0.8
1004	0.63
1005	0
1006	0
1007	0
1008	0
1009	0.34
1010	0
1011	0
1012	0
1013	0
1014	0
1015	0
1016	0
1017	0
1018	0
1019	0.31
1020	0.48
1021	0
1022	0
1023	0
1024	0
1025	0
1026	0.44
1027	1.47
1028	2.29
1029	2.41
1030	2.5
1031	3.05
1032	3.55
1033	3.46
1034	2.8
1035	1.89
1036	1.27
1037	1.08
1038	0.98
1039	1.32
1040	2.78
1041	4.7
1042	5.57
1043	5.2
1044	4.59
1045	4.19
1046	3.84
1047	3.54
1048	3.42
1049	3.45
1050	3.63
1051	4.2
1052	5.1
1053	5.71
1054	5.42
1055	4.29
1056	2.84
1057	1.67
1058	1.13
1059	1
1060	0.63
1061	0.11
1062	0.85
1063	1.22
1064	0.9
1065	0.32
1066	0
1067	0
1068	0
1069	0
1070	0
1071	0
1072	0.37
1073	0.39
1074	0
1075	0
1076	0
1077	0
1078	0.4
1079	0
1080	3.09
1081	2.3
1082	1.43
1083	0.53
1084	0
1085	0.28
1086	1.18
1087	1.73
1088	1.73
1089	1.74
1090	1.87
1091	1.8
1092	1.38
1093	0.63
1094	0
1095	0
1096	0
1097	0
1098	0
1099	0
1100	0
1101	0
1102	0
1103	0
1104	0
1105	0
1106	0
1107	0
1108	0
1109	0
1110	0
1111	0
1112	0
1113	0
1114	0
1115	0
1116	0
1117	0
1118	0
1119	0
1120	0
1121	0
1122	0
1123	0
1124	0
1125	0
1126	0
1127	0
1128	0
1129	0
1130	0
1131	0
1132	0
1133	0
1134	0
1135	0
1136	0
1137	0
1138	0
1139	0
1140	0
1141	0
1142	0
1143	0
1144	0
1145	0
1146	0
1147	0
1148	0
1149	0
1150	0
1151	0
1152	0
1153	0
1154	0
1155	0
1156	0
1157	0
1158	0
1159	0
1160	0
1161	0
1162	0
1163	0
1164	0
1165	0
1166	0
1167	0
1168	0
1169	0
1170	0
1171	0
1172	0
1173	0
1174	0
1175	0
1176	0
1177	0
1178	0
1179	0
1180	0
1181	0
1182	0
1183	0
1184	0
1185	0
1186	0
1187	0
1188	0
1189	0
1190	0
1191	0
1192	0
1193	0
1194	0
1195	0
1196	0
1197	0
1198	0
1199	0
