# Supplementary material for: Improvement of Peak Integration in Capillary Electrophoresis: Reference Data Set No. 1
Source: Electrophoresis. 2026 Mar 11;47(4):276–94. doi: 10.1002/elps.70077 (PMC13084974; doi:10.1002/elps.70077)
Supplement: Supplementary file 2 — Supporting File 2: elps70077‐sup‐0002‐RawElectropherograms.zip. [file ELPS-47--s002.zip › Raw Electropherograms/com1-type4-sam1-R.csv]

1	0
2	0
3	0
4	0
5	0
6	0
7	0
8	0
9	0
10	0
11	0
12	0
13	0
14	0
15	0
16	0
17	0
18	0
19	0
20	0
21	0
22	0
23	0
24	0
25	0
26	0
27	0
28	0
29	0
30	0
31	0
32	0
33	0
34	0
35	0
36	0
37	0
38	0
39	0
40	0
41	0
42	0
43	0
44	0
45	0
46	0
47	0
48	0
49	0
50	0
51	0
52	0
53	0
54	0
55	0
56	0
57	0
58	0
59	0
60	0
61	0
62	0
63	0
64	0
65	0
66	0
67	0
68	0
69	0
70	0
71	0
72	0
73	0
74	0
75	0
76	0
77	0
78	0
79	0
80	0
81	0
82	0
83	0
84	0
85	0
86	0
87	0
88	0
89	0
90	0
91	0
92	0
93	0
94	0
95	0
96	0
97	0
98	0
99	0
100	0
101	0
102	0
103	0
104	0
105	0
106	0
107	0
108	0
109	0
110	0
111	0
112	0
113	0
114	0
115	0
116	0
117	0
118	0
119	0
120	0
121	0
122	0
123	0
124	0
125	0
126	0
127	0
128	0
129	0
130	0
131	0
132	0
133	0
134	0
135	0
136	0
137	0
138	0
139	0
140	0
141	0
142	0
143	0
144	0
145	0
146	0
147	0
148	0
149	0
150	0
151	0
152	0
153	0
154	0
155	0
156	0
157	0
158	0
159	0
160	0
161	0
162	0
163	0
164	0
165	0
166	0
167	0
168	0
169	0
170	0
171	0
172	0
173	0
174	0
175	0
176	0
177	0
178	0
179	0
180	0
181	0
182	0
183	0.56
184	0.84
185	0.92
186	0.98
187	0.71
188	0
189	0
190	0
191	0
192	0
193	0
194	0
195	0
196	0
197	0
198	0
199	0
200	0
201	0
202	0
203	0
204	0
205	0
206	0
207	0
208	0
209	0
210	0
211	0
212	0.46
213	1.22
214	0.75
215	0
216	0
217	0
218	0
219	0.45
220	0.61
221	0
222	0
223	0
224	0
225	0
226	0
227	0
228	0
229	0
230	0
231	0
232	0
233	0
234	0
235	0
236	0.3
237	2.05
238	2.13
239	0.72
240	0
241	0.52
242	2.02
243	2.28
244	0.97
245	0
246	0
247	0
248	0
249	0
250	0
251	0
252	0
253	0
254	0
255	0
256	0
257	0
258	0
259	0
260	0
261	0
262	0
263	0
264	0
265	0
266	0
267	0
268	0
269	0
270	0
271	0
272	0
273	0
274	0
275	0
276	0
277	0
278	0
279	0.33
280	0.8
281	0.76
282	0.18
283	0
284	0
285	0
286	0
287	0
288	0
289	0
290	0.66
291	1.59
292	2.09
293	2.53
294	2.64
295	2.25
296	1.57
297	0.88
298	0.38
299	0.05
300	0
301	0.1
302	0.63
303	1.35
304	1.48
305	0.16
306	0
307	0
308	0
309	0.35
310	1.09
311	1.55
312	1.9
313	1.77
314	1.43
315	1.67
316	2.58
317	3.11
318	2.61
319	1.83
320	1.7
321	1.89
322	1.48
323	0.4
324	0
325	0
326	0
327	0
328	0
329	0
330	0
331	0
332	0
333	0
334	0
335	0
336	0
337	0
338	0
339	0
340	0.63
341	1.03
342	0.22
343	0
344	0
345	0
346	0
347	0
348	0
349	0
350	0
351	0
352	0
353	0
354	0
355	0
356	0
357	0
358	0
359	0
360	0
361	0
362	0
363	0
364	0
365	0
366	0
367	0
368	0
369	0
370	0
371	0
372	0
373	0
374	0
375	0
376	0
377	0
378	0
379	0
380	0.23
381	1.79
382	3.23
383	3.59
384	2.81
385	1.73
386	0.77
387	0
388	0
389	0
390	0.71
391	1.5
392	1.64
393	1.03
394	0.06
395	0
396	0
397	0
398	0
399	0
400	0
401	0
402	0
403	0
404	0
405	0
406	0
407	0
408	0
409	0
410	0.05
411	0.38
412	0.36
413	0.36
414	0.92
415	1.91
416	2.69
417	3.12
418	3.54
419	3.78
420	3.2
421	2.01
422	1.13
423	0.79
424	0.57
425	0.38
426	0.3
427	0.06
428	0
429	0
430	0
431	0
432	0
433	0.18
434	0.45
435	0.74
436	1.93
437	3.3
438	3.11
439	1.28
440	0
441	0.25
442	1.7
443	2.51
444	2.18
445	1.62
446	1.74
447	2.46
448	3.04
449	3.07
450	2.61
451	1.66
452	0.33
453	0
454	0
455	0
456	0
457	0
458	0.1
459	1.07
460	0
461	0
462	0
463	0
464	0
465	0
466	0
467	0
468	0
469	0
470	0
471	0
472	0
473	0
474	0
475	1.33
476	1.77
477	1.72
478	1.67
479	1.61
480	1.06
481	0
482	0
483	0
484	0
485	0.71
486	1.43
487	1.85
488	1.68
489	0.6
490	0
491	0
492	0
493	0.64
494	0
495	0
496	0
497	6.02
498	33.32
499	101.44
500	221.54
501	376.71
502	530.49
503	658.5
504	761.16
505	846.33
506	916.01
507	971.36
508	1017.56
509	1059.96
510	1100.51
511	1139.52
512	1177.94
513	1216.41
514	1254.6
515	1331.53
516	1367.34
517	1396.83
518	1419.15
519	1431.04
520	1424.15
521	1389.51
522	1319.71
523	1210.12
524	1063.32
525	891
526	710.17
527	538.47
528	390.66
529	275.12
530	192.5
531	138.29
532	106.57
533	91.26
534	86.52
535	88.55
536	96.68
537	111.36
538	132.03
539	161.17
540	240.63
541	548.41
542	1385.98
543	2756.93
544	3935.18
545	3990.31
546	2881.85
547	1492.48
548	573.94
549	189.68
550	75.61
551	44.5
552	33.22
553	27.64
554	24.83
555	23.75
556	23.67
557	24.18
558	25.2
559	26.93
560	29.68
561	33.44
562	37.75
563	41.71
564	44.38
565	45.38
566	44.81
567	42.97
568	40.04
569	35.96
570	30.74
571	25.12
572	20.23
573	16.69
574	14.27
575	12.24
576	8.52
577	7.77
578	8.37
579	10.28
580	12.26
581	12.81
582	11.98
583	10.93
584	10.3
585	10.19
586	10.47
587	10.69
588	10.47
589	10.16
590	10.48
591	11.36
592	11.73
593	11.2
594	10.56
595	10.26
596	9.98
597	9.9
598	10.49
599	11.24
600	11.28
601	10.75
602	10.28
603	10.14
604	10.53
605	11.62
606	13.01
607	13.96
608	14.2
609	14.27
610	14.94
611	16.04
612	16.82
613	17.39
614	18.52
615	19.91
616	20.45
617	20.17
618	20.09
619	20.59
620	21.13
621	21.13
622	20.68
623	20.32
624	19.9
625	18.63
626	16.42
627	14.19
628	12.84
629	12.25
630	11.54
631	10.62
632	10.09
633	10.06
634	10.3
635	10.94
636	12.94
637	14.22
638	16.47
639	20.02
640	24.87
641	31.47
642	40.45
643	51.68
644	63.9
645	75.24
646	84.07
647	90.85
648	100.54
649	123.63
650	178.07
651	297.16
652	547.34
653	1054.51
654	2014.94
655	3624.28
656	5869.85
657	8284.31
658	9957.18
659	10025.15
660	8356.69
661	5732
662	3244.3
663	1543.8
664	647.42
665	262.48
666	117.55
667	64.04
668	42.15
669	32.07
670	27.13
671	24.2
672	22.18
673	21.58
674	22.35
675	22.89
676	21.92
677	19.97
678	18.56
679	18.4
680	19
681	19.78
682	20.34
683	20.01
684	18.93
685	18.41
686	18.86
687	19.22
688	18.96
689	18.5
690	18.02
691	17.37
692	16.67
693	16.03
694	15.7
695	15.85
696	16.04
697	15.8
698	16.4
699	17.75
700	19.41
701	20.95
702	22.62
703	24.39
704	25.51
705	26.14
706	27.37
707	29.31
708	30.9
709	31.29
710	30.19
711	28.22
712	26.8
713	26.66
714	27
715	26.66
716	25.4
717	23.68
718	21.48
719	18.67
720	15.95
721	13.96
722	12.55
723	11.8
724	12.21
725	13.8
726	16.11
727	18.75
728	21.75
729	25.47
730	30.15
731	35.46
732	40.37
733	43.93
734	46.24
735	47.94
736	49.08
737	49.27
738	48.13
739	45.17
740	40.45
741	35.12
742	30.64
743	27.71
744	26.04
745	24.87
746	24.07
747	24.52
748	27.4
749	33.32
750	42.99
751	58.5
752	82.39
753	114.69
754	150.73
755	181.62
756	197.92
757	194.48
758	143.15
759	113.71
760	91.19
761	77.1
762	70.71
763	71.75
764	82.45
765	109.48
766	168.61
767	297.36
768	583.31
769	1208.07
770	2467.91
771	4679.04
772	7924.15
773	11800.91
774	15459.41
775	18000.33
776	18931
777	18313.84
778	16576.75
779	14237.22
780	11728.78
781	9341.48
782	7231.85
783	5462.15
784	4036.88
785	2929.11
786	2097.75
787	1493.92
788	1064.53
789	760.42
790	543.61
791	388.4
792	278.42
793	202.56
794	152.06
795	119.52
796	98.82
797	84.82
798	73.77
799	63.97
800	55.56
801	49.16
802	44.78
803	42.31
804	41.59
805	41.7
806	41.53
807	41.2
808	41.35
809	41.1
810	38.86
811	35.21
812	32.21
813	30.22
814	27.86
815	24.72
816	21.87
817	19.97
818	18.28
819	13.1
820	11.29
821	10.79
822	10.72
823	10.46
824	9.78
825	8.56
826	7.28
827	6.8
828	7.33
829	8.42
830	9.53
831	10.29
832	10.49
833	10.18
834	9.96
835	10.52
836	11.77
837	13.06
838	13.92
839	14.11
840	14.12
841	15.89
842	21.46
843	31.12
844	44.29
845	61.29
846	81.73
847	102.68
848	119.94
849	129.8
850	129.92
851	120.45
852	104.03
853	84.08
854	63.57
855	45.15
856	30.73
857	20.76
858	14.43
859	10.37
860	7
861	3.49
862	0.53
863	0
864	0
865	0.15
866	0.9
867	1.34
868	1.57
869	2.12
870	3.15
871	4.32
872	5.3
873	5.86
874	5.64
875	4.64
876	3.64
877	3.12
878	2.59
879	1.45
880	1.45
881	1.42
882	1.09
883	0.6
884	0.55
885	1.24
886	1.91
887	1.97
888	2.16
889	3
890	3.61
891	3.34
892	2.89
893	3.01
894	3.62
895	4.1
896	4.24
897	4.69
898	5.97
899	7.52
900	8.66
901	9.55
902	10.59
903	11.7
904	12.2
905	11.57
906	10.45
907	10.09
908	10.77
909	11.57
910	11.58
911	10.82
912	9.97
913	9.67
914	9.95
915	10.64
916	11.86
917	13.64
918	15.21
919	15.68
920	15.29
921	14.71
922	13.86
923	12.77
924	11.8
925	10.77
926	9.33
927	7.48
928	5.28
929	3.25
930	2.2
931	1.99
932	1.96
933	2.09
934	2.52
935	2.88
936	2.85
937	2.75
938	3
939	3.75
940	3.54
941	3.31
942	3.67
943	4.12
944	3.52
945	1.96
946	0.4
947	0
948	0
949	0
950	0.95
951	1.59
952	1.87
953	1.86
954	1.37
955	0.59
956	0
957	0
958	0
959	0.74
960	1.52
961	1.99
962	2.81
963	4.48
964	6.12
965	6.54
966	5.82
967	4.78
968	3.84
969	3.35
970	3.63
971	4.33
972	4.96
973	5.53
974	6.03
975	6.11
976	5.69
977	5.03
978	4.48
979	4.07
980	3.43
981	2.85
982	3.51
983	5.44
984	7.01
985	7
986	5.75
987	3.94
988	2.31
989	1.92
990	2.7
991	3.18
992	2.96
993	3.03
994	3.37
995	3.12
996	2.37
997	1.75
998	1.28
999	0.77
1000	0.34
1001	0.62
1002	0.62
1003	0
1004	0
1005	0
1006	0.55
1007	1.48
1008	1.4
1009	0.94
1010	0.64
1011	0.44
1012	0.2
1013	0
1014	0
1015	0
1016	0
1017	0
1018	0.04
1019	0.09
1020	0
1021	0
1022	0
1023	0
1024	0.22
1025	1.17
1026	2.12
1027	2.79
1028	2.9
1029	2.42
1030	1.78
1031	1.1
1032	0
1033	0
1034	0
1035	0
1036	0.42
1037	1.25
1038	1.55
1039	1.45
1040	1.25
1041	1.15
1042	1.04
1043	0.9
1044	1.05
1045	1.32
1046	0.82
1047	0
1048	0
1049	0
1050	0
1051	0
1052	0
1053	0.76
1054	1.29
1055	0.81
1056	0
1057	0
1058	0
1059	0
1060	0.49
1061	0.69
1062	0
1063	1.57
1064	1.99
1065	3.38
1066	4.91
1067	6.16
1068	6.55
1069	5.66
1070	4.04
1071	2.47
1072	1.44
1073	1.22
1074	1.58
1075	1.89
1076	2.1
1077	2.71
1078	3.74
1079	4.36
1080	3.83
1081	2.42
1082	1.27
1083	1.06
1084	1.38
1085	1.47
1086	1.17
1087	0.72
1088	0.36
1089	0.11
1090	0
1091	0.45
1092	1.7
1093	3.02
1094	3.55
1095	3.44
1096	3.39
1097	3.51
1098	3.62
1099	3.76
1100	3.83
1101	3.69
1102	3.48
1103	3.43
1104	3.61
1105	3.66
1106	2.98
1107	1.83
1108	1.34
1109	1.89
1110	2.84
1111	3.46
1112	3.45
1113	3.22
1114	3.57
1115	4.41
1116	4.73
1117	4.24
1118	3.57
1119	3.02
1120	2.59
1121	3.4
1122	4.26
1123	4.37
1124	3.58
1125	2.63
1126	2.33
1127	2.6
1128	3.06
1129	3.8
1130	4.72
1131	4.91
1132	3.97
1133	2.74
1134	2.09
1135	1.96
1136	2.03
1137	2.08
1138	1.76
1139	1.17
1140	1.06
1141	1.56
1142	2.09
1143	2.16
1144	1.84
1145	1.75
1146	2.46
1147	3.78
1148	5.05
1149	5.44
1150	4.46
1151	2.94
1152	2.15
1153	2.42
1154	3.35
1155	4.42
1156	5.18
1157	5.31
1158	4.57
1159	3.09
1160	1.66
1161	0.92
1162	0.88
1163	1.43
1164	2.46
1165	3.71
1166	5.1
1167	6.26
1168	6.52
1169	5.76
1170	4.67
1171	3.92
1172	3.53
1173	3.17
1174	2.61
1175	1.82
1176	0.89
1177	0.26
1178	0
1179	0
1180	0
1181	0
1182	0
1183	0
1184	0
1185	0
1186	0
1187	0
1188	0
1189	0
1190	0
1191	0
1192	0
1193	0
1194	0
1195	0
1196	0
1197	0
1198	0
1199	0
1200	0
