# Supplementary material for: Improvement of Peak Integration in Capillary Electrophoresis: Reference Data Set No. 1
Source: Electrophoresis. 2026 Mar 11;47(4):276–94. doi: 10.1002/elps.70077 (PMC13084974; doi:10.1002/elps.70077)
Supplement: Supplementary file 2 — Supporting File 2: elps70077‐sup‐0002‐RawElectropherograms.zip. [file ELPS-47--s002.zip › Raw Electropherograms/com1-type4-sam10-R.csv]

1	0
2	0
3	0
4	0
5	0
6	1.1
7	1.9
8	1.84
9	1.19
10	0.45
11	0
12	0
13	0.79
14	2.37
15	3.74
16	4.08
17	3.99
18	4.35
19	4.88
20	5.21
21	5.74
22	6.46
23	6.44
24	5.13
25	3.38
26	2.45
27	2.57
28	2.82
29	2.28
30	1.05
31	0.17
32	0.4
33	1.16
34	1.79
35	2.59
36	3.46
37	3.62
38	2.93
39	1.93
40	1.22
41	1.37
42	2.38
43	3.44
44	3.83
45	3.54
46	3.1
47	3.03
48	3.25
49	3.15
50	2.51
51	1.8
52	1.67
53	1.99
54	2.11
55	1.91
56	1.64
57	1.51
58	1.83
59	2.54
60	3.07
61	3.39
62	3.98
63	4.54
64	4.38
65	3.75
66	3.42
67	3.57
68	4.13
69	4.89
70	5
71	3.94
72	2.77
73	2.65
74	3.32
75	4.01
76	4.77
77	5.64
78	5.87
79	5.02
80	3.8
81	3.24
82	3.44
83	3.56
84	3.37
85	3.6
86	4.6
87	5.64
88	5.93
89	5.41
90	4.31
91	3
92	2.15
93	2
94	1.98
95	1.76
96	1.65
97	1.88
98	2.31
99	2.63
100	2.72
101	2.75
102	2.67
103	2.27
104	1.94
105	2.11
106	2.26
107	1.77
108	1.05
109	0.75
110	0.79
111	0.78
112	0.92
113	1.76
114	3.15
115	4.35
116	5
117	4.99
118	4.21
119	2.95
120	2.07
121	2.05
122	2.36
123	2.26
124	1.84
125	1.75
126	2.25
127	2.73
128	2.93
129	3.44
130	4.39
131	5.03
132	4.72
133	3.59
134	2.53
135	2.34
136	2.78
137	3.09
138	2.74
139	1.68
140	0.49
141	0.11
142	0.74
143	1.61
144	2.09
145	2.28
146	2.32
147	2.19
148	1.78
149	0.93
150	0.05
151	0
152	0.74
153	1.44
154	1.79
155	2.04
156	2.24
157	2.19
158	2.21
159	2.73
160	3.33
161	3.32
162	2.96
163	2.92
164	3.22
165	3.39
166	3.07
167	2.49
168	2.31
169	2.59
170	3.07
171	3.83
172	4.67
173	4.67
174	3.66
175	2.55
176	2.35
177	3.31
178	4.58
179	4.99
180	4.49
181	3.95
182	3.87
183	4.22
184	4.6
185	4.6
186	4.4
187	4.5
188	4.88
189	5.29
190	5.84
191	6.29
192	6.12
193	5.66
194	5.32
195	4.68
196	3.81
197	3.34
198	2.93
199	2.02
200	1.37
201	1.75
202	2.89
203	3.96
204	4.07
205	3.2
206	2.34
207	2.13
208	2.26
209	2.53
210	3.11
211	3.86
212	4.33
213	4.35
214	4.09
215	3.88
216	4.25
217	5.54
218	7.04
219	7.7
220	7.55
221	7.54
222	7.95
223	7.95
224	6.94
225	5.38
226	3.94
227	2.85
228	2.36
229	2.44
230	2.38
231	2.04
232	2.25
233	3
234	3.25
235	2.71
236	2.17
237	2.4
238	3.45
239	4.5
240	4.9
241	5.12
242	5.69
243	6.06
244	5.83
245	5.59
246	5.95
247	6.44
248	6
249	4.73
250	3.71
251	3.28
252	2.96
253	2.61
254	1.99
255	0.81
256	0
257	0.55
258	1.8
259	2.74
260	3.51
261	4.29
262	4.5
263	4.06
264	3.88
265	4.12
266	3.85
267	2.78
268	1.73
269	1.31
270	1.28
271	1.63
272	2.63
273	3.78
274	4.15
275	3.84
276	3.44
277	2.94
278	2.57
279	3.12
280	4.34
281	5.05
282	5.19
283	5.65
284	6.32
285	6.54
286	6.42
287	6.09
288	5.16
289	3.82
290	2.8
291	2.29
292	2.25
293	2.79
294	3.67
295	4.57
296	5.61
297	6.7
298	7.26
299	7.22
300	6.73
301	5.69
302	4.25
303	2.96
304	2.07
305	1.84
306	2.39
307	3.11
308	3.25
309	2.73
310	1.95
311	1.71
312	2.81
313	4.66
314	5.49
315	4.88
316	4.18
317	4.15
318	4.4
319	4.72
320	5.42
321	6.74
322	8.18
323	8.63
324	7.47
325	5.53
326	4.33
327	4.16
328	4.1
329	3.65
330	3.31
331	3.44
332	3.69
333	3.91
334	4.16
335	4.04
336	3.4
337	2.79
338	2.38
339	1.83
340	1.41
341	1.68
342	2.39
343	2.68
344	2.25
345	1.53
346	1.41
347	2.44
348	3.99
349	4.89
350	5
351	4.86
352	4.43
353	3.52
354	2.41
355	1.43
356	0.94
357	1.16
358	1.69
359	1.76
360	1.12
361	0.43
362	0.34
363	0.66
364	0.96
365	1.19
366	1.3
367	1.12
368	0.9
369	1.11
370	1.56
371	1.88
372	2.1
373	1.99
374	1.15
375	0.4
376	0.91
377	2.14
378	2.79
379	2.4
380	1.54
381	1.2
382	1.77
383	2.75
384	3.88
385	5.09
386	5.68
387	5.25
388	4.69
389	4.97
390	5.82
391	6.37
392	6.15
393	5.46
394	5.08
395	5.19
396	5.43
397	5.83
398	6.54
399	6.79
400	5.78
401	3.95
402	2.52
403	2.13
404	2.59
405	3.2
406	3.59
407	4.05
408	4.52
409	4.41
410	3.69
411	2.9
412	2.34
413	2.19
414	2.61
415	3.35
416	3.69
417	3.24
418	2.35
419	1.72
420	1.8
421	2.86
422	4.65
423	6.2
424	6.84
425	6.62
426	5.86
427	4.91
428	4.04
429	3.48
430	3.43
431	3.48
432	2.81
433	1.55
434	0.77
435	1.08
436	2.12
437	3.1
438	3.36
439	2.72
440	1.88
441	1.65
442	2.21
443	3.28
444	4.08
445	3.77
446	2.61
447	1.79
448	1.88
449	2.76
450	4.09
451	5.19
452	5.56
453	5.68
454	6.01
455	6.29
456	6.01
457	5.08
458	4.05
459	3.44
460	3.01
461	2.34
462	1.5
463	0.64
464	0
465	0.18
466	1.35
467	2.51
468	2.8
469	2.52
470	2.2
471	1.84
472	1.13
473	0.28
474	0.05
475	0.62
476	1.2
477	1.04
478	0.38
479	0
480	0.46
481	1.61
482	2.62
483	2.93
484	2.74
485	2.47
486	2.37
487	2.41
488	2.45
489	2.52
490	2.58
491	2.51
492	2.46
493	2.52
494	2.5
495	2.38
496	2.97
497	7.68
498	27.55
499	83.25
500	192.87
501	357.13
502	569.51
503	834.27
504	1147.1
505	1463.97
506	1722.87
507	1896.07
508	2001.17
509	2070.85
510	2128.88
511	2185.95
512	2243.46
513	2300.42
514	2358.17
515	2417.96
516	2478.14
517	2535.35
518	2585.22
519	2620.69
520	2631.04
521	2601.93
522	2516.19
523	2358.95
524	2125.72
525	1827.7
526	1490.85
527	1149.1
528	835.61
529	576.16
530	384.38
531	259.11
532	187.43
533	153.02
534	143.39
535	151.27
536	172.5
537	204.57
538	246.55
539	299.14
540	407.12
541	848.66
542	2261.9
543	5004.06
544	8030.52
545	9276.61
546	7832.24
547	4935.53
548	2402.75
549	969.4
550	370.97
551	162.15
552	91.44
553	65.27
554	54.25
555	48.88
556	46.28
557	45.95
558	47.79
559	51.91
560	58.29
561	66.11
562	74.01
563	80.84
564	85.89
565	88.76
566	89.21
567	87.38
568	83.84
569	79.49
570	75
571	70.15
572	64.22
573	57.39
574	51.01
575	45.93
576	41.53
577	37.32
578	33.85
579	31.33
580	29.06
581	26.78
582	25.09
583	24.15
584	23.58
585	23.28
586	23.13
587	22.71
588	22.2
589	22.66
590	24.36
591	26.2
592	27.18
593	27.28
594	27.01
595	27.01
596	27.72
597	28.71
598	29.05
599	28.66
600	28.34
601	28.64
602	29.36
603	29.99
604	30.47
605	31.11
606	32.07
607	33.24
608	34.51
609	35.91
610	37.14
611	37.48
612	36.22
613	33.27
614	29.49
615	26.1
616	23.28
617	20.53
618	17.99
619	16.53
620	16.26
621	16.18
622	15.61
623	14.96
624	14.85
625	15.4
626	16.65
627	18.83
628	22.17
629	26.27
630	29.83
631	31.25
632	29.96
633	26.8
634	22.99
635	19.41
636	16.62
637	15.09
638	15.19
639	17.14
640	20.45
641	24.39
642	29.01
643	34.32
644	39.28
645	42.97
646	45.71
647	47.95
648	48.75
649	46.9
650	43.13
651	39.5
652	37.33
653	37.53
654	42.6
655	57.13
656	85.91
657	131.07
658	188.99
659	248.19
660	291.34
661	303.25
662	280.33
663	232.41
664	175.96
665	125.64
666	89.57
667	68.58
668	58.86
669	55.3
670	53.77
671	52.21
672	50.55
673	49.19
674	47.81
675	45.44
676	41.45
677	35.98
678	29.78
679	24.42
680	21.26
681	19.72
682	18.37
683	17.24
684	16.89
685	16.93
686	17.12
687	17.88
688	19.31
689	21.12
690	23.08
691	24.78
692	25.8
693	26.34
694	26.7
695	26.6
696	25.45
697	23.09
698	20.28
699	18.17
700	17.07
701	16.58
702	16.2
703	15.34
704	13.55
705	11.28
706	9.57
707	8.78
708	8.15
709	6.97
710	5.53
711	4.46
712	4.18
713	4.87
714	6.04
715	6.39
716	5.4
717	4.04
718	3.13
719	2.25
720	1.18
721	0.66
722	0.92
723	1.23
724	1.02
725	0.5
726	0.19
727	0.22
728	0.21
729	0.05
730	0
731	0.23
732	0.67
733	1.1
734	1.24
735	1.07
736	1.24
737	2.45
738	4.96
739	9.14
740	15.43
741	23.09
742	30.63
743	37.25
744	42.45
745	45.38
746	45.6
747	43.41
748	39.79
749	36.41
750	34.29
751	32.85
752	30.97
753	28.79
754	27.36
755	26.74
756	25.89
757	23.95
758	20.67
759	16.65
760	13.1
761	10.75
762	9.36
763	8
764	5.71
765	2.97
766	1.13
767	0.45
768	0.24
769	0
770	0
771	0
772	0
773	0
774	0
775	0
776	0
777	0
778	0
779	0
780	0
781	0
782	0
783	0
784	0
785	0
786	0
787	0.87
788	1.86
789	2.48
790	2.84
791	3.28
792	3.5
793	3.01
794	2.01
795	1.09
796	0.75
797	1.12
798	1.84
799	2.37
800	2.45
801	2.04
802	1.27
803	0.59
804	0.65
805	1.62
806	2.73
807	3.29
808	3.58
809	4.02
810	4.27
811	4.11
812	4.13
813	4.82
814	5.71
815	5.81
816	4.86
817	3.33
818	1.59
819	0.19
820	0
821	0.96
822	1.97
823	1.95
824	1.23
825	0.82
826	0.95
827	1.3
828	1.74
829	1.98
830	1.88
831	1.97
832	2.71
833	3.82
834	4.8
835	5.67
836	6.93
837	9.23
838	13.18
839	19.13
840	26.98
841	36.13
842	45.61
843	54.23
844	60.74
845	64.16
846	64.09
847	60.83
848	55.3
849	48.93
850	43.05
851	37.64
852	31.79
853	25.42
854	19.54
855	15.23
856	12.91
857	11.98
858	11.12
859	9.56
860	7.89
861	7.04
862	7.3
863	8.32
864	9.28
865	9.39
866	8.76
867	7.72
868	6.06
869	3.98
870	2.22
871	1.12
872	0.51
873	0
874	0
875	0
876	0
877	0
878	0.77
879	1.39
880	1.52
881	0.88
882	0
883	0
884	1.62
885	3.53
886	4.34
887	4.1
888	3.33
889	2.25
890	1.48
891	1.51
892	1.57
893	1.01
894	0.46
895	0.33
896	0.17
897	0
898	0.05
899	0.33
900	0.73
901	1.47
902	2.7
903	5
904	9.39
905	15.99
906	23.65
907	31.87
908	41.63
909	53.62
910	67.52
911	83
912	100.05
913	118.86
914	139.13
915	159.36
916	177.91
917	193.88
918	206.41
919	214.09
920	215.58
921	210.37
922	199.09
923	182.96
924	163.4
925	141.65
926	118.76
927	96.16
928	75.79
929	58.99
930	45.62
931	34.58
932	25.41
933	18.18
934	12.35
935	7.21
936	3.08
937	0.72
938	0
939	0.12
940	0.33
941	0.13
942	0
943	0.84
944	2.75
945	5.04
946	7.82
947	12.13
948	18.86
949	28.86
950	44.03
951	67.3
952	101.82
953	151.09
954	219.46
955	311.52
956	429.36
957	570.71
958	729.19
959	894.47
960	1052.47
961	1187.7
962	1285.99
963	1336.88
964	1336.35
965	1287.94
966	1200.91
967	1087.22
968	959.39
969	828.75
970	704.17
971	592.38
972	497.94
973	422.08
974	363.7
975	321.56
976	294.54
977	281.59
978	281.96
979	294.34
980	316.05
981	344.21
982	376.88
983	413.22
984	453.28
985	498.12
986	550.06
987	613.51
988	696.61
989	812.11
990	978.14
991	1223.48
992	1600.87
993	2211.26
994	3241.29
995	4995.45
996	7866.85
997	12193.66
998	18022.58
999	24905.36
1000	31910.28
1001	37932.93
1002	42153.36
1003	44320.09
1004	44655.49
1005	43545.99
1006	41353.96
1007	38405.92
1008	34996.14
1009	31358.7
1010	27653.82
1011	23996.49
1012	20498.24
1013	17256.82
1014	14321.47
1015	11704.72
1016	9412.5
1017	7447.78
1018	5804.31
1019	4464.12
1020	3395.82
1021	2559.79
1022	1917.28
1023	1432.25
1024	1070.3
1025	802.58
1026	607.37
1027	466.12
1028	362.83
1029	286.85
1030	231.21
1031	189.8
1032	157.95
1033	133.06
1034	113.64
1035	98.57
1036	86.49
1037	75.88
1038	66.52
1039	59.42
1040	54.47
1041	49.78
1042	44.17
1043	38.32
1044	33.16
1045	28.9
1046	25.46
1047	22.31
1048	18.67
1049	14.81
1050	11.92
1051	10.07
1052	8.04
1053	5.41
1054	3.1
1055	1.5
1056	0
1057	0
1058	0
1059	0
1060	0.03
1061	0.12
1062	0.27
1063	0.27
1064	0.11
1065	0
1066	0
1067	0.05
1068	0.03
1069	0.06
1070	0.04
1071	0.04
1072	0.66
1073	1.71
1074	1.83
1075	0.77
1076	0
1077	0.09
1078	0.66
1079	0.92
1080	1.1
1081	1.69
1082	2.61
1083	3.54
1084	4.3
1085	4.7
1086	4.77
1087	4.7
1088	4.24
1089	3.07
1090	1.62
1091	0.79
1092	0.7
1093	0.64
1094	0.19
1095	0
1096	0.48
1097	1.36
1098	1.77
1099	1.58
1100	1.26
1101	1
1102	0.52
1103	0
1104	0.01
1105	0.84
1106	1.87
1107	2.86
1108	3.74
1109	4.05
1110	3.63
1111	3.21
1112	3.5
1113	4.52
1114	6.01
1115	7.84
1116	10.05
1117	12.48
1118	14.86
1119	17.25
1120	19.6
1121	21.59
1122	23.46
1123	25.4
1124	26.84
1125	27.72
1126	29.05
1127	31.2
1128	33.03
1129	33.55
1130	33.2
1131	32.94
1132	32.96
1133	32.67
1134	31.5
1135	29.49
1136	27.15
1137	25.13
1138	23.63
1139	22.31
1140	21
1141	19.82
1142	18.53
1143	16.97
1144	15.27
1145	13.23
1146	10.69
1147	8.33
1148	7.21
1149	7.38
1150	7.33
1151	5.75
1152	3.27
1153	1.36
1154	0.37
1155	0
1156	0
1157	0
1158	0
1159	0
1160	0
1161	0
1162	0
1163	1.29
1164	1.94
1165	1.52
1166	0.69
1167	0.38
1168	1.08
1169	2.27
1170	2.98
1171	2.88
1172	2.52
1173	2.68
1174	3.69
1175	5.04
1176	5.92
1177	5.74
1178	4.44
1179	2.66
1180	1.17
1181	0.21
1182	0
1183	0.38
1184	1.54
1185	2.21
1186	1.74
1187	0.87
1188	0.32
1189	0.1
1190	0
1191	0.14
1192	0
1193	0
1194	0.36
1195	0.55
1196	0.35
1197	0
1198	0
1199	0
1200	0
