# Supplementary material for: Improvement of Peak Integration in Capillary Electrophoresis: Reference Data Set No. 1
Source: Electrophoresis. 2026 Mar 11;47(4):276–94. doi: 10.1002/elps.70077 (PMC13084974; doi:10.1002/elps.70077)
Supplement: Supplementary file 2 — Supporting File 2: elps70077‐sup‐0002‐RawElectropherograms.zip. [file ELPS-47--s002.zip › Raw Electropherograms/com1-type4-sam11-R.csv]

1	0
2	0
3	0
4	0
5	0
6	0
7	0
8	0
9	0
10	0
11	0
12	0
13	0
14	0
15	0
16	0
17	0
18	0
19	0
20	0
21	0
22	0
23	0
24	0
25	0
26	0
27	0
28	0
29	0
30	0
31	0
32	0
33	0
34	0
35	0
36	0
37	0
38	0
39	0
40	0
41	0
42	0
43	0
44	0
45	0.3
46	1.01
47	1.47
48	1.55
49	1.67
50	1.81
51	1.63
52	1.08
53	0.72
54	1.05
55	1.42
56	1.07
57	0.65
58	1.06
59	2.1
60	3.09
61	3.55
62	3.3
63	2.68
64	2.37
65	2.85
66	4
67	5.27
68	5.96
69	5.81
70	5.35
71	5.09
72	5.08
73	5.36
74	5.77
75	5.79
76	5.28
77	4.51
78	3.7
79	3.16
80	3.12
81	3.5
82	4.07
83	4.45
84	4.22
85	3.24
86	1.92
87	1.27
88	1.83
89	2.62
90	2.44
91	1.59
92	1.08
93	1.39
94	2.24
95	2.75
96	2.46
97	2.07
98	2.42
99	3.16
100	3.21
101	2.23
102	0.96
103	0.17
104	0
105	0
106	0
107	0
108	0
109	0
110	0
111	0
112	0
113	0
114	0
115	0
116	0
117	0
118	0
119	0
120	0
121	0
122	0
123	0
124	0
125	0
126	0
127	0
128	0
129	0
130	0
131	0
132	0
133	0
134	0
135	0
136	0
137	0
138	0
139	0
140	0
141	0
142	0
143	0
144	0
145	0
146	0
147	0
148	0
149	0
150	0
151	0
152	0
153	0
154	0
155	0
156	0
157	0
158	0
159	0
160	0
161	0
162	0
163	0
164	0
165	0
166	0
167	0
168	0
169	0
170	0
171	0
172	0
173	0
174	0
175	0
176	0
177	0
178	0
179	0
180	0
181	0
182	0
183	0
184	0
185	0
186	0
187	0
188	0
189	0
190	0.15
191	0.05
192	0
193	0
194	0
195	0
196	0
197	0
198	0
199	0
200	0
201	0
202	0
203	0
204	0
205	0
206	0
207	0
208	0
209	0
210	0
211	0
212	0
213	0
214	0
215	0
216	0
217	0.38
218	0.4
219	0
220	0
221	0
222	0
223	0
224	0
225	0.04
226	0.33
227	0
228	0
229	0
230	0
231	0
232	0
233	0
234	0
235	0
236	0
237	0
238	0
239	0
240	0
241	0.18
242	0.48
243	0.14
244	0
245	0
246	0.04
247	0.17
248	0.04
249	0
250	0.05
251	0.31
252	0.38
253	0.14
254	0
255	0
256	0
257	0
258	0
259	0
260	0
261	0
262	0
263	0
264	0
265	0
266	0
267	0.49
268	0.39
269	0
270	0
271	0
272	0
273	0
274	0
275	0
276	0
277	0
278	0
279	0
280	0
281	0
282	0
283	0
284	0.28
285	1.37
286	1.33
287	0.49
288	0
289	0
290	0
291	0
292	0
293	0
294	0
295	0.97
296	2.2
297	3.16
298	4.04
299	4.16
300	2.79
301	0.66
302	0
303	0
304	0.34
305	0
306	0
307	0
308	0
309	0.09
310	0.05
311	0
312	0
313	0
314	0
315	0
316	0
317	0
318	0
319	0.46
320	2.3
321	3.62
322	3.76
323	2.99
324	2.11
325	1.75
326	1.54
327	0.5
328	0
329	0
330	0
331	0
332	0
333	0
334	0
335	0
336	0
337	0
338	0
339	0
340	0
341	0
342	0
343	0
344	0
345	0
346	0
347	0.37
348	1.78
349	2.29
350	1.39
351	0
352	0
353	0
354	0
355	0
356	0
357	0
358	0
359	0
360	0
361	0
362	0
363	0
364	0
365	0
366	0
367	0
368	0
369	0
370	0
371	0
372	0
373	0.01
374	0.06
375	0
376	0
377	0
378	0
379	0
380	0
381	0
382	0
383	0
384	0
385	0
386	0.74
387	2.14
388	2.87
389	3.11
390	3.08
391	2.7
392	1.85
393	1.01
394	0.86
395	1.28
396	1.55
397	1.37
398	1.13
399	1.29
400	1.49
401	0.63
402	0
403	0
404	0
405	0
406	0
407	0
408	0.08
409	0.19
410	0.34
411	0.5
412	0.92
413	1.27
414	1.06
415	0.56
416	0.41
417	0.77
418	1.12
419	0.92
420	0.51
421	0.58
422	0.99
423	1.26
424	1.66
425	2.54
426	3.33
427	3.21
428	2.27
429	1.24
430	0.75
431	0.73
432	0.47
433	0
434	0
435	0
436	0
437	0
438	0
439	0
440	0
441	0.55
442	0.82
443	0.61
444	0.57
445	0.83
446	0.88
447	0.42
448	0
449	0.01
450	0.13
451	0
452	0
453	0
454	0
455	0.15
456	0.77
457	1.21
458	1.52
459	1.43
460	0.59
461	0
462	0
463	0
464	0
465	0
466	0.31
467	0.75
468	0.24
469	0
470	0
471	0
472	0
473	0
474	0
475	0
476	0
477	0.95
478	0.96
479	0
480	0
481	0.42
482	2.61
483	4.37
484	5
485	4.87
486	4.8
487	8.2
488	27.62
489	87.93
490	211.78
491	400.19
492	644.42
493	950.41
494	1314.48
495	1681.6
496	1974.14
497	2160.81
498	2268.48
499	2339.5
500	2401.38
501	2465.59
502	2534.99
503	2609.09
504	2686.21
505	2764.17
506	2841.38
507	2917.54
508	2993.46
509	3069.67
510	3145.61
511	3220.78
512	3295.16
513	3368.79
514	3442.19
515	3515.45
516	3587.14
517	3655.62
518	3717.45
519	3762.66
520	3774.01
521	3730.3
522	3609.11
523	3390.99
524	3068.96
525	2659.39
526	2204.17
527	1759.63
528	1378.73
529	1097.05
530	927.66
531	862.26
532	876.54
533	941.11
534	1033.18
535	1139.72
536	1253.46
537	1370.23
538	1488.33
539	1607.62
540	1797.88
541	2663.13
542	5862.19
543	12409.65
544	19199.91
545	20488.34
546	14967.03
547	7472.19
548	2590.17
549	704.43
550	228.23
551	128.43
552	104.28
553	100.72
554	107.13
555	120.25
556	138.54
557	159.58
558	178.87
559	191.87
560	196.58
561	193.08
562	181.9
563	164.42
564	143.83
565	123.7
566	105.46
567	88.85
568	74.19
569	62.2
570	53.02
571	46.6
572	42.5
573	39.38
574	36.55
575	34.66
576	33.87
577	33.02
578	31.56
579	30.38
580	30.2
581	30.6
582	31.1
583	32.05
584	33.54
585	34.72
586	34.85
587	34.17
588	33.48
589	33.39
590	33.63
591	33.48
592	33.16
593	33.34
594	33.6
595	32.99
596	31.64
597	30.32
598	29.25
599	28.35
600	27.87
601	27.71
602	27.19
603	26.27
604	25.61
605	25.22
606	24.7
607	24.21
608	24.09
609	23.86
610	22.89
611	21.72
612	21.17
613	20.58
614	19.23
615	17.77
616	16.91
617	16.58
618	16.54
619	16.61
620	16.52
621	16.14
622	15.55
623	15.09
624	14.97
625	15.15
626	15.86
627	17.37
628	18.86
629	18.93
630	17.45
631	15.82
632	15.34
633	16.13
634	17.06
635	16.94
636	15.93
637	14.74
638	13.46
639	12.45
640	12.1
641	11.94
642	11.73
643	11.87
644	12.4
645	12.97
646	13.33
647	13.48
648	13.55
649	13.39
650	13.03
651	13.03
652	13.16
653	12.63
654	11.64
655	11.18
656	11.66
657	12.43
658	12.69
659	12.66
660	13.19
661	14.08
662	14.42
663	13.91
664	13.01
665	12.25
666	11.98
667	12.02
668	11.84
669	11.31
670	10.48
671	9.27
672	8.51
673	9.37
674	11.33
675	12.48
676	11.85
677	10.29
678	9.44
679	10.06
680	11.28
681	11.7
682	11.03
683	10.32
684	10.22
685	10.05
686	9.34
687	8.88
688	9.01
689	8.58
690	7.04
691	5.85
692	6.5
693	8.58
694	10.68
695	11.96
696	12.07
697	11.11
698	10.12
699	10.25
700	11.34
701	12.19
702	12.07
703	11.34
704	10.54
705	9.76
706	9.22
707	8.93
708	8.38
709	7.48
710	7.05
711	8.01
712	10.36
713	12.6
714	12.98
715	11.63
716	10.15
717	9.3
718	8.58
719	7.88
720	7.68
721	7.93
722	8.4
723	9.06
724	9.31
725	8.83
726	8.57
727	9.08
728	9.54
729	9.26
730	8.54
731	7.79
732	7.04
733	6.34
734	6.29
735	7.09
736	7.99
737	8.2
738	7.89
739	7.82
740	8.39
741	9.3
742	10
743	10.19
744	9.84
745	9.02
746	8.09
747	7.44
748	7.12
749	6.94
750	6.75
751	6.52
752	6.31
753	6.03
754	5.7
755	5.83
756	6.76
757	7.53
758	7.13
759	6.12
760	5.65
761	5.89
762	6.43
763	7.04
764	7.64
765	8.07
766	8.21
767	7.9
768	7.17
769	6.35
770	5.56
771	4.62
772	3.78
773	3.68
774	4.14
775	4.21
776	3.67
777	3.49
778	4.46
779	6.25
780	7.65
781	7.47
782	5.76
783	4.08
784	3.85
785	4.76
786	5.57
787	5.95
788	6.44
789	7
790	7.18
791	7.12
792	7.16
793	7.18
794	6.92
795	6.38
796	5.78
797	5.12
798	4.16
799	3.23
800	3.17
801	4.04
802	4.9
803	5.1
804	4.92
805	5.22
806	6.25
807	7.3
808	7.92
809	8.16
810	8.18
811	8.48
812	9.4
813	10.12
814	9.57
815	7.58
816	4.96
817	2.92
818	2.25
819	3.04
820	4.68
821	5.92
822	6.08
823	5.88
824	6.13
825	6.6
826	6.91
827	6.94
828	6.61
829	6.1
830	6.08
831	6.51
832	6.34
833	5.04
834	3.51
835	3.14
836	4.14
837	5.25
838	5.32
839	4.55
840	3.71
841	2.97
842	2.35
843	2.15
844	2.36
845	2.73
846	2.99
847	2.95
848	3.14
849	4.29
850	6.05
851	7.67
852	8.63
853	8.15
854	6.39
855	5.19
856	5.48
857	6.12
858	6.26
859	6.24
860	6.26
861	6.29
862	6.32
863	6.49
864	6.95
865	7.56
866	7.73
867	6.86
868	5.16
869	3.66
870	3.23
871	3.95
872	5.05
873	5.37
874	4.36
875	2.59
876	1.16
877	0.81
878	1.44
879	2.34
880	2.91
881	3.13
882	3.16
883	3.12
884	3.42
885	4.21
886	4.69
887	3.96
888	2.48
889	1.69
890	2.25
891	3.27
892	3.43
893	2.46
894	1.29
895	0.92
896	1.26
897	1.53
898	1.59
899	1.62
900	1.07
901	0
902	0
903	0
904	0
905	0.28
906	0.6
907	0.99
908	1.72
909	2.27
910	2.16
911	1.7
912	1.42
913	1.57
914	2.29
915	3.43
916	4.28
917	4.22
918	3.4
919	2.63
920	2.23
921	1.72
922	1.29
923	1.88
924	3.26
925	4.12
926	3.84
927	2.84
928	2.02
929	1.83
930	1.93
931	1.98
932	2.08
933	2.14
934	1.63
935	0.28
936	0
937	0
938	0
939	0
940	1.86
941	3.68
942	5.11
943	5.49
944	4.31
945	2.27
946	0.64
947	0
948	0
949	0.44
950	1.42
951	2.83
952	4.27
953	4.98
954	4.87
955	4.92
956	5.77
957	6.5
958	6.01
959	4.67
960	3.72
961	3.78
962	4.11
963	3.43
964	1.83
965	1.07
966	2.34
967	4.99
968	7.23
969	7.54
970	6.26
971	5.26
972	5.2
973	5.16
974	4.46
975	3.32
976	2.2
977	1.58
978	1.76
979	2.75
980	4.21
981	5.38
982	5.48
983	4.59
984	3.77
985	3.86
986	4.65
987	5.59
988	6.5
989	7.26
990	7.61
991	7.64
992	7.89
993	8.67
994	9.49
995	9.91
996	10.25
997	11.18
998	13.03
999	15.37
1000	17.29
1001	18.13
1002	17.82
1003	17.03
1004	16.51
1005	16.17
1006	15.13
1007	12.97
1008	10.73
1009	9.73
1010	9.71
1011	9.56
1012	9.05
1013	8.15
1014	6.63
1015	5.08
1016	4.24
1017	3.57
1018	2.22
1019	0.6
1020	0
1021	0
1022	0.3
1023	0.99
1024	1.23
1025	1.09
1026	1.17
1027	1.54
1028	1.51
1029	0.85
1030	0
1031	0
1032	0
1033	0
1034	0.59
1035	1.35
1036	1.57
1037	1.33
1038	1.07
1039	1.01
1040	0.96
1041	0.8
1042	0.72
1043	0.68
1044	0.1
1045	0
1046	0
1047	0
1048	0
1049	0
1050	0.67
1051	1.1
1052	0.7
1053	0.26
1054	0.37
1055	0.8
1056	1.01
1057	0.93
1058	0.9
1059	1.18
1060	1.75
1061	2.46
1062	2.82
1063	2.38
1064	1.38
1065	0.75
1066	0.95
1067	1.48
1068	1.69
1069	1.33
1070	0.71
1071	0.67
1072	1.44
1073	2.18
1074	2.27
1075	1.93
1076	1.63
1077	1.49
1078	1.22
1079	0.57
1080	0
1081	1.75
1082	2.6
1083	3.29
1084	3.35
1085	3.17
1086	3.28
1087	3.86
1088	4.4
1089	4.04
1090	3
1091	2.41
1092	2.55
1093	2.8
1094	3.01
1095	3.33
1096	3.39
1097	2.94
1098	2.49
1099	2.46
1100	2.53
1101	2.31
1102	1.8
1103	1.19
1104	0.96
1105	1.48
1106	2.58
1107	3.75
1108	4.52
1109	4.5
1110	3.48
1111	1.94
1112	0.86
1113	0.66
1114	1.01
1115	1.72
1116	2.6
1117	3.43
1118	4.34
1119	5.17
1120	5.39
1121	5.08
1122	4.85
1123	4.87
1124	4.79
1125	4.36
1126	3.64
1127	3.07
1128	3.07
1129	3.61
1130	4.22
1131	4.4
1132	4.09
1133	3.96
1134	4.06
1135	3.42
1136	2.27
1137	1.81
1138	1.79
1139	1.31
1140	0.89
1141	1.69
1142	3.65
1143	5.54
1144	6.2
1145	5.49
1146	4.43
1147	4.07
1148	4.37
1149	4.52
1150	3.74
1151	2.13
1152	1.01
1153	1.39
1154	2.47
1155	2.86
1156	2.38
1157	1.82
1158	1.86
1159	2.45
1160	3.08
1161	3.35
1162	3.39
1163	3.64
1164	4.21
1165	4.58
1166	4.43
1167	3.98
1168	3.59
1169	3.19
1170	2.46
1171	1.74
1172	1.89
1173	3.08
1174	4.71
1175	6.01
1176	6.21
1177	5
1178	3.38
1179	2.83
1180	3.15
1181	2.81
1182	1.53
1183	0.67
1184	1.33
1185	3.13
1186	4.76
1187	5.36
1188	5.13
1189	4.51
1190	3.76
1191	3.28
1192	3.06
1193	2.74
1194	2.38
1195	1.99
1196	1.11
1197	0
1198	0
1199	0
1200	0
