# Supplementary material for: Improvement of Peak Integration in Capillary Electrophoresis: Reference Data Set No. 1
Source: Electrophoresis. 2026 Mar 11;47(4):276–94. doi: 10.1002/elps.70077 (PMC13084974; doi:10.1002/elps.70077)
Supplement: Supplementary file 2 — Supporting File 2: elps70077‐sup‐0002‐RawElectropherograms.zip. [file ELPS-47--s002.zip › Raw Electropherograms/com1-type4-sam2-R.csv]

1	0
2	0
3	0
4	0.5
5	1.21
6	1.97
7	2.47
8	2.41
9	1.96
10	1.57
11	1.52
12	1.81
13	2.46
14	3.4
15	4.22
16	4.7
17	4.75
18	4.34
19	3.95
20	3.89
21	3.92
22	3.86
23	3.6
24	2.99
25	2.41
26	2.51
27	3.1
28	3.4
29	3.01
30	2.09
31	1
32	0.16
33	0
34	0.59
35	1.5
36	2.02
37	2.22
38	2.53
39	2.66
40	2.23
41	1.89
42	2.23
43	2.89
44	3.11
45	2.5
46	1.61
47	1.31
48	1.36
49	1.14
50	0.98
51	1.26
52	1.67
53	1.92
54	2.33
55	3.15
56	3.79
57	3.73
58	3.75
59	4.68
60	6.03
61	6.84
62	6.93
63	6.5
64	5.84
65	5.59
66	5.92
67	6.17
68	5.82
69	5.04
70	4.39
71	4.42
72	5.14
73	5.89
74	6.09
75	5.87
76	5.71
77	5.73
78	5.71
79	5.68
80	5.82
81	6.14
82	6.32
83	6.18
84	6.07
85	6.2
86	5.95
87	5.17
88	4.81
89	5.31
90	5.73
91	5.18
92	2.98
93	2.07
94	1.45
95	1.73
96	2.76
97	3.54
98	3.57
99	3.12
100	2.6
101	2.52
102	3.3
103	4.41
104	4.6
105	3.62
106	2.37
107	1.35
108	0.65
109	0.94
110	2.66
111	4.77
112	5.99
113	6.21
114	5.94
115	5.49
116	4.96
117	4.29
118	3.37
119	0
120	0.15
121	0.8
122	1.09
123	1.26
124	2.09
125	3.1
126	2.96
127	1.61
128	0.13
129	0
130	0
131	0
132	0
133	0
134	0
135	0.83
136	1.27
137	0.33
138	0
139	0
140	0
141	0
142	0
143	0
144	0
145	0.05
146	0
147	0
148	0
149	0
150	0
151	0
152	0.19
153	0.76
154	1.24
155	1.32
156	0.76
157	0.21
158	0.48
159	1.28
160	1.63
161	1.22
162	0.32
163	0
164	0
165	0
166	0
167	0
168	0
169	0
170	0
171	0
172	0
173	0
174	0
175	0.26
176	0.8
177	1.12
178	1.47
179	2.23
180	2.85
181	2.55
182	1.61
183	0.99
184	1.47
185	2.7
186	3.38
187	3.14
188	2.91
189	3.16
190	3.17
191	2.43
192	1.53
193	1.09
194	0.61
195	0
196	0
197	0
198	0
199	0
200	0
201	0
202	0.27
203	0.54
204	0
205	0
206	0
207	0
208	0
209	0
210	0
211	0
212	0
213	0
214	0
215	0.02
216	0.45
217	0.82
218	1.09
219	1.37
220	1.75
221	1.97
222	1.93
223	1.77
224	1.56
225	1.36
226	0.59
227	0
228	0
229	0
230	0
231	0
232	0.87
233	1.44
234	1.25
235	0.24
236	0
237	0
238	0
239	1.15
240	2.16
241	2.1
242	1.11
243	0.11
244	0
245	0
246	0
247	0
248	0
249	0
250	0
251	0.19
252	0.12
253	0.35
254	0.69
255	0.67
256	0.77
257	1.55
258	2.35
259	2.42
260	2.29
261	2.79
262	3.64
263	4.06
264	3.57
265	2.3
266	1.15
267	0.97
268	1.46
269	1.85
270	1.95
271	1.96
272	1.92
273	2.18
274	2.44
275	2.45
276	2.55
277	2.92
278	3.05
279	2.7
280	2.5
281	3.11
282	4.12
283	4.38
284	3.67
285	2.84
286	2.46
287	2.22
288	1.65
289	1.14
290	1.5
291	2.6
292	3.63
293	4.09
294	4.11
295	4.19
296	4.56
297	4.71
298	3.89
299	2.27
300	1.17
301	1.54
302	2.74
303	3.59
304	3.65
305	2.94
306	1.84
307	1.15
308	1.34
309	2.15
310	3.16
311	3.95
312	3.76
313	2.58
314	1.76
315	2.14
316	3.08
317	3.88
318	4.78
319	5.87
320	6.55
321	6.47
322	5.88
323	5.03
324	3.95
325	2.8
326	1.95
327	1.54
328	1.16
329	0.42
330	0
331	0
332	0.34
333	1.26
334	1.84
335	2.12
336	1.85
337	0.93
338	0.29
339	0.66
340	1.73
341	2.83
342	3.14
343	2.3
344	1.52
345	1.86
346	2.52
347	2.59
348	2.43
349	2.35
350	2.12
351	1.82
352	1.64
353	1.62
354	1.66
355	1.44
356	0.84
357	0.3
358	0.12
359	0.05
360	0
361	0
362	0.41
363	1.28
364	1.76
365	1.75
366	1.96
367	3.02
368	4.14
369	4.02
370	3.02
371	2.42
372	2.41
373	2.3
374	1.82
375	1.32
376	1.04
377	1.02
378	1.19
379	1.45
380	1.61
381	1.62
382	1.85
383	2.53
384	3.09
385	3.01
386	2.86
387	3.59
388	5.11
389	6.2
390	5.8
391	4.47
392	3.62
393	3.52
394	3.45
395	3.35
396	3.55
397	3.79
398	3.77
399	3.53
400	3.21
401	3.16
402	3.36
403	2.96
404	1.66
405	0.25
406	0
407	0
408	1.52
409	3.49
410	4.78
411	4.63
412	3.37
413	2.32
414	2.35
415	3.15
416	3.93
417	4.3
418	4.73
419	5.68
420	6.67
421	7.07
422	6.8
423	5.93
424	4.8
425	4.14
426	4.15
427	4.36
428	4.76
429	5.38
430	5.25
431	3.95
432	2.93
433	3.31
434	3.99
435	3.38
436	1.78
437	0.87
438	1.28
439	2.07
440	2.53
441	3.11
442	4.07
443	4.78
444	4.68
445	4.08
446	3.64
447	3.82
448	4.75
449	5.68
450	5.54
451	4.47
452	3.62
453	3.66
454	4.9
455	5.1
456	4.71
457	3.75
458	3.14
459	3.4
460	3.24
461	1.92
462	1.15
463	2.03
464	3.03
465	2.86
466	2.37
467	2.27
468	2.02
469	1.32
470	0.94
471	1.55
472	2.79
473	3.78
474	3.95
475	3.16
476	1.98
477	1.95
478	3.88
479	6.26
480	7.27
481	7.1
482	6.75
483	6.47
484	6.03
485	5.1
486	3.5
487	1.72
488	0.72
489	0.83
490	1.63
491	2.97
492	4.39
493	4.85
494	4.19
495	3.65
496	5.99
497	20.55
498	70.34
499	182.03
500	354.2
501	544.62
502	707.73
503	834.01
504	937.22
505	1023.75
506	1092.18
507	1146.1
508	1193.07
509	1238.13
510	1282.73
511	1327.16
512	1372.03
513	1417.47
514	1462.4
515	1506.05
516	1548.37
517	1588.57
518	1624.69
519	1653.62
520	1669.42
521	1661.64
522	1617.08
523	1526.22
524	1388.62
525	1212
526	1009.06
527	797.46
528	598.14
529	428.92
530	299.3
531	210.25
532	156.66
533	129.95
534	120.79
535	122.47
536	132.19
537	149.24
538	173.02
539	202.39
540	240.24
541	341.36
542	738.6
543	1796.19
544	3434.36
545	4676.3
546	4480.66
547	3024.82
548	1449.27
549	517.45
550	169.84
551	76.91
552	51.79
553	41.68
554	36.34
555	33.99
556	34.16
557	35.7
558	37.2
559	38.55
560	41.29
561	46.66
562	53.67
563	59.98
564	64.27
565	66.17
566	64.71
567	59.58
568	52.51
569	45.24
570	38.22
571	31.9
572	26.97
573	23.67
574	21.8
575	21.03
576	20.74
577	19.96
578	18.45
579	17.4
580	17.34
581	17.31
582	16.6
583	15.4
584	14.21
585	13.88
586	14.84
587	16.29
588	17.25
589	17.77
590	18.21
591	18.2
592	17.52
593	16.86
594	16.82
595	17.29
596	17.95
597	18.49
598	18.69
599	18.68
600	18.51
601	18.12
602	17.88
603	18.11
604	18.95
605	20.37
606	21.81
607	22.82
608	23.74
609	24.98
610	26.26
611	26.85
612	26.39
613	25.36
614	24.72
615	25.04
616	26.03
617	26.79
618	26.9
619	26.64
620	26.57
621	27.16
622	27.95
623	27.98
624	27.38
625	26.71
626	25.61
627	23.75
628	21.59
629	19.67
630	18.59
631	18.76
632	19.39
633	19.32
634	18.86
635	19.28
636	23.27
637	25.93
638	30.11
639	36.72
640	45.37
641	55.69
642	67.47
643	79.44
644	89.84
645	98.04
646	106.22
647	121.61
648	159.57
649	248.91
650	444.73
651	856.49
652	1677.8
653	3159.93
654	5452.18
655	8305.67
656	10861.35
657	11934.89
658	10852.18
659	8088.52
660	4929.81
661	2480.15
662	1064.22
663	420.37
664	174.82
665	88.73
666	57.56
667	44.02
668	36.43
669	32.26
670	30.99
671	31.48
672	32.54
673	33.36
674	33.43
675	32.99
676	32.68
677	32.29
678	30.73
679	27.88
680	24.99
681	22.98
682	21.87
683	21.81
684	22.87
685	23.94
686	24.05
687	23.65
688	23.64
689	24.2
690	24.93
691	25.36
692	25.26
693	24.83
694	24.5
695	24.37
696	24.58
697	25.59
698	27.21
699	28.58
700	29.4
701	30.31
702	32.21
703	35.18
704	38.05
705	39.65
706	40.11
707	40.31
708	40.6
709	40.67
710	40.28
711	39.52
712	38.37
713	36.7
714	34.67
715	32.46
716	30.05
717	27.61
718	25.51
719	24.18
720	23.5
721	22.84
722	22.38
723	23.06
724	25.05
725	27.94
726	31.23
727	34.35
728	37.57
729	41.83
730	46.95
731	51.71
732	55.28
733	57.83
734	59.73
735	60.53
736	59.34
737	55.96
738	51.05
739	45.73
740	41.1
741	37.51
742	34.77
743	32.97
744	32.68
745	34.43
746	38.64
747	46.79
748	61.95
749	87.34
750	123.88
751	167.75
752	208.6
753	233.16
754	233.53
755	211.69
756	177.42
757	142.7
758	115.47
759	97.75
760	88.96
761	89.33
762	101.59
763	134.29
764	209.95
765	384.46
766	789.41
767	1691.51
768	3493.22
769	6546.27
770	10785.09
771	15483.19
772	19479.36
773	21785.26
774	22066.56
775	20641.95
776	18140.41
777	15174.8
778	12199.15
779	9494.14
780	7194.25
781	5328.66
782	3868.95
783	2765.32
784	1960.24
785	1390
786	989.96
787	705.66
788	500.87
789	355.44
790	256.41
791	192.02
792	151.11
793	124.01
794	104.19
795	88.91
796	77.1
797	67.94
798	61.61
799	58.73
800	58.36
801	58.57
802	58.66
803	59.22
804	60.37
805	61.22
806	60.95
807	59.44
808	57
809	54.32
810	52.24
811	50.42
812	47.66
813	43.91
814	40.37
815	37.76
816	35.55
817	32.99
818	30.02
819	25.13
820	24.08
821	23.51
822	23.05
823	22.75
824	22.55
825	22.44
826	22.68
827	23.38
828	24.09
829	24.29
830	23.85
831	23.2
832	22.99
833	23.56
834	24.87
835	26.41
836	27.89
837	30.43
838	35.97
839	45.82
840	60.74
841	80.84
842	104.79
843	129.77
844	151.36
845	163.51
846	161.78
847	146.98
848	123.86
849	97.9
850	74.07
851	55.7
852	43.12
853	34.68
854	28.89
855	24.68
856	21.07
857	17.81
858	15.65
859	15.02
860	15.15
861	14.91
862	13.84
863	12.29
864	10.85
865	10.01
866	10.24
867	11.26
868	11.81
869	11.27
870	10.51
871	10.18
872	10.05
873	9.92
874	9.74
875	9.45
876	9.05
877	8.63
878	8.57
879	9.6
880	11.78
881	13.9
882	14.38
883	12.98
884	11.01
885	9.91
886	10.32
887	11.8
888	13.06
889	13.24
890	12.8
891	12.89
892	13.97
893	15.25
894	15.98
895	16.52
896	17.06
897	17.16
898	17.06
899	17.34
900	17.57
901	17.15
902	16.71
903	17.03
904	17.62
905	17.51
906	16.72
907	16.04
908	16.16
909	17.43
910	19.58
911	21.58
912	22.46
913	22.14
914	21.14
915	19.93
916	18.77
917	17.76
918	16.93
919	16.16
920	15.04
921	12.96
922	9.98
923	7.52
924	6.88
925	7.45
926	7.86
927	8
928	8.15
929	7.55
930	5.53
931	3.16
932	2.37
933	3.74
934	6.1
935	7.92
936	8.48
937	7.83
938	6.48
939	5.21
940	4.64
941	4.79
942	5.27
943	5.37
944	4.57
945	3.5
946	3.17
947	3.74
948	4.97
949	6.08
950	6.17
951	5.65
952	5.44
953	5.25
954	4.74
955	4.67
956	5.17
957	5.07
958	3.97
959	2.81
960	2.24
961	2.37
962	3.4
963	4.83
964	5.54
965	5.16
966	4.09
967	2.77
968	1.67
969	1.32
970	1.99
971	3.37
972	4.63
973	4.99
974	4.62
975	4.3
976	3.97
977	3.07
978	2.07
979	2.11
980	3.52
981	5.41
982	6.61
983	6.68
984	6.12
985	5.73
986	5.57
987	5.33
988	4.98
989	4.44
990	4.01
991	4.47
992	5.84
993	7.52
994	8.88
995	9.04
996	7.85
997	6.11
998	4.68
999	5.11
1000	6.07
1001	5.77
1002	4.32
1003	3.27
1004	3.17
1005	2.9
1006	1.97
1007	1.21
1008	1.05
1009	1.48
1010	2.37
1011	2.77
1012	2.17
1013	1.43
1014	1.17
1015	1.15
1016	1.46
1017	2.34
1018	3.09
1019	2.88
1020	1.98
1021	0.93
1022	0.02
1023	0
1024	0
1025	0.01
1026	0
1027	0
1028	0
1029	0.72
1030	1.5
1031	1.21
1032	0.39
1033	0.09
1034	0.18
1035	0.23
1036	0.24
1037	0
1038	0
1039	0
1040	0
1041	0
1042	0.71
1043	1.26
1044	0.81
1045	0.28
1046	0.15
1047	0.24
1048	0.42
1049	0.63
1050	0.55
1051	0.08
1052	0
1053	0
1054	0.46
1055	1.43
1056	2.39
1057	2.68
1058	1.97
1059	0.92
1060	0.27
1061	0.17
1062	0.49
1063	0.69
1064	0.03
1065	0
1066	0
1067	0
1068	0
1069	0
1070	0
1071	0
1072	0.03
1073	0.16
1074	0
1075	0
1076	0
1077	0
1078	0
1079	0
1080	0
1081	0
1082	0
1083	0
1084	0
1085	0
1086	0
1087	0
1088	0
1089	0
1090	0
1091	0
1092	0
1093	0
1094	0
1095	0
1096	0
1097	0
1098	0
1099	0
1100	0
1101	0
1102	0
1103	0
1104	0
1105	0
1106	0
1107	0
1108	0
1109	0
1110	0
1111	0
1112	0
1113	0
1114	0
1115	0
1116	0
1117	0
1118	0
1119	0
1120	0
1121	0.53
1122	1.62
1123	2.76
1124	3.58
1125	3.86
1126	3.45
1127	2.66
1128	2.05
1129	1.96
1130	2.41
1131	2.89
1132	2.73
1133	2.16
1134	2.11
1135	2.7
1136	3.18
1137	3.3
1138	3.3
1139	2.95
1140	2.28
1141	2.26
1142	3.43
1143	4.64
1144	4.44
1145	3.01
1146	1.9
1147	1.88
1148	2.36
1149	2.72
1150	3.01
1151	3.04
1152	2.18
1153	0.77
1154	0
1155	0.35
1156	1.49
1157	2.73
1158	3.57
1159	4.04
1160	4.49
1161	4.75
1162	4.35
1163	3.53
1164	3.09
1165	3.02
1166	2.92
1167	3.52
1168	5.34
1169	6.96
1170	7.02
1171	5.78
1172	3.83
1173	1.65
1174	0.16
1175	0
1176	0.57
1177	1.29
1178	2.07
1179	2.96
1180	3.66
1181	3.88
1182	3.79
1183	3.81
1184	3.44
1185	2.74
1186	2.46
1187	2.76
1188	2.6
1189	1.37
1190	0
1191	0
1192	0
1193	0
1194	0
1195	0
1196	0
1197	0
1198	0
1199	0
1200	0
