# Supplementary material for: Improvement of Peak Integration in Capillary Electrophoresis: Reference Data Set No. 1
Source: Electrophoresis. 2026 Mar 11;47(4):276–94. doi: 10.1002/elps.70077 (PMC13084974; doi:10.1002/elps.70077)
Supplement: Supplementary file 2 — Supporting File 2: elps70077‐sup‐0002‐RawElectropherograms.zip. [file ELPS-47--s002.zip › Raw Electropherograms/com1-type4-sam3-R.csv]

1	0
2	0
3	0
4	0.84
5	1.32
6	1.38
7	0.83
8	0
9	0
10	0.85
11	1.5
12	1.45
13	1.44
14	2.12
15	3.27
16	4.25
17	4.65
18	4.61
19	4.63
20	5.03
21	5.54
22	5.54
23	4.68
24	3.29
25	2.08
26	1.8
27	2.52
28	3.43
29	3.86
30	3.56
31	2.47
32	1.06
33	0.12
34	0
35	0.51
36	1.49
37	2.74
38	3.53
39	3.2
40	2.26
41	1.76
42	1.99
43	2.58
44	2.75
45	1.8
46	0.39
47	0
48	0.68
49	1.13
50	0.68
51	0.11
52	0.44
53	1.5
54	2.01
55	1.21
56	0.05
57	0
58	0
59	0
60	0
61	0
62	0
63	0
64	0
65	0
66	0
67	0
68	0
69	0
70	0
71	0.75
72	1.65
73	2.34
74	2.3
75	1.61
76	1.09
77	1.48
78	2.49
79	3.15
80	3
81	2.45
82	1.97
83	1.81
84	2.09
85	2.51
86	2.46
87	1.91
88	1.7
89	2.21
90	2.49
91	2.08
92	1.68
93	0.46
94	0
95	0.17
96	0.47
97	0.77
98	1.36
99	2.27
100	2.83
101	2.51
102	1.71
103	1.16
104	1.07
105	1.34
106	1.85
107	2.31
108	2.23
109	1.65
110	1.37
111	2
112	3
113	3.66
114	4.52
115	6.13
116	7.32
117	6.93
118	5.63
119	4.57
120	4.05
121	0
122	0
123	0
124	0
125	0
126	0
127	0
128	0
129	0
130	0
131	0
132	0
133	0
134	0
135	0
136	0
137	0
138	0
139	0
140	0
141	0
142	0
143	0
144	0
145	0
146	0
147	0
148	0
149	0
150	0
151	0
152	0
153	0
154	0
155	0
156	0
157	0
158	0
159	0
160	0
161	0
162	0
163	0
164	0
165	0
166	0
167	0
168	0
169	0
170	0
171	0
172	0
173	0
174	0
175	0
176	0
177	0.32
178	0.9
179	1.27
180	1.17
181	0.75
182	0.31
183	0.2
184	0.63
185	1.1
186	0.73
187	0
188	0
189	0
190	0.92
191	1.94
192	1.75
193	0
194	0
195	0
196	0
197	0
198	0
199	0
200	0
201	0
202	0
203	0
204	0
205	0
206	0
207	0
208	0
209	0
210	0
211	0
212	0
213	0
214	0
215	0
216	0
217	0
218	0
219	0
220	0
221	0
222	0.23
223	0.57
224	0.91
225	1.42
226	1.58
227	0.39
228	0
229	0
230	0
231	0
232	0
233	0
234	0
235	0
236	0
237	0
238	0
239	0
240	0
241	0.28
242	0.43
243	0.44
244	0.18
245	0
246	0
247	0.07
248	0.24
249	0
250	0
251	0
252	0
253	0
254	0
255	0
256	0
257	0
258	0
259	0
260	0
261	0
262	0
263	0
264	0
265	0
266	0
267	0
268	0
269	0
270	0
271	0
272	0
273	-3.09
274	0
275	0
276	0
277	0
278	0
279	0
280	0
281	0
282	0
283	0
284	0
285	0
286	0.09
287	1.29
288	1.26
289	0.35
290	0
291	0
292	0
293	0
294	0
295	0
296	0
297	0
298	1.35
299	2.02
300	2.14
301	1.84
302	1.25
303	0.56
304	0
305	0
306	0
307	0
308	0
309	0
310	0
311	0
312	0
313	0
314	0
315	0
316	0
317	0
318	0
319	0
320	0
321	0.14
322	1.54
323	3.12
324	3.97
325	3.86
326	3.36
327	2.92
328	2.35
329	1.27
330	0
331	0
332	0
333	0
334	0
335	0
336	0
337	0
338	0
339	0
340	0
341	0
342	0
343	0
344	0
345	0
346	0
347	0
348	0
349	0
350	0
351	0
352	0
353	0
354	0
355	0
356	0
357	0
358	0
359	0
360	0
361	0
362	0
363	0
364	0
365	0
366	0
367	0
368	0
369	0
370	0
371	0
372	0
373	0
374	0
375	0
376	0
377	0
378	0
379	0
380	0
381	0
382	0
383	0
384	0
385	0
386	0
387	0
388	0
389	0
390	0.38
391	2.3
392	2.79
393	1.6
394	0
395	0
396	0
397	0
398	0.66
399	0.16
400	0
401	0
402	0
403	0
404	0
405	0
406	0
407	0
408	0.24
409	0.1
410	0
411	0
412	0
413	0
414	0
415	0
416	0
417	0
418	0
419	0
420	0
421	0
422	0
423	0.41
424	0.9
425	1.22
426	1.15
427	0.98
428	1.23
429	1.65
430	1.47
431	0.79
432	0.18
433	0
434	0
435	0
436	0
437	0
438	0
439	0
440	0
441	0
442	0
443	0
444	0
445	0
446	0
447	0
448	0
449	0
450	0
451	0
452	0
453	0
454	0.74
455	1.63
456	1.83
457	1.36
458	1.42
459	1.84
460	1.8
461	1.27
462	0.44
463	0
464	0
465	0
466	0
467	0
468	0
469	0
470	0.44
471	1.56
472	1.15
473	0
474	0
475	0
476	0
477	0
478	0
479	0
480	0
481	0
482	0
483	0
484	0
485	0
486	0
487	0.78
488	1.43
489	1.24
490	0.93
491	0.84
492	0.61
493	0
494	0
495	0
496	0
497	1.93
498	15.53
499	59.58
500	156.27
501	309.48
502	493.06
503	668.68
504	814.01
505	927.94
506	1016.77
507	1085.84
508	1140.99
509	1188.58
510	1233.02
511	1276.17
512	1318.32
513	1359.82
514	1402.01
515	1445.58
516	1489.42
517	1531.43
518	1568.68
519	1596.99
520	1610.52
521	1600.61
522	1556.92
523	1471.01
524	1339.02
525	1164.44
526	961.08
527	750.93
528	556.45
529	393.99
530	271.3
531	187.41
532	135.9
533	109.2
534	99.97
535	101.92
536	111.41
537	127.62
538	150.87
539	181.6
540	244.55
541	495.31
542	1280.59
543	2737.48
544	4169.12
545	4432.39
546	3289.33
547	1706.65
548	634.34
549	194.93
550	73.77
551	43.53
552	32.09
553	25.57
554	22.26
555	22
556	23.91
557	26.61
558	29.06
559	31.51
560	35.5
561	41.75
562	48.36
563	52.54
564	53.38
565	51.5
566	47.5
567	41.95
568	35.79
569	29.99
570	25.05
571	21.03
572	17.96
573	15.68
574	13.65
575	11.53
576	9.66
577	8.79
578	9.2
579	9.72
580	9.11
581	7.72
582	6.73
583	6.51
584	6.68
585	6.8
586	6.65
587	6.45
588	6.29
589	5.94
590	5.77
591	6.51
592	7.92
593	8.98
594	9.38
595	9.63
596	10
597	10.14
598	9.82
599	9.49
600	9.75
601	10.83
602	12.35
603	13.7
604	14.38
605	14.52
606	15.23
607	17.46
608	20.09
609	21.47
610	22.1
611	23.15
612	24.18
613	23.96
614	22.55
615	20.91
616	19.58
617	18.81
618	18.65
619	18.52
620	17.72
621	16.15
622	14.28
623	12.66
624	11.49
625	10.49
626	9.78
627	10.07
628	11.62
629	13.66
630	15.17
631	15.84
632	16.37
633	17.65
634	19.89
635	23.41
636	26.3
637	29.2
638	37.53
639	47.41
640	58.64
641	71.41
642	83.79
643	93.4
644	102.27
645	119.27
646	161.16
647	259.5
648	479.07
649	948.29
650	1880.86
651	3522.39
652	5936.83
653	8691.13
654	10778.98
655	11127.88
656	9441.99
657	6531.53
658	3680.7
659	1714.08
660	690.68
661	266.38
662	114.93
663	63.35
664	44.48
665	35.68
666	30.22
667	26.84
668	25.53
669	25.91
670	26.97
671	27.53
672	27.03
673	25.56
674	23.63
675	22.07
676	21.22
677	20.56
678	19.87
679	19.83
680	20.63
681	21.31
682	20.98
683	19.6
684	18.08
685	17.49
686	17.69
687	17.5
688	16.4
689	15.19
690	14.69
691	14.7
692	14.59
693	14.2
694	14.07
695	15.03
696	17.63
697	21.65
698	26.24
699	30.41
700	33.41
701	34.64
702	34.04
703	32.51
704	31.26
705	30.78
706	30.72
707	30.43
708	29.68
709	28.63
710	27.1
711	24.48
712	21.09
713	18.15
714	16.62
715	16.78
716	18.28
717	20.29
718	22.24
719	23.82
720	24.97
721	26.39
722	29
723	32.96
724	37.77
725	42.74
726	47.44
727	51.59
728	54.18
729	54.01
730	51.39
731	47.83
732	44.09
733	40.12
734	36.1
735	32.27
736	28.48
737	25.4
738	24.74
739	27.63
740	34.5
741	46.73
742	66.87
743	97.15
744	136.72
745	178.55
746	210.01
747	219.64
748	204.93
749	173.97
750	139.21
751	109.86
752	89.75
753	79.85
754	81.21
755	97.75
756	142.61
757	251.31
758	509.26
759	1098.79
760	2333.52
761	4582.89
762	8011.53
763	12268.96
764	16454.82
765	19507.78
766	20749.56
767	20152.12
768	18182.74
769	15467.43
770	12549.6
771	9798.67
772	7410.75
773	5454.12
774	3921.41
775	2767.39
776	1931.01
777	1344.42
778	939.07
779	657.33
780	460.19
781	323.81
782	232.39
783	173.29
784	135.15
785	108.99
786	89.92
787	75.98
788	65.84
789	58.38
790	52.97
791	49.33
792	47.73
793	48.24
794	49.52
795	49.99
796	49.48
797	48.32
798	45.9
799	41.77
800	37
801	32.87
802	29.4
803	26.13
804	23.16
805	20.53
806	17.78
807	14.89
808	12.66
809	11.46
810	10.52
811	9.44
812	9.15
813	10.27
814	11.74
815	12.53
816	13.03
817	13.29
818	13.56
819	13.4
820	12.07
821	10.28
822	9.15
823	9.28
824	10.59
825	12.5
826	14.55
827	17
828	20.76
829	27.15
830	37.88
831	54.09
832	75.22
833	98.87
834	120.8
835	135.69
836	139.7
837	132.06
838	114.89
839	92.48
840	69.39
841	49.06
842	33.67
843	23.24
844	15.69
845	9.6
846	5.34
847	3.09
848	2.14
849	2.07
850	2.54
851	2.72
852	2.34
853	2.15
854	2.85
855	4.28
856	5.88
857	6.93
858	6.54
859	4.55
860	2.52
861	1.89
862	2.26
863	2.78
864	3.46
865	4.21
866	4.44
867	4.22
868	4.2
869	4.63
870	5.19
871	5.42
872	5.09
873	4.32
874	3.46
875	2.8
876	2.44
877	2.31
878	2.45
879	2.9
880	3.44
881	3.97
882	4.67
883	5.48
884	6.16
885	6.71
886	7.08
887	7.22
888	7.35
889	7.85
890	8.72
891	9.61
892	10.06
893	9.78
894	9.05
895	8.89
896	9.91
897	11.32
898	12.02
899	12.04
900	12.16
901	12.5
902	12.22
903	10.96
904	9.55
905	8.24
906	6.2
907	3.61
908	1.82
909	1.37
910	1.19
911	0.16
912	0
913	0
914	0
915	0
916	0
917	0
918	0
919	0
920	0
921	0.36
922	0.73
923	0.37
924	0.21
925	0.57
926	0.83
927	0.57
928	0.15
929	0
930	0
931	0
932	0
933	0
934	0
935	0
936	0
937	0
938	0
939	0
940	0
941	0
942	0
943	0.34
944	1.88
945	2.78
946	2.81
947	2.71
948	2.52
949	1.47
950	0
951	0
952	0
953	0
954	0
955	0
956	0
957	0
958	0
959	0
960	0
961	0
962	0.5
963	1.1
964	1.65
965	2.14
966	2.2
967	1.34
968	0
969	0
970	0
971	0
972	0
973	0
974	0.04
975	0.92
976	1.62
977	2.04
978	1.82
979	0.9
980	0.2
981	0.37
982	0.67
983	0.51
984	0.57
985	1.39
986	2.26
987	2.31
988	1.8
989	1.47
990	1.41
991	1.47
992	1.7
993	2.13
994	2.71
995	3.24
996	3.42
997	3.04
998	2.12
999	1.52
1000	0.93
1001	0.03
1002	0.01
1003	0.73
1004	1.51
1005	2.22
1006	3
1007	3.5
1008	3.57
1009	3.62
1010	3.75
1011	3.58
1012	2.86
1013	1.96
1014	1.4
1015	1.14
1016	0.61
1017	0
1018	0
1019	0
1020	0
1021	0
1022	0
1023	0
1024	0.05
1025	0.04
1026	0
1027	0
1028	0
1029	0
1030	0
1031	0
1032	0
1033	0
1034	0
1035	0
1036	0
1037	0
1038	0.14
1039	0.88
1040	0.96
1041	0.91
1042	0.94
1043	0.53
1044	0
1045	0
1046	0
1047	0
1048	0
1049	0
1050	0
1051	0
1052	0
1053	0.34
1054	0.73
1055	0.16
1056	0
1057	0
1058	0
1059	0
1060	0
1061	0
1062	0
1063	0
1064	0
1065	0
1066	0
1067	0
1068	0
1069	0
1070	0
1071	0
1072	0
1073	0
1074	0
1075	0
1076	0
1077	0
1078	0
1079	0
1080	0.1
1081	0
1082	0
1083	0
1084	0
1085	0
1086	0
1087	0
1088	0
1089	0
1090	0
1091	0
1092	0
1093	0
1094	0
1095	0
1096	0
1097	0
1098	0
1099	0
1100	0
1101	0
1102	0
1103	0
1104	0
1105	0
1106	0
1107	0
1108	0
1109	0
1110	0
1111	0
1112	0
1113	0
1114	0
1115	0
1116	0
1117	0
1118	0
1119	0
1120	0
1121	0
1122	0
1123	0
1124	0
1125	0
1126	0
1127	0
1128	0
1129	0
1130	0
1131	0
1132	0
1133	0
1134	1.5
1135	1.78
1136	0.81
1137	0.32
1138	0.97
1139	1.69
1140	1.86
1141	1.76
1142	1.48
1143	1.2
1144	1.4
1145	1.94
1146	2.38
1147	2.78
1148	3.28
1149	3.61
1150	3.37
1151	2.45
1152	1.37
1153	1.04
1154	1.66
1155	2.22
1156	1.83
1157	1.11
1158	1.04
1159	1.46
1160	1.6
1161	1.1
1162	0.33
1163	0
1164	0.09
1165	0.15
1166	0.4
1167	1.13
1168	1.97
1169	2.9
1170	4.16
1171	4.99
1172	4.59
1173	3.59
1174	2.85
1175	2.36
1176	1.89
1177	1.54
1178	1.58
1179	2.03
1180	2.37
1181	2.3
1182	2.23
1183	1.93
1184	1.78
1185	1.67
1186	1.42
1187	0.9
1188	0.19
1189	0
1190	1.03
1191	3.36
1192	5.42
1193	5.93
1194	5.35
1195	4.72
1196	4.24
1197	3.7
1198	3.22
1199	2.82
1200	2.35
