# Supplementary material for: Improvement of Peak Integration in Capillary Electrophoresis: Reference Data Set No. 1
Source: Electrophoresis. 2026 Mar 11;47(4):276–94. doi: 10.1002/elps.70077 (PMC13084974; doi:10.1002/elps.70077)
Supplement: Supplementary file 2 — Supporting File 2: elps70077‐sup‐0002‐RawElectropherograms.zip. [file ELPS-47--s002.zip › Raw Electropherograms/com1-type4-sam4-R.csv]

1	0
2	0
3	0
4	0
5	0
6	0
7	0
8	0
9	0
10	0.39
11	0.15
12	0.04
13	0.95
14	2.36
15	3.33
16	3.65
17	3.58
18	3.47
19	3.4
20	3.1
21	2.87
22	3.27
23	3.93
24	4.07
25	3.76
26	3.59
27	3.71
28	3.76
29	3.43
30	2.75
31	2.1
32	1.9
33	2.26
34	3.06
35	3.81
36	3.68
37	2.48
38	1.36
39	1.47
40	0.95
41	0.12
42	0
43	0.76
44	1.83
45	2.23
46	2.01
47	2.09
48	2.28
49	1.54
50	0.39
51	0.34
52	1.45
53	2.49
54	2.76
55	2.21
56	1.35
57	1.04
58	1.47
59	2.16
60	2.85
61	3.46
62	3.67
63	3.47
64	3.25
65	3.09
66	2.78
67	2.5
68	2.51
69	2.7
70	2.97
71	3.26
72	3.39
73	3.46
74	3.85
75	4.56
76	5.21
77	5.3
78	4.77
79	4.27
80	4.18
81	4.32
82	4.6
83	4.88
84	4.89
85	4.44
86	3.52
87	2.7
88	2.64
89	3.03
90	3
91	2.2
92	1.22
93	0.96
94	1.78
95	2.98
96	3.49
97	3.01
98	2.15
99	1.37
100	0.79
101	0.82
102	1.47
103	1.93
104	1.66
105	1.13
106	0.8
107	0.53
108	0.35
109	0.63
110	1.42
111	2.53
112	3.8
113	4.76
114	4.73
115	3.62
116	2.46
117	2.12
118	0
119	0
120	0
121	0
122	0
123	0
124	0.16
125	0
126	0
127	0
128	0
129	0
130	0
131	0
132	0
133	0
134	0
135	0
136	0
137	0
138	0
139	0.04
140	0
141	0
142	0
143	0
144	0
145	0
146	0
147	0
148	0
149	0
150	0
151	0
152	0
153	0
154	0
155	0
156	0
157	0
158	0
159	0
160	0
161	0
162	0
163	0
164	0
165	0
166	1.17
167	1.32
168	0
169	0
170	0
171	0
172	0
173	0
174	0
175	0
176	0.63
177	1.22
178	0.77
179	0.26
180	0.06
181	0
182	0
183	0
184	0
185	0
186	0
187	0.3
188	1.08
189	1.09
190	0.28
191	0
192	0
193	0
194	0
195	0
196	0
197	0
198	0
199	0
200	0
201	0
202	0
203	0
204	0
205	0
206	0
207	0
208	0
209	0.07
210	0.47
211	0.57
212	0.9
213	1.16
214	0.93
215	0.41
216	0
217	0
218	0.19
219	1.2
220	2.03
221	2.04
222	1.14
223	0
224	0
225	0
226	0
227	0
228	0
229	0
230	0
231	0
232	0.22
233	0.78
234	0.69
235	0.59
236	0.92
237	1.51
238	1.81
239	1.49
240	0.67
241	0
242	0
243	0
244	0
245	0
246	0
247	0
248	0
249	0
250	0
251	0
252	0
253	0
254	0.15
255	0.37
256	0.29
257	0
258	0
259	0
260	0
261	0
262	0
263	0
264	0
265	0
266	0
267	0
268	0
269	0
270	0
271	0
272	0
273	0
274	0
275	0.17
276	1.52
277	1.88
278	1.25
279	0.4
280	0
281	0
282	0
283	0
284	0
285	0
286	0
287	0
288	0
289	0
290	0.3
291	1.49
292	2.12
293	2.29
294	2.14
295	1.25
296	0
297	0
298	0
299	0
300	0
301	0
302	0
303	0
304	0
305	0
306	0
307	0
308	0
309	0
310	0.68
311	1.11
312	1.55
313	1.75
314	1.41
315	1.21
316	1.84
317	3.01
318	4.09
319	4.52
320	3.92
321	2.77
322	1.62
323	0.19
324	0
325	0
326	0
327	0
328	0
329	0
330	0
331	0
332	0
333	0
334	0
335	0
336	0
337	0
338	0
339	0
340	0
341	0
342	0
343	0
344	0.43
345	0.6
346	0.29
347	0
348	0
349	0
350	0
351	0
352	0
353	0
354	0
355	0
356	0
357	0
358	0
359	0
360	0
361	0
362	0
363	0
364	0
365	0
366	0
367	0
368	0
369	0
370	0
371	0
372	0
373	0
374	0
375	0
376	0
377	0
378	0
379	0
380	0
381	0
382	0.28
383	0.62
384	0.97
385	1.11
386	0.9
387	0.19
388	0
389	0
390	0
391	0
392	0.04
393	0
394	0
395	0
396	0
397	0
398	0
399	0
400	0
401	0
402	0
403	0
404	0
405	0
406	0
407	0
408	0
409	0
410	0
411	0
412	0
413	0
414	0
415	0
416	0
417	0
418	0
419	0.56
420	0.94
421	1.09
422	0.79
423	0
424	0
425	0
426	0
427	0
428	0
429	0
430	0
431	0
432	0
433	0
434	0
435	0
436	0
437	0
438	0
439	0
440	0.23
441	0.32
442	0.12
443	0.24
444	0.88
445	1.51
446	1.76
447	1.72
448	1.41
449	0.81
450	0.24
451	0.15
452	0.36
453	0.08
454	0
455	0
456	0
457	0
458	0
459	0
460	0
461	0
462	0
463	0
464	0
465	0
466	0
467	0
468	0
469	0
470	0
471	0
472	0
473	0
474	0
475	0
476	1.03
477	1.83
478	1.23
479	0.71
480	0.96
481	1.14
482	0.48
483	0
484	0
485	0
486	0
487	0
488	0
489	0.4
490	0.23
491	0
492	0
493	0
494	0
495	0
496	0
497	6.2
498	35.35
499	118.84
500	273.34
501	464.29
502	627.61
503	735.63
504	810.42
505	876.58
506	984.2
507	1022.71
508	1057.47
509	1092.72
510	1129.68
511	1167.89
512	1206.43
513	1244.23
514	1281.16
515	1318.21
516	1355.17
517	1388.81
518	1414.22
519	1426.82
520	1421.51
521	1390.68
522	1325.93
523	1223.58
524	1086.85
525	923.83
526	747.01
527	573.93
528	422.39
529	302.79
530	216.49
531	159.65
532	126.36
533	110.04
534	105.26
535	109.22
536	120.76
537	138.31
538	160.12
539	185.84
540	221.8
541	327.23
542	721.55
543	1709.46
544	3155.48
545	4159.18
546	3868.37
547	2538.82
548	1184.62
549	414.27
550	134.34
551	59.15
552	38.13
553	30
554	26.22
555	24.95
556	25.34
557	26.27
558	26.81
559	27.36
560	29.7
561	34.95
562	41.95
563	48.09
564	51.41
565	51.43
566	49.1
567	45.73
568	41.66
569	36.48
570	30.62
571	25.49
572	22.12
573	20.24
574	18.63
575	16.75
576	14.85
577	13.01
578	11.49
579	11.12
580	12.13
581	13.4
582	13.83
583	13.47
584	13.05
585	13.32
586	13.16
587	12.52
588	12.06
589	11.8
590	11.45
591	11.05
592	10.54
593	9.98
594	9.85
595	10.17
596	10.33
597	10.01
598	9.67
599	9.74
600	9.87
601	9.74
602	9.46
603	9.22
604	9.21
605	9.61
606	10.46
607	11.89
608	13.91
609	16.15
610	18.42
611	20.76
612	22.23
613	21.88
614	20.68
615	20.17
616	20.46
617	21.06
618	21.68
619	22.06
620	22.05
621	21.46
622	20.22
623	18.68
624	17.37
625	16.51
626	15.67
627	14.32
628	12.73
629	11.69
630	11.3
631	11.25
632	11.55
633	12.34
634	13.39
635	14.31
636	15
637	16.12
638	18.48
639	22.35
640	27.81
641	35.36
642	45.38
643	57.58
644	70.76
645	82.82
646	92.02
647	99.09
648	109.05
649	132.32
650	187.56
651	310.08
652	568.73
653	1091
654	2074.62
655	3719.11
656	6021.3
657	8525.37
658	10312.74
659	10472.88
660	8813.2
661	6097.44
662	3469.97
663	692.07
664	282.05
665	128.68
666	72.55
667	50.26
668	40.31
669	35.3
670	32.49
671	30.8
672	29.37
673	28.05
674	27.58
675	28.25
676	29.24
677	29.54
678	28.59
679	26.82
680	25.33
681	24.4
682	23.53
683	22.91
684	23.06
685	23.75
686	24.26
687	23.83
688	22.49
689	21.43
690	21.45
691	21.93
692	22.03
693	21.61
694	20.84
695	19.85
696	18.81
697	18.16
698	18.3
699	18.93
700	19.79
701	21.54
702	24.61
703	28.16
704	31.25
705	33.74
706	35.64
707	36.32
708	35.48
709	33.86
710	32.29
711	31.23
712	30.9
713	31.03
714	31.33
715	31.57
716	31.02
717	28.96
718	25.83
719	22.96
720	21.29
721	20.41
722	19.29
723	18.08
724	17.97
725	19.23
726	20.97
727	23.07
728	26.14
729	29.96
730	33.79
731	37.77
732	42.31
733	46.85
734	50.57
735	53.42
736	55.32
737	55.4
738	52.96
739	48.67
740	43.84
741	34.05
742	29.77
743	26.95
744	26.1
745	27.23
746	30
747	34.69
748	43.04
749	57.66
750	80.74
751	112.75
752	150.77
753	187.31
754	211.79
755	215.89
756	198.92
757	168.42
758	135.33
759	107.88
760	89.08
761	78.86
762	76.96
763	84.33
764	105.6
765	154.55
766	264.83
767	513.7
768	1064.93
769	2205.06
770	4281.09
771	7460.21
772	11433.23
773	15372.61
774	18296.57
775	19581.8
776	19201.78
777	17568.31
778	15222.65
779	12628.37
780	10108.16
781	7854.26
782	5954.69
783	4422.09
784	3227.26
785	2325.44
786	1666.56
787	1197.39
788	866.07
789	629.75
790	458.96
791	336.03
792	250.19
793	192.82
794	155.81
795	132.1
796	115.67
797	102.16
798	90.28
799	80.96
800	74.73
801	70.86
802	68.55
803	67.34
804	66.4
805	65.09
806	64.05
807	64.07
808	64.31
809	63.01
810	59.84
811	56.22
812	53.1
813	50
814	46.34
815	42.5
816	39.3
817	37
818	35.33
819	33.08
820	31.77
821	30.44
822	29.4
823	28.36
824	26.94
825	25.48
826	24.73
827	24.87
828	25.18
829	25.1
830	24.51
831	23.58
832	22.79
833	22.66
834	23.16
835	23.95
836	24.58
837	24.76
838	25.08
839	26.91
840	31.01
841	37.4
842	46.79
843	60.53
844	78.82
845	99.84
846	120.05
847	135.39
848	142.63
849	139.99
850	127.77
851	108.79
852	87.59
853	68.26
854	52.57
855	40.22
856	30.31
857	22.28
858	15.87
859	11.22
860	9
861	9.18
862	10.16
863	10.23
864	9.23
865	8.12
866	7.42
867	7.08
868	7.04
869	7.02
870	6.41
871	5.34
872	5
873	6.25
874	8.28
875	9.6
876	9.52
877	8.55
878	7.78
879	7.85
880	8.62
881	9.2
882	8.54
883	6.73
884	5.35
885	5.51
886	6.47
887	7.02
888	7.42
889	8.29
890	8.83
891	8.18
892	7.23
893	7.24
894	8.06
895	9.69
896	10.42
897	11.03
898	11.63
899	12.52
900	13.49
901	14
902	14.08
903	14.37
904	15.11
905	16.01
906	16.41
907	15.41
908	13.14
909	11.3
910	11.29
911	12.81
912	14.9
913	16.72
914	17.69
915	17.93
916	17.89
917	17.63
918	17.38
919	17.6
920	17.95
921	17.47
922	15.79
923	13.27
924	10.82
925	9.33
926	8.66
927	8.26
928	8.18
929	8.42
930	8.08
931	6.52
932	5
933	4.97
934	5.54
935	5.16
936	4.4
937	4.55
938	5.38
939	6.12
940	6.75
941	7.18
942	6.61
943	5.04
944	4.01
945	4.51
946	5.45
947	5.64
948	5.4
949	5.25
950	4.77
951	3.65
952	2.47
953	1.92
954	2.14
955	2.81
956	3.34
957	3.52
958	3.53
959	3.33
960	2.49
961	1.02
962	0
963	0.2
964	1.49
965	2.43
966	2.55
967	2.62
968	3.16
969	3.65
970	3.54
971	3.05
972	2.76
973	3.84
974	4.87
975	5.79
976	6.42
977	6.57
978	5.95
979	5.03
980	4.6
981	4.51
982	4.3
983	4
984	3.92
985	4.6
986	6.12
987	7.51
988	7.58
989	6.44
990	5.42
991	5.31
992	5.59
993	5.5
994	5.11
995	4.76
996	4.53
997	4.4
998	4.09
999	3.27
1000	2.22
1001	1.8
1002	2.29
1003	2.8
1004	2.7
1005	2.62
1006	3.1
1007	3.42
1008	2.86
1009	1.92
1010	1.45
1011	1.4
1012	1.2
1013	0.96
1014	0.86
1015	0.6
1016	0.26
1017	0.39
1018	0.91
1019	1.28
1020	1.44
1021	1.54
1022	1.36
1023	0.77
1024	0.11
1025	0
1026	0
1027	0.11
1028	0.31
1029	0.56
1030	0.41
1031	0
1032	0
1033	0
1034	0.1
1035	0.1
1036	0
1037	0
1038	0
1039	0.33
1040	0.6
1041	0.8
1042	0.71
1043	0
1044	0
1045	0
1046	0
1047	0
1048	0
1049	0
1050	0.01
1051	0
1052	0
1053	0
1054	0
1055	0.54
1056	0.87
1057	1.11
1058	1.21
1059	0.88
1060	0.16
1061	0
1062	0
1063	0
1064	0
1065	0
1066	0
1067	2.75
1068	3.11
1069	3.27
1070	3.3
1071	2.87
1072	2.09
1073	1.89
1074	2.7
1075	3.46
1076	2.91
1077	1.4
1078	0.35
1079	0.25
1080	0.49
1081	0.85
1082	1.52
1083	1.97
1084	1.62
1085	1.01
1086	0.87
1087	1.1
1088	1.46
1089	1.9
1090	2.1
1091	1.8
1092	1.27
1093	0.97
1094	1.16
1095	1.84
1096	2.89
1097	3.78
1098	3.78
1099	2.95
1100	2.23
1101	2.15
1102	2.38
1103	2.44
1104	2.33
1105	2.47
1106	2.97
1107	3.38
1108	3.45
1109	3.51
1110	3.53
1111	2.93
1112	1.84
1113	1.12
1114	1.23
1115	1.9
1116	2.52
1117	2.63
1118	2.33
1119	2.03
1120	2.05
1121	2.42
1122	2.89
1123	3.25
1124	3.39
1125	3.13
1126	2.71
1127	2.79
1128	3.65
1129	4.69
1130	3.92
1131	3.13
1132	2.87
1133	3.31
1134	4.29
1135	5.14
1136	5.1
1137	4.23
1138	3.04
1139	2.24
1140	2.68
1141	4.3
1142	5.66
1143	5.67
1144	4.84
1145	4.05
1146	3.47
1147	2.9
1148	2.54
1149	3.09
1150	4.51
1151	5.51
1152	5.08
1153	3.49
1154	1.6
1155	0.31
1156	0
1157	0.34
1158	1.25
1159	2.7
1160	4.32
1161	5.31
1162	4.82
1163	3.22
1164	2.01
1165	1.72
1166	1.51
1167	1.11
1168	1.49
1169	2.95
1170	4.29
1171	4.61
1172	4.31
1173	4.07
1174	4.21
1175	4.58
1176	4.37
1177	3.04
1178	1.3
1179	0.24
1180	0
1181	0.07
1182	0
1183	0
1184	0
1185	0
1186	0
1187	0
1188	0
1189	0
1190	0
1191	0
1192	0
1193	0
1194	0
1195	0
1196	0
1197	0
1198	0
1199	0
1200	0
