# Supplementary material for: Improvement of Peak Integration in Capillary Electrophoresis: Reference Data Set No. 1
Source: Electrophoresis. 2026 Mar 11;47(4):276–94. doi: 10.1002/elps.70077 (PMC13084974; doi:10.1002/elps.70077)
Supplement: Supplementary file 2 — Supporting File 2: elps70077‐sup‐0002‐RawElectropherograms.zip. [file ELPS-47--s002.zip › Raw Electropherograms/com1-type4-sam5-R.csv]

1	0
2	0
3	0
4	0
5	0
6	0
7	0
8	0
9	0
10	0
11	0
12	0
13	0
14	0
15	0
16	0
17	0
18	0
19	0
20	0
21	0
22	0
23	0
24	0
25	0
26	0
27	0
28	0
29	0
30	0
31	0
32	0
33	0
34	0
35	0
36	0
37	0
38	0
39	0
40	0
41	0
42	0
43	0
44	0
45	0
46	0
47	0
48	0
49	0
50	0
51	0
52	0
53	0
54	0
55	0
56	0
57	0
58	0
59	0
60	0
61	0
62	0
63	0
64	0
65	0
66	0
67	0
68	0
69	0
70	0
71	0
72	0
73	0
74	0
75	0
76	0
77	0
78	0
79	0
80	0
81	0
82	0
83	1.04
84	1.29
85	0.97
86	0.98
87	1.78
88	2.88
89	3.29
90	2.67
91	1.55
92	0.78
93	0.77
94	0.89
95	0.45
96	0.12
97	0.58
98	1.08
99	0.7
100	0
101	0.08
102	0.77
103	1.03
104	0.87
105	0.94
106	0.85
107	0.26
108	0
109	0.45
110	1.18
111	1.75
112	2.04
113	2.05
114	2.06
115	2.45
116	3.21
117	3.74
118	3.42
119	2.51
120	0
121	0.17
122	0.7
123	0.84
124	0.49
125	0.22
126	0.24
127	0
128	0
129	0
130	0
131	0
132	0
133	0
134	0
135	0
136	-1.1
137	0
138	0
139	0
140	0
141	0
142	0
143	0
144	0
145	0
146	0
147	0
148	0
149	0
150	0
151	0
152	0
153	0.1
154	0.04
155	0
156	0
157	0
158	0
159	0
160	0.29
161	1.03
162	0.79
163	0
164	0
165	0
166	0
167	0
168	0
169	0
170	0
171	0
172	0
173	0
174	0
175	0
176	0
177	0
178	0.05
179	1.05
180	1.8
181	2.27
182	2.1
183	1.32
184	0.64
185	0.61
186	0.99
187	1.19
188	1.18
189	1.32
190	1.43
191	1.08
192	0.51
193	0
194	0
195	0
196	0
197	0
198	0
199	0
200	0
201	0
202	0
203	0
204	0
205	0
206	0
207	0
208	0
209	0
210	0
211	0
212	0
213	0
214	0
215	0
216	0
217	0.15
218	1.67
219	2.81
220	2.72
221	1.89
222	1.33
223	1.2
224	0.98
225	0.49
226	0.13
227	0.06
228	0
229	0
230	0
231	0
232	0
233	0
234	0
235	0.18
236	0.25
237	0.29
238	0.46
239	0.85
240	1.46
241	2.08
242	2.55
243	3.02
244	3.4
245	3.13
246	2.21
247	1.21
248	0.43
249	0
250	0
251	0.15
252	0.56
253	0.4
254	0
255	0
256	0
257	0
258	0
259	0
260	0
261	0.36
262	0.32
263	0.12
264	0
265	0
266	0.06
267	0.05
268	0
269	0.22
270	0.53
271	0.44
272	0
273	0
274	0
275	0
276	0
277	0.14
278	0.36
279	0.27
280	0.02
281	0
282	0
283	0
284	0.71
285	1.86
286	2.38
287	1.82
288	0.32
289	0
290	0
291	0
292	0
293	0
294	0
295	1.05
296	1.96
297	2.32
298	2.65
299	2.96
300	2.98
301	2.68
302	1.95
303	0.74
304	0
305	0
306	0
307	0
308	0
309	0
310	0
311	0
312	0.15
313	0.61
314	1.25
315	1.47
316	0.92
317	0.29
318	0.31
319	1.2
320	2.92
321	4.78
322	5.8
323	5.58
324	4.34
325	2.81
326	1.83
327	1.45
328	1.17
329	0.66
330	0
331	0
332	0
333	0
334	0
335	0
336	0
337	0
338	0
339	0
340	0
341	0
342	0
343	0
344	0
345	0
346	0
347	0
348	0
349	0.04
350	0.06
351	0
352	0
353	0
354	0
355	0
356	0
357	0
358	0
359	0
360	0.06
361	0
362	0
363	0
364	0
365	0
366	0
367	0
368	0
369	0
370	0
371	0
372	0
373	0
374	0
375	0
376	0
377	0
378	0
379	0
380	0
381	0
382	0
383	0.05
384	0
385	0
386	0
387	0
388	0
389	1.4
390	2.77
391	3.22
392	2.63
393	1.65
394	1.12
395	1.13
396	0.98
397	0.19
398	0
399	0
400	0
401	0
402	0
403	0
404	0
405	0
406	0
407	0
408	0
409	-0.86
410	0
411	0.6
412	0.81
413	0.18
414	0
415	0
416	0
417	0.15
418	0.75
419	0.48
420	0.39
421	0.9
422	1.28
423	1.34
424	1.53
425	1.73
426	1.59
427	1.19
428	0.74
429	0.17
430	0
431	0
432	0
433	0
434	0
435	0
436	0
437	0
438	0
439	0
440	0
441	0.1
442	0
443	0
444	0
445	0
446	0
447	0
448	0
449	0
450	0
451	0
452	0
453	0.99
454	1.57
455	1.9
456	2.26
457	2.31
458	1.9
459	1.18
460	0.12
461	0
462	0
463	0
464	0
465	0
466	0
467	0
468	0.15
469	0.92
470	0.39
471	0
472	0
473	0
474	0
475	0
476	0
477	0
478	0
479	0
480	0
481	0
482	0
483	0
484	0.83
485	0.91
486	0.28
487	0
488	0.8
489	2.04
490	2.33
491	1.33
492	0
493	0
494	0
495	0
496	10.08
497	43.93
498	120.63
499	243.59
500	387.84
501	520.34
502	628.29
503	717.49
504	793.23
505	855.63
506	905.73
507	946.82
508	983.21
509	1019.04
510	1056.15
511	1093.6
512	1130.31
513	1166.9
514	1204.14
515	1240.89
516	1275.31
517	1306.4
518	1332.31
519	1347.58
520	1343.22
521	1309.7
522	1240.16
523	1132.01
524	988.98
525	822.7
526	649.95
527	487.58
528	349.42
529	243.67
530	170.95
531	126.31
532	103.1
533	95.13
534	97.55
535	107.22
536	122.44
537	142.32
538	166.47
539	195.91
540	260.8
541	521.27
542	1283.43
543	2585.54
544	3722.94
545	3759.96
546	2663.91
547	1329.85
548	485.07
549	154.29
550	63.93
551	39.91
552	30.87
553	26.99
554	25.98
555	26.49
556	27.46
557	28.54
558	30.23
559	33.31
560	37.81
561	42.6
562	46.59
563	49.46
564	50.82
565	49.72
566	45.89
567	40.51
568	35.06
569	30.37
570	26.78
571	23.97
572	21.3
573	18.67
574	16.39
575	14.58
576	13.36
577	13.14
578	14.13
579	15.33
580	15.17
581	13.58
582	12.03
583	11.5
584	11.63
585	11.69
586	11.42
587	11.08
588	11.13
589	11.74
590	12.72
591	13.93
592	15.13
593	15.91
594	15.97
595	15.46
596	14.91
597	14.74
598	14.8
599	14.77
600	14.59
601	14.54
602	14.99
603	15.9
604	17.12
605	19.04
606	21.85
607	24.56
608	26.01
609	26.46
610	26.7
611	26.4
612	25.07
613	23.62
614	23.34
615	24.17
616	24.84
617	24.31
618	22.93
619	22.01
620	21.98
621	21.83
622	20.44
623	18.01
624	15.97
625	15.55
626	16.62
627	17.81
628	18.03
629	17.8
630	18.3
631	19.64
632	20.66
633	20.44
634	19.92
635	20.97
636	24.16
637	29.03
638	35.57
639	44.14
640	54.96
641	67.07
642	78.1
643	86.43
644	93.63
645	105.19
646	132.26
647	196.62
648	341.21
649	650.66
650	1276.93
651	2432.88
652	4276.65
653	6657.93
654	8909.51
655	10032.68
656	9361.43
657	7163.31
658	4477.45
659	2302.68
660	1003.09
661	397.43
662	163.45
663	80.9
664	50.45
665	37.75
666	32.09
667	29.4
668	28.09
669	27.95
670	28.89
671	30.14
672	30.31
673	28.69
674	26.42
675	25.01
676	24.47
677	24.23
678	24.09
679	23.72
680	23.13
681	23.03
682	22.94
683	23.33
684	23.55
685	22.89
686	21.56
687	20.27
688	19.47
689	19.27
690	19.5
691	19.96
692	20.32
693	20.19
694	19.79
695	19.94
696	21.08
697	23.01
698	25.51
699	28.22
700	30.54
701	32.41
702	34.54
703	36.96
704	38.66
705	38.96
706	38.06
707	36.26
708	33.98
709	32.07
710	31.09
711	30.38
712	28.85
713	26.56
714	24.92
715	24.75
716	24.86
717	23.79
718	22.01
719	20.81
720	20.37
721	20.37
722	21.23
723	23.37
724	26.23
725	29.3
726	32.92
727	37.31
728	42.08
729	46.81
730	51.05
731	54.34
732	56.38
733	56.14
734	52.6
735	46.67
736	40.83
737	36.42
738	33.11
739	30.42
740	28.71
741	28.57
742	30.16
743	33.72
744	40.54
745	52.61
746	71.99
747	100.15
748	135.87
749	172.27
750	197.93
751	203.6
752	188.29
753	159.05
754	126.62
755	100.12
756	83.56
757	76.18
758	76.23
759	85.12
760	110.71
761	172.29
762	315.29
763	645.67
764	1378.71
765	2845.98
766	5352.79
767	8873.23
768	12826.37
769	16244.11
770	18274.43
771	18594.54
772	17436.15
773	15323.73
774	12795.12
775	10255.69
776	7951.78
777	5997.84
778	4419.59
779	3193.86
780	2274.3
781	1605.52
782	1131.24
783	799.61
784	567.6
785	404.33
786	290.61
787	213.71
788	163
789	129.83
790	107.99
791	92.83
792	80.99
793	71.05
794	63.29
795	58.15
796	55.36
797	54.33
798	54.58
799	55.58
800	56.46
801	56.33
802	55.15
803	53.54
804	51.57
805	48.79
806	45.68
807	43.29
808	41.71
809	40.43
810	39.24
811	37.98
812	36.43
813	34.76
814	33.29
815	32.17
816	31.17
817	30
818	28.79
819	27.78
820	26.89
821	26.15
822	25.53
823	24.81
824	24.17
825	23.84
826	23.73
827	23.91
828	24.48
829	25.09
830	25.28
831	25.13
832	25.14
833	26.25
834	29.52
835	35.61
836	45.35
837	59.86
838	78.89
839	99.92
840	119.55
841	134.16
842	139.8
843	133.96
844	118.16
845	97.49
846	77.11
847	59.83
848	46.16
849	35.49
850	27.24
851	21.6
852	19.07
853	19.15
854	20.07
855	20.35
856	19.9
857	19.13
858	18.27
859	17.85
860	18.48
861	19.76
862	20.49
863	20.24
864	19.76
865	19.5
866	19.17
867	18.68
868	18.12
869	17.64
870	17.5
871	17.34
872	16.62
873	15.78
874	15.4
875	15.15
876	14.61
877	13.94
878	13.36
879	12.98
880	12.98
881	13.48
882	14.33
883	14.84
884	14.49
885	13.85
886	14
887	15.11
888	16.8
889	19.08
890	21.46
891	22.63
892	22.44
893	22.24
894	22.86
895	23.61
896	23.33
897	22.11
898	20.96
899	20.16
900	19.44
901	18.76
902	18.23
903	17.93
904	17.77
905	17.69
906	17.93
907	18.62
908	19.52
909	20.26
910	20.45
911	19.9
912	18.71
913	17.29
914	16.12
915	15.15
916	14.03
917	12.84
918	11.9
919	11.25
920	10.9
921	10.95
922	10.95
923	10.26
924	9.12
925	8.53
926	8.9
927	9.5
928	9.53
929	9.11
930	8.39
931	7.25
932	6.27
933	6.39
934	7.49
935	8.44
936	8.78
937	8.92
938	8.8
939	8
940	7.08
941	6.99
942	7.69
943	8.53
944	9.25
945	9.75
946	9.63
947	8.68
948	7.36
949	6.33
950	5.77
951	5.35
952	4.83
953	4.73
954	5.15
955	5.57
956	6.85
957	7.6
958	7.76
959	7.96
960	8.4
961	8.73
962	8.74
963	8.53
964	8.26
965	7.99
966	7.4
967	6.28
968	5.06
969	4.21
970	3.87
971	4.23
972	5.2
973	6.04
974	6.34
975	6.31
976	6.15
977	6.12
978	6.4
979	6.67
980	6.72
981	6.86
982	7.33
983	7.98
984	8.38
985	8.16
986	7.45
987	6.5
988	5.52
989	4.97
990	5.36
991	6.74
992	8.52
993	9.92
994	10.63
995	10.8
996	10.6
997	9.91
998	8.8
999	7.97
1000	8.16
1001	9.18
1002	10.43
1003	11.77
1004	12.9
1005	13.08
1006	12.49
1007	12.3
1008	13.23
1009	14.84
1010	16.32
1011	17.26
1012	17.67
1013	17.52
1014	16.7
1015	15.04
1016	12.71
1017	10.65
1018	9.68
1019	9.35
1020	8.79
1021	7.76
1022	6.42
1023	5.03
1024	3.98
1025	3.48
1026	3.31
1027	3.15
1028	2.86
1029	2.47
1030	2.31
1031	2.55
1032	2.69
1033	2.19
1034	1.2
1035	0.34
1036	0
1037	0.11
1038	0.55
1039	1.03
1040	1.27
1041	1.31
1042	1.44
1043	1.42
1044	0.93
1045	0.25
1046	0.13
1047	0.74
1048	1.21
1049	0.8
1050	0.3
1051	0.88
1052	2.38
1053	3.51
1054	3.33
1055	2.43
1056	1.96
1057	2.09
1058	2.2
1059	2.02
1060	1.57
1061	1.02
1062	0.96
1063	1.46
1064	1.93
1065	2.21
1066	2.23
1067	1.45
1068	0.09
1069	0
1070	0
1071	0
1072	0
1073	0
1074	0
1075	0
1076	0
1077	0.45
1078	0.58
1079	0
1080	0
1081	0
1082	0
1083	0
1084	0
1085	2.86
1086	2.92
1087	3.87
1088	4.84
1089	4.9
1090	4.32
1091	3.8
1092	3.66
1093	3.84
1094	3.86
1095	3.26
1096	2.43
1097	2.04
1098	2.16
1099	2.44
1100	2.63
1101	2.39
1102	1.44
1103	0.34
1104	0.15
1105	0.95
1106	1.6
1107	1.13
1108	0.1
1109	0
1110	0
1111	0
1112	0
1113	0
1114	0
1115	0
1116	0
1117	0
1118	0
1119	0
1120	0
1121	0
1122	0
1123	0
1124	0
1125	0
1126	0
1127	0
1128	0
1129	0
1130	0
1131	0
1132	0
1133	0
1134	0
1135	0.22
1136	0.03
1137	0
1138	0.35
1139	0.55
1140	0.47
1141	0.42
1142	0.24
1143	0
1144	0.35
1145	1.25
1146	1.49
1147	0.88
1148	0.51
1149	0.69
1150	0.58
1151	0.07
1152	0
1153	0
1154	0.68
1155	1.03
1156	1.33
1157	1.38
1158	0.76
1159	0
1160	0
1161	1.04
1162	2.41
1163	3.27
1164	3.37
1165	2.99
1166	2.71
1167	2.91
1168	3.45
1169	3.99
1170	4.08
1171	3.44
1172	2.75
1173	2.84
1174	3.16
1175	2.8
1176	2.18
1177	2.41
1178	3.44
1179	4.22
1180	4.23
1181	3.65
1182	2.72
1183	1.79
1184	1.06
1185	0.39
1186	0
1187	0.55
1188	2.31
1189	4.21
1190	4.92
1191	4.62
1192	4.24
1193	3.69
1194	2.6
1195	1.32
1196	0.33
1197	0
1198	0.23
1199	0.73
1200	0.65
