# Supplementary material for: Improvement of Peak Integration in Capillary Electrophoresis: Reference Data Set No. 1
Source: Electrophoresis. 2026 Mar 11;47(4):276–94. doi: 10.1002/elps.70077 (PMC13084974; doi:10.1002/elps.70077)
Supplement: Supplementary file 2 — Supporting File 2: elps70077‐sup‐0002‐RawElectropherograms.zip. [file ELPS-47--s002.zip › Raw Electropherograms/com1-type4-sam6-R.csv]

1	0
2	0
3	0
4	0
5	0
6	0
7	0
8	0
9	0
10	0.28
11	1.49
12	2.79
13	3.6
14	3.99
15	4.29
16	4.42
17	4.08
18	3.42
19	3
20	3.21
21	3.91
22	4.54
23	4.53
24	3.73
25	2.89
26	3.31
27	4.89
28	5.82
29	5.27
30	4.1
31	2.92
32	1.73
33	0.78
34	0.44
35	0.71
36	1.16
37	1.3
38	1.01
39	0.65
40	0.4
41	0.06
42	0
43	0
44	0
45	0
46	0
47	0
48	0
49	0
50	0
51	0
52	0
53	0
54	0
55	0
56	0
57	0
58	0
59	0
60	0
61	0
62	0
63	0
64	0
65	0
66	0
67	0
68	0
69	0
70	0
71	0
72	0
73	0
74	0
75	0
76	0
77	0
78	0
79	0
80	0
81	0
82	0
83	0
84	0
85	0
86	0
87	0
88	0
89	0
90	0
91	0
92	0
93	0
94	0
95	0
96	0
97	0
98	0
99	0
100	0
101	0
102	0
103	0
104	0
105	0
106	0
107	0
108	0
109	0
110	0
111	0
112	0
113	0
114	0
115	0
116	0
117	0
118	0
119	0
120	0
121	0
122	0
123	0
124	0
125	0
126	0
127	0
128	0
129	0
130	0
131	0
132	0
133	0
134	0
135	0
136	0
137	0
138	0
139	0
140	0
141	0
142	0
143	0
144	0
145	0
146	0
147	0
148	0
149	0
150	0
151	0
152	0
153	0
154	0
155	0
156	0
157	0
158	0
159	0
160	0
161	0
162	0
163	0
164	0
165	0
166	0
167	0
168	0
169	0
170	0
171	0
172	0
173	0
174	0
175	0
176	0
177	0
178	0
179	0
180	0
181	0
182	0
183	0.7
184	1.33
185	1.56
186	1.56
187	1.73
188	1.98
189	1.91
190	1.52
191	0.94
192	0.47
193	0.47
194	0.63
195	0.64
196	1.08
197	2.04
198	2.84
199	3.45
200	4.31
201	5.2
202	5.66
203	5.57
204	4.9
205	1.71
206	0.16
207	0
208	1.08
209	2.64
210	3.7
211	4.2
212	4.83
213	5.81
214	6.83
215	7.78
216	8.38
217	7.94
218	6.63
219	5.81
220	6.52
221	7.8
222	8.02
223	7.14
224	6.2
225	5.55
226	4.97
227	4.47
228	4
229	3.53
230	3.72
231	5.08
232	6.74
233	7.52
234	7.3
235	6.56
236	6.06
237	6.39
238	6.94
239	6.67
240	5.97
241	5.83
242	6.05
243	6.14
244	6.64
245	7.69
246	8.3
247	7.99
248	7.13
249	5.91
250	4.58
251	3.83
252	3.89
253	4.39
254	5.19
255	6.24
256	7.08
257	7.3
258	7.08
259	7.07
260	7.52
261	8
262	8.1
263	7.74
264	6.97
265	6.08
266	5.57
267	5.53
268	5.53
269	5.33
270	5.21
271	5.19
272	4.91
273	4.27
274	3.61
275	3.43
276	3.96
277	4.6
278	4.41
279	3.75
280	3.83
281	4.82
282	5.77
283	5.86
284	5.41
285	5.41
286	5.83
287	5.94
288	5.88
289	5.96
290	5.85
291	5.66
292	5.91
293	6.3
294	6.49
295	7.16
296	8.44
297	8.99
298	8.1
299	6.77
300	6.22
301	6.49
302	6.57
303	5.77
304	4.29
305	2.85
306	2.44
307	3.01
308	3.21
309	2.72
310	2.6
311	3.4
312	4.79
313	5.96
314	5.93
315	4.74
316	4.02
317	5.12
318	7.32
319	9.1
320	9.88
321	9.73
322	8.82
323	7.46
324	5.79
325	4.23
326	3.66
327	4.19
328	4.68
329	4.26
330	3.48
331	3.51
332	4.65
333	5.87
334	5.77
335	4.05
336	1.98
337	1.01
338	1.26
339	2.1
340	3.26
341	4.88
342	4.93
343	5.21
344	5.76
345	5.81
346	5.21
347	4.63
348	4.2
349	3.6
350	3.07
351	2.81
352	2.7
353	3.01
354	3.88
355	4.67
356	4.71
357	4.18
358	3.74
359	3.71
360	3.71
361	3.45
362	3.12
363	2.95
364	2.92
365	3.15
366	3.9
367	4.6
368	4.31
369	3.42
370	2.79
371	2.01
372	0.78
373	0.09
374	0.81
375	2.51
376	3.84
377	3.74
378	2.74
379	2.31
380	2.96
381	4.07
382	5.09
383	5.87
384	6.35
385	6.73
386	7.23
387	7.56
388	7.26
389	6.54
390	5.87
391	5.18
392	4.48
393	4.5
394	5.54
395	6.53
396	6.39
397	5.48
398	4.48
399	3.37
400	2.42
401	2.4
402	3.45
403	4.92
404	6.18
405	6.95
406	7.23
407	7.2
408	6.98
409	6.39
410	5.14
411	3.67
412	2.67
413	2.01
414	1.61
415	1.95
416	2.82
417	3.53
418	4.34
419	5.72
420	6.95
421	6.95
422	5.79
423	4.9
424	5.08
425	5.42
426	5.25
427	4.87
428	4.06
429	2.39
430	0.89
431	0.84
432	1.86
433	2.92
434	3.67
435	3.95
436	3.92
437	3.98
438	4.03
439	4.12
440	4.78
441	5.76
442	6.31
443	6.22
444	5.83
445	5.44
446	5.11
447	5.11
448	5.73
449	6.62
450	7.14
451	7.16
452	7.16
453	7.44
454	7.39
455	6.36
456	4.64
457	3.06
458	2.19
459	1.75
460	1.03
461	0.2
462	0.25
463	1.45
464	2.97
465	3.64
466	2.97
467	1.55
468	0.36
469	0
470	0.85
471	3.08
472	5.43
473	6.27
474	5.62
475	4.39
476	3.25
477	4.27
478	5.88
479	6.78
480	6.81
481	6.11
482	4.92
483	4
484	3.87
485	4.16
486	4.09
487	3.11
488	1.89
489	1.88
490	3.07
491	3.94
492	3.66
493	2.34
494	0.48
495	0
496	7.34
497	41.74
498	136.7
499	314.86
500	565.92
501	874.77
502	1243.32
503	1641.3
504	1983.4
505	2206.51
506	2327.31
507	2400.46
508	2462.58
509	2525.9
510	2592.64
511	2662.7
512	2735.53
513	2809.67
514	2882.39
515	2951.99
516	3018.72
517	3080.43
518	3127.91
519	3146.28
520	3117.55
521	3021.09
522	2839.16
523	2566.01
524	2212.62
525	1807.55
526	1392.66
527	1011.42
528	696.74
529	464.56
530	313.51
531	229.55
532	193.26
533	187.33
534	201.04
535	229.58
536	270.97
537	323.73
538	386.45
539	471.9
540	727.2
541	1700.31
542	4170.02
543	7922.4
544	10921.13
545	10971.45
546	8171.68
547	4622.39
548	2071.85
549	802.53
550	315.4
551	152.14
552	96.02
553	73.7
554	63.79
555	59.14
556	57.06
557	57.64
558	61.6
559	68.38
560	76.75
561	85.72
562	94.21
563	100.99
564	105.36
565	106.93
566	105.17
567	100.37
568	94.08
569	88.01
570	82.7
571	77.29
572	70.74
573	63.01
574	54.83
575	47.1
576	40.3
577	34.36
578	29.4
579	25.64
580	23.01
581	21.4
582	20.63
583	20.22
584	19.88
585	19.88
586	20.74
587	22.35
588	23.31
589	22.64
590	21.42
591	21.33
592	22.36
593	23.18
594	23.4
595	23.6
596	23.58
597	22.65
598	21.2
599	20.35
600	20.39
601	20.92
602	21.99
603	23.88
604	26.02
605	27.34
606	27.63
607	27.68
608	28.43
609	29.76
610	30.6
611	30.14
612	28.19
613	24.66
614	15.22
615	11.74
616	9.5
617	7.6
618	5.63
619	4.2
620	3.6
621	3.07
622	2.82
623	4.18
624	6.85
625	9.09
626	11.12
627	14.81
628	20.24
629	24.19
630	23.52
631	19.2
632	14.15
633	9.19
634	4.42
635	1.33
636	1.14
637	3.43
638	7.76
639	16.12
640	31.01
641	49.02
642	62.05
643	67.77
644	71.09
645	75.04
646	77.24
647	74.62
648	67.77
649	60.37
650	55.94
651	56.09
652	61.82
653	76.09
654	104.72
655	152.9
656	218.87
657	290.28
658	346.66
659	368.16
660	347.32
661	293.52
662	225.53
663	161.64
664	113.78
665	85.07
666	71.68
667	67.47
668	67.11
669	67.21
670	66.92
671	66.26
672	63.8
673	58.26
674	50.69
675	42.74
676	34.91
677	27.62
678	22.22
679	19.68
680	19.52
681	20.65
682	22.27
683	23.73
684	24.65
685	25.3
686	26.32
687	27.73
688	29.04
689	30.05
690	30.85
691	31.55
692	31.95
693	31.42
694	29.92
695	28.29
696	26.65
697	24.26
698	21.23
699	18.43
700	16.08
701	13.88
702	11.56
703	9.16
704	7.11
705	6.13
706	6.75
707	8.12
708	8.58
709	7.57
710	5.55
711	3.04
712	1.02
713	0.33
714	0.38
715	0.25
716	0.04
717	0
718	0
719	0
720	0
721	0
722	0.7
723	1.15
724	1.06
725	0.64
726	0.19
727	0
728	0.12
729	0.66
730	1.29
731	1.8
732	2.3
733	2.7
734	2.82
735	3.29
736	5.36
737	9.82
738	16.74
739	25.78
740	36.05
741	45.57
742	52.16
743	55.15
744	55.16
745	52.98
746	49.7
747	46.45
748	43.86
749	42.46
750	42.49
751	41.94
752	40.33
753	37.83
754	34.83
755	31.83
756	28.66
757	25.26
758	22.32
759	20.12
760	18.11
761	16
762	13.93
763	11.89
764	9.78
765	7.64
766	5.72
767	4.6
768	4.05
769	3.04
770	1.56
771	0.45
772	0
773	0
774	0
775	0
776	0
777	0
778	0
779	0
780	0.49
781	0.49
782	0.01
783	0
784	1.1
785	3.86
786	7.87
787	12.41
788	17.49
789	24.48
790	33.55
791	41.31
792	44.38
793	43.72
794	42.45
795	41.86
796	41.3
797	40.16
798	38.77
799	37.7
800	36.77
801	35.89
802	36.01
803	37.55
804	38.8
805	38.37
806	37.4
807	37.31
808	37.95
809	38.66
810	39.13
811	39.22
812	38.96
813	38.33
814	36.99
815	35.08
816	33.21
817	31.56
818	30.16
819	29.28
820	28.77
821	28.42
822	28.46
823	29.17
824	30.46
825	31.59
826	31.63
827	30.34
828	28.34
829	26.67
830	26.13
831	26.56
832	27.09
833	27.11
834	27.46
835	29.69
836	33.98
837	39.47
838	46.21
839	55.06
840	65.95
841	77.36
842	88.02
843	97.39
844	103.6
845	104.02
846	98.68
847	89.77
848	78.6
849	66.67
850	56.68
851	49.73
852	44.3
853	39.02
854	34.04
855	30.03
856	27.52
857	26.58
858	26.26
859	25.36
860	23.62
861	21.62
862	19.96
863	18.45
864	16.57
865	14.69
866	13.57
867	12.69
868	11.04
869	9.11
870	8.15
871	8.41
872	9.24
873	9.87
874	9.65
875	8.5
876	7.1
877	6.2
878	5.88
879	5.72
880	5.71
881	5.92
882	5.68
883	4.73
884	4.12
885	4.62
886	5.52
887	4.76
888	4.02
889	3.37
890	2.47
891	1.63
892	1.47
893	1.62
894	1.09
895	0.1
896	0
897	1.28
898	3.08
899	4.46
900	5.58
901	7.73
902	11.95
903	17.95
904	25.07
905	33.87
906	45.59
907	60.58
908	77.94
909	96.92
910	117.77
911	140.76
912	165.43
913	190.77
914	215.51
915	238.31
916	257.26
917	269.51
918	272.86
919	267.14
920	253.36
921	232.82
922	207.29
923	179.02
924	150.34
925	123.07
926	98.62
927	77.89
928	60.48
929	45.34
930	32.49
931	22.86
932	16.69
933	12.58
934	9.07
935	6.35
936	4.74
937	3.18
938	1.25
939	0.03
940	0
941	0.06
942	1.02
943	3.3
944	6.6
945	11.03
946	17.81
947	28.26
948	43.7
949	66.28
950	99.18
951	146.72
952	214.68
953	309.14
954	434.34
955	590.86
956	774.14
957	973.66
958	1173.82
959	1356.1
960	1500.95
961	1591.35
962	1618.65
963	1584.33
964	1496.7
965	1368.36
966	1215.22
967	1054.32
968	899.66
969	759.29
970	636.57
971	533.86
972	453.55
973	396.03
974	358.9
975	338.94
976	333.66
977	341.39
978	361.5
979	393.17
980	433.55
981	478.97
982	527.1
983	577.02
984	630.29
985	692.98
986	775.15
987	888.8
988	1049.72
989	1285.05
990	1644.61
991	2224.33
992	3215.81
993	4973.35
994	8034.79
995	12980.86
996	20084
997	28918.49
998	38270.19
999	46547.96
1000	52490.2
1001	55645.04
1002	56282.95
1003	54966.22
1004	52250.14
1005	48617.49
1006	44446.49
1007	39990.18
1008	35427.43
1009	30904.73
1010	26540.9
1011	22442.44
1012	18698.83
1013	15354.72
1014	12418.85
1015	9893.04
1016	7770.67
1017	6024.93
1018	4616.39
1019	3503.86
1020	2644.61
1021	1992.85
1022	1504.08
1023	873.76
1024	679.62
1025	539.25
1026	437.27
1027	361.86
1028	304.38
1029	259.57
1030	224.82
1031	198.12
1032	177.25
1033	160.4
1034	146.42
1035	134.05
1036	122.3
1037	111.83
1038	103.6
1039	96.38
1040	88.5
1041	80.48
1042	73.61
1043	67.64
1044	61.86
1045	56.54
1046	52.21
1047	48.28
1048	43.18
1049	36.7
1050	30.45
1051	25.2
1052	20.36
1053	16.24
1054	13.29
1055	10.46
1056	6.93
1057	3.29
1058	0
1059	0
1060	0
1061	0
1062	0
1063	0
1064	0
1065	0
1066	0
1067	0
1068	0
1069	0
1070	0
1071	0
1072	0
1073	0
1074	0
1075	0
1076	0
1077	0
1078	0
1079	0
1080	0
1081	0
1082	0
1083	0
1084	0
1085	0
1086	0
1087	0
1088	0
1089	0
1090	0
1091	0
1092	0
1093	0
1094	0
1095	0.45
1096	0.61
1097	1.14
1098	2.19
1099	2.98
1100	2.77
1101	1.83
1102	1.24
1103	1.47
1104	1.5
1105	0.66
1106	0
1107	0.22
1108	1.3
1109	3.48
1110	6.17
1111	7.34
1112	6.64
1113	6.32
1114	7.95
1115	10.73
1116	13.01
1117	14.38
1118	16.18
1119	19.57
1120	24.01
1121	28.48
1122	32.28
1123	34.61
1124	35.35
1125	35.48
1126	35.78
1127	35.98
1128	35.55
1129	34.6
1130	33.45
1131	31.7
1132	29.2
1133	26.86
1134	25.22
1135	23.76
1136	22.12
1137	20.48
1138	18.78
1139	17.11
1140	16.15
1141	15.79
1142	14.62
1143	12.14
1144	9.91
1145	8.99
1146	8.49
1147	7.76
1148	7.26
1149	6.91
1150	5.94
1151	4.19
1152	2.09
1153	0.37
1154	0
1155	0
1156	0
1157	0
1158	0
1159	0
1160	0
1161	0
1162	0
1163	0.46
1164	1.43
1165	2.63
1166	4.5
1167	6.64
1168	7.08
1169	5.21
1170	3.09
1171	1.95
1172	0.93
1173	0
1174	0.2
1175	1.77
1176	3.39
1177	3.97
1178	3.4
1179	2.52
1180	2.53
1181	3.76
1182	5.1
1183	5.25
1184	3.84
1185	1.52
1186	0
1187	0
1188	0
1189	0
1190	0
1191	0
1192	0
1193	0
1194	0
1195	0
1196	0
1197	0
1198	0
1199	0
1200	0
