# Supplementary material for: Improvement of Peak Integration in Capillary Electrophoresis: Reference Data Set No. 1
Source: Electrophoresis. 2026 Mar 11;47(4):276–94. doi: 10.1002/elps.70077 (PMC13084974; doi:10.1002/elps.70077)
Supplement: Supplementary file 2 — Supporting File 2: elps70077‐sup‐0002‐RawElectropherograms.zip. [file ELPS-47--s002.zip › Raw Electropherograms/com1-type4-sam7-R.csv]

1	0
2	0
3	0
4	0
5	0
6	0
7	0.35
8	0.5
9	0.65
10	1.14
11	1.71
12	2.17
13	2.76
14	3.14
15	2.82
16	2.27
17	2.21
18	2.89
19	4.07
20	4.96
21	4.96
22	4.58
23	4.45
24	4.36
25	4.01
26	3.69
27	3.73
28	4.07
29	4.25
30	3.61
31	2.18
32	0.82
33	0.31
34	0.99
35	2.5
36	3.79
37	3.98
38	2.96
39	1.48
40	1.02
41	2.4
42	4.65
43	5.95
44	5.73
45	4.67
46	3.34
47	1.84
48	0.54
49	0
50	0.41
51	1.45
52	2.52
53	3.23
54	3.48
55	2.83
56	3.02
57	4.25
58	5.69
59	6.23
60	6.11
61	6.41
62	7.42
63	8.3
64	8.27
65	7.42
66	6.37
67	5.72
68	5.5
69	5.44
70	5.75
71	6.53
72	6.91
73	6.44
74	6.06
75	6.37
76	6.66
77	6.42
78	6.36
79	6.94
80	7.33
81	6.62
82	5.22
83	4.34
84	4.8
85	6.23
86	7.52
87	7.7
88	6.73
89	5.44
90	4.94
91	5.44
92	5.92
93	5.72
94	5.28
95	4.98
96	4.69
97	4.48
98	4.59
99	4.91
100	5.16
101	5.11
102	4.59
103	3.73
104	3.17
105	3.33
106	3.73
107	4.06
108	4.64
109	5.5
110	6.27
111	6.69
112	6.81
113	6.89
114	7.02
115	7.09
116	7.17
117	7.42
118	7.69
119	7.42
120	6.48
121	5.41
122	4.56
123	3.83
124	3.05
125	2.37
126	2.2
127	2.58
128	2.75
129	2.02
130	1.03
131	1.06
132	1.98
133	2.75
134	3.06
135	2.92
136	2.25
137	1.69
138	1.98
139	2.84
140	3.47
141	3.84
142	4.41
143	4.77
144	4.3
145	3.42
146	3.09
147	3.61
148	4.31
149	4.5
150	4.28
151	4.02
152	3.66
153	3.16
154	2.78
155	2.62
156	2.52
157	2.64
158	3.16
159	3.39
160	2.77
161	1.77
162	1.03
163	0.47
164	0.3
165	1.79
166	3.41
167	3.77
168	2.95
169	2.17
170	2.11
171	2.5
172	2.92
173	3.08
174	2.93
175	2.93
176	3.53
177	4.53
178	5.61
179	6.63
180	7.39
181	7.8
182	7.93
183	7.9
184	7.74
185	7.31
186	6.72
187	6.63
188	7.11
189	7.1
190	5.93
191	4.71
192	4.85
193	5.9
194	6.4
195	6.02
196	5.27
197	4.46
198	3.76
199	3.62
200	4.37
201	5.36
202	5.33
203	4.06
204	2.74
205	2.36
206	2.58
207	2.56
208	2.42
209	2.87
210	3.94
211	4.86
212	4.94
213	4.44
214	4.44
215	5.23
216	5.85
217	5.84
218	5.8
219	6.13
220	6.25
221	5.5
222	4.26
223	3.41
224	3.17
225	3.09
226	2.78
227	2.13
228	1.72
229	2.36
230	3.76
231	4.65
232	4.46
233	3.92
234	3.73
235	3.83
236	4.07
237	4.44
238	4.93
239	5.62
240	6.26
241	6.39
242	6.25
243	6.33
244	6.27
245	5.44
246	4.23
247	3.56
248	3.45
249	3.25
250	2.98
251	3.14
252	3.64
253	4.08
254	4.48
255	5.23
256	6.2
257	6.25
258	4.97
259	3.83
260	3.99
261	4.82
262	5.29
263	5.12
264	4.84
265	5
266	5.23
267	5
268	4.42
269	3.8
270	3.46
271	3.93
272	6.15
273	6.03
274	5.17
275	4.78
276	5.49
277	6.41
278	6.29
279	5.51
280	5.4
281	5.83
282	5.83
283	5.38
284	4.65
285	3.66
286	2.95
287	2.87
288	3.31
289	4.03
290	4.69
291	5.21
292	5.99
293	7.18
294	8.32
295	8.82
296	8.42
297	7.37
298	6.25
299	5.74
300	6.22
301	6.96
302	6.96
303	6.59
304	6.5
305	6.39
306	5.83
307	4.8
308	3.85
309	3.99
310	5.37
311	6.81
312	7.28
313	6.7
314	5.69
315	5.3
316	6.22
317	7.9
318	9.32
319	10.09
320	10.14
321	9.62
322	8.86
323	7.8
324	6.44
325	5.37
326	4.85
327	4.53
328	4.22
329	3.91
330	3.39
331	2.91
332	3.02
333	3.55
334	3.74
335	3.36
336	2.79
337	2.44
338	2.44
339	2.75
340	3.08
341	3.34
342	3.96
343	5.12
344	6.01
345	5.87
346	5.02
347	4.32
348	3.9
349	3.3
350	2.95
351	3.5
352	4.4
353	4.84
354	4.95
355	5.22
356	5.58
357	5.57
358	5.01
359	4.29
360	3.83
361	3.5
362	3.14
363	2.94
364	2.82
365	2.38
366	1.68
367	0.92
368	0.17
369	0
370	0.83
371	1.89
372	2.3
373	2.26
374	2.35
375	2.66
376	2.88
377	2.89
378	3.09
379	3.97
380	5.36
381	6.92
382	9.27
383	8.69
384	7.46
385	7.04
386	7.6
387	7.95
388	7.18
389	5.76
390	5.09
391	5.86
392	7.09
393	7.88
394	8.3
395	8.11
396	6.96
397	5.6
398	5.07
399	5.54
400	6.32
401	6.37
402	5.61
403	5.2
404	5.49
405	5.38
406	4.54
407	3.74
408	3.37
409	3.31
410	3.54
411	3.84
412	3.73
413	3.23
414	3.11
415	3.95
416	5.38
417	6.68
418	7.47
419	7.55
420	7.1
421	6.71
422	6.65
423	6.65
424	6.45
425	6.08
426	5.53
427	4.83
428	4.41
429	4.46
430	4.36
431	3.91
432	3.76
433	4.04
434	4.21
435	4.22
436	4.26
437	4.41
438	4.91
439	5.63
440	5.74
441	5.15
442	4.47
443	3.9
444	3.59
445	4.13
446	5.65
447	7.18
448	7.53
449	6.72
450	6.03
451	6.22
452	6.58
453	6.07
454	4.65
455	3.27
456	2.76
457	2.99
458	3.09
459	2.15
460	0.56
461	0
462	1.2
463	2.76
464	3.09
465	2.28
466	1.37
467	1.02
468	1.21
469	1.79
470	2.52
471	3.21
472	4.05
473	5
474	5.28
475	4.6
476	4.13
477	4.9
478	6.32
479	6.97
480	6.32
481	5.16
482	4.58
483	4.62
484	4.48
485	3.75
486	2.83
487	2.41
488	2.78
489	3.37
490	4.86
491	5.98
492	6.23
493	5.6
494	5.39
495	6.27
496	9.07
497	20.33
498	56.57
499	138.32
500	276.51
501	469.54
502	716.8
503	1019.94
504	1355.82
505	1666.71
506	1900.16
507	2048.04
508	2137.18
509	2199.41
510	2256.13
511	2315.9
512	2378.36
513	2441.07
514	2503.1
515	2565.11
516	2627.42
517	2687.46
518	2739.8
519	2776.1
520	2783.79
521	2748.25
522	2655.68
523	2493.38
524	2255.5
525	1951.87
526	1608.21
527	1258.06
528	934
529	661.71
530	456.08
531	318.18
532	237.26
533	198.25
534	188.34
535	198.9
536	225.02
537	264.01
538	314.29
539	376.47
540	507.09
541	1040.9
542	2708.36
543	5835.67
544	9098.37
545	10165.53
546	8252.59
547	4973.35
548	2316.97
549	911.44
550	355.71
551	165.27
552	98.45
553	71.62
554	58.94
555	52.39
556	49.96
557	51.11
558	54.78
559	60.13
560	67.29
561	75.87
562	84.07
563	90.14
564	93.81
565	95.17
566	93.82
567	89.94
568	84.84
569	79.86
570	75.22
571	69.98
572	63.41
573	56.25
574	49.68
575	43.65
576	37.8
577	32.7
578	28.71
579	25.55
580	23
581	20.83
582	19.06
583	18.11
584	18.19
585	19.25
586	20.65
587	21.33
588	21.39
589	21.84
590	22.55
591	22.8
592	22.65
593	22.23
594	21.38
595	20.67
596	20.84
597	21.91
598	23.61
599	25.21
600	25.55
601	23.55
602	23.77
603	25.01
604	26.56
605	27.92
606	29.12
607	30.26
608	31.22
609	32.03
610	32.65
611	32.33
612	30.48
613	27.57
614	24.08
615	20.01
616	15.98
617	13.46
618	13.31
619	14.4
620	14.94
621	14.87
622	15.04
623	15.6
624	16.75
625	18.82
626	21.76
627	25.56
628	29.46
629	31.55
630	30.92
631	27.98
632	23.3
633	18.23
634	14.71
635	13.68
636	14.72
637	16.7
638	18.77
639	21.44
640	25.62
641	31.12
642	37.13
643	43.14
644	48.57
645	52.63
646	54.54
647	53.76
648	50.33
649	45.43
650	41.35
651	40.46
652	44.18
653	54.29
654	74.74
655	110.54
656	163.85
657	229.05
658	290.33
659	327.49
660	327.67
661	292.34
662	235.34
663	174.89
664	124.78
665	90.56
666	71.5
667	63.31
668	60.54
669	59.66
670	59.7
671	60.06
672	59.5
673	57.48
674	54.06
675	48.6
676	40.91
677	32.92
678	26.94
679	23.33
680	21.23
681	20.08
682	19.73
683	20.24
684	21.46
685	22.86
686	24.54
687	27.11
688	30.05
689	31.79
690	31.62
691	30.23
692	29.1
693	29.04
694	29.42
695	29.28
696	28.21
697	26.09
698	23.11
699	20.18
700	18.36
701	17.54
702	16.79
703	15.85
704	15.17
705	14.74
706	14.1
707	13.07
708	11.73
709	8.28
710	7.2
711	6.97
712	7.2
713	7.46
714	7.33
715	6.61
716	5.85
717	5.8
718	6.5
719	7.15
720	6.64
721	5.12
722	4.13
723	4.39
724	5.11
725	5.49
726	5.36
727	4.72
728	3.96
729	3.83
730	4.37
731	4.99
732	5.58
733	6.53
734	8.15
735	10.86
736	15.25
737	21.4
738	29.04
739	37.89
740	46.57
741	52.41
742	54.08
743	52.85
744	50.57
745	47.81
746	44.53
747	41.21
748	39.05
749	38.73
750	39.51
751	39.95
752	39.2
753	37.24
754	34.42
755	30.86
756	27.04
757	24.24
758	22.79
759	21.27
760	18.47
761	14.81
762	11.35
763	8.78
764	7.01
765	5.52
766	4.46
767	4.06
768	3.7
769	3.08
770	2.76
771	2.65
772	2.44
773	2.73
774	3.59
775	3.89
776	3.26
777	2.46
778	2.1
779	2.28
780	2.71
781	2.94
782	2.95
783	3.01
784	3.39
785	4.25
786	5.01
787	4.83
788	3.72
789	2.53
790	2.02
791	2.16
792	2.32
793	2.05
794	1.37
795	0.65
796	0.13
797	0
798	0.43
799	1
800	0.94
801	0.46
802	0.7
803	1.94
804	3.11
805	3.52
806	3.67
807	3.74
808	3.16
809	2.05
810	1.29
811	1.34
812	1.92
813	2.49
814	2.7
815	2.76
816	2.95
817	3.03
818	2.43
819	0.12
820	0.22
821	0.82
822	1.23
823	1.99
824	3.26
825	3.97
826	3.43
827	2.06
828	0.64
829	0.17
830	1.37
831	3.63
832	5.73
833	8.02
834	11.74
835	17.22
836	24.21
837	32.61
838	41.99
839	51.64
840	60.88
841	68.7
842	73.26
843	73.18
844	69.15
845	62.81
846	54.68
847	45.39
848	36.91
849	30.42
850	25.25
851	20.78
852	16.98
853	13.91
854	11.61
855	10.05
856	9.24
857	9.19
858	9.55
859	9.84
860	9.41
861	7.81
862	5.74
863	4.35
864	3.5
865	2.29
866	0.95
867	0.32
868	0.17
869	0
870	0.22
871	1.01
872	1.5
873	1.21
874	0.6
875	0.15
876	0
877	0.34
878	1.22
879	2.08
880	2.41
881	2.45
882	2.7
883	2.94
884	2.5
885	1.53
886	1.09
887	1.42
888	1.37
889	0.55
890	0
891	0.05
892	0.34
893	0.24
894	0
895	0.18
896	0.99
897	1.93
898	3.1
899	5.37
900	9.33
901	14.7
902	21.29
903	29.72
904	40.63
905	53.79
906	68.49
907	84.55
908	102.4
909	122.16
910	143.24
911	164.89
912	186.49
913	207
914	224.57
915	237.49
916	244.24
917	243.28
918	234.46
919	219.3
920	199.06
921	174.86
922	149.12
923	124.51
924	102.11
925	81.85
926	63.89
927	36.81
928	27.48
929	20.35
930	15.32
931	12.17
932	10.17
933	8.41
934	6.4
935	4.29
936	2.76
937	2.74
938	4.53
939	7.13
940	9.06
941	10.65
942	14.5
943	22.66
944	34.77
945	50.18
946	70.7
947	100.67
948	145.88
949	211.87
950	302.18
951	419.25
952	564.57
953	734.28
954	916.76
955	1096.62
956	1258.99
957	1389.23
958	1473.15
959	1501.5
960	1473.57
961	1396.06
962	1281.1
963	1143.58
964	997.34
965	854.05
966	723.39
967	611.07
968	518.42
969	445.11
970	390.7
971	354.18
972	333.95
973	328.18
974	335.11
975	353.16
976	380.63
977	415.87
978	457.74
979	504.85
980	555.6
981	610.56
982	674.99
983	758.67
984	874.97
985	1041.9
986	1287.13
987	1660.65
988	2261.29
989	3280.06
990	5043.19
991	7996.58
992	12558.77
993	18853.5
994	26468.96
995	34434.25
996	41505.12
997	46651.05
998	49438.87
999	50046.77
1000	48959.46
1001	46651.41
1002	43486.7
1003	39772.61
1004	35775.91
1005	31689.47
1006	27645.61
1007	23752.57
1008	20101.31
1009	16761.02
1010	13776.5
1011	11164.7
1012	8921.35
1013	7032.73
1014	5476.38
1015	4218.81
1016	3221.66
1017	2446.76
1018	1855.83
1019	1411.95
1020	1082.1
1021	837.9
1022	656.91
1023	523.11
1024	424.24
1025	349.92
1026	292.7
1027	248.06
1028	212.62
1029	183.8
1030	160.51
1031	142.11
1032	127.31
1033	114.72
1034	103.61
1035	93.4
1036	83.56
1037	66.26
1038	59.84
1039	54.34
1040	49.23
1041	44.16
1042	38.88
1043	33.95
1044	30.34
1045	27.91
1046	25.57
1047	22.66
1048	19.29
1049	16.02
1050	13.42
1051	11.43
1052	9.22
1053	6.29
1054	3.33
1055	1.3
1056	0
1057	0
1058	0
1059	0
1060	0
1061	0
1062	0
1063	0
1064	0
1065	0
1066	0
1067	0
1068	0
1069	0
1070	0
1071	0
1072	0
1073	0
1074	0
1075	0
1076	0
1077	0
1078	0
1079	0
1080	0
1081	0
1082	0
1083	0
1084	0
1085	0
1086	0
1087	0
1088	0
1089	0
1090	0
1091	0
1092	0
1093	0
1094	0
1095	0
1096	0
1097	0
1098	0
1099	0
1100	0
1101	0
1102	0.16
1103	0.56
1104	1.27
1105	2.42
1106	3.85
1107	5.29
1108	6.53
1109	7.6
1110	9.09
1111	11.61
1112	14.81
1113	17.47
1114	18.98
1115	20.16
1116	22.1
1117	24.79
1118	27.69
1119	30.45
1120	32.44
1121	33.13
1122	33.27
1123	33.87
1124	34.4
1125	33.69
1126	31.71
1127	29.41
1128	27.67
1129	26.59
1130	25.65
1131	24.78
1132	24.29
1133	23.51
1134	21.39
1135	18.1
1136	14.95
1137	13.04
1138	12.45
1139	12.27
1140	11.32
1141	9.33
1142	6.84
1143	4.34
1144	2.44
1145	2.24
1146	2.1
1147	1.13
1148	0.34
1149	0
1150	0
1151	0
1152	0
1153	0
1154	0
1155	0
1156	0
1157	0
1158	0
1159	0
1160	0
1161	0.76
1162	1.71
1163	2.77
1164	3.65
1165	3.86
1166	3
1167	1.44
1168	0.34
1169	0.36
1170	1.01
1171	1.53
1172	1.88
1173	2.32
1174	2.65
1175	2.5
1176	1.95
1177	1.42
1178	1.3
1179	1.56
1180	1.66
1181	1.25
1182	0.84
1183	0.78
1184	0.6
1185	0.1
1186	0
1187	0
1188	0
1189	0
1190	0
1191	0
1192	0
1193	0
1194	0
1195	0
1196	0
1197	0
1198	0
1199	0
1200	0
