# Supplementary material for: Improvement of Peak Integration in Capillary Electrophoresis: Reference Data Set No. 1
Source: Electrophoresis. 2026 Mar 11;47(4):276–94. doi: 10.1002/elps.70077 (PMC13084974; doi:10.1002/elps.70077)
Supplement: Supplementary file 2 — Supporting File 2: elps70077‐sup‐0002‐RawElectropherograms.zip. [file ELPS-47--s002.zip › Raw Electropherograms/com1-type4-sam8-R.csv]

1	0
2	0
3	0
4	0
5	0
6	0
7	0
8	0
9	0
10	0
11	0
12	0
13	0
14	0
15	0
16	0
17	0
18	0
19	0
20	0
21	0
22	0
23	0
24	0
25	0
26	0
27	0
28	0
29	0
30	0
31	0
32	0
33	0
34	0
35	0
36	0
37	0
38	0
39	0
40	0
41	0
42	0
43	0
44	0
45	0
46	0
47	0
48	0
49	0
50	0
51	0
52	0
53	0
54	0
55	0
56	0
57	0
58	0
59	0
60	0
61	0
62	0
63	0
64	0
65	0
66	0
67	0
68	0
69	0
70	0
71	0
72	0
73	0
74	0
75	0
76	0
77	0
78	0
79	0
80	0
81	0
82	0
83	0
84	0
85	0
86	0
87	0
88	0
89	0
90	0
91	-4.95
92	0
93	0
94	0
95	0
96	0
97	0
98	0
99	0
100	0
101	0
102	0
103	0
104	0
105	0
106	0
107	0
108	0
109	0
110	0
111	0
112	0
113	0
114	0
115	0
116	0
117	0
118	0
119	0
120	0
121	0
122	0
123	0
124	0
125	0
126	0
127	0
128	0
129	0
130	0
131	0
132	0
133	0
134	0
135	0
136	0
137	0
138	0
139	0
140	0
141	0
142	0
143	0
144	0
145	0
146	0
147	0
148	0
149	0
150	0
151	0
152	0
153	0
154	0
155	0
156	0
157	0
158	0
159	0
160	0
161	0
162	0
163	0
164	0
165	0
166	0
167	0
168	0
169	0
170	0
171	0
172	0
173	0
174	0
175	0
176	0
177	0
178	0
179	0
180	0
181	0
182	0
183	0
184	0
185	0
186	0
187	0
188	0
189	0
190	0
191	0
192	0
193	0
194	0
195	0
196	0
197	0
198	0
199	0
200	0
201	0
202	0
203	0
204	0
205	0
206	0
207	0
208	0
209	0
210	0
211	0
212	0
213	0
214	0
215	0
216	0
217	0
218	0
219	0
220	0
221	0
222	0
223	0
224	0
225	0
226	0
227	0
228	0
229	0
230	0
231	0
232	0.57
233	0.8
234	0.39
235	0
236	0.03
237	0.24
238	0.28
239	0.43
240	1.11
241	2.13
242	2.77
243	2.66
244	2.17
245	2.21
246	3.07
247	3.68
248	3.23
249	2.22
250	1.48
251	1.13
252	0.63
253	0.07
254	0.22
255	1.04
256	1.41
257	0.93
258	0.46
259	0.84
260	1.7
261	2.17
262	2.03
263	1.39
264	0.36
265	0
266	0
267	1.71
268	1.94
269	1.16
270	1.14
271	2.46
272	4.09
273	4.39
274	4.7
275	4.17
276	3.26
277	2.14
278	1.05
279	0.98
280	1.99
281	2.39
282	1.24
283	0
284	0.24
285	1.77
286	3.26
287	3.83
288	3.29
289	1.95
290	0.64
291	0
292	0
293	0.52
294	1.38
295	2.27
296	3.29
297	4.62
298	5.89
299	6.54
300	6.5
301	6.16
302	5.86
303	5.46
304	4.74
305	3.94
306	3.46
307	3.28
308	3.06
309	2.84
310	2.77
311	2.56
312	2.35
313	2.8
314	4.12
315	5.76
316	6.98
317	7.17
318	6.28
319	4.95
320	4.31
321	5.21
322	7.03
323	8.21
324	7.96
325	6.9
326	6.07
327	5.81
328	5.29
329	3.95
330	2.64
331	2.35
332	2.94
333	3.76
334	3.91
335	2.77
336	1.09
337	0.22
338	0.11
339	0
340	0.15
341	1.15
342	2.57
343	3.49
344	3.55
345	3.03
346	2.35
347	1.86
348	1.75
349	1.94
350	2.26
351	2.65
352	3.05
353	3.42
354	3.5
355	3.1
356	2.68
357	2.46
358	2.11
359	1.86
360	2.24
361	2.88
362	2.88
363	2.22
364	1.92
365	2.85
366	4.41
367	4.83
368	3.65
369	2.62
370	2.99
371	3.93
372	3.97
373	2.79
374	1.68
375	2.1
376	3.53
377	4.09
378	3.17
379	2.01
380	1.87
381	2.77
382	3.87
383	4.2
384	3.54
385	2.77
386	2.78
387	3.45
388	3.96
389	4.05
390	4.16
391	4.31
392	4.19
393	3.93
394	3.94
395	4.43
396	5.19
397	5.47
398	4.95
399	4.46
400	4.47
401	4.37
402	3.9
403	3.57
404	3.54
405	3.42
406	3.19
407	3.01
408	2.68
409	1.97
410	1.42
411	1.79
412	2.92
413	3.87
414	4.21
415	4.17
416	3.81
417	2.95
418	2.07
419	1.99
420	2.7
421	3.7
422	4.7
423	5.4
424	5.42
425	5
426	4.82
427	5.04
428	5.41
429	6.08
430	6.72
431	6.32
432	4.82
433	3.28
434	2.55
435	2.51
436	2.54
437	2.18
438	1.61
439	1.42
440	1.79
441	2.07
442	1.61
443	0.83
444	0.81
445	2.1
446	3.88
447	4.89
448	5.11
449	5.26
450	5.51
451	5.58
452	5.43
453	5.08
454	4.83
455	4.59
456	4.29
457	4.66
458	5.74
459	6.97
460	7.62
461	7.24
462	5.93
463	4.2
464	2.87
465	2.35
466	2.07
467	1.6
468	1.7
469	2.65
470	3.07
471	2.04
472	0.57
473	0
474	0.4
475	1.06
476	1.7
477	2.63
478	4.14
479	6.06
480	7.35
481	6.73
482	4.64
483	2.95
484	2.76
485	3.86
486	5.26
487	6.06
488	6.24
489	6.07
490	5.44
491	4.46
492	3.7
493	3.39
494	3.52
495	3.98
496	4.41
497	5.9
498	14.9
499	46.91
500	123.34
501	258.26
502	452.33
503	706.93
504	1026.02
505	1384.18
506	1715.2
507	1959.05
508	2108.66
509	2199.15
510	2267.47
511	2332.49
512	2399.4
513	2467.96
514	2536.68
515	2604.5
516	2670.77
517	2734.53
518	2793.09
519	2840.82
520	2867.85
521	2859.63
522	2798.27
523	2666.25
524	2453
525	2162.19
526	1813.89
527	1440.85
528	1081.32
529	770.37
530	530.89
531	367.82
532	270.42
533	220.96
534	202.93
535	204.58
536	218.77
537	242.75
538	277.52
539	325.54
540	416.53
541	758.35
542	1917.79
543	4416.51
544	7634.36
545	9645.02
546	9013.61
547	6354.49
548	3471.07
549	1538.75
550	609.05
551	257.39
552	139.53
553	97.12
554	77.95
555	68.16
556	64.04
557	63.5
558	64.71
559	66.95
560	70.58
561	76.3
562	84.48
563	93.76
564	101.18
565	104.93
566	105.8
567	105.05
568	102.85
569	98.78
570	93.07
571	87.04
572	81.72
573	76.15
574	68.86
575	60.33
576	52.31
577	45.97
578	41.5
579	38.07
580	34.72
581	31.82
582	30.37
583	30.05
584	29.63
585	28.92
586	28.47
587	28.51
588	29.07
589	29.86
590	29.99
591	29.4
592	29.35
593	30.4
594	31.67
595	32.69
596	33.7
597	34.12
598	33.66
599	33.56
600	34.63
601	35.96
602	36.62
603	36.64
604	36.44
605	36.51
606	37.27
607	38.66
608	40.15
609	41.6
610	43.57
611	45.95
612	47.13
613	45.39
614	40.89
615	35.82
616	31.76
617	28.47
618	25.55
619	23.17
620	21.47
621	20.76
622	21.09
623	21.61
624	21.18
625	19.83
626	19.3
627	21.6
628	26.64
629	32.29
630	36.64
631	38.55
632	37.26
633	33.43
634	29.2
635	26.3
636	25.69
637	25.08
638	24.85
639	24.95
640	25.76
641	28.35
642	32.68
643	37.45
644	41.94
645	46.92
646	52.86
647	58.41
648	61.56
649	61.5
650	58.77
651	54.68
652	51.28
653	50.62
654	54.03
655	64.13
656	86.81
657	128.11
658	187.63
659	254.68
660	310.52
661	335.94
662	321.57
663	273.97
664	211.21
665	151.96
666	108
667	82.48
668	71.45
669	68.13
670	67.7
671	68.29
672	68.68
673	67.26
674	63.33
675	57.57
676	51.12
677	44.64
678	38.44
679	32.98
680	28.89
681	26.76
682	26.7
683	28.05
684	29.55
685	30.25
686	30.08
687	29.82
688	30.36
689	31.74
690	33.03
691	33.34
692	32.69
693	31.89
694	31.78
695	32.3
696	32.68
697	32.72
698	32.68
699	32.11
700	30.3
701	27.68
702	25.28
703	23.66
704	22.93
705	22.61
706	21.8
707	20.2
708	18.19
709	16.29
710	14.78
711	13.63
712	12.73
713	11.98
714	11.5
715	11.76
716	12.76
717	13.64
718	13.7
719	12.98
720	11.75
721	10.38
722	9.52
723	9.36
724	9.53
725	9.67
726	9.77
727	9.93
728	10.44
729	11.24
730	11.67
731	11.53
732	11.49
733	11.7
734	11.66
735	11.26
736	11
737	11.93
738	15.13
739	20.62
740	27.52
741	35.28
742	43.36
743	50.27
744	54.53
745	56.22
746	56.35
747	55.43
748	53.47
749	50.56
750	47.34
751	44.88
752	43.54
753	42.47
754	40.63
755	37.82
756	34.23
757	30.16
758	26.36
759	23.5
760	21.44
761	19.54
762	17.55
763	15.76
764	14.44
765	13.69
766	13.65
767	13.81
768	13.27
769	12.06
770	10.8
771	9.6
772	8.35
773	7.3
774	6.79
775	6.82
776	7.13
777	7.51
778	7.59
779	6.8
780	5.35
781	4.36
782	4.49
783	5.27
784	5.69
785	5.18
786	4.2
787	3.55
788	3.62
789	4.32
790	4.97
791	4.73
792	4.04
793	4.16
794	5.13
795	6.15
796	6.88
797	7.24
798	7.39
799	7.71
800	7.84
801	7
802	5.41
803	3.84
804	2.58
805	1.63
806	1.11
807	1.39
808	2.74
809	4.43
810	5.25
811	5.1
812	5.08
813	5.64
814	6.02
815	5.5
816	4.38
817	4.01
818	3.64
819	3.77
820	4.33
821	4.82
822	5.02
823	4.58
824	3.73
825	3.56
826	4.59
827	5.9
828	6.57
829	6.41
830	5.73
831	5.04
832	4.84
833	5.23
834	5.99
835	6.98
836	8.38
837	10.62
838	14.42
839	20.42
840	28.51
841	37.79
842	47.28
843	56.13
844	63.31
845	67.39
846	67.43
847	63.87
848	58.19
849	51.74
850	45.2
851	38.97
852	33.45
853	28.41
854	23.54
855	19.61
856	17.41
857	16.18
858	14.45
859	11.94
860	9.88
861	9.42
862	10.1
863	10.65
864	10.56
865	10.07
866	9.51
867	9.06
868	8.6
869	7.92
870	7.16
871	6.77
872	6.73
873	6.19
874	4.74
875	3.39
876	3.21
877	3.62
878	3.2
879	1.77
880	0.45
881	0
882	0
883	0
884	0.1
885	0.32
886	0.43
887	0.43
888	0.72
889	1.5
890	2.49
891	3.08
892	2.76
893	1.51
894	0.2
895	0
896	1.03
897	2.11
898	2.17
899	1.39
900	0.64
901	0.72
902	2.25
903	5.62
904	10.55
905	16.23
906	22.69
907	31.16
908	42.83
909	57.73
910	75.02
911	93.39
912	112.08
913	131.62
914	152.56
915	174.23
916	195.48
917	214.34
918	227.75
919	233.44
920	231.12
921	221.53
922	205.45
923	184.14
924	159.84
925	135.09
926	111.53
927	89.89
928	70.53
929	53.72
930	39.81
931	28.92
932	20.59
933	14.28
934	9.52
935	5.77
936	2.84
937	1.02
938	0.37
939	0.41
940	0.31
941	0
942	0
943	1.41
944	4.08
945	7.47
946	11.64
947	16.8
948	23.41
949	33.41
950	50.05
951	76.99
952	118.6
953	179.88
954	265.44
955	378.62
956	519.95
957	685.65
958	866.45
959	1046.6
960	1206.46
961	1328.79
962	1402.29
963	1420.26
964	1381.42
965	1293.67
966	1172.28
967	1032.95
968	888.39
969	749.19
970	624.39
971	519.86
972	436.69
973	372.81
974	326.27
975	296.24
976	281.86
977	281.27
978	292.32
979	313.69
980	343.71
981	378.69
982	415.29
983	453.62
984	496.3
985	546.6
986	609.06
987	691.24
988	805.82
989	972.34
990	1221.07
991	1607.42
992	2245.53
993	3360.39
994	5329
995	8637.28
996	13672.31
997	20392.5
998	28113.7
999	31880.37
1000	35647.05
1001	41763.23
1002	45691.7
1003	47320.03
1004	47014.33
1005	45289.04
1006	42579.39
1007	39194.69
1008	35383.68
1009	31386.39
1010	27408.37
1011	23578.6
1012	19967.52
1013	16633.6
1014	13634.6
1015	11008.38
1016	8760.23
1017	6871.92
1018	5319.06
1019	4074.42
1020	3100.89
1021	2353.15
1022	1787.29
1023	1365.82
1024	1056.33
1025	830.01
1026	663.44
1027	539.92
1028	447.97
1029	378.87
1030	326.02
1031	284.97
1032	252.83
1033	226.72
1034	203.85
1035	183.27
1036	165.66
1037	151.13
1038	138.82
1039	127.57
1040	116.12
1041	103.96
1042	92.09
1043	81.88
1044	73.77
1045	67.1
1046	60.81
1047	54.26
1048	47.62
1049	41.17
1050	34.78
1051	28.61
1052	23.42
1053	19.23
1054	14.95
1055	10.31
1056	6.31
1057	3.19
1058	0
1059	0
1060	0
1061	0
1062	0
1063	0
1064	0
1065	0
1066	0
1067	0
1068	0
1069	0
1070	0
1071	0
1072	0
1073	0
1074	0
1075	0
1076	0
1077	0
1078	0
1079	0
1080	0
1081	0
1082	0
1083	0
1084	0
1085	0
1086	0
1087	0
1088	0
1089	0
1090	0.34
1091	0.73
1092	1.57
1093	2.8
1094	3.24
1095	2.17
1096	0.66
1097	0
1098	0
1099	0
1100	0
1101	0.14
1102	0.29
1103	0.26
1104	0.16
1105	0.26
1106	0.58
1107	1
1108	1.22
1109	1.14
1110	1.39
1111	2.48
1112	4.05
1113	5.83
1114	7.89
1115	9.97
1116	11.83
1117	13.42
1118	14.63
1119	16.16
1120	18.96
1121	22.53
1122	25.89
1123	28.77
1124	30.98
1125	32.39
1126	33.06
1127	33.04
1128	32.63
1129	32.03
1130	30.44
1131	27.47
1132	24.84
1133	24.01
1134	23.96
1135	23.16
1136	21.49
1137	19.61
1138	18.03
1139	16.79
1140	15.59
1141	14.04
1142	12.18
1143	10.52
1144	9.35
1145	8.42
1146	7.51
1147	6.45
1148	5.1
1149	3.71
1150	2.52
1151	1.39
1152	0.36
1153	0
1154	0
1155	0
1156	0
1157	0
1158	0
1159	0
1160	0
1161	1.29
1162	2.16
1163	1.94
1164	1.05
1165	0.36
1166	0.32
1167	0.68
1168	0.94
1169	1.43
1170	2.97
1171	5.32
1172	7.07
1173	7.12
1174	5.68
1175	3.5
1176	1.37
1177	0.24
1178	0.52
1179	1.45
1180	2.19
1181	2.48
1182	2.76
1183	3.29
1184	3.13
1185	1.87
1186	0.44
1187	0
1188	0.4
1189	1.38
1190	2.26
1191	2.66
1192	2.61
1193	2.01
1194	0.93
1195	0.27
1196	1
1197	2.64
1198	3.66
1199	3.37
1200	2.27
