# Supplementary material for: Improvement of Peak Integration in Capillary Electrophoresis: Reference Data Set No. 1
Source: Electrophoresis. 2026 Mar 11;47(4):276–94. doi: 10.1002/elps.70077 (PMC13084974; doi:10.1002/elps.70077)
Supplement: Supplementary file 2 — Supporting File 2: elps70077‐sup‐0002‐RawElectropherograms.zip. [file ELPS-47--s002.zip › Raw Electropherograms/com1-type4-sam9-R.csv]

1	0
2	0
3	0
4	0
5	0
6	0
7	0
8	0.49
9	0.43
10	0
11	0
12	0.89
13	2.33
14	3.5
15	3.9
16	3.58
17	3.16
18	3.34
19	4.13
20	4.97
21	5.48
22	5.62
23	5.44
24	4.97
25	4.38
26	4.11
27	4.17
28	3.99
29	3.19
30	2.15
31	1.71
32	2.21
33	3.31
34	4.43
35	4.8
36	3.95
37	2.35
38	0.86
39	0
40	0.03
41	0.92
42	1.71
43	1.9
44	1.85
45	1.7
46	1.51
47	1.65
48	2.13
49	2.71
50	3.25
51	3.42
52	3.03
53	2.54
54	2.37
55	2.48
56	2.96
57	3.83
58	4.47
59	4.33
60	3.73
61	3.45
62	3.93
63	4.96
64	5.94
65	6.3
66	5.7
67	4.79
68	4.63
69	4.94
70	4.71
71	4.11
72	4.11
73	4.95
74	6.26
75	7.55
76	8.1
77	7.31
78	5.78
79	4.9
80	5.27
81	6.15
82	6.61
83	6.66
84	6.78
85	7.03
86	7.06
87	6.88
88	6.66
89	6.14
90	5.23
91	4.75
92	4.26
93	3.39
94	2.82
95	3.05
96	4.04
97	4.97
98	5.12
99	4.61
100	4.03
101	3.43
102	2.6
103	2.21
104	3.12
105	4.72
106	5.34
107	4.43
108	2.87
109	1.85
110	1.97
111	2.84
112	3.9
113	5.12
114	6.41
115	7.52
116	8.25
117	8.14
118	6.76
119	4.62
120	2.76
121	1.71
122	1.21
123	0.97
124	1.44
125	2.76
126	3.76
127	3.41
128	2.35
129	1.52
130	1.01
131	0.98
132	1.71
133	2.46
134	2.08
135	0.83
136	0
137	0.14
138	0.76
139	1.55
140	2.42
141	2.93
142	2.99
143	3.06
144	3.22
145	2.9
146	2.02
147	1.58
148	2.34
149	3.54
150	4
151	3.51
152	2.7
153	2.44
154	2.91
155	3.39
156	3.73
157	4.16
158	4.08
159	2.95
160	1.48
161	0.66
162	0.78
163	1.6
164	2.36
165	2.02
166	0.9
167	0.62
168	1.47
169	2.36
170	2.6
171	2.41
172	2.22
173	1.97
174	1.42
175	1.16
176	1.89
177	3.29
178	4.51
179	4.86
180	4.47
181	4.1
182	4.1
183	4.1
184	3.92
185	3.96
186	4.51
187	5.11
188	5.29
189	5.12
190	4.69
191	3.95
192	2.79
193	1.27
194	0.22
195	0.47
196	1.31
197	1.51
198	1.06
199	0.72
200	0.85
201	1.22
202	1.41
203	1.75
204	2.73
205	3.55
206	3.12
207	1.82
208	0.91
209	0.94
210	1.36
211	1.59
212	1.94
213	2.84
214	3.84
215	4.18
216	3.77
217	3.47
218	4.28
219	5.68
220	6.02
221	5.09
222	4.55
223	5.25
224	6.02
225	5.81
226	5.12
227	4.36
228	3.23
229	2.09
230	1.86
231	2.72
232	4.01
233	4.87
234	4.6
235	3.47
236	2.68
237	2.91
238	3.63
239	4.45
240	5.45
241	5.96
242	5.47
243	4.68
244	4.26
245	3.99
246	3.73
247	3.84
248	4.3
249	4.61
250	4.7
251	4.88
252	4.99
253	4.77
254	4.39
255	3.8
256	2.93
257	2.7
258	4.07
259	5.85
260	6.17
261	5.47
262	5.26
263	5.46
264	5.28
265	5.11
266	5.57
267	6.36
268	6.59
269	5.78
270	4.62
271	4.3
272	4.7
273	4.78
274	4.85
275	4.8
276	4.73
277	3.81
278	1.99
279	0.8
280	1.09
281	2.2
282	3.12
283	3.39
284	3.4
285	3.82
286	4.49
287	4.86
288	5.06
289	4.99
290	3.86
291	1.86
292	0.57
293	0.91
294	2.1
295	3.37
296	4.96
297	6.69
298	7.78
299	8.07
300	7.84
301	7
302	5.69
303	4.62
304	4.57
305	5.44
306	6.2
307	6.1
308	5.43
309	4.61
310	3.78
311	3.13
312	2.97
313	3.64
314	5.07
315	6.24
316	6.28
317	5.81
318	5.7
319	5.63
320	5.17
321	4.89
322	5.4
323	6.57
324	7.73
325	8.06
326	7.24
327	6.08
328	5.51
329	5.45
330	5
331	3.88
332	3.01
333	3.21
334	3.82
335	4.08
336	4.32
337	4.8
338	4.92
339	4.14
340	2.65
341	1.07
342	0
343	0.14
344	1.65
345	3.31
346	3.87
347	3.88
348	4.46
349	5.17
350	4.84
351	3.41
352	2.02
353	1.29
354	0.9
355	0.77
356	1.25
357	2.03
358	2.57
359	3.22
360	4.31
361	4.91
362	4.24
363	2.92
364	1.82
365	1.32
366	1.67
367	2.59
368	3.13
369	2.66
370	1.73
371	1.88
372	3.65
373	5.5
374	5.84
375	4.8
376	3.49
377	2.4
378	1.35
379	0.35
380	0
381	0.69
382	2.04
383	3.36
384	4.37
385	5.42
386	6.54
387	7.12
388	6.82
389	6.15
390	5.75
391	6.04
392	6.8
393	6.99
394	6
395	4.89
396	4.67
397	4.92
398	5.09
399	5.4
400	5.81
401	5.59
402	4.54
403	3.54
404	3.3
405	3.49
406	3.53
407	3.5
408	3.67
409	3.98
410	4.25
411	4.42
412	4.36
413	3.93
414	3.35
415	2.92
416	2.76
417	2.88
418	3.27
419	3.86
420	4.29
421	4.19
422	3.86
423	3.81
424	4.09
425	4.5
426	5.18
427	6.42
428	7.73
429	7.99
430	6.84
431	5.49
432	5.33
433	5.88
434	5.57
435	4.19
436	2.96
437	2.52
438	2.47
439	2.48
440	2.79
441	3.31
442	3.34
443	2.78
444	2.51
445	3.15
446	4.01
447	4.05
448	3.35
449	2.83
450	3.14
451	4.13
452	5.36
453	6.48
454	6.69
455	6.89
456	6.39
457	5.84
458	5.73
459	5.4
460	4.56
461	3.65
462	2.77
463	2.04
464	2.02
465	2.39
466	1.92
467	0.64
468	0
469	0.29
470	0.7
471	0.38
472	0
473	0
474	0
475	0
476	0
477	0
478	0
479	1.1
480	2.51
481	3.04
482	2.02
483	0.63
484	0.68
485	2
486	3.04
487	3.18
488	3.2
489	4.03
490	5.33
491	5.59
492	4
493	1.63
494	0.35
495	0.68
496	1.58
497	3.51
498	12.64
499	44.17
500	118.71
501	247.52
502	426.37
503	653.56
504	936.99
505	1261.4
506	1568.87
507	1799.94
508	1942.23
509	2024.86
510	2082.7
511	2136.46
512	2192.81
513	2251.98
514	2313.35
515	2375.27
516	2435.28
517	2492
518	2543.69
519	2585.82
520	2610.19
521	2602.21
522	2541.84
523	2412.37
524	2206.95
525	1929.49
526	1598.42
527	1247.9
528	917.25
529	637.88
530	426.89
531	285.09
532	201.01
533	159.29
534	146.2
535	151.27
536	168.63
537	196.67
538	235.7
539	288.4
540	410.28
541	901.51
542	2390.94
543	5152.94
544	8079.57
545	9190.28
546	7709.61
547	4874.95
548	2405.11
549	990.1
550	386.27
551	171.26
552	97.67
553	69.54
554	56.68
555	50.23
556	47.49
557	47.57
558	49.75
559	53.27
560	58.07
561	64.4
562	71.65
563	78.64
564	84.51
565	88.18
566	88.44
567	85.49
568	81.09
569	76.7
570	72.74
571	68.85
572	64.1
573	57.78
574	50.54
575	43.71
576	37.7
577	32.38
578	28.22
579	25.37
580	22.98
581	20.82
582	19.57
583	19.39
584	19.52
585	19.49
586	19.45
587	19.39
588	19.18
589	19.15
590	19.7
591	20.47
592	20.71
593	20.2
594	19.72
595	20.33
596	21.88
597	23.03
598	22.99
599	22.32
600	21.96
601	22.19
602	22.61
603	23.1
604	24.11
605	25.78
606	27.65
607	29.4
608	30.84
609	31.63
610	31.88
611	31.68
612	30.55
613	28.13
614	24.54
615	20.36
616	16.3
617	12.76
618	10.21
619	9.06
620	8.85
621	9.04
622	9.76
623	10.86
624	11.46
625	11.21
626	11.22
627	13.19
628	17.71
629	23.04
630	26.33
631	26.33
632	23.96
633	20.16
634	15.4
635	11.34
636	10.69
637	10.04
638	11.25
639	12.93
640	14.57
641	17.56
642	22.24
643	27.01
644	30.79
645	34.74
646	40.15
647	45.6
648	48.06
649	46.21
650	41.16
651	35.04
652	30.14
653	28.88
654	33.64
655	46.98
656	72.3
657	112.68
658	167.39
659	228.24
660	279.38
661	303.09
662	290.22
663	246.78
664	189.2
665	134.12
666	92.44
667	67.47
668	55.87
669	51.75
670	50.94
671	51.23
672	51.17
673	50.03
674	47.16
675	41.96
676	35.31
677	29.08
678	24.16
679	20.22
680	16.81
681	14.1
682	12.43
683	12.08
684	13.05
685	14.29
686	14.37
687	13.99
688	15.05
689	17.54
690	19.78
691	20.57
692	19.57
693	17.39
694	15.41
695	14.65
696	14.87
697	15.06
698	14.67
699	14.01
700	13.17
701	11.77
702	9.91
703	8.4
704	7.67
705	7.36
706	6.91
707	5.81
708	3.81
709	1.74
710	0.95
711	1.59
712	2.27
713	1.76
714	0.57
715	0
716	0.02
717	0
718	0
719	0
720	0
721	0
722	0
723	0
724	0
725	0
726	0.38
727	1.16
728	1.81
729	2.05
730	2.07
731	1.96
732	1.7
733	1.46
734	1.1
735	0.34
736	0
737	1.52
738	5.3
739	10.95
740	18.42
741	27.23
742	35.83
743	42.67
744	46.82
745	48.03
746	47.01
747	45.01
748	42.79
749	40.48
750	38.4
751	37.08
752	36.87
753	37.16
754	36.45
755	33.74
756	29.5
757	25.35
758	22.72
759	21.4
760	19.84
761	16.95
762	13.42
763	11.02
764	10.14
765	9.62
766	8.96
767	8.53
768	8.13
769	7.17
770	5.61
771	4.11
772	3.38
773	3.44
774	3.63
775	3.75
776	4.28
777	5.42
778	6.48
779	6.46
780	5.31
781	4.16
782	3.84
783	3.54
784	2.19
785	0.49
786	0
787	0.9
788	2.5
789	3.91
790	4.79
791	5.28
792	5.66
793	5.73
794	5.12
795	4.58
796	5.21
797	6.53
798	7.11
799	6.63
800	5.69
801	4.52
802	3.09
803	1.66
804	0.79
805	0.79
806	1.19
807	1.4
808	1.72
809	2.11
810	1.62
811	0.62
812	0.99
813	2.73
814	3.83
815	3.6
816	3.26
817	3.4
818	3.53
819	3.91
820	3.76
821	2.95
822	1.99
823	1.42
824	1.13
825	0.88
826	0.9
827	1.33
828	1.98
829	2.48
830	2.21
831	1.01
832	0
833	0.05
834	0.7
835	1.2
836	2.16
837	4.87
838	9.87
839	16.86
840	25.18
841	33.92
842	42.33
843	49.96
844	55.92
845	58.97
846	58.74
847	55.84
848	50.93
849	44.82
850	38.64
851	32.49
852	25.81
853	19.37
854	14.85
855	12.56
856	11.16
857	9.15
858	6.28
859	3.5
860	1.96
861	1.9
862	2.16
863	1.77
864	1.68
865	2.5
866	2.65
867	1.23
868	0
869	0
870	0
871	0
872	0
873	0
874	0
875	0
876	0
877	0.93
878	1.79
879	1.69
880	1.01
881	0.34
882	0
883	0
884	0.39
885	1.05
886	1.35
887	1.1
888	0.89
889	1.47
890	2.64
891	3.44
892	3.43
893	2.87
894	2.18
895	1.96
896	2.57
897	3.41
898	3.64
899	3.58
900	3.88
901	4.32
902	5.01
903	7.43
904	12.55
905	19.28
906	26.41
907	34.72
908	45.99
909	60.26
910	76.07
911	93
912	111.61
913	131.5
914	151.27
915	170.08
916	187.99
917	204.17
918	215.89
919	220.47
920	217.3
921	207.5
922	192.49
923	173.05
924	150.09
925	125.82
926	103.01
927	83.09
928	66.16
929	51.66
930	38.74
931	27.35
932	18.71
933	13.36
934	10.09
935	7.97
936	7.11
937	6.93
938	5.87
939	3.46
940	0.97
941	0
942	0.98
943	3.76
944	7.77
945	12.75
946	18.49
947	24.96
948	33.03
949	45.04
950	64.64
951	95.96
952	143.18
953	210.69
954	302.65
955	421.52
956	566.21
957	731
958	904.5
959	1070.06
960	1209.66
961	1308.93
962	1358.53
963	1353.93
964	1297.72
965	1200.88
966	1078.53
967	944.33
968	808.99
969	681.53
970	569.19
971	475.76
972	401.85
973	346.87
974	309.27
975	286.4
976	276.42
977	278.8
978	292.2
979	314.1
980	342.71
981	376.8
982	414.23
983	453.95
984	498.83
985	553.87
986	623.52
987	714.76
988	842.14
989	1028.95
990	1311.17
991	1755.57
992	2496.42
993	3784.32
994	6009.46
995	9621.11
996	14886.59
997	21590.34
998	28924.9
999	32323.8
1000	35722.7
1001	40915.91
1002	43946.51
1003	44864.8
1004	44094.96
1005	42123.27
1006	39334.26
1007	35999.2
1008	32332.94
1009	28544.21
1010	24818.3
1011	21267.65
1012	17943.05
1013	14887.33
1014	12151.53
1015	9769.96
1016	7741.67
1017	6043.66
1018	4652.13
1019	3540.25
1020	2670.8
1021	2003.2
1022	1498.99
1023	1122.65
1024	844.75
1025	641.9
1026	494.28
1027	386.65
1028	308.54
1029	251.32
1030	207.59
1031	173.16
1032	146.1
1033	124.73
1034	107.93
1035	95.31
1036	85.61
1037	76.79
1038	68.28
1039	61.01
1040	55.28
1041	50.46
1042	45.86
1043	40.96
1044	35.73
1045	30.91
1046	26.96
1047	23.27
1048	19.33
1049	15.53
1050	11.74
1051	7.6
1052	3.96
1053	1.65
1054	0
1055	0
1056	0
1057	0
1058	0
1059	0
1060	0.05
1061	0.24
1062	0.59
1063	1.11
1064	1.65
1065	1.98
1066	2.3
1067	3.09
1068	4.25
1069	4.8
1070	3.99
1071	2.5
1072	1.3
1073	0.39
1074	0
1075	0.59
1076	1.97
1077	2.71
1078	2.65
1079	2.46
1080	2.14
1081	1.53
1082	0.99
1083	0.75
1084	0.48
1085	0
1086	0
1087	1.47
1088	4.06
1089	5.73
1090	4.96
1091	2.77
1092	1.26
1093	1.18
1094	1.83
1095	2.08
1096	1.33
1097	0.22
1098	0
1099	0.5
1100	1.58
1101	2.5
1102	3.06
1103	3.3
1104	3.17
1105	2.56
1106	1.63
1107	0.97
1108	0.72
1109	0.35
1110	0.21
1111	1.41
1112	3.75
1113	5.94
1114	7.6
1115	9.27
1116	11.05
1117	12.49
1118	13.52
1119	14.87
1120	17.24
1121	20.34
1122	23.29
1123	25.93
1124	28.29
1125	29.76
1126	29.95
1127	29.2
1128	27.98
1129	26.51
1130	24.56
1131	22.07
1132	19.98
1133	18.76
1134	17.43
1135	15.39
1136	13.34
1137	11.86
1138	10.67
1139	9.29
1140	7.56
1141	6
1142	5.3
1143	5.06
1144	4.08
1145	2.08
1146	0.37
1147	0
1148	0
1149	0
1150	0
1151	0
1152	0
1153	0
1154	0
1155	0
1156	0
1157	0
1158	0
1159	0
1160	0
1161	0
1162	0
1163	0
1164	0
1165	0
1166	0
1167	0
1168	0
1169	0
1170	0
1171	0
1172	0
1173	0
1174	0
1175	0
1176	0
1177	0
1178	0
1179	0
1180	0
1181	-3.51
1182	0
1183	0
1184	0
1185	0
1186	0
1187	0
1188	0
1189	0
1190	0
1191	0
1192	0
1193	0
1194	0
1195	0
1196	0
1197	0
1198	0
1199	0
1200	0
