# Supplementary material for: Improvement of Peak Integration in Capillary Electrophoresis: Reference Data Set No. 1
Source: Electrophoresis. 2026 Mar 11;47(4):276–94. doi: 10.1002/elps.70077 (PMC13084974; doi:10.1002/elps.70077)
Supplement: Supplementary file 2 — Supporting File 2: elps70077‐sup‐0002‐RawElectropherograms.zip. [file ELPS-47--s002.zip › Raw Electropherograms/com1-type5-sam1-R.csv]

1	0
2	0
3	0
4	0
5	0
6	0
7	0
8	0
9	0.1
10	0.55
11	1.21
12	1.61
13	1.61
14	1.4
15	0.95
16	0.34
17	0
18	0.29
19	1.02
20	1.81
21	2.31
22	2.26
23	1.88
24	1.74
25	1.8
26	1.49
27	0.89
28	0.59
29	0.87
30	1.36
31	1.77
32	1.61
33	1.13
34	1.09
35	1.49
36	1.76
37	1.83
38	1.94
39	2.05
40	2.18
41	2.37
42	2.27
43	1.62
44	0.7
45	0.06
46	0
47	0.43
48	1.05
49	1.68
50	2.27
51	2.55
52	2.23
53	1.55
54	1.07
55	0.99
56	1.01
57	0.93
58	0.92
59	1.39
60	2.32
61	3.04
62	2.91
63	2.03
64	1.04
65	0.5
66	0.54
67	0.88
68	1.23
69	1.46
70	1.44
71	1.2
72	0.96
73	0.87
74	0.99
75	1.24
76	1.34
77	1.26
78	1.28
79	1.35
80	1.17
81	1.06
82	1.41
83	1.81
84	0.86
85	0.37
86	0.36
87	0.37
88	0.15
89	0
90	0
91	0.25
92	0.22
93	0
94	0
95	0.53
96	1.05
97	1.08
98	1.02
99	1.45
100	2.15
101	2.61
102	2.62
103	2.02
104	0.96
105	0.28
106	0.77
107	2.09
108	3.13
109	3.19
110	2.59
111	2.18
112	2.27
113	2.48
114	2.35
115	1.72
116	0.95
117	0.49
118	0
119	0
120	0
121	0.14
122	0.44
123	0.46
124	0.24
125	0.31
126	1
127	1.8
128	2.1
129	1.99
130	1.7
131	1.14
132	0.46
133	0.15
134	0.4
135	0.8
136	0.91
137	0.9
138	1.81
139	2.33
140	2.52
141	2.31
142	1.7
143	1.16
144	1.1
145	1.19
146	1.03
147	0.8
148	0.69
149	0.51
150	0.29
151	0.37
152	0.77
153	1.27
154	1.73
155	1.9
156	1.73
157	1.53
158	1.52
159	1.62
160	1.7
161	1.69
162	1.54
163	1.15
164	0.56
165	0.22
166	0.46
167	0.96
168	1.4
169	1.72
170	1.64
171	1.01
172	0.35
173	0.33
174	0.58
175	0.41
176	0.02
177	0
178	0
179	0
180	0
181	0
182	0
183	0.28
184	0.76
185	1.15
186	1.2
187	0.89
188	0.66
189	0.73
190	0.83
191	0.88
192	1.11
193	1.71
194	1.47
195	1.19
196	1.38
197	1.78
198	1.72
199	1.16
200	0.66
201	0.71
202	1.28
203	1.86
204	2
205	1.74
206	1.45
207	1.47
208	1.89
209	2.48
210	2.81
211	2.8
212	2.63
213	2.26
214	1.56
215	0.87
216	0.69
217	0.96
218	1.29
219	1.46
220	1.45
221	1.25
222	0.85
223	0.32
224	0
225	0.08
226	0.19
227	0
228	0
229	0
230	0.24
231	0.55
232	0.57
233	0.58
234	0.6
235	0.35
236	0
237	0
238	0
239	0
240	0
241	0.11
242	0.97
243	1.39
244	1.12
245	0.34
246	0
247	0
248	0
249	0
250	0
251	0
252	0.6
253	0.98
254	0.8
255	0.6
256	0.71
257	0.85
258	0.92
259	1
260	0.77
261	0.09
262	0
263	0.28
264	1.22
265	1.62
266	1.47
267	1.33
268	1.25
269	1.09
270	0.96
271	0.86
272	0.61
273	0.24
274	0
275	0
276	0
277	0
278	0.48
279	1
280	0.97
281	0.38
282	0
283	0
284	0
285	0.55
286	1.22
287	1.26
288	0.79
289	0.35
290	0.05
291	0
292	0
293	0
294	0
295	0
296	0
297	0
298	0
299	0
300	0.06
301	0.69
302	0.99
303	0.46
304	0
305	0
306	0
307	0
308	0.35
309	0.73
310	0.74
311	0.44
312	0.12
313	0
314	0
315	0
316	0
317	0
318	0
319	0
320	0
321	0
322	0
323	0
324	0
325	0
326	0
327	0
328	0
329	0
330	0
331	0
332	0
333	0
334	0
335	0
336	0
337	0
338	0
339	0
340	0
341	0
342	0
343	0
344	0
345	0
346	0
347	0
348	0
349	0
350	0
351	0
352	0
353	0
354	0
355	0
356	0
357	0
358	0
359	0
360	0
361	0
362	0
363	0
364	0
365	0
366	0
367	0
368	0
369	0
370	0
371	0
372	0
373	0
374	0
375	0
376	0
377	0
378	0
379	0
380	0
381	0
382	0
383	0
384	0
385	0
386	0
387	0
388	0
389	0
390	0
391	0
392	0
393	0
394	0
395	0
396	0
397	0
398	0
399	0
400	0
401	0
402	0
403	0
404	0
405	0
406	0
407	0
408	0
409	0
410	0
411	0
412	0
413	0
414	0
415	0
416	0
417	0
418	0
419	0
420	0
421	0
422	0
423	0
424	0
425	0
426	0
427	0
428	0
429	0
430	0
431	0
432	0
433	0
434	0
435	0
436	0
437	0
438	0
439	0
440	0
441	0
442	0
443	0
444	0
445	0
446	0
447	0
448	0
449	0
450	0
451	0
452	0
453	0
454	0
455	0
456	0
457	0
458	0
459	1.19
460	12.74
461	46.99
462	117.32
463	222.9
464	358.88
465	540.9
466	784.21
467	1053.62
468	1277.89
469	1495.12
470	1541.98
471	1579.31
472	1607
473	1614.33
474	1586.81
475	1510.54
476	1377.56
477	1190.16
478	962.63
479	720.45
480	494.5
481	310.13
482	178.18
483	94.96
484	48.81
485	26.55
486	17.46
487	14.85
488	15.37
489	17.58
490	25.94
491	78.02
492	311.04
493	1008
494	2424.04
495	4322.66
496	5766.95
497	5807.62
498	4460.35
499	2658.29
500	1276.98
501	537.31
502	228.22
503	111.58
504	63.84
505	40.5
506	27.72
507	20.77
508	17.24
509	15.89
510	16.42
511	18.97
512	24.16
513	32.98
514	45.54
515	60.3
516	74.4
517	85.15
518	91.36
519	93.03
520	90.64
521	84.91
522	76.53
523	66.31
524	55.52
525	45.21
526	28.23
527	22
528	16.88
529	12.46
530	8.75
531	6.16
532	4.71
533	3.54
534	2.12
535	0.95
536	0.56
537	0.83
538	1.24
539	1.51
540	1.95
541	2.8
542	3.7
543	4.46
544	5.47
545	6.72
546	7.68
547	8.01
548	7.97
549	7.94
550	7.94
551	7.87
552	7.97
553	8.44
554	9.1
555	9.98
556	11.53
557	13.92
558	16.71
559	19.23
560	21.17
561	22.69
562	23.89
563	24.15
564	22.26
565	17.95
566	12.67
567	8.11
568	4.65
569	2.12
570	0.69
571	0.1
572	0
573	0
574	0
575	0
576	0
577	0
578	0
579	2.02
580	4.52
581	4.65
582	4.34
583	3.35
584	1.74
585	0.1
586	0
587	0
588	0
589	0
590	1.56
591	3.47
592	5.5
593	8.12
594	11.9
595	16.55
596	20.63
597	22.41
598	21.15
599	17.75
600	13.99
601	11.33
602	10.38
603	11.2
604	14.8
605	23.85
606	41.05
607	66.93
608	98
609	125.92
610	140.3
611	135.12
612	113.23
613	83.95
614	56.69
615	36.62
616	24.17
617	17.22
618	13.58
619	11.87
620	11.26
621	11.25
622	11.33
623	11.02
624	10.07
625	8.48
626	6.55
627	4.85
628	3.7
629	2.78
630	1.78
631	1.1
632	1.32
633	2.25
634	3.06
635	3.38
636	3.39
637	3.36
638	3.25
639	3.11
640	2.99
641	2.92
642	2.92
643	3
644	2.98
645	2.59
646	2.03
647	1.67
648	1.4
649	0.98
650	0.69
651	0.7
652	0.72
653	0.49
654	0.15
655	0
656	0
657	0
658	0
659	0
660	0
661	0
662	0
663	0
664	0
665	0.11
666	0.45
667	0.43
668	0
669	0
670	0
671	0
672	0
673	0
674	0
675	0
676	0
677	0
678	0.52
679	0.99
680	1.29
681	2.8
682	6.97
683	14.43
684	24.85
685	36.94
686	48.08
687	55.52
688	58.29
689	57.4
690	54.28
691	44.35
692	39.48
693	36.45
694	36.07
695	38.07
696	40.54
697	40.87
698	37.91
699	32.35
700	25.68
701	19.37
702	14.36
703	10.88
704	8.73
705	7.29
706	5.83
707	4.18
708	2.57
709	0.87
710	0
711	0
712	0
713	0
714	0
715	0
716	0
717	0
718	0
719	0
720	0
721	0
722	0
723	0
724	0
725	0
726	0
727	0
728	0
729	0
730	0
731	0
732	0
733	0
734	0
735	0
736	0
737	0
738	0
739	0
740	0
741	0
742	0
743	0
744	0
745	0
746	0
747	0
748	0
749	0
750	0
751	0
752	0
753	0
754	0
755	0
756	0
757	0
758	0
759	0
760	0
761	0
762	0
763	0
764	0
765	0
766	0
767	0
768	0
769	0
770	0
771	0
772	0.77
773	3.92
774	9.26
775	17.19
776	27.35
777	39.51
778	52.79
779	64.86
780	73.36
781	77.45
782	77.15
783	72.69
784	64.75
785	54.62
786	43.76
787	33.8
788	25.6
789	18.69
790	12.65
791	7.86
792	4.58
793	2.69
794	1.88
795	1.53
796	1.19
797	0.93
798	0.68
799	0.09
800	0
801	0
802	0
803	0
804	0
805	0
806	0
807	0
808	0
809	0
810	0
811	0
812	0
813	0
814	0
815	0
816	0
817	0
818	0
819	0
820	0
821	0
822	0
823	0
824	0
825	0
826	0
827	0
828	0
829	0
830	0
831	0
832	0
833	0
834	0.69
835	2.82
836	5.52
837	9.31
838	14.42
839	20.86
840	28.68
841	37.68
842	47.37
843	57.31
844	67.38
845	77.62
846	87.76
847	97.31
848	105.94
849	113.02
850	117.45
851	118.53
852	116.28
853	110.82
854	102.32
855	91.48
856	79.31
857	54.74
858	44.03
859	35.05
860	27.83
861	22.26
862	18.09
863	15.03
864	12.72
865	10.76
866	9.12
867	8
868	7
869	5.66
870	4.24
871	3.23
872	2.91
873	3.6
874	5.49
875	8.37
876	11.86
877	15.77
878	20.33
879	26.38
880	35.23
881	48.2
882	66.58
883	92.23
884	127.5
885	173.98
886	231.53
887	298.12
888	369.82
889	440.76
890	503.22
891	549.19
892	573.34
893	574.23
894	553.33
895	514.55
896	464.09
897	408.75
898	354.56
899	306.38
900	267.33
901	238.79
902	221.29
903	214.99
904	219.41
905	234.27
906	259.36
907	293.08
908	333
909	377.27
910	424
911	518.5
912	570.43
913	635.84
914	729.56
915	873.58
916	1097.6
917	1443.62
918	1985.67
919	2880.03
920	4452.77
921	7268.01
922	12017.17
923	19104.59
924	28124.72
925	37733.79
926	46179.98
927	52116.46
928	55081.48
929	55409.38
930	53796.57
931	50905.28
932	47221.28
933	43081.05
934	38709.65
935	34260.5
936	29866.89
937	25653.41
938	21715.41
939	18114.09
940	14887.86
941	12059.28
942	9632.65
943	7592.6
944	5911
945	4554.31
946	3483.63
947	2653.87
948	2019.9
949	1542.53
950	1187.94
951	926.13
952	732.57
953	589.12
954	482.27
955	401.82
956	340.68
957	294
958	258
959	229.46
960	205.73
961	185.34
962	168.01
963	153.6
964	141.63
965	131.73
966	123.18
967	106.97
968	99.71
969	93.4
970	87.61
971	82.13
972	77.01
973	72.12
974	67.47
975	63.24
976	59.38
977	55.65
978	51.98
979	48.61
980	45.77
981	43.38
982	41.07
983	38.69
984	36.64
985	35.27
986	34.21
987	32.94
988	31.31
989	29.63
990	28.27
991	27.28
992	26.24
993	24.9
994	23.38
995	21.73
996	19.92
997	18.28
998	17.16
999	16.59
1000	16.4
1001	16.19
1002	15.51
1003	14.46
1004	13.45
1005	12.67
1006	12.21
1007	11.96
1008	11.73
1009	11.47
1010	11.19
1011	11.01
1012	11.09
1013	11.09
1014	10.45
1015	9.52
1016	9.18
1017	9.48
1018	9.7
1019	9.41
1020	8.65
1021	7.87
1022	8.07
1023	8.16
1024	8.04
1025	8.44
1026	9.52
1027	10.71
1028	11.54
1029	12.22
1030	13.2
1031	14.54
1032	15.9
1033	17.36
1034	19.39
1035	22.14
1036	25.27
1037	28.59
1038	32.15
1039	35.89
1040	39.77
1041	44.13
1042	49.22
1043	54.58
1044	59.49
1045	63.59
1046	66.92
1047	69.55
1048	71.33
1049	72.12
1050	72.06
1051	71.44
1052	70.2
1053	68.29
1054	65.99
1055	63.59
1056	61
1057	58.14
1058	55.21
1059	52.67
1060	50.83
1061	49.21
1062	46.94
1063	44.15
1064	41.87
1065	40.47
1066	39.32
1067	38.02
1068	36.68
1069	35.28
1070	33.66
1071	31.96
1072	30.59
1073	29.59
1074	28.74
1075	28.04
1076	27.34
1077	26.31
1078	24.19
1079	23.18
1080	22.53
1081	22.55
1082	22.54
1083	21.85
1084	20.87
1085	20.19
1086	19.88
1087	19.93
1088	20.48
1089	21.23
1090	21.44
1091	20.86
1092	20.04
1093	19.31
1094	18.47
1095	17.36
1096	15.98
1097	14.29
1098	12.48
1099	10.72
1100	8.96
1101	7.29
1102	6.15
1103	5.85
1104	6.08
1105	6.32
1106	6.2
1107	5.52
1108	4.3
1109	3.16
1110	2.85
1111	3.22
1112	3.31
1113	2.65
1114	1.67
1115	1.22
1116	1.47
1117	1.57
1118	0.95
1119	0.22
1120	0
1121	0
1122	0.45
1123	0.74
1124	0.56
1125	0.12
1126	0
1127	0.26
1128	0.58
1129	0.88
1130	1.4
1131	2.07
1132	2.92
1133	2.95
1134	2.55
1135	1.92
1136	1.4
1137	1.07
1138	0.94
1139	1.28
1140	2.01
1141	2.44
1142	2.28
1143	1.97
1144	1.94
1145	2.22
1146	2.68
1147	3.06
1148	3.11
1149	2.9
1150	2.86
1151	3.11
1152	3.35
1153	3.5
1154	3.59
1155	3.51
1156	3.26
1157	3.09
1158	3.23
1159	3.33
1160	2.91
1161	2.14
1162	1.55
1163	1.21
1164	1.01
1165	1.15
1166	1.47
1167	1.45
1168	0.88
1169	0.21
1170	0
1171	0.1
1172	0.19
1173	0.12
1174	0.04
1175	0
1176	0
1177	0
1178	0
1179	0
1180	0
1181	0
1182	0
1183	0
1184	0
1185	0
1186	0
1187	0
1188	0
1189	0
1190	0
1191	0
1192	0
1193	0
1194	0
1195	0
1196	0
1197	0
1198	0
1199	0
