# Supplementary material for: Improvement of Peak Integration in Capillary Electrophoresis: Reference Data Set No. 1
Source: Electrophoresis. 2026 Mar 11;47(4):276–94. doi: 10.1002/elps.70077 (PMC13084974; doi:10.1002/elps.70077)
Supplement: Supplementary file 2 — Supporting File 2: elps70077‐sup‐0002‐RawElectropherograms.zip. [file ELPS-47--s002.zip › Raw Electropherograms/com1-type5-sam10-R.csv]

1	0
2	0
3	0
4	0.41
5	0.69
6	0.41
7	0
8	0
9	0.6
10	1.58
11	2.14
12	1.9
13	1.41
14	1.26
15	1.39
16	1.6
17	1.81
18	2.11
19	2.71
20	3.36
21	3.49
22	3.14
23	2.8
24	2.56
25	2.11
26	1.52
27	1.25
28	1.65
29	1.83
30	2.05
31	2.08
32	1.68
33	1.32
34	1.64
35	2.46
36	2.89
37	2.54
38	2.01
39	1.82
40	1.74
41	1.7
42	2.04
43	2.75
44	3.1
45	2.59
46	1.81
47	1.46
48	1.31
49	1.1
50	1
51	0.86
52	0.43
53	0
54	0
55	0.47
56	1.16
57	1.64
58	1.8
59	1.99
60	2.28
61	2.38
62	2.33
63	2.28
64	2
65	1.6
66	1.61
67	2.11
68	2.58
69	2.66
70	2.4
71	1.8
72	0.86
73	0.18
74	0.54
75	1.52
76	2.22
77	2.49
78	2.46
79	1.99
80	1.3
81	0.88
82	0.77
83	1.19
84	1.85
85	2.55
86	2.77
87	2.2
88	1.14
89	0.22
90	0
91	0.45
92	1.14
93	1.59
94	1.72
95	1.62
96	1.42
97	1.23
98	1.22
99	1.53
100	2.22
101	2.91
102	2.98
103	2.47
104	1.94
105	1.64
106	1.59
107	2
108	2.77
109	3.2
110	2.94
111	2.59
112	2.7
113	2.77
114	2.31
115	1.77
116	1.55
117	1.33
118	0
119	0
120	0
121	0.13
122	1.09
123	2.05
124	2.51
125	2.22
126	1.48
127	0.86
128	0.67
129	0.77
130	0.82
131	0.48
132	0
133	0
134	0.57
135	1.61
136	1.89
137	1.2
138	0.38
139	0
140	0
141	0.22
142	0.49
143	0.86
144	1.24
145	1.17
146	0.85
147	1
148	1.44
149	1.43
150	1.03
151	0.9
152	1.16
153	1.41
154	1.42
155	1.16
156	0.65
157	0.02
158	0
159	0.21
160	0.96
161	0.99
162	0.15
163	0
164	0
165	0
166	0.65
167	1.23
168	1.16
169	0.53
170	0
171	0
172	0.11
173	0.1
174	0
175	0
176	0
177	0
178	0
179	0
180	0
181	0
182	0
183	0
184	0
185	0
186	0.04
187	0.56
188	0.74
189	0.55
190	0.45
191	0.64
192	0.8
193	0.97
194	1.53
195	2.1
196	2.21
197	1.86
198	1.34
199	0.75
200	0.2
201	0.02
202	0.37
203	0.8
204	0.71
205	0.22
206	0
207	0.42
208	0.99
209	1.06
210	0.86
211	1.15
212	1.8
213	1.99
214	1.55
215	1.02
216	0.72
217	0.41
218	0.11
219	0.04
220	0.12
221	0.13
222	0.03
223	0
224	0.12
225	0.48
226	0.68
227	0.61
228	0.52
229	0.45
230	0.52
231	0.98
232	1.43
233	1.15
234	0.19
235	0
236	0
237	0
238	1.06
239	1.3
240	0.36
241	0
242	0
243	0
244	0
245	0.11
246	0.74
247	1.2
248	1.56
249	1.54
250	1.41
251	1.05
252	0.59
253	0.51
254	0.86
255	1.07
256	0.82
257	0.52
258	0.68
259	1.17
260	1.27
261	0.8
262	0.41
263	0.59
264	0.87
265	0.67
266	0.38
267	0.53
268	0.75
269	0.6
270	0.35
271	0.31
272	0.36
273	0.34
274	0.26
275	0.23
276	0.39
277	0.94
278	1.67
279	2.04
280	1.85
281	1.46
282	1.15
283	0.95
284	0.82
285	0.67
286	0.37
287	0
288	0
289	0
290	0
291	0
292	0
293	0
294	0
295	0
296	0.17
297	0.16
298	0.17
299	0.76
300	1.61
301	1.85
302	1.4
303	0.93
304	0.68
305	0
306	0
307	0
308	0.92
309	1.52
310	1.22
311	0.55
312	0
313	0
314	0
315	0
316	0
317	0
318	0
319	0
320	0
321	0
322	0
323	0
324	0
325	0
326	0
327	0
328	0
329	0.09
330	1.17
331	1.73
332	1.47
333	0.9
334	0.36
335	0
336	0
337	0
338	0
339	0
340	0
341	0
342	0
343	0
344	0
345	0
346	0
347	0
348	0
349	0
350	0
351	0
352	0
353	0
354	0
355	0
356	0
357	0
358	0
359	0
360	0.15
361	0
362	0
363	0
364	0
365	0
366	0
367	0
368	0.02
369	0.13
370	0.42
371	0.62
372	0.39
373	0.02
374	0
375	0
376	0
377	0
378	0
379	0
380	0.66
381	0.61
382	0.23
383	0
384	0
385	0
386	0
387	0
388	0
389	0
390	0
391	0
392	0
393	0
394	0
395	0
396	0
397	0
398	0
399	0
400	0
401	0
402	0
403	0
404	0
405	0
406	0
407	0
408	0
409	0
410	0
411	0
412	0
413	0
414	0
415	0
416	0
417	0
418	0
419	0
420	0
421	0
422	0
423	0
424	0
425	0
426	0
427	0
428	0
429	0
430	0
431	0
432	0
433	0
434	0
435	0
436	0
437	0
438	0
439	0
440	0
441	0
442	0
443	0
444	0
445	0
446	0
447	0
448	0
449	0
450	0
451	0
452	0
453	0
454	0
455	0
456	0
457	0
458	0
459	4.3
460	20.09
461	60.92
462	137.38
463	248.64
464	392.6
465	582.05
466	830.38
467	1116
468	1381.96
469	1706.04
470	1783.25
471	1836.92
472	1876.28
473	1897.47
474	1889.13
475	1835.47
476	1721.27
477	1539.06
478	1295.63
479	1015.2
480	734.6
481	489.72
482	302.36
483	176.32
484	101.49
485	61.96
486	43.42
487	35.82
488	33.28
489	33.37
490	40.53
491	94.74
492	346.48
493	1116.27
494	2714.17
495	4912.36
496	6660.51
497	6825.39
498	5346.32
499	3264.78
500	1621.62
501	716.36
502	324.65
503	170.03
504	103.71
505	70.28
506	51.57
507	40.75
508	34.39
509	31.03
510	30.47
511	32.77
512	37.97
513	46.57
514	59.23
515	75.35
516	92.2
517	105.93
518	113.76
519	115.33
520	111.65
521	103.81
522	93.09
523	81.08
524	69.13
525	57.76
526	36.76
527	28.16
528	21.56
529	16.66
530	12.89
531	9.69
532	6.78
533	4.36
534	2.9
535	2.61
536	3.38
537	4.86
538	6.47
539	7.56
540	7.74
541	7.5
542	7.88
543	9.29
544	11.17
545	12.85
546	13.83
547	13.7
548	12.62
549	11.23
550	10
551	9.41
552	9.62
553	10.21
554	10.96
555	12.32
556	14.62
557	17.83
558	21.52
559	24.75
560	26.88
561	28.53
562	30.15
563	30.72
564	28.97
565	24.75
566	18.91
567	12.92
568	8.08
569	4.95
570	3.22
571	2.1
572	1.09
573	0.29
574	0
575	0
576	0.23
577	1.32
578	3.32
579	5.88
580	8.3
581	7.52
582	6.13
583	4.68
584	3.39
585	2.22
586	1.37
587	1.02
588	1.22
589	2.32
590	4.54
591	7.24
592	9.84
593	13.24
594	18.66
595	25.09
596	29.49
597	30
598	27.1
599	22.36
600	17.77
601	15.15
602	15.21
603	18.35
604	26.38
605	42.49
606	69.34
607	105.21
608	141.37
609	164.87
610	166.03
611	145.02
612	111.43
613	77.35
614	50.51
615	32.82
616	22.84
617	18.41
618	17.13
619	16.56
620	15.54
621	14.65
622	14.49
623	14.39
624	13.3
625	11.01
626	8.35
627	6.32
628	5.22
629	4.67
630	4.31
631	4.21
632	4.58
633	5.33
634	6.05
635	6.78
636	7.21
637	7.54
638	7.36
639	6.54
640	5.42
641	4.59
642	4.55
643	5.26
644	5.95
645	5.94
646	5.22
647	4.02
648	2.61
649	1.55
650	1.48
651	2.1
652	2.35
653	1.99
654	1.66
655	1.44
656	0.76
657	0
658	0
659	0.4
660	0.74
661	0.43
662	0.16
663	0.65
664	1.6
665	2.1
666	1.91
667	1.45
668	1.19
669	1.3
670	1.51
671	1.27
672	0.59
673	0.25
674	0.62
675	1.14
676	1.54
677	2.08
678	2.74
679	3.62
680	5.79
681	10.9
682	20.1
683	32.83
684	46.82
685	59.26
686	67.72
687	70.79
688	68.89
689	63.88
690	57.84
691	49.33
692	48.29
693	49.01
694	50.76
695	52.11
696	50.91
697	45.67
698	37.35
699	28.85
700	22.33
701	17.91
702	14.89
703	12.51
704	10.23
705	8.29
706	6.97
707	5.63
708	3.81
709	2.3
710	1.81
711	1.67
712	1.07
713	0.38
714	0.2
715	0.22
716	0.08
717	0
718	0
719	0
720	0
721	0
722	0
723	0
724	0
725	0
726	0
727	0
728	0
729	0
730	0
731	0
732	0
733	0
734	0
735	0
736	0
737	0
738	0
739	0
740	0
741	0
742	0
743	0
744	0
745	0
746	0
747	0
748	0
749	0
750	0
751	0
752	0
753	0
754	0
755	0
756	0
757	0
758	0.11
759	0.18
760	0
761	0
762	0
763	0
764	0
765	0
766	0
767	0
768	0
769	0.28
770	2.67
771	6.74
772	12.62
773	21.44
774	33.95
775	49.16
776	65.08
777	79.72
778	90.83
779	96.36
780	95.64
781	89.65
782	79.89
783	67.85
784	55.06
785	43.13
786	33.05
787	24.8
788	18.23
789	13.24
790	9.42
791	6.36
792	4.12
793	3.05
794	3.07
795	3.22
796	2.57
797	1.33
798	0.34
799	0
800	0
801	0
802	0
803	0
804	0
805	0
806	0
807	0
808	0
809	0
810	0
811	0
812	0
813	0
814	0
815	0
816	0
817	0
818	0
819	0
820	0
821	0
822	0
823	0
824	0.11
825	0.22
826	0.18
827	0
828	0
829	0.07
830	0.49
831	1.53
832	3.1
833	4.89
834	7.38
835	11.64
836	18.41
837	27.94
838	39.65
839	52.26
840	64.96
841	77.75
842	90.6
843	103.18
844	115.3
845	126.88
846	137.47
847	145.48
848	148.84
849	146.9
850	140.65
851	131.22
852	118.98
853	104.39
854	88.89
855	74.19
856	61.23
857	40.52
858	32.53
859	26.33
860	21.81
861	18.33
862	15.59
863	13.66
864	12.14
865	10.32
866	8.31
867	6.83
868	6.21
869	6.42
870	7.46
871	9.26
872	11.62
873	14.48
874	18.41
875	24.03
876	31.68
877	42.31
878	57.72
879	79.93
880	111.33
881	154.52
882	211.27
883	281.76
884	364.25
885	454.27
886	544.18
887	623.77
888	681.89
889	710.02
890	706.35
891	675.39
892	623.85
893	558.92
894	488.77
895	421.45
896	362.63
897	315.25
898	280.88
899	260.28
900	253.21
901	259.32
902	278.81
903	311.59
904	356.66
905	411.55
906	471.28
907	529.94
908	585.01
909	639.35
910	700.17
911	896.71
912	1082.25
913	1376.9
914	1842.7
915	2601.67
916	3932.84
917	6416.88
918	10948.28
919	18347.49
920	28596.89
921	40209.14
922	50537.56
923	57325.05
924	60192.34
925	60370.35
926	59206.26
927	57315.77
928	54765.18
929	51449.17
930	47312.59
931	42508.11
932	37399.8
933	32358.94
934	27599.24
935	23211.43
936	19249.16
937	15746.49
938	12713.85
939	10143.37
940	8010.06
941	6274.63
942	4890.08
943	3805.73
944	2970.37
945	2334.69
946	1854.29
947	1493.46
948	1224.64
949	1024.83
950	874.53
951	759.41
952	670.31
953	600.67
954	545.37
955	500.67
956	463.63
957	431.9
958	404.05
959	379.2
960	356.75
961	336.31
962	317.36
963	299.12
964	280.72
965	262.09
966	244.17
967	212.22
968	196.79
969	181.4
970	166.82
971	153.42
972	141
973	129.4
974	118.52
975	108.21
976	98.73
977	90.49
978	83.25
979	76.44
980	70.06
981	64.55
982	60.25
983	57.16
984	54.78
985	52.11
986	48.68
987	44.77
988	40.71
989	36.98
990	34.19
991	32.34
992	30.83
993	29.11
994	26.91
995	24.42
996	22.02
997	19.92
998	18.13
999	16.68
1000	15.47
1001	14.34
1002	13.58
1003	13.47
1004	13.58
1005	13.24
1006	12.23
1007	10.75
1008	9.51
1009	9.25
1010	10.03
1011	11
1012	11.16
1013	10.52
1014	9.85
1015	9.31
1016	8.55
1017	7.7
1018	7.16
1019	7.26
1020	7.94
1021	8.54
1022	8.5
1023	8.11
1024	9.29
1025	11.34
1026	13.26
1027	14.51
1028	15.69
1029	17.43
1030	19.82
1031	23.17
1032	27.83
1033	33.12
1034	38.31
1035	43.59
1036	49.05
1037	54.71
1038	60.81
1039	66.99
1040	72.56
1041	77.49
1042	81.82
1043	84.94
1044	86.56
1045	87.36
1046	87.57
1047	86.36
1048	83.41
1049	79.72
1050	76.35
1051	73.45
1052	70.71
1053	67.97
1054	65.07
1055	61.89
1056	58.66
1057	55.71
1058	52.99
1059	50.38
1060	48.17
1061	46.48
1062	45.03
1063	43.55
1064	42.03
1065	40.74
1066	39.76
1067	38.66
1068	37.26
1069	35.91
1070	34.56
1071	32.92
1072	31.35
1073	30.16
1074	28.9
1075	27.23
1076	25.44
1077	23.98
1078	23.37
1079	24.07
1080	24.73
1081	24.89
1082	24.57
1083	24.27
1084	24.26
1085	24.12
1086	23.46
1087	22.51
1088	21.57
1089	20.42
1090	18.91
1091	17.35
1092	15.99
1093	14.4
1094	12.27
1095	10.04
1096	8.11
1097	6.38
1098	5
1099	4.21
1100	3.87
1101	3.6
1102	2.98
1103	1.94
1104	0.92
1105	0.41
1106	0.38
1107	0.45
1108	0.57
1109	0.86
1110	1.12
1111	1.14
1112	0.86
1113	0.34
1114	0.02
1115	0.21
1116	0.46
1117	0.28
1118	0
1119	0
1120	0
1121	1.04
1122	1.07
1123	0.5
1124	0
1125	0.25
1126	1.1
1127	1.82
1128	1.82
1129	1.07
1130	0.19
1131	0
1132	1.6
1133	2.37
1134	2.96
1135	3.23
1136	3.15
1137	3.12
1138	3.27
1139	3.36
1140	3.31
1141	3.14
1142	2.79
1143	2.37
1144	2.1
1145	2.02
1146	1.78
1147	1.24
1148	0.96
1149	1.46
1150	2.39
1151	3
1152	3.17
1153	3.32
1154	3.47
1155	3.28
1156	2.72
1157	2.12
1158	1.77
1159	1.78
1160	2.3
1161	3.18
1162	3.96
1163	4.43
1164	4.55
1165	3.95
1166	2.56
1167	1.09
1168	0.23
1169	0.07
1170	0.42
1171	0.8
1172	0.72
1173	0.28
1174	0
1175	0
1176	0
1177	0
1178	0
1179	0
1180	0
1181	0
1182	0
1183	0
1184	0
1185	0
1186	0
1187	0
1188	0
1189	0
1190	0
1191	0
1192	0
1193	0
1194	0
1195	0
1196	0
1197	0
1198	0
1199	0
