# Supplementary material for: Improvement of Peak Integration in Capillary Electrophoresis: Reference Data Set No. 1
Source: Electrophoresis. 2026 Mar 11;47(4):276–94. doi: 10.1002/elps.70077 (PMC13084974; doi:10.1002/elps.70077)
Supplement: Supplementary file 2 — Supporting File 2: elps70077‐sup‐0002‐RawElectropherograms.zip. [file ELPS-47--s002.zip › Raw Electropherograms/com1-type5-sam11-R.csv]

1	0
2	0
3	0
4	0
5	0
6	0
7	0.58
8	1.64
9	2.5
10	2.59
11	2
12	1.5
13	1.46
14	1.5
15	1.29
16	1.04
17	1.11
18	1.3
19	1.22
20	0.97
21	0.91
22	0.87
23	0.49
24	0.01
25	0
26	0
27	0
28	0
29	0
30	0
31	0
32	0
33	0
34	0
35	1.2
36	2.18
37	1.9
38	0.75
39	0
40	0
41	0.26
42	0.47
43	0.74
44	1
45	0.99
46	0.85
47	0.84
48	0.79
49	0.54
50	0.43
51	0.53
52	0.39
53	0.01
54	0
55	0.42
56	0.63
57	0.33
58	0
59	0.05
60	0.35
61	0.5
62	0.58
63	0.72
64	0.63
65	0.23
66	0
67	0
68	0
69	0
70	0
71	0
72	0
73	0
74	0
75	0
76	0
77	0
78	0
79	0
80	0
81	0
82	0
83	0
84	0
85	0
86	0
87	0
88	0
89	0
90	0
91	0
92	0
93	0
94	0
95	0
96	0.86
97	1.47
98	1.68
99	1.61
100	1.3
101	0.96
102	0.93
103	1.2
104	1.36
105	1.34
106	1.58
107	2.02
108	1.95
109	1.18
110	0.47
111	0.27
112	0.3
113	0.21
114	0.04
115	0
116	0
117	0
118	0
119	0
120	0.41
121	1.21
122	1.72
123	1.73
124	1.62
125	1.82
126	2.21
127	2.5
128	2.58
129	2.31
130	1.59
131	1.01
132	1.1
133	1.74
134	2.51
135	3.12
136	3.22
137	2.62
138	1.67
139	1.11
140	1.32
141	1.92
142	2.3
143	2.26
144	1.95
145	1.46
146	0.93
147	0.89
148	1.45
149	2.01
150	2.32
151	2.43
152	2.23
153	1.69
154	0.95
155	0.17
156	0
157	0.45
158	1.27
159	1.49
160	1.31
161	1.44
162	1.96
163	2.48
164	2.63
165	2.09
166	1.06
167	0.24
168	0
169	0
170	0.09
171	0.42
172	0.88
173	1.12
174	1
175	0.69
176	0.2
177	0
178	0
179	0
180	0
181	0.43
182	0.72
183	0.64
184	0.37
185	0.03
186	0
187	0.62
188	1.75
189	2.38
190	2.07
191	1.58
192	1.73
193	2.09
194	2.03
195	2.09
196	2.7
197	3.14
198	2.77
199	2.08
200	1.88
201	2.28
202	2.77
203	3.02
204	3.09
205	3.16
206	3.23
207	3.06
208	2.58
209	2.07
210	1.78
211	1.54
212	1.24
213	1.33
214	1.9
215	2.31
216	2.19
217	1.94
218	1.97
219	2.03
220	1.77
221	1.39
222	1.32
223	1.31
224	0.95
225	0.61
226	0.73
227	1.16
228	1.51
229	1.39
230	0.89
231	0.77
232	1.33
233	1.86
234	1.76
235	1.12
236	0.52
237	0.59
238	1.33
239	1.94
240	2.09
241	2.17
242	2.29
243	2.26
244	2.19
245	2.07
246	1.72
247	1.19
248	0.86
249	1.19
250	1.39
251	1.11
252	0.46
253	0
254	0
255	0.27
256	0.72
257	1.36
258	2.21
259	2.38
260	1.6
261	0.95
262	1.16
263	1.74
264	1.87
265	1.44
266	1.15
267	1.47
268	1.88
269	1.79
270	1.45
271	1.32
272	1.4
273	1.5
274	1.4
275	1.15
276	1.14
277	1.34
278	1.28
279	0.88
280	0.31
281	0
282	0
283	0
284	0
285	0.15
286	0.62
287	1.05
288	1.15
289	0.97
290	0.82
291	0.88
292	1
293	1.11
294	1.46
295	1.89
296	1.99
297	1.78
298	1.63
299	1.8
300	2.17
301	2.49
302	2.71
303	2.69
304	2.41
305	2.28
306	2.3
307	2.05
308	1.5
309	1.08
310	1.24
311	1.84
312	2.25
313	2.15
314	1.69
315	1.24
316	1.31
317	1.91
318	2.18
319	1.42
320	0.08
321	0
322	0
323	0
324	0.45
325	0.42
326	0.07
327	0
328	0
329	0
330	0.12
331	0.69
332	0.85
333	0.39
334	0
335	0
336	0.12
337	0.38
338	0.52
339	0.28
340	0
341	0
342	0
343	0
344	0
345	0
346	0
347	0
348	0
349	0
350	0
351	0
352	0
353	0
354	0
355	0
356	0
357	0
358	0
359	0
360	0
361	0
362	0
363	0
364	0
365	0.04
366	0.46
367	0.2
368	0
369	0
370	0
371	0
372	0.59
373	1.33
374	1.37
375	1.11
376	0.74
377	0.26
378	0.05
379	0.35
380	1.01
381	1.6
382	1.66
383	1.34
384	0.97
385	0.54
386	0.11
387	0
388	0
389	0
390	0
391	0
392	0
393	0
394	0
395	0
396	0
397	0
398	0
399	0
400	0.45
401	0.37
402	0
403	0
404	0
405	0
406	0
407	0
408	0
409	0
410	0
411	0
412	0
413	0
414	0
415	0
416	0
417	0
418	0
419	0
420	0
421	0
422	0
423	0
424	0
425	0
426	0
427	0
428	0
429	0.04
430	0.07
431	0.06
432	0
433	0
434	0
435	0
436	0
437	0
438	0
439	0
440	0
441	0
442	0
443	0
444	0
445	0
446	0
447	0
448	0
449	0
450	0
451	0
452	0
453	0
454	0
455	0
456	0
457	0
458	2.8
459	18.62
460	57.72
461	127.66
462	225.64
463	349.14
464	513.96
465	741.97
466	1019.25
467	1286.49
468	1487.11
469	1611.54
470	1687.06
471	1741.52
472	1785.43
473	1815.57
474	1822.05
475	1791.65
476	1710.64
477	1568.52
478	1363.79
479	1110.2
480	836.77
481	579.15
482	367.28
483	215.73
484	121.82
485	71.85
486	49.6
487	41.94
488	40.07
489	39.48
490	39.87
491	51.35
492	135.62
493	500.88
494	1519.77
495	3388.95
496	5548.16
497	6747.84
498	6167.92
499	4294.92
500	2337.27
501	1056.3
502	450.49
503	213.79
504	120.83
505	78.29
506	55.89
507	42.95
508	35.24
509	30.98
510	29.42
511	30.9
512	36.51
513	46.66
514	60.21
515	75.41
516	90.32
517	102.43
518	109.41
519	110.46
520	106.32
521	98.42
522	88.18
523	76.61
524	64.58
525	52.93
526	42.09
527	32.44
528	24.56
529	18.72
530	14.66
531	11.72
532	9.14
533	6.77
534	5.08
535	4.28
536	3.98
537	3.86
538	4.13
539	4.95
540	6.09
541	7.1
542	7.73
543	8.17
544	8.57
545	9.06
546	9.94
547	11.01
548	11.62
549	11.69
550	11.6
551	11.45
552	11.21
553	11.18
554	11.77
555	13.19
556	15.47
557	18.11
558	20.51
559	22.45
560	24.25
561	26.31
562	28.23
563	28.76
564	26.62
565	21.56
566	14.96
567	9.31
568	6.1
569	4.71
570	3.87
571	2.96
572	1.82
573	0.61
574	0
575	0
576	0.41
577	1.43
578	2.78
579	4.64
580	7
581	5.75
582	3.43
583	1.2
584	0
585	0
586	0
587	0
588	1.5
589	3.75
590	5.96
591	8.37
592	11.78
593	16.42
594	21.5
595	25.36
596	26.18
597	23.41
598	18.63
599	14.36
600	11.92
601	11.66
602	14.42
603	21.89
604	36.48
605	60.56
606	93.49
607	128.48
608	154.16
609	160.51
610	144.9
611	114.06
612	79.93
613	52.17
614	33.88
615	23.34
616	17.9
617	15.47
618	14.31
619	13.66
620	13.6
621	13.7
622	13.25
623	12.21
624	10.64
625	8.44
626	6.02
627	4.34
628	4.07
629	4.79
630	5.56
631	5.99
632	6.07
633	5.7
634	4.96
635	4.26
636	3.95
637	3.96
638	4.11
639	4.44
640	4.71
641	4.36
642	3.49
643	2.95
644	3.22
645	3.79
646	3.7
647	2.75
648	1.59
649	0.62
650	0
651	0.1
652	0.78
653	1.1
654	0.78
655	0.42
656	0.24
657	0.21
658	0.47
659	0.49
660	0
661	0
662	0.1
663	0.4
664	0.35
665	0.6
666	1.48
667	2.51
668	2.96
669	2.58
670	1.66
671	0.68
672	0
673	0
674	0
675	0
676	0
677	1.05
678	4.15
679	9.53
680	17.86
681	29.4
682	42.78
683	54.97
684	62.96
685	65.42
686	63.33
687	59.04
688	54.14
689	49.05
690	44.76
691	42.81
692	43.32
693	44.84
694	45.86
695	45.07
696	41.36
697	34.91
698	27.57
699	21.31
700	16.85
701	13.76
702	11.14
703	8.3
704	5.35
705	3.05
706	1.93
707	1.53
708	0.67
709	0
710	0
711	0
712	0
713	0
714	0
715	0
716	0
717	0
718	0
719	0
720	0
721	0
722	0
723	0
724	0
725	0
726	0
727	0
728	0
729	0
730	0
731	0
732	0
733	0
734	0
735	0
736	0
737	0
738	0
739	0
740	0
741	0
742	0
743	0
744	0
745	0
746	0
747	0
748	0
749	0
750	0
751	0
752	0
753	0
754	0
755	0
756	0
757	0
758	0
759	0
760	0
761	0
762	0
763	0
764	0
765	0
766	0
767	1.53
768	5.14
769	11.23
770	20.58
771	33.19
772	48.46
773	64.66
774	78.94
775	88.72
776	92.41
777	89.6
778	81.29
779	69.5
780	56.38
781	44.22
782	34.66
783	27.31
784	20.83
785	15.02
786	10.31
787	6.75
788	4.32
789	2.92
790	2.1
791	1.24
792	0.17
793	0
794	0
795	0
796	0
797	0
798	0
799	0
800	0
801	0
802	0
803	0
804	0
805	0
806	0
807	0
808	0
809	0
810	0
811	0
812	0
813	0
814	0
815	0
816	0
817	0
818	0
819	0
820	0
821	0
822	0
823	0
824	0
825	0
826	0
827	0
828	0.7
829	3.66
830	8.15
831	14.05
832	21.07
833	29.26
834	39.2
835	51.23
836	64.51
837	77.72
838	90.09
839	101.64
840	112.93
841	124.07
842	133.91
843	140.74
844	143.25
845	140.39
846	132.27
847	120.59
848	107.08
849	92.62
850	78.09
851	64.46
852	52.07
853	41.34
854	33.1
855	27.2
856	22.41
857	18.27
858	15.28
859	13.44
860	12.1
861	10.59
862	8.86
863	7.59
864	7.36
865	8.15
866	9.37
867	10.49
868	11.87
869	14.5
870	18.85
871	24.95
872	33.31
873	45.18
874	62.17
875	86.7
876	122.19
877	171.32
878	234.78
879	311.47
880	397.5
881	485.13
882	564.66
883	626.92
884	664.74
885	674.43
886	656.53
887	615.11
888	556.68
889	489.39
890	421.99
891	361.84
892	313.22
893	277.57
894	255.09
895	245.85
896	250.01
897	267.73
898	298.41
899	339.99
900	389.52
901	444.1
902	501.04
903	558.08
904	616.07
905	682.34
906	772.13
907	908.9
908	1125.3
909	1468.88
910	2023.18
911	4697.96
912	7946.53
913	13627.56
914	22246.05
915	33135.7
916	44204.52
917	52820.7
918	57507.87
919	58759.5
920	58034.55
921	56363.52
922	54039.93
923	51020.95
924	47251.08
925	42810.55
926	37950.56
927	32996.23
928	28210.76
929	23748.04
930	19688.43
931	16080.54
932	12952.58
933	10303.77
934	8106.92
935	6325
936	4915.88
937	3826.89
938	2999.92
939	2380.63
940	1920.78
941	1579.57
942	1324.88
943	1132.26
944	983.61
945	865.98
946	770.19
947	689.91
948	620.92
949	560.45
950	506.99
951	459.93
952	418.85
953	382.79
954	350.59
955	321.44
956	294.78
957	269.92
958	246.44
959	224.5
960	204.27
961	185.18
962	166.36
963	148.1
964	131.73
965	117.84
966	105.97
967	95.52
968	86.03
969	77.19
970	69.07
971	61.91
972	55.79
973	50.51
974	45.67
975	41.15
976	37.31
977	34.39
978	32.04
979	29.62
980	26.79
981	23.98
982	22.05
983	21.02
984	20.26
985	19.33
986	18.16
987	16.97
988	15.85
989	14.82
990	14.3
991	14.43
992	14.42
993	13.73
994	12.99
995	12.64
996	12.17
997	11.32
998	10.61
999	10.28
1000	9.84
1001	8.9
1002	7.83
1003	7.13
1004	6.86
1005	6.72
1006	6.59
1007	6.41
1008	6.18
1009	6.03
1010	5.97
1011	5.96
1012	6
1013	5.97
1014	5.9
1015	6.01
1016	6.43
1017	7.23
1018	8.64
1019	10.47
1020	12.14
1021	13.58
1022	15.34
1023	17.64
1024	20.49
1025	24.1
1026	28.55
1027	33.3
1028	37.96
1029	43.2
1030	49.83
1031	57.11
1032	63.49
1033	68.38
1034	71.95
1035	74.5
1036	76.52
1037	78.26
1038	79.52
1039	80.03
1040	79.56
1041	78.02
1042	75.54
1043	72.25
1044	68.32
1045	64.29
1046	60.67
1047	57.6
1048	55.25
1049	53.71
1050	52.48
1051	50.62
1052	47.61
1053	44.14
1054	41.49
1055	39.87
1056	38.39
1057	36.61
1058	34.87
1059	33.51
1060	32.64
1061	32.01
1062	31.09
1063	29.71
1064	28.24
1065	26.97
1066	25.71
1067	24.51
1068	23.72
1069	23.24
1070	22.62
1071	21.83
1072	21.21
1073	21
1074	21.33
1075	22.03
1076	22.3
1077	21.66
1078	19.6
1079	18.6
1080	17.37
1081	15.71
1082	13.54
1083	11.31
1084	9.44
1085	7.59
1086	5.33
1087	3.13
1088	1.75
1089	1.08
1090	0.46
1091	0
1092	0
1093	0
1094	0
1095	0
1096	0
1097	0
1098	0
1099	0
1100	0
1101	0
1102	0
1103	0
1104	0
1105	0
1106	0
1107	0
1108	0
1109	0
1110	0
1111	0
1112	0
1113	0
1114	0
1115	0
1116	0
1117	0
1118	0
1119	0
1120	0
1121	0
1122	0
1123	0
1124	0
1125	0
1126	0
1127	0
1128	0
1129	0.04
1130	0
1131	0
1132	0
1133	0
1134	4.02
1135	3.52
1136	2.78
1137	2.44
1138	2.28
1139	1.94
1140	1.44
1141	1.04
1142	0.94
1143	0.92
1144	0.82
1145	0.67
1146	0.35
1147	0
1148	0
1149	0
1150	0
1151	0
1152	0
1153	0
1154	0
1155	0
1156	1
1157	1.81
1158	1.77
1159	1.23
1160	0.81
1161	0.39
1162	0
1163	0
1164	0.46
1165	0.63
1166	0.31
1167	0
1168	0.08
1169	0.49
1170	0.68
1171	0.45
1172	0.13
1173	0.05
1174	0.16
1175	0.15
1176	0
1177	0
1178	0.37
1179	1.12
1180	1.92
1181	2.44
1182	2.47
1183	1.84
1184	0.73
1185	0
1186	0.09
1187	0.63
1188	0.63
1189	0
1190	0
1191	0
1192	0
1193	0
1194	0
1195	0
1196	0
1197	0
1198	0
1199	0
