# Supplementary material for: Improvement of Peak Integration in Capillary Electrophoresis: Reference Data Set No. 1
Source: Electrophoresis. 2026 Mar 11;47(4):276–94. doi: 10.1002/elps.70077 (PMC13084974; doi:10.1002/elps.70077)
Supplement: Supplementary file 2 — Supporting File 2: elps70077‐sup‐0002‐RawElectropherograms.zip. [file ELPS-47--s002.zip › Raw Electropherograms/com1-type5-sam2-R.csv]

1	0
2	0
3	0
4	0
5	0
6	0
7	0.33
8	0.9
9	1.25
10	1.07
11	0.58
12	0.27
13	0.44
14	0.85
15	1.04
16	0.89
17	0.66
18	0.58
19	0.74
20	1.26
21	1.99
22	2.45
23	2.44
24	2.16
25	1.73
26	1.32
27	1.41
28	2.11
29	2.84
30	3.16
31	3.12
32	3.06
33	3.02
34	2.87
35	2.95
36	3.44
37	3.67
38	3.27
39	2.81
40	2.67
41	2.52
42	2.41
43	2.97
44	3.99
45	4.55
46	4.27
47	3.54
48	2.77
49	2.14
50	1.77
51	1.88
52	2.44
53	2.8
54	2.56
55	2.05
56	1.67
57	1.43
58	1.28
59	1.14
60	0.9
61	0.61
62	0.54
63	0.91
64	1.74
65	2.78
66	3.41
67	3.29
68	2.9
69	2.82
70	2.97
71	2.68
72	1.64
73	0.48
74	0
75	0.21
76	0.8
77	1.51
78	1.91
79	1.91
80	2.01
81	2.41
82	2.59
83	2.15
84	1.36
85	1.84
86	2.25
87	2.14
88	1.9
89	2.14
90	2.56
91	2.29
92	1.33
93	0.57
94	0.42
95	0.37
96	0.08
97	0
98	0.39
99	0.99
100	1.54
101	2.07
102	2.72
103	3.49
104	4.11
105	4.44
106	4.57
107	4.48
108	4.42
109	4.78
110	5.05
111	4.62
112	4.12
113	4.18
114	4.25
115	3.75
116	2.91
117	1.98
118	0.96
119	0
120	0
121	0.51
122	1.46
123	2.09
124	2.14
125	2.02
126	2.07
127	2.15
128	2.27
129	2.74
130	3.46
131	3.79
132	3.44
133	2.85
134	2.69
135	2.99
136	3.03
137	2.53
138	2.19
139	2.41
140	2.73
141	2.78
142	2.58
143	2.1
144	1.75
145	2.09
146	2.71
147	2.66
148	1.96
149	1.48
150	1.74
151	2.21
152	2.26
153	2.01
154	1.86
155	1.89
156	2.02
157	2.07
158	1.89
159	1.52
160	1.24
161	1.34
162	1.68
163	1.83
164	1.69
165	1.63
166	1.68
167	1.4
168	0.71
169	0.35
170	1.15
171	2.67
172	3.53
173	3.07
174	1.77
175	0.54
176	0.06
177	0.32
178	0.71
179	1.09
180	1.67
181	2.2
182	2.38
183	2.29
184	2.06
185	1.86
186	1.91
187	2.16
188	2.48
189	2.8
190	2.92
191	2.54
192	1.65
193	1
194	1.2
195	1.68
196	1.41
197	0.7
198	0.56
199	1.02
200	1.35
201	1.42
202	1.53
203	1.86
204	2.4
205	2.79
206	2.68
207	2.44
208	2.52
209	2.59
210	2.23
211	1.67
212	1.3
213	1.37
214	1.74
215	1.97
216	1.88
217	1.55
218	0.99
219	0.61
220	0.87
221	1.52
222	1.91
223	1.85
224	1.51
225	1.11
226	0.96
227	1.31
228	1.65
229	1.22
230	0.25
231	0
232	0.03
233	0.95
234	1.6
235	1.55
236	1.42
237	1.45
238	1.19
239	0.74
240	0.68
241	0.87
242	0.78
243	0.41
244	0.1
245	0.03
246	0.23
247	0.74
248	1.95
249	2.2
250	2.19
251	2.04
252	1.8
253	1.64
254	1.66
255	1.6
256	1.12
257	0.53
258	0.59
259	1.38
260	1.9
261	1.52
262	0.84
263	0.41
264	0.19
265	0.38
266	1.12
267	1.83
268	2.02
269	2.04
270	2.04
271	1.39
272	0.09
273	0
274	0
275	0.26
276	0.61
277	0.66
278	0.69
279	0.68
280	0.48
281	0.39
282	0.63
283	0.62
284	0
285	0
286	0
287	0
288	1.03
289	2.05
290	2.35
291	2.22
292	2.12
293	1.86
294	1.03
295	0
296	0
297	0
298	0
299	0.32
300	0.94
301	0.98
302	0.67
303	0.44
304	0.29
305	0.31
306	0.82
307	1.58
308	1.94
309	1.91
310	1.87
311	1.86
312	1.77
313	1.72
314	1.79
315	1.54
316	0.75
317	0.1
318	0.35
319	1.23
320	1.76
321	1.58
322	1.26
323	1.21
324	1
325	0.2
326	0
327	0
328	0
329	0
330	0
331	0
332	0
333	0
334	0.06
335	0
336	0
337	0
338	0.17
339	0.04
340	0
341	0
342	0
343	0
344	0
345	0
346	0
347	0
348	0
349	0
350	0
351	0
352	0
353	0
354	0
355	0
356	0
357	0
358	0
359	0
360	0
361	0
362	0
363	0
364	0
365	0
366	0
367	0
368	0
369	0
370	0
371	0
372	0
373	0
374	0
375	0
376	0
377	0
378	0.16
379	0.55
380	0.63
381	0.37
382	0
383	0
384	0.23
385	0.79
386	0.62
387	0
388	0
389	0
390	0
391	0
392	0
393	0
394	0.5
395	0.38
396	0
397	0
398	0
399	0.3
400	0.53
401	0.21
402	0
403	0
404	0
405	0
406	0
407	0
408	0
409	0
410	0
411	0
412	0
413	0
414	0
415	0.22
416	0.27
417	0
418	0
419	0
420	0
421	0
422	0
423	0
424	0
425	0
426	0
427	0
428	0
429	0
430	0
431	0
432	0
433	0
434	0
435	0
436	0
437	0
438	0
439	0
440	0
441	0
442	0
443	0
444	0
445	0
446	0
447	0
448	0
449	0
450	0
451	0
452	0
453	0
454	0
455	0
456	0
457	0
458	0
459	0.56
460	12.11
461	47.49
462	122.84
463	239.73
464	390.94
465	590.89
466	864.66
467	1185.42
468	1468.79
469	1654.27
470	1753.21
471	1809.49
472	1850.64
473	1880.08
474	1888.05
475	1859.43
476	1778.89
477	1636.55
478	1433.22
479	1182.08
480	907.29
481	640.84
482	414.09
483	245.72
484	136.21
485	73.15
486	40.95
487	26.89
488	22.18
489	21.71
490	23.98
491	34.83
492	99.88
493	395.32
494	1293.07
495	3114.02
496	5503
497	7212.98
498	7084.7
499	5270
500	3022.13
501	1393.08
502	567.93
503	239.7
504	118.59
505	68.61
506	44.05
507	31
508	24.72
509	22.63
510	23.05
511	25.98
512	32.73
513	44.17
514	59.52
515	76.81
516	93.43
517	106.64
518	114.44
519	116.16
520	112.23
521	103.89
522	92.74
523	79.99
524	66.57
525	53.62
526	42.13
527	32.47
528	24.8
529	18.95
530	14.25
531	10.41
532	7.68
533	5.73
534	3.81
535	2.09
536	1.38
537	1.79
538	2.87
539	4.28
540	5.68
541	6.76
542	7.67
543	8.62
544	9.61
545	10.77
546	12.17
547	13.2
548	13.3
549	12.89
550	12.76
551	12.73
552	12.39
553	12.19
554	12.8
555	14.28
556	16.34
557	18.83
558	21.69
559	24.79
560	27.71
561	29.97
562	30.97
563	30.1
564	27.18
565	22.64
566	17.28
567	12.15
568	7.79
569	4.25
570	1.92
571	1.07
572	0.6
573	0
574	0
575	0
576	0
577	1.28
578	2.81
579	4.77
580	6.41
581	5.42
582	3.8
583	2.13
584	1.05
585	0.54
586	0.12
587	0.06
588	0.91
589	2.7
590	5.53
591	9.58
592	14.49
593	19.77
594	24.73
595	27.53
596	26.36
597	21.88
598	16.81
599	13.26
600	11.8
601	12.32
602	15.1
603	21.48
604	34.09
605	55.94
606	87.65
607	124.23
608	154.84
609	167.94
610	158.65
611	131.77
612	98.01
613	67.24
614	44.33
615	29.43
616	20.64
617	16.09
618	14.13
619	13.33
620	13.12
621	13.28
622	13.28
623	12.66
624	11.48
625	9.98
626	8.31
627	6.63
628	5.26
629	4.6
630	4.81
631	5.66
632	6.76
633	7.49
634	7.25
635	6.16
636	5.21
637	5.07
638	5.29
639	5.08
640	4.41
641	3.8
642	3.51
643	3.47
644	3.42
645	2.93
646	1.85
647	0.82
648	0.39
649	0.27
650	0.04
651	0
652	0.05
653	0.49
654	0.76
655	0.67
656	0.29
657	0
658	0
659	0
660	0
661	0
662	0
663	0
664	0
665	0.53
666	1.19
667	1.61
668	1.6
669	1.31
670	1.08
671	0.93
672	0.66
673	0.26
674	0
675	0.08
676	1.29
677	3.92
678	8.28
679	15.13
680	25.49
681	39.38
682	54.5
683	66.77
684	73.03
685	73.15
686	69.34
687	63.94
688	58.1
689	52.63
690	48.73
691	47.31
692	48.52
693	51.19
694	52.54
695	49.98
696	43.39
697	34.77
698	26.62
699	20.46
700	16.11
701	12.47
702	9.11
703	6.43
704	4.57
705	3.14
706	1.91
707	0.99
708	0.39
709	0
710	0
711	0
712	0
713	0
714	0
715	0
716	0
717	0
718	0
719	0
720	0
721	0
722	0
723	0
724	0
725	0
726	0
727	0
728	0
729	0
730	0
731	0
732	0
733	0
734	0
735	0
736	0
737	0
738	0
739	0
740	0
741	0
742	0
743	0
744	0
745	0
746	0
747	0
748	0
749	0
750	0
751	0
752	0
753	0
754	0
755	0
756	0
757	0
758	0
759	0
760	0
761	0
762	0.1
763	0.05
764	0
765	0.48
766	2.75
767	6.65
768	12.41
769	20.98
770	33.22
771	48.83
772	66.16
773	82.67
774	95.12
775	100.67
776	98.58
777	90.52
778	79.06
779	66.17
780	53.24
781	41.51
782	31.68
783	23.72
784	17.49
785	12.83
786	9.32
787	6.7
788	4.78
789	2.93
790	0.95
791	0
792	0
793	0
794	0
795	0
796	0
797	0
798	0
799	0
800	0
801	0
802	0
803	0
804	0
805	0
806	0
807	0
808	0
809	0
810	0
811	0
812	0
813	0
814	0
815	0
816	0
817	0
818	0
819	0
820	0
821	0
822	0
823	0
824	0
825	0
826	0.51
827	3.5
828	7.39
829	11.79
830	17.73
831	26.39
832	37.22
833	48.86
834	60.88
835	73.5
836	86.59
837	99.66
838	112.12
839	123.65
840	134.08
841	142.55
842	147.6
843	148.34
844	144.67
845	136.59
846	124.79
847	110.9
848	96.1
849	80.8
850	65.82
851	52.49
852	41.74
853	33.58
854	27.2
855	21.86
856	17.41
857	14.07
858	11.7
859	9.85
860	8.55
861	8.2
862	8.58
863	9.14
864	9.83
865	10.92
866	12.4
867	14.41
868	17.77
869	23.45
870	31.64
871	42.7
872	58.21
873	80.43
874	112.09
875	156.48
876	216.5
877	292.79
878	382.18
879	477.59
880	569.34
881	646.86
882	700.63
883	724.73
884	718.08
885	683.56
886	627.05
887	557.06
888	483.45
889	414.58
890	355.46
891	308.88
892	276.76
893	260.25
894	259.96
895	275.62
896	305.68
897	348.09
898	400.75
899	460.93
900	525.06
901	590.51
902	658.44
903	735.77
904	836.96
905	985.25
906	1213.94
907	1572.13
908	2140.83
909	3081.2
910	4750.83
911	13321.14
912	21841.12
913	32880.18
914	44395.83
915	53806.36
916	59625.35
917	62093.46
918	62349.11
919	61332.27
920	59371.85
921	56368.4
922	52220.89
923	47148
924	41615.25
925	36043.98
926	30689.51
927	25702.67
928	21179.97
929	17172.47
930	13699.76
931	10760.31
932	8331.66
933	6371.22
934	4821.73
935	3622.18
936	2714.08
937	2038.44
938	1538.66
939	1169.45
940	898.61
941	701.69
942	558.19
943	451.93
944	371.65
945	310.11
946	262.68
947	225.8
948	196.23
949	171.69
950	151.3
951	134.52
952	120.48
953	108.45
954	97.81
955	87.9
956	78.77
957	71.06
958	64.62
959	58.75
960	53.24
961	48.42
962	44.25
963	40.35
964	36.69
965	33.45
966	30.42
967	27.47
968	25.02
969	23.57
970	22.68
971	21.34
972	19.35
973	17.26
974	15.45
975	14.12
976	13.47
977	13.11
978	12.2
979	10.59
980	9.23
981	8.71
982	8.52
983	8.09
984	7.37
985	6.81
986	6.82
987	7.04
988	6.81
989	6.31
990	6.24
991	6.51
992	6.46
993	5.95
994	5.38
995	4.93
996	4.42
997	3.86
998	3.5
999	3.27
1000	2.85
1001	2.34
1002	2.19
1003	2.53
1004	3.02
1005	3.23
1006	3.03
1007	2.72
1008	2.93
1009	4.01
1010	5.51
1011	6.63
1012	7.11
1013	7.43
1014	8
1015	8.83
1016	9.92
1017	11.49
1018	13.53
1019	15.69
1020	17.78
1021	20.24
1022	23.74
1023	28.21
1024	32.86
1025	37.6
1026	43.12
1027	49.35
1028	55.51
1029	61.55
1030	68.1
1031	74.9
1032	80.81
1033	85.2
1034	87.85
1035	88.54
1036	87.82
1037	86.59
1038	85.13
1039	83.35
1040	80.98
1041	77.56
1042	73.3
1043	69.16
1044	65.77
1045	62.9
1046	59.94
1047	56.49
1048	52.87
1049	49.81
1050	47.45
1051	45.35
1052	43.16
1053	40.88
1054	38.84
1055	37.3
1056	36.04
1057	34.87
1058	33.84
1059	32.7
1060	31.02
1061	28.91
1062	27.07
1063	25.87
1064	25.11
1065	24.52
1066	23.98
1067	23.43
1068	22.98
1069	22.71
1070	22.51
1071	22.48
1072	22.87
1073	23.38
1074	23.26
1075	22.38
1076	21.39
1077	20.55
1078	17.4
1079	15.35
1080	13.58
1081	11.75
1082	9.65
1083	7.43
1084	5.45
1085	4.13
1086	3.57
1087	3.29
1088	2.65
1089	1.59
1090	0.77
1091	0.49
1092	0.06
1093	0
1094	0
1095	0
1096	0
1097	0
1098	0
1099	0
1100	0
1101	0
1102	0
1103	0
1104	0
1105	0
1106	0
1107	0
1108	0
1109	0
1110	0
1111	0
1112	0
1113	0
1114	0
1115	0
1116	0
1117	0
1118	0
1119	0
1120	0
1121	0
1122	0.2
1123	0.56
1124	0.48
1125	0.27
1126	0.38
1127	0.84
1128	1.31
1129	1.6
1130	1.49
1131	0.85
1132	0.17
1133	0
1134	0.92
1135	0.61
1136	0.12
1137	0
1138	0.6
1139	1.1
1140	1.03
1141	0.47
1142	0
1143	0
1144	0.15
1145	0.1
1146	0
1147	0
1148	0
1149	0
1150	0
1151	0
1152	0
1153	0.66
1154	0.97
1155	0.96
1156	1.17
1157	1.64
1158	1.83
1159	1.67
1160	1.33
1161	0.72
1162	0.04
1163	0
1164	0.45
1165	1.09
1166	1.4
1167	1.32
1168	1.11
1169	1
1170	0.95
1171	0.97
1172	1.09
1173	1.15
1174	0.91
1175	0.39
1176	0
1177	0.18
1178	0.86
1179	1.43
1180	1.62
1181	1.43
1182	0.83
1183	0.18
1184	0
1185	0.24
1186	0.43
1187	0.33
1188	0.18
1189	0
1190	0
1191	0
1192	0
1193	0
1194	0
1195	0
1196	0
1197	0
1198	0
1199	0
