# Supplementary material for: Improvement of Peak Integration in Capillary Electrophoresis: Reference Data Set No. 1
Source: Electrophoresis. 2026 Mar 11;47(4):276–94. doi: 10.1002/elps.70077 (PMC13084974; doi:10.1002/elps.70077)
Supplement: Supplementary file 2 — Supporting File 2: elps70077‐sup‐0002‐RawElectropherograms.zip. [file ELPS-47--s002.zip › Raw Electropherograms/com1-type5-sam3-R.csv]

1	0
2	0
3	0
4	0.55
5	1.13
6	1.15
7	0.83
8	0.91
9	1.63
10	2.28
11	2.28
12	2.04
13	1.95
14	1.92
15	2.16
16	2.94
17	3.68
18	3.61
19	2.97
20	2.4
21	1.9
22	1.34
23	0.86
24	0.6
25	0.75
26	1.44
27	2.21
28	2.37
29	2.11
30	2.16
31	2.47
32	2.32
33	1.62
34	1.24
35	1.69
36	2.35
37	2.23
38	1.35
39	0.76
40	1.06
41	1.77
42	2.12
43	2.93
44	3.64
45	3.55
46	2.57
47	1.42
48	1
49	1.3
50	1.7
51	1.84
52	1.55
53	0.8
54	0.09
55	0
56	0.55
57	1.12
58	1.37
59	1.44
60	1.36
61	1.24
62	1.3
63	1.5
64	1.67
65	1.62
66	1.31
67	1.26
68	1.96
69	2.88
70	3.16
71	2.69
72	1.91
73	1.23
74	1.01
75	1.46
76	2.37
77	3.07
78	2.99
79	2.08
80	0.85
81	0
82	0.03
83	0.94
84	1.83
85	2.05
86	1.91
87	1.78
88	1.54
89	1.23
90	1.05
91	1.05
92	1.16
93	1.35
94	1.53
95	1.47
96	1.27
97	1.31
98	1.56
99	1.6
100	1.16
101	0.48
102	0
103	0.2
104	1.2
105	2.44
106	2.8
107	1.98
108	0.9
109	0.36
110	0.28
111	0.33
112	0.43
113	0.78
114	1.43
115	2.12
116	2.37
117	2.04
118	1.53
119	0
120	0
121	0
122	0
123	0.34
124	1.27
125	1.32
126	1.12
127	0.82
128	0.51
129	0.33
130	0.43
131	0.73
132	0.85
133	0.49
134	0.03
135	0.16
136	0.84
137	1.16
138	0.6
139	0
140	0
141	0
142	0.44
143	1.43
144	2.07
145	2.28
146	1.88
147	1.01
148	0.38
149	0.32
150	0.17
151	0
152	0
153	0
154	0
155	0.1
156	0.84
157	1.37
158	1.31
159	1.21
160	1.29
161	1.06
162	0.39
163	0
164	0
165	0
166	0.26
167	0.49
168	0.59
169	0.39
170	0
171	0
172	0
173	0
174	0
175	0
176	0
177	0.25
178	0.58
179	0.52
180	0.34
181	0.29
182	0.26
183	0
184	0
185	0
186	0.69
187	2.18
188	2.54
189	1.93
190	1.2
191	0.84
192	0.85
193	0.95
194	0.78
195	0.4
196	0.4
197	1.03
198	1.59
199	1.44
200	0.86
201	0.39
202	0.14
203	0.16
204	0.39
205	0.55
206	0.57
207	0.53
208	0.31
209	0.59
210	0.9
211	0.7
212	0.27
213	0.12
214	0.04
215	0
216	0
217	0
218	0.27
219	0.45
220	0.41
221	0
222	0
223	0
224	0
225	0
226	0
227	0.42
228	0.81
229	1.15
230	1.72
231	2.17
232	1.95
233	1.01
234	0
235	0
236	0
237	0
238	0.2
239	1.24
240	2.02
241	1.93
242	1.22
243	0.87
244	1.16
245	1.33
246	0.85
247	0.06
248	0
249	0
250	0
251	0.04
252	0.14
253	0.29
254	1.09
255	1.95
256	2.04
257	1.51
258	0.81
259	0.23
260	0.09
261	0.44
262	0.95
263	1.33
264	1.46
265	1.48
266	1.66
267	1.83
268	1.68
269	1.27
270	0.71
271	0.19
272	0.08
273	0.28
274	0.2
275	0
276	0
277	0
278	0.01
279	0
280	0
281	0
282	0
283	0.05
284	0
285	0
286	0
287	0
288	0
289	0
290	0
291	0
292	0
293	0
294	0
295	0
296	0.16
297	0.36
298	0.25
299	0.01
300	0
301	0
302	0.09
303	0.47
304	0.3
305	0
306	0
307	0
308	0
309	0.76
310	0.81
311	0.69
312	0.9
313	1
314	0.74
315	0.4
316	0.09
317	0
318	0
319	0
320	0
321	0
322	0
323	0
324	0
325	0
326	0
327	0
328	0
329	0
330	0
331	0
332	0
333	0
334	0.37
335	0.7
336	0.69
337	0.28
338	0
339	0
340	0
341	0
342	0
343	0
344	0
345	0
346	0
347	0
348	0
349	0
350	0
351	0
352	0
353	0
354	0
355	0
356	0
357	0
358	0
359	0
360	0
361	0
362	0
363	0
364	0
365	0
366	0
367	0
368	0
369	0
370	0
371	0
372	0
373	0
374	0
375	0
376	0
377	0
378	0
379	0
380	0
381	0
382	0.25
383	0.2
384	0.04
385	0.07
386	0.19
387	0
388	0
389	0
390	0
391	0.52
392	0.69
393	0.14
394	0
395	0
396	0
397	0
398	0
399	0
400	0
401	0
402	0
403	0
404	0
405	0.05
406	0.15
407	0
408	0
409	0
410	0
411	0
412	0
413	0.05
414	0.16
415	0
416	0
417	0
418	0
419	0
420	0
421	0
422	0
423	0
424	0
425	0
426	0
427	0
428	0
429	0
430	0
431	0
432	0
433	0
434	0
435	0
436	0
437	0
438	0
439	0
440	0
441	0
442	0
443	0
444	0
445	0
446	0
447	0
448	0
449	0
450	0
451	0
452	0
453	0
454	0
455	0
456	0
457	0.36
458	2.24
459	10.26
460	36.28
461	93.46
462	186.2
463	310.42
464	471.46
465	688.7
466	961.99
467	1244.69
468	1475
469	1627.53
470	1719.51
471	1778.67
472	1819.51
473	1841.21
474	1834.69
475	1787.6
476	1686.56
477	1522.5
478	1299.45
479	1037.73
480	768.38
481	523.2
482	325.64
483	185.49
484	98.67
485	51.89
486	29.9
487	20.97
488	18.5
489	19.9
490	27.62
491	72.32
492	289.51
493	1003.63
494	2577.13
495	4856.39
496	6787.24
497	7112.18
498	5650.98
499	3464.66
500	1701.71
501	726.95
502	311.12
503	152.45
504	87.63
505	56.7
506	39.97
507	30.24
508	24.98
509	23.45
510	25.22
511	30.17
512	38.63
513	50.52
514	64.97
515	80.83
516	96.43
517	108.87
518	115.21
519	114.53
520	108.38
521	98.71
522	86.43
523	72.61
524	59.04
525	46.86
526	36.38
527	27.82
528	21.05
529	15.62
530	11.43
531	8.46
532	6.12
533	4.04
534	2.64
535	2.18
536	2.37
537	3.01
538	4.58
539	5.19
540	5.76
541	6.53
542	7.92
543	9.7
544	11.07
545	11.54
546	11.42
547	11.38
548	11.81
549	12.39
550	12.62
551	12.53
552	12.6
553	13.21
554	14.66
555	17.05
556	20.03
557	22.88
558	25.37
559	27.84
560	30.18
561	31.15
562	29.56
563	25.57
564	20.32
565	14.97
566	10.24
567	6.39
568	3.57
569	2.16
570	2.06
571	2.08
572	1.2
573	0
574	0
575	0
576	1.55
577	4.16
578	6.25
579	7.07
580	6.79
581	5.98
582	4.83
583	3.31
584	1.7
585	0.66
586	0.89
587	2.5
588	4.63
589	6.41
590	8.32
591	11.79
592	17.19
593	22.91
594	26.64
595	26.97
596	24.29
597	20.39
598	17.04
599	14.95
600	14.3
601	15.52
602	19.9
603	30.16
604	49.74
605	80.01
606	116.85
607	149.96
608	167.44
609	162.68
610	138.15
611	103.61
612	70.38
613	45.61
614	30.28
615	21.66
616	16.94
617	14.74
618	14.31
619	14.67
620	15.02
621	15.09
622	13.45
623	11.06
624	8.27
625	6.09
626	5.05
627	5.11
628	5.6
629	5.66
630	5.32
631	5.23
632	5.55
633	5.93
634	5.95
635	5.46
636	4.79
637	4.42
638	4.51
639	4.87
640	5.08
641	4.66
642	3.58
643	2.25
644	1.13
645	0.56
646	0.9
647	1.84
648	2.33
649	1.8
650	0.81
651	0
652	0
653	0
654	0
655	0
656	0
657	0
658	0.75
659	1.89
660	2.6
661	2.72
662	2.63
663	2.57
664	2.36
665	2.05
666	1.92
667	1.92
668	1.87
669	1.61
670	1.32
671	1.48
672	2.12
673	2.6
674	2.59
675	2.97
676	5.37
677	11
678	20.33
679	33.31
680	48.34
681	61.85
682	70.35
683	72.75
684	70.4
685	65.73
686	60.36
687	54.63
688	49.28
689	46.21
690	46.79
691	50.08
692	53.16
693	53.11
694	48.47
695	39.91
696	30.14
697	22.21
698	16.99
699	13.28
700	10.08
701	7.35
702	5.09
703	3.24
704	1.9
705	0.35
706	0
707	0
708	0
709	0
710	0
711	0
712	0
713	0
714	0
715	0
716	0
717	0
718	0
719	0
720	0
721	0
722	0
723	0
724	0
725	0
726	0
727	0
728	0
729	0
730	0
731	0
732	0
733	0
734	0
735	0
736	0
737	0
738	0
739	0
740	0
741	0
742	0
743	0
744	0
745	0
746	0
747	0
748	0
749	0
750	0
751	0
752	0
753	0
754	0
755	0
756	0
757	0.17
758	0
759	0
760	0
761	0
762	0
763	0.37
764	1.38
765	3.93
766	8.38
767	14.77
768	24.09
769	37.27
770	53.35
771	69.89
772	84.44
773	94.85
774	99.24
775	96.9
776	88.87
777	77.1
778	63.63
779	50.44
780	38.85
781	29.32
782	21.89
783	16.47
784	12.67
785	9.75
786	7.23
787	5.03
788	1.4
789	0.11
790	0
791	0
792	0
793	0
794	0
795	0
796	0
797	0
798	0
799	0
800	0
801	0
802	0
803	0
804	0
805	0
806	0
807	0
808	0
809	0
810	0
811	0
812	0
813	0
814	0
815	0
816	0
817	0
818	0
819	0
820	0
821	0
822	0
823	0.46
824	2.22
825	5.44
826	9.64
827	14.53
828	20.68
829	28.78
830	39.02
831	50.99
832	64.01
833	77.39
834	90.54
835	103.19
836	115.41
837	127.04
838	137.24
839	144.6
840	147.78
841	146.35
842	140.84
843	131.69
844	119.08
845	103.92
846	87.89
847	72.68
848	59.37
849	48.17
850	38.71
851	31.12
852	25.8
853	22.1
854	18.92
855	15.96
856	13.46
857	11.64
858	10.46
859	9.48
860	8.52
861	8.23
862	9.14
863	10.85
864	12.84
865	15.47
866	19.66
867	26.09
868	35.33
869	48.43
870	92.05
871	127.59
872	177.02
873	241.49
874	318.68
875	404.38
876	492.7
877	575.39
878	643.32
879	688.6
880	705.66
881	692.71
882	653.14
883	594.22
884	525.12
885	455.37
886	392.66
887	341.16
888	302.42
889	277.15
890	266.2
891	269.92
892	287.65
893	318.59
894	361.89
895	415.27
896	474.89
897	537.22
898	601.45
899	670.89
900	754.26
901	867.25
902	1034.28
903	1292.1
904	1696.67
905	2340.25
906	3406.81
907	5291.61
908	8716.91
909	14597.64
910	23406.8
911	34325.34
912	45166.03
913	53614.08
914	58684.12
915	60871.73
916	61159.08
917	60167.5
918	58025.62
919	54682.09
920	50268.61
921	45181.67
922	39859.55
923	34593.76
924	29546.14
925	24824.43
926	20512.19
927	16671.33
928	13333.71
929	10498.58
930	8145.07
931	6237.36
932	4723.24
933	3544.65
934	2645.87
935	1972.41
936	1474.26
937	1109.94
938	845.65
939	654.42
940	515.78
941	414.54
942	339.36
943	282.16
944	237.74
945	202.83
946	175.21
947	153.09
948	134.69
949	118.99
950	106.03
951	95.61
952	86.92
953	79.28
954	65.79
955	59.33
956	52.98
957	47.36
958	42.88
959	38.93
960	35.12
961	31.91
962	29.42
963	27.27
964	25.18
965	23.03
966	20.91
967	19.04
968	17.51
969	16.18
970	14.79
971	13.58
972	13.01
973	13
974	13.06
975	12.91
976	12.48
977	11.82
978	10.98
979	9.94
980	8.72
981	7.71
982	7.25
983	7.04
984	6.57
985	5.77
986	4.79
987	3.98
988	3.66
989	3.78
990	4.12
991	4.44
992	4.32
993	3.81
994	3.62
995	4.06
996	4.75
997	5.4
998	5.8
999	5.61
1000	5.14
1001	5
1002	5.08
1003	5.04
1004	5.25
1005	5.95
1006	6.44
1007	6.1
1008	5.28
1009	4.77
1010	5.01
1011	5.86
1012	7.06
1013	8.74
1014	10.97
1015	13.41
1016	15.68
1017	17.67
1018	19.55
1019	21.79
1020	25.27
1021	30.51
1022	36.78
1023	43.03
1024	49.04
1025	54.81
1026	60.24
1027	65.43
1028	70.5
1029	75.07
1030	78.51
1031	80.71
1032	82.15
1033	83.17
1034	83.44
1035	82.53
1036	77.07
1037	73.48
1038	70.39
1039	67.69
1040	64.7
1041	61.3
1042	57.87
1043	54.5
1044	51.01
1045	47.5
1046	44.53
1047	42.58
1048	41.39
1049	40.11
1050	38.29
1051	36.15
1052	34.16
1053	32.53
1054	31.06
1055	29.54
1056	28.25
1057	27.53
1058	26.87
1059	25.64
1060	24.41
1061	23.79
1062	23.23
1063	22.46
1064	22.17
1065	22.45
1066	22.55
1067	22.23
1068	21.82
1069	21.45
1070	21.14
1071	20.79
1072	20.01
1073	18.55
1074	16.58
1075	14.7
1076	13.39
1077	12.66
1078	12.17
1079	11.38
1080	9.81
1081	7.69
1082	5.88
1083	4.82
1084	4.05
1085	2.96
1086	1.89
1087	1.55
1088	1.56
1089	0.83
1090	0
1091	0
1092	0
1093	0
1094	0
1095	0
1096	0
1097	0
1098	0
1099	0
1100	0
1101	0
1102	0
1103	0
1104	0
1105	0
1106	0
1107	0
1108	0
1109	0
1110	0
1111	0
1112	0
1113	0
1114	0
1115	0
1116	0
1117	0
1118	0
1119	0
1120	0
1121	0.31
1122	0.71
1123	0.53
1124	0
1125	0
1126	0
1127	5.15
1128	5.78
1129	5.86
1130	5.32
1131	4.4
1132	3.97
1133	4.32
1134	4.77
1135	4.87
1136	4.66
1137	4.11
1138	3.24
1139	2.53
1140	2.59
1141	3.22
1142	3.69
1143	3.98
1144	4.12
1145	3.56
1146	2.41
1147	1.62
1148	1.44
1149	1.38
1150	1.29
1151	1.37
1152	1.73
1153	2.31
1154	2.8
1155	2.68
1156	1.98
1157	1.55
1158	1.79
1159	2.04
1160	1.87
1161	1.72
1162	1.74
1163	1.38
1164	0.57
1165	0
1166	0.07
1167	0.46
1168	0.97
1169	1.62
1170	2.19
1171	2.32
1172	1.83
1173	0.95
1174	0.31
1175	0.16
1176	0.14
1177	0.01
1178	0
1179	0
1180	0
1181	0
1182	0
1183	0
1184	0
1185	0
1186	0
1187	0
1188	0
1189	0
1190	0
1191	0
1192	0
1193	0
1194	0
1195	0
1196	0
1197	0
1198	0
1199	0
