# Supplementary material for: Improvement of Peak Integration in Capillary Electrophoresis: Reference Data Set No. 1
Source: Electrophoresis. 2026 Mar 11;47(4):276–94. doi: 10.1002/elps.70077 (PMC13084974; doi:10.1002/elps.70077)
Supplement: Supplementary file 2 — Supporting File 2: elps70077‐sup‐0002‐RawElectropherograms.zip. [file ELPS-47--s002.zip › Raw Electropherograms/com1-type5-sam4-R.csv]

1	0
2	0
3	0
4	0
5	0
6	0
7	0
8	0
9	0
10	0.8
11	1.44
12	1.76
13	1.87
14	1.93
15	2.14
16	2.56
17	2.88
18	2.47
19	2.38
20	1.96
21	1.03
22	0.25
23	0
24	0.09
25	0.61
26	1.25
27	1.48
28	1.56
29	2.08
30	2.7
31	2.68
32	2.04
33	1.5
34	1.59
35	2.01
36	1.99
37	1.51
38	1.35
39	1.88
40	2.41
41	2.3
42	1.88
43	1.55
44	1.08
45	0.49
46	0.37
47	0.93
48	1.65
49	1.88
50	1.55
51	0.66
52	0.62
53	0.81
54	0.97
55	1.16
56	1.29
57	1.06
58	0.54
59	0.22
60	0.33
61	0.58
62	0.66
63	0.7
64	1.14
65	1.72
66	1.67
67	0.98
68	0.36
69	0.09
70	0
71	0.09
72	0.5
73	0.97
74	1.07
75	0.72
76	0.37
77	0.4
78	0.79
79	1.4
80	2.22
81	3.1
82	3.41
83	2.75
84	0.75
85	0.42
86	0.47
87	0.58
88	0.56
89	0.52
90	0.44
91	0.2
92	0
93	0.25
94	1.13
95	2.01
96	2.05
97	1.41
98	0.89
99	0.87
100	1.09
101	1.21
102	1.39
103	2.03
104	2.87
105	3.27
106	3.25
107	3.25
108	3.31
109	3.26
110	3.21
111	3.32
112	3.38
113	3.25
114	3.12
115	2.85
116	1.99
117	0
118	0
119	0.97
120	1.4
121	0.92
122	0.79
123	1.4
124	1.72
125	1.42
126	1.31
127	1.62
128	1.69
129	1.27
130	0.79
131	0.75
132	1.21
133	1.76
134	1.97
135	1.71
136	1.27
137	1.07
138	1.08
139	0.88
140	0.65
141	0.89
142	1.41
143	1.78
144	2.01
145	1.98
146	1.47
147	0.96
148	1.12
149	1.89
150	1.46
151	0.74
152	0.16
153	0.01
154	0.48
155	1.22
156	1.57
157	1.56
158	1.57
159	1.33
160	0.53
161	0
162	0
163	0.23
164	1.01
165	1.54
166	1.71
167	1.31
168	0.41
169	0
170	0
171	0
172	0
173	0
174	0
175	0.19
176	1.01
177	1.25
178	1.23
179	1.08
180	0.55
181	0
182	0.91
183	1.94
184	2.68
185	2.89
186	2.46
187	1.45
188	0.25
189	0
190	0.09
191	0.94
192	1.24
193	0.97
194	0.63
195	0.42
196	0.28
197	0.13
198	0
199	0
200	0.31
201	0.94
202	1.2
203	1.16
204	1.44
205	2.11
206	2.44
207	2.17
208	1.88
209	2.23
210	2.95
211	2.93
212	1.74
213	0.35
214	0
215	0
216	0.2
217	1.03
218	1.09
219	0.47
220	0.18
221	0.5
222	0.72
223	0.51
224	0.2
225	0.13
226	0.2
227	0
228	0
229	0
230	0
231	0
232	0
233	0
234	0
235	0.3
236	0.89
237	1.14
238	1.23
239	1.25
240	0.88
241	0
242	0
243	0
244	0
245	0
246	0
247	0
248	0
249	0
250	0
251	0
252	0
253	0
254	0
255	0
256	0
257	0.28
258	0.75
259	1.12
260	1.25
261	1.22
262	1.06
263	0.55
264	0
265	0
266	0.47
267	1.34
268	1.75
269	1.62
270	1.12
271	0.54
272	0.28
273	0.47
274	0.65
275	0.42
276	0.15
277	0.23
278	0.33
279	0.12
280	0
281	0
282	0.05
283	0.78
284	1.38
285	1.4
286	0.73
287	0
288	0
289	0
290	0.29
291	0.25
292	0
293	0
294	0.27
295	0.98
296	1.53
297	1.69
298	1.35
299	0.81
300	0.52
301	0.56
302	0.63
303	0.59
304	0.58
305	0.76
306	1.26
307	1.93
308	2.17
309	1.88
310	1.56
311	1.27
312	0.71
313	0.17
314	0.08
315	0.45
316	0.54
317	0.37
318	0
319	0
320	0
321	0
322	0
323	0
324	0
325	0
326	0.68
327	1.01
328	0.72
329	0.37
330	0.08
331	0
332	0
333	0
334	0
335	0
336	0
337	0
338	0
339	0
340	0
341	0
342	0
343	0
344	0.14
345	0
346	0
347	0
348	0
349	0
350	0
351	0
352	0
353	0
354	0
355	0
356	0
357	0.08
358	0.03
359	0
360	0
361	0
362	0
363	0
364	0
365	0.42
366	1.03
367	0.88
368	0
369	0
370	0
371	0
372	0
373	0
374	0
375	0.35
376	0.56
377	0.27
378	0.12
379	0.19
380	0.11
381	0
382	0
383	0
384	0
385	0
386	0
387	0
388	0
389	0.57
390	0.6
391	0
392	0
393	0
394	0
395	0
396	0
397	0
398	0
399	0
400	0
401	0
402	0
403	0
404	0
405	0
406	0
407	0.2
408	0.46
409	0.17
410	0
411	0
412	0
413	0
414	0
415	0
416	0
417	0
418	0.81
419	1.15
420	0.39
421	0
422	0
423	0
424	0
425	0
426	0
427	0
428	0
429	0.21
430	0
431	0
432	0
433	0
434	0
435	0
436	0
437	0
438	0
439	0
440	0
441	0
442	0
443	0
444	0
445	0
446	0
447	0
448	0
449	0
450	0
451	0
452	0
453	0
454	0
455	0
456	0
457	0
458	0
459	2.66
460	12.47
461	39.54
462	94.74
463	179.2
464	289.8
465	439.13
466	649.89
467	912.74
468	1170.21
469	1363.7
470	1481.8
471	1550.79
472	1596.92
473	1629.37
474	1644.66
475	1632.88
476	1580.15
477	1473.25
478	1307.74
479	1092.91
480	850.57
481	399.99
482	239.24
483	131.92
484	69.59
485	38.01
486	23.82
487	17.9
488	15.58
489	15.09
490	17.81
491	39.22
492	149.14
493	540.74
494	1520.41
495	3213.17
496	5101.61
497	6117.51
498	5583.63
499	3927.34
500	2181.72
501	1009.83
502	431.67
503	195.38
504	102.35
505	62.03
506	41.71
507	30.04
508	22.91
509	18.81
510	17.2
511	17.66
512	20.26
513	26.1
514	48.77
515	62.63
516	75.51
517	85.93
518	92.93
519	95.48
520	92.71
521	85.44
522	75.93
523	65.93
524	56
525	46.21
526	37.01
527	29.1
528	22.42
529	16.44
530	11.38
531	7.98
532	6.22
533	5.18
534	3.89
535	2.13
536	0.67
537	0.41
538	1.26
539	2.33
540	2.99
541	3.37
542	3.94
543	4.78
544	5.58
545	6.18
546	6.58
547	7.92
548	9.11
549	9.85
550	9.73
551	9.12
552	8.65
553	8.68
554	9.03
555	9.69
556	11.19
557	13.73
558	16.52
559	18.84
560	20.81
561	22.77
562	24.65
563	25.77
564	24.87
565	21.41
566	16.46
567	11.56
568	7.46
569	4.51
570	3.06
571	2.77
572	2.64
573	2.22
574	1.93
575	1.97
576	1.87
577	1.3
578	0.69
579	0.73
580	3.31
581	4.97
582	5.9
583	5.84
584	4.91
585	3.02
586	0.64
587	0
588	0
589	0.66
590	1.54
591	2.5
592	4.33
593	7
594	10.11
595	13.85
596	18.2
597	21.93
598	23.36
599	21.96
600	18.7
601	15.27
602	12.96
603	12.25
604	13.68
605	18.95
606	30.84
607	51.87
608	81.81
609	114.93
610	139.9
611	146.24
612	132.12
613	104.81
614	49.31
615	32.17
616	22.13
617	16.64
618	13.94
619	12.93
620	12.47
621	11.84
622	10.98
623	10.04
624	9
625	7.77
626	6.38
627	5.16
628	4.29
629	3.59
630	2.97
631	2.74
632	3.06
633	3.52
634	3.79
635	4.19
636	4.99
637	5.64
638	5.29
639	4.11
640	3.22
641	3.26
642	3.84
643	4.35
644	4.31
645	3.49
646	2.14
647	0.7
648	1.17
649	1.75
650	2.07
651	2.16
652	1.95
653	1.3
654	0.3
655	0
656	0
657	0
658	0
659	0
660	0.54
661	1.31
662	1.04
663	0.45
664	0.26
665	0.36
666	0.11
667	0
668	0
669	0.83
670	2.14
671	2.46
672	1.4
673	0.16
674	0
675	0.62
676	1.14
677	1.34
678	1.34
679	1.31
680	2.29
681	4.87
682	9.67
683	17.12
684	27.19
685	38.82
686	49.42
687	56.25
688	58.54
689	57.06
690	53.02
691	48.15
692	43.94
693	40.79
694	39.05
695	39.32
696	41.18
697	42.88
698	42.49
699	39.08
700	32.99
701	25.82
702	19.61
703	15.35
704	12.52
705	9.94
706	6.98
707	4.13
708	2.24
709	1.17
710	0.22
711	0
712	0
713	0
714	0
715	0
716	0
717	0
718	0
719	0
720	0
721	0
722	0
723	0
724	0
725	0
726	0
727	0
728	0
729	0
730	0
731	0
732	0
733	0
734	0
735	0
736	0
737	0
738	0
739	0
740	0
741	0
742	0
743	0
744	0
745	0
746	0
747	0
748	0
749	0
750	0
751	0
752	0
753	0
754	0
755	0
756	0
757	0
758	0
759	0
760	0
761	0
762	0
763	0
764	0
765	0
766	0
767	0
768	0
769	0
770	0.41
771	0.64
772	1
773	2.54
774	6.17
775	12.49
776	21.66
777	33.18
778	46.09
779	70.93
780	79.41
781	82.72
782	79.92
783	72.02
784	61.67
785	51.2
786	41.69
787	33.36
788	25.92
789	19.17
790	13.58
791	9.76
792	7.17
793	4.66
794	2.17
795	0.92
796	1.38
797	2.17
798	2.04
799	1.17
800	0.05
801	0
802	0
803	0
804	0
805	0
806	0
807	0
808	0
809	0
810	0
811	0
812	0
813	0
814	0
815	0
816	0
817	0
818	0
819	0
820	0
821	0
822	0
823	0
824	0
825	0
826	0
827	0
828	0
829	0
830	0
831	0
832	0
833	0
834	0
835	1.68
836	3.56
837	6.68
838	12.11
839	19.75
840	28.42
841	37.27
842	46.59
843	56.9
844	67.99
845	89.14
846	98.82
847	107.83
848	115.36
849	120.71
850	123.45
851	122.8
852	117.73
853	108.21
854	95.82
855	82.75
856	70.34
857	59.14
858	49.49
859	41.11
860	33.42
861	26.73
862	21.72
863	18.27
864	15.47
865	12.6
866	9.85
867	7.83
868	6.57
869	5.78
870	5.5
871	5.7
872	5.89
873	5.96
874	6.39
875	7.61
876	9.67
877	12.5
878	22.23
879	30.25
880	41.12
881	55.89
882	76.13
883	104.15
884	142.79
885	193.85
886	256.61
887	327.73
888	402.42
889	474.36
890	535.39
891	577.91
892	597.71
893	594.12
894	569.35
895	527.96
896	475.91
897	419.59
898	365.33
899	317.94
900	279.54
901	250.94
902	233.54
903	228.41
904	234.62
905	250.54
906	275.71
907	309.68
908	350.53
909	394.99
910	439.78
911	528.84
912	579.58
913	644.38
914	737.48
915	880.35
916	1103.04
917	1447.24
918	1982.79
919	2858.17
920	4398.11
921	7193.31
922	11994.34
923	19265.18
924	28609.45
925	38588.63
926	47257.43
927	53124.98
928	55806.9
929	55873.59
930	54158.69
931	51259.87
932	47546.16
933	43325.21
934	38867.28
935	34366.85
936	29954.79
937	25734.99
938	21796.96
939	18200.87
940	14974.15
941	12131.62
942	9682.13
943	7620.26
944	5924.84
945	3481.75
946	2644.24
947	2004.13
948	1521.39
949	1161.68
950	895.15
951	696.52
952	547.21
953	435.09
954	351.29
955	288.23
956	240.08
957	202.6
958	172.55
959	147.85
960	127.42
961	110.57
962	96.98
963	86.16
964	76.91
965	68.42
966	60.97
967	54.96
968	49.81
969	44.55
970	39.14
971	34.35
972	30.65
973	27.96
974	25.85
975	23.72
976	21.29
977	19.03
978	16.73
979	16.37
980	15.61
981	13.76
982	11.35
983	9.76
984	9.56
985	10.07
986	10.47
987	10.42
988	9.98
989	9.44
990	8.83
991	7.65
992	6.05
993	5.17
994	5.25
995	5.29
996	5.01
997	5.05
998	5.15
999	4.59
1000	3.65
1001	2.94
1002	2.55
1003	2.53
1004	3.05
1005	3.95
1006	4.65
1007	4.88
1008	4.76
1009	4.44
1010	3.96
1011	3.3
1012	1.46
1013	1.42
1014	2.43
1015	3.69
1016	4.33
1017	4.34
1018	4.25
1019	4.46
1020	4.83
1021	4.79
1022	4.07
1023	3.25
1024	2.84
1025	2.67
1026	3.01
1027	4.42
1028	6.25
1029	7.4
1030	8.2
1031	9.71
1032	11.93
1033	14.1
1034	16.01
1035	18.39
1036	21.8
1037	25.94
1038	30.18
1039	34.46
1040	39.2
1041	44.54
1042	49.94
1043	54.6
1044	61
1045	63.51
1046	66.01
1047	68.11
1048	69.03
1049	68.7
1050	67.77
1051	66.33
1052	64.05
1053	61.4
1054	59.14
1055	57.09
1056	54.55
1057	51.49
1058	48.48
1059	45.91
1060	43.67
1061	41.62
1062	40.01
1063	38.62
1064	36.77
1065	34.49
1066	32.47
1067	30.71
1068	28.95
1069	27.58
1070	26.95
1071	26.48
1072	25.63
1073	24.64
1074	23.63
1075	22.24
1076	20.58
1077	19.15
1078	17.79
1079	17.82
1080	17.8
1081	17.1
1082	16
1083	15.47
1084	15.78
1085	16.05
1086	15.8
1087	15.7
1088	16.18
1089	16.56
1090	16.25
1091	15.59
1092	14.95
1093	14.04
1094	12.37
1095	10.39
1096	9.1
1097	8.41
1098	7.27
1099	5.5
1100	3.74
1101	2.43
1102	1.77
1103	1.82
1104	2.11
1105	1.83
1106	0.92
1107	0
1108	0
1109	0
1110	0
1111	0
1112	0
1113	0
1114	0
1115	0.6
1116	0.71
1117	0.46
1118	0.17
1119	0
1120	0.14
1121	0.33
1122	0.14
1123	0
1124	0.04
1125	0.03
1126	0.09
1127	0.63
1128	1.21
1129	1.19
1130	0.58
1131	0
1132	0.12
1133	0.79
1134	1.11
1135	0.7
1136	0.04
1137	0.01
1138	0.83
1139	1.64
1140	1.56
1141	0.85
1142	0.27
1143	0.08
1144	0.49
1145	0.96
1146	1.16
1147	1.13
1148	1.15
1149	1.44
1150	1.76
1151	1.57
1152	1.2
1153	1.39
1154	1.84
1155	1.75
1156	1.14
1157	0.47
1158	0.01
1159	0
1160	0.05
1161	0
1162	0
1163	0
1164	0
1165	0
1166	0
1167	0
1168	0
1169	0
1170	0
1171	0
1172	0
1173	0
1174	0
1175	0
1176	0
1177	0
1178	0
1179	0
1180	0
1181	0
1182	0
1183	0
1184	0
1185	0
1186	0
1187	0
1188	0
1189	0
1190	0
1191	0
1192	0
1193	0
1194	0
1195	0
1196	0
1197	0
1198	0
1199	0
