# Supplementary material for: Improvement of Peak Integration in Capillary Electrophoresis: Reference Data Set No. 1
Source: Electrophoresis. 2026 Mar 11;47(4):276–94. doi: 10.1002/elps.70077 (PMC13084974; doi:10.1002/elps.70077)
Supplement: Supplementary file 2 — Supporting File 2: elps70077‐sup‐0002‐RawElectropherograms.zip. [file ELPS-47--s002.zip › Raw Electropherograms/com1-type5-sam5-R.csv]

1	0
2	0
3	0
4	0
5	0
6	0.14
7	0.39
8	0.57
9	1.19
10	2.14
11	2.73
12	2.78
13	2.69
14	2.78
15	3.08
16	3.29
17	2.97
18	2.51
19	3.26
20	3.47
21	2.7
22	1.75
23	1.12
24	0.61
25	0.3
26	0.51
27	1.23
28	2.06
29	2.56
30	2.4
31	1.8
32	1.27
33	1.09
34	1.46
35	2.26
36	2.74
37	2.29
38	1.18
39	0.21
40	0
41	0.53
42	1.27
43	1.77
44	1.84
45	1.51
46	1.2
47	1.19
48	1.3
49	1.6
50	2.14
51	2.08
52	1
53	0.3
54	1.26
55	1.95
56	2.2
57	2.37
58	2.54
59	2.5
60	2.11
61	1.55
62	1.06
63	0.75
64	0.78
65	1.21
66	1.61
67	1.71
68	1.54
69	1.05
70	0.35
71	0.01
72	0.29
73	0.67
74	0.78
75	0.72
76	0.37
77	0
78	0.41
79	1.61
80	2.46
81	2.57
82	2.67
83	3.16
84	3.6
85	3.22
86	1.9
87	0.6
88	0.39
89	1.94
90	2.1
91	1.69
92	1.27
93	1.23
94	1.75
95	2.69
96	3.19
97	2.68
98	1.85
99	1.48
100	1.42
101	1.47
102	1.68
103	1.82
104	1.83
105	2.1
106	2.51
107	2.34
108	1.7
109	1.32
110	1.2
111	0.89
112	0.34
113	0.02
114	0.37
115	1.12
116	1.48
117	0
118	0
119	0
120	0
121	0
122	0
123	0
124	0.28
125	0.64
126	0.68
127	0.64
128	0.67
129	0.66
130	0.37
131	0.11
132	0.38
133	0.91
134	1.04
135	0.67
136	0.33
137	0.21
138	0
139	0
140	0.03
141	1.01
142	1.42
143	0.92
144	0.36
145	0.4
146	0.57
147	0.33
148	0
149	0
150	0
151	0
152	0
153	0
154	0
155	0
156	0
157	0
158	0
159	0
160	0.06
161	0
162	0
163	0
164	0
165	0
166	0.2
167	0.78
168	0.83
169	0.17
170	0
171	0
172	0
173	0
174	0
175	0
176	0
177	0
178	0
179	0
180	0
181	0
182	0
183	0
184	0
185	0
186	0
187	0
188	0
189	0
190	0
191	0
192	0
193	0
194	0
195	0
196	0
197	0
198	0
199	0
200	0
201	0
202	0
203	0
204	0
205	0
206	0
207	0
208	0
209	0
210	0
211	0
212	0
213	0
214	0
215	0
216	0
217	0
218	0
219	0
220	0
221	0
222	0
223	0
224	0
225	0
226	0
227	0
228	0
229	0
230	0
231	0
232	0
233	0
234	0
235	0
236	0
237	0
238	0
239	0
240	0
241	0.44
242	0.88
243	0.56
244	0
245	0
246	0
247	0
248	0
249	0
250	0
251	0
252	0
253	0
254	0
255	0
256	0
257	0
258	0
259	0
260	0
261	0
262	0
263	0
264	0
265	0
266	0
267	0
268	0
269	0
270	0
271	0
272	0
273	0
274	0
275	0
276	0
277	0
278	0
279	0
280	0
281	0
282	0
283	0
284	0
285	0
286	0
287	0
288	0
289	0
290	0
291	0
292	0
293	0
294	0
295	0
296	0
297	0
298	0
299	0
300	0
301	0
302	0
303	0
304	0
305	0
306	0
307	0
308	0
309	0
310	0
311	0
312	0
313	0
314	0
315	0
316	0
317	0
318	0
319	0
320	0
321	0
322	0
323	0
324	0
325	0
326	0
327	0
328	0
329	0
330	0
331	0
332	0
333	0
334	0
335	0
336	0
337	0
338	0
339	0
340	0
341	0
342	0
343	0
344	0
345	0
346	0
347	0
348	0
349	0
350	0
351	0
352	0
353	0
354	0
355	0
356	0
357	0
358	0
359	0
360	0
361	0
362	0
363	0
364	0
365	0
366	0
367	0
368	0
369	0
370	0
371	0
372	0
373	0
374	0
375	0
376	0
377	0
378	0
379	0
380	0
381	0
382	0
383	0
384	0
385	0
386	0
387	0
388	0
389	0
390	0
391	0
392	0
393	0
394	0
395	0
396	0
397	0
398	0
399	0
400	0
401	0
402	0
403	0
404	0
405	0
406	0
407	0
408	0
409	0
410	0
411	0
412	0
413	0
414	0
415	0
416	0
417	0
418	0
419	0
420	0
421	0
422	0
423	0
424	0
425	0
426	0
427	0
428	0
429	0
430	0
431	0
432	0
433	0
434	0
435	0
436	0
437	0
438	0
439	0
440	0
441	0
442	0
443	0
444	0
445	0
446	0
447	0
448	0
449	0
450	0
451	0
452	0
453	0
454	0
455	0
456	0
457	0
458	0
459	0
460	3.47
461	23.37
462	61.57
463	120.25
464	205
465	337.32
466	544.62
467	826.22
468	1136.85
469	1411.73
470	1608.7
471	1728.92
472	1798.35
473	1836.46
474	1850.2
475	1842.7
476	1808.57
477	1725.87
478	1569.7
479	1339.19
480	792.51
481	554.29
482	368.69
483	239.08
484	158.65
485	114.7
486	92.2
487	78.27
488	66.35
489	55.78
490	52
491	85.46
492	259.95
493	803.28
494	2010.64
495	3925.69
496	5925.92
497	6895.9
498	6198.61
499	4346.23
500	2440.93
501	1168.5
502	534.96
503	266.19
504	150.54
505	93.67
506	61.82
507	42.3
508	30.29
509	23.86
510	21.55
511	22.04
512	24.65
513	30.08
514	39.78
515	69.5
516	84.7
517	97.27
518	105.18
519	107.1
520	103.39
521	95.69
522	85.77
523	74.62
524	62.7
525	50.83
526	39.99
527	30.5
528	22.02
529	14.52
530	8.66
531	4.71
532	1.94
533	0
534	0
535	0
536	0
537	0
538	0
539	0
540	0
541	0.02
542	0.12
543	0
544	0.41
545	1.32
546	2.23
547	3.07
548	3.94
549	4.6
550	4.84
551	4.27
552	3.9
553	3.95
554	4.78
555	6.25
556	7.85
557	9.6
558	12.03
559	15.03
560	17.86
561	19.98
562	21.34
563	21.95
564	21.18
565	18.04
566	12.54
567	6.16
568	0.76
569	0
570	0
571	0
572	0
573	0
574	0
575	0
576	0
577	0
578	0
579	0
580	0
581	0
582	0
583	0
584	0
585	0
586	0
587	0
588	0
589	0
590	0
591	0
592	0
593	0.67
594	4.38
595	9.4
596	14.5
597	18
598	18.68
599	16.1
600	11.46
601	7.5
602	5.89
603	5.87
604	6.79
605	10.48
606	20.11
607	38.59
608	67.23
609	103.14
610	137.41
611	158.05
612	157
613	135.66
614	103.44
615	70.85
616	44.7
617	27.53
618	18.27
619	13.62
620	10.56
621	7.97
622	5.7
623	5.78
624	5.13
625	3.38
626	1.41
627	0
628	0
629	0
630	0
631	0
632	0
633	0
634	0
635	0
636	0
637	0
638	0
639	0
640	0
641	0
642	0
643	0
644	0
645	0
646	0
647	0
648	0
649	0
650	0
651	0
652	0
653	0
654	0
655	0
656	0
657	0
658	0
659	0
660	0
661	0
662	0
663	0
664	0
665	0
666	0
667	0
668	0
669	0
670	0
671	0
672	0
673	0
674	0
675	0
676	0
677	0
678	0
679	0
680	0
681	0
682	0
683	1.83
684	11.57
685	24.68
686	38.59
687	49.82
688	56.23
689	58.11
690	57.02
691	54.1
692	49.73
693	40.27
694	38.18
695	38.46
696	40.12
697	41.7
698	41.54
699	37.96
700	30.65
701	21.73
702	14.24
703	9.24
704	5.62
705	2.34
706	0
707	0
708	0
709	0
710	0
711	0
712	0
713	0
714	0
715	0
716	0
717	0
718	0
719	0
720	0
721	0
722	0
723	0
724	0
725	0
726	0
727	0
728	0
729	0
730	0
731	0
732	0
733	0
734	0
735	0
736	0
737	0
738	0
739	0
740	0
741	0
742	0
743	0
744	0
745	0
746	0
747	0
748	0
749	0
750	0
751	0
752	0
753	0
754	0
755	0
756	0
757	0
758	0
759	0
760	0
761	0
762	0
763	0
764	0
765	0
766	0
767	0
768	0
769	0
770	0
771	0
772	0
773	0
774	0
775	4.08
776	13.32
777	26.12
778	40.94
779	54.88
780	65.55
781	71.86
782	73.13
783	69.07
784	61.13
785	52.14
786	43.52
787	34.83
788	26.12
789	18.48
790	12.48
791	7.71
792	3.65
793	0.2
794	0
795	0
796	0
797	0
798	0
799	0
800	0
801	0
802	0
803	0
804	0
805	0
806	0
807	0
808	0
809	0
810	0
811	0
812	0
813	0
814	0
815	0
816	0
817	0
818	0
819	0
820	0
821	0
822	0
823	0
824	0
825	0
826	0
827	0
828	0
829	0
830	0
831	0
832	0
833	0
834	0
835	0
836	0
837	0
838	2.74
839	9.14
840	17.14
841	26.94
842	38.21
843	49.56
844	60
845	70.23
846	81.35
847	92.75
848	102.35
849	109.3
850	114.25
851	116.81
852	115.52
853	110.07
854	101.81
855	92.09
856	81.43
857	69.98
858	58.25
859	47
860	36.88
861	28.32
862	21.59
863	16.61
864	13.04
865	10.57
866	8.84
867	7.33
868	5.71
869	3.81
870	1.72
871	0
872	0
873	0
874	0
875	0
876	1.2
877	4.15
878	8.16
879	14.05
880	22.62
881	34.58
882	51.97
883	77.77
884	113.81
885	160.39
886	217.33
887	283.76
888	356.71
889	430.5
890	497.77
891	551.33
892	585.34
893	596.5
894	585.49
895	556.44
896	514.59
897	465.01
898	413.41
899	365.52
900	325.2
901	293.9
902	271.88
903	259.24
904	256.28
905	280.41
906	308.18
907	345.56
908	390.28
909	439.33
910	489.6
911	540.34
912	595.48
913	663.58
914	758.54
915	902.17
916	1126.37
917	1477.91
918	2034.46
919	2953.32
920	4579.98
921	7569.47
922	12815.24
923	20955.45
924	31578.61
925	42851.55
926	52322.88
927	58441.61
928	61259.41
929	61735.58
930	60691.46
931	58430.68
932	54998.59
933	50560.68
934	45508.01
935	40277.17
936	35164.84
937	30310.38
938	25774.15
939	21605.11
940	17856.92
941	14563.19
942	9317.15
943	7321.17
944	5701.89
945	4416.54
946	3415.7
947	2646.97
948	2061.21
949	1617.45
950	1283.06
951	1031.78
952	842.52
953	699.18
954	589.93
955	505.89
956	440.52
957	389.04
958	347.28
959	312.11
960	282.54
961	258.16
962	237.54
963	219.38
964	203.29
965	189.01
966	176.54
967	165.99
968	156.83
969	148.59
970	140.87
971	133.1
972	125.24
973	117.81
974	110.87
975	104.36
976	98.18
977	86.59
978	82.06
979	78.01
980	73.92
981	70.08
982	66.52
983	62.87
984	59.17
985	55.87
986	53.56
987	52.72
988	53.01
989	53.23
990	52.46
991	50.37
992	46.93
993	42.73
994	39.21
995	37.57
996	37.37
997	36.78
998	34.78
999	32.19
1000	30.06
1001	28.47
1002	27.24
1003	26.27
1004	25.31
1005	24.17
1006	22.92
1007	21.58
1008	20.23
1009	19.09
1010	18.28
1011	17.71
1012	17.17
1013	15.18
1014	13.74
1015	12.9
1016	13.09
1017	13.49
1018	13.15
1019	12.39
1020	12.08
1021	12.49
1022	13.24
1023	13.79
1024	13.97
1025	14.25
1026	14.98
1027	15.73
1028	16.17
1029	16.32
1030	16.35
1031	16.86
1032	18.02
1033	19.21
1034	20.24
1035	21.62
1036	23.75
1037	26.83
1038	30.7
1039	34.86
1040	39.13
1041	43.46
1042	47.68
1043	51.97
1044	56.63
1045	61.25
1046	64.93
1047	68.44
1048	69.08
1049	69.59
1050	69.65
1051	68.5
1052	66.43
1053	64.74
1054	63.79
1055	62.66
1056	60.71
1057	58.15
1058	55.44
1059	53
1060	51.08
1061	49.56
1062	48.22
1063	46.94
1064	45.35
1065	42.82
1066	39.48
1067	36.53
1068	34.6
1069	33.03
1070	31.51
1071	30.47
1072	29.68
1073	28.73
1074	28.06
1075	28.06
1076	28.22
1077	27.68
1078	26.14
1079	24.31
1080	23.07
1081	22.12
1082	20.81
1083	19.58
1084	19.64
1085	20.05
1086	20.24
1087	20.58
1088	21.18
1089	21.28
1090	20.41
1091	19.24
1092	18.35
1093	17.48
1094	16.55
1095	15.88
1096	15.34
1097	14.37
1098	12.72
1099	10.66
1100	8.78
1101	7.33
1102	6.14
1103	5.09
1104	4.15
1105	3.22
1106	2.16
1107	1.21
1108	0.59
1109	0
1110	3.02
1111	2.63
1112	2.76
1113	3.19
1114	3.43
1115	3.27
1116	2.78
1117	1.89
1118	0.72
1119	0.05
1120	0.78
1121	1.39
1122	1.78
1123	2.27
1124	2.81
1125	3.42
1126	4.28
1127	5.1
1128	5.19
1129	4.44
1130	3.5
1131	3.08
1132	3.32
1133	3.93
1134	4.52
1135	4.79
1136	4.62
1137	4.04
1138	3.41
1139	3.34
1140	3.59
1141	3.35
1142	2.85
1143	2.91
1144	3.34
1145	3.31
1146	2.78
1147	2.37
1148	2.32
1149	2.18
1150	1.56
1151	0.81
1152	0.64
1153	1.05
1154	1.43
1155	1.54
1156	1.53
1157	1.37
1158	1.3
1159	1.06
1160	0.4
1161	0
1162	0.03
1163	0
1164	0
1165	0
1166	0
1167	0
1168	0
1169	0
1170	0
1171	0
1172	0
1173	0
1174	0
1175	0
1176	0
1177	0
1178	0
1179	0
1180	0
1181	0
1182	0
1183	0
1184	0
1185	0
1186	0
1187	0
1188	0
1189	0
1190	0
1191	0
1192	0
1193	0
1194	0
1195	0
1196	0
1197	0
1198	0
1199	0
