# Supplementary material for: Improvement of Peak Integration in Capillary Electrophoresis: Reference Data Set No. 1
Source: Electrophoresis. 2026 Mar 11;47(4):276–94. doi: 10.1002/elps.70077 (PMC13084974; doi:10.1002/elps.70077)
Supplement: Supplementary file 2 — Supporting File 2: elps70077‐sup‐0002‐RawElectropherograms.zip. [file ELPS-47--s002.zip › Raw Electropherograms/com1-type5-sam6-R.csv]

1	0
2	0
3	0
4	0
5	0
6	0.2
7	0
8	0
9	0.76
10	1.72
11	1.8
12	1.07
13	0.82
14	1.6
15	2.54
16	2.76
17	2.13
18	1.33
19	1.27
20	1.95
21	2.5
22	2.27
23	1.6
24	1.23
25	1.03
26	0.5
27	0
28	0.18
29	1.17
30	2.63
31	4.11
32	4.96
33	4.68
34	3.58
35	2.66
36	2.64
37	3.24
38	3.7
39	3.66
40	3.4
41	3.03
42	2.38
43	1.91
44	2.18
45	2.84
46	3.13
47	2.78
48	2.08
49	1.45
50	1.17
51	1.52
52	2.36
53	3.07
54	3.31
55	3.18
56	2.93
57	3.05
58	3.71
59	4.34
60	4.33
61	3.72
62	2.88
63	2.2
64	1.75
65	1.46
66	1.64
67	2.55
68	3.56
69	3.88
70	3.65
71	3.36
72	3.2
73	3.24
74	3.48
75	3.69
76	3.48
77	2.89
78	2.61
79	2.82
80	2.75
81	2.18
82	1.95
83	2.59
84	3.59
85	4.29
86	4.42
87	4.02
88	3.17
89	2
90	0.77
91	0
92	0.18
93	0.99
94	1.44
95	1.46
96	1.73
97	2.05
98	1.89
99	1.54
100	1.5
101	1.7
102	1.93
103	2.13
104	2.17
105	2.21
106	2.88
107	4.17
108	5.03
109	4.93
110	4.53
111	4.11
112	3.34
113	2.66
114	2.58
115	2.48
116	1.88
117	1.44
118	1.71
119	2.18
120	0
121	0
122	0
123	0.24
124	0.54
125	0
126	0
127	0.58
128	1.61
129	1.96
130	1.39
131	0.64
132	0.03
133	0
134	0
135	0
136	1.13
137	1.93
138	1.67
139	1.13
140	0.96
141	1.27
142	1.65
143	1.46
144	0.64
145	0
146	0
147	0
148	0
149	0
150	0.43
151	0.98
152	1.03
153	0.81
154	0.32
155	0
156	0.12
157	0.59
158	0.62
159	0.38
160	0.25
161	0.32
162	0.46
163	0.45
164	0.14
165	0
166	0
167	0
168	0.32
169	0.77
170	0.62
171	0.09
172	0
173	0
174	0
175	0
176	0
177	0
178	0
179	0.5
180	0.72
181	0.4
182	0
183	0
184	0
185	0
186	0
187	0
188	0
189	0
190	0
191	0.81
192	0.91
193	0.53
194	0.46
195	0.57
196	0.35
197	0
198	0
199	0
200	0.63
201	1.4
202	1.35
203	0.78
204	0.14
205	0
206	0
207	0
208	0
209	0
210	0
211	0
212	0
213	0.63
214	1.33
215	1.23
216	0.95
217	1.12
218	1.34
219	0.91
220	0
221	0
222	0
223	0.2
224	0.47
225	0.52
226	0.33
227	0
228	0
229	0
230	0
231	0
232	0
233	0
234	0
235	0
236	0
237	0
238	0
239	0.22
240	0.46
241	0.71
242	0.68
243	0.09
244	0
245	0
246	0
247	0
248	0
249	0
250	0
251	0
252	0
253	0
254	0
255	0
256	0
257	0
258	0
259	0
260	0
261	0.1
262	0
263	0
264	0.61
265	1
266	0.72
267	0.35
268	0.26
269	0.24
270	0.04
271	0
272	0.56
273	1.47
274	1.82
275	1.37
276	0.29
277	0
278	0
279	0
280	0
281	0
282	0
283	0
284	0
285	0
286	0
287	0
288	0
289	0.48
290	0.7
291	0.28
292	0
293	0
294	0
295	0
296	0
297	0
298	0
299	0
300	0
301	0
302	0.2
303	0.64
304	0.66
305	0.05
306	0
307	0
308	0
309	0
310	0
311	0
312	0
313	0
314	0
315	0.1
316	0
317	0
318	0
319	0
320	0
321	0
322	0
323	0.32
324	0.37
325	0
326	0
327	0
328	0
329	0
330	0
331	0
332	0.02
333	0
334	0
335	0
336	0
337	0
338	0
339	0
340	0
341	0
342	0
343	0
344	0
345	0
346	0
347	0
348	0
349	0
350	0
351	0
352	0
353	0
354	0
355	0
356	0
357	0
358	0
359	0
360	0
361	0
362	0
363	0
364	0
365	0
366	0
367	0
368	0
369	0
370	0
371	0
372	0
373	0
374	0
375	0
376	0
377	0
378	0
379	0
380	0
381	0
382	0
383	0
384	0
385	0
386	0
387	0
388	0
389	0
390	0
391	0
392	0
393	0
394	0
395	0
396	0
397	0
398	0
399	0
400	0
401	0
402	0
403	0
404	0
405	0
406	0
407	0
408	0
409	0
410	0
411	0
412	0
413	0
414	0
415	0
416	0
417	0
418	0
419	0
420	0
421	0
422	0
423	0
424	0
425	0
426	0
427	0
428	0
429	0
430	0
431	0
432	0
433	0
434	0
435	0
436	0
437	0
438	0
439	0
440	0
441	0
442	0
443	0
444	0
445	0
446	0
447	0
448	0
449	0
450	0
451	0
452	0
453	0
454	0
455	0
456	0
457	0
458	0
459	1.13
460	18.9
461	60.97
462	132.34
463	229.6
464	354.99
465	525.41
466	748.88
467	994.35
468	1206.86
469	1354.31
470	1444.11
471	1499.74
472	1537.24
473	1559.84
474	1561.37
475	1531.14
476	1458.67
477	1337.35
478	1167.27
479	958.55
480	732.06
481	514.5
482	330.08
483	192.94
484	104.05
485	53.96
486	29.17
487	18.21
488	14.26
489	14.11
490	16.75
491	29.5
492	105.37
493	426.06
494	1324.28
495	2997.11
496	4976.53
497	6134.91
498	5672.83
499	3980.35
500	2165.46
501	961.65
502	389.91
503	170.21
504	88.74
505	54.21
506	36.82
507	26.92
508	20.87
509	17.67
510	17.6
511	20.79
512	27.13
513	36.73
514	49.22
515	63.06
516	76.08
517	86.38
518	92.52
519	93.48
520	89.34
521	81.59
522	72.02
523	61.77
524	51.49
525	41.6
526	32.38
527	24.09
528	17.06
529	11.61
530	7.71
531	4.99
532	3.15
533	1.95
534	1.09
535	0.44
536	0
537	0
538	0
539	0.34
540	1.39
541	2.54
542	3.47
543	3.97
544	4.41
545	5.35
546	6.92
547	8.67
548	9.84
549	9.94
550	9.21
551	8.3
552	7.82
553	8.31
554	9.9
555	11.86
556	13.27
557	14.1
558	15.01
559	16.51
560	18.45
561	20.3
562	21.83
563	22.8
564	22.22
565	19.15
566	13.93
567	8.17
568	3.56
569	0.81
570	0
571	0
572	0
573	0
574	0
575	0
576	0
577	0
578	0.07
579	2.03
580	3.17
581	2.87
582	1.3
583	0
584	0
585	0
586	0
587	0
588	0
589	0.19
590	2.16
591	4.57
592	7.23
593	10.34
594	14.14
595	17.7
596	19.42
597	18.36
598	14.82
599	10.48
600	7.47
601	6.59
602	7.36
603	9.61
604	14.43
605	23.76
606	39.79
607	63.64
608	92.86
609	120.06
610	135.58
611	133.52
612	115.7
613	89.4
614	62.53
615	40.59
616	25.69
617	16.97
618	12.38
619	9.93
620	8.47
621	7.97
622	7.96
623	7.55
624	7.01
625	6.04
626	4.33
627	2.39
628	1.06
629	0.74
630	1.26
631	1.93
632	2.2
633	2.31
634	2.58
635	2.57
636	1.97
637	1.59
638	2.18
639	3.09
640	3.06
641	1.95
642	0.52
643	0
644	0
645	0
646	0
647	0
648	0
649	0
650	0
651	0
652	0
653	0
654	0
655	0
656	0
657	0
658	0
659	0
660	0
661	0
662	0
663	0
664	0
665	0
666	0
667	0
668	0
669	0
670	0
671	0
672	0
673	0
674	0
675	0
676	0
677	0
678	2.07
679	6.29
680	13.58
681	23.96
682	36
683	46.88
684	53.74
685	55.73
686	54.12
687	50.86
688	47.03
689	42.88
690	39.15
691	37.18
692	37.42
693	38.91
694	39.99
695	39.1
696	35.51
697	29.57
698	22.67
699	16.61
700	12.2
701	8.85
702	5.9
703	3.55
704	2.21
705	1.56
706	0.81
707	0
708	0
709	0
710	0
711	0
712	0
713	0
714	0
715	0
716	0
717	0
718	0
719	0
720	0
721	0
722	0
723	0
724	0
725	0
726	0
727	0
728	0
729	0
730	0
731	0
732	0
733	0
734	0
735	0
736	0
737	0
738	0
739	0
740	0
741	0
742	0
743	0
744	0
745	0
746	0
747	0
748	0
749	0
750	0
751	0
752	0
753	0
754	0
755	0
756	0
757	0
758	0
759	0
760	0
761	0
762	0
763	0
764	0
765	0
766	0
767	0
768	0.05
769	4.52
770	10.84
771	19.54
772	31.23
773	45.02
774	58.53
775	69.49
776	76.43
777	78.54
778	75.37
779	67.33
780	56.49
781	45.52
782	35.6
783	26.71
784	19.25
785	13.59
786	9.22
787	5.52
788	2.55
789	0.49
790	0
791	0
792	0
793	0
794	0
795	0
796	0
797	0
798	0
799	0
800	0
801	0
802	0
803	0
804	0
805	0
806	0
807	0
808	0
809	0
810	0
811	0
812	0
813	0
814	0
815	0
816	0
817	0
818	0
819	0
820	0
821	0
822	0
823	0
824	0
825	0
826	0
827	0
828	0
829	0
830	1.34
831	5.28
832	10.81
833	18.28
834	27.08
835	36.58
836	46.84
837	57.67
838	68.33
839	78.44
840	88.03
841	96.86
842	104.57
843	110.67
844	114.25
845	114.69
846	111.99
847	106.07
848	97.13
849	86.46
850	75.43
851	64.42
852	53.5
853	43.24
854	34.22
855	26.76
856	21.13
857	17.36
858	14.81
859	13.08
860	12.13
861	11.35
862	9.88
863	7.92
864	6.32
865	5.3
866	4.44
867	4.14
868	5.33
869	7.9
870	16.2
871	23.87
872	34.64
873	48.61
874	67.44
875	94.37
876	132.37
877	182.61
878	244.19
879	314.22
880	387.74
881	458.26
882	518.24
883	559.92
884	577.81
885	571.02
886	542.83
887	498.87
888	445.54
889	389.43
890	336.58
891	291.59
892	257.27
893	234.41
894	222.55
895	221.53
896	231.98
897	254.33
898	287.77
899	330.41
900	380.13
901	434.91
902	492.64
903	552.76
904	619.92
905	706.38
906	832.68
907	1028.29
908	1334.99
909	1818.73
910	2608.81
911	3989.81
912	6513.52
913	10962.07
914	17960.51
915	27341.03
916	37765.39
917	47103.61
918	53530.12
919	56512.71
920	56738.76
921	55182.63
922	52450.95
923	48845.12
924	44623.08
925	40058.89
926	35384.08
927	30769.46
928	26345.38
929	22209.76
930	18428.51
931	15044.22
932	12084.14
933	9558.79
934	7457.12
935	5746.73
936	4382.08
937	3315.81
938	2501.42
939	1890.8
940	1437.73
941	1102.59
942	854.45
943	671.64
944	538.53
945	441.83
946	370.75
947	318.21
948	279.73
949	251.17
950	228.2
951	208
952	189.82
953	173.6
954	159.15
955	146.18
956	134.48
957	123.84
958	113.88
959	104.22
960	94.99
961	86.76
962	80
963	74.25
964	68.41
965	61.92
966	55.3
967	49.6
968	45.4
969	42.09
970	38.78
971	35.45
972	32.6
973	30.46
974	28.93
975	27.56
976	25.97
977	24.3
978	22.71
979	21.02
980	19.34
981	18.06
982	17.12
983	16.06
984	14.86
985	13.75
986	12.57
987	11.38
988	10.7
989	10.34
990	9.92
991	9.85
992	10.21
993	10.05
994	8.87
995	7.42
996	6.56
997	6.33
998	6.49
999	6.71
1000	6.21
1001	4.84
1002	3.81
1003	4.11
1004	5.24
1005	6.11
1006	6.19
1007	5.54
1008	4.57
1009	3.78
1010	3.34
1011	3.24
1012	3.5
1013	4.19
1014	5.1
1015	5.84
1016	6.34
1017	7.11
1018	8.46
1019	9.94
1020	11.15
1021	12.37
1022	13.93
1023	15.59
1024	17.38
1025	19.97
1026	23.52
1027	27.41
1028	31.35
1029	35.56
1030	40.34
1031	45.71
1032	51.08
1033	55.74
1034	59.46
1035	62.64
1036	65.56
1037	68.03
1038	69.71
1039	70.27
1040	69.46
1041	67.34
1042	64.54
1043	62.08
1044	60.2
1045	58.04
1046	55.1
1047	52.2
1048	50.04
1049	48.44
1050	46.83
1051	44.8
1052	42.21
1053	39.41
1054	36.98
1055	35.12
1056	33.8
1057	32.84
1058	31.94
1059	30.8
1060	29.37
1061	27.79
1062	26.42
1063	25.42
1064	24.52
1065	23.38
1066	22.12
1067	21.01
1068	20.12
1069	19.45
1070	19.02
1071	18.66
1072	18.04
1073	16.93
1074	15.74
1075	15.36
1076	16.01
1077	16.85
1078	16.86
1079	15.97
1080	14.71
1081	13.53
1082	12.51
1083	11.55
1084	10.49
1085	9.13
1086	7.46
1087	6.17
1088	5.93
1089	6.28
1090	6.16
1091	5.11
1092	3.49
1093	2.41
1094	2.98
1095	5.15
1096	8.25
1097	11.75
1098	15.3
1099	18.58
1100	21.21
1101	22.46
1102	21.33
1103	17.3
1104	11.44
1105	6.02
1106	2.76
1107	1.45
1108	0.45
1109	0
1110	0
1111	0
1112	0
1113	0
1114	0
1115	0
1116	0
1117	0.08
1118	0
1119	0
1120	0
1121	0
1122	0
1123	0
1124	0
1125	0
1126	0
1127	0
1128	0
1129	0
1130	0
1131	0
1132	0
1133	0
1134	0
1135	0
1136	2.11
1137	1.17
1138	0.31
1139	0
1140	0.11
1141	0.38
1142	0.46
1143	0.19
1144	0.01
1145	0.15
1146	0.21
1147	0.07
1148	0
1149	0
1150	0
1151	0
1152	0
1153	0
1154	1.01
1155	1.39
1156	1.1
1157	0.48
1158	0
1159	0
1160	1.03
1161	2.25
1162	2.48
1163	1.76
1164	1
1165	0.73
1166	0.94
1167	1.32
1168	1.68
1169	1.95
1170	1.79
1171	1
1172	0.14
1173	0
1174	0.59
1175	1.32
1176	1.83
1177	2.09
1178	2.3
1179	2.56
1180	2.64
1181	2.28
1182	1.44
1183	0.53
1184	0.01
1185	0
1186	0.24
1187	0.53
1188	0.56
1189	0.43
1190	0.28
1191	0
1192	0
1193	0
1194	0
1195	0
1196	0
1197	0
1198	0
1199	0
