# Supplementary material for: Improvement of Peak Integration in Capillary Electrophoresis: Reference Data Set No. 1
Source: Electrophoresis. 2026 Mar 11;47(4):276–94. doi: 10.1002/elps.70077 (PMC13084974; doi:10.1002/elps.70077)
Supplement: Supplementary file 2 — Supporting File 2: elps70077‐sup‐0002‐RawElectropherograms.zip. [file ELPS-47--s002.zip › Raw Electropherograms/com1-type5-sam7-R.csv]

1	0
2	0
3	0
4	0
5	0
6	0.32
7	0.66
8	0.61
9	0.35
10	0.36
11	0.7
12	0.93
13	0.96
14	1.05
15	1.09
16	0.97
17	1.02
18	1.55
19	1.44
20	1.18
21	1.13
22	1.16
23	0.89
24	0.35
25	0
26	0
27	0
28	0
29	0
30	0
31	0
32	0
33	0
34	0.25
35	0.84
36	1.35
37	1.37
38	1.04
39	0.87
40	1.22
41	1.98
42	2.6
43	2.5
44	1.79
45	1.05
46	0.5
47	0.07
48	0
49	0.53
50	1.4
51	1.9
52	1.62
53	0.82
54	0
55	0.56
56	1.58
57	2.36
58	2.31
59	1.87
60	1.71
61	1.51
62	0.88
63	0.41
64	0.74
65	1.76
66	2.75
67	2.99
68	2.33
69	1.28
70	0.38
71	0
72	0.33
73	1.17
74	2.02
75	2.71
76	3.12
77	2.88
78	2.01
79	1.16
80	0.78
81	0.87
82	1.22
83	1.32
84	0.91
85	0.32
86	0
87	0.07
88	0.48
89	1.27
90	1.58
91	1.82
92	1.86
93	1.75
94	1.61
95	1.45
96	1.32
97	1.19
98	0.91
99	0.79
100	1.41
101	2.39
102	2.69
103	1.98
104	1.06
105	0.83
106	1.44
107	2.18
108	2.32
109	1.83
110	1.31
111	1.15
112	1.35
113	1.8
114	2.14
115	1.84
116	1.03
117	0
118	0
119	0
120	0
121	0.83
122	1.5
123	1.67
124	1.65
125	1.49
126	1.4
127	1.33
128	1.49
129	1.79
130	1.64
131	0.94
132	0.23
133	0
134	0
135	0
136	0
137	0
138	0
139	0
140	0.49
141	0.37
142	0.5
143	0.93
144	1.01
145	0.83
146	0.74
147	0.76
148	0.69
149	0.1
150	0
151	0
152	0
153	0
154	0.24
155	0.87
156	1.36
157	1.6
158	1.62
159	1.27
160	0.3
161	0
162	0
163	0
164	0
165	0
166	0
167	0.49
168	0.95
169	0.69
170	0.07
171	0
172	0
173	0
174	0
175	0
176	0
177	0
178	0
179	0
180	0
181	0
182	0
183	0.67
184	0.88
185	0.29
186	0
187	0
188	0
189	0
190	0
191	0
192	0
193	0
194	0
195	0.08
196	0
197	0.27
198	1.23
199	2.12
200	2.3
201	1.45
202	0.01
203	0
204	0
205	0
206	0.38
207	1.14
208	1.33
209	1.55
210	1.75
211	1.25
212	0.43
213	0.01
214	0
215	0
216	0
217	0
218	0
219	0
220	0.8
221	0.91
222	0.48
223	0
224	0
225	0
226	0
227	0.37
228	0.53
229	0.1
230	0.14
231	0.53
232	0
233	0
234	0
235	0
236	0.53
237	0.06
238	0
239	0
240	0
241	0
242	0
243	0
244	0
245	0.11
246	0.89
247	0.8
248	0.47
249	0.75
250	1.1
251	0.62
252	0
253	0
254	0.21
255	0.12
256	0
257	0
258	0
259	0.21
260	0.4
261	0.64
262	0.85
263	1.04
264	1.23
265	1.22
266	0.73
267	0
268	0.5
269	1.16
270	1.19
271	0.78
272	0.41
273	0.38
274	0.65
275	0.96
276	1.07
277	0.94
278	0.6
279	0.23
280	0.12
281	0.54
282	1.24
283	1.5
284	0.91
285	0.03
286	0
287	0
288	0
289	0
290	0
291	0
292	0
293	0
294	0
295	0
296	0.04
297	0
298	0
299	0
300	0.06
301	0
302	0
303	0
304	0
305	0
306	0
307	0
308	0
309	0
310	0
311	0
312	0
313	0
314	0
315	0
316	0
317	0
318	0
319	0
320	0
321	0
322	0
323	0
324	0
325	0
326	0
327	0
328	0
329	0.05
330	0.04
331	0
332	0
333	0
334	0
335	0
336	0
337	0
338	0
339	0
340	0
341	0
342	0
343	0
344	0
345	0
346	0
347	0
348	0
349	0
350	0
351	0
352	0
353	0
354	0
355	0
356	0
357	0
358	0
359	0
360	0
361	0
362	0
363	0
364	0
365	0
366	0
367	0
368	0
369	0
370	0
371	0
372	0
373	0
374	0
375	0
376	0.09
377	0.5
378	0.55
379	0.14
380	0
381	0
382	0
383	0
384	0
385	0
386	0
387	0
388	0
389	0
390	0
391	0
392	0
393	0
394	0
395	0
396	0
397	0
398	0
399	0
400	0
401	0
402	0
403	0
404	0
405	0
406	0
407	0
408	0
409	0
410	0
411	0
412	0
413	0
414	0
415	0
416	0
417	0
418	0
419	0
420	0
421	0
422	0
423	0
424	0
425	0
426	0
427	0
428	0
429	0
430	0
431	0
432	0
433	0
434	0
435	0
436	0
437	0
438	0
439	0
440	0
441	0
442	0
443	0
444	0
445	0
446	0
447	0
448	0
449	0
450	0
451	0
452	0
453	0
454	0
455	0
456	0
457	0
458	0
459	2.12
460	12.37
461	40.52
462	95.57
463	177.28
464	282.79
465	422.53
466	614.02
467	849.32
468	1083.6
469	1269.42
470	1392.77
471	1470.25
472	1523.64
473	1563.59
474	1588.14
475	1587.72
476	1550.09
477	1463.5
478	1320.5
479	1124.38
480	655.82
481	441.2
482	270.17
483	150.65
484	77.81
485	38.91
486	20.52
487	13.25
488	11.63
489	12.4
490	14.26
491	25.27
492	96.23
493	390.28
494	1204.42
495	2734.82
496	4608.76
497	5826.72
498	5583.68
499	4107.2
500	2370.27
501	1123.78
502	480.47
503	212.99
504	108.5
505	62.77
506	38.79
507	25.15
508	17.77
509	14.16
510	12.93
511	13.67
512	16.41
513	21.47
514	29.28
515	52.44
516	65.74
517	77.79
518	86.36
519	90.1
520	88.99
521	83.89
522	76.13
523	67.14
524	57.72
525	48.15
526	38.76
527	29.95
528	22.05
529	15.54
530	10.8
531	7.74
532	5.86
533	4.35
534	2.74
535	1.41
536	0.89
537	1.13
538	1.59
539	1.86
540	1.87
541	1.78
542	1.83
543	2.36
544	3.5
545	4.79
546	5.89
547	7.14
548	8.41
549	9.08
550	9.34
551	9.64
552	9.83
553	9.59
554	9.23
555	9.54
556	10.7
557	12.5
558	14.82
559	17.31
560	19.45
561	21.02
562	22.07
563	22.64
564	22.32
565	20.51
566	17.24
567	13.18
568	9.09
569	5.44
570	2.46
571	0.36
572	0
573	0
574	0
575	0
576	0
577	0
578	0
579	0
580	0
581	1.38
582	3.12
583	3.83
584	3.01
585	1.33
586	0
587	0
588	0.28
589	0.82
590	1.56
591	2.52
592	3.6
593	5.23
594	8.24
595	12.67
596	17.25
597	20.52
598	21.78
599	20.81
600	17.96
601	14.47
602	11.78
603	10.65
604	11.39
605	15.16
606	24.63
607	42.5
608	68.66
609	98.76
610	124.78
611	137.72
612	132.39
613	111.17
614	82.54
615	55.42
616	35.09
617	22.52
618	15.93
619	13.02
620	12.01
621	11.86
622	12.02
623	11.67
624	10.27
625	8.09
626	5.94
627	4.43
628	3.49
629	2.48
630	1.13
631	0.24
632	0.48
633	1.33
634	2.15
635	2.81
636	3.24
637	3.37
638	3.24
639	3.09
640	3.4
641	4.08
642	4.21
643	3.4
644	2.5
645	2.35
646	2.59
647	2.47
648	1.87
649	0.95
650	0.04
651	0
652	0
653	0
654	0.39
655	0.5
656	0.01
657	0
658	0
659	0
660	0
661	0
662	0
663	0
664	0
665	0
666	0
667	0
668	0
669	0
670	0.1
671	0.25
672	0.38
673	0.37
674	0
675	0
676	0
677	0
678	0
679	0
680	0
681	0
682	1.22
683	5.85
684	13.51
685	23.25
686	34.22
687	44.82
688	52.31
689	54.93
690	53.67
691	50.92
692	47.8
693	39.96
694	36.9
695	35.97
696	37.07
697	39.01
698	40.11
699	38.93
700	34.81
701	28.31
702	21.32
703	15.68
704	11.81
705	9.16
706	7.18
707	5.36
708	3.38
709	1.43
710	0
711	0
712	0
713	0
714	0
715	0
716	0
717	0
718	0
719	0
720	0
721	0
722	0
723	0
724	0
725	0
726	0
727	0
728	0
729	0
730	0
731	0
732	0
733	0
734	0
735	0
736	0
737	0
738	0
739	0
740	0
741	0
742	0
743	0
744	0
745	0
746	0
747	0
748	0
749	0
750	0
751	0
752	0
753	0
754	0
755	0
756	0
757	0
758	0
759	0
760	0
761	0
762	0
763	0
764	0
765	0
766	0
767	0
768	0
769	0
770	0
771	0
772	0
773	1.37
774	3.47
775	6.84
776	12.48
777	20.6
778	30.78
779	42.83
780	55.8
781	67.06
782	74.02
783	75.77
784	72.61
785	65.55
786	56.3
787	46.53
788	37.28
789	29.04
790	21.83
791	15.75
792	11.18
793	8.08
794	5.88
795	4.1
796	2.66
797	1.71
798	1.28
799	0.88
800	0
801	0
802	0
803	0
804	0
805	0
806	0
807	0
808	0
809	0
810	0
811	0
812	0
813	0
814	0
815	0
816	0
817	0
818	0
819	0
820	0
821	0
822	0
823	0
824	0
825	0
826	0
827	0
828	0
829	0
830	0
831	0
832	0
833	0
834	0
835	0.3
836	1.11
837	2.47
838	5.32
839	9.78
840	15.49
841	22.12
842	29.89
843	39.14
844	49.37
845	59.55
846	69.36
847	79.18
848	89.06
849	98.58
850	107.1
851	113.48
852	116.4
853	115.53
854	111.63
855	105.3
856	96.68
857	86.17
858	74.73
859	63.23
860	52.25
861	42.38
862	34.14
863	27.49
864	22.09
865	17.72
866	14.18
867	11.29
868	9.19
869	7.94
870	7.12
871	5.35
872	4.51
873	3.75
874	3.48
875	4.2
876	5.78
877	7.73
878	10
879	13.11
880	17.7
881	24.04
882	32.32
883	43.52
884	59.7
885	82.8
886	114.37
887	156.02
888	208.86
889	272.01
890	341.53
891	411.29
892	474.79
893	526.14
894	560.26
895	573.78
896	565.61
897	537.24
898	493.43
899	441.21
900	387.41
901	337.4
902	294.29
903	259.31
904	233.62
905	218.75
906	223.81
907	242.9
908	272
909	309.77
910	353.74
911	400.73
912	448
913	494.34
914	541.22
915	594.14
916	662.49
917	759.11
918	902.49
919	1120.04
920	1452.39
921	1967.16
922	2796.98
923	4212.81
924	6696
925	10875.95
926	17202.84
927	25480.12
928	34654.11
929	43134.16
930	49491.88
931	53067.56
932	54038.02
933	52997.8
934	50559.01
935	47219.32
936	43343.88
937	39176.12
938	34890.41
939	30635.4
940	26534.69
941	22669.72
942	15827.67
943	12928.44
944	10408.54
945	8265.83
946	6480.29
947	5020.01
948	3849.19
949	2928.65
950	2216.39
951	1673.74
952	1266.87
953	964.23
954	738.97
955	571.98
956	449.14
957	358.22
958	289.48
959	236.48
960	195.6
961	164.53
962	140.7
963	121.58
964	105.79
965	92.67
966	81.69
967	72.71
968	65.58
969	59.65
970	54.25
971	49.03
972	44.04
973	39.58
974	35.83
975	32.73
976	29.95
977	23.84
978	21.31
979	19.83
980	18.89
981	18
982	17.08
983	16
984	14.67
985	13.21
986	11.82
987	10.89
988	10.29
989	9.45
990	8.64
991	8.54
992	8.65
993	8.13
994	7.42
995	7.41
996	7.82
997	7.84
998	7.33
999	6.65
1000	6.09
1001	5.66
1002	5.18
1003	4.73
1004	4.47
1005	4.16
1006	3.59
1007	3
1008	2.76
1009	2.94
1010	3.24
1011	3.13
1012	2.51
1013	2.24
1014	2.34
1015	1.71
1016	0.96
1017	0.97
1018	1.65
1019	2.43
1020	2.94
1021	2.98
1022	2.56
1023	1.95
1024	1.54
1025	1.65
1026	2.32
1027	2.99
1028	3.22
1029	3.1
1030	2.95
1031	3.11
1032	3.89
1033	5.01
1034	5.78
1035	6.33
1036	7.53
1037	9.63
1038	12.05
1039	14.36
1040	16.63
1041	19.16
1042	22.23
1043	26.1
1044	30.8
1045	35.93
1046	40.99
1047	50.64
1048	55.29
1049	59.52
1050	63.01
1051	65.38
1052	66.59
1053	67.12
1054	67.19
1055	66.28
1056	64.08
1057	61.32
1058	58.98
1059	57.11
1060	55.04
1061	52.47
1062	49.63
1063	46.82
1064	44.25
1065	41.83
1066	39.38
1067	37.22
1068	35.64
1069	34.09
1070	31.86
1071	29.32
1072	27.46
1073	26.73
1074	26.51
1075	25.9
1076	24.84
1077	23.68
1078	22.32
1079	20.66
1080	19.01
1081	17.75
1082	16.89
1083	16.18
1084	15.14
1085	15.02
1086	14.76
1087	14.47
1088	14.54
1089	14.83
1090	15.05
1091	15.32
1092	15.61
1093	15.41
1094	14.54
1095	13.67
1096	13.43
1097	13.51
1098	13.3
1099	12.59
1100	11.48
1101	10.11
1102	8.59
1103	7.03
1104	5.6
1105	4.51
1106	3.67
1107	2.54
1108	1.07
1109	0
1110	0
1111	0.3
1112	0.48
1113	0.27
1114	0
1115	0
1116	0
1117	0
1118	0
1119	0
1120	0.7
1121	0.66
1122	0.12
1123	0
1124	0.51
1125	1.2
1126	1.16
1127	0.54
1128	0.07
1129	0
1130	0.1
1131	0.38
1132	0.74
1133	0.73
1134	0.26
1135	0
1136	0.19
1137	0.65
1138	0.98
1139	1.1
1140	0.9
1141	0.56
1142	0.41
1143	0.29
1144	0
1145	0
1146	0.27
1147	0.41
1148	0.27
1149	0.43
1150	1.25
1151	2.12
1152	2.25
1153	1.6
1154	0.9
1155	1.46
1156	2
1157	1.97
1158	1.5
1159	1.1
1160	1.01
1161	0.95
1162	0.61
1163	0
1164	0
1165	0
1166	0
1167	0
1168	0
1169	0
1170	0
1171	0
1172	0
1173	0
1174	0
1175	0
1176	0
1177	0
1178	0
1179	0
1180	0
1181	0
1182	0
1183	0
1184	0
1185	0
1186	0
1187	0
1188	0
1189	0
1190	0
1191	0
1192	0
1193	0
1194	0
1195	0
1196	0
1197	0
1198	0
1199	0
