# Supplementary material for: Improvement of Peak Integration in Capillary Electrophoresis: Reference Data Set No. 1
Source: Electrophoresis. 2026 Mar 11;47(4):276–94. doi: 10.1002/elps.70077 (PMC13084974; doi:10.1002/elps.70077)
Supplement: Supplementary file 2 — Supporting File 2: elps70077‐sup‐0002‐RawElectropherograms.zip. [file ELPS-47--s002.zip › Raw Electropherograms/com1-type5-sam8-R.csv]

1	0
2	0
3	0
4	0
5	0
6	0
7	0
8	0
9	0
10	0
11	0
12	0
13	0
14	1.11
15	1.87
16	2.18
17	2.32
18	2.32
19	2.04
20	1.47
21	0.8
22	0.2
23	0
24	0.27
25	0.92
26	1.58
27	2.42
28	3.3
29	3.67
30	3.43
31	2.86
32	2.05
33	1.24
34	0.96
35	1.32
36	2.34
37	2.39
38	2.07
39	1.73
40	1.83
41	2.11
42	2.1
43	2.06
44	2.08
45	1.65
46	0.89
47	0.62
48	1
49	1.56
50	1.95
51	2.04
52	1.67
53	1.04
54	0.61
55	0.51
56	0.48
57	0.44
58	0.54
59	0.83
60	1.24
61	1.58
62	1.92
63	2.34
64	2.48
65	2.01
66	1.26
67	0.7
68	0.37
69	0.28
70	0.54
71	1.04
72	1.51
73	1.65
74	1.31
75	0.88
76	0.88
77	1.3
78	1.8
79	1.97
80	1.57
81	0.99
82	0.87
83	1.13
84	1.34
85	1.28
86	0.89
87	0.28
88	0
89	0.31
90	1.02
91	1.48
92	1.42
93	0.94
94	0.73
95	1.34
96	2.03
97	1.84
98	1.12
99	0.78
100	1.03
101	1.28
102	1.08
103	0.47
104	0
105	0.02
106	0.31
107	1.08
108	2.3
109	2.99
110	2.64
111	1.84
112	1.55
113	1.91
114	2.28
115	2.06
116	1.38
117	0.76
118	0
119	0
120	0.17
121	0.71
122	1.54
123	2.39
124	3.01
125	3.02
126	2.45
127	2.13
128	2.42
129	2.57
130	2.06
131	1.29
132	0.87
133	1.1
134	1.72
135	2.14
136	1.94
137	1.37
138	1.01
139	0.87
140	0.52
141	0
142	0
143	0.08
144	0.75
145	1.37
146	1.83
147	2.34
148	2.83
149	3.06
150	2.91
151	2.26
152	1.22
153	0.3
154	0
155	0
156	0.03
157	0.52
158	0.84
159	1.11
160	1.64
161	2.26
162	2.59
163	2.54
164	2.27
165	1.9
166	1.51
167	1.36
168	1.6
169	1.74
170	1.2
171	0.24
172	0
173	0
174	0
175	0
176	0
177	0
178	0
179	0
180	0
181	0
182	0
183	0
184	0.11
185	0.98
186	1.65
187	1.9
188	1.65
189	1
190	0.49
191	0.55
192	0.9
193	1.19
194	1.54
195	1.8
196	1.5
197	0.82
198	0.19
199	0
200	0
201	0
202	0
203	0
204	0
205	0
206	0.26
207	0.89
208	1.92
209	2.8
210	3
211	2.46
212	1.61
213	1.01
214	0.74
215	0.51
216	0.51
217	0.91
218	1.1
219	0.64
220	0.03
221	0
222	0
223	0
224	0.55
225	0.8
226	0.61
227	0.45
228	0.5
229	0.78
230	1.16
231	1.34
232	1.29
233	1.13
234	0.67
235	0
236	0
237	0
238	0.09
239	0.35
240	0.38
241	0.34
242	0.66
243	1.22
244	1.36
245	0.81
246	0.02
247	0
248	1.33
249	2.06
250	2.01
251	1.37
252	0.9
253	0.66
254	0.37
255	0.39
256	1.03
257	1.68
258	1.64
259	1.18
260	1.02
261	1.1
262	1.14
263	1.46
264	2.21
265	2.84
266	3.01
267	2.91
268	2.7
269	2.21
270	1.67
271	1.68
272	1.94
273	1.62
274	0.78
275	0.02
276	0
277	0.28
278	1.3
279	1.9
280	1.83
281	1.69
282	1.7
283	1.61
284	1.37
285	0.99
286	0.4
287	0
288	0
289	0
290	0
291	0
292	0
293	0
294	0
295	0.09
296	0.38
297	0.64
298	0.84
299	1.07
300	1.43
301	1.62
302	1.23
303	0.62
304	0.39
305	0.53
306	0.61
307	0.73
308	0.99
309	1.05
310	0.96
311	1.27
312	1.76
313	1.55
314	0.45
315	0
316	0
317	0
318	0
319	0
320	0
321	0
322	0
323	0.15
324	0.58
325	0.9
326	0.91
327	0.51
328	0.18
329	0.23
330	0.52
331	0.91
332	1.29
333	1.42
334	1.18
335	0.72
336	0.25
337	0
338	0
339	0
340	0
341	0
342	0
343	0
344	0
345	0
346	0
347	0
348	0
349	0
350	0
351	0
352	0
353	0
354	0
355	0
356	0
357	0
358	0
359	0
360	0
361	0
362	0
363	0
364	0
365	0
366	0
367	0
368	0
369	0
370	0.11
371	0.23
372	0.37
373	0.44
374	0.21
375	0
376	0.04
377	0.05
378	0
379	0
380	0
381	0.07
382	0.36
383	0.46
384	0.43
385	0.51
386	0.85
387	1.05
388	0.71
389	0.05
390	0
391	0
392	0
393	0
394	0
395	0.11
396	0.49
397	0.49
398	0.25
399	0.07
400	0.12
401	0.27
402	0.3
403	0.12
404	0
405	0
406	0
407	0
408	0
409	0
410	0
411	0
412	0
413	0
414	0
415	0
416	0
417	0
418	0
419	0
420	0
421	0
422	0
423	0
424	0
425	0
426	0
427	0
428	0
429	0
430	0
431	0
432	0
433	0
434	0
435	0
436	0
437	0
438	0
439	0
440	0
441	0
442	0
443	0
444	0
445	0
446	0
447	0
448	0
449	0
450	0
451	0
452	0
453	0
454	0
455	0
456	0
457	0
458	0
459	0.66
460	6.63
461	24.14
462	129.18
463	220.21
464	339.28
465	498.57
466	698.03
467	906.6
468	1081.72
469	1203.36
470	1279.96
471	1329.83
472	1364.52
473	1384.92
474	1384.93
475	1354.96
476	1284.56
477	1166.97
478	1003.72
479	807.93
480	603.84
481	418.6
482	271.28
483	167.68
484	102.65
485	66.19
486	48.37
487	40.97
488	38.09
489	36.85
490	37.04
491	44.71
492	99.14
493	335.91
494	1014.48
495	2322.73
496	3959.33
497	5053.43
498	4873.66
499	3595.37
500	2075.49
501	986.44
502	428.93
503	199.02
504	109.76
505	71.79
506	52.54
507	40.66
508	32.59
509	27.6
510	25.38
511	25.62
512	28.22
513	33.34
514	41.33
515	51.84
516	63.23
517	73.47
518	80.9
519	84.38
520	83.79
521	79.88
522	73.34
523	64.71
524	54.85
525	45.15
526	36.79
527	29.64
528	23.1
529	17.34
530	12.82
531	9.58
532	7.51
533	5.43
534	4.62
535	3.81
536	3.13
537	2.78
538	2.92
539	3.52
540	4.28
541	4.77
542	5.03
543	5.62
544	6.91
545	8.35
546	8.88
547	8.36
548	7.93
549	8.33
550	8.99
551	9.17
552	8.87
553	8.47
554	8.4
555	9.22
556	11.09
557	13.26
558	15.06
559	16.68
560	18.33
561	20
562	21.58
563	22.28
564	21.01
565	17.94
566	14.21
567	10.6
568	7.23
569	4.1
570	1.61
571	0.49
572	0.67
573	1.07
574	0.91
575	0.26
576	0
577	0
578	0.15
579	1.72
580	3.98
581	6.14
582	7.17
583	6.9
584	5.75
585	4.05
586	2.56
587	1.98
588	2.02
589	2.17
590	2.47
591	3.15
592	4.33
593	6.25
594	9.2
595	13.06
596	17.03
597	19.91
598	20.75
599	19.12
600	15.66
601	12.1
602	10.06
603	9.93
604	16.26
605	26.27
606	43.73
607	68.23
608	95.06
609	115.68
610	121.88
611	111.17
612	88.4
613	62.41
614	40.88
615	27.06
616	19.73
617	15.85
618	13.47
619	12.22
620	11.95
621	11.93
622	11.58
623	10.84
624	9.64
625	8.07
626	6.68
627	5.75
628	4.91
629	3.81
630	2.76
631	2.49
632	3.28
633	4.54
634	5.42
635	5.71
636	5.77
637	5.85
638	6
639	6.23
640	6.4
641	6.14
642	5.41
643	4.75
644	4.45
645	4.1
646	3.54
647	3.18
648	2.86
649	2.07
650	1.16
651	0.84
652	0.99
653	1.09
654	1.04
655	0.89
656	0.66
657	0.41
658	0.27
659	0.5
660	0.9
661	0.97
662	0.81
663	0.79
664	0.84
665	0.99
666	1.41
667	1.84
668	2.04
669	2.2
670	2.41
671	2.39
672	2.06
673	1.63
674	1.29
675	1.4
676	1.91
677	2.58
678	2.99
679	3.06
680	3.87
681	7.14
682	13.89
683	23.63
684	34.47
685	43.66
686	49.06
687	50.48
688	49.41
689	47.2
690	43.9
691	39.33
692	34.85
693	32.77
694	33.81
695	36.28
696	37.59
697	36.04
698	31.8
699	26.38
700	21.22
701	16.92
702	13.66
703	11.5
704	10.05
705	8.64
706	6.91
707	5.09
708	3.65
709	2.91
710	2.57
711	1.8
712	0.37
713	0
714	0
715	0.31
716	0.6
717	0.15
718	0
719	0
720	0
721	0
722	0
723	0
724	0
725	0
726	0
727	0
728	0
729	0
730	0
731	0.34
732	0.18
733	0
734	0
735	0
736	0
737	0
738	0
739	0
740	0
741	0
742	0
743	0
744	0
745	0
746	0
747	0
748	0
749	0
750	0
751	0
752	0
753	0
754	0
755	0
756	0
757	0
758	0
759	0
760	0
761	0
762	0
763	0.06
764	0.8
765	0.98
766	0.78
767	0.72
768	0.72
769	0.81
770	1.4
771	2.77
772	5.23
773	9.66
774	16.97
775	27.07
776	38.7
777	50.23
778	60.28
779	67.46
780	70.28
781	68.31
782	62.68
783	55
784	46.24
785	36.97
786	28.17
787	21.19
788	16.47
789	12.85
790	9.37
791	6.52
792	4.72
793	3.35
794	2.13
795	1.54
796	1.69
797	1.98
798	2.12
799	2.23
800	2.23
801	1.86
802	1.37
803	1.18
804	1.04
805	0.38
806	0
807	0
808	0
809	0
810	0
811	0
812	0
813	0
814	0
815	0
816	0
817	0
818	0
819	0
820	0
821	0
822	0.53
823	0.91
824	0.93
825	0.21
826	0
827	0
828	0
829	0
830	0
831	0.51
832	1.57
833	3.44
834	6.49
835	10.13
836	14.1
837	19.41
838	26.76
839	35.38
840	44.05
841	52.45
842	60.97
843	69.93
844	79
845	87.18
846	93.83
847	99.19
848	103.13
849	104.52
850	102.31
851	96.69
852	88.62
853	78.99
854	68.62
855	58.4
856	48.97
857	40.76
858	34.03
859	28.53
860	23.46
861	18.65
862	14.91
863	12.53
864	10.84
865	9.52
866	8.72
867	8.07
868	7.17
869	6.35
870	6.16
871	6.73
872	7.88
873	9.36
874	11.13
875	13.42
876	16.49
877	20.86
878	27.63
879	38.05
880	52.78
881	72.57
882	99.37
883	135.87
884	183.47
885	240.52
886	302.56
887	364.43
888	466.22
889	494.29
890	501.11
891	486.34
892	454.22
893	411.48
894	363.91
895	315.72
896	270.94
897	233.66
898	206.35
899	189.24
900	181.59
901	183.08
902	193.78
903	213.76
904	242.23
905	277.01
906	315.7
907	356.75
908	398.63
909	440.59
910	485.19
911	539.75
912	617.02
913	736.33
914	923.48
915	1213.86
916	1670.33
917	2432.46
918	3809.76
919	6353.87
920	10718.94
921	17215.04
922	25338.1
923	33742.92
924	40805.96
925	45402.84
926	47306.04
927	46982.31
928	45124.54
929	42318.18
930	38953.07
931	35280.89
932	31479.29
933	27684.15
934	24007.11
935	20534.63
936	17327.91
937	14429.45
938	11860.44
939	9624.81
940	7719.35
941	6131.77
942	4837.82
943	3805.66
944	2999
945	2378.68
946	1905.84
947	1546.71
948	1275.27
949	1070.87
950	915.53
951	794.93
952	699.68
953	623.81
954	562.15
955	509.72
956	463.35
957	421.96
958	385.17
959	323.98
960	298.41
961	274.73
962	252.15
963	230.86
964	211.23
965	193.18
966	176.62
967	161.46
968	147.36
969	134.15
970	121.96
971	111
972	101.32
973	92.64
974	84.62
975	77.11
976	70.15
977	63.91
978	58.54
979	53.89
980	49.58
981	45.41
982	41.61
983	38.21
984	34.78
985	31.12
986	27.69
987	25.03
988	23.29
989	22.19
990	21.07
991	19.45
992	17.57
993	16.13
994	15.45
995	15.07
996	14.28
997	12.93
998	11.39
999	10.01
1000	8.89
1001	8.07
1002	7.6
1003	7.58
1004	8.01
1005	8.45
1006	8.28
1007	7.33
1008	6.15
1009	5.44
1010	5.56
1011	6.21
1012	6.5
1013	5.87
1014	5.02
1015	4.93
1016	5.32
1017	5.36
1018	5.01
1019	4.7
1020	4.98
1021	5.97
1022	6.96
1023	7.36
1024	7.48
1025	7.74
1026	8.2
1027	8.9
1028	9.86
1029	11.03
1030	14.09
1031	16.15
1032	18.63
1033	21.9
1034	26
1035	30.28
1036	34.46
1037	38.89
1038	43.46
1039	47.56
1040	50.76
1041	53.05
1042	55.01
1043	57.24
1044	59.42
1045	60.73
1046	60.84
1047	60.1
1048	58.83
1049	57.01
1050	54.88
1051	53.08
1052	51.6
1053	49.67
1054	46.98
1055	44.14
1056	41.82
1057	39.99
1058	38.22
1059	36.19
1060	34.05
1061	32.4
1062	31.6
1063	31.12
1064	30.33
1065	29.14
1066	27.76
1067	26.45
1068	25.41
1069	24.53
1070	23.53
1071	22.41
1072	21.45
1073	20.58
1074	19.56
1075	18.7
1076	18.45
1077	18.45
1078	18.07
1079	17.61
1080	17.49
1081	17.33
1082	16.82
1083	16.45
1084	16.56
1085	16.69
1086	16.34
1087	15.52
1088	14.64
1089	14.07
1090	13.83
1091	13.6
1092	13.05
1093	11.98
1094	10.44
1095	8.73
1096	7.18
1097	5.92
1098	5.04
1099	4.6
1100	4.26
1101	2.48
1102	1.99
1103	1.95
1104	1.68
1105	1.16
1106	0.81
1107	0.54
1108	0.12
1109	0
1110	0
1111	0.2
1112	0.19
1113	0.2
1114	0.77
1115	1.64
1116	1.93
1117	1.75
1118	1.9
1119	2.17
1120	1.95
1121	1.46
1122	1.03
1123	0.51
1124	0
1125	0
1126	0.07
1127	0.37
1128	0.86
1129	1.22
1130	1.17
1131	0.92
1132	0.69
1133	0.34
1134	0
1135	0.45
1136	1.21
1137	1.77
1138	1.7
1139	1.12
1140	0.6
1141	0.5
1142	0.76
1143	1.19
1144	1.34
1145	0.84
1146	0.15
1147	0
1148	0.18
1149	0.37
1150	0.59
1151	1.08
1152	1.61
1153	1.82
1154	1.77
1155	1.7
1156	1.51
1157	1.27
1158	1.21
1159	1.24
1160	1.23
1161	1.3
1162	1.24
1163	0.84
1164	0.62
1165	0.92
1166	1.13
1167	0.9
1168	0.57
1169	0.26
1170	0
1171	0.1
1172	1.13
1173	0.93
1174	0.48
1175	0.19
1176	0
1177	0.22
1178	0.16
1179	0
1180	0
1181	0
1182	0
1183	0
1184	0
1185	0
1186	0
1187	0
1188	0
1189	0
1190	0
1191	0
1192	0
1193	0
1194	0
1195	0
1196	0
1197	0
1198	0
1199	0
