# Supplementary material for: Improvement of Peak Integration in Capillary Electrophoresis: Reference Data Set No. 1
Source: Electrophoresis. 2026 Mar 11;47(4):276–94. doi: 10.1002/elps.70077 (PMC13084974; doi:10.1002/elps.70077)
Supplement: Supplementary file 2 — Supporting File 2: elps70077‐sup‐0002‐RawElectropherograms.zip. [file ELPS-47--s002.zip › Raw Electropherograms/com1-type5-sam9-R.csv]

1	0
2	0
3	0
4	0
5	0.04
6	0.05
7	0
8	0
9	0.22
10	0.26
11	0.03
12	0.16
13	0.96
14	1.66
15	1.36
16	0.48
17	0
18	0.26
19	0.72
20	0.99
21	1.12
22	1.15
23	0.93
24	0.44
25	0.05
26	0.08
27	0.13
28	0.32
29	0.64
30	0.73
31	0.61
32	0.66
33	0.88
34	0.93
35	0.89
36	1.02
37	1.14
38	1.02
39	0.73
40	0.43
41	0.36
42	0.75
43	1.37
44	1.59
45	1.17
46	0.59
47	0.31
48	0.2
49	0.05
50	0
51	0.24
52	0.69
53	1.27
54	1.97
55	2.68
56	3.12
57	3.1
58	2.61
59	1.7
60	0.65
61	0
62	0.11
63	0.71
64	1.28
65	1.61
66	1.67
67	1.58
68	1.63
69	1.7
70	1.44
71	0.85
72	0.21
73	0
74	0.43
75	1.61
76	1.95
77	2.17
78	2.1
79	1.7
80	1.25
81	1.03
82	0.94
83	0.8
84	0.65
85	0.54
86	0.39
87	0.25
88	0.31
89	0.6
90	1.06
91	1.42
92	1.35
93	0.93
94	0.55
95	0.49
96	0.77
97	1.13
98	1.27
99	1.07
100	0.69
101	0.69
102	1.44
103	2.48
104	3.16
105	3.46
106	3.54
107	3.6
108	3.68
109	3.4
110	2.73
111	2.28
112	2.37
113	2.81
114	3.34
115	3.72
116	3.62
117	2.89
118	0
119	0
120	0
121	0
122	0
123	0
124	1.09
125	1.27
126	0.81
127	0.62
128	0.94
129	1.21
130	1.25
131	1.34
132	1.47
133	1.45
134	1.32
135	1.26
136	1.37
137	1.42
138	0.91
139	0
140	0
141	0
142	0
143	0
144	0.01
145	0
146	0
147	0
148	0
149	0.4
150	1.38
151	1.79
152	1.55
153	1.06
154	0.77
155	1.08
156	1.85
157	2.45
158	2.73
159	3.03
160	2.99
161	1.96
162	0.54
163	0
164	0.17
165	0.88
166	1.5
167	1.51
168	0.74
169	0
170	0
171	0
172	0
173	0
174	0
175	0
176	0
177	0
178	0
179	0
180	0
181	0
182	0
183	0
184	0.27
185	1.09
186	1.79
187	2.09
188	1.95
189	1.41
190	0.53
191	0
192	0
193	0.71
194	1.8
195	2.48
196	2.59
197	2.29
198	2.11
199	2.09
200	1.49
201	0.29
202	0
203	0
204	0
205	0
206	0.57
207	0.89
208	0.54
209	0.27
210	0.37
211	0.5
212	0.32
213	0.04
214	0.31
215	1.19
216	1.73
217	1.4
218	0.78
219	0.46
220	0.24
221	0
222	0
223	0
224	0.11
225	0
226	0
227	0
228	0
229	0.35
230	1.1
231	1.43
232	1.05
233	0
234	0
235	0
236	0
237	0
238	0.48
239	0.39
240	0
241	0
242	0
243	0.01
244	0.2
245	0.63
246	1.22
247	1.48
248	1.25
249	0.67
250	0.07
251	0
252	0.3
253	0.55
254	0.41
255	0.16
256	0.02
257	0.05
258	0.21
259	0.63
260	1.29
261	1.79
262	1.72
263	1.41
264	1.41
265	1.51
266	1.3
267	0.88
268	0.56
269	0.43
270	0.49
271	0.76
272	1.11
273	1.01
274	0
275	0.4
276	0.74
277	0.39
278	0
279	0
280	0
281	0
282	0.47
283	0.72
284	0.24
285	0
286	0.01
287	0.72
288	1.04
289	0.61
290	0
291	0
292	0
293	0
294	0
295	0
296	0
297	0
298	0
299	0
300	0.43
301	0.81
302	0.32
303	0
304	0
305	0.2
306	0.56
307	0.36
308	0
309	0
310	0
311	0
312	0
313	0
314	0
315	0
316	0
317	0
318	0.46
319	1.07
320	1.33
321	1.17
322	0.68
323	0.05
324	0
325	0
326	0
327	0
328	0
329	0
330	0
331	0
332	0
333	0
334	0.45
335	0.53
336	0
337	0
338	0
339	0
340	0
341	0
342	0
343	0
344	0
345	0
346	0
347	0
348	0
349	0
350	0
351	0
352	0
353	0
354	0
355	0
356	0
357	0
358	0.2
359	0.1
360	0
361	0
362	0
363	0
364	0
365	0
366	0
367	0
368	0
369	0
370	0
371	0
372	0
373	0.07
374	0.38
375	0
376	0
377	0
378	0
379	0.09
380	0.16
381	0
382	0
383	0
384	0
385	0
386	0
387	0
388	0
389	0
390	0
391	0
392	0.09
393	0.51
394	0.33
395	0
396	0
397	0
398	0
399	0
400	0
401	0
402	0
403	0
404	0
405	0
406	0
407	0
408	0
409	0
410	0
411	0
412	0
413	0
414	0
415	0
416	0
417	0
418	0
419	0
420	0
421	0
422	0
423	0
424	0
425	0
426	0
427	0
428	0
429	0
430	0
431	0
432	0
433	0
434	0
435	0.18
436	0
437	0
438	0
439	0
440	0
441	0
442	0
443	0
444	0
445	0
446	0
447	0
448	0
449	0
450	0
451	0
452	0
453	0
454	0
455	0
456	0
457	0
458	0
459	5.87
460	27.26
461	75.79
462	157.14
463	268.65
464	413.56
465	606.56
466	848.33
467	1101.53
468	1312.38
469	1455.33
470	1543.29
471	1601.23
472	1673.1
473	1680.96
474	1653.19
475	1574.73
476	1436.94
477	1241.87
478	1004.12
479	750.47
480	513.4
481	319.61
482	181.42
483	95.63
484	49.28
485	27.41
486	18.28
487	15.1
488	15.06
489	16.99
490	23.55
491	63.71
492	255.25
493	870.24
494	2218
495	4192.86
496	5921.57
497	6300.15
498	5098.73
499	3189.7
500	1596.8
501	690.42
502	295.28
503	143.41
504	81.67
505	52.21
506	36.18
507	26.68
508	21.09
509	18.54
510	18.36
511	20.32
512	25.17
513	34.06
514	46.86
515	61.64
516	76.1
517	88.5
518	96.99
519	100.2
520	98.4
521	92.83
522	84.4
523	61.6
524	49.86
525	40.14
526	32.69
527	26.33
528	20.19
529	14.78
530	10.77
531	8.03
532	6.06
533	4.53
534	3.39
535	2.88
536	3.23
537	4.13
538	4.94
539	5.16
540	5.17
541	5.85
542	7
543	7.67
544	8.04
545	8.73
546	9.43
547	9.87
548	10.34
549	10.61
550	10.45
551	10.19
552	10.14
553	10.41
554	11.34
555	13.07
556	15.25
557	17.37
558	19.11
559	20.76
560	22.97
561	25.79
562	28.25
563	28.93
564	26.83
565	22.09
566	16.16
567	11.08
568	7.77
569	5.44
570	3.34
571	1.94
572	1.51
573	1.32
574	1.15
575	1.06
576	1.32
577	2.3
578	4.15
579	6.49
580	8.28
581	8.46
582	6.95
583	4.63
584	2.48
585	1.13
586	0.64
587	0.65
588	1.05
589	2.06
590	3.58
591	5.39
592	7.89
593	11.93
594	17.44
595	22.83
596	25.87
597	25.33
598	21.85
599	17.34
600	13.73
601	12.21
602	13.18
603	17.08
604	25.64
605	42.05
606	68.64
607	102.74
608	134.94
609	152.91
610	149.13
611	126.1
612	94.3
613	64.31
614	41.6
615	27.2
616	19.65
617	16.12
618	14.35
619	13.44
620	13.09
621	13.14
622	12.22
623	10.15
624	7.9
625	6.25
626	5.18
627	4.55
628	4.23
629	4.02
630	3.92
631	3.94
632	3.95
633	3.94
634	4.14
635	4.66
636	5.16
637	5.15
638	4.86
639	4.78
640	4.94
641	5.28
642	5.72
643	5.95
644	5.49
645	4.19
646	2.6
647	1.77
648	2.13
649	2.97
650	3.12
651	2.27
652	1.11
653	0.4
654	0.34
655	0.55
656	0.55
657	0.43
658	0.64
659	1.21
660	1.81
661	2.15
662	2.14
663	1.87
664	1.33
665	0.64
666	0.24
667	0.42
668	0.95
669	1.44
670	1.74
671	2.25
672	2.11
673	1.54
674	1.1
675	1.05
676	0.95
677	0.91
678	2.32
679	6.38
680	13.06
681	22.24
682	33.95
683	46.85
684	57.76
685	63.66
686	63.91
687	60.45
688	55.92
689	51.53
690	47.08
691	43
692	40.9
693	41.94
694	44.82
695	46.33
696	44.26
697	38.95
698	32.18
699	25.67
700	20.25
701	15.68
702	11.72
703	8.69
704	6.83
705	5.62
706	4.33
707	2.84
708	1.63
709	0.99
710	0.68
711	0.31
712	0
713	0
714	0
715	0
716	0
717	0
718	0
719	0
720	0
721	0
722	0
723	0
724	0
725	0
726	0
727	0
728	0
729	0
730	0
731	0
732	0
733	0
734	0
735	0
736	0
737	0
738	0
739	0
740	0
741	0
742	0
743	0
744	0
745	0
746	0
747	0
748	0
749	0
750	0
751	0
752	0
753	0
754	0
755	0
756	0
757	0
758	0
759	0
760	0
761	0
762	0
763	0
764	0
765	0
766	0
767	0
768	0.49
769	1.75
770	5.71
771	11.12
772	19.9
773	31.26
774	44.55
775	58.83
776	72.12
777	82.08
778	86.96
779	86.14
780	80.18
781	70.47
782	58.89
783	47.24
784	36.67
785	27.88
786	21.27
787	16.39
788	12.46
789	9.23
790	6.72
791	4.89
792	3.8
793	3.47
794	3.4
795	2.91
796	1.87
797	0.72
798	0
799	0
800	0
801	0
802	0
803	0
804	0
805	0
806	0
807	0
808	0
809	0
810	0
811	0
812	0
813	0
814	0
815	0
816	0
817	0
818	0
819	0
820	0
821	0
822	0
823	0
824	0
825	0
826	0.01
827	0
828	0
829	0.08
830	1.09
831	2.79
832	5.86
833	10.23
834	15.31
835	21.35
836	29.06
837	38.37
838	48.66
839	59.61
840	71.04
841	82.73
842	94.41
843	105.69
844	116.1
845	124.89
846	130.84
847	132.99
848	131.06
849	124.93
850	114.73
851	101.58
852	87.42
853	74.09
854	62.33
855	51.67
856	41.67
857	33.01
858	26.54
859	22
860	18.33
861	15.05
862	12.48
863	10.73
864	9.35
865	8.08
866	7.04
867	6.32
868	6.04
869	6.38
870	8.55
871	10.67
872	13.71
873	17.83
874	23.53
875	31.31
876	41.71
877	56.13
878	77.23
879	107.63
880	148.76
881	201.52
882	266.31
883	341.6
884	422.55
885	500.78
886	566.52
887	611.82
888	631.69
889	624.26
890	591.96
891	541.42
892	481.12
893	418.91
894	360.79
895	310.58
896	270.65
897	242.83
898	227.98
899	225.47
900	234.34
901	254.55
902	286.39
903	328.6
904	377.5
905	428.43
906	478.58
907	528.12
908	579.19
909	636.97
910	713.76
911	830.47
912	1015.23
913	1306.36
914	1764.93
915	2510.69
916	3813.73
917	6225.79
918	10570.09
919	27066.7
920	37782.59
921	47503.98
922	54338.99
923	57723.22
924	58334.45
925	57128.16
926	54652.73
927	51145.49
928	46863.17
929	42145.32
930	37303.52
931	32547.74
932	27992.92
933	23712.93
934	19774.22
935	16228.87
936	13108.75
937	10426.93
938	8176.57
939	6331.98
940	4851.38
941	3685.22
942	2785.35
943	2104.88
944	1597.49
945	1222.36
946	947.01
947	745.77
948	597.98
949	488.43
950	406.91
951	345.82
952	299.3
953	263.26
954	234.49
955	210.78
956	191.32
957	175.14
958	160.86
959	148.12
960	136.98
961	126.95
962	117.68
963	109.22
964	101.65
965	94.57
966	87.23
967	79.74
968	73.19
969	68.07
970	58.71
971	53.86
972	49.49
973	45.61
974	42.21
975	39.44
976	37.07
977	34.57
978	31.55
979	28.24
980	25.37
981	23.38
982	22.11
983	21.18
984	20.18
985	18.86
986	17.46
987	16.22
988	15.01
989	13.72
990	12.35
991	10.92
992	9.6
993	8.58
994	7.95
995	7.74
996	7.72
997	7.61
998	7.53
999	7.54
1000	7.47
1001	7.16
1002	6.5
1003	5.62
1004	5.05
1005	4.95
1006	4.96
1007	4.98
1008	5.15
1009	5.26
1010	4.96
1011	4.25
1012	3.78
1013	4.02
1014	4.62
1015	4.96
1016	4.82
1017	4.58
1018	4.92
1019	7.08
1020	7.51
1021	7.38
1022	7.26
1023	7.61
1024	8.5
1025	9.82
1026	11.59
1027	13.94
1028	16.92
1029	20.18
1030	23.14
1031	25.71
1032	28.52
1033	32.4
1034	37.64
1035	43.57
1036	49.29
1037	54.44
1038	59.1
1039	63.42
1040	67.4
1041	70.83
1042	73.4
1043	74.72
1044	74.68
1045	73.9
1046	72.94
1047	71.44
1048	68.97
1049	65.88
1050	62.64
1051	59.28
1052	56.06
1053	53.54
1054	51.77
1055	50.26
1056	48.3
1057	45.44
1058	42.09
1059	39.19
1060	37.27
1061	36.3
1062	35.76
1063	34.94
1064	33.65
1065	32.22
1066	30.76
1067	29.33
1068	28.01
1069	26.51
1070	23.34
1071	22.35
1072	21.68
1073	21.35
1074	21.15
1075	20.82
1076	20.36
1077	19.96
1078	19.7
1079	19.54
1080	19.64
1081	20.24
1082	21.05
1083	21.53
1084	21.41
1085	20.64
1086	19.37
1087	17.98
1088	16.87
1089	15.8
1090	13.92
1091	11.14
1092	8.68
1093	7.21
1094	6.14
1095	5.07
1096	4.39
1097	4.46
1098	4.91
1099	4.95
1100	4.36
1101	3.6
1102	2.85
1103	1.82
1104	0.68
1105	0
1106	0
1107	0
1108	0
1109	0.13
1110	0.88
1111	1.46
1112	1.48
1113	1.22
1114	0.93
1115	0.6
1116	0.23
1117	0.02
1118	0
1119	0
1120	0
1121	0.22
1122	0.82
1123	1.13
1124	0.85
1125	0.33
1126	0
1127	0.01
1128	0.5
1129	1.12
1130	1.52
1131	1.68
1132	1.88
1133	2.27
1134	2.53
1135	2.47
1136	2.37
1137	2.53
1138	2.73
1139	2.63
1140	2.3
1141	2.05
1142	2.05
1143	2.24
1144	2.31
1145	2.08
1146	1.69
1147	1.45
1148	1.57
1149	1.81
1150	1.65
1151	1.13
1152	0.68
1153	0.46
1154	0.46
1155	0.69
1156	1.04
1157	1.24
1158	1
1159	0.41
1160	0
1161	0.15
1162	0.67
1163	1.15
1164	1.58
1165	1.95
1166	1.83
1167	1.2
1168	0.6
1169	0.3
1170	0.36
1171	0.26
1172	0
1173	0
1174	0
1175	0
1176	0
1177	0
1178	0
1179	0
1180	0
1181	0
1182	0
1183	0
1184	0
1185	0
1186	0
1187	0
1188	0
1189	0
1190	0
1191	0
1192	0
1193	0
1194	0
1195	0
1196	0
1197	0
1198	0
1199	0
