# Supplementary material for: Improvement of Peak Integration in Capillary Electrophoresis: Reference Data Set No. 1
Source: Electrophoresis. 2026 Mar 11;47(4):276–94. doi: 10.1002/elps.70077 (PMC13084974; doi:10.1002/elps.70077)
Supplement: Supplementary file 2 — Supporting File 2: elps70077‐sup‐0002‐RawElectropherograms.zip. [file ELPS-47--s002.zip › Raw Electropherograms/com1-type6-sam1-R.csv]

1	0
2	0
3	0
4	0
5	0
6	0
7	0
8	0
9	0.5
10	0.92
11	0.87
12	0.39
13	0
14	0.02
15	0.57
16	0.95
17	0.7
18	0.21
19	0.18
20	0.73
21	1.19
22	0.98
23	0.34
24	0
25	0.39
26	0.96
27	1.11
28	0.71
29	0.18
30	0
31	0.21
32	0.51
33	0.53
34	0.24
35	0
36	0.44
37	1.33
38	1.97
39	1.62
40	0.56
41	0
42	0.47
43	1.51
44	2.2
45	2.27
46	1.95
47	1.7
48	1.8
49	2
50	1.89
51	1.48
52	1.08
53	0.96
54	1.09
55	1.16
56	0.82
57	0.21
58	0
59	0
60	0.9
61	1.51
62	1.75
63	1.78
64	1.48
65	0.94
66	0.58
67	0.47
68	0.34
69	0.1
70	0
71	0.38
72	1.11
73	1.63
74	1.7
75	1.5
76	1.19
77	0.84
78	0.64
79	0.82
80	1.27
81	1.6
82	1.64
83	1.55
84	1.59
85	1.81
86	2.04
87	1.98
88	1.61
89	1.2
90	0.97
91	0.93
92	0.86
93	0.53
94	0.09
95	0
96	0.5
97	1.36
98	1.8
99	1.55
100	1.07
101	0.68
102	0.31
103	0
104	0.01
105	0.25
106	0.58
107	0.95
108	1.32
109	1.53
110	1.42
111	1.13
112	0.94
113	0.9
114	0.86
115	0.74
116	0.59
117	0.49
118	0.52
119	0.66
120	0.71
121	0.72
122	0.85
123	1.01
124	0.89
125	0.43
126	0
127	0
128	0
129	0
130	0
131	0
132	0
133	0
134	0
135	0
136	0
137	0
138	0
139	0
140	0
141	0
142	0
143	0
144	0
145	0
146	0
147	0
148	0
149	0
150	0
151	0
152	0
153	0
154	0
155	0
156	0
157	0
158	0
159	0
160	0.7
161	0.97
162	0.9
163	0.82
164	0.88
165	0.98
166	1.02
167	0.89
168	0.51
169	0.1
170	0
171	0.16
172	0.46
173	0.88
174	1.23
175	1.15
176	0.64
177	0.13
178	0
179	0.2
180	0.42
181	0.36
182	0.18
183	0.21
184	0.41
185	0.68
186	0.89
187	0.78
188	0.33
189	0
190	0.25
191	0.88
192	1.21
193	0.86
194	0.41
195	0.58
196	1.07
197	1.18
198	0.95
199	0.8
200	0.9
201	1.18
202	1.42
203	1.42
204	1.27
205	0.95
206	0.4
207	0
208	0
209	0
210	0.18
211	0.38
212	0.72
213	1.19
214	1.68
215	1.95
216	1.85
217	1.67
218	1.49
219	1.26
220	1.36
221	1.6
222	1.65
223	1.28
224	0.6
225	0.07
226	0
227	0.29
228	0.67
229	0.88
230	0.8
231	0.59
232	0.32
233	0.03
234	0
235	0.39
236	0.94
237	1.35
238	1.55
239	1.54
240	1.24
241	0.79
242	0.59
243	0.8
244	1.09
245	1.33
246	1.57
247	1.69
248	1.66
249	1.57
250	1.35
251	1
252	0.79
253	0.98
254	1.41
255	1.75
256	1.85
257	1.74
258	1.63
259	1.66
260	1.67
261	1.34
262	0.73
263	0.19
264	0
265	0.24
266	0.72
267	1.17
268	1.44
269	1.42
270	1.09
271	0.74
272	0.73
273	1.04
274	1.36
275	1.64
276	1.96
277	2.2
278	2.15
279	1.75
280	1.25
281	1.05
282	1.19
283	1.17
284	0.94
285	1.04
286	1.6
287	2.22
288	2.68
289	2.88
290	2.65
291	2.19
292	1.78
293	1.31
294	0.82
295	0.8
296	1.18
297	1.17
298	0.62
299	0.33
300	0.76
301	1.42
302	1.52
303	0.87
304	0.1
305	0
306	0.66
307	1.54
308	1.97
309	1.84
310	1.46
311	1.17
312	0.98
313	0.84
314	0.72
315	0.58
316	0.57
317	0.95
318	1.56
319	1.84
320	1.66
321	1.46
322	1.43
323	1.3
324	1.13
325	1.17
326	1.15
327	0.76
328	0.33
329	0.37
330	0.75
331	1.02
332	1.24
333	1.65
334	1.86
335	1.51
336	1.01
337	0.88
338	1.25
339	2.06
340	2.79
341	2.75
342	2.12
343	1.73
344	1.63
345	1.32
346	0.88
347	0.78
348	0.88
349	0.7
350	0.39
351	0.4
352	0.82
353	1.25
354	1.29
355	1.09
356	0.99
357	0.97
358	0.77
359	0.41
360	0.11
361	0
362	0.06
363	0.16
364	0.17
365	0.16
366	0.3
367	0.57
368	0.97
369	1.41
370	1.46
371	0.99
372	0.48
373	0.32
374	0.27
375	0.12
376	0.1
377	0.31
378	0.49
379	0.49
380	0.47
381	0.66
382	1.06
383	1.28
384	1.04
385	0.72
386	0.8
387	1.06
388	0.87
389	0.3
390	0
391	0
392	0
393	0
394	0
395	0
396	0.34
397	0.61
398	0.8
399	1.06
400	1.32
401	1.36
402	1.04
403	0.44
404	0
405	0.07
406	0.58
407	1.06
408	1.33
409	1.47
410	1.29
411	0.64
412	0.01
413	0.16
414	1.14
415	2.28
416	2.85
417	2.6
418	1.86
419	1.34
420	1.4
421	1.69
422	1.72
423	1.34
424	0.79
425	0.56
426	0.9
427	1.4
428	1.51
429	1.63
430	1.67
431	1.7
432	1.66
433	1.55
434	1.33
435	0.79
436	0.11
437	0
438	0.59
439	1.1
440	0.81
441	0.15
442	0.09
443	0.9
444	1.87
445	2.3
446	2.1
447	1.57
448	1.14
449	1.17
450	1.49
451	1.57
452	1.43
453	1.3
454	1
455	0.61
456	0.48
457	0.48
458	0.42
459	0.58
460	1.16
461	1.9
462	2.37
463	2.24
464	1.49
465	0.6
466	0.06
467	0
468	0.22
469	0.77
470	1.3
471	1.48
472	1.27
473	0.9
474	0.51
475	0.19
476	0
477	0.19
478	0.73
479	1.36
480	1.6
481	1.43
482	1.21
483	1.54
484	3.96
485	12.46
486	33.74
487	75.27
488	148.86
489	286.34
490	536.3
491	906.92
492	1316.87
493	1647.87
494	1847.32
495	1950.38
496	2016.85
497	2079.18
498	2143.29
499	2208.36
500	2274.52
501	2341.78
502	2410.45
503	2481.06
504	2552.36
505	2621.93
506	2688.95
507	2752.35
508	2807.05
509	2844.1
510	2849.71
511	2802.13
512	2676.66
513	2457.75
514	2147.67
515	1769.45
516	1364.36
517	981.61
518	662.81
519	428.81
520	276.76
521	188.48
522	142.35
523	121.4
524	119.41
525	123.4
526	134.44
527	150.67
528	177.35
529	282.77
530	697.38
531	1655.69
532	2842.17
533	3335.65
534	2650.79
535	1409.52
536	498.2
537	130.55
538	43.48
539	26.53
540	20.86
541	18.28
542	12.5
543	13.41
544	16.08
545	20.57
546	27.13
547	35.3
548	43.26
549	48.59
550	49.86
551	47.41
552	42.71
553	37.02
554	30.98
555	25.13
556	20.03
557	15.68
558	11.91
559	8.64
560	5.88
561	3.58
562	1.82
563	0.7
564	0.17
565	0.08
566	0.36
567	0.59
568	0.36
569	0.03
570	0.27
571	0.84
572	1.11
573	1.06
574	1.16
575	1.49
576	1.96
577	2.63
578	3.18
579	2.99
580	2.35
581	2.21
582	2.65
583	2.85
584	2.4
585	1.58
586	0.93
587	0.73
588	0.89
589	1.3
590	2.13
591	3.37
592	4.59
593	5.61
594	6.69
595	7.87
596	8.64
597	8.45
598	7.32
599	6.23
600	6.79
601	9.25
602	12.16
603	13.78
604	13.64
605	12.65
606	11.68
607	10.5
608	8.44
609	5.88
610	3.75
611	2.22
612	1.12
613	0.48
614	0.22
615	0.19
616	0.53
617	0.95
618	0.77
619	0.15
620	0
621	0.16
622	0.07
623	0
624	0.58
625	1.89
626	3.73
627	6.18
628	9.1
629	12.44
630	16.71
631	23.34
632	35.28
633	59.4
634	113.6
635	245.81
636	569.94
637	1299.9
638	2009.51
639	2719.11
640	4997.79
641	7837.07
642	10212.44
643	10786.27
644	9026.64
645	5870.33
646	2929.72
647	1132.34
648	366.42
649	124.54
650	58.24
651	37.11
652	27.46
653	21.29
654	16.56
655	13.15
656	11.23
657	10.34
658	9.8
659	9.4
660	9.06
661	8.4
662	7.09
663	5.44
664	4.26
665	3.96
666	4.06
667	3.99
668	3.74
669	3.28
670	2.43
671	1.48
672	0.83
673	0.44
674	0.18
675	0
676	0.11
677	0.64
678	1.16
679	1.07
680	0.64
681	0.63
682	1.4
683	2.99
684	5.15
685	7.3
686	9.27
687	11.48
688	13.98
689	15.9
690	16.34
691	15.34
692	13.57
693	11.64
694	9.98
695	8.83
696	8.02
697	7.36
698	6.86
699	6.49
700	6.03
701	5.28
702	4.29
703	3.46
704	3.27
705	3.71
706	4.3
707	4.76
708	5.29
709	6.38
710	8.31
711	10.95
712	14.25
713	18.4
714	23.4
715	28.67
716	33.33
717	36.55
718	37.86
719	37.31
720	35.09
721	31.28
722	26.21
723	20.72
724	15.93
725	12.49
726	10.29
727	8.79
728	7.8
729	7.74
730	9.62
731	15.76
732	30.35
733	57.76
734	98.15
735	143.15
736	176.4
737	182.48
738	159.01
739	118.89
740	79.23
741	50.08
742	32.81
743	25.05
744	24.72
745	31.78
746	50.94
747	100.26
748	245.59
749	709.15
750	2004.06
751	4782.12
752	9184.05
753	14258.23
754	18342.26
755	20228.43
756	19868.36
757	18011.58
758	15471.2
759	12780.12
760	10227.89
761	7966.61
762	6063.87
763	4525.37
764	3317.27
765	2391.83
766	1704.13
767	1212
768	868.64
769	625.86
770	447.84
771	316.95
772	225.5
773	165.98
774	128.78
775	104.71
776	87.4
777	73.37
778	61.16
779	50.83
780	43.22
781	38.64
782	36.38
783	35.44
784	35.15
785	35.06
786	34.7
787	33.7
788	31.95
789	29.54
790	26.68
791	23.74
792	20.96
793	18.06
794	14.75
795	11.36
796	8.61
797	6.7
798	5.28
799	4.17
800	3.52
801	3.18
802	2.63
803	1.8
804	1.08
805	0.83
806	1.15
807	1.65
808	1.66
809	0.98
810	0.21
811	0
812	0.38
813	0.92
814	1.43
815	1.82
816	2.14
817	2.74
818	3.76
819	5.16
820	7.69
821	12.98
822	22.45
823	36.84
824	56.27
825	79.59
826	103.19
827	121.35
828	128.71
829	123.04
830	106.5
831	84.33
832	61.86
833	42.44
834	27.41
835	16.89
836	9.96
837	5.53
838	2.98
839	1.75
840	1.09
841	0.64
842	0.68
843	1.07
844	1.12
845	0.77
846	0.44
847	0.18
848	0
849	0.06
850	0.12
851	0.8
852	1.49
853	1.53
854	1.09
855	0.82
856	0.67
857	0.27
858	0
859	0
860	0
861	0
862	0
863	0
864	0
865	0.06
866	0.62
867	1.56
868	2.38
869	2.71
870	2.68
871	2.79
872	3.33
873	4.2
874	5.08
875	5.72
876	6.2
877	6.73
878	7.34
879	7.8
880	7.83
881	7.38
882	6.66
883	6.03
884	5.81
885	5.84
886	5.76
887	5.6
888	5.52
889	5.58
890	6.04
891	7.19
892	9.06
893	11.28
894	13.28
895	14.71
896	15.51
897	15.6
898	15.1
899	14.29
900	13.1
901	11.38
902	9.58
903	8.19
904	6.93
905	5.51
906	4.2
907	3.23
908	2.41
909	1.72
910	1.53
911	2
912	2.61
913	2.73
914	2.4
915	2.14
916	2.15
917	2.21
918	2.27
919	2.57
920	2.96
921	2.95
922	2.44
923	1.81
924	1.5
925	1.43
926	1.34
927	1.29
928	1.36
929	1.16
930	0.52
931	1.94
932	1.95
933	2.12
934	2.1
935	2.08
936	2.27
937	2.5
938	2.77
939	3.38
940	4.22
941	4.7
942	4.54
943	4.3
944	4.69
945	5.81
946	7.66
947	10.86
948	16.37
949	24.56
950	34.8
951	46.14
952	57.31
953	66.18
954	70.24
955	68.05
956	60.28
957	49.26
958	37.41
959	26.41
960	17.42
961	11.09
962	7.3
963	5.49
964	4.84
965	4.51
966	4.02
967	3.47
968	3.05
969	2.7
970	2.4
971	0.87
972	1.42
973	2.29
974	2.74
975	2.37
976	1.76
977	1.68
978	2.02
979	2.19
980	1.94
981	1.44
982	1
983	0.71
984	0.38
985	0.06
986	0
987	0.25
988	0.67
989	0.9
990	0.89
991	0.98
992	1.12
993	0.95
994	0.68
995	0.65
996	0.62
997	0.43
998	0.45
999	0.77
1000	0.91
1001	0.65
1002	0.47
1003	0.75
1004	1.08
1005	1.01
1006	0.58
1007	0.15
1008	0
1009	0.26
1010	0.87
1011	1.46
1012	1.55
1013	1.08
1014	0.56
1015	0.37
1016	0.29
1017	0.14
1018	0.2
1019	0.57
1020	0.96
1021	1.16
1022	1.28
1023	1.5
1024	1.82
1025	2.02
1026	1.86
1027	1.49
1028	1.17
1029	1.03
1030	1.07
1031	1.22
1032	1.33
1033	1.23
1034	0.92
1035	0.65
1036	0.69
1037	1.05
1038	1.58
1039	2.12
1040	2.52
1041	2.64
1042	2.52
1043	2.4
1044	2.46
1045	2.55
1046	2.57
1047	2.61
1048	2.78
1049	2.96
1050	2.94
1051	2.8
1052	3.06
1053	3.89
1054	4.57
1055	4.65
1056	4.53
1057	4.53
1058	4.34
1059	4.1
1060	3.85
1061	3.25
1062	2.63
1063	2.17
1064	2.17
1065	2.46
1066	2.69
1067	2.77
1068	2.64
1069	2.24
1070	1.8
1071	1.58
1072	1.55
1073	1.54
1074	1.4
1075	0.88
1076	0.14
1077	0
1078	0.77
1079	1.53
1080	1.46
1081	1.19
1082	1.52
1083	2.03
1084	1.82
1085	0.92
1086	0.15
1087	0
1088	0.16
1089	0.12
1090	0
1091	0.26
1092	0.93
1093	1.26
1094	0.88
1095	0.41
1096	0.51
1097	1.04
1098	1.44
1099	1.4
1100	0.96
1101	0.49
1102	0.43
1103	0.71
1104	0.74
1105	0.35
1106	0.02
1107	0
1108	0.11
1109	0.21
1110	0.18
1111	0.04
1112	0
1113	0
1114	0
1115	0
1116	0
1117	0
1118	0.38
1119	0.86
1120	1.34
1121	1.66
1122	1.59
1123	1.24
1124	0.96
1125	0.89
1126	0.81
1127	0.52
1128	0.25
1129	0.35
1130	0.73
1131	0.93
1132	0.8
1133	0.65
1134	0.56
1135	0.3
1136	0
1137	0.1
1138	0.68
1139	1.33
1140	1.74
1141	1.98
1142	2.02
1143	1.76
1144	1.39
1145	1.07
1146	0.72
1147	0.36
1148	0.2
1149	0.28
1150	0.51
1151	0.77
1152	1.04
1153	1.34
1154	1.55
1155	1.43
1156	1.1
1157	1.04
1158	1.44
1159	1.92
1160	2.11
1161	1.96
1162	1.55
1163	0.96
1164	0.38
1165	0.02
1166	0
1167	0.16
1168	0.19
1169	0
1170	0.07
1171	0.82
1172	1.75
1173	2.11
1174	1.88
1175	1.52
1176	1.17
1177	1.04
1178	1.3
1179	1.41
1180	0.84
1181	0.1
1182	0
1183	0.7
1184	1.59
1185	1.86
1186	1.72
1187	2.03
1188	2.68
1189	2.74
1190	2.14
1191	1.63
1192	1.46
1193	1.28
1194	0.92
1195	0.48
1196	0.14
1197	0
1198	0.01
1199	0.23
