# Supplementary material for: Improvement of Peak Integration in Capillary Electrophoresis: Reference Data Set No. 1
Source: Electrophoresis. 2026 Mar 11;47(4):276–94. doi: 10.1002/elps.70077 (PMC13084974; doi:10.1002/elps.70077)
Supplement: Supplementary file 2 — Supporting File 2: elps70077‐sup‐0002‐RawElectropherograms.zip. [file ELPS-47--s002.zip › Raw Electropherograms/com1-type6-sam10-R.csv]

1	0
2	0
3	0
4	0
5	0
6	0
7	0
8	0
9	0
10	0.02
11	0
12	0.1
13	0.63
14	0.76
15	0.29
16	0
17	0.21
18	0.43
19	0.3
20	0
21	0.04
22	0.15
23	0.12
24	0.31
25	0.88
26	1.2
27	0.96
28	0.86
29	1.22
30	1.42
31	1.29
32	1.42
33	1.98
34	2.41
35	2.56
36	2.87
37	3.24
38	2.97
39	1.87
40	0.58
41	0
42	0
43	0
44	0
45	0
46	0
47	0
48	0
49	0
50	0
51	0
52	0
53	0
54	0.81
55	1.63
56	1.92
57	1.56
58	1.1
59	1.07
60	1.04
61	1.35
62	1.64
63	1.46
64	0.8
65	0.39
66	0.79
67	1.47
68	1.65
69	1.37
70	0.99
71	0.61
72	0.21
73	0
74	0.1
75	0.61
76	1.01
77	1.07
78	0.84
79	0.41
80	0
81	0.14
82	0.6
83	1.46
84	2.43
85	2.69
86	2
87	1.28
88	1.32
89	1.73
90	1.62
91	0.9
92	0.24
93	0
94	0
95	0.32
96	1.1
97	1.84
98	1.91
99	1.32
100	0.5
101	0
102	0.21
103	0.85
104	1.31
105	1.64
106	2.12
107	2.35
108	2.11
109	1.82
110	1.81
111	1.94
112	1.85
113	1.27
114	0.68
115	1
116	2.15
117	2.96
118	2.83
119	2.1
120	1.18
121	0.35
122	0
123	0
124	0
125	0.53
126	1.32
127	2.33
128	2.96
129	2.73
130	1.9
131	0.86
132	0
133	0.06
134	1.2
135	2.46
136	3.02
137	2.97
138	2.65
139	2.22
140	1.8
141	1.54
142	1.63
143	1.96
144	2.04
145	1.61
146	1.03
147	0.79
148	0.75
149	0.56
150	0.39
151	0.42
152	0.52
153	0.6
154	0.79
155	1.08
156	1.32
157	1.41
158	1.4
159	1.34
160	1.45
161	1.79
162	1.92
163	1.75
164	2.06
165	2.57
166	3.08
167	3.83
168	3.59
169	2.8
170	2.16
171	1.78
172	1.38
173	0.79
174	0.19
175	0.04
176	0.48
177	1.05
178	1.29
179	1.15
180	0.82
181	0.62
182	0.96
183	1.9
184	3
185	3.86
186	4.12
187	3.25
188	1.45
189	0.21
190	0.5
191	1.71
192	2.71
193	3.16
194	3.32
195	3.26
196	2.84
197	2.21
198	1.67
199	1.21
200	0.81
201	0.51
202	0.36
203	0.2
204	0
205	0.27
206	1.49
207	3
208	3.79
209	3.6
210	2.76
211	1.85
212	1.51
213	1.6
214	1.61
215	1.53
216	1.66
217	1.88
218	1.81
219	1.44
220	1.24
221	1.51
222	1.82
223	1.63
224	1.03
225	0.53
226	0.41
227	0.78
228	1.54
229	2.1
230	1.81
231	0.89
232	0.13
233	0
234	0.39
235	1.06
236	1.47
237	1.35
238	1.27
239	1.71
240	2.2
241	2.64
242	3.2
243	3.39
244	2.67
245	1.66
246	1.31
247	1.55
248	1.58
249	1.3
250	1.06
251	0.7
252	0.13
253	0
254	0.63
255	1.46
256	1.74
257	1.51
258	1.3
259	1.19
260	0.94
261	0.76
262	1.08
263	1.89
264	2.71
265	2.99
266	2.71
267	2.17
268	1.53
269	0.96
270	0.83
271	0.71
272	0.93
273	1.38
274	1.74
275	1.93
276	1.89
277	1.46
278	0.74
279	0.21
280	0.16
281	0.57
282	0.98
283	1
284	0.77
285	0.74
286	0.97
287	1
288	0.71
289	0.68
290	1.3
291	1.97
292	2.3
293	2.48
294	2.26
295	1.36
296	0.47
297	0.38
298	0.8
299	1.12
300	1.16
301	0.93
302	0.39
303	0
304	0.41
305	1.36
306	1.6
307	0.89
308	0.33
309	0.51
310	0.82
311	0.76
312	0.62
313	0.66
314	0.72
315	0.71
316	0.88
317	1.21
318	1.28
319	0.84
320	0.19
321	0
322	0.43
323	0.87
324	0.9
325	0.72
326	0.53
327	0.26
328	0.09
329	0.41
330	1.16
331	1.65
332	1.51
333	1.11
334	1.05
335	1.34
336	1.6
337	1.57
338	1.32
339	1.17
340	1.29
341	1.41
342	1.46
343	1.8
344	2.4
345	2.64
346	2.19
347	1.47
348	0.86
349	0.42
350	0.24
351	0.3
352	0.31
353	0.4
354	0.78
355	0.9
356	0.43
357	0
358	0.03
359	0.11
360	0.18
361	0.79
362	1.68
363	2.02
364	1.96
365	2.19
366	2.46
367	1.99
368	1
369	0.45
370	0.66
371	1.06
372	1.38
373	1.77
374	2.01
375	1.84
376	1.68
377	1.06
378	0.83
379	1.05
380	1.18
381	0.78
382	0.13
383	0
384	0.5
385	1.05
386	1.37
387	1.7
388	2.05
389	2.24
390	2.39
391	2.62
392	2.71
393	2.37
394	2.03
395	2.22
396	2.57
397	2.49
398	2.23
399	2.12
400	1.94
401	1.59
402	1.42
403	1.45
404	1.22
405	0.62
406	0.23
407	0.69
408	1.85
409	2.96
410	3.46
411	3.28
412	2.71
413	2.26
414	2.2
415	2.3
416	2.4
417	2.79
418	3.54
419	4.15
420	3.98
421	3.21
422	2.65
423	2.63
424	2.62
425	2.26
426	1.58
427	0.9
428	0.8
429	1.3
430	1.61
431	1.29
432	0.86
433	0.87
434	1.14
435	1.13
436	0.73
437	0.27
438	0
439	0.01
440	0.28
441	0.64
442	0.92
443	0.99
444	0.88
445	0.71
446	0.47
447	0.19
448	0.3
449	1.16
450	2.16
451	2.28
452	1.4
453	0.42
454	0.21
455	0.69
456	1.05
457	0.93
458	0.6
459	0.27
460	0
461	0
462	0.46
463	1.27
464	2.13
465	2.84
466	2.88
467	1.86
468	0.52
469	0
470	0.16
471	0.16
472	0.06
473	0.2
474	0.45
475	0.8
476	1.34
477	1.56
478	1.12
479	0.75
480	0.95
481	1.15
482	1.85
483	2.18
484	2.92
485	7.78
486	24.27
487	61.49
488	128.62
489	247.27
490	466.91
491	832.01
492	1304.34
493	1755.3
494	2074.03
495	2253.29
496	2353.02
497	2426.98
498	2500.11
499	2577.63
500	2656.54
501	2736.29
502	2819.06
503	2902.91
504	2984
505	3062.91
506	3141.34
507	3215.78
508	3278.5
509	3318.79
510	3318.99
511	3254.98
512	3102.53
513	2843.91
514	2478.68
515	2034.39
516	1562.33
517	1120.17
518	753.97
519	486.09
520	312.82
521	213.01
522	161.38
523	138.05
524	134.66
525	138.86
526	151.62
527	171.91
528	217.29
529	419.03
530	1101.32
531	2419.81
532	3715.01
533	3873.62
534	2721.91
535	1275.08
536	405.4
537	110.59
538	47.16
539	31.18
540	24
541	20.86
542	16.08
543	18.09
544	22.62
545	29.61
546	38.61
547	48.16
548	55.82
549	59.55
550	59.16
551	55.97
552	50.99
553	44.59
554	37.47
555	30.53
556	24.12
557	18.15
558	13.04
559	9.5
560	7.29
561	5.35
562	3.48
563	2.41
564	2.27
565	2.24
566	1.63
567	0.64
568	0
569	0.25
570	1.08
571	1.88
572	2.33
573	2.57
574	2.96
575	3.69
576	4.46
577	4.83
578	4.82
579	4.58
580	4.01
581	3.2
582	2.82
583	3.07
584	3.34
585	3.2
586	3
587	2.81
588	2.73
589	3.61
590	5.33
591	6.83
592	7.26
593	7.03
594	7.36
595	8.91
596	10.72
597	11.17
598	9.96
599	8.5
600	8.61
601	10.68
602	13.75
603	16.39
604	17.59
605	17.24
606	15.95
607	14.15
608	11.61
609	8.43
610	5.62
611	3.95
612	3.31
613	3.05
614	2.47
615	1.46
616	0.85
617	0.91
618	0.92
619	0.74
620	0.84
621	0.93
622	0.52
623	0
624	0
625	1.08
626	3.47
627	6.85
628	10.56
629	14.29
630	18.81
631	25.91
632	38.35
633	62.82
634	117.76
635	250.84
636	577.47
637	1329.08
638	2839.15
639	5359.07
640	8669.12
641	11725.22
642	12947.46
643	11412.13
644	7872.19
645	4192.31
646	1730.72
647	587.17
648	196.69
649	85.55
650	51.79
651	37.56
652	28.98
653	22.8
654	17.94
655	14.15
656	11.7
657	10.65
658	10.2
659	9.25
660	7.55
661	5.62
662	3.9
663	2.61
664	1.97
665	2.08
666	2.43
667	2.21
668	1.26
669	0.26
670	0
671	0.29
672	0.37
673	0.06
674	0
675	0.42
676	1.02
677	1.53
678	1.95
679	2.2
680	2.4
681	3.02
682	4.23
683	5.6
684	6.63
685	7.52
686	9.18
687	12.13
688	15.39
689	17.29
690	17.21
691	16.45
692	15.69
693	13.41
694	11.09
695	9.41
696	8.18
697	6.67
698	4.81
699	3.19
700	2.31
701	1.83
702	1.12
703	0.35
704	0
705	0.26
706	0.63
707	1.26
708	2.32
709	3.81
710	5.93
711	8.77
712	12.39
713	17.28
714	23.39
715	29.47
716	34.41
717	38.14
718	40.2
719	39.6
720	36.31
721	31.48
722	26.35
723	21.53
724	16.98
725	12.66
726	9.07
727	6.77
728	5.67
729	5.73
730	8.57
731	18.12
732	39.51
733	76.35
734	126.45
735	177.94
736	211.62
737	212.09
738	179.68
739	130.61
740	84.35
741	51.92
742	34.42
743	27.96
744	29.19
745	39.34
746	68.41
747	148.31
748	387.65
749	1109.47
750	2957.09
751	6609.93
752	12018.89
753	17903.73
754	22366.63
755	24198.29
756	23494.87
757	21137.11
758	18023.03
759	14765.05
760	11719.83
761	9065.07
762	6857.19
763	5080.54
764	3689.66
765	2634.5
766	1864.48
767	1322.63
768	945.83
769	677.09
770	479.14
771	334.87
772	235.8
773	172.47
774	133.15
775	106.88
776	86.4
777	69.06
778	54.94
779	44.64
780	38.04
781	34.2
782	32.14
783	31.52
784	32.33
785	34.1
786	35.88
787	36.42
788	34.94
789	31.83
790	28.14
791	24.44
792	20.64
793	16.85
794	13.67
795	11.32
796	10.37
797	9.41
798	7.61
799	6.03
800	4.86
801	4.03
802	3.21
803	2.17
804	1.03
805	0.18
806	0
807	0.44
808	1.54
809	2.36
810	2.16
811	1.37
812	0.81
813	0.55
814	0.26
815	0
816	0.31
817	0.87
818	1.83
819	3.61
820	6.59
821	11.32
822	19.33
823	32.87
824	53.26
825	79.63
826	108.57
827	134.11
828	149.2
829	149.27
830	135.11
831	111.61
832	84.7
833	59.54
834	39.3
835	24.59
836	14.45
837	7.71
838	3.55
839	1.39
840	0.59
841	0.35
842	0.25
843	0.41
844	0.71
845	0.71
846	0.32
847	0
848	0
849	0.29
850	0.49
851	0.37
852	0.19
853	0.34
854	0.71
855	0.75
856	0.37
857	0.08
858	0
859	0
860	0
861	0
862	0
863	0.52
864	1.32
865	2.09
866	2.42
867	2.38
868	2.29
869	2.35
870	2.75
871	3.53
872	4.46
873	5.31
874	6
875	6.31
876	6.4
877	6.7
878	6.92
879	6.55
880	5.99
881	5.84
882	6
883	6.22
884	6.52
885	6.74
886	6.62
887	6.44
888	6.82
889	7.8
890	8.97
891	10.11
892	11.25
893	12.51
894	13.93
895	15.51
896	16.99
897	17.59
898	16.67
899	14.65
900	12.5
901	11.53
902	10.55
903	8.67
904	7.04
905	5.87
906	5
907	4.23
908	3.49
909	2.6
910	1.45
911	0.38
912	0
913	0.47
914	1.41
915	2.3
916	2.85
917	3.13
918	3.28
919	3.23
920	3.17
921	3.2
922	3.02
923	2.66
924	2.64
925	3.04
926	3.38
927	3.42
928	3.48
929	4.06
930	4.76
931	4.69
932	3.94
933	3.47
934	3.44
935	3.19
936	2.74
937	2.85
938	3.64
939	4.23
940	3.95
941	3.08
942	3.5
943	3.88
944	4.86
945	6.29
946	8.91
947	13.76
948	21.35
949	31.82
950	44.79
951	58.79
952	71.31
953	79.83
954	82.45
955	78.22
956	68.04
957	54.55
958	40.46
959	27.7
960	17.73
961	11.18
962	7.42
963	5.2
964	3.62
965	2.39
966	1.64
967	0.54
968	0.81
969	1.16
970	1.38
971	1.32
972	1.17
973	1.42
974	2.04
975	2.4
976	2.17
977	1.68
978	1.26
979	0.8
980	0.28
981	0
982	0.04
983	0.22
984	0.39
985	0.63
986	1.02
987	1.47
988	1.84
989	2
990	2.03
991	2.15
992	2.31
993	2.14
994	1.57
995	1
996	0.57
997	0.19
998	0
999	0.2
1000	0.56
1001	0.67
1002	0.42
1003	0.08
1004	0
1005	0.35
1006	1.08
1007	1.52
1008	1.96
1009	2.6
1010	2.48
1011	1.73
1012	1.21
1013	1.13
1014	1.14
1015	1.12
1016	1.16
1017	1.33
1018	1.55
1019	1.6
1020	1.25
1021	0.57
1022	0
1023	0.06
1024	0.51
1025	0.8
1026	0.75
1027	0.51
1028	0.26
1029	0.23
1030	0.46
1031	0.76
1032	0.96
1033	1.07
1034	1.18
1035	1.32
1036	1.38
1037	1.37
1038	1.38
1039	1.35
1040	1.26
1041	1.35
1042	1.72
1043	2.18
1044	2.41
1045	2.21
1046	1.74
1047	1.55
1048	1.92
1049	2.52
1050	2.88
1051	3
1052	3.11
1053	3.16
1054	2.94
1055	2.5
1056	2.14
1057	2.03
1058	2.12
1059	2.27
1060	2.74
1061	3.48
1062	3.85
1063	3.49
1064	2.86
1065	2.47
1066	2.25
1067	1.76
1068	0.8
1069	0
1070	0.01
1071	0.64
1072	1.01
1073	1.05
1074	1.28
1075	1.66
1076	1.77
1077	1.53
1078	1.13
1079	0.59
1080	0.08
1081	0
1082	0
1083	0
1084	0
1085	0
1086	0
1087	0
1088	0
1089	0
1090	0
1091	0
1092	0
1093	0
1094	0
1095	0
1096	1
1097	1.65
1098	1.71
1099	1.63
1100	1.59
1101	1.47
1102	1.29
1103	1.18
1104	1.07
1105	0.98
1106	1.06
1107	1.1
1108	0.88
1109	0.71
1110	0.92
1111	1.2
1112	1.14
1113	1.07
1114	0.57
1115	0.08
1116	0
1117	0.28
1118	0.94
1119	1.53
1120	1.64
1121	1.53
1122	1.69
1123	2.01
1124	2.2
1125	2.4
1126	2.89
1127	3.78
1128	4.83
1129	5.31
1130	4.9
1131	4.25
1132	3.8
1133	3.54
1134	3.6
1135	3.78
1136	3.44
1137	2.69
1138	2.22
1139	2.26
1140	2.5
1141	2.56
1142	2.25
1143	1.76
1144	1.45
1145	1.32
1146	1.2
1147	1.3
1148	1.87
1149	2.59
1150	3
1151	2.97
1152	2.55
1153	1.83
1154	1.03
1155	0.34
1156	0
1157	0.21
1158	0.87
1159	1.42
1160	1.38
1161	1.04
1162	0.92
1163	0.87
1164	0.67
1165	0.51
1166	0.49
1167	0.55
1168	0.49
1169	0.24
1170	0.03
1171	0
1172	0
1173	0
1174	0
1175	0
1176	0.83
1177	1.69
1178	2.61
1179	3.27
1180	3.07
1181	2.24
1182	1.46
1183	0.86
1184	0.36
1185	0.05
1186	0
1187	0.33
1188	1.03
1189	1.52
1190	1.45
1191	1.09
1192	0.77
1193	0.69
1194	0.7
1195	0.37
1196	0
1197	0.39
1198	1.48
1199	2.41
