# Supplementary material for: Improvement of Peak Integration in Capillary Electrophoresis: Reference Data Set No. 1
Source: Electrophoresis. 2026 Mar 11;47(4):276–94. doi: 10.1002/elps.70077 (PMC13084974; doi:10.1002/elps.70077)
Supplement: Supplementary file 2 — Supporting File 2: elps70077‐sup‐0002‐RawElectropherograms.zip. [file ELPS-47--s002.zip › Raw Electropherograms/com1-type6-sam11-R.csv]

1	0
2	0
3	0
4	0
5	0
6	0
7	0
8	0
9	0
10	0
11	0
12	0
13	0
14	0.38
15	0.83
16	1.37
17	1.68
18	1.34
19	0.55
20	0
21	0.07
22	0.38
23	0.43
24	0.28
25	0.17
26	0.07
27	0.01
28	0.34
29	1.1
30	1.68
31	1.67
32	1.5
33	1.69
34	2.1
35	2.49
36	2.71
37	2.42
38	1.69
39	1.24
40	1.48
41	2.01
42	2.3
43	2.22
44	1.98
45	1.73
46	1.58
47	1.49
48	1.37
49	1.26
50	1.33
51	1.74
52	2.45
53	2.89
54	2.69
55	2.39
56	2.44
57	2.31
58	1.69
59	1.52
60	2.01
61	2.17
62	1.95
63	1.66
64	1.37
65	0.87
66	0.33
67	0.25
68	0.73
69	1.29
70	1.58
71	1.5
72	1.18
73	0.85
74	0.75
75	0.84
76	0.95
77	1.1
78	1.46
79	1.75
80	1.47
81	0.84
82	0.71
83	1.13
84	1.35
85	1.21
86	1.2
87	1.45
88	1.62
89	1.65
90	1.66
91	1.52
92	1.14
93	0.83
94	0.73
95	0.56
96	0.21
97	0.29
98	1.19
99	2.34
100	2.78
101	2.24
102	1.32
103	0.58
104	0.13
105	0
106	0.32
107	0.94
108	1.61
109	2.28
110	2.77
111	2.8
112	2.28
113	1.49
114	0.97
115	1.11
116	1.79
117	2.46
118	2.6
119	2.25
120	1.88
121	1.78
122	1.76
123	1.62
124	1.61
125	1.98
126	2.34
127	2.16
128	1.49
129	0.79
130	0.54
131	0.8
132	1.28
133	1.72
134	1.98
135	1.98
136	1.75
137	1.56
138	1.56
139	1.53
140	1.16
141	0.77
142	0.95
143	1.48
144	1.45
145	0.71
146	0.03
147	0
148	0.53
149	1.23
150	1.76
151	2.14
152	2.42
153	2.32
154	1.73
155	1.05
156	0.91
157	1.26
158	1.37
159	0.79
160	0.07
161	0
162	0.51
163	0.83
164	0.71
165	0.79
166	0.86
167	0.6
168	0.22
169	0.01
170	0
171	0
172	0
173	0
174	0
175	0
176	0.53
177	0.92
178	1.31
179	1.44
180	1
181	0.31
182	0
183	0.08
184	0.27
185	0.4
186	0.61
187	0.89
188	0.96
189	0.75
190	0.58
191	0.55
192	0.45
193	0.31
194	0.41
195	0.75
196	1.13
197	1.4
198	1.64
199	1.94
200	2.18
201	2.22
202	2.08
203	1.85
204	1.6
205	1.29
206	0.8
207	0.33
208	0.32
209	0.81
210	1.31
211	1.29
212	0.89
213	0.73
214	1
215	1.52
216	2.14
217	2.47
218	2.22
219	1.74
220	1.46
221	1.17
222	0.61
223	0.18
224	0.21
225	0.35
226	0.34
227	0.56
228	1.26
229	1.99
230	2.13
231	1.58
232	0.76
233	0.25
234	0.34
235	0.85
236	1.28
237	1.33
238	1.15
239	0.98
240	0.94
241	1.12
242	1.47
243	1.71
244	1.66
245	1.35
246	1
247	0.88
248	1.04
249	1.23
250	1.34
251	1.36
252	1.26
253	1.33
254	2.07
255	3.11
256	3.41
257	2.79
258	2.08
259	1.84
260	1.8
261	1.56
262	1.06
263	0.46
264	0
265	0
266	0.44
267	0.83
268	0.84
269	0.7
270	0.56
271	0.74
272	1.14
273	1.29
274	1.26
275	1.39
276	1.65
277	1.71
278	1.57
279	1.52
280	1.48
281	1.27
282	1.17
283	1.46
284	1.82
285	1.97
286	2.12
287	2.17
288	1.67
289	0.71
290	0.12
291	0.49
292	1.41
293	2.08
294	2.06
295	1.58
296	1.23
297	1.36
298	1.79
299	2.07
300	1.95
301	1.59
302	1.33
303	1.18
304	1.01
305	0.96
306	1.2
307	1.58
308	1.94
309	2.34
310	2.7
311	2.72
312	2.36
313	2.05
314	1.95
315	1.75
316	1.37
317	1.11
318	1.18
319	1.52
320	1.87
321	2.09
322	2.47
323	2.96
324	2.82
325	1.76
326	0.53
327	0
328	0.39
329	1.33
330	2.1
331	2.3
332	2.28
333	2.4
334	2.5
335	2.27
336	1.89
337	1.74
338	1.88
339	2.23
340	2.59
341	2.65
342	2.4
343	2.31
344	2.55
345	2.63
346	2.4
347	2.33
348	2.51
349	2.39
350	1.7
351	0.72
352	0
353	0.03
354	0.73
355	1.55
356	2
357	2.11
358	2.17
359	2.06
360	1.51
361	0.86
362	0.72
363	1.14
364	1.73
365	2.12
366	2.19
367	2.22
368	2.55
369	3.01
370	3.07
371	2.57
372	1.91
373	1.39
374	1.06
375	1.54
376	1.72
377	1.36
378	0.87
379	0.7
380	0.82
381	1.05
382	1.24
383	1.2
384	1
385	0.95
386	0.99
387	0.67
388	0.17
389	0.15
390	0.75
391	1.5
392	2.04
393	2.29
394	2.38
395	2.55
396	2.8
397	2.8
398	2.47
399	2.18
400	1.97
401	1.66
402	1.33
403	1.17
404	1.37
405	1.9
406	2.09
407	1.46
408	0.63
409	0.42
410	0.81
411	1.47
412	2.42
413	3.51
414	4.25
415	4.37
416	4.04
417	3.55
418	3.15
419	2.96
420	2.67
421	1.92
422	0.94
423	0.37
424	0.43
425	0.86
426	1.29
427	1.48
428	1.42
429	1.22
430	0.88
431	0.61
432	0.46
433	0.21
434	0
435	0.35
436	1.15
437	1.72
438	1.75
439	1.46
440	1.15
441	0.81
442	0.46
443	0.23
444	0.24
445	0.45
446	0.48
447	0.13
448	0
449	0.64
450	1.62
451	1.99
452	1.46
453	0.57
454	0
455	0
456	0.43
457	1.06
458	1.44
459	1.21
460	0.51
461	0
462	0.24
463	0.99
464	1.7
465	1.95
466	1.72
467	1.3
468	1.12
469	1.35
470	1.73
471	1.7
472	1.16
473	0.73
474	0.89
475	1.45
476	2.03
477	2.15
478	1.48
479	0.59
480	1.02
481	1.71
482	2.27
483	4.89
484	15.01
485	39.78
486	85.68
487	164.38
488	309.64
489	573.61
490	969.69
491	1418.54
492	1794.43
493	2033.45
494	2165.86
495	2252.74
496	2329.58
497	2406.23
498	2484.51
499	2563.78
500	2642.21
501	2720.04
502	2799.06
503	2879.48
504	2959.95
505	3038.85
506	3113.84
507	3180.64
508	3230.67
509	3247.89
510	3207.68
511	3080.23
512	2841.64
513	2489.26
514	2049.1
515	1571.04
516	1115.96
517	736.21
518	458.41
519	280.06
520	179.13
521	127.79
522	103.87
523	99.43
524	101.5
525	111.9
526	128.73
527	151.21
528	201.73
529	426.8
530	1157.96
531	2503.62
532	3732.63
533	3763.14
534	2547.95
535	1144.96
536	347.66
537	91.34
538	38.77
539	26.1
540	20.55
541	17.87
542	12.25
543	13.89
544	17.46
545	23.02
546	30.7
547	39.69
548	48.08
549	53.57
550	54.73
551	52.04
552	47.34
553	42.14
554	36.91
555	31.54
556	25.96
557	20.56
558	15.86
559	11.91
560	8.4
561	5.28
562	2.94
563	1.72
564	1.29
565	0.87
566	0.29
567	0
568	0.2
569	0.52
570	0.89
571	1.26
572	1.44
573	1.43
574	1.47
575	1.86
576	2.77
577	3.96
578	4.72
579	4.57
580	3.75
581	3.04
582	2.96
583	3.2
584	3.12
585	2.47
586	1.61
587	1.08
588	1.78
589	2.99
590	4.37
591	5.48
592	6.19
593	7.03
594	8.55
595	10.39
596	11.35
597	10.92
598	9.95
599	9.65
600	10.73
601	13.18
602	16
603	17.81
604	17.91
605	16.56
606	14.36
607	11.85
608	9.55
609	7.65
610	5.97
611	4.47
612	3.29
613	2.34
614	1.67
615	1.65
616	2.25
617	2.82
618	2.74
619	1.84
620	0.65
621	0
622	0.06
623	0.6
624	1.43
625	2.73
626	4.68
627	7.37
628	10.73
629	14.52
630	18.77
631	24.74
632	35.12
633	54.9
634	96.73
635	195.32
636	439.34
637	1018.55
638	2240.17
639	4417.19
640	7531.85
641	10788.62
642	12642.43
643	11833.31
644	8661.84
645	4872.91
646	2092.64
647	706.33
648	212.74
649	74.02
650	35.85
651	22.87
652	16.83
653	13.17
654	10.69
655	9.08
656	8.19
657	7.63
658	7.09
659	6.48
660	5.59
661	4.47
662	3.68
663	3.24
664	2.59
665	1.63
666	0.79
667	0.26
668	0
669	0
670	0
671	0
672	0
673	0
674	0.02
675	0.12
676	0.17
677	0.03
678	0
679	0.36
680	1.07
681	1.84
682	2.81
683	4.16
684	5.79
685	7.53
686	9.28
687	11.19
688	13.39
689	15.34
690	16.11
691	15.13
692	9.67
693	7.3
694	5.93
695	5.11
696	4.24
697	3.33
698	2.7
699	2.15
700	1.42
701	0.68
702	0.2
703	0.03
704	0.32
705	0.65
706	0.95
707	1.55
708	2.93
709	5.03
710	7.39
711	10.11
712	13.81
713	18.75
714	24.66
715	30.73
716	35.68
717	38.41
718	38.43
719	36.1
720	32.44
721	28.18
722	23.46
723	18.61
724	14.19
725	10.45
726	7.47
727	5.49
728	4.62
729	5.07
730	7.94
731	15.95
732	34.08
733	67.71
734	116.87
735	170.64
736	208.54
737	212.25
738	180.31
739	130.12
740	83.42
741	51.77
742	35.07
743	28.58
744	28.62
745	35.01
746	53.16
747	101.48
748	246.51
749	722.38
750	2098.6
751	5145.94
752	10106.9
753	15968.15
754	20817.03
755	23189.55
756	22958.37
757	20947.79
758	18079.28
759	14979.92
760	12013.6
761	9375.59
762	7148.69
763	5339.29
764	3908.81
765	2805.14
766	1981.62
767	1393.48
768	986.69
769	702.57
770	495.35
771	341.29
772	231.94
773	160.97
774	117.96
775	91.52
776	73.63
777	59.89
778	48.08
779	37.84
780	30.08
781	25.63
782	24.28
783	25.02
784	26.79
785	28.78
786	30.42
787	31.41
788	31.76
789	31.43
790	30.06
791	27.33
792	23.48
793	19.33
794	15.75
795	12.97
796	10.67
797	6.7
798	5.1
799	3.73
800	2.55
801	1.64
802	1.16
803	0.91
804	0.46
805	0
806	0
807	0.7
808	1.8
809	2.66
810	2.85
811	2.61
812	2.52
813	2.76
814	3.25
815	3.94
816	4.59
817	5.07
818	5.74
819	7.12
820	9.72
821	14.48
822	22.95
823	37.09
824	58.11
825	84.89
826	113.18
827	136.37
828	147.79
829	143.92
830	126.5
831	101.23
832	74.62
833	51.46
834	33.7
835	21.19
836	12.82
837	7.36
838	3.91
839	1.9
840	0.86
841	0.36
842	0.09
843	0
844	0.28
845	0.71
846	0.86
847	0.75
848	0.76
849	0.91
850	0.83
851	0.43
852	0.07
853	0
854	0.15
855	0.53
856	0.92
857	1.04
858	0.84
859	0.63
860	0.67
861	0.8
862	0.92
863	1.28
864	1.97
865	2.82
866	3.47
867	3.48
868	2.99
869	2.84
870	3.37
871	3.91
872	3.98
873	3.89
874	4.14
875	4.79
876	5.41
877	5.57
878	5.59
879	6.03
880	6.77
881	7.4
882	7.8
883	8.03
884	7.93
885	7.31
886	6.43
887	5.74
888	5.53
889	5.96
890	6.82
891	7.75
892	8.97
893	10.92
894	13.33
895	15.29
896	16.34
897	16.66
898	16.46
899	15.52
900	13.84
901	11.98
902	8.71
903	6.84
904	4.85
905	3.14
906	2.13
907	1.92
908	2.14
909	2.1
910	1.54
911	0.97
912	0.94
913	1.08
914	0.91
915	0.64
916	0.59
917	0.63
918	0.68
919	0.96
920	1.38
921	1.24
922	0.44
923	0
924	0.37
925	1.05
926	1.59
927	1.91
928	1.81
929	1.32
930	0.78
931	0.38
932	0.25
933	0.44
934	0.61
935	0.37
936	0
937	0.08
938	0.87
939	1.58
940	1.44
941	0.85
942	0.59
943	0.52
944	0.17
945	0
946	0
947	3.6
948	9.71
949	19.2
950	32.6
951	48.69
952	64.34
953	75.46
954	78.86
955	74.1
956	63.25
957	49.06
958	34.06
959	20.68
960	10.81
961	4.87
962	1.86
963	0.53
964	0.04
965	0
966	0.17
967	0.38
968	0.48
969	0.49
970	0.41
971	0.32
972	0.36
973	0.32
974	0.1
975	0
976	0.05
977	0.25
978	0.39
979	0.37
980	0.36
981	0.53
982	0.75
983	0.79
984	0.68
985	0.5
986	0.28
987	0.12
988	0.25
989	0.65
990	1.22
991	1.48
992	1.2
993	0.8
994	0.69
995	0.64
996	0.36
997	0.06
998	0
999	0
1000	0.01
1001	0.37
1002	1.03
1003	1.45
1004	1.24
1005	0.74
1006	0.52
1007	1.73
1008	2.23
1009	2.07
1010	1.71
1011	1.65
1012	1.64
1013	1.46
1014	1.4
1015	1.53
1016	1.52
1017	1.23
1018	0.79
1019	0.56
1020	0.85
1021	1.32
1022	1.51
1023	1.57
1024	1.74
1025	1.76
1026	1.31
1027	0.6
1028	0.07
1029	0
1030	0.28
1031	0.67
1032	1.01
1033	1.37
1034	1.86
1035	2.4
1036	2.82
1037	3.06
1038	3.17
1039	3.18
1040	3.18
1041	3.3
1042	3.58
1043	3.85
1044	3.79
1045	3.3
1046	2.77
1047	2.64
1048	2.89
1049	3.06
1050	2.92
1051	2.62
1052	2.44
1053	2.75
1054	3.67
1055	4.51
1056	4.51
1057	3.75
1058	2.9
1059	2.48
1060	2.46
1061	2.63
1062	2.76
1063	2.51
1064	1.79
1065	0.99
1066	0.57
1067	0.6
1068	0.83
1069	1.05
1070	1.2
1071	1.19
1072	0.91
1073	0.59
1074	0.48
1075	0.4
1076	0.23
1077	0.17
1078	0.23
1079	0.2
1080	0.07
1081	0.01
1082	0.12
1083	0.54
1084	1.3
1085	1.97
1086	2.08
1087	1.71
1088	1.26
1089	0.85
1090	0.49
1091	0.28
1092	0.17
1093	0.08
1094	0.03
1095	0.16
1096	0.43
1097	0.7
1098	0.76
1099	0.69
1100	0.75
1101	1.01
1102	1.21
1103	1.31
1104	1.53
1105	1.95
1106	2.25
1107	2.05
1108	1.35
1109	0.54
1110	0.04
1111	0
1112	0.73
1113	1.05
1114	1.08
1115	1.04
1116	1.17
1117	1.31
1118	1.23
1119	0.98
1120	0.68
1121	0.35
1122	0.15
1123	0.34
1124	0.91
1125	1.49
1126	1.57
1127	1.11
1128	0.72
1129	0.75
1130	0.85
1131	0.8
1132	0.81
1133	0.72
1134	0.31
1135	0
1136	0
1137	0.27
1138	0.42
1139	0.27
1140	0
1141	0
1142	0
1143	0
1144	0
1145	0
1146	0
1147	0
1148	0
1149	0
1150	0
1151	0
1152	0
1153	0
1154	0.2
1155	0.14
1156	0.17
1157	0.48
1158	0.86
1159	0.94
1160	0.66
1161	0.25
1162	0
1163	0
1164	0.21
1165	0.46
1166	0.75
1167	0.92
1168	0.81
1169	0.59
1170	0.52
1171	0.59
1172	0.54
1173	0.27
1174	0.02
1175	0
1176	0.11
1177	0.43
1178	0.8
1179	1.04
1180	0.92
1181	0.44
1182	0
1183	0
1184	0.3
1185	0.54
1186	0.43
1187	0.23
1188	0.17
1189	0.12
1190	0
1191	0
1192	0
1193	0
1194	0
1195	0
1196	0
1197	0
1198	0
1199	0
