# Supplementary material for: Improvement of Peak Integration in Capillary Electrophoresis: Reference Data Set No. 1
Source: Electrophoresis. 2026 Mar 11;47(4):276–94. doi: 10.1002/elps.70077 (PMC13084974; doi:10.1002/elps.70077)
Supplement: Supplementary file 2 — Supporting File 2: elps70077‐sup‐0002‐RawElectropherograms.zip. [file ELPS-47--s002.zip › Raw Electropherograms/com1-type6-sam2-R.csv]

1	0
2	0
3	0
4	0
5	0
6	0
7	0
8	0.06
9	0.21
10	0.32
11	0.42
12	0.64
13	0.68
14	0.32
15	0
16	0.07
17	0.44
18	0.67
19	0.72
20	0.62
21	0.33
22	0.15
23	0.4
24	0.87
25	1.29
26	1.69
27	2.12
28	2.39
29	2.51
30	2.66
31	2.68
32	2.51
33	2.35
34	1.89
35	1.65
36	1.67
37	1.82
38	1.83
39	1.57
40	1.36
41	1.46
42	1.6
43	1.39
44	1.03
45	1.12
46	1.74
47	2.33
48	2.46
49	2.2
50	1.69
51	1.17
52	0.99
53	1.13
54	1.29
55	1.47
56	1.7
57	1.89
58	2.09
59	2.4
60	2.78
61	2.88
62	2.34
63	1.54
64	1.27
65	1.52
66	1.52
67	0.92
68	0.28
69	0.26
70	0.86
71	1.51
72	1.63
73	1.15
74	0.44
75	0
76	0.12
77	0.56
78	0.91
79	1.21
80	1.63
81	2.19
82	2.6
83	2.54
84	2.3
85	2.39
86	2.47
87	2.62
88	2.03
89	1.06
90	0.43
91	0.21
92	0.34
93	0.79
94	1.14
95	1.05
96	0.7
97	0.45
98	0.61
99	1.37
100	2.33
101	2.75
102	2.33
103	1.51
104	0.85
105	0.55
106	0.6
107	1.03
108	1.57
109	1.82
110	1.9
111	2.32
112	2.98
113	3.23
114	2.81
115	2.35
116	2.28
117	2.29
118	1.97
119	1.34
120	0.77
121	0.45
122	0.15
123	0
124	0.49
125	1.34
126	1.77
127	1.58
128	1.15
129	0.89
130	1.15
131	1.78
132	2.08
133	1.76
134	1.29
135	1.14
136	1.38
137	1.58
138	1.78
139	1.77
140	1.19
141	0.75
142	0.94
143	1.55
144	2.23
145	2.66
146	2.65
147	2.5
148	2.57
149	2.57
150	2.05
151	1.3
152	1.13
153	1.67
154	2.18
155	2.09
156	1.76
157	1.72
158	1.78
159	1.58
160	1.11
161	0.48
162	0
163	0.35
164	1.63
165	2.95
166	3.08
167	2.11
168	1.22
169	0.76
170	0.28
171	0
172	0.21
173	0.53
174	0.37
175	0
176	0
177	0
178	0.49
179	1.08
180	1.84
181	2.36
182	2.42
183	2.1
184	1.36
185	0.44
186	0
187	0.15
188	0.78
189	1.6
190	1.9
191	2.21
192	2.2
193	1.73
194	1.25
195	0.84
196	0.41
197	0.11
198	0
199	0.26
200	1.01
201	1.88
202	2.07
203	1.66
204	1.26
205	1.01
206	0.75
207	0.62
208	0.81
209	0.99
210	0.69
211	0.24
212	0.32
213	0.85
214	1.23
215	1.19
216	0.93
217	0.89
218	0.97
219	0.59
220	0
221	0
222	0.54
223	0.78
224	0.43
225	0
226	0
227	0
228	0
229	0
230	0
231	0
232	0
233	0
234	0
235	0
236	0
237	0
238	0.11
239	0.14
240	0.03
241	0
242	0.21
243	0.49
244	0.77
245	1.25
246	1.32
247	1.19
248	1.06
249	0.77
250	0.52
251	0.92
252	1.54
253	1.57
254	1.27
255	1.43
256	2.02
257	2.51
258	2.65
259	2.43
260	2.22
261	2.43
262	2.56
263	1.88
264	0.71
265	0
266	0.03
267	0.77
268	1.78
269	2.55
270	2.9
271	2.99
272	3.02
273	3.2
274	3.46
275	3.6
276	3.61
277	3.22
278	2.07
279	0.69
280	0
281	0.21
282	0.8
283	1.32
284	1.95
285	2.75
286	3.18
287	2.96
288	2.46
289	2.1
290	1.85
291	1.66
292	1.68
293	1.92
294	1.9
295	1.64
296	1.37
297	0.85
298	1.03
299	2.07
300	3.44
301	4.07
302	3.69
303	3.28
304	3.29
305	2.97
306	2.09
307	1.32
308	0.86
309	0.37
310	0
311	0.24
312	1.06
313	1.73
314	1.94
315	2.01
316	2.01
317	1.83
318	1.67
319	1.57
320	1.14
321	0.47
322	0.2
323	0.33
324	0.43
325	0.52
326	0.62
327	0.42
328	0.06
329	0
330	0
331	0
332	0
333	0
334	0
335	0
336	0
337	0
338	0
339	0
340	0
341	0
342	0.29
343	0.95
344	1.43
345	1.23
346	0.63
347	0.16
348	0.1
349	0.05
350	0.2
351	0.4
352	0.64
353	0.87
354	0.85
355	0.47
356	0.05
357	0
358	0.37
359	0.65
360	0.54
361	0.16
362	0
363	0.37
364	1.09
365	1.55
366	1.61
367	1.47
368	1.34
369	1.43
370	1.65
371	1.67
372	1.69
373	1.96
374	2.01
375	1.54
376	1.38
377	1.87
378	2.09
379	1.46
380	0.55
381	0
382	0
383	0
384	1.38
385	2.51
386	2.6
387	2.11
388	1.8
389	1.76
390	1.95
391	2.4
392	2.56
393	1.94
394	1.18
395	1.25
396	2.14
397	3.05
398	3.26
399	2.72
400	2.42
401	2.12
402	2.25
403	2.96
404	3.39
405	3.16
406	2.67
407	2.29
408	2.07
409	2.23
410	2.77
411	3.15
412	2.88
413	2.11
414	1.38
415	1.21
416	1.59
417	1.93
418	1.98
419	2.28
420	3.27
421	4.56
422	5.48
423	5.66
424	5.02
425	3.95
426	2.9
427	2.06
428	1.69
429	2.15
430	3.03
431	3.27
432	2.47
433	1.27
434	0.36
435	0
436	0.16
437	0.83
438	1.51
439	1.67
440	1.29
441	0.86
442	0.79
443	1.05
444	1.48
445	1.86
446	1.82
447	1.4
448	1.14
449	1.3
450	1.55
451	1.75
452	1.93
453	1.91
454	1.9
455	1.58
456	1.21
457	0.96
458	0.78
459	0.47
460	0.09
461	0
462	0.19
463	0.38
464	0.43
465	0.5
466	0.68
467	0.69
468	0.48
469	0.4
470	0.6
471	0.7
472	0.47
473	0.12
474	0
475	0.36
476	1
477	1.47
478	1.79
479	2.17
480	2.09
481	1.28
482	0.51
483	0.76
484	4.17
485	17.81
486	53.21
487	121.48
488	243.38
489	470.77
490	856.13
491	1362.5
492	1846.93
493	2182.55
494	2363.03
495	2461.38
496	2537.78
497	2614.59
498	2696.66
499	2782.87
500	2869.16
501	2953.58
502	3038.42
503	3126.15
504	3215.57
505	3303.17
506	3344.6
507	3386.04
508	3460.03
509	3515.65
510	3536.35
511	3496.71
512	3365.63
513	3118.04
514	2747.21
515	2275.72
516	1758.43
517	1264.52
518	850.14
519	543.07
520	342.22
521	226.42
522	167.63
523	142.14
524	137.17
525	141.8
526	155.19
527	176.11
528	213.62
529	364.46
530	931.78
531	2180.49
532	3636.22
533	4133.63
534	3177.39
535	1630.28
536	553.61
537	139.29
538	45.81
539	27.53
540	20.59
541	15.52
542	16
543	19.13
544	24.24
545	31.5
546	40.91
547	50.89
548	58.87
549	62.84
550	62.2
551	57.59
552	50.61
553	43.17
554	36.21
555	29.51
556	22.89
557	16.78
558	14.21
559	11.65
560	7.76
561	5.26
562	3.79
563	2.63
564	1.82
565	1.83
566	2.22
567	2.11
568	1.69
569	1.55
570	1.41
571	0.85
572	0.19
573	0
574	0.58
575	1.7
576	2.91
577	3.75
578	3.92
579	3.37
580	2.58
581	2.14
582	2.15
583	2.28
584	2.31
585	2.25
586	2.06
587	1.87
588	2.18
589	3.39
590	5.24
591	6.74
592	7.21
593	7.24
594	7.85
595	9.24
596	10.73
597	11.45
598	11.17
599	10.75
600	11.32
601	13.34
602	16.1
603	18.01
604	17.86
605	16.14
606	14.14
607	12.22
608	9.7
609	6.5
610	3.82
611	3.25
612	2.67
613	2.4
614	1.99
615	1.4
616	0.91
617	0.47
618	0.06
619	0
620	0.24
621	0.34
622	0.27
623	0.59
624	1.33
625	2.28
626	3.71
627	5.98
628	9.19
629	13.26
630	18.05
631	24.15
632	34.52
633	56.32
634	105.36
635	221.91
636	509.83
637	1189.76
638	2605.98
639	5075.68
640	8490.64
641	11862.85
642	13499.11
643	12231.83
644	8651.78
645	4701.97
646	1957.95
647	651.71
648	203.6
649	79.05
650	43.24
651	30.09
652	23.51
653	18.8
654	14.68
655	11.55
656	9.83
657	8.94
658	7.8
659	6.06
660	4.19
661	2.86
662	2.19
663	1.87
664	1.7
665	1.53
666	1.1
667	0.8
668	0.65
669	0.38
670	0.04
671	0
672	0
673	0
674	0
675	0
676	0
677	0.54
678	1.09
679	1.55
680	1.85
681	2.09
682	2.59
683	3.63
684	5.23
685	7.33
686	9.85
687	12.7
688	15.66
689	18.07
690	18.99
691	18.02
692	15.68
693	13.17
694	11.25
695	9.6
696	7.87
697	6.47
698	5.51
699	4.43
700	3
701	1.63
702	0.89
703	0.75
704	0.63
705	0.23
706	0
707	0.84
708	2.8
709	5.36
710	8
711	11.17
712	15.9
713	22.28
714	29.03
715	34.64
716	36.51
717	38.39
718	40.56
719	41.51
720	40.6
721	37.02
722	31.46
723	25.66
724	20.63
725	16.13
726	11.83
727	8.27
728	6.13
729	5.41
730	6.55
731	11.94
732	26.21
733	55.39
734	103
735	162.5
736	213.89
737	233.3
738	211.34
739	161.38
740	107.38
741	66.11
742	41.45
743	30.11
744	28.15
745	34.51
746	54.2
747	106.37
748	260.72
749	766.01
750	2238.32
751	5529.65
752	10937.03
753	17381.35
754	22753.09
755	25380.77
756	25073.82
757	22763.71
758	19522.87
759	16067.23
760	12795.29
761	9914.29
762	7503.8
763	5560.97
764	4040.38
765	2884.35
766	2036.64
767	1438
768	1022.14
769	874.53
770	726.91
771	509.86
772	350.95
773	241.56
774	172.44
775	130.45
776	103.16
777	82.98
778	66.61
779	52.7
780	41.23
781	32.95
782	28.43
783	27.46
784	28.84
785	30.96
786	32.79
787	33.96
788	34.34
789	33.51
790	30.81
791	26.37
792	21.73
793	18.13
794	15.12
795	11.76
796	8.21
797	5.19
798	3.1
799	2.04
800	1.83
801	1.88
802	1.63
803	1.19
804	0.99
805	0.97
806	0.7
807	0.19
808	0
809	0.53
810	1.42
811	2.09
812	2.29
813	2.02
814	1.37
815	0.89
816	1.33
817	2.5
818	3.72
819	5.12
820	8.12
821	11.2
822	14.28
823	24.81
824	41.41
825	65.75
826	96.75
827	128.66
828	153.05
829	163
830	156.15
831	135.38
832	107.08
833	77.94
834	52.88
835	34.24
836	21.7
837	13.54
838	8.4
839	5.39
840	3.5
841	2.09
842	1.36
843	1.37
844	1.48
845	1.11
846	0.41
847	0
848	0.2
849	1.11
850	2.06
851	2.41
852	2.12
853	1.6
854	1.36
855	1.71
856	2.41
857	2.66
858	2.08
859	1.34
860	1.38
861	2.23
862	3.1
863	3.04
864	1.82
865	0.39
866	0.07
867	0.94
868	1.93
869	2.5
870	2.89
871	3.11
872	3.25
873	3.72
874	4.2
875	4.69
876	5.82
877	6.75
878	7.23
879	7.33
880	7.42
881	7.72
882	8.17
883	8.43
884	8.23
885	7.87
886	7.76
887	7.73
888	7.31
889	6.62
890	6.25
891	6.92
892	8.78
893	11.29
894	13.86
895	16.44
896	18.85
897	20.3
898	20.02
899	18.05
900	14.93
901	11.58
902	8.82
903	6.72
904	4.87
905	3.16
906	1.91
907	1.51
908	1.81
909	2.06
910	1.94
911	1.81
912	1.74
913	1.56
914	1.22
915	0.7
916	0.15
917	0
918	0.54
919	1.42
920	2.2
921	2.63
922	2.84
923	3.04
924	2.98
925	2.41
926	1.84
927	1.84
928	1.84
929	2.05
930	2.01
931	1.77
932	1.42
933	1.1
934	1.03
935	1.07
936	1.17
937	1.82
938	3.03
939	4.04
940	4.46
941	4.4
942	4.02
943	5.39
944	6.13
945	7.67
946	9.79
947	13.4
948	20
949	30.65
950	45.57
951	63.42
952	80.46
953	91.69
954	93.76
955	86.59
956	72.61
957	55.55
958	39.04
959	25.27
960	14.87
961	8.13
962	4.86
963	3.75
964	3.24
965	2.64
966	2
967	1.58
968	0.75
969	0.94
970	1.2
971	1.38
972	1.61
973	2.01
974	2.2
975	1.96
976	1.71
977	1.73
978	1.75
979	1.59
980	1.42
981	0.8
982	0.31
983	0.1
984	0
985	0.01
986	0.35
987	0.93
988	1.41
989	1.62
990	1.73
991	2
992	2.26
993	2.09
994	1.69
995	1.53
996	1.5
997	1.38
998	1.4
999	1.61
1000	1.61
1001	1.02
1002	0.21
1003	0
1004	0.68
1005	1.8
1006	2.62
1007	2.83
1008	2.48
1009	1.96
1010	1.72
1011	1.74
1012	1.74
1013	1.65
1014	1.53
1015	1.22
1016	0.68
1017	0.33
1018	0.51
1019	1.08
1020	1.39
1021	0.97
1022	0.23
1023	0
1024	0.43
1025	0.98
1026	1.17
1027	0.78
1028	0.16
1029	0.03
1030	0.45
1031	0.65
1032	0.46
1033	0.28
1034	0
1035	0.13
1036	0.4
1037	0.62
1038	0.8
1039	0.85
1040	0.98
1041	1.34
1042	1.54
1043	1.51
1044	1.87
1045	2.36
1046	1.9
1047	0.67
1048	0
1049	0
1050	0
1051	0
1052	0
1053	0
1054	0
1055	0
1056	0.46
1057	1.2
1058	1.84
1059	1.94
1060	1.66
1061	1.5
1062	1.63
1063	1.92
1064	1.95
1065	1.44
1066	0.93
1067	0.97
1068	1.1
1069	0.77
1070	0.34
1071	0.39
1072	0.82
1073	1.03
1074	0.59
1075	0
1076	0
1077	0
1078	0
1079	0
1080	0
1081	0
1082	0
1083	0.02
1084	0
1085	0.13
1086	0.26
1087	0.72
1088	0.84
1089	0.48
1090	0.13
1091	0.36
1092	1.15
1093	1.92
1094	2.32
1095	2.52
1096	2.59
1097	2.27
1098	1.48
1099	0.59
1100	0.13
1101	0.42
1102	1.08
1103	1.39
1104	1.13
1105	0.66
1106	0.35
1107	0.57
1108	1.23
1109	1.62
1110	1.31
1111	0.92
1112	0.88
1113	0.8
1114	0.46
1115	0.39
1116	0.84
1117	1.36
1118	1.61
1119	1.68
1120	1.58
1121	1.01
1122	0.22
1123	0.01
1124	0.49
1125	1.13
1126	1.79
1127	2.5
1128	2.97
1129	3.1
1130	3.05
1131	2.68
1132	1.85
1133	0.81
1134	0.12
1135	0
1136	0.13
1137	0.16
1138	0.19
1139	0.27
1140	0.53
1141	0.75
1142	0.7
1143	0.77
1144	1.41
1145	2.35
1146	2.96
1147	2.84
1148	2.06
1149	1.34
1150	1.28
1151	1.69
1152	2.01
1153	1.9
1154	1.59
1155	1.48
1156	1.58
1157	1.6
1158	1.33
1159	0.84
1160	0.37
1161	0.08
1162	0
1163	0.28
1164	1.08
1165	1.87
1166	1.98
1167	1.48
1168	1.06
1169	1.18
1170	1.53
1171	1.84
1172	2.04
1173	2.25
1174	2.66
1175	3.08
1176	2.9
1177	2.11
1178	1.52
1179	1.59
1180	1.82
1181	1.66
1182	1.28
1183	1.19
1184	1.5
1185	1.69
1186	1.4
1187	1.02
1188	1.11
1189	1.4
1190	1.28
1191	1.16
1192	0.43
1193	0
1194	0
1195	0
1196	0.66
1197	1.27
1198	1.55
1199	1.3
