# Supplementary material for: Improvement of Peak Integration in Capillary Electrophoresis: Reference Data Set No. 1
Source: Electrophoresis. 2026 Mar 11;47(4):276–94. doi: 10.1002/elps.70077 (PMC13084974; doi:10.1002/elps.70077)
Supplement: Supplementary file 2 — Supporting File 2: elps70077‐sup‐0002‐RawElectropherograms.zip. [file ELPS-47--s002.zip › Raw Electropherograms/com1-type6-sam3-R.csv]

1	0
2	0
3	0
4	0
5	0
6	0
7	0
8	0
9	0
10	0
11	0
12	0
13	0.1
14	0
15	0.16
16	1.12
17	1.9
18	1.69
19	0.99
20	0.4
21	0
22	0
23	0.53
24	1.11
25	1.41
26	1.82
27	2.34
28	2.45
29	2.3
30	2.46
31	2.87
32	2.92
33	2.44
34	2.06
35	2.38
36	3.17
37	3.91
38	4.29
39	4.07
40	3.22
41	2.08
42	1.12
43	0.56
44	1.19
45	2.1
46	2.64
47	2.56
48	2.19
49	2.06
50	2.14
51	1.99
52	1.71
53	1.67
54	1.79
55	1.79
56	1.63
57	1.29
58	0.91
59	0.83
60	1.05
61	1.23
62	1.43
63	1.71
64	1.94
65	2.16
66	2.34
67	2.4
68	2.44
69	2.5
70	2.42
71	2.28
72	2.37
73	2.71
74	3.08
75	3.37
76	3.43
77	3.15
78	2.72
79	2.33
80	2.1
81	2.43
82	3.25
83	3.95
84	4.25
85	4.17
86	3.75
87	3.16
88	2.66
89	2.59
90	3.01
91	3.32
92	2.95
93	2.06
94	1.12
95	0.58
96	0.83
97	1.76
98	2.65
99	2.86
100	2.59
101	2.34
102	2.06
103	1.48
104	0.83
105	0.63
106	1.03
107	1.73
108	2.3
109	2.69
110	2.91
111	2.62
112	1.78
113	1.18
114	1.71
115	3.11
116	4.26
117	4.4
118	3.71
119	2.94
120	2.61
121	2.58
122	2.37
123	1.79
124	1.22
125	1.33
126	2.22
127	3.2
128	3.38
129	2.43
130	0.92
131	0
132	0.28
133	1.42
134	2.26
135	2.01
136	1.09
137	0.48
138	0.46
139	0.69
140	1.19
141	2.05
142	2.56
143	2.08
144	1.14
145	0.68
146	0.81
147	1.1
148	1.49
149	1.93
150	2.05
151	1.85
152	1.74
153	1.92
154	2.38
155	2.86
156	2.86
157	2.23
158	1.56
159	1.38
160	1.6
161	1.79
162	1.91
163	2.36
164	3.25
165	4.11
166	4.38
167	3.83
168	2.86
169	2.25
170	2.12
171	1.87
172	1.43
173	1.38
174	1.74
175	1.82
176	1.22
177	0.38
178	0
179	0.32
180	0.9
181	1.24
182	1.19
183	1.62
184	2.15
185	2.15
186	1.68
187	1.35
188	1.51
189	1.77
190	1.69
191	1.47
192	1.75
193	2.8
194	3.88
195	3.83
196	2.49
197	0.91
198	0.08
199	0
200	0.33
201	1
202	1.62
203	1.83
204	1.81
205	2.02
206	2.32
207	2.42
208	2.39
209	2.44
210	2.47
211	2.38
212	2.44
213	2.98
214	3.67
215	3.84
216	3.5
217	3.13
218	2.6
219	1.74
220	1.31
221	1.88
222	2.85
223	3.33
224	3.03
225	2.09
226	0.96
227	0.17
228	0
229	0.34
230	1.07
231	1.72
232	2.12
233	2.29
234	2.04
235	1.53
236	1.39
237	1.65
238	1.9
239	2.07
240	2.3
241	2.61
242	2.78
243	2.41
244	1.61
245	1.15
246	1.32
247	1.46
248	1.05
249	0.52
250	0.35
251	0.32
252	0.14
253	0
254	0.26
255	0.91
256	1.59
257	1.88
258	1.64
259	1.21
260	1.03
261	0.99
262	0.89
263	0.96
264	1.25
265	1.43
266	1.41
267	1.26
268	0.99
269	0.76
270	0.79
271	0.94
272	1.02
273	1.18
274	1.47
275	1.59
276	1.17
277	0.42
278	0
279	0.15
280	0.47
281	0.71
282	0.9
283	1.07
284	1.32
285	1.78
286	2.2
287	2.19
288	1.77
289	1.42
290	1.47
291	1.58
292	1.21
293	0.67
294	0.55
295	0.79
296	1.05
297	1.18
298	1.16
299	1.07
300	1
301	0.85
302	0.59
303	0.44
304	0.62
305	0.86
306	0.84
307	0.94
308	1.74
309	2.95
310	3.71
311	3.5
312	2.52
313	1.51
314	1.02
315	1.02
316	1.22
317	1.29
318	1.22
319	1.18
320	1.1
321	0.81
322	0.35
323	0.03
324	0.51
325	1.23
326	1.81
327	1.85
328	1.3
329	0.71
330	0.59
331	0.91
332	1.41
333	1.84
334	1.85
335	1.45
336	0.95
337	0.72
338	1.06
339	1.81
340	2.3
341	2.11
342	1.68
343	1.54
344	1.64
345	1.77
346	1.99
347	2.26
348	2.48
349	2.66
350	2.57
351	2.12
352	1.84
353	2.11
354	2.36
355	1.91
356	0.88
357	0.01
358	0
359	0.85
360	1.94
361	2.87
362	3.64
363	4.01
364	3.8
365	3.37
366	2.82
367	1.89
368	1.07
369	1.03
370	1.35
371	1.35
372	1.25
373	1.61
374	2.5
375	3.41
376	3.7
377	3.16
378	2.36
379	1.96
380	2.05
381	2.34
382	2.46
383	1.9
384	0.74
385	0
386	0
387	0
388	0
389	0
390	0
391	0
392	0.49
393	0.9
394	1.37
395	1.9
396	2.23
397	2.2
398	1.83
399	1.33
400	1.1
401	1.26
402	1.53
403	1.69
404	1.79
405	1.73
406	1.23
407	0.45
408	0
409	0.28
410	1.03
411	1.89
412	2.52
413	3
414	3.5
415	3.69
416	3.19
417	2.4
418	2.14
419	2.4
420	2.52
421	2.2
422	1.63
423	1.14
424	0.98
425	1.1
426	1.25
427	1.31
428	1.27
429	1.19
430	1.21
431	1.33
432	1.14
433	0.49
434	0
435	0
436	0
437	0
438	0
439	0
440	0
441	0
442	0
443	0
444	0
445	0
446	0
447	0
448	0.55
449	0.98
450	1.22
451	1.55
452	1.7
453	1.21
454	0.45
455	0
456	0.09
457	0.82
458	1.78
459	2.44
460	2.46
461	1.8
462	1.11
463	2.04
464	2.55
465	2.62
466	2.78
467	3.18
468	3.38
469	3.03
470	2.48
471	2.22
472	2.06
473	1.5
474	0.66
475	0.1
476	0
477	0.18
478	0.49
479	0.83
480	1.11
481	1.25
482	1.17
483	0.79
484	0.81
485	4.52
486	20.41
487	61.35
488	141.11
489	286.53
490	553.84
491	980.54
492	1495.37
493	1942.57
494	2226.33
495	2374.44
496	2461.96
497	2536.89
498	2615.2
499	2697.72
500	2781.43
501	2865.84
502	2952.12
503	3040.18
504	3128.27
505	3214.29
506	3297.97
507	3379.13
508	3451.62
509	3501.58
510	3509.17
511	3449.62
512	3295.35
513	3023.12
514	2628.11
515	2138.49
516	1614.89
517	1129.22
518	736.11
519	457.18
520	283.34
521	187.35
522	139.3
523	117.52
524	114.45
525	117.95
526	130.45
527	151.31
528	186.75
529	315.65
530	815.67
531	1994.15
532	3506.1
533	4210.24
534	3423.68
535	1863.12
536	672.27
537	176.58
538	56.44
539	33.04
540	24.68
541	20.63
542	14.84
543	15.76
544	18.15
545	22.64
546	30.26
547	40.45
548	50.74
549	58.43
550	62.16
551	61.87
552	57.96
553	51.47
554	44.02
555	36.86
556	30.36
557	24.52
558	19.35
559	14.79
560	10.65
561	6.86
562	3.64
563	1.53
564	0.88
565	1.1
566	1.18
567	0.99
568	1.11
569	1.51
570	1.78
571	1.92
572	2.16
573	2.4
574	2.52
575	2.65
576	3.07
577	4.14
578	5.58
579	6.36
580	5.94
581	5.05
582	4.54
583	4.1
584	2.96
585	1.23
586	0
587	0.1
588	1.13
589	2.22
590	3.34
591	4.9
592	6.72
593	8.24
594	9.32
595	10.36
596	11.54
597	12.13
598	11.42
599	9.95
600	8.96
601	9.36
602	11.36
603	17.15
604	17.6
605	16.15
606	14.43
607	13.22
608	11.83
609	9.51
610	6.7
611	4.31
612	2.82
613	2.25
614	2.17
615	2
616	1.65
617	1.32
618	1.06
619	0.96
620	0.94
621	0.56
622	0
623	0
624	0.96
625	2.53
626	4.48
627	7.15
628	10.84
629	15.09
630	19.44
631	24.92
632	34.11
633	51.8
634	88.98
635	173.89
636	380.77
637	882.36
638	1990.06
639	4078.71
640	7269.58
641	10918.5
642	13449.26
643	13259.37
644	10241.13
645	6089.38
646	2763.67
647	976.17
648	295.91
649	97.09
650	44.05
651	27.66
652	19.97
653	14.58
654	10.88
655	8.83
656	8.05
657	8.17
658	8.26
659	7.54
660	6.53
661	6.08
662	5.68
663	4.4
664	2.52
665	0.97
666	0.2
667	0
668	0.05
669	0.44
670	1.16
671	1.84
672	1.96
673	1.4
674	0.53
675	0
676	0.15
677	0.49
678	0.58
679	0.65
680	1.13
681	1.92
682	2.6
683	3.14
684	4.07
685	5.94
686	8.91
687	12.57
688	16.01
689	18.37
690	19.46
691	19.13
692	17.17
693	14.1
694	11.13
695	9.14
696	8.12
697	7.42
698	6.56
699	5.49
700	4.27
701	2.78
702	1.13
703	0
704	0.24
705	1.46
706	2.61
707	3.2
708	3.64
709	4.53
710	6.24
711	8.91
712	12.23
713	16.13
714	21.22
715	27.68
716	34.38
717	39.81
718	43.24
719	44.48
720	43.45
721	40.17
722	34.89
723	28.29
724	21.83
725	16.68
726	12.82
727	9.83
728	7.7
729	6.47
730	6.4
731	8.9
732	16.94
733	34.89
734	68.08
735	119.2
736	180.01
737	228.3
738	240.54
739	211.27
740	157.45
741	103.37
742	64.19
743	42.34
744	33.23
745	36.42
746	51.47
747	92.55
748	212.96
749	615.53
750	1861.58
751	4834.26
752	9999.22
753	16449.09
754	22076.21
755	25067.86
756	25094.9
757	23026.79
758	19939.62
759	16570.87
760	13326.88
761	10426.06
762	7971.68
763	5975.39
764	4391.09
765	3160.71
766	2237.09
767	1574.91
768	1116.3
769	796.18
770	562.69
771	388.7
772	264.23
773	182.42
774	133.07
775	104.12
776	85.16
777	69.67
778	55.43
779	43
780	33.55
781	27.8
782	25.73
783	26.66
784	29.3
785	32.13
786	34.09
787	35.11
788	35.6
789	35.57
790	34.18
791	30.83
792	26.22
793	21.64
794	17.84
795	14.9
796	12.52
797	10.24
798	7.81
799	5.58
800	3.98
801	2.96
802	2.01
803	0.83
804	0
805	0.09
806	0.69
807	0.98
808	0.96
809	0.99
810	0.95
811	0.54
812	0.02
813	0
814	0.62
815	1.41
816	2.16
817	2.68
818	2.97
819	3.62
820	5.46
821	8.93
822	14.69
823	24.57
824	40.85
825	64.61
826	94.62
827	126.27
828	151.89
829	163.99
830	159.05
831	138.92
832	109.82
833	79.31
834	52.98
835	33.19
836	19.91
837	11.76
838	6.9
839	3.69
840	1.43
841	0.22
842	0
843	0.17
844	0.33
845	0.23
846	0
847	0.12
848	0.68
849	1.35
850	1.55
851	0.99
852	0.22
853	0
854	0.06
855	0.02
856	0
857	0.33
858	1.05
859	1.71
860	2.07
861	2.4
862	2.73
863	2.6
864	2.07
865	1.89
866	2.36
867	2.89
868	2.89
869	2.58
870	2.49
871	2.63
872	2.72
873	2.77
874	3.12
875	4.09
876	5.45
877	6.54
878	7.21
879	7.92
880	8.87
881	9.69
882	9.7
883	8.69
884	7.28
885	6.02
886	6.03
887	6.14
888	6.23
889	6.27
890	6.59
891	7.71
892	9.61
893	11.58
894	13.25
895	15.15
896	17.46
897	19.11
898	19.01
899	17.44
900	15.39
901	13.06
902	10.29
903	7.82
904	6.45
905	5.78
906	5.05
907	4.35
908	3.89
909	3.51
910	3
911	2.53
912	2.43
913	2.76
914	3.16
915	3.33
916	3.26
917	3.07
918	2.81
919	2.53
920	1.99
921	0.98
922	0.02
923	0
924	0.92
925	2.16
926	3.14
927	3.52
928	3.38
929	3.18
930	2.99
931	2.65
932	2.29
933	2.1
934	1.99
935	1.84
936	1.81
937	2.37
938	3.53
939	4.17
940	3.58
941	5.93
942	6.5
943	7.68
944	8.51
945	9.07
946	10.07
947	12.49
948	17.79
949	27.24
950	40.93
951	57.6
952	75.1
953	90.07
954	97.87
955	95.07
956	82.63
957	65.16
958	47.33
959	31.89
960	20.14
961	12.6
962	8.69
963	6.89
964	5.92
965	5.3
966	4.86
967	4.58
968	4.45
969	4.37
970	4.25
971	4.11
972	4.04
973	1.07
974	1.09
975	1.4
976	2.01
977	2.34
978	2.07
979	1.59
980	1.31
981	1.15
982	0.78
983	0.25
984	0
985	0.14
986	0.48
987	1.07
988	1.59
989	1.49
990	1.23
991	1.54
992	1.96
993	1.52
994	0.45
995	0
996	0.68
997	1.76
998	2.31
999	2.15
1000	1.44
1001	0.69
1002	0.58
1003	1.07
1004	1.36
1005	1.06
1006	0.76
1007	1.04
1008	1.53
1009	1.67
1010	1.6
1011	1.61
1012	1.42
1013	0.91
1014	0.58
1015	0.62
1016	0.56
1017	0.16
1018	0
1019	0.33
1020	0.67
1021	0.83
1022	1.01
1023	1.18
1024	1.21
1025	0.45
1026	0.29
1027	0.7
1028	0.98
1029	0.77
1030	0.55
1031	0.69
1032	1.08
1033	1.63
1034	2.1
1035	2.01
1036	1.43
1037	1.17
1038	1.59
1039	2.36
1040	3.08
1041	3.47
1042	3.53
1043	3.57
1044	3.6
1045	3.59
1046	3.79
1047	4.18
1048	4.21
1049	3.67
1050	3.08
1051	3.05
1052	3.64
1053	4.4
1054	4.83
1055	4.78
1056	4.68
1057	4.88
1058	4.9
1059	4.21
1060	3.19
1061	2.73
1062	3.04
1063	3.38
1064	3.05
1065	2.13
1066	1.25
1067	0.92
1068	1.15
1069	1.55
1070	1.86
1071	1.92
1072	1.46
1073	0.74
1074	0.57
1075	1.18
1076	1.89
1077	2.22
1078	2.23
1079	2.26
1080	2.41
1081	2.45
1082	2.27
1083	2.02
1084	1.73
1085	1.48
1086	1.44
1087	1.69
1088	1.93
1089	1.6
1090	0.65
1091	0
1092	0.32
1093	1.05
1094	1.32
1095	1.05
1096	0.72
1097	0.6
1098	0.57
1099	0.54
1100	0.6
1101	0.74
1102	0.79
1103	0.82
1104	1.25
1105	2.05
1106	2.74
1107	2.92
1108	2.45
1109	1.72
1110	1.24
1111	0.95
1112	0.81
1113	1.3
1114	2.24
1115	2.7
1116	2.47
1117	2.14
1118	1.82
1119	1.32
1120	1.23
1121	2.08
1122	3.25
1123	3.87
1124	3.71
1125	2.89
1126	1.69
1127	0.91
1128	1.01
1129	1.4
1130	1.5
1131	1.47
1132	1.55
1133	1.59
1134	1.45
1135	1.24
1136	1.05
1137	0.96
1138	1.14
1139	1.71
1140	2.26
1141	2.29
1142	2.06
1143	1.89
1144	1.46
1145	0.68
1146	0.11
1147	0
1148	0.26
1149	0.81
1150	1.44
1151	1.68
1152	1.44
1153	1.16
1154	1.28
1155	1.69
1156	2.01
1157	2.09
1158	2.08
1159	2.21
1160	2.61
1161	2.96
1162	2.9
1163	2.52
1164	1.98
1165	1.33
1166	1.61
1167	1.89
1168	2.02
1169	2.05
1170	1.79
1171	1.34
1172	1.17
1173	1.15
1174	0.84
1175	0.74
1176	1.38
1177	2.17
1178	2.35
1179	2.18
1180	2.38
1181	2.91
1182	2.94
1183	2.13
1184	1.37
1185	1.28
1186	1.51
1187	1.58
1188	1.28
1189	0.62
1190	0
1191	0
1192	0
1193	0
1194	0
1195	0
1196	0
1197	0
1198	0
1199	0
