# Supplementary material for: Improvement of Peak Integration in Capillary Electrophoresis: Reference Data Set No. 1
Source: Electrophoresis. 2026 Mar 11;47(4):276–94. doi: 10.1002/elps.70077 (PMC13084974; doi:10.1002/elps.70077)
Supplement: Supplementary file 2 — Supporting File 2: elps70077‐sup‐0002‐RawElectropherograms.zip. [file ELPS-47--s002.zip › Raw Electropherograms/com1-type6-sam4-R.csv]

1	0
2	0
3	0
4	0
5	0
6	0
7	0
8	0
9	0
10	0
11	0
12	0
13	0
14	0
15	0
16	0.68
17	1.57
18	2.12
19	2.07
20	1.53
21	1.03
22	0.93
23	0.9
24	0.51
25	0
26	0.1
27	1.1
28	2.33
29	2.81
30	2.18
31	0.95
32	0
33	0.02
34	0.79
35	1.53
36	2
37	2.55
38	3.21
39	3.56
40	3.41
41	3
42	2.57
43	2.17
44	1.94
45	1.99
46	2.29
47	2.7
48	2.93
49	2.99
50	3.04
51	2.74
52	1.87
53	1.16
54	1.24
55	1.74
56	1.93
57	1.68
58	1.39
59	1.99
60	2.24
61	1.96
62	1.2
63	0.37
64	0
65	0.29
66	0.92
67	1.58
68	2.16
69	2.59
70	2.89
71	3.11
72	3.16
73	2.97
74	2.63
75	2.2
76	1.43
77	0.52
78	0.18
79	0.5
80	0.91
81	1.4
82	2.15
83	2.78
84	2.93
85	2.78
86	2.56
87	2.29
88	2.01
89	1.86
90	1.72
91	1.45
92	1.2
93	1.22
94	1.38
95	1.42
96	1.3
97	1.15
98	1.09
99	1.14
100	1.02
101	0.54
102	0.14
103	0.24
104	0.59
105	0.97
106	1.52
107	1.93
108	1.62
109	0.8
110	0.2
111	0.11
112	0.27
113	0.28
114	0.24
115	0.51
116	1.27
117	2.31
118	2.93
119	2.59
120	1.84
121	1.48
122	1.38
123	0.98
124	0.65
125	1.04
126	1.76
127	1.98
128	1.73
129	1.6
130	1.82
131	2.14
132	2.29
133	2.26
134	2.09
135	1.8
136	1.44
137	1.17
138	1.06
139	1.08
140	1.3
141	1.63
142	1.71
143	1.57
144	1.66
145	2.05
146	2.38
147	2.54
148	2.63
149	2.68
150	2.71
151	2.7
152	2.42
153	1.84
154	1.43
155	1.6
156	2.06
157	2.26
158	1.95
159	1.14
160	0.34
161	0.05
162	0.02
163	0
164	0.08
165	0.36
166	0.79
167	1.52
168	2.15
169	2.35
170	2.31
171	2.4
172	2.54
173	2.17
174	1.23
175	0.37
176	0
177	0.03
178	0.3
179	0.84
180	1.5
181	1.77
182	1.36
183	0.78
184	0.91
185	1.78
186	2.5
187	2.51
188	2.02
189	1.4
190	0.95
191	0.68
192	0.42
193	0.38
194	0.83
195	1.22
196	0.95
197	0.51
198	0.63
199	1.17
200	1.66
201	2.03
202	2.28
203	2.29
204	2.08
205	1.94
206	2.18
207	2.53
208	2.33
209	1.62
210	1.11
211	1.14
212	1.54
213	2.18
214	2.91
215	3.32
216	3.21
217	2.99
218	2.92
219	2.54
220	1.67
221	1.07
222	1.24
223	1.58
224	1.42
225	1.09
226	1.21
227	1.61
228	1.82
229	1.8
230	1.53
231	0.93
232	0.25
233	0
234	0.45
235	1.34
236	2.06
237	2.26
238	2.05
239	1.85
240	1.95
241	2.17
242	1.96
243	1.24
244	0.68
245	0.92
246	1.7
247	2.14
248	1.79
249	0.98
250	0.33
251	0.29
252	0.84
253	1.56
254	1.83
255	1.47
256	1.1
257	1.22
258	1.59
259	1.59
260	1.09
261	0.61
262	0.63
263	0.96
264	1.29
265	1.76
266	2.31
267	2.42
268	2.02
269	1.55
270	1.21
271	0.54
272	0.68
273	1.43
274	2.13
275	2.01
276	1.43
277	1.12
278	1.05
279	1.05
280	1.18
281	1.37
282	1.41
283	1.37
284	1.45
285	1.62
286	1.68
287	1.53
288	1.26
289	0.95
290	0.5
291	0
292	0
293	0.7
294	1.18
295	0.82
296	0.37
297	0.38
298	0.45
299	0.34
300	0.37
301	0.7
302	0.93
303	0.66
304	0.16
305	0
306	0
307	0
308	0
309	0
310	0
311	0
312	0
313	0
314	0
315	0
316	0.29
317	0.4
318	0.56
319	0.59
320	0.33
321	0.1
322	0.04
323	0
324	0
325	0.38
326	1.06
327	1.6
328	1.63
329	1.32
330	0.97
331	0.85
332	0.93
333	0.79
334	0.48
335	0.74
336	1.63
337	2.2
338	1.87
339	1.09
340	0.51
341	0.26
342	0.11
343	0
344	0.04
345	0.42
346	0.57
347	0.22
348	0
349	0
350	0
351	0
352	0
353	0
354	0
355	0
356	0
357	0
358	0
359	0
360	0
361	0
362	0
363	0.59
364	1.31
365	1.51
366	1.15
367	0.99
368	1.41
369	1.8
370	1.47
371	0.58
372	0
373	0.24
374	0.83
375	1.13
376	0.87
377	0.66
378	0.85
379	1.72
380	2.73
381	2.95
382	2.5
383	2.09
384	1.63
385	0.82
386	0.33
387	0.68
388	1.31
389	1.68
390	1.89
391	2.14
392	2.5
393	2.83
394	2.98
395	3.06
396	3.23
397	3.19
398	2.61
399	1.88
400	1.31
401	0.65
402	0.06
403	0
404	0.39
405	0.9
406	1.4
407	1.77
408	1.89
409	2.05
410	2.8
411	4.06
412	5.07
413	5.26
414	4.63
415	3.88
416	3.81
417	4.28
418	4.48
419	4.29
420	4.15
421	3.96
422	3.28
423	2.44
424	2.11
425	2.2
426	2.02
427	1.21
428	0.24
429	0
430	0.4
431	0.64
432	0.58
433	0.8
434	1.34
435	1.68
436	1.54
437	1.14
438	0.91
439	1
440	1.05
441	0.88
442	0.79
443	1.02
444	1.34
445	1.39
446	1.04
447	0.42
448	0
449	0.26
450	0.99
451	1.29
452	0.71
453	0
454	0
455	0.5
456	0.84
457	0.87
458	1.02
459	1.35
460	1.53
461	1.56
462	1.71
463	1.7
464	1.22
465	0.55
466	0.09
467	0
468	0
469	0
470	0
471	0
472	0
473	0
474	0.68
475	1.12
476	0.87
477	0.21
478	0
479	0.25
480	0.74
481	0.87
482	1.1
483	1.04
484	1.13
485	3.68
486	14.4
487	42.38
488	97.37
489	196.95
490	384.97
491	713.74
492	1168.08
493	1631.66
494	1977.88
495	2176.91
496	2284.57
497	2362.1
498	2436.99
499	2513.59
500	2591.35
501	2671.15
502	2752.47
503	2833.18
504	2913.3
505	2994.58
506	3076.76
507	3155.93
508	3224.49
509	3271.16
510	3280.61
511	3232.73
512	3103.24
513	2869.45
514	2523.12
515	2084.37
516	1603.42
517	1143.97
518	759.17
519	475.85
520	292.02
521	185.89
522	130.51
523	104.69
524	98.96
525	101.41
526	112.5
527	131
528	159.48
529	247.32
530	608.79
531	1569.83
532	2999.58
533	3927.47
534	3480.07
535	2062.03
536	804.93
537	217.66
538	61.22
539	31.14
540	21.73
541	17.12
542	14.76
543	9.92
544	11.35
545	15.25
546	21.86
547	31.23
548	41.96
549	50.96
550	55.91
551	56.67
552	54.17
553	49.43
554	43.44
555	36.99
556	30.55
557	24.49
558	19.13
559	14.3
560	9.7
561	5.75
562	3.04
563	1.37
564	0.28
565	0
566	0.67
567	1.52
568	1.8
569	1.47
570	1
571	0.81
572	0.86
573	0.83
574	0.77
575	0.97
576	1.41
577	1.97
578	2.66
579	3.06
580	2.78
581	2.19
582	1.7
583	1.12
584	0.45
585	0.19
586	1
587	1.44
588	1.69
589	1.81
590	2.17
591	3.28
592	5
593	6.72
594	8.3
595	9.82
596	10.86
597	10.99
598	10.29
599	9.35
600	9.09
601	10.42
602	13.26
603	16.02
604	16.93
605	15.84
606	13.92
607	12.06
608	10.4
609	8.49
610	5.98
611	3.38
612	1.58
613	0.72
614	0.44
615	0.54
616	1.04
617	1.81
618	2.3
619	2.01
620	1.1
621	0.27
622	0
623	0.18
624	0.53
625	1.19
626	2.91
627	6.01
628	9.81
629	13.38
630	16.39
631	19.57
632	24.92
633	35.69
634	57.69
635	105.21
636	216.58
637	489.69
638	1134.11
639	2480.91
640	4837.54
641	8105.79
642	11344.63
643	12921.71
644	11695.03
645	8235.02
646	4438.49
647	1826.31
648	597.4
649	180.21
650	65.66
651	33.44
652	21.17
653	14.78
654	11.49
655	9.9
656	8.89
657	8.24
658	7.97
659	7.49
660	6.38
661	5.06
662	3.97
663	3.14
664	2.45
665	1.87
666	1.4
667	1.17
668	1.16
669	1.19
670	1.05
671	0.82
672	0.64
673	0.38
674	0.04
675	0
676	0.32
677	0.98
678	1.7
679	2.16
680	2.24
681	2.34
682	2.95
683	4.01
684	5.09
685	6.31
686	8
687	9.9
688	11.76
689	14.11
690	16.87
691	18.37
692	14.12
693	10.68
694	8.28
695	7.19
696	6.74
697	6.05
698	4.78
699	3.37
700	2.31
701	1.61
702	0.91
703	0.21
704	0
705	0.74
706	1.94
707	3.24
708	4.36
709	5.2
710	6.31
711	8.7
712	12.6
713	17.29
714	22.38
715	27.89
716	33.19
717	37.47
718	40.3
719	41
720	39.13
721	35.54
722	31.04
723	25.72
724	20.08
725	14.84
726	10.51
727	7.64
728	6.12
729	5.17
730	5.06
731	7.72
732	16.62
733	36.92
734	73.82
735	126.66
736	182.84
737	219.99
738	219.79
739	183.03
740	129.46
741	81.8
742	50.9
743	34.91
744	28.12
745	27.85
746	35.23
747	56.1
748	109.92
749	269.93
750	792.19
751	2283.37
752	5533.97
753	10738.52
754	16765.66
755	21600.63
756	23789.41
757	23313.84
758	21103.8
759	18112.54
760	14944.22
761	11940.26
762	9290.91
763	7071.92
764	5275
765	3853.62
766	2758.79
767	1947.25
768	1371.49
769	972.92
770	691.85
771	485.31
772	332.65
773	225.78
774	157.24
775	116
776	90.54
777	72.72
778	58.55
779	46.78
780	37.23
781	30.22
782	26.2
783	24.91
784	25.57
785	27.52
786	29.96
787	31.96
788	32.82
789	32.33
790	30.82
791	28.93
792	26.54
793	23.18
794	19.25
795	15.61
796	12.4
797	6.8
798	4.91
799	3.7
800	2.57
801	1.31
802	0.35
803	0
804	0.31
805	1.11
806	1.75
807	1.79
808	1.46
809	1.24
810	1.45
811	1.87
812	1.97
813	1.75
814	1.66
815	1.71
816	1.58
817	1.53
818	2.19
819	3.62
820	5.64
821	8.81
822	14.65
823	24.99
824	41.51
825	65.1
826	94.18
827	123.14
828	144.22
829	151.58
830	143.7
831	123.3
832	96.2
833	69.06
834	46.42
835	29.67
836	18.02
837	10.15
838	5.18
839	2.55
840	1.47
841	1
842	0.52
843	0.06
844	0
845	0.35
846	0.86
847	1.21
848	1.15
849	0.83
850	0.59
851	0.62
852	0.88
853	0.94
854	0.6
855	0.31
856	0.28
857	0.18
858	0
859	0.22
860	1.02
861	1.71
862	1.85
863	1.8
864	1.96
865	2.07
866	1.8
867	1.44
868	1.4
869	1.55
870	1.54
871	1.47
872	1.94
873	3.27
874	4.88
875	5.81
876	5.96
877	5.88
878	5.92
879	6.18
880	6.75
881	7.63
882	8.44
883	8.55
884	7.76
885	6.58
886	5.76
887	5.71
888	6.27
889	7.13
890	8.21
891	9.31
892	10.07
893	10.65
894	11.78
895	13.83
896	16.06
897	17.39
898	17.47
899	16.66
900	15.36
901	13.63
902	8.93
903	6.94
904	5.6
905	4.62
906	3.7
907	2.92
908	2.46
909	2.09
910	1.62
911	1.29
912	0.95
913	0.33
914	0
915	0.63
916	1.81
917	2.57
918	2.64
919	2.47
920	2.39
921	2.25
922	2.01
923	1.92
924	2.1
925	2.28
926	2.13
927	1.62
928	1.37
929	1.89
930	2.55
931	2.45
932	1.75
933	1.15
934	1.47
935	1.82
936	2.52
937	3.08
938	3.12
939	2.88
940	3.13
941	4.18
942	5.32
943	5.85
944	6.09
945	6.6
946	7.71
947	10.12
948	14.77
949	22.43
950	33.8
951	48.63
952	64.66
953	78.14
954	85.39
955	84.12
956	74.41
957	59.07
958	42.54
959	28.21
960	17.23
961	9.6
962	4.92
963	2.56
964	1.77
965	1.54
966	1.01
967	0
968	0.18
969	0.95
970	1.9
971	2.89
972	3.64
973	3.68
974	3.16
975	2.6
976	2.05
977	1.37
978	0.78
979	0.54
980	0.68
981	1.19
982	1.76
983	1.69
984	0.77
985	0
986	0.26
987	1.22
988	1.67
989	1.43
990	1.26
991	1.35
992	1.38
993	1.33
994	1.18
995	0.71
996	0.16
997	0
998	0
999	0
1000	0
1001	0
1002	0
1003	0
1004	0.29
1005	0.5
1006	0.45
1007	0.78
1008	1.46
1009	1.9
1010	1.79
1011	1.25
1012	0.76
1013	0.62
1014	0.74
1015	0.84
1016	0.87
1017	0.81
1018	0.59
1019	0.36
1020	0.66
1021	1.14
1022	1.38
1023	1.49
1024	1.91
1025	2.36
1026	2.03
1027	1.01
1028	0.18
1029	0
1030	0.32
1031	0.84
1032	1.23
1033	1.65
1034	2.38
1035	3.09
1036	3.41
1037	3.45
1038	3.55
1039	3.68
1040	3.52
1041	3.21
1042	3.3
1043	3.85
1044	4.41
1045	4.52
1046	4.22
1047	3.77
1048	3.48
1049	3.65
1050	4.26
1051	5
1052	5.59
1053	5.75
1054	5.28
1055	4.41
1056	3.92
1057	4.28
1058	4.87
1059	4.77
1060	4.26
1061	4.02
1062	3.9
1063	3.7
1064	3.55
1065	3.31
1066	2.72
1067	1.79
1068	0.85
1069	0.46
1070	0.93
1071	1.87
1072	2.6
1073	2.57
1074	1.83
1075	0.96
1076	0.61
1077	0.77
1078	0.95
1079	0.96
1080	1.05
1081	1.4
1082	1.79
1083	1.79
1084	1.28
1085	0.63
1086	0.23
1087	0.41
1088	1.24
1089	2.11
1090	2.1
1091	1.14
1092	0.15
1093	0
1094	0.63
1095	1.44
1096	1.97
1097	2.09
1098	1.87
1099	1.64
1100	1.61
1101	1.64
1102	1.55
1103	1.38
1104	1.24
1105	1.21
1106	1.32
1107	1.35
1108	1
1109	0.36
1110	0
1111	0.38
1112	1.86
1113	1.91
1114	1.91
1115	2.16
1116	2.04
1117	1.25
1118	0.66
1119	0.96
1120	1.59
1121	1.74
1122	1.43
1123	1.18
1124	1.28
1125	1.58
1126	1.74
1127	1.67
1128	1.53
1129	1.41
1130	1.4
1131	1.62
1132	1.81
1133	1.52
1134	0.74
1135	0.03
1136	0
1137	0
1138	0
1139	0
1140	0
1141	0
1142	0.68
1143	0.73
1144	0.41
1145	0.36
1146	0.66
1147	0.92
1148	0.97
1149	0.96
1150	1
1151	1.06
1152	0.99
1153	0.6
1154	0.17
1155	0.16
1156	0.6
1157	1.21
1158	1.75
1159	1.87
1160	1.47
1161	0.77
1162	0.18
1163	0.04
1164	0.12
1165	0
1166	0.03
1167	0.68
1168	1.47
1169	1.72
1170	1.31
1171	0.54
1172	0
1173	0.36
1174	1.55
1175	2.71
1176	3.03
1177	2.45
1178	1.29
1179	0.19
1180	0
1181	0.88
1182	2.03
1183	2.54
1184	2.31
1185	1.79
1186	1.12
1187	0.35
1188	0
1189	0
1190	0
1191	0
1192	0
1193	0
1194	0
1195	0
1196	0
1197	0
1198	0
1199	0
