# Supplementary material for: Improvement of Peak Integration in Capillary Electrophoresis: Reference Data Set No. 1
Source: Electrophoresis. 2026 Mar 11;47(4):276–94. doi: 10.1002/elps.70077 (PMC13084974; doi:10.1002/elps.70077)
Supplement: Supplementary file 2 — Supporting File 2: elps70077‐sup‐0002‐RawElectropherograms.zip. [file ELPS-47--s002.zip › Raw Electropherograms/com1-type6-sam5-R.csv]

1	0
2	0
3	0
4	0
5	0
6	0
7	0
8	0
9	0
10	0
11	0
12	0
13	0
14	0
15	0
16	0
17	0
18	0
19	0
20	0.37
21	1.02
22	1.52
23	1.67
24	1.36
25	0.69
26	0.12
27	0
28	0.24
29	0.75
30	1.37
31	1.82
32	2.18
33	3.21
34	2.99
35	2.31
36	1.77
37	1.49
38	1.4
39	1.65
40	2.14
41	2.4
42	1.96
43	1.05
44	0.4
45	0.26
46	0.44
47	1.04
48	1.99
49	2.64
50	2.45
51	1.55
52	0.69
53	0.57
54	1.24
55	2
56	2.46
57	2.9
58	3.46
59	3.72
60	3.48
61	2.77
62	1.64
63	0.82
64	1.22
65	2.35
66	2.97
67	2.81
68	2.35
69	1.81
70	1.24
71	0.8
72	0.57
73	0.62
74	0.93
75	1.25
76	1.3
77	1.12
78	0.9
79	0.78
80	0.93
81	1.27
82	1.37
83	1.05
84	0.7
85	0.81
86	2.44
87	3.1
88	3.59
89	3.99
90	3.91
91	3.27
92	2.53
93	1.93
94	1.61
95	1.54
96	1.16
97	0.35
98	0
99	0.39
100	0.87
101	1.15
102	1.35
103	1.19
104	0.69
105	0.5
106	0.87
107	1.47
108	2.07
109	2.5
110	2.69
111	2.82
112	3.13
113	3.39
114	3.1
115	2.25
116	1.41
117	1.03
118	1.09
119	1.44
120	1.92
121	2.1
122	1.61
123	0.75
124	0.27
125	0.59
126	1.34
127	1.85
128	1.63
129	1.04
130	0.84
131	1.05
132	0.99
133	0.45
134	0
135	0.3
136	1.35
137	2.34
138	2.66
139	2.2
140	1.79
141	1.66
142	2.14
143	2.85
144	3.15
145	3.11
146	3.07
147	2.87
148	2.17
149	1.23
150	0.72
151	0.74
152	0.93
153	1.23
154	1.63
155	1.7
156	1.34
157	1.2
158	1.64
159	2.26
160	2.62
161	2.64
162	2.38
163	2.02
164	1.71
165	1.58
166	1.86
167	2.34
168	2.25
169	1.59
170	1.07
171	0.73
172	0.29
173	0
174	0.19
175	0.83
176	1.73
177	2.21
178	1.73
179	0.91
180	0.68
181	0.94
182	1.24
183	1.48
184	1.64
185	1.6
186	1.33
187	1.18
188	1.43
189	1.83
190	1.86
191	1.41
192	1.16
193	2.03
194	2.64
195	2.61
196	2.39
197	2.12
198	1.48
199	0.75
200	0.48
201	0.59
202	0.64
203	0.55
204	0.35
205	0.07
206	0.08
207	0.52
208	0.88
209	0.79
210	0.45
211	0.09
212	0
213	0
214	1.34
215	2.41
216	2.78
217	2.94
218	3.09
219	2.95
220	2.47
221	1.92
222	1.53
223	1.34
224	1.23
225	1.03
226	0.86
227	1.16
228	1.97
229	2.44
230	1.72
231	0.41
232	0
233	0.68
234	1.37
235	1.11
236	0.37
237	0.13
238	0.69
239	1.6
240	2.33
241	2.42
242	1.82
243	0.97
244	0.53
245	1.4
246	2.52
247	2.94
248	2.39
249	1.68
250	1.43
251	1.26
252	0.79
253	0.27
254	0
255	0
256	0.17
257	0.48
258	1.15
259	2.2
260	2.95
261	2.87
262	2.32
263	2.07
264	2.47
265	3.11
266	3.27
267	2.68
268	1.92
269	1.71
270	1.93
271	1.89
272	1.46
273	1.24
274	1.47
275	1.83
276	2.35
277	2.86
278	2.59
279	1.54
280	0.63
281	0.36
282	0.25
283	0.1
284	0.43
285	1.31
286	2.12
287	2.48
288	2.31
289	1.62
290	0.95
291	0.87
292	1.14
293	1.14
294	0.8
295	0.52
296	1.02
297	1.63
298	2.17
299	2.22
300	1.65
301	1.02
302	1.13
303	1.93
304	2.52
305	2.39
306	1.91
307	1.42
308	1.04
309	1.24
310	2.26
311	3.34
312	3.53
313	2.92
314	2.07
315	1.44
316	1.15
317	0.83
318	0.31
319	0.15
320	0.66
321	1.29
322	1.46
323	1.09
324	0.46
325	0
326	0.07
327	0.67
328	1.37
329	1.63
330	1.27
331	1.12
332	1.83
333	2.62
334	2.68
335	2.5
336	2.46
337	2.14
338	1.3
339	0.38
340	0.18
341	1.08
342	2.18
343	2.39
344	1.73
345	1.16
346	1.5
347	2.44
348	2.89
349	2.46
350	2.04
351	2.53
352	2.93
353	2.92
354	2.4
355	1.53
356	0.82
357	0.59
358	0.63
359	0.59
360	0.34
361	0
362	0
363	0
364	0
365	0
366	0
367	0
368	0
369	0
370	0
371	0
372	0
373	0
374	0
375	0
376	0
377	0.51
378	1.1
379	1.6
380	1.4
381	0.56
382	0.01
383	0
384	0.04
385	0.34
386	0.84
387	0.86
388	0.35
389	0.31
390	1.25
391	2.35
392	2.99
393	3.26
394	3
395	2.02
396	1.01
397	1.06
398	2.08
399	2.99
400	3.18
401	2.92
402	2.66
403	3.01
404	3.2
405	2.79
406	2.14
407	1.8
408	1.62
409	1.26
410	1.09
411	1.53
412	2.36
413	3.15
414	3.62
415	3.76
416	3.89
417	4.19
418	4.27
419	3.73
420	2.87
421	2.2
422	1.58
423	0.83
424	0.43
425	0.79
426	1.53
427	1.84
428	1.4
429	0.77
430	0.4
431	0.26
432	0.47
433	1.23
434	2.23
435	2.94
436	3.15
437	3.09
438	3.02
439	2.76
440	2.02
441	1.07
442	0.56
443	0.9
444	1.64
445	1.92
446	1.43
447	0.6
448	0
449	0
450	0.57
451	1.49
452	2.16
453	2.1
454	1.42
455	0.74
456	0.91
457	0.89
458	0.88
459	1.06
460	1.46
461	2.08
462	2.47
463	2.18
464	1.63
465	1.51
466	1.82
467	2
468	1.87
469	1.72
470	1.75
471	1.85
472	2.07
473	2.48
474	2.74
475	2.36
476	1.45
477	0.52
478	0
479	0
480	0.37
481	0.87
482	1.46
483	2.17
484	3.12
485	5.94
486	15.8
487	41.01
488	90.9
489	181.54
490	352.44
491	657.94
492	1102.85
493	1593.25
494	1996.94
495	2253.9
496	2398.37
497	2492.43
498	2573.97
499	2654.89
500	2736.77
501	2819.94
502	2904.42
503	2990.1
504	3077.37
505	3165.11
506	3250.45
507	3401.93
508	3457.63
509	3484.81
510	3462.88
511	3366.69
512	3172.67
513	2867
514	2457.7
515	1982.04
516	1496.77
517	1057.7
518	704.19
519	451.5
520	290.55
521	197.78
522	148.96
523	126.75
524	124.84
525	130.89
526	145.82
527	167.92
528	215.34
529	426.19
530	1146.98
531	2554.53
532	3957.55
533	4160.48
534	2951.32
535	1399.34
536	449.78
537	119.87
538	46.78
539	28.93
540	21.64
541	18.84
542	14.4
543	15.81
544	19.21
545	24.73
546	32.45
547	42.09
548	51.95
549	59.33
550	62.52
551	61.5
552	57.06
553	50.47
554	43.3
555	36.68
556	30.53
557	24.31
558	18.27
559	13.02
560	6
561	4.39
562	3.57
563	3.01
564	2.54
565	2.2
566	2.06
567	2.07
568	1.85
569	1.42
570	1.5
571	2.24
572	2.74
573	2.62
574	2.19
575	1.59
576	1.19
577	1.49
578	2.32
579	2.98
580	2.94
581	2.08
582	0.9
583	0.14
584	0
585	0.24
586	0.76
587	1.46
588	2.22
589	3.28
590	4.86
591	6.32
592	7
593	7.37
594	8.36
595	9.94
596	11.17
597	11.14
598	9.95
599	8.75
600	8.98
601	10.75
602	13.1
603	14.87
604	15.71
605	15.75
606	15.08
607	13.89
608	12.39
609	10.59
610	8.51
611	6.52
612	4.78
613	2.51
614	2.2
615	2.19
616	2.22
617	1.9
618	1.14
619	0.38
620	0.01
621	0
622	0.1
623	0.7
624	1.94
625	3.92
626	6.95
627	10.86
628	14.57
629	17.72
630	21.81
631	29.16
632	42.61
633	68.7
634	125.05
635	257.85
636	580.69
637	1326.24
638	2844.9
639	5436.72
640	8947.62
641	12338.61
642	13896.39
643	12489.74
644	8785.34
645	4772.71
646	2008.7
647	689.75
648	228.02
649	95
650	56.04
651	40.81
652	31.38
653	24.43
654	19.84
655	16.97
656	15
657	13.64
658	12.73
659	11.92
660	11.05
661	9.84
662	7.89
663	5.46
664	3.39
665	2.16
666	1.7
667	1.8
668	1.5
669	0.82
670	0.23
671	0
672	0.19
673	0.55
674	0.72
675	0.59
676	0.79
677	1.63
678	2.51
679	2.84
680	3.1
681	4.02
682	5.5
683	6.99
684	8.69
685	11.28
686	14.84
687	18.69
688	21.65
689	22.6
690	21.03
691	17.61
692	14.3
693	12.64
694	12.12
695	11.35
696	10.01
697	8.78
698	7.87
699	6.93
700	5.65
701	4.32
702	3.69
703	3.91
704	4.27
705	4.48
706	5.09
707	6.16
708	7.07
709	8.01
710	9.83
711	12.88
712	17.23
713	22.9
714	29.39
715	35.66
716	40.87
717	47.05
718	47.52
719	45.57
720	41.28
721	35.5
722	29.12
723	22.87
724	17.7
725	14.27
726	12.37
727	11.14
728	10.19
729	10.66
730	15.07
731	27.25
732	52.47
733	94.99
734	152.07
735	208.58
736	240.91
737	233.22
738	191.03
739	136
740	88.61
741	57.55
742	41.62
743	36.03
744	37.56
745	47.5
746	74
747	142.18
748	341.18
749	964.48
750	2670.46
751	6262.55
752	11852.32
753	18175.47
754	23166.3
755	25425.19
756	24971.63
757	22712.69
758	19601.03
759	16278.3
760	13103.13
761	10264.77
762	7856.39
763	5895.95
764	4345.4
765	3148.58
766	2253.22
767	1607.18
768	1153.03
769	832.74
770	599.31
771	300.38
772	216.52
773	163.85
774	130.79
775	108.16
776	90.41
777	74.86
778	61.28
779	50.83
780	44.11
781	40.44
782	38.91
783	39.05
784	40.04
785	40.61
786	39.89
787	37.92
788	35.45
789	33.29
790	31.34
791	28.73
792	24.98
793	20.46
794	16.13
795	12.69
796	9.93
797	7.39
798	5.21
799	3.44
800	1.86
801	0.56
802	0
803	0.18
804	0.48
805	0.34
806	0
807	0
808	0
809	0
810	0
811	0
812	0
813	0
814	0.71
815	1.28
816	1.46
817	1.9
818	3.34
819	5.76
820	8.78
821	12.89
822	32.39
823	52.26
824	79.31
825	110.38
826	139.48
827	159.16
828	163.6
829	152
830	128.68
831	99.92
832	71.48
833	47.8
834	30.7
835	19.28
836	11.9
837	7.33
838	4.62
839	2.97
840	1.88
841	1.2
842	0.89
843	0.82
844	0.76
845	0.53
846	0.13
847	0
848	0.72
849	1.92
850	2.53
851	2.16
852	1.4
853	0.91
854	0.85
855	0.99
856	0.92
857	0.49
858	0.04
859	0
860	0.15
861	0.51
862	0.61
863	0.31
864	0
865	0.33
866	1.14
867	2.28
868	3.39
869	3.79
870	3.29
871	2.7
872	2.84
873	3.63
874	4.63
875	7.1
876	8.16
877	8.43
878	8.13
879	8.03
880	8.52
881	9.22
882	9.58
883	9.53
884	9.31
885	8.84
886	8
887	7.14
888	6.95
889	7.62
890	8.57
891	9.68
892	11.37
893	13.15
894	14.37
895	15.46
896	16.58
897	17.05
898	16.74
899	15.89
900	14.24
901	11.75
902	9.39
903	7.98
904	7.09
905	5.98
906	4.95
907	4.4
908	3.84
909	2.87
910	1.99
911	1.68
912	1.62
913	1.46
914	1.49
915	1.86
916	2.03
917	1.56
918	0.78
919	0.19
920	0
921	0.37
922	1.13
923	1.95
924	2.77
925	3.38
926	3.41
927	3.07
928	2.82
929	2.74
930	3.03
931	3.22
932	3.33
933	3.38
934	3.09
935	2.55
936	2.23
937	2.05
938	3.9
939	3.92
940	4.69
941	5.83
942	6.73
943	7.23
944	7.58
945	8.47
946	11.21
947	16.56
948	24.31
949	34.86
950	49.07
951	65.57
952	80.3
953	89.13
954	90.08
955	83.54
956	71.4
957	56.14
958	40.5
959	27.16
960	17.54
961	11.34
962	7.55
963	5.41
964	4.49
965	4.33
966	4.36
967	4.3
968	4.26
969	4.39
970	4.47
971	4.08
972	3.26
973	2.56
974	2.31
975	2.33
976	2.38
977	2.35
978	0.34
979	0.52
980	1.62
981	1.99
982	1.89
983	1.38
984	0.98
985	0.89
986	0.84
987	0.91
988	1.28
989	1.47
990	1.37
991	1.62
992	2.11
993	1.96
994	1.11
995	0.32
996	0
997	0.05
998	0.3
999	0.72
1000	1.14
1001	1.25
1002	0.89
1003	0.3
1004	0
1005	0.36
1006	1.28
1007	2.16
1008	2.36
1009	1.86
1010	1.34
1011	1.39
1012	1.67
1013	1.41
1014	0.68
1015	0.13
1016	0
1017	0.09
1018	0.25
1019	0.28
1020	0.14
1021	0
1022	0.03
1023	0.26
1024	0.63
1025	1.07
1026	1.19
1027	0.72
1028	0.31
1029	0.67
1030	1.25
1031	1.48
1032	1.82
1033	3.45
1034	3.91
1035	3.74
1036	2.93
1037	1.83
1038	0.86
1039	0.3
1040	0.39
1041	0.9
1042	1.23
1043	1.07
1044	0.78
1045	0.87
1046	1.44
1047	2.36
1048	3.34
1049	3.96
1050	3.95
1051	3.62
1052	3.48
1053	3.57
1054	3.67
1055	3.82
1056	3.9
1057	3.8
1058	3.67
1059	3.33
1060	2.65
1061	2.12
1062	1.97
1063	1.9
1064	1.88
1065	2.22
1066	2.79
1067	3.09
1068	3.09
1069	3.05
1070	2.86
1071	2.35
1072	1.86
1073	1.6
1074	1.44
1075	1.39
1076	1.68
1077	2.42
1078	3.25
1079	3.44
1080	2.86
1081	2.02
1082	1.41
1083	0.98
1084	0.43
1085	0
1086	1.28
1087	2.02
1088	2.3
1089	2.5
1090	2.89
1091	3.37
1092	3.55
1093	3.38
1094	3.06
1095	2.66
1096	2.4
1097	2.5
1098	2.68
1099	2.54
1100	2.14
1101	1.65
1102	1.18
1103	1.11
1104	1.71
1105	2.62
1106	3.11
1107	2.85
1108	2.2
1109	1.66
1110	1.32
1111	1.08
1112	1.06
1113	1.48
1114	2.11
1115	2.4
1116	2.38
1117	2.29
1118	1.9
1119	1.21
1120	0.74
1121	0.73
1122	0.79
1123	0.57
1124	0.3
1125	0.4
1126	0.84
1127	1.22
1128	1.49
1129	1.72
1130	1.58
1131	1.07
1132	0.75
1133	0.85
1134	1.04
1135	1.13
1136	1.09
1137	0.86
1138	0.55
1139	0.46
1140	0.82
1141	1.45
1142	1.93
1143	1.84
1144	1.32
1145	0.84
1146	0.64
1147	0.81
1148	1.22
1149	1.45
1150	1.34
1151	1.17
1152	1.11
1153	0.97
1154	0.69
1155	0.47
1156	0.39
1157	0.25
1158	0
1159	0
1160	0
1161	0
1162	0
1163	0
1164	0
1165	0
1166	0
1167	0
1168	0
1169	1.06
1170	1.78
1171	2.1
1172	2.21
1173	2.31
1174	2.55
1175	2.93
1176	3.32
1177	3.39
1178	2.74
1179	1.45
1180	0.3
1181	0
1182	0
1183	0
1184	0
1185	0
1186	0
1187	0
1188	0
1189	0
1190	0
1191	0
1192	0
1193	0
1194	0
1195	0
1196	0
1197	0
1198	0
1199	0
