# Supplementary material for: Improvement of Peak Integration in Capillary Electrophoresis: Reference Data Set No. 1
Source: Electrophoresis. 2026 Mar 11;47(4):276–94. doi: 10.1002/elps.70077 (PMC13084974; doi:10.1002/elps.70077)
Supplement: Supplementary file 2 — Supporting File 2: elps70077‐sup‐0002‐RawElectropherograms.zip. [file ELPS-47--s002.zip › Raw Electropherograms/com1-type6-sam6-R.csv]

1	0
2	0
3	0
4	0
5	0
6	0
7	0.22
8	0.47
9	0.33
10	0
11	0
12	0.73
13	1.55
14	1.66
15	1.34
16	1.18
17	1.16
18	1.05
19	0.63
20	0.05
21	0
22	0.88
23	2.07
24	2.54
25	2.08
26	1.5
27	1.65
28	2.21
29	2.27
30	1.85
31	1.88
32	2.42
33	2.62
34	2.21
35	1.59
36	1.36
37	1.81
38	2.36
39	1.99
40	0.81
41	0
42	0
43	0
44	1.03
45	1.59
46	1.51
47	1.41
48	1.67
49	1.92
50	2
51	2.2
52	2.47
53	2.53
54	2.41
55	2.26
56	2.07
57	1.58
58	0.71
59	0
60	0.12
61	0.56
62	0.63
63	0.77
64	1.74
65	3.05
66	3.55
67	3.21
68	2.95
69	3.1
70	3.36
71	3.28
72	2.81
73	2.51
74	2.59
75	2.37
76	1.4
77	0.27
78	0
79	0.6
80	1.32
81	1.7
82	2.2
83	2.78
84	2.66
85	1.84
86	1.23
87	1.44
88	2.19
89	2.76
90	2.73
91	2.39
92	1.94
93	1.22
94	0.59
95	0.7
96	1.48
97	2.19
98	2.21
99	1.54
100	0.87
101	0.86
102	1.24
103	1.24
104	0.64
105	0
106	0
107	0
108	0
109	0
110	0
111	0
112	0
113	0
114	0.69
115	1.17
116	1.46
117	1.97
118	2.41
119	2.21
120	1.35
121	0.38
122	0
123	0.16
124	0.55
125	1.17
126	2.03
127	2.83
128	3.52
129	4.12
130	4.25
131	3.88
132	3.45
133	3.03
134	2.45
135	2
136	2.1
137	2.46
138	2.48
139	2.18
140	1.99
141	2.15
142	2.41
143	2.19
144	1.3
145	0.34
146	0
147	0.1
148	0.38
149	0.45
150	0.19
151	0
152	0
153	1.07
154	1.82
155	1.93
156	1.86
157	2.1
158	2.65
159	2.95
160	2.53
161	1.72
162	1.01
163	0.4
164	0.12
165	0.63
166	1.62
167	2.4
168	2.84
169	3.16
170	3.25
171	3.13
172	3.12
173	3.07
174	2.62
175	2.1
176	1.84
177	1.61
178	1.37
179	1.53
180	2.18
181	2.97
182	3.37
183	2.95
184	1.89
185	1.31
186	1.81
187	2.45
188	2.42
189	2.31
190	2.72
191	3.07
192	2.61
193	1.58
194	0.79
195	0.74
196	1.34
197	2.09
198	2.54
199	2.56
200	2.4
201	2.37
202	2.29
203	1.98
204	1.81
205	2.08
206	2.44
207	2.59
208	2.8
209	3.13
210	3.16
211	2.77
212	2.39
213	2.55
214	3.3
215	3.99
216	4.08
217	3.94
218	3.96
219	3.85
220	3.35
221	2.67
222	2.04
223	1.62
224	1.57
225	1.9
226	2.22
227	1.98
228	1.12
229	0.22
230	0
231	0.73
232	1.95
233	2.87
234	2.89
235	2.02
236	1
237	0.71
238	1.11
239	1.46
240	1.58
241	1.82
242	2.27
243	2.57
244	2.42
245	2.04
246	2.08
247	2.71
248	3.14
249	2.68
250	1.83
251	1.49
252	1.86
253	2.33
254	2.31
255	2.02
256	2.42
257	3.66
258	4.76
259	4.89
260	4.22
261	3.53
262	2.97
263	2.13
264	1.41
265	1.63
266	2.56
267	3.24
268	3.14
269	2.46
270	1.99
271	2.14
272	2.3
273	2
274	1.44
275	0.9
276	0.47
277	0.18
278	0
279	0
280	0.37
281	0.78
282	0.64
283	0.14
284	0
285	0
286	0.69
287	1.23
288	1.82
289	2.2
290	1.8
291	0.77
292	0
293	0.02
294	0.66
295	1.36
296	1.71
297	1.56
298	1.29
299	1.52
300	2.12
301	2.14
302	1.12
303	0.02
304	0
305	0.61
306	0.76
307	0.35
308	0
309	0
310	0.19
311	0.29
312	0.11
313	0
314	0
315	0
316	0
317	0
318	0
319	0
320	1.43
321	2.1
322	2.03
323	1.88
324	1.58
325	0.74
326	0
327	0
328	0.69
329	1.22
330	1.32
331	1.35
332	1.62
333	1.89
334	1.97
335	2.22
336	2.8
337	3.16
338	2.9
339	2.13
340	1.01
341	0.01
342	0
343	0
344	0
345	0
346	0
347	0
348	0
349	0
350	0
351	0
352	0.22
353	0.23
354	0.48
355	1.34
356	2.44
357	2.88
358	2.37
359	1.58
360	1.13
361	0.94
362	0.68
363	0.28
364	0
365	0.1
366	0.49
367	0.78
368	1
369	1.56
370	2.29
371	2.54
372	2.02
373	0.95
374	0.04
375	0
376	0.62
377	1.12
378	1.05
379	0.88
380	1.17
381	2.08
382	3.14
383	3.38
384	2.35
385	0.83
386	0
387	0.26
388	1.13
389	1.93
390	2.27
391	2.26
392	2.27
393	2.23
394	1.92
395	1.62
396	1.53
397	1.36
398	1.16
399	1.61
400	2.46
401	2.64
402	1.97
403	1.19
404	0.69
405	0.61
406	0.87
407	1.16
408	1.45
409	1.98
410	2.52
411	2.5
412	2.09
413	2.06
414	2.69
415	3.54
416	4.25
417	4.44
418	3.69
419	2.32
420	1.4
421	1.43
422	1.81
423	1.88
424	1.66
425	1.67
426	2.15
427	2.5
428	1.94
429	0.88
430	0.45
431	1
432	1.77
433	2.04
434	1.88
435	1.58
436	1.03
437	0.36
438	0.18
439	0.79
440	1.64
441	2.03
442	1.91
443	1.56
444	1.17
445	0.83
446	0.57
447	0.35
448	0.11
449	0
450	0.23
451	0.67
452	0.82
453	0.67
454	0.68
455	1.1
456	1.61
457	1.62
458	1.03
459	0.37
460	0
461	0.1
462	0.85
463	2.02
464	2.52
465	1.84
466	1.03
467	1.08
468	1.53
469	1.63
470	1.29
471	0.8
472	0.53
473	0.59
474	0.83
475	0.97
476	0.78
477	0.36
478	0.19
479	0.37
480	0.42
481	0.14
482	0
483	0
484	5.17
485	19.14
486	48.79
487	101.43
488	192.72
489	362.2
490	652.54
491	1041.76
492	1424.46
493	1700.19
494	1857.11
495	1946.43
496	2013.45
497	2076.95
498	2142.8
499	2211.14
500	2278.99
501	2345.92
502	2413.89
503	2482.58
504	2550.42
505	2617.38
506	2682.77
507	2742.79
508	2790.55
509	2813.84
510	2793.99
511	2708.78
512	2536.51
513	2265.12
514	1906.36
515	1499.95
516	1099.94
517	754.64
518	492.06
519	315.19
520	208.34
521	149.91
522	121.48
523	110.23
524	110.72
525	117.24
526	130.48
527	149.45
528	183.79
529	324.31
530	832.55
531	1899.32
532	3063.35
533	3354.52
534	2471.96
535	1211.42
536	397.72
537	105.91
538	41.75
539	26.57
540	19.95
541	16.92
542	13.68
543	14.69
544	17.93
545	23.77
546	31.89
547	40.51
548	47.14
549	50.61
550	51.43
551	49.95
552	45.7
553	39.37
554	33.02
555	27.57
556	22.47
557	17.5
558	13.1
559	9.58
560	7.01
561	5.34
562	4.1
563	3.01
564	2.46
565	2.63
566	3.12
567	3.4
568	2.81
569	1.35
570	0.16
571	0
572	0.27
573	0.46
574	0.86
575	1.59
576	2.36
577	3.19
578	4.23
579	5.2
580	5.74
581	5.71
582	5.16
583	4.23
584	3.18
585	2.25
586	1.54
587	1.11
588	1.16
589	2.01
590	3.59
591	5.27
592	6.46
593	7.45
594	8.9
595	10.61
596	11.68
597	11.52
598	10.45
599	9.44
600	9.5
601	11.07
602	14.02
603	17.19
604	18.77
605	17.89
606	15.13
607	11.87
608	9.1
609	6.65
610	4.14
611	2.26
612	1.75
613	1.88
614	1.6
615	1.08
616	0.82
617	0.84
618	0.97
619	0.92
620	0.47
621	0.01
622	0
623	0.2
624	0.34
625	0.78
626	2.14
627	4.24
628	6.49
629	9.21
630	13.47
631	20.25
632	31.22
633	51.68
634	95.96
635	201.55
636	461.04
637	1062.77
638	2289.29
639	4385.13
640	7227.85
641	9966.6
642	11196.37
643	10004.22
644	6964.93
645	3722.24
646	1530.27
647	513.07
648	170.34
649	74.35
650	45.34
651	33.62
652	27.12
653	22.87
654	19.59
655	16.43
656	13.9
657	12.7
658	12.15
659	11.34
660	10.37
661	9.5
662	8.32
663	6.67
664	5.18
665	4.37
666	3.75
667	2.95
668	2.45
669	2.36
670	2.11
671	1.48
672	0.75
673	0.2
674	0
675	0.23
676	0.96
677	2.23
678	3.49
679	4.19
680	4.56
681	5.14
682	5.89
683	6.65
684	7.87
685	9.9
686	12.25
687	14.45
688	16.67
689	18.64
690	19.16
691	17.77
692	15.61
693	14
694	13.05
695	12.18
696	11.1
697	9.82
698	8.38
699	6.74
700	5
701	3.78
702	3.6
703	4.15
704	4.88
705	5.64
706	6.17
707	6.42
708	7.07
709	8.71
710	11.12
711	13.83
712	16.91
713	20.77
714	25.43
715	30.32
716	34.73
717	37.96
718	39.08
719	37.45
720	33.51
721	28.48
722	23.6
723	19.57
724	16.3
725	13.6
726	11.48
727	9.93
728	9.09
729	9.51
730	12.18
731	19.5
732	36.2
733	67.17
734	111.96
735	159.74
736	191.19
737	190.58
738	158.85
739	113
740	71.92
741	44.62
742	30.51
743	25.54
744	26.72
745	34.67
746	56.36
747	113.18
748	281.37
749	813.69
750	2267.24
751	5296.56
752	9948.55
753	15124.06
754	19094.34
755	20734.37
756	20131.6
757	18099.74
758	15444.22
759	12681.79
760	10097.2
761	7836.51
762	5952.79
763	4434.68
764	3242.25
765	2332.97
766	1664.18
767	1188.74
768	856.05
769	619.16
770	444.78
771	316.53
772	227.09
773	169.23
774	133.7
775	111.15
776	94.35
777	80.03
778	68.19
779	58.76
780	50.74
781	44.21
782	40.41
783	39.58
784	40.38
785	41.15
786	41.01
787	39.88
788	38.08
789	35.94
790	33.52
791	30.23
792	25.75
793	21.21
794	17.99
795	15.8
796	13.69
797	11.48
798	9.39
799	7.45
800	5.81
801	4.74
802	4.18
803	3.36
804	1.98
805	1.07
806	1.21
807	1.32
808	0.68
809	0
810	0
811	0.55
812	1.66
813	2.76
814	2.97
815	1.94
816	0.55
817	0.37
818	2.08
819	4.27
820	6.75
821	10.9
822	18.44
823	31.11
824	50.25
825	75.02
826	101.42
827	122.83
828	132.85
829	128.92
830	113.29
831	90.87
832	66.96
833	45.86
834	29.72
835	18.38
836	11
837	6.88
838	4.8
839	3.62
840	3.17
841	3.24
842	3.14
843	2.39
844	1.09
845	0
846	0
847	0.8
848	1.37
849	1.31
850	1.25
851	1.46
852	1.32
853	0.57
854	0
855	0
856	0
857	0
858	0
859	0
860	0
861	0
862	0.7
863	1.18
864	1.19
865	1.02
866	1.09
867	1.62
868	2.23
869	2.52
870	2.89
871	3.69
872	4.39
873	4.62
874	4.76
875	5.25
876	6.08
877	6.65
878	6.68
879	6.75
880	7.2
881	7.5
882	7.32
883	6.71
884	5.69
885	4.89
886	5.03
887	5.76
888	6.37
889	6.82
890	7.34
891	7.92
892	8.57
893	9.58
894	11.13
895	13.03
896	14.81
897	15.84
898	15.51
899	13.6
900	11.11
901	9.48
902	8.43
903	6.74
904	4.82
905	4.02
906	4.25
907	4.23
908	3.58
909	3.14
910	3.26
911	3.18
912	2.46
913	1.96
914	2.45
915	3.34
916	3.59
917	3.1
918	2.38
919	1.66
920	1.06
921	0.79
922	0.84
923	0.97
924	0.91
925	0.59
926	0.54
927	1.07
928	1.61
929	1.64
930	1.5
931	1.56
932	1.38
933	0.63
934	0
935	0.4
936	1.52
937	2.3
938	2.25
939	3.8
940	3.98
941	4.58
942	5.11
943	5.49
944	6.12
945	7.05
946	8.2
947	10.63
948	16.23
949	25.74
950	38.09
951	51.46
952	63.56
953	71.66
954	73.7
955	69.16
956	58.98
957	45.36
958	31.31
959	19.52
960	11.36
961	6.63
962	4.18
963	2.97
964	1.39
965	1.91
966	2.25
967	2.12
968	2.09
969	2.59
970	3.34
971	3.53
972	2.82
973	1.87
974	1.18
975	0.63
976	0.23
977	0.12
978	0.29
979	0.72
980	1.15
981	1.15
982	0.9
983	0.69
984	0.52
985	0.52
986	0.75
987	0.81
988	0.44
989	0
990	0
991	0.4
992	0.72
993	0.45
994	0
995	0
996	0
997	0
998	0
999	0
1000	0
1001	0
1002	0
1003	0
1004	0
1005	0
1006	0.47
1007	0.96
1008	1.14
1009	1.05
1010	1.2
1011	1.68
1012	1.99
1013	1.55
1014	0.57
1015	0
1016	0.21
1017	0.76
1018	0.87
1019	0.63
1020	0.49
1021	0.79
1022	1.46
1023	1.85
1024	1.68
1025	1.42
1026	1.27
1027	0.96
1028	0.73
1029	1.19
1030	2.23
1031	2.98
1032	2.93
1033	2.43
1034	2.08
1035	1.69
1036	0.98
1037	0.61
1038	1.33
1039	2.63
1040	3.31
1041	2.76
1042	1.66
1043	1.18
1044	1.57
1045	1.91
1046	1.8
1047	1.72
1048	1.93
1049	2.16
1050	2.29
1051	2.77
1052	4.08
1053	5.62
1054	6.06
1055	4.91
1056	3.24
1057	2.28
1058	2.02
1059	1.64
1060	1.17
1061	1.41
1062	2.57
1063	3.71
1064	3.77
1065	2.7
1066	1.6
1067	1.41
1068	1.91
1069	2.39
1070	2.41
1071	1.87
1072	1.29
1073	1.21
1074	1.52
1075	1.89
1076	2.12
1077	2.01
1078	1.7
1079	1.54
1080	1.32
1081	0.61
1082	0
1083	0.14
1084	0.73
1085	0.63
1086	0
1087	0.03
1088	0.98
1089	2.32
1090	3.09
1091	2.86
1092	2.21
1093	1.74
1094	1.5
1095	1.45
1096	1.57
1097	1.37
1098	0.62
1099	0
1100	0.3
1101	1.4
1102	2.22
1103	2.21
1104	1.83
1105	1.36
1106	0.71
1107	0.2
1108	0.19
1109	0.24
1110	0
1111	0
1112	0
1113	0
1114	0
1115	0
1116	0
1117	0
1118	0
1119	0.79
1120	2.16
1121	2.76
1122	2.31
1123	1.76
1124	1.7
1125	1.73
1126	1.7
1127	2.09
1128	2.53
1129	2.48
1130	2.44
1131	2.74
1132	2.61
1133	1.8
1134	1.2
1135	1.09
1136	0.83
1137	0.4
1138	0.41
1139	0.85
1140	1.27
1141	1.55
1142	1.78
1143	1.85
1144	1.81
1145	1.85
1146	1.92
1147	1.82
1148	1.67
1149	1.95
1150	2.75
1151	3.35
1152	3.09
1153	2.59
1154	2.78
1155	3.37
1156	3.45
1157	3.05
1158	2.56
1159	1.79
1160	0.72
1161	0.09
1162	0.39
1163	1.15
1164	1.52
1165	1.26
1166	0.84
1167	0.68
1168	0.56
1169	0.21
1170	0
1171	0.33
1172	0.87
1173	1.14
1174	1.46
1175	2.07
1176	2.4
1177	2.08
1178	1.66
1179	1.7
1180	2.02
1181	2.12
1182	1.73
1183	1.2
1184	1.26
1185	2.05
1186	2.94
1187	3.15
1188	2.71
1189	2.46
1190	2.69
1191	2.6
1192	1.86
1193	1.12
1194	0.87
1195	1.02
1196	1.25
1197	1.13
1198	0.56
1199	0
