# Supplementary material for: Improvement of Peak Integration in Capillary Electrophoresis: Reference Data Set No. 1
Source: Electrophoresis. 2026 Mar 11;47(4):276–94. doi: 10.1002/elps.70077 (PMC13084974; doi:10.1002/elps.70077)
Supplement: Supplementary file 2 — Supporting File 2: elps70077‐sup‐0002‐RawElectropherograms.zip. [file ELPS-47--s002.zip › Raw Electropherograms/com1-type6-sam7-R.csv]

1	0
2	0
3	0
4	0
5	0
6	0
7	0
8	0
9	0
10	0.04
11	0.31
12	0.45
13	0.32
14	0.13
15	0
16	0
17	0.26
18	0.9
19	1.75
20	2.28
21	2.25
22	2.23
23	2.51
24	2.47
25	1.74
26	1.14
27	1.34
28	1.78
29	1.83
30	1.81
31	2.17
32	2.76
33	3.11
34	3.04
35	2.73
36	2.38
37	1.93
38	1.47
39	1.21
40	1.09
41	0.85
42	0.38
43	0
44	0.14
45	0.95
46	1.9
47	2.52
48	2.83
49	3.11
50	3.46
51	3.66
52	3.52
53	3.16
54	2.81
55	2.65
56	2.59
57	2.25
58	1.91
59	1.56
60	0.97
61	0.95
62	1.35
63	1.64
64	1.83
65	2.31
66	2.99
67	3.32
68	2.99
69	2.22
70	1.48
71	1.12
72	1.1
73	1.08
74	0.78
75	0.4
76	0.48
77	1.12
78	1.82
79	2.14
80	2.15
81	2.06
82	1.68
83	0.82
84	0
85	0.08
86	1.04
87	2.15
88	2.87
89	3.05
90	2.71
91	2.01
92	1.25
93	0.84
94	1.04
95	1.55
96	2
97	2.26
98	2.42
99	2.47
100	2.35
101	1.97
102	1.37
103	0.83
104	0.51
105	0.46
106	0.71
107	1.04
108	1.16
109	1.09
110	1.07
111	1.1
112	1.07
113	1.11
114	1.38
115	1.76
116	2.01
117	1.84
118	1.27
119	0.64
120	0.33
121	0.69
122	1.57
123	2.16
124	1.69
125	0.67
126	0.47
127	1.29
128	2.07
129	2.27
130	2.25
131	2.12
132	1.64
133	0.98
134	0.71
135	0.88
136	0.98
137	0.92
138	1.13
139	1.87
140	2.89
141	3.77
142	3.84
143	2.81
144	1.19
145	0.03
146	0
147	0.68
148	1.32
149	1.81
150	2.53
151	3.33
152	3.57
153	3.09
154	2.36
155	1.89
156	1.91
157	2.18
158	2.2
159	1.83
160	1.55
161	1.87
162	2.56
163	3.06
164	3.24
165	3.41
166	3.87
167	4.09
168	3.7
169	2.97
170	2.4
171	2.26
172	2.36
173	2.24
174	1.91
175	1.65
176	1.48
177	1.47
178	1.55
179	1.48
180	1.43
181	1.77
182	2.21
183	2.24
184	1.85
185	1.47
186	1.35
187	1.33
188	1.28
189	1.25
190	1.1
191	0.66
192	0.43
193	0.78
194	1.29
195	1.53
196	1.6
197	1.64
198	1.58
199	1.39
200	1.16
201	1.09
202	1.19
203	1.2
204	0.89
205	0.37
206	0
207	0.25
208	1.06
209	1.56
210	1.13
211	0.4
212	0.21
213	0.33
214	0.16
215	0
216	0
217	0
218	0
219	0
220	0
221	0
222	0
223	0
224	0
225	0
226	0
227	0
228	0
229	0
230	0
231	0
232	0
233	0
234	0
235	0
236	0
237	0
238	0
239	0.3
240	0.61
241	0.53
242	0.17
243	0
244	0.06
245	0.17
246	0.46
247	1.13
248	1.91
249	2.44
250	2.59
251	2.29
252	1.76
253	1.48
254	1.52
255	1.6
256	1.5
257	1.2
258	0.84
259	0.75
260	1.12
261	1.55
262	1.36
263	0.6
264	0
265	0
266	0.43
267	0.98
268	1.36
269	1.4
270	1.43
271	1.34
272	1.32
273	1.4
274	1.59
275	1.8
276	1.89
277	2
278	2.34
279	2.65
280	2.57
281	2.04
282	1.58
283	1.66
284	2.14
285	2.59
286	2.77
287	2.47
288	2
289	1.98
290	2.06
291	1.57
292	0.84
293	0.69
294	1.13
295	1.54
296	1.69
297	1.99
298	2.7
299	3.41
300	3.59
301	3.16
302	2.46
303	1.92
304	1.91
305	2.52
306	3.01
307	2.35
308	0.85
309	0
310	0.25
311	0.74
312	0.91
313	1.1
314	1.68
315	2.44
316	2.77
317	2.38
318	1.7
319	1.18
320	0.84
321	0.76
322	1.34
323	2.16
324	2.29
325	1.47
326	0.44
327	0
328	0.35
329	1.16
330	1.77
331	1.91
332	1.93
333	1.98
334	1.72
335	1.25
336	1.23
337	1.86
338	2.71
339	3.29
340	3.44
341	3.38
342	3.1
343	2.36
344	1.45
345	1.19
346	1.83
347	2.61
348	2.69
349	2.32
350	2.46
351	3.26
352	3.97
353	4.03
354	3.33
355	2.07
356	0.95
357	0.51
358	0.54
359	0.79
360	1.34
361	1.88
362	2.05
363	1.85
364	1.35
365	0.71
366	0.17
367	0
368	0.35
369	0.99
370	1.24
371	1.02
372	0.86
373	1.1
374	1.28
375	1.45
376	1.65
377	1.77
378	1.83
379	1.48
380	0.65
381	0
382	0.08
383	0.7
384	1.42
385	2.05
386	2.45
387	2.53
388	2.4
389	2.28
390	2.33
391	2.33
392	2.02
393	1.7
394	1.66
395	1.52
396	1.12
397	1
398	1.32
399	1.58
400	1.66
401	1.84
402	2.19
403	2.67
404	2.93
405	2.4
406	1.44
407	1.01
408	1.29
409	1.66
410	1.6
411	1.15
412	0.7
413	0.65
414	1.09
415	1.8
416	2.26
417	2.04
418	1.22
419	0.3
420	0.03
421	0.7
422	1.59
423	2.06
424	2.14
425	1.69
426	0.74
427	0.31
428	0.97
429	1.79
430	1.81
431	1.28
432	0.83
433	0.57
434	0.51
435	0.83
436	1.24
437	1.19
438	0.61
439	0.04
440	0.09
441	0.71
442	1.06
443	0.64
444	0.06
445	0
446	0.29
447	0.68
448	1.22
449	1.95
450	2.43
451	2.09
452	1.01
453	0.05
454	0
455	0.57
456	0.89
457	0.66
458	0.4
459	0.52
460	0.9
461	1.26
462	1.21
463	0.57
464	0
465	0.04
466	0.45
467	0.75
468	0.94
469	1.1
470	1.15
471	1.07
472	0.94
473	0.83
474	0.87
475	0.93
476	1.12
477	1.65
478	2.17
479	2.2
480	2.22
481	1.75
482	0.85
483	0
484	0.16
485	2.7
486	10.66
487	30.02
488	68.17
489	135.73
490	259.34
491	484.03
492	830.98
493	1244.97
494	1616.83
495	1872.42
496	2019.41
497	2109.33
498	2182.5
499	2253.53
500	2324.72
501	2396.37
502	2468.55
503	2540.97
504	2613.92
505	2687.81
506	2760.77
507	2829.22
508	2890.25
509	2938.58
510	2961.7
511	2939.55
512	2848.55
513	2669.48
514	2395.7
515	2038.58
516	1630.06
517	1217.78
518	850.47
519	561.48
520	360.05
521	234.78
522	165.03
523	130.61
524	116.69
525	116.71
526	123.46
527	137.33
528	158.51
529	215.43
530	466.41
531	1213.84
532	2459.18
533	3429.45
534	3230.35
535	2034.79
536	846.31
537	241.36
538	66.19
539	31.58
540	22.02
541	17.69
542	13.93
543	13.95
544	15.71
545	19.89
546	26.96
547	35.98
548	44.68
549	50.56
550	52.52
551	51.14
552	47.38
553	42.03
554	36.11
555	30.57
556	25.52
557	20.49
558	15.39
559	10.74
560	7.3
561	5.37
562	4.39
563	3.73
564	3.47
565	3.37
566	2.45
567	0.87
568	0
569	0.33
570	0.96
571	1.29
572	1.48
573	1.92
574	2.71
575	3.52
576	4.04
577	4.12
578	4.05
579	4.35
580	4.79
581	4.6
582	3.78
583	2.98
584	2.75
585	2.92
586	3.08
587	3.57
588	3.85
589	3.86
590	4
591	4.96
592	6.51
593	7.67
594	8.25
595	8.97
596	10.05
597	10.71
598	10.29
599	9.26
600	8.56
601	8.74
602	10.08
603	12.45
604	14.62
605	15.25
606	14.19
607	12.5
608	11.13
609	9.79
610	7.75
611	5.27
612	3.24
613	1.88
614	0.87
615	0.17
616	0
617	0.33
618	0.87
619	1.03
620	0.56
621	0
622	0.01
623	0.5
624	0.97
625	1.4
626	2.47
627	4.57
628	7.29
629	10.25
630	13.95
631	19.05
632	26.59
633	40.52
634	71.16
635	143.25
636	319.54
637	741.11
638	1653.03
639	3341.55
640	5897.03
641	8838.74
642	10977.77
643	11042.09
644	8811.57
645	5482.91
646	2634.59
647	991.8
648	319.19
649	110.57
650	52.99
651	34.37
652	25.99
653	21
654	17.26
655	14.19
656	11.95
657	10.54
658	9.69
659	9
660	8.01
661	6.75
662	5.84
663	5.51
664	5.22
665	4.51
666	3.43
667	2.36
668	1.87
669	1.92
670	1.59
671	0.6
672	0
673	0
674	0
675	0
676	0
677	0
678	0
679	0
680	0.74
681	1.69
682	2.21
683	2.32
684	3.07
685	4.99
686	7.48
687	9.75
688	11.59
689	13.17
690	13.62
691	14.06
692	13.39
693	11.42
694	9.55
695	8.43
696	7.55
697	6.48
698	5.29
699	4.07
700	2.65
701	1.15
702	0.17
703	0
704	0.45
705	0.99
706	1.48
707	1.83
708	2.48
709	3.96
710	5.71
711	7.21
712	9.42
713	13.51
714	19
715	24.43
716	28.86
717	32.19
718	34.42
719	35.15
720	34.03
721	31.27
722	27.36
723	22.71
724	18.03
725	14.14
726	11.11
727	8.57
728	6.58
729	5.86
730	7.62
731	13.86
732	28.05
733	54.72
734	95.29
735	142.28
736	179.34
737	190.38
738	170.93
739	131.3
740	88.51
741	55.1
742	34.73
743	25.52
744	24.64
745	31.33
746	50.22
747	99.01
748	235.73
749	641.68
750	1745.05
751	4163.15
752	8209.38
753	13271.76
754	17872.8
755	20602.32
756	21004.32
757	19570.86
758	17120.18
759	14314.25
760	11554.26
761	9052.69
762	6910.29
763	5156.55
764	3770.96
765	2707.92
766	1918.52
767	1353.41
768	958.31
769	680.61
770	480.78
771	335.78
772	234.07
773	167.36
774	125.81
775	99.05
776	79.55
777	63.96
778	51.7
779	42.59
780	35.88
781	30.9
782	27.86
783	27.24
784	28.42
785	29.81
786	30.41
787	30.34
788	29.61
789	27.75
790	24.72
791	21.03
792	17.1
793	13.64
794	11.24
795	10.36
796	9.47
797	7.54
798	5.56
799	4.21
800	3.61
801	3.26
802	2.8
803	2.23
804	1.63
805	1.12
806	0.9
807	1.04
808	1.3
809	1.09
810	0.4
811	0
812	0.26
813	0.67
814	0.96
815	1.21
816	1.49
817	2.05
818	3.06
819	4.48
820	6.69
821	10.71
822	17.74
823	28.98
824	45.62
825	67.54
826	92.03
827	114.14
828	128.12
829	130.03
830	119.7
831	100.48
832	77.57
833	55.83
834	37.83
835	24.11
836	14.58
837	8.61
838	5.13
839	3.3
840	2.37
841	1.74
842	1.38
843	1.33
844	1.47
845	1.73
846	1.99
847	2.02
848	1.68
849	1
850	0.31
851	0
852	0.17
853	0.91
854	1.94
855	2.77
856	3.05
857	2.62
858	1.53
859	0.39
860	0
861	0.31
862	0.62
863	0.41
864	0
865	0.18
866	1.18
867	2.36
868	3.07
869	3.43
870	4.09
871	5.05
872	5.6
873	5.65
874	5.84
875	6.49
876	7.37
877	8.17
878	8.58
879	8.4
880	7.85
881	7.5
882	7.49
883	7.31
884	6.56
885	5.69
886	5.32
887	5.43
888	5.71
889	6.36
890	7.75
891	9.51
892	10.93
893	12.02
894	13.38
895	15.08
896	16.44
897	16.67
898	15.48
899	13.26
900	12.03
901	10.81
902	8.74
903	7.26
904	6.22
905	5.49
906	4.86
907	4.04
908	3.06
909	2.3
910	1.9
911	1.43
912	0.69
913	0.16
914	0.35
915	1.08
916	1.96
917	2.8
918	3.16
919	2.55
920	1.52
921	1.28
922	2.1
923	3.18
924	3.79
925	3.76
926	3.27
927	2.42
928	1.66
929	1.54
930	1.74
931	1.65
932	1.39
933	1.15
934	0.88
935	0.74
936	0.94
937	1.46
938	2.22
939	2.82
940	2.81
941	2.35
942	2.82
943	3.01
944	3.58
945	4.63
946	6.98
947	11.46
948	18.19
949	26.91
950	37.38
951	48.55
952	58.51
953	65.42
954	67.94
955	65.22
956	57.35
957	45.74
958	33.09
959	22.22
960	14.5
961	9.63
962	6.56
963	4.39
964	2.98
965	2.53
966	2.63
967	2.59
968	2.15
969	1.48
970	0.97
971	0.97
972	1.3
973	1.31
974	0.86
975	0.61
976	0.75
977	0.69
978	0.29
979	0.01
980	0
981	0
982	0.18
983	0.3
984	0.24
985	0.15
986	0.41
987	1.02
988	1.65
989	1.87
990	1.51
991	1.05
992	1.01
993	1.07
994	0.64
995	0
996	0.03
997	1.06
998	2.09
999	2.25
1000	1.73
1001	1.09
1002	0.65
1003	0.72
1004	1.21
1005	1.59
1006	1.53
1007	1.48
1008	1.07
1009	0.65
1010	0.28
1011	0.04
1012	0.04
1013	0.1
1014	0.15
1015	0.35
1016	0.71
1017	1.1
1018	1.51
1019	1.82
1020	1.71
1021	1.04
1022	0.3
1023	0.16
1024	0.49
1025	0.68
1026	0.57
1027	0.31
1028	0.03
1029	0.02
1030	0.52
1031	1.2
1032	1.48
1033	1.31
1034	1.11
1035	0.98
1036	0.8
1037	0.75
1038	1.28
1039	2.34
1040	3.06
1041	2.64
1042	1.45
1043	0.64
1044	0.84
1045	1.65
1046	2.32
1047	2.67
1048	2.87
1049	2.98
1050	2.95
1051	2.71
1052	2.27
1053	1.79
1054	1.38
1055	1.15
1056	1.26
1057	1.61
1058	1.86
1059	2.02
1060	2.32
1061	2.44
1062	1.89
1063	0.91
1064	0.21
1065	0.08
1066	0.25
1067	0.28
1068	0.06
1069	0
1070	0
1071	0
1072	0
1073	0
1074	0
1075	0
1076	0
1077	0
1078	0
1079	0
1080	0
1081	0
1082	0
1083	0
1084	0
1085	0
1086	0
1087	0
1088	0
1089	0
1090	0
1091	0
1092	0
1093	0
1094	0
1095	0
1096	0.84
1097	1.63
1098	1.89
1099	1.74
1100	1.69
1101	1.68
1102	1.32
1103	0.7
1104	0.19
1105	0
1106	0.28
1107	0.68
1108	0.47
1109	0
1110	0.18
1111	0.45
1112	0.73
1113	0.89
1114	0.62
1115	0.5
1116	1.01
1117	1.67
1118	1.47
1119	0.49
1120	0
1121	0.48
1122	1.15
1123	1.21
1124	1.02
1125	1.15
1126	1.35
1127	1.3
1128	1.17
1129	1.11
1130	1.14
1131	1.37
1132	1.7
1133	1.95
1134	2.1
1135	2.04
1136	1.85
1137	2.03
1138	2.45
1139	2.28
1140	1.7
1141	1.81
1142	2.49
1143	2.55
1144	1.72
1145	0.88
1146	0.67
1147	1.11
1148	1.79
1149	2.13
1150	1.98
1151	1.75
1152	1.75
1153	1.95
1154	2.24
1155	2.32
1156	1.94
1157	1.21
1158	0.54
1159	0.54
1160	1.28
1161	1.86
1162	1.74
1163	1.41
1164	1.2
1165	0.78
1166	0.2
1167	0
1168	0.34
1169	0.75
1170	0.95
1171	1.04
1172	1.02
1173	0.83
1174	0.8
1175	1.23
1176	1.76
1177	2.03
1178	2.07
1179	2.11
1180	1.97
1181	1.23
1182	0.25
1183	0
1184	0.54
1185	1.25
1186	1.9
1187	2.24
1188	1.93
1189	1.32
1190	0.8
1191	0.3
1192	0
1193	0.1
1194	0.46
1195	0.71
1196	0.96
1197	1.31
1198	1.57
1199	1.48
