# Supplementary material for: Improvement of Peak Integration in Capillary Electrophoresis: Reference Data Set No. 1
Source: Electrophoresis. 2026 Mar 11;47(4):276–94. doi: 10.1002/elps.70077 (PMC13084974; doi:10.1002/elps.70077)
Supplement: Supplementary file 2 — Supporting File 2: elps70077‐sup‐0002‐RawElectropherograms.zip. [file ELPS-47--s002.zip › Raw Electropherograms/com1-type6-sam8-R.csv]

1	0
2	0
3	0
4	0
5	0
6	0
7	-0.29
8	0
9	0
10	0
11	0
12	0
13	0
14	0
15	0
16	0
17	0
18	0
19	0.34
20	0.79
21	0.95
22	0.84
23	0.77
24	0.67
25	0.3
26	0
27	0.06
28	0.43
29	0.76
30	1.23
31	1.97
32	2.62
33	2.84
34	2.75
35	2.62
36	2.59
37	2.69
38	2.81
39	2.76
40	2.34
41	1.48
42	0.49
43	0
44	0.27
45	0.94
46	1.46
47	1.69
48	1.82
49	1.86
50	1.74
51	1.51
52	1.43
53	1.48
54	1.24
55	0.7
56	0.29
57	0.36
58	0.72
59	0.78
60	0.33
61	0
62	0
63	0
64	0
65	0
66	0
67	0
68	0
69	0
70	0
71	0
72	0
73	0
74	0
75	0
76	0
77	0
78	0
79	0
80	0
81	0
82	0
83	0
84	0
85	0
86	0
87	0
88	0
89	0
90	0
91	0
92	0
93	0
94	0
95	0
96	0
97	0
98	0
99	0.23
100	0.36
101	0.43
102	0.58
103	0.59
104	0.24
105	0
106	0.48
107	1.18
108	1.22
109	0.54
110	0
111	0.24
112	1.13
113	1.93
114	2.45
115	2.82
116	2.9
117	2.78
118	2.91
119	3.36
120	3.71
121	3.6
122	3
123	2.16
124	1.51
125	1.12
126	0.83
127	0.67
128	0.8
129	1.13
130	1.39
131	1.33
132	1.1
133	1.12
134	1.54
135	2.13
136	2.6
137	2.88
138	2.97
139	2.84
140	2.64
141	2.59
142	2.64
143	2.34
144	1.47
145	0.6
146	0.43
147	0.81
148	1
149	0.8
150	0.6
151	0.61
152	0.66
153	0.85
154	1.52
155	2.42
156	2.7
157	2.11
158	1.3
159	1.01
160	1.22
161	1.45
162	1.55
163	1.51
164	1.21
165	0.9
166	1.14
167	1.74
168	1.68
169	0.75
170	0
171	0.12
172	0.64
173	0.67
174	0.25
175	0
176	0
177	0
178	0
179	0
180	0
181	0
182	0.66
183	1.06
184	1.11
185	1.29
186	1.78
187	2.06
188	1.62
189	0.77
190	0.25
191	0.44
192	0.87
193	0.74
194	0.15
195	0
196	0.48
197	1
198	1.21
199	1.38
200	1.54
201	1.44
202	1.19
203	0.99
204	0.63
205	0.15
206	0.36
207	1.41
208	2.56
209	3.21
210	3.11
211	2.34
212	1.49
213	1.17
214	1.37
215	1.53
216	1.36
217	1.26
218	1.16
219	1.08
220	0.68
221	0.1
222	0
223	0.39
224	0.77
225	0.99
226	1.17
227	1.16
228	0.77
229	0.47
230	0.74
231	1.1
232	1
233	0.79
234	0.85
235	0.99
236	0.94
237	0.94
238	1.33
239	1.85
240	1.96
241	1.69
242	1.54
243	1.76
244	2.12
245	2.24
246	2.1
247	2.02
248	2.26
249	2.57
250	2.42
251	1.57
252	0.59
253	0.25
254	0.53
255	0.82
256	0.84
257	0.64
258	0.51
259	0.73
260	0.95
261	0.79
262	0.59
263	0.59
264	0.53
265	0.3
266	0.06
267	0
268	0
269	0.31
270	0.8
271	1.63
272	2.49
273	2.85
274	2.6
275	1.92
276	1.12
277	0.74
278	0.89
279	1.1
280	1.13
281	1.4
282	1.85
283	1.89
284	1.44
285	1
286	0.81
287	0.77
288	0.83
289	1.01
290	1.04
291	0.68
292	0.15
293	0
294	0.42
295	1.06
296	1.67
297	2.25
298	2.57
299	2.36
300	2.07
301	2.27
302	2.54
303	1.9
304	0.7
305	0.42
306	1.34
307	2.08
308	1.67
309	0.62
310	0
311	0.15
312	1.03
313	1.6
314	1.38
315	0.79
316	0.32
317	0
318	0
319	0
320	0
321	0
322	0.17
323	0.23
324	0.15
325	0.02
326	0.09
327	0.4
328	0.57
329	0.51
330	0.49
331	0.56
332	0.62
333	0.63
334	0.49
335	0.19
336	0
337	0.05
338	0.35
339	0.72
340	0.94
341	1.08
342	1.34
343	1.5
344	1.27
345	0.9
346	0.7
347	0.5
348	0.24
349	0.09
350	0
351	0.19
352	0.8
353	1.38
354	1.26
355	0.56
356	0
357	0
358	0.37
359	0.69
360	0.67
361	0.59
362	0.8
363	0.91
364	0.45
365	0
366	0.16
367	0.52
368	0.61
369	0.69
370	0.83
371	0.72
372	0.33
373	0
374	0
375	0
376	0
377	0
378	0
379	0
380	0
381	0.39
382	0.67
383	1.35
384	2.28
385	2.8
386	2.77
387	2.41
388	1.78
389	0.81
390	0
391	0
392	0.84
393	1.78
394	2.53
395	3.09
396	3.16
397	2.71
398	2.26
399	2.25
400	2.47
401	2.52
402	2.52
403	2.62
404	2.68
405	2.59
406	2.31
407	1.95
408	1.83
409	2.08
410	2.38
411	2.35
412	2.03
413	1.84
414	1.86
415	1.93
416	2.3
417	3.2
418	4.24
419	4.73
420	4.4
421	3.79
422	3.46
423	3.28
424	2.84
425	2.13
426	1.38
427	0.94
428	0.93
429	0.93
430	0.9
431	0.49
432	0.07
433	0
434	0.04
435	0.09
436	0.47
437	1.01
438	1.34
439	1.74
440	2.31
441	2.36
442	1.61
443	0.85
444	0.63
445	0.62
446	0.76
447	1.31
448	2
449	2.32
450	2.35
451	2.41
452	2.18
453	1.3
454	0.31
455	0
456	0.19
457	0.62
458	0.84
459	0.67
460	0.31
461	0
462	0.06
463	0.49
464	1.33
465	1.9
466	1.57
467	0.71
468	0.29
469	0.7
470	1.3
471	1.44
472	1.04
473	0.41
474	0
475	0.12
476	0.98
477	1.85
478	1.96
479	1.34
480	0.68
481	0.43
482	0.43
483	0.31
484	0
485	0
486	4.44
487	17.78
488	45.97
489	97.29
490	192.2
491	369.01
492	654
493	1010.73
494	1344.87
495	1580.58
496	1715.81
497	1796.02
498	1859.46
499	1919.76
500	1979.98
501	2042.62
502	2107.39
503	2171.04
504	2233.05
505	2296.28
506	2361.21
507	2424.25
508	2482.16
509	2531.68
510	2564.2
511	2563.7
512	2509.31
513	2380.62
514	2165.33
515	1866.96
516	1509.55
517	1135.49
518	793.73
519	521.38
520	330.65
521	211.32
522	143.47
523	108.16
524	92.2
525	89.49
526	93.5
527	103.75
528	120.09
529	161.4
530	347.45
531	938.32
532	1996.13
533	2922.31
534	2892.66
535	1923.44
536	850.37
537	256.56
538	69.03
539	29.79
540	19.14
541	14.08
542	11.99
543	9.98
544	11.02
545	13.18
546	17.55
547	24.57
548	32.84
549	39.7
550	43.14
551	43.05
552	40.68
553	37.17
554	32.87
555	27.84
556	22.59
557	17.97
558	14.31
559	11.06
560	7.91
561	5.23
562	3.14
563	1.53
564	0.9
565	1.43
566	2.09
567	1.82
568	0.79
569	0
570	0.13
571	0.71
572	0.96
573	0.83
574	0.74
575	0.9
576	1.4
577	2.25
578	2.86
579	2.6
580	1.82
581	1.45
582	1.67
583	2.03
584	2.44
585	2.96
586	3.18
587	2.86
588	2.45
589	2.54
590	3.1
591	3.71
592	4.05
593	4.33
594	5.26
595	7.06
596	8.98
597	10.08
598	9.96
599	8.91
600	8.04
601	8.67
602	10.97
603	13.49
604	14.51
605	13.75
606	12.24
607	10.51
608	8.11
609	5.22
610	3.1
611	2.37
612	2.34
613	2.19
614	1.67
615	0.89
616	0.25
617	0.07
618	0.1
619	0
620	0
621	0.39
622	0.76
623	0.57
624	0.41
625	1.14
626	2.79
627	4.7
628	6.81
629	9.57
630	12.73
631	16.04
632	21.14
633	32.05
634	56.46
635	113.28
636	253.03
637	593.93
638	973.01
639	1352.09
640	2798.71
641	5049.41
642	7699.13
643	9661.15
644	9740.03
645	7720.19
646	4723.83
647	2210.84
648	808.04
649	256.86
650	91.49
651	45.49
652	29.65
653	22.17
654	18.24
655	15.68
656	12.92
657	10.02
658	8.04
659	7.34
660	6.98
661	5.95
662	4.49
663	3.41
664	2.98
665	2.86
666	2.44
667	1.46
668	0.46
669	0
670	0.04
671	0.27
672	0.54
673	0.73
674	0.72
675	0.45
676	0.09
677	0
678	0.35
679	0.9
680	1.5
681	2.15
682	2.63
683	2.93
684	3.67
685	5.16
686	7.12
687	9.46
688	12.12
689	14.49
690	15.82
691	16
692	15.26
693	13.81
694	12.03
695	10.38
696	9.09
697	8.15
698	7.28
699	6.22
700	5.09
701	4.13
702	3.4
703	2.92
704	2.62
705	2.29
706	2.14
707	2.68
708	4.02
709	5.66
710	7.12
711	8.52
712	10.54
713	13.6
714	17.54
715	22.24
716	27.37
717	31.94
718	34.68
719	34.93
720	33.11
721	30.18
722	26.64
723	22.52
724	18.14
725	13.96
726	10.29
727	7.52
728	5.92
729	5.52
730	6.35
731	8.87
732	15.21
733	30.09
734	58.47
735	99.6
736	142.44
737	169.16
738	167.09
739	138.53
740	98.42
741	62.49
742	38.34
743	25.62
744	21.07
745	22.17
746	29.28
747	48.76
748	101.94
749	266.48
750	793.73
751	2210.3
752	5079.28
753	9338.91
754	13896.81
755	17206.95
756	18379.49
757	17619.26
758	15701.24
759	13317.25
760	10882.88
761	8624.88
762	6661.59
763	5033.13
764	3726.04
765	2704.58
766	1931.06
767	1367.67
768	971.91
769	696.81
770	499.69
771	353.23
772	246.03
773	172.65
774	126
775	97.44
776	79.15
777	65.52
778	53.71
779	43.13
780	34.43
781	28.62
782	25.68
783	24.7
784	25.25
785	26.71
786	27.56
787	27.12
788	26.36
789	25.8
790	24.2
791	20.74
792	16.82
793	14.16
794	12.52
795	10.56
796	7.83
797	5.29
798	3.8
799	3.07
800	2.47
801	1.9
802	1.56
803	1.3
804	0.78
805	0.22
806	0.06
807	0
808	0
809	0
810	0
811	0
812	0.52
813	1.04
814	1.19
815	0.83
816	0.35
817	0.19
818	0.57
819	1.63
820	3.77
821	7.11
822	12.35
823	21.55
824	36.6
825	56.97
826	79.4
827	99.3
828	112.05
829	114.16
830	104.96
831	87.29
832	65.96
833	45.78
834	30.07
835	19.54
836	12.6
837	7.62
838	4.25
839	2.43
840	1.77
841	1.73
842	1.92
843	2.12
844	2.19
845	1.98
846	1.48
847	0.79
848	0.16
849	0.08
850	0
851	0.31
852	0.88
853	1.32
854	1.62
855	1.87
856	1.93
857	1.57
858	0.93
859	0.29
860	0
861	0.41
862	1.17
863	1.46
864	1.26
865	0.99
866	0.73
867	0.46
868	0.29
869	0.49
870	1.15
871	2.04
872	2.78
873	3.21
874	3.26
875	3.02
876	2.9
877	3.43
878	4.52
879	5.57
880	6.35
881	7.02
882	7.29
883	6.8
884	6.12
885	6.12
886	6.57
887	6.5
888	5.66
889	4.89
890	5
891	5.99
892	7.43
893	9.12
894	10.95
895	12.53
896	13.51
897	13.97
898	13.97
899	13.41
900	12.22
901	10.32
902	7.95
903	6.18
904	5.72
905	5.73
906	5.19
907	4.08
908	2.92
909	2.19
910	2.22
911	2.68
912	2.73
913	2.37
914	2.26
915	2.3
916	1.86
917	1.14
918	0.97
919	1.74
920	2.99
921	3.9
922	4.01
923	3.4
924	2.37
925	1.42
926	1.06
927	1.32
928	1.82
929	2.27
930	2.35
931	1.87
932	1.21
933	0.78
934	0.39
935	0
936	0.04
937	0.71
938	1.66
939	2.35
940	2.51
941	2.23
942	1.92
943	3.13
944	3.49
945	4.53
946	6.59
947	9.79
948	14.32
949	20.88
950	30.12
951	41.64
952	53.57
953	63.05
954	67.2
955	64.42
956	55.23
957	42.25
958	28.99
959	18.14
960	10.6
961	5.71
962	2.72
963	1.55
964	1.89
965	2.71
966	2.99
967	2.52
968	1.76
969	1.34
970	1.63
971	2.41
972	2.9
973	2.59
974	1.77
975	1.24
976	1.11
977	0.87
978	0.54
979	0.61
980	1
981	1.01
982	0.48
983	0.02
984	0
985	0
986	0
987	0
988	0
989	0
990	0
991	0
992	0
993	0
994	0
995	0
996	0
997	0
998	0
999	0.4
1000	0.96
1001	1.19
1002	1.35
1003	1.74
1004	1.87
1005	1.54
1006	1.28
1007	1.22
1008	1.04
1009	0.85
1010	1.22
1011	2.18
1012	2.82
1013	2.5
1014	1.71
1015	1.15
1016	1.06
1017	1.29
1018	1.29
1019	0.87
1020	0.54
1021	0.49
1022	0.36
1023	0.08
1024	0.16
1025	0.67
1026	1.29
1027	1.57
1028	1.41
1029	1.4
1030	2.01
1031	2.5
1032	1.9
1033	0.63
1034	0
1035	0.33
1036	0.67
1037	0.57
1038	0.57
1039	1.18
1040	2.11
1041	2.81
1042	3.12
1043	3.04
1044	2.57
1045	2
1046	1.8
1047	2.09
1048	2.53
1049	2.76
1050	2.99
1051	3.39
1052	3.58
1053	3.33
1054	3.01
1055	2.95
1056	3.19
1057	3.77
1058	4.34
1059	4.42
1060	4.5
1061	4.43
1062	4.49
1063	4.36
1064	3.72
1065	2.84
1066	2.04
1067	1.46
1068	1.35
1069	1.83
1070	2.64
1071	3.16
1072	2.89
1073	2.14
1074	1.57
1075	1.4
1076	1.38
1077	1.3
1078	1.18
1079	1.21
1080	1.37
1081	1.49
1082	1.49
1083	1.3
1084	0.97
1085	0.62
1086	0.37
1087	0.27
1088	0.14
1089	0
1090	0.51
1091	2
1092	3.54
1093	4.07
1094	3.54
1095	2.84
1096	2.6
1097	2.36
1098	1.46
1099	0.33
1100	0
1101	0.57
1102	1.33
1103	1.72
1104	1.76
1105	1.49
1106	1.15
1107	1.3
1108	1.83
1109	2.11
1110	1.96
1111	1.64
1112	1.3
1113	1.1
1114	1.22
1115	1.6
1116	1.95
1117	2.02
1118	1.76
1119	1.2
1120	0.6
1121	0.58
1122	1.37
1123	2.15
1124	2.14
1125	1.65
1126	1.41
1127	1.57
1128	1.81
1129	1.96
1130	2.09
1131	2.1
1132	1.82
1133	1.52
1134	1.63
1135	2.28
1136	2.88
1137	2.68
1138	1.8
1139	1.03
1140	0.89
1141	1.37
1142	1.95
1143	2.11
1144	1.89
1145	1.55
1146	1.13
1147	0.89
1148	1.21
1149	1.65
1150	1.52
1151	1.01
1152	0.55
1153	0.13
1154	0
1155	0.47
1156	1.29
1157	1.96
1158	2.24
1159	2.16
1160	1.79
1161	1.21
1162	0.66
1163	0.54
1164	0.86
1165	1.17
1166	1.29
1167	1.35
1168	1.45
1169	1.62
1170	1.69
1171	1.67
1172	1.94
1173	2.52
1174	2.71
1175	2
1176	1.17
1177	1.24
1178	2
1179	2.37
1180	1.94
1181	1.25
1182	0.73
1183	0.4
1184	0.27
1185	0.34
1186	0.51
1187	0.63
1188	0.69
1189	0.98
1190	1.55
1191	1.77
1192	1.31
1193	0.71
1194	0.3
1195	0
1196	0.07
1197	0.73
1198	1.38
1199	1.45
