# Supplementary material for: Improvement of Peak Integration in Capillary Electrophoresis: Reference Data Set No. 1
Source: Electrophoresis. 2026 Mar 11;47(4):276–94. doi: 10.1002/elps.70077 (PMC13084974; doi:10.1002/elps.70077)
Supplement: Supplementary file 2 — Supporting File 2: elps70077‐sup‐0002‐RawElectropherograms.zip. [file ELPS-47--s002.zip › Raw Electropherograms/com1-type6-sam9-R.csv]

1	0
2	0
3	0
4	0
5	0
6	0
7	0
8	0
9	0
10	0
11	0
12	0
13	0.68
14	1.07
15	1.26
16	1.43
17	1.42
18	1.19
19	1.04
20	1.23
21	1.56
22	1.55
23	1.11
24	0.6
25	0.35
26	0.6
27	0.95
28	1.1
29	1.23
30	1.55
31	1.89
32	2.1
33	2.04
34	1.63
35	1.35
36	1.82
37	2.63
38	2.94
39	2.53
40	1.96
41	1.78
42	1.98
43	2.23
44	2.21
45	1.75
46	1.09
47	0.79
48	1.02
49	1.29
50	1.13
51	0.78
52	0.89
53	1.69
54	2.63
55	2.83
56	2.09
57	0.94
58	0.08
59	0
60	0.59
61	1.07
62	0.86
63	0.34
64	0.23
65	0.91
66	2.08
67	2.86
68	2.89
69	2.52
70	1.97
71	1.44
72	1.38
73	1.8
74	2.13
75	2.04
76	1.71
77	1.38
78	1.16
79	1.06
80	1.02
81	0.86
82	0.55
83	0.4
84	0.63
85	0.96
86	1.23
87	1.45
88	1.63
89	2.08
90	3.01
91	3.88
92	3.75
93	2.64
94	1.54
95	1.02
96	0.91
97	1
98	0.98
99	0.5
100	0
101	0.13
102	0.76
103	1.3
104	1.62
105	1.69
106	1.51
107	1.45
108	1.78
109	2.23
110	2.33
111	1.91
112	1.22
113	0.72
114	0.88
115	1.61
116	2.78
117	3.89
118	4.08
119	3.06
120	1.55
121	0.38
122	0
123	0.31
124	0.81
125	0.84
126	0.58
127	0.79
128	1.54
129	2.01
130	1.76
131	1.24
132	0.88
133	0.61
134	0.45
135	0.47
136	0.44
137	0.21
138	0
139	0
140	0
141	0
142	0
143	0
144	0
145	0
146	0
147	0
148	0
149	0
150	0
151	0
152	0
153	0
154	0
155	0.42
156	0.26
157	0.06
158	0.39
159	0.92
160	1.17
161	1.34
162	1.79
163	2.26
164	2.19
165	1.57
166	0.8
167	0.2
168	0
169	0.3
170	0.82
171	1.18
172	1.4
173	1.61
174	1.68
175	1.31
176	0.54
177	0
178	0
179	0.25
180	0.37
181	0.37
182	0.47
183	0.58
184	0.6
185	0.73
186	1.06
187	1.24
188	0.88
189	0.27
190	0.01
191	0
192	0
193	0
194	0
195	0
196	0
197	0.65
198	1.15
199	0.99
200	0.38
201	0.11
202	0.36
203	0.57
204	0.44
205	0.11
206	0
207	0.54
208	1.37
209	1.72
210	1.4
211	0.75
212	0.1
213	0
214	0.7
215	1.8
216	2.33
217	2
218	1.36
219	1.07
220	1.07
221	0.88
222	0.49
223	0.26
224	0.23
225	0.26
226	0.31
227	0.25
228	0.06
229	0
230	0.16
231	0.4
232	0.74
233	1.18
234	1.39
235	1.16
236	0.88
237	1.01
238	1.31
239	1.54
240	1.88
241	2.19
242	1.89
243	1.04
244	0.2
245	0
246	0.69
247	1.76
248	2.21
249	1.88
250	1.5
251	1.41
252	1.56
253	2.11
254	3.02
255	3.42
256	2.54
257	0.99
258	0.19
259	0.44
260	0.83
261	0.88
262	1.01
263	1.42
264	1.66
265	1.33
266	0.65
267	0.29
268	0.76
269	1.66
270	2.13
271	1.93
272	1.34
273	0.7
274	0.39
275	0.58
276	0.99
277	1.2
278	1.07
279	0.87
280	0.95
281	1.32
282	1.4
283	0.78
284	0.03
285	0
286	0.34
287	0.36
288	0.06
289	0
290	0
291	0
292	0
293	0
294	0
295	0
296	0
297	0.27
298	0.19
299	0.31
300	0.83
301	0.95
302	0.35
303	0
304	0.56
305	1.6
306	2.02
307	1.44
308	0.51
309	0
310	0
311	0.18
312	0.44
313	0.79
314	1.29
315	1.86
316	2.18
317	2.24
318	2.23
319	1.98
320	1.52
321	1.3
322	1.45
323	1.45
324	1.45
325	1.08
326	0.83
327	1.08
328	1.38
329	1.36
330	1.3
331	1.32
332	1.29
333	1.45
334	1.83
335	2
336	1.83
337	1.52
338	1.34
339	1.55
340	1.97
341	1.99
342	1.31
343	0.4
344	0
345	0.08
346	0.23
347	0.59
348	1.24
349	1.6
350	1.62
351	1.75
352	1.91
353	1.87
354	1.95
355	2.52
356	3.29
357	3.7
358	3.53
359	2.9
360	2.11
361	1.45
362	0.87
363	0.28
364	0
365	0.19
366	0.5
367	0.68
368	0.68
369	0.51
370	0.31
371	0.44
372	0.97
373	1.5
374	1.69
375	1.54
376	1.12
377	0.59
378	0.28
379	0.29
380	0.47
381	0.83
382	1.47
383	2.11
384	2.46
385	2.59
386	2.54
387	2.03
388	0.95
389	0
390	0
391	0.75
392	1.25
393	1
394	0.37
395	0
396	0.16
397	0.82
398	1.39
399	1.64
400	1.91
401	2.18
402	2.06
403	1.53
404	0.93
405	0.55
406	0.7
407	1.3
408	1.64
409	1.2
410	0.4
411	0
412	0
413	0
414	0.56
415	1.13
416	1.57
417	1.94
418	2.1
419	1.81
420	1.2
421	0.8
422	0.96
423	1.19
424	0.89
425	0.46
426	0.53
427	0.85
428	0.9
429	0.77
430	0.75
431	0.79
432	0.67
433	0.32
434	0
435	0
436	0
437	0
438	0
439	0
440	0
441	0
442	0.49
443	0.6
444	0.41
445	0.45
446	0.74
447	0.76
448	0.34
449	0
450	0
451	0.13
452	0.32
453	0.4
454	0.39
455	0.52
456	0.78
457	0.91
458	0.8
459	0.67
460	0.9
461	1.49
462	1.97
463	1.95
464	1.61
465	1.37
466	1.39
467	1.63
468	1.94
469	2
470	1.77
471	1.49
472	1.16
473	0.85
474	0.9
475	1.19
476	1.31
477	1.3
478	1.42
479	1.37
480	0.84
481	0.21
482	0
483	0.55
484	3.1
485	11.69
486	34.04
487	79.01
488	157.92
489	301.36
490	562.65
491	960.78
492	1416.41
493	1797.01
494	2035.53
495	2164.75
496	2247.18
497	2318.34
498	2389.73
499	2465.32
500	2544.68
501	2623.42
502	2698.75
503	2773.18
504	2849.51
505	2926.78
506	3002.8
507	3074.39
508	3134.69
509	3171.35
510	3164.12
511	3086.86
512	2914.83
513	2633.46
514	2249.83
515	1799.86
516	1340.43
517	929.39
518	605.71
519	380.43
520	241.23
521	164.24
522	125.71
523	109
524	109.09
525	115.23
526	129.34
527	150.25
528	189.16
529	347.26
530	915.84
531	2115.13
532	3448.05
533	3826.97
534	2870.19
535	1437.25
536	480.53
537	124.9
538	45.6
539	28.78
540	21.59
541	17.67
542	12.31
543	13.79
544	17.84
545	24.18
546	32.44
547	41.71
548	50.42
549	56.55
550	58.55
551	56.29
552	51.12
553	44.98
554	38.94
555	32.76
556	26.15
557	19.71
558	14.23
559	10.01
560	6.92
561	4.72
562	3.29
563	2.68
564	2.88
565	3.3
566	3.21
567	2.56
568	1.85
569	1.19
570	0.46
571	0
572	0.46
573	1.88
574	3.43
575	4.24
576	4.34
577	4.38
578	4.72
579	5.08
580	4.96
581	4.28
582	3.51
583	3.25
584	3.53
585	3.8
586	3.43
587	2.39
588	1.47
589	1.69
590	3.21
591	5.19
592	6.85
593	8.04
594	8.74
595	9.28
596	10.08
597	11.04
598	11.63
599	11.63
600	11.63
601	12.57
602	14.7
603	17.11
604	18.35
605	17.79
606	15.96
607	13.93
608	12.22
609	10.55
610	8.36
611	5.57
612	2.85
613	0.94
614	0.03
615	0
616	0.43
617	1.13
618	1.89
619	2.59
620	3.03
621	3.04
622	2.6
623	1.89
624	1.42
625	1.77
626	3.11
627	5.51
628	8.9
629	12.76
630	16.92
631	22.73
632	33.13
633	53.9
634	98.69
635	203.03
636	457.66
637	1057.3
638	2311.3
639	4517.95
640	7626.19
641	10818.02
642	12570.06
643	11681.98
644	8503.69
645	4771.38
646	2056.44
647	705.35
648	220.33
649	80.86
650	40.83
651	26.35
652	19.49
653	15.42
654	12.28
655	9.51
656	7.43
657	6.36
658	6.07
659	6.08
660	6.17
661	6.14
662	5.57
663	4.47
664	3.33
665	2.29
666	1.23
667	0.32
668	0
669	0.49
670	1.3
671	1.44
672	0.76
673	0.15
674	0
675	0
676	0.27
677	1.27
678	2.54
679	3.38
680	3.67
681	3.77
682	4.23
683	5.63
684	8.03
685	10.83
686	13.37
687	15.33
688	16.67
689	17.16
690	16.36
691	14.27
692	11.81
693	10.01
694	9.05
695	8.43
696	7.72
697	6.73
698	5.33
699	3.65
700	2.25
701	1.54
702	1.33
703	1.36
704	1.38
705	0.97
706	0.21
707	0
708	1.15
709	3.03
710	5.33
711	8.37
712	12.48
713	17.55
714	23.2
715	28.81
716	33.52
717	36.6
718	37.67
719	36.55
720	33.45
721	28.94
722	23.71
723	18.45
724	13.74
725	9.94
726	7.18
727	5.25
728	4.12
729	4.61
730	8.41
731	17.98
732	37.47
733	72.07
734	121.65
735	173.81
736	207.33
737	206.53
738	173.22
739	124.44
740	79.15
741	47.67
742	30.88
743	27.99
744	25.09
745	26.99
746	37.04
747	63.44
748	133.13
749	338.09
750	965.91
751	2630.71
752	6041.76
753	11237.16
754	17000.97
755	21432.18
756	23296.35
757	22681.27
758	20456.65
759	17492.03
760	14369.96
761	11429.45
762	8848.19
763	6696.23
764	4967.51
765	3613.79
766	2580.67
767	1820.06
768	1281.4
769	907.31
770	643.33
771	450.63
772	309.64
773	212.05
774	150.02
775	112.65
776	89.24
777	72.46
778	58.81
779	47.33
780	38.09
781	31.31
782	27.15
783	25.4
784	25.56
785	26.87
786	28.37
787	29.33
788	29.51
789	29.11
790	28.21
791	26.51
792	23.84
793	20.21
794	15.76
795	11.45
796	8.48
797	6.87
798	5.91
799	5.1
800	4.14
801	2.94
802	2.09
803	2.19
804	2.87
805	2.98
806	2.02
807	0.73
808	0
809	0
810	0.46
811	1.17
812	1.72
813	2.03
814	2.18
815	2.09
816	1.75
817	1.35
818	1.63
819	3
820	5.4
821	8.78
822	14.45
823	24.73
824	41.27
825	63.75
826	89.95
827	116.25
828	137.3
829	146.93
830	141.9
831	123.97
832	98.49
833	71.72
834	48.61
835	31.46
836	20.04
837	12.85
838	8.48
839	5.76
840	3.71
841	2.2
842	1.6
843	1.68
844	1.72
845	1.31
846	0.54
847	0
848	0.23
849	1.31
850	2.19
851	2.22
852	1.78
853	1.32
854	0.78
855	0.21
856	0
857	0.44
858	1.21
859	1.61
860	1.44
861	0.92
862	0.31
863	0.01
864	0.44
865	1.39
866	2.13
867	2.4
868	2.57
869	2.92
870	3.52
871	4.14
872	4.46
873	4.71
874	5.17
875	5.56
876	5.94
877	6.81
878	7.83
879	8.21
880	8.11
881	8.43
882	9.22
883	9.4
884	8.42
885	6.95
886	5.69
887	4.88
888	4.67
889	5.12
890	6.09
891	7.42
892	8.84
893	10.2
894	11.53
895	13.06
896	14.75
897	16.15
898	16.57
899	15.78
900	14.25
901	12.4
902	10.18
903	7.73
904	5.68
905	4.4
906	3.74
907	3.39
908	3.19
909	2.81
910	1.87
911	0.76
912	0.34
913	0.52
914	0.58
915	0.66
916	1.25
917	1.86
918	1.76
919	1.24
920	0.97
921	1.02
922	1.09
923	1.12
924	1.18
925	1.23
926	1.23
927	1.32
928	1.62
929	1.91
930	1.88
931	1.67
932	1.59
933	1.76
934	2.04
935	2.3
936	2.29
937	2.04
938	4.58
939	4.92
940	5.22
941	5.33
942	5.54
943	5.94
944	6.2
945	6.38
946	7.42
947	10.37
948	15.71
949	23.89
950	35.23
951	48.7
952	62.06
953	72.85
954	78.8
955	78.17
956	70.85
957	58.7
958	44.49
959	30.69
960	19.12
961	10.91
962	6.22
963	4.26
964	3.92
965	4.15
966	3.96
967	3.14
968	2.43
969	1.05
970	1.29
971	1.68
972	2
973	2.02
974	1.84
975	1.78
976	2.01
977	2.14
978	1.66
979	0.7
980	0
981	0.16
982	1.08
983	2.07
984	2.62
985	2.79
986	2.84
987	2.69
988	2.12
989	1.53
990	1.48
991	1.7
992	1.65
993	1.31
994	1.01
995	0.8
996	0.63
997	0.56
998	0.49
999	0.26
1000	0.02
1001	0.06
1002	0.41
1003	0.73
1004	0.66
1005	0.27
1006	0
1007	0.02
1008	0.23
1009	0.52
1010	0.89
1011	1.2
1012	1.09
1013	0.59
1014	0.25
1015	0.4
1016	0.7
1017	0.92
1018	1.16
1019	1.47
1020	1.72
1021	1.65
1022	1.06
1023	0.41
1024	0.32
1025	0.62
1026	0.65
1027	0.23
1028	0
1029	0.57
1030	1.64
1031	2.38
1032	2.57
1033	2.47
1034	2.18
1035	1.83
1036	1.63
1037	1.53
1038	1.14
1039	0.45
1040	0
1041	0.07
1042	0.38
1043	0.68
1044	1.14
1045	1.76
1046	2.18
1047	2.2
1048	2.2
1049	2.53
1050	2.96
1051	2.96
1052	2.43
1053	1.9
1054	1.87
1055	2.26
1056	2.5
1057	2.48
1058	2.49
1059	2.61
1060	2.55
1061	1.98
1062	1.05
1063	0.56
1064	0.9
1065	1.38
1066	1.26
1067	0.72
1068	0.28
1069	0.05
1070	0
1071	0
1072	0
1073	0
1074	0
1075	0
1076	0.88
1077	1.14
1078	0.68
1079	0.13
1080	0
1081	0.34
1082	1.24
1083	2.04
1084	2.16
1085	1.68
1086	1.16
1087	0.87
1088	0.63
1089	0.34
1090	0.27
1091	0.5
1092	0.73
1093	0.82
1094	0.82
1095	0.66
1096	0.3
1097	0.01
1098	0
1099	0.2
1100	0.39
1101	0.69
1102	1.28
1103	1.98
1104	2.37
1105	2.32
1106	1.9
1107	1.2
1108	0.68
1109	0.85
1110	1.54
1111	2.13
1112	2.24
1113	1.97
1114	1.75
1115	1.75
1116	1.63
1117	1.11
1118	0.53
1119	0.2
1120	0
1121	0
1122	0.63
1123	1.35
1124	1.26
1125	0.71
1126	0.84
1127	1.76
1128	2.38
1129	2.16
1130	2
1131	2.56
1132	3.11
1133	2.7
1134	1.72
1135	1.28
1136	1.59
1137	1.78
1138	1.28
1139	0.49
1140	0.07
1141	0
1142	0
1143	0
1144	0
1145	0
1146	0
1147	0
1148	0
1149	0
1150	0
1151	0.27
1152	0.59
1153	0.87
1154	1.05
1155	0.99
1156	0.6
1157	0.17
1158	0
1159	0.41
1160	0.97
1161	1.42
1162	1.22
1163	0.44
1164	0
1165	0.08
1166	0.17
1167	0.57
1168	0.91
1169	1.37
1170	1.91
1171	2.3
1172	2.28
1173	1.69
1174	0.91
1175	0.56
1176	0.95
1177	1.83
1178	2.54
1179	2.66
1180	2.57
1181	2.69
1182	2.85
1183	2.68
1184	2.05
1185	1.17
1186	0.36
1187	0
1188	0.19
1189	0.81
1190	1.38
1191	1.56
1192	1.24
1193	0.62
1194	0.16
1195	0.02
1196	0
1197	0
1198	0.31
1199	0.51
