# Supplementary material for: Improvement of Peak Integration in Capillary Electrophoresis: Reference Data Set No. 1
Source: Electrophoresis. 2026 Mar 11;47(4):276–94. doi: 10.1002/elps.70077 (PMC13084974; doi:10.1002/elps.70077)
Supplement: Supplementary file 2 — Supporting File 2: elps70077‐sup‐0002‐RawElectropherograms.zip. [file ELPS-47--s002.zip › Raw Electropherograms/com1-type7-sam1-R.csv]

1	0
2	0
3	0
4	1.04
5	2.76
6	3.97
7	3.48
8	1.8
9	1.03
10	2.11
11	3.49
12	3.49
13	2.36
14	1.44
15	1.44
16	1.9
17	2.23
18	2.77
19	4.05
20	5.35
21	5.69
22	5.19
23	4.54
24	3.88
25	2.84
26	1.48
27	0.35
28	0
29	0.81
30	2.64
31	3.88
32	3.21
33	1.39
34	0.19
35	0.37
36	1.61
37	3.2
38	4.37
39	4.21
40	2.89
41	1.98
42	2.09
43	2.23
44	1.79
45	1.19
46	1.05
47	1.48
48	2.15
49	2.65
50	2.9
51	3.19
52	3.39
53	2.91
54	2.08
55	2.03
56	3.13
57	4.65
58	5.44
59	5.11
60	4.31
61	3.79
62	3.49
63	2.74
64	1.38
65	0.49
66	3.06
67	4.76
68	5.56
69	5.3
70	4.1
71	2.67
72	1.98
73	2.17
74	2.74
75	3.29
76	3.57
77	3.74
78	4.14
79	4.47
80	4.06
81	3.16
82	2.86
83	3.53
84	4.23
85	4.28
86	4.25
87	4.63
88	4.96
89	4.61
90	3.72
91	3.12
92	3.37
93	3.84
94	3.71
95	3.25
96	3.16
97	3.56
98	4.25
99	4.67
100	4.15
101	3.04
102	2.3
103	2.03
104	2.08
105	2.68
106	3.54
107	4.04
108	4.35
109	5.02
110	5.73
111	5.32
112	3.45
113	1.32
114	0.22
115	0.17
116	0.45
117	1.03
118	2.59
119	4.76
120	5.75
121	4.72
122	2.84
123	1.56
124	1.17
125	1.45
126	2.13
127	2.8
128	3.3
129	3.72
130	4.12
131	4.73
132	5.38
133	5.36
134	4.44
135	3.01
136	1.64
137	1.1
138	2.04
139	3.9
140	5.11
141	4.73
142	3.48
143	2.76
144	3.13
145	3.99
146	4.55
147	4.92
148	5.39
149	5.48
150	4.99
151	4.63
152	5.08
153	6.14
154	6.69
155	6.12
156	5.32
157	4.87
158	4.33
159	3.85
160	3.87
161	4.31
162	4.85
163	5.16
164	5.1
165	5
166	4.88
167	4.31
168	3.48
169	3.1
170	3.85
171	5.79
172	7.99
173	9.33
174	9.42
175	8.51
176	7.12
177	5.83
178	5.14
179	5.05
180	4.95
181	4.54
182	4.41
183	4.94
184	5.28
185	4.78
186	4.19
187	4.14
188	4.35
189	4.8
190	5.55
191	6.22
192	6.72
193	6.92
194	6.12
195	4.23
196	2.13
197	0.61
198	0
199	1.15
200	2.46
201	3.67
202	4.47
203	5.04
204	5.51
205	5.71
206	5.51
207	4.81
208	3.74
209	2.93
210	2.69
211	2.7
212	2.54
213	2.14
214	1.88
215	2.17
216	3.24
217	5.18
218	7.42
219	8.73
220	8.6
221	7.87
222	7.35
223	6.91
224	5.87
225	4.37
226	3.99
227	5.83
228	8.29
229	8.93
230	7.68
231	6.3
232	5.61
233	5.17
234	4.79
235	4.72
236	5.19
237	6.32
238	7.82
239	8.78
240	8.5
241	6.87
242	4.35
243	2.11
244	1.39
245	2.07
246	3.1
247	3.93
248	4.74
249	5.75
250	6.74
251	7.6
252	8.47
253	8.72
254	7.46
255	5.46
256	4.33
257	4.69
258	6.03
259	7.4
260	8.21
261	8.53
262	8.26
263	7.37
264	6.8
265	7.16
266	7.55
267	7.23
268	6.71
269	6.49
270	6.42
271	6.5
272	6.79
273	6.79
274	6.08
275	5.29
276	5.04
277	4.83
278	4.19
279	3.89
280	4.82
281	6.18
282	6.44
283	5.55
284	4.48
285	3.71
286	3.27
287	3.42
288	4.17
289	4.76
290	4.82
291	4.97
292	5.34
293	5.13
294	4.26
295	3.63
296	3.78
297	4.12
298	3.93
299	3.6
300	3.92
301	4.93
302	6.34
303	7.88
304	9.03
305	9.36
306	8.85
307	7.55
308	5.56
309	3.58
310	2.51
311	2.55
312	3
313	3.12
314	2.84
315	2.69
316	3.43
317	5.27
318	7.47
319	8.74
320	8.38
321	6.88
322	5.7
323	6.01
324	7.3
325	8.11
326	7.7
327	6.26
328	4.54
329	3.47
330	3.14
331	4.01
332	5.39
333	6.27
334	6.51
335	6.77
336	6.97
337	6.91
338	6.89
339	6.9
340	6.26
341	4.71
342	3.01
343	2.18
344	2.8
345	4.47
346	5.83
347	6.31
348	6.57
349	7.04
350	7.88
351	9.17
352	10.03
353	9.51
354	8.22
355	7.36
356	7.09
357	6.94
358	6.72
359	6.44
360	6.14
361	6.21
362	7.07
363	7.97
364	7.79
365	7.04
366	6.66
367	6.1
368	5.15
369	5.23
370	6.57
371	7.49
372	7
373	5.65
374	4.24
375	3.52
376	4.03
377	5.39
378	6.74
379	7.57
380	7.49
381	6.72
382	6.24
383	6.6
384	7.33
385	7.84
386	8.1
387	8.38
388	8.61
389	8.48
390	8.01
391	7.52
392	7.07
393	6.31
394	5.15
395	4.17
396	4.04
397	4.24
398	3.45
399	1.92
400	1.38
401	2.39
402	3.86
403	4.98
404	5.76
405	6.38
406	6.86
407	6.97
408	6.66
409	6.24
410	5.89
411	5.72
412	5.67
413	5.51
414	5.13
415	4.59
416	4.01
417	3.69
418	3.86
419	4.34
420	4.9
421	5.18
422	4.79
423	3.97
424	3.5
425	3.92
426	4.99
427	5.75
428	5.61
429	4.82
430	3.51
431	1.72
432	0.53
433	0.78
434	1.4
435	0.94
436	0
437	0
438	1.25
439	2.12
440	1.3
441	0
442	0
443	0
444	0
445	0
446	0
447	0
448	0
449	0.73
450	0.84
451	0.58
452	0.37
453	0.23
454	0
455	0.09
456	1.19
457	2.56
458	2.91
459	2.49
460	2.26
461	2.51
462	2.89
463	3.04
464	3
465	2.82
466	2.67
467	2.79
468	3.05
469	3.24
470	3.32
471	3.61
472	4.48
473	5.57
474	6.21
475	6.36
476	5.91
477	4.47
478	2.46
479	0.82
480	0
481	0.23
482	1.48
483	2.63
484	3.27
485	4.17
486	5.31
487	5.93
488	6.75
489	14.56
490	67.58
491	275.63
492	773.37
493	1544.05
494	2351.5
495	2952.29
496	3306.24
497	3521.94
498	3702.16
499	3887.53
500	4078.1
501	4265.85
502	4449.05
503	4628.36
504	4802.7
505	4970.23
506	5125.43
507	5253.44
508	5330.92
509	5330.09
510	5219.96
511	4973.83
512	4586.81
513	4086.72
514	3526.68
515	2967.09
516	2456.79
517	2020.5
518	1657.36
519	1350.93
520	1085.41
521	855.46
522	664.03
523	518.98
524	443.23
525	510.13
526	882.58
527	1759.58
528	3123.96
529	4444.23
530	4861.07
531	3997.8
532	2437.98
533	1110.2
534	419.43
535	194.99
536	159.48
537	175.81
538	205.95
539	233.65
540	241.66
541	222.29
542	187.17
543	156.41
544	141.1
545	141.86
546	159.89
547	199.2
548	256.9
549	320.02
550	377.97
551	433.32
552	493.99
553	554.74
554	590.61
555	576.75
556	518.54
557	452.85
558	414.53
559	410
560	422.65
561	431.79
562	424.36
563	399.17
564	367.17
565	345.68
566	346.74
567	368.32
568	396.98
569	418.56
570	426.01
571	420.87
572	411.21
573	408.01
574	419.96
575	448.34
576	485.86
577	521.86
578	549.06
579	563.78
580	561.65
581	539.05
582	498.91
583	453.03
584	418.32
585	406.54
586	414.58
587	428.22
588	436.31
589	437.49
590	434.46
591	428.06
592	417.72
593	403.35
594	385.66
595	365.53
596	343.17
597	289.65
598	262.11
599	239.24
600	222.92
601	212.65
602	206.77
603	203.71
604	202.94
605	204.42
606	206.87
607	208.44
608	209.03
609	210.17
610	212.81
611	216.51
612	220.96
613	226.42
614	232.34
615	238.07
616	245.59
617	264.74
618	322.31
619	448.81
620	629.79
621	791.16
622	864.35
623	843.8
624	768.2
625	682.41
626	623.94
627	611.06
628	633.59
629	664.74
630	678.9
631	660.89
632	615.31
633	568.29
634	548.24
635	563.8
636	604.3
637	655.78
638	707.15
639	740.41
640	728.1
641	653.28
642	530.72
643	400.81
644	302.16
645	251.27
646	242.77
647	260.18
648	284.24
649	297.3
650	289.02
651	262.26
652	231.48
653	212.82
654	215.6
655	239.49
656	274.29
657	303.63
658	315.58
659	312.35
660	307.33
661	313
662	332.76
663	360.91
664	386.64
665	401.58
666	407.03
667	411.19
668	419.04
669	427.78
670	431.78
671	431.04
672	434.49
673	452.42
674	487.09
675	531.89
676	577.09
677	616.5
678	650.05
679	678.89
680	698.35
681	696.76
682	662.69
683	596.06
684	512.15
685	433.31
686	375.83
687	343.24
688	329.76
689	328.23
690	334.34
691	347.22
692	367.02
693	389.98
694	406.96
695	409.29
696	399.28
697	396.98
698	436.54
699	555.93
700	783.49
701	1118.38
702	1510.7
703	1860.81
704	2053.99
705	2022.1
706	1789.11
707	1456.64
708	1138.03
709	899.41
710	750.28
711	670.02
712	633.03
713	618.46
714	612.3
715	607.45
716	600.5
717	586.17
718	556.51
719	507.19
720	443.44
721	379.81
722	332.98
723	310.29
724	306.86
725	316.77
726	340.61
727	378.16
728	419.96
729	455.59
730	435.37
731	399.77
732	362.43
733	331.56
734	309.58
735	296.88
736	292.38
737	291.44
738	287.28
739	275.79
740	258.26
741	239.21
742	222.99
743	211.92
744	205.82
745	202.8
746	200.85
747	199.38
748	200.29
749	207.29
750	223.68
751	250.77
752	287.83
753	333.42
754	386.05
755	441.05
756	486.5
757	506.42
758	490.49
759	440.91
760	371.1
761	298.73
762	237.67
763	193.76
764	167.38
765	157.66
766	163.31
767	183.15
768	217.9
769	268.32
770	329.88
771	391.29
772	439.1
773	463.55
774	461.92
775	438.06
776	399.28
777	352.23
778	300.55
779	246.99
780	195.67
781	151.18
782	117.65
783	97.8
784	91.08
785	93.78
786	100.85
787	107.43
788	110.61
789	110.81
790	111.37
791	118.26
792	139.74
793	183.16
794	250.81
795	338.43
796	433.98
797	516.71
798	562.95
799	558.22
800	505.26
801	421.93
802	331.94
803	254.66
804	199.39
805	166.41
806	151.69
807	151.75
808	166.03
809	194.71
810	234.94
811	280.33
812	324.22
813	363.11
814	397.09
815	426.33
816	446.41
817	448.14
818	423.62
819	373.12
820	306.69
821	239.19
822	183.01
823	143.65
824	119.74
825	107.08
826	102.86
827	107.11
828	122.26
829	150.96
830	192.05
831	238.83
832	281.2
833	308.1
834	310.36
835	285.72
836	240.87
837	187.37
838	136.3
839	95.44
840	67.67
841	51.4
842	43.34
843	40.13
844	38.5
845	36.51
846	34.09
847	31.77
848	30.22
849	29.78
850	30.2
851	31.67
852	34.91
853	40.31
854	48.05
855	58.1
856	69.55
857	80.24
858	87.06
859	87.19
860	80.09
861	68.1
862	43.59
863	36.81
864	35.13
865	38.02
866	44.25
867	51.81
868	57.56
869	58.45
870	54.07
871	46.86
872	39.83
873	35.06
874	33.4
875	34.5
876	37.44
877	40.98
878	43.48
879	43.49
880	41.11
881	37.81
882	34.62
883	31.63
884	29.69
885	31.16
886	38.48
887	52.7
888	72.93
889	96.39
890	118.83
891	135.64
892	143.66
893	143
894	136.89
895	129.14
896	122.67
897	119.77
898	120.58
899	121.25
900	116.54
901	104.4
902	86.6
903	66.41
904	47.36
905	32.42
906	22.51
907	16.75
908	13.75
909	11.83
910	10.06
911	9.01
912	8.96
913	9.3
914	9.79
915	10.01
916	8.91
917	6.66
918	4.78
919	4.21
920	4.71
921	5.82
922	7.06
923	7.39
924	6.06
925	4.26
926	3.72
927	4.27
928	4.62
929	4.26
930	3.44
931	3.19
932	4.58
933	6.96
934	8.46
935	8.57
936	8.2
937	7.72
938	7.13
939	6.8
940	6.66
941	6.55
942	6.45
943	6.02
944	5.24
945	4.74
946	4.86
947	5.1
948	5.07
949	5.52
950	7.06
951	8.23
952	7.38
953	5.35
954	3.94
955	3.81
956	4.7
957	5.95
958	6.96
959	7.83
960	8.92
961	10.07
962	10.82
963	10.74
964	9.45
965	7.23
966	5.49
967	5.44
968	6.39
969	6.94
970	7.04
971	7.37
972	7.75
973	7.92
974	8.11
975	8.2
976	7.99
977	7.82
978	7.42
979	6.2
980	4.9
981	4.65
982	5.13
983	5.56
984	6.03
985	6.79
986	7.43
987	7.36
988	6.72
989	6.04
990	5.47
991	4.91
992	4.53
993	4.36
994	4.06
995	4.39
996	5.76
997	7.23
998	7.88
999	7.71
1000	7.25
1001	6.29
1002	4.85
1003	4.26
1004	5.05
1005	5.83
1006	5.54
1007	4.88
1008	4.69
1009	4.95
1010	5.37
1011	5.59
1012	5.21
1013	4.43
1014	4.19
1015	5
1016	5.92
1017	5.83
1018	5.03
1019	4.36
1020	3.84
1021	3.43
1022	3.63
1023	4.24
1024	4.47
1025	4.43
1026	4.37
1027	3.77
1028	2.89
1029	2.93
1030	4.07
1031	5.27
1032	6.11
1033	7.03
1034	8.07
1035	8.71
1036	8.52
1037	7.56
1038	6.36
1039	5.49
1040	5.24
1041	5.32
1042	5.14
1043	4.68
1044	4.63
1045	5.29
1046	6.06
1047	6.53
1048	6.9
1049	7.51
1050	8.47
1051	9.5
1052	9.9
1053	9.42
1054	8.54
1055	7.8
1056	7.12
1057	6.37
1058	6.21
1059	7.11
1060	7.94
1061	7.51
1062	6.59
1063	6.4
1064	6.77
1065	7
1066	7.14
1067	7.38
1068	7.37
1069	6.83
1070	6.2
1071	5.89
1072	5.98
1073	6.44
1074	6.8
1075	6.61
1076	6.26
1077	6.16
1078	6.28
1079	6.77
1080	7.34
1081	6.79
1082	4.63
1083	2.41
1084	1.86
1085	2.9
1086	4.49
1087	5.89
1088	6.61
1089	6.51
1090	6.1
1091	5.93
1092	5.94
1093	5.47
1094	4.37
1095	3.95
1096	5.19
1097	7.17
1098	8.44
1099	8.7
1100	8.21
1101	6.75
1102	4.59
1103	3.15
1104	3.21
1105	3.94
1106	4.49
1107	4.81
1108	5.06
1109	5.29
1110	5.49
1111	5.3
1112	4.33
1113	3.01
1114	2.48
1115	3.11
1116	4.11
1117	4.65
1118	4.63
1119	4.33
1120	4.35
1121	5.25
1122	6.56
1123	6.82
1124	5.41
1125	3.24
1126	1.48
1127	0.71
1128	0.52
1129	0
1130	0.05
1131	1.35
1132	3.13
1133	4.65
1134	5.9
1135	6.84
1136	6.97
1137	6.15
1138	5.24
1139	5.34
1140	6.03
1141	5.69
1142	4.07
1143	2.68
1144	2.2
1145	1.81
1146	1.2
1147	1.06
1148	1.55
1149	1.82
1150	1.26
1151	0.33
1152	0
1153	0.39
1154	0.66
1155	0.25
1156	0
1157	0
1158	1.13
1159	1.88
1160	2.21
1161	2.04
1162	1.5
1163	1.35
1164	1.78
1165	2.04
1166	1.77
1167	1.35
1168	1.02
1169	0.67
1170	0.29
1171	0
1172	0
1173	0.99
1174	2.68
1175	3.95
1176	4.26
1177	4.19
1178	4.33
1179	4.35
1180	3.35
1181	1.42
1182	0.03
1183	0.21
1184	1.04
1185	1.06
1186	0.25
1187	0
1188	0
1189	0
1190	0
1191	0
1192	0
1193	0
1194	0
1195	0
1196	0
1197	0
1198	0
1199	0
