# Supplementary material for: Improvement of Peak Integration in Capillary Electrophoresis: Reference Data Set No. 1
Source: Electrophoresis. 2026 Mar 11;47(4):276–94. doi: 10.1002/elps.70077 (PMC13084974; doi:10.1002/elps.70077)
Supplement: Supplementary file 2 — Supporting File 2: elps70077‐sup‐0002‐RawElectropherograms.zip. [file ELPS-47--s002.zip › Raw Electropherograms/com1-type7-sam2-R.csv]

1	0
2	0
3	0
4	1.14
5	3.48
6	5.92
7	6.87
8	5.84
9	4.34
10	3.91
11	3.94
12	3.37
13	2.48
14	2
15	2.36
16	3.56
17	4.98
18	5.92
19	6.2
20	5.95
21	5.45
22	5.3
23	5.77
24	6.06
25	5.19
26	3.48
27	2.33
28	2.7
29	4.45
30	6.08
31	5.87
32	3.83
33	1.39
34	0.02
35	1.29
36	2.84
37	4.26
38	5.25
39	5.22
40	4.49
41	4.18
42	4.42
43	4.34
44	3.71
45	2.93
46	2.37
47	2.47
48	3.58
49	4.74
50	4.15
51	2.13
52	1.07
53	1.7
54	2.58
55	2.93
56	3.07
57	3.06
58	2.84
59	2.69
60	2.57
61	1.99
62	0.82
63	0
64	0
65	1.63
66	2.41
67	2.3
68	2.65
69	3.53
70	3.66
71	2.57
72	1.16
73	0.52
74	0.57
75	0.37
76	0
77	0.56
78	2.28
79	3.6
80	3.32
81	2.44
82	2.37
83	2.65
84	2.7
85	3.36
86	4.89
87	5.91
88	5.36
89	3.72
90	2.08
91	1.16
92	1.01
93	1.24
94	1.63
95	2.43
96	3.76
97	5
98	5.34
99	4.5
100	2.22
101	2.07
102	1.71
103	1.32
104	1.43
105	1.4
106	1.09
107	1.65
108	3.03
109	3.66
110	3.19
111	2.67
112	2.64
113	2.82
114	2.8
115	2.49
116	2.21
117	2.46
118	3.31
119	4.29
120	4.94
121	4.87
122	4.08
123	3.28
124	3.21
125	3.47
126	3.66
127	4.12
128	4.67
129	4.6
130	3.67
131	1.92
132	0.23
133	0
134	1.13
135	2.45
136	3.47
137	4.24
138	4.71
139	4.97
140	5.18
141	5.1
142	4.46
143	3.43
144	2.52
145	2.1
146	2.1
147	2.37
148	3.01
149	3.84
150	4.01
151	3.18
152	2.34
153	2.45
154	3.17
155	3.94
156	4.88
157	5.88
158	6.36
159	6.08
160	5.54
161	5.66
162	6.65
163	7.24
164	6.13
165	3.87
166	3.2
167	4.35
168	4.29
169	3.78
170	4.36
171	5.39
172	5.12
173	3.25
174	1.03
175	0
176	0
177	0
178	0
179	0
180	0
181	0
182	0
183	0
184	2.77
185	4.95
186	5.35
187	4.9
188	4.75
189	4.9
190	4.9
191	4.42
192	3.29
193	2.05
194	1.57
195	1.76
196	1.95
197	2.21
198	2.61
199	2.21
200	0.81
201	0
202	0.9
203	3.03
204	5.24
205	6.4
206	5.94
207	4.18
208	2.29
209	1.37
210	1.35
211	1.48
212	1.44
213	1.06
214	0.63
215	0.98
216	2.06
217	3.13
218	4.06
219	4.59
220	4.06
221	3.3
222	3.8
223	5.21
224	6.23
225	6.46
226	6.15
227	5.6
228	5.03
229	4.66
230	4.54
231	4.38
232	4.06
233	4.02
234	3.66
235	3.4
236	4.23
237	5.57
238	6.06
239	5.43
240	4.19
241	3.01
242	2.54
243	2.91
244	3.61
245	4.22
246	4.89
247	5.82
248	6.65
249	6.99
250	7.15
251	7.41
252	7.2
253	6.05
254	4.71
255	4.5
256	5.41
257	6.15
258	6.16
259	5.93
260	5.8
261	5.65
262	5.25
263	4.93
264	5.41
265	5.87
266	4.77
267	3.03
268	2.94
269	4.59
270	6.02
271	5.77
272	4.02
273	1.99
274	0.76
275	0.43
276	0.48
277	0.61
278	1.15
279	2.36
280	3.61
281	4.24
282	4.4
283	4.28
284	3.99
285	4
286	4.67
287	5.77
288	6.62
289	6.36
290	4.79
291	2.83
292	1.41
293	0.67
294	0.71
295	1.83
296	3.57
297	4.89
298	5.29
299	5.11
300	5.74
301	6.74
302	7.21
303	6.72
304	5.59
305	4.22
306	2.82
307	1.61
308	0.69
309	0.15
310	0.32
311	1.23
312	2.24
313	2.73
314	2.82
315	3.21
316	4.38
317	5.6
318	6.08
319	6.2
320	6.31
321	5.9
322	5.17
323	5.12
324	5.37
325	4.99
326	4.44
327	4.24
328	3.98
329	4.15
330	5.73
331	7.96
332	9.04
333	8.39
334	6.84
335	5.39
336	4.24
337	3.24
338	2.43
339	1.45
340	0.2
341	0
342	1.49
343	3.47
344	5.06
345	6.55
346	7.71
347	8.03
348	7.7
349	7.04
350	6.2
351	5.68
352	5.78
353	6.12
354	6.48
355	7.15
356	7.86
357	7.81
358	6.85
359	5.89
360	5.55
361	5.26
362	4.27
363	3.06
364	2.6
365	1.24
366	0
367	0.14
368	1.21
369	1.23
370	0.17
371	0
372	0
373	0
374	0
375	0
376	0
377	0
378	0
379	0
380	0
381	0
382	0
383	0
384	0
385	0
386	0
387	0
388	0
389	0
390	0
391	0
392	0.3
393	1.61
394	3.1
395	3.55
396	2.96
397	2.51
398	2.78
399	3.44
400	4.37
401	5.22
402	5.21
403	4.72
404	4.63
405	4.4
406	3.32
407	2.03
408	1.26
409	0.97
410	1.11
411	1.94
412	3.1
413	3.8
414	3.95
415	4.06
416	4.53
417	5.22
418	5.44
419	4.38
420	2.1
421	0.1
422	0.07
423	1.77
424	3.09
425	2.57
426	1.01
427	0
428	0
429	0.42
430	1.26
431	2.86
432	3.13
433	3.34
434	2.83
435	1.67
436	1.34
437	2.65
438	4.72
439	5.84
440	5.08
441	3.09
442	1.46
443	1.33
444	2.07
445	2
446	1.17
447	1.09
448	2.07
449	2.82
450	2.22
451	0.78
452	0
453	0.22
454	0.63
455	0.43
456	0
457	0
458	0
459	0
460	0
461	0
462	0
463	0
464	0
465	0
466	0
467	0
468	0
469	0
470	0
471	1.42
472	2.72
473	3.02
474	2.03
475	0.86
476	0.91
477	1.87
478	2.08
479	0.95
480	0
481	0.42
482	2
483	3.53
484	4.34
485	4.37
486	4.15
487	4.27
488	4.51
489	4.26
490	3.9
491	4.77
492	7.75
493	24.14
494	162.27
495	766.34
496	2190.59
497	5358.44
498	5423.56
499	4857.34
500	4471.59
501	4451.76
502	4602.38
503	4782.16
504	4953.71
505	5111.33
506	5251.41
507	5361.54
508	5419.19
509	5395.25
510	5258.72
511	4988.94
512	4588.89
513	4087.56
514	3531.81
515	2973.48
516	2457.28
517	2010.82
518	1638.87
519	1329.98
520	1071.57
521	857.01
522	683.69
523	552.61
524	477.11
525	515.75
526	821.78
527	1613.48
528	2931.58
529	4304.34
530	4863.5
531	4136.48
532	2615.96
533	1238.4
534	482.1
535	222.37
536	177.62
537	191.3
538	214.26
539	230.5
540	230.6
541	212.92
542	186.42
543	163.58
544	151.2
545	150.87
546	166.06
547	202.43
548	258.95
549	324.37
550	387.13
551	445.82
552	506.32
553	567.1
554	608.11
555	602.79
556	548.74
557	478.85
558	432.6
559	423.23
560	436.33
561	448.72
562	443.86
563	418.5
564	359.23
565	358.28
566	379.82
567	409.76
568	431.8
569	437.76
570	429.82
571	417.47
572	413.47
573	427.81
574	461.02
575	502.92
576	540.01
577	564.54
578	575.22
579	570.68
580	547.89
581	508.65
582	464.77
583	434.04
584	428.4
585	443.6
586	463.83
587	477.6
588	483.69
589	484.38
590	480.84
591	473.92
592	464.17
593	451.33
594	434.45
595	412.36
596	385.87
597	361.43
598	349.77
599	359.38
600	392.63
601	445.68
602	507.93
603	563.74
604	599.3
605	609.63
606	599.94
607	580.73
608	560.37
609	541.44
610	522.67
611	502.48
612	480.53
613	457.07
614	432.56
615	408.66
616	388.07
617	372.49
618	363.86
619	371.86
620	418.83
621	521.28
622	656.11
623	763.28
624	797.17
625	763.48
626	703.73
627	659.39
628	649.43
629	692.87
630	703.51
631	686.3
632	647.01
633	610.63
634	602.83
635	628.96
636	675.22
637	724.5
638	761.28
639	765.09
640	714.7
641	608.7
642	476.39
643	359.93
644	287.17
645	261.82
646	270.85
647	294.07
648	311.26
649	309.35
650	287.38
651	255.72
652	231.11
653	228.53
654	251.69
655	289.22
656	322.05
657	337.06
658	335.86
659	331.35
660	336.78
661	356.84
662	385.56
663	411.18
664	426.08
665	433.1
666	441.49
667	455.41
668	467.56
669	469.1
670	463.5
671	464.52
672	483.34
673	521.47
674	571.59
675	623.28
676	669.46
677	707.76
678	735.35
679	744.41
680	724.83
681	672.49
682	594.86
683	509.21
684	434.56
685	382.97
686	355.94
687	347.52
688	350.28
689	360
690	375.89
691	397.03
692	418.18
693	430.24
694	428.74
695	423.76
696	520.97
697	696.63
698	985.28
699	1362.36
700	1750.67
701	2037.63
702	2126.47
703	1993.05
704	1701.86
705	1363.68
706	1071.56
707	866.57
708	744.76
709	681.79
710	653.15
711	641.68
712	637.29
713	634.27
714	626.05
715	603.3
716	560.55
717	501.81
718	438.62
719	384.98
720	351.19
721	338.93
722	343.84
723	362.39
724	393.09
725	430.82
726	463.95
727	479.54
728	471.24
729	442.44
730	403.52
731	366.02
732	337.64
733	320.63
734	312.87
735	309.87
736	306.31
737	297.56
738	282.03
739	262.59
740	244.26
741	230.77
742	223.12
743	219.57
744	217.68
745	216.4
746	216.35
747	219.99
748	231.22
749	253.53
750	288.39
751	334.53
752	388.45
753	444.73
754	493.86
755	522.32
756	518.96
757	481.27
758	416.9
759	341.35
760	271.93
761	219.76
762	187.18
763	173.27
764	190.06
765	223.52
766	273.64
767	336.48
768	402.37
769	457.89
770	491.78
771	499.34
772	481.57
773	443.32
774	392.01
775	335.08
776	277.76
777	222.91
778	173.52
779	134.31
780	109.31
781	98.83
782	99.76
783	107.11
784	115.34
785	120.54
786	122.18
787	123.09
788	128.6
789	146.05
790	182.68
791	242.15
792	322.52
793	415.02
794	502.72
795	563.5
796	579.63
797	547.16
798	477.3
799	390.05
800	305.33
801	236.9
802	191.04
803	167.43
804	161.98
805	171.52
806	195.35
807	231.8
808	276.55
809	324.9
810	372.63
811	415.02
812	448.03
813	468.63
814	471.87
815	452.14
816	408.83
817	348.5
818	282.25
819	221.99
820	175.82
821	144.85
822	126.01
823	117.12
824	118.02
825	129.22
826	151.68
827	185.69
828	270.47
829	302.72
830	315.64
831	304.89
832	272.42
833	225.64
834	174.64
835	128.48
836	92.35
837	67.32
838	51.9
839	43.54
840	39.46
841	37.43
842	36.38
843	35.91
844	35.33
845	34.19
846	33.34
847	34.04
848	36.32
849	39.79
850	45.18
851	53.7
852	65.15
853	77.13
854	85.88
855	88.38
856	84.3
857	75.52
858	64.33
859	53.45
860	45.56
861	41.39
862	40.56
863	43.22
864	48.47
865	53.43
866	55.56
867	54.17
868	49.68
869	43.43
870	37.83
871	34.68
872	33.83
873	34.64
874	37.13
875	40.97
876	44.45
877	45.36
878	42.86
879	38.44
880	34.79
881	33.81
882	36.26
883	43.32
884	56.57
885	75.9
886	98.87
887	122.3
888	142.68
889	156.24
890	161.46
891	159.99
892	154.59
893	148.28
894	144.28
895	143.36
896	139.32
897	129.01
898	112.06
899	90.35
900	67.79
901	48.19
902	33.62
903	24.36
904	19.04
905	15.36
906	12.5
907	10.83
908	9.89
909	8.75
910	7.4
911	6.54
912	6.39
913	6.51
914	6.46
915	5.79
916	4.41
917	3.26
918	3.18
919	3.93
920	4.71
921	4.89
922	4.78
923	5.39
924	6.69
925	7.55
926	7.36
927	6.34
928	5.36
929	5.43
930	6.48
931	7.43
932	7.62
933	6.99
934	5.94
935	5.11
936	4.71
937	4.46
938	4.42
939	5.19
940	6.91
941	8.56
942	9
943	8.33
944	7.2
945	5.54
946	3.21
947	1.13
948	0.66
949	2.02
950	3.87
951	4.58
952	3.99
953	3.61
954	4.75
955	6.45
956	6.78
957	5.58
958	4.42
959	4.47
960	5.39
961	6.07
962	5.4
963	5.52
964	6.51
965	7.48
966	7.82
967	7.88
968	7.96
969	7.55
970	6.2
971	4.86
972	4.97
973	6.22
974	6.87
975	6.25
976	5.53
977	6.03
978	7.24
979	7.46
980	5.93
981	3.62
982	2.01
983	1.6
984	1.75
985	1.8
986	1.86
987	2.59
988	4.11
989	5.31
990	4.86
991	2.97
992	1.76
993	2.79
994	4.76
995	5.51
996	5.12
997	4.82
998	4.58
999	3.94
1000	3.39
1001	3.47
1002	3.78
1003	3.49
1004	2.47
1005	2.11
1006	3.59
1007	6.03
1008	7.82
1009	8.29
1010	7.29
1011	5.34
1012	3.62
1013	2.65
1014	2.07
1015	1.82
1016	1.99
1017	2.08
1018	1.46
1019	0.33
1020	0
1021	1.45
1022	3.86
1023	5.31
1024	5.22
1025	4.84
1026	5.33
1027	7.22
1028	7.44
1029	7.42
1030	7.42
1031	7.21
1032	6.66
1033	5.86
1034	4.88
1035	4.24
1036	4.47
1037	4.91
1038	4.43
1039	3.35
1040	3.32
1041	5.04
1042	7.25
1043	8.44
1044	8.3
1045	7.51
1046	6.97
1047	7.21
1048	7.94
1049	8.62
1050	9.01
1051	9.15
1052	8.77
1053	7.73
1054	6.66
1055	6.21
1056	6.01
1057	5.4
1058	4.48
1059	3.9
1060	3.79
1061	3.49
1062	2.68
1063	2.04
1064	2.21
1065	2.7
1066	2.81
1067	2.74
1068	2.9
1069	3.32
1070	4.03
1071	4.65
1072	4.4
1073	3.36
1074	2.86
1075	3.67
1076	4.73
1077	4.76
1078	4.09
1079	3.58
1080	3.22
1081	3.04
1082	3.42
1083	4
1084	4.14
1085	3.84
1086	3.47
1087	3.3
1088	3.41
1089	3.72
1090	4.02
1091	3.91
1092	3.45
1093	3.25
1094	3.45
1095	3.91
1096	4.41
1097	4.63
1098	4.53
1099	4.1
1100	3.64
1101	3.81
1102	4.31
1103	4.13
1104	3
1105	1.85
1106	1.63
1107	1.97
1108	1.88
1109	1.52
1110	1.72
1111	2.74
1112	4.18
1113	5.05
1114	4.6
1115	3.26
1116	1.91
1117	1.1
1118	1.13
1119	1.88
1120	2.57
1121	2.3
1122	1.15
1123	0.3
1124	0.51
1125	1.15
1126	1.54
1127	1.74
1128	2.07
1129	2.54
1130	2.93
1131	3.37
1132	4.02
1133	4.31
1134	3.79
1135	3.23
1136	3.29
1137	3.65
1138	3.89
1139	4.01
1140	4.1
1141	4.04
1142	3.54
1143	2.57
1144	1.56
1145	0.9
1146	0.75
1147	1.23
1148	2.25
1149	2.82
1150	1.98
1151	0.51
1152	0.23
1153	1.25
1154	2.31
1155	3.14
1156	3.84
1157	3.89
1158	3.48
1159	3.59
1160	2.86
1161	1.41
1162	0.22
1163	0
1164	0.79
1165	2.36
1166	3.86
1167	4.77
1168	5.2
1169	5.1
1170	4.3
1171	3.07
1172	2.13
1173	2.19
1174	3.21
1175	4.08
1176	3.76
1177	2.19
1178	0
1179	0
1180	0
1181	0
1182	0
1183	0
1184	0
1185	0
1186	0
1187	0
1188	0
1189	0
1190	0
1191	0
1192	0
1193	0
1194	0
1195	0
1196	0
1197	0
1198	0
1199	0
