# Supplementary material for: Improvement of Peak Integration in Capillary Electrophoresis: Reference Data Set No. 1
Source: Electrophoresis. 2026 Mar 11;47(4):276–94. doi: 10.1002/elps.70077 (PMC13084974; doi:10.1002/elps.70077)
Supplement: Supplementary file 2 — Supporting File 2: elps70077‐sup‐0002‐RawElectropherograms.zip. [file ELPS-47--s002.zip › Raw Electropherograms/com2-type1-sam1-R.csv]

1.9075	0
1.9129	0
1.9183	-85.8905
1.9237	-172.36
1.9291	-101.3037
1.9345	11.7823
1.9399	467.377
1.9453	663.9396
1.9507	485.3873
1.9561	132.0517
1.9615	448.5848
1.9669	532.0266
1.9723	540.3275
1.9777	560.7332
1.9831	466.3291
1.9885	431.0639
1.9939	418.3983
1.9993	417.8027
2.0047	435.999
2.0101	407.5079
2.0155	344.0039
2.0209	321.2592
2.0263	388.0594
2.0317	339.5439
2.0371	361.3907
2.0425	418.2496
2.0479	434.8151
2.0533	338.6256
2.0587	351.7927
2.0641	362.767
2.0695	331.3767
2.0749	335.6099
2.0803	312.8695
2.0857	300.8818
2.0911	281.2017
2.0965	216.9068
2.1019	271.1936
2.1073	284.0203
2.1127	280.3331
2.1181	316.2287
2.1235	290.8691
2.1289	289.741
2.1343	291.5588
2.1397	264.1138
2.1451	203.8241
2.1505	257.5509
2.1559	285.5572
2.1613	237.9833
2.1667	201.0367
2.1721	222.1018
2.1775	234.7449
2.1829	217.6027
2.1883	190.7357
2.1937	270.6497
2.1991	245.8699
2.2045	172.0179
2.2099	161.3336
2.2153	174.9216
2.2207	159.5701
2.2261	146.8064
2.2315	151.5437
2.2369	118.6801
2.2423	103.595
2.2477	127.0472
2.2531	148.6973
2.2585	67.3764
2.2639	105.3607
2.2693	149.8017
2.2747	144.2664
2.2801	79.1333
2.2855	49.6255
2.2909	68.0748
2.2963	109.6628
2.3017	141.1687
2.3071	130.5374
2.3125	86.9508
2.3179	52.1421
2.3233	48.1264
2.3287	44.534
2.3341	58.2073
2.3395	79.317
2.3449	91.0432
2.3503	67.5269
2.3557	28.9543
2.3611	41.4292
2.3665	77.1011
2.3719	63.7844
2.3773	67.1231
2.3827	58.398
2.3881	49.608
2.3935	55.6139
2.3989	41.3207
2.4043	25.4415
2.4097	18.293
2.4151	20.6204
2.4205	14.6909
2.4259	9.0131
2.4313	0.468
2.4367	1.9847
2.4421	44.6508
2.4475	66.3003
2.4529	76.8943
2.4583	68.8384
2.4637	31.2617
2.4691	48.4321
2.4745	49.1803
2.4799	28.6321
2.4853	3.8644
2.4907	-1.1089
2.4961	-4.5234
2.5015	-5.6965
2.5069	9.2903
2.5123	67.0002
2.5177	15.436
2.5231	-0.1049
2.5285	46.4731
2.5339	29.5836
2.5393	13.5485
2.5447	23.252
2.5501	51.0122
2.5555	72.9298
2.5609	71.8564
2.5663	39.0888
2.5717	-13.5537
2.5771	-54.4388
2.5825	3.8569
2.5879	19.4296
2.5933	1.104
2.5987	-14.1201
2.6041	21.5497
2.6095	8.3829
2.6149	15.0933
2.6203	41.8637
2.6257	2.2887
2.6311	-30.7893
2.6365	-42.558
2.6419	-35.809
2.6473	-16.8548
2.6527	18.3133
2.6581	20.2206
2.6635	9.8534
2.6689	15.0947
2.6743	11.2418
2.6797	40.1298
2.6851	38.6623
2.6905	-16.2229
2.6959	-25.7106
2.7013	-29.7838
2.7067	-21.0889
2.7121	-15.2458
2.7175	-50.5573
2.7229	2.1582
2.7283	4.3987
2.7337	-33.3619
2.7391	-26.9991
2.7445	-18.3418
2.7499	7.4118
2.7553	3.957
2.7607	-62.1013
2.7661	-79.434
2.7715	-75.8172
2.7769	-64.1072
2.7823	-55.9932
2.7877	-69.9155
2.7931	-30.6313
2.7985	-18.8142
2.8039	-37.6038
2.8093	-5.822
2.8147	-25.8643
2.8201	-19.3477
2.8255	11.8157
2.8309	19.8015
2.8363	-15.0206
2.8417	-18.412
2.8471	-20.8415
2.8525	-53.4875
2.8579	-31.4269
2.8633	-12.8082
2.8687	6.1282
2.8741	18.7705
2.8795	-21.6719
2.8849	-24.2819
2.8903	-29.0541
2.8957	-38.5766
2.9011	-11.4391
2.9065	-12.0621
2.9119	-51.8904
2.9173	-80.408
2.9227	-33.2988
2.9281	-30.9725
2.9335	2.4901
2.9389	32.3504
2.9443	6.1052
2.9497	-55.1565
2.9551	-42.3539
2.9605	-24.7484
2.9659	-42.9227
2.9713	-37.3389
2.9767	-27.3133
2.9821	-21.6952
2.9875	-28.8171
2.9929	-57.2941
2.9983	-72.1076
3.0037	-68.4894
3.0091	-58.6899
3.0145	-60.0197
3.0199	-62.1876
3.0253	-84.0188
3.0307	-111.0631
3.0361	-119.9961
3.0415	-91.1618
3.0469	-64.9643
3.0523	-74.7171
3.0577	-105.1872
3.0631	-49.6611
3.0685	-57.3594
3.0739	-94.9414
3.0793	-121.4931
3.0847	-98.9409
3.0901	-73.3413
3.0955	-61.8594
3.1009	-55.7437
3.1063	-43.6927
3.1117	-73.2946
3.1171	-77.4258
3.1225	-84.0472
3.1279	-126.5485
3.1333	-154.8221
3.1387	-142.9497
3.1441	-124.8672
3.1495	-120.6879
3.1549	-115.2818
3.1603	-103.4463
3.1657	-81.8451
3.1711	-52.0942
3.1765	-24.8782
3.1819	-38.1508
3.1873	-80.5896
3.1927	-102.1663
3.1981	-54.547
3.2035	-75.9205
3.2089	-88.7661
3.2143	-75.5088
3.2197	-40.4017
3.2251	-13.1743
3.2305	5.1178
3.2359	16.6842
3.2413	11.5676
3.2467	-36.3767
3.2521	-22.8068
3.2575	-7.8008
3.2629	-6.2117
3.2683	18.025
3.2737	62.7179
3.2791	71.3913
3.2845	56.1171
3.2899	59.6031
3.2953	94.2269
3.3007	70.9672
3.3061	51.9199
3.3115	89.6445
3.3169	64.9641
3.3223	74.5492
3.3277	108.9966
3.3331	140.531
3.3385	129.7645
3.3439	114.4739
3.3493	103.4692
3.3547	97.1915
3.3601	95.5225
3.3655	126.9634
3.3709	135.4478
3.3763	116.8263
3.3817	97.2685
3.3871	134.4423
3.3925	127.2608
3.3979	111.1472
3.4033	122.3485
3.4087	83.136
3.4141	60.0108
3.4195	75.6273
3.4249	107.777
3.4303	62.3099
3.4357	41.9441
3.4411	61.7845
3.4465	92.4333
3.4519	73.828
3.4573	72.9752
3.4627	31.1067
3.4681	7.2989
3.4735	84.4226
3.4789	71.5019
3.4843	89.1436
3.4897	97.8408
3.4951	46.0628
3.5005	-2.1303
3.5059	14.1237
3.5113	61.0604
3.5167	92.7734
3.5221	53.4928
3.5275	54.8014
3.5329	34.3071
3.5383	16.3067
3.5437	100.874
3.5491	119.5866
3.5545	78.172
3.5599	34.5259
3.5653	53.4192
3.5707	78.6183
3.5761	110.7409
3.5815	110.0882
3.5869	60.0128
3.5923	66.1552
3.5977	56.6406
3.6031	59.4361
3.6085	95.1446
3.6139	142.1163
3.6193	115.1249
3.6247	67.342
3.6301	40.4366
3.6355	62.4167
3.6409	78.209
3.6463	85.9859
3.6517	79.1059
3.6571	55.7255
3.6625	75.1236
3.6679	83.174
3.6733	71.6067
3.6787	50.8915
3.6841	60.3467
3.6895	87.8584
3.6949	74.2778
3.7003	20.5729
3.7057	36.266
3.7111	21.8082
3.7165	17.2488
3.7219	25.6706
3.7273	14.728
3.7327	18.7682
3.7381	70.0607
3.7435	115.1322
3.7489	81.8954
3.7543	56.4704
3.7597	30.0353
3.7651	-3.4217
3.7705	-25.6158
3.7759	46.3147
3.7813	35.8456
3.7867	2.7635
3.7921	-6.1309
3.7975	-6.2009
3.8029	-37.8881
3.8083	-78.3276
3.8137	-89.6936
3.8191	-30.5259
3.8245	-28.5123
3.8299	-35.185
3.8353	-30.6037
3.8407	-21.6468
3.8461	-77.26
3.8515	-5.239
3.8569	54.0866
3.8623	-14.8692
3.8677	-10.475
3.8731	9.7887
3.8785	23.5662
3.8839	12.9195
3.8893	-40.6351
3.8947	-27.7175
3.9001	-9.3717
3.9055	-0.3934
3.9109	25.0271
3.9163	44.7224
3.9217	73.1514
3.9271	72.2206
3.9325	7.558
3.9379	30.623
3.9433	0.7173
3.9487	-24.4257
3.9541	11.2075
3.9595	16.0383
3.9649	46.1619
3.9703	93.7847
3.9757	135.3081
3.9811	138.4373
3.9865	243.1866
3.9919	388.3202
3.9973	623.9125
4.0027	1105.871
4.0081	1745.5013
4.0135	2610.5047
4.0189	3699.9245
4.0243	5008.6867
4.0297	6461.9423
4.0351	7646.6376
4.0405	8647.0821
4.0459	9472.5645
4.0513	9685.3329
4.0567	9467.5096
4.0621	8719.8166
4.0675	7477.9522
4.0729	6166.6705
4.0783	4868.8181
4.0837	3712.8178
4.0891	2729.2344
4.0945	1903.6581
4.0999	1294.6871
4.1053	866.9289
4.1107	576.67
4.1161	391.5149
4.1215	247.4092
4.1269	181.3378
4.1323	152.2487
4.1377	121.2663
4.1431	83.325
4.1485	42.8609
4.1539	42.9428
4.1593	76.5462
4.1647	56.0034
4.1701	83.2411
4.1755	79.1679
4.1809	39.8208
4.1863	20.5888
4.1917	3.4103
4.1971	31.3636
4.2025	79.2235
4.2079	92.3828
4.2133	25.5191
4.2187	1.0396
4.2241	8.4588
4.2295	20.6519
4.2349	33.0283
4.2403	25.7722
4.2457	56.5759
4.2511	102.5664
4.2565	15.4354
4.2619	5.3941
4.2673	-8.4432
4.2727	-29.6697
4.2781	0.0775
4.2835	7.2987
4.2889	23.1075
4.2943	23.4434
4.2997	-19.4087
4.3051	-10.0469
4.3105	-5.5926
4.3159	-12.1074
4.3213	-17.9747
4.3267	3.6644
4.3321	-16.9389
4.3375	-12.1498
4.3429	15.0915
4.3483	-50.9673
4.3537	-20.2468
4.3591	-18.1267
4.3645	-47.8043
4.3699	-20.9891
4.3753	4.6401
4.3807	5.5643
4.3861	-9.2282
4.3915	-23.7417
4.3969	-36.139
4.4023	-10.4253
4.4077	22.9859
4.4131	33.3706
4.4185	19.7472
4.4239	-15.9128
4.4293	-46.2202
4.4347	-45.9884
4.4401	3.9717
4.4455	17.2124
4.4509	12.4194
4.4563	1.41
4.4617	-9.3497
4.4671	8.1739
4.4725	0.9329
4.4779	-8.5711
4.4833	14.4296
4.4887	10.7159
4.4941	8.1513
4.4995	21.1692
4.5049	44.8152
4.5103	27.8508
4.5157	-0.7259
4.5211	-13.2512
4.5265	-7.5044
4.5319	-13.9532
4.5373	-23.9175
4.5427	-43.7363
4.5481	-48.7127
4.5535	0.3651
4.5589	6.7686
4.5643	-28.2713
4.5697	-51.6028
4.5751	-17.2023
4.5805	-22.2579
4.5859	-55.1093
4.5913	-58.5917
4.5967	-13.7745
4.6021	-25.3532
4.6075	-29.0539
4.6129	-38.6192
4.6183	-45.3833
4.6237	-3.0238
4.6291	-23.7818
4.6345	-33.8006
4.6399	-15.1621
4.6453	7.2847
4.6507	8.4857
4.6561	-12.4518
4.6615	-31.1901
4.6669	-26.7268
4.6723	-41.8936
4.6777	-28.6541
4.6831	4.4519
4.6885	33.6705
4.6939	19.0947
4.6993	19.0929
4.7047	35.4801
4.7101	45.7262
4.7155	2.589
4.7209	-29.6685
4.7263	-30.8131
4.7317	-19.9952
4.7371	-34.6499
4.7425	-34.1799
4.7479	-24.5296
4.7533	-3.9282
4.7587	24.4739
4.7641	12.749
4.7695	-16.2707
4.7749	-26.414
4.7803	-3.4049
4.7857	5.2921
4.7911	8.5557
4.7965	21.0393
4.8019	23.8958
4.8073	-37.3279
4.8127	-8.4855
4.8181	30.0798
4.8235	37.8409
4.8289	7.8857
4.8343	-3.7892
4.8397	-1.5377
4.8451	-4.1892
4.8505	-19.9687
4.8559	10.5093
4.8613	-11.0721
4.8667	-28.7673
4.8721	-0.3343
4.8775	14.0555
4.8829	20.6102
4.8883	-11.2328
4.8937	-53.022
4.8991	1.5879
4.9045	7.8098
4.9099	4.907
4.9153	7.9994
4.9207	10.7918
4.9261	7.5786
4.9315	0.9636
4.9369	-3.0509
4.9423	-4.095
4.9477	-30.2039
4.9531	-7.2418
4.9585	24.103
4.9639	27.1725
4.9693	18.1622
4.9747	-5.4948
4.9801	-10.866
4.9855	1.9665
4.9909	-9.0519
4.9963	-6.5464
5.0017	16.8668
5.0071	17.9292
5.0125	-57.0715
5.0179	-24.1613
5.0233	-9.9633
5.0287	-6.1619
5.0341	16.9742
5.0395	-26.7438
5.0449	-18.7026
5.0503	-1.5222
5.0557	-3.2559
5.0611	41.0797
5.0665	24.3734
5.0719	10.021
5.0773	17.5651
5.0827	-1.3847
5.0881	-38.0493
5.0935	-33.0986
5.0989	-7.521
5.1043	-17.5624
5.1097	23.0699
5.1151	36.3252
5.1205	19.7743
5.1259	-3.378
5.1313	-1.0975
5.1367	-20.4249
5.1421	-50.4606
5.1475	-65.2227
5.1529	-25.7987
5.1583	-1.8025
5.1637	26.0182
5.1691	50.9109
5.1745	26.9404
5.1799	18.2133
5.1853	17.7426
5.1907	17.1357
5.1961	7.9475
5.2015	-19.2088
5.2069	-20.5349
5.2123	4.9865
5.2177	40.9813
5.2231	42.5244
5.2285	2.3734
5.2339	-22.4322
5.2393	-3.9688
5.2447	-0.8489
5.2501	-6.6013
5.2555	-15.7905
5.2609	-23.3028
5.2663	-21.8964
5.2717	-12.9028
5.2771	-9.3651
5.2825	-9.0606
5.2879	-5.1538
5.2933	-23.6609
5.2987	-38.1106
5.3041	-32.9014
5.3095	-3.5258
5.3149	8.5832
5.3203	-64.3424
5.3257	-88.1906
5.3311	-13.2372
5.3365	-45.9776
5.3419	-55.3592
5.3473	-31.9873
5.3527	-3.2612
5.3581	-24.7761
5.3635	-40.1753
5.3689	-29.1362
5.3743	-0.3411
5.3797	20.0838
5.3851	-1.8566
5.3905	-20.7588
5.3959	-17.6271
5.4013	6.923
5.4067	-2.9022
5.4121	-11.1525
5.4175	-6.8087
5.4229	8.2783
5.4283	11.0988
5.4337	-15.2452
5.4391	-3.729
5.4445	44.5398
5.4499	45.4858
5.4553	7.7773
5.4607	-23.6599
5.4661	-36.4446
5.4715	-30.7248
5.4769	3.2072
5.4823	5.9001
5.4877	-6.3598
5.4931	-1.073
5.4985	26.8466
5.5039	17.5918
5.5093	8.3139
5.5147	14.489
5.5201	-21.7887
5.5255	-41.9302
5.5309	-36.0005
5.5363	-12.6139
5.5417	1.5826
5.5471	-7.141
5.5525	-3.4505
5.5579	4.5177
5.5633	-6.7939
5.5687	16.4327
5.5741	6.0276
5.5795	2.199
5.5849	40.4074
5.5903	2.8741
5.5957	-18.7191
5.6011	-32.0635
5.6065	-44.9996
5.6119	-30.8833
5.6173	8.5096
5.6227	23.5108
5.6281	10.2545
5.6335	14.3121
5.6389	27.7053
5.6443	33.6789
5.6497	15.1167
5.6551	-36.9601
5.6605	-39.8466
5.6659	-35.7941
5.6713	-20.5783
5.6767	8.2054
5.6821	-16.3128
5.6875	-26.4699
5.6929	-10.4838
5.6983	18.2885
5.7037	10.6327
5.7091	17.1661
5.7145	7.9526
5.7199	-5.1271
5.7253	33.434
5.7307	14.1727
5.7361	-15.4009
5.7415	-13.989
5.7469	36.5032
5.7523	-2.807
5.7577	-41.3061
5.7631	-32.3687
5.7685	29.2647
5.7739	26.1724
5.7793	26.8127
5.7847	36.6629
5.7901	44.5801
5.7955	27.7262
5.8009	13.3988
5.8063	27.8927
5.8117	56.0994
5.8171	46.7131
5.8225	81.9637
5.8279	73.7406
5.8333	57.7528
5.8387	113.8991
5.8441	111.0367
5.8495	121.4578
5.8549	140.3984
5.8603	148.498
5.8657	156.6969
5.8711	123.7912
5.8765	107.6318
5.8819	126.2965
5.8873	97.2822
5.8927	98.9798
5.8981	82.5521
5.9035	52.7644
5.9089	72.9448
5.9143	75.9766
5.9197	58.3907
5.9251	43.4895
5.9305	63.9787
5.9359	103.3682
5.9413	78.1476
5.9467	35.3417
5.9521	23.0011
5.9575	-24.6979
5.9629	-0.6067
5.9683	40.2506
5.9737	55.2464
5.9791	58.1609
5.9845	41.3279
5.9899	18.9704
5.9953	7.3884
6.0007	23.6275
6.0061	21.9894
6.0115	19.9292
6.0169	29.4215
6.0223	47.7004
6.0277	0.4124
6.0331	10.3566
6.0385	26.4178
6.0439	-3.783
6.0493	31.588
6.0547	76.421
6.0601	120.2374
6.0655	183.3888
6.0709	336.9597
6.0763	652.6627
6.0817	1109.7232
6.0871	1744.2902
6.0925	2645.7259
6.0979	3623.415
6.1033	4739.9853
6.1087	6025.0959
6.1141	7444.0616
6.1195	8585.5939
6.1249	9554.3997
6.1303	10378.5598
6.1357	11007.873
6.1411	11252.2963
6.1465	10552.4838
6.1519	9012.0502
6.1573	7025.3252
6.1627	4866.2711
6.1681	3003.3777
6.1735	1671.3274
6.1789	878.4788
6.1843	393.6774
6.1897	199.4737
6.1951	97.6123
6.2005	64.5777
6.2059	42.2649
6.2113	34.4527
6.2167	55.7289
6.2221	66.6213
6.2275	48.5895
6.2329	31.7191
6.2383	13.098
6.2437	7.3429
6.2491	14.6168
6.2545	10.0222
6.2599	24.5509
6.2653	48.4248
6.2707	44.7587
6.2761	56.8231
6.2815	62.1285
6.2869	56.4186
6.2923	38.3356
6.2977	63.6319
6.3031	64.4575
6.3085	23.732
6.3139	18.2824
6.3193	1.7929
6.3247	-6.5185
6.3301	-4.0263
6.3355	-4.1502
6.3409	-13.4395
6.3463	-16.9439
6.3517	10.1021
6.3571	-3.6398
6.3625	3.4542
6.3679	-15.9608
6.3733	-11.4688
6.3787	-31.7083
6.3841	-7.0518
6.3895	-8.3631
6.3949	1.4265
6.4003	-42.5933
6.4057	-23.6746
6.4111	-13.301
6.4165	-15.546
6.4219	5.6423
6.4273	-22.9864
6.4327	-35.1344
6.4381	-3.6266
6.4435	-25.8932
6.4489	-39.6953
6.4543	-26.7479
6.4597	-0.2104
6.4651	-30.655
6.4705	-15.5716
6.4759	-43.66
6.4813	-23.25
6.4867	-3.0945
6.4921	-7.0064
6.4975	-13.1504
6.5029	-20.7548
6.5083	-44.5738
6.5137	-9.3026
6.5191	4.7798
6.5245	2.8743
6.5299	4.7218
6.5353	-6.8535
6.5407	-7.5124
6.5461	-3.1451
6.5515	-34.4387
6.5569	-27.6616
6.5623	-12.0786
6.5677	-4.293
6.5731	-12.932
6.5785	-19.9241
6.5839	28.5039
6.5893	-31.1517
6.5947	3.4043
6.6001	15.9279
6.6055	-10.1452
6.6109	-9.9229
6.6163	-9.6499
6.6217	6.2051
6.6271	-1.4284
6.6325	9.5008
6.6379	-30.079
6.6433	-30.7252
6.6487	-7.9091
6.6541	-9.3742
6.6595	-16.8559
6.6649	29.7021
6.6703	14.1814
6.6757	-0.7327
6.6811	-14.8956
6.6865	-14.3808
6.6919	-9.2877
6.6973	-20.6412
6.7027	40.5578
6.7081	-8.4166
6.7135	-36.7708
6.7189	-1.5253
6.7243	30.409
6.7297	13.7406
6.7351	49.5514
6.7405	6.1121
6.7459	-10.7162
6.7513	-47.0909
6.7567	-42.99
6.7621	77.3342
6.7675	70.6735
6.7729	58.3969
6.7783	68.0239
6.7837	45.6161
6.7891	35.5686
6.7945	56.0298
6.7999	49.3236
6.8053	0.8139
6.8107	82.3548
6.8161	70.4837
6.8215	93.658
6.8269	86.7805
6.8323	92.3973
6.8377	67.0157
6.8431	127.9268
6.8485	152.6125
6.8539	141.4605
6.8593	133.756
6.8647	151.3961
6.8701	151.1013
6.8755	182.3627
6.8809	157.1399
6.8863	168.3459
6.8917	203.6707
6.8971	229.1515
6.9025	262.2716
6.9079	251.6092
6.9133	280.3695
6.9187	340.4532
6.9241	370.4863
6.9295	420.0974
6.9349	405.0713
6.9403	352.2691
6.9457	336.1266
6.9511	307.3042
6.9565	271.7361
6.9619	268.2833
6.9673	284.1136
6.9727	266.404
6.9781	270.0408
6.9835	277.437
6.9889	298.0634
6.9943	292.1349
6.9997	305.1329
7.0051	272.3045
7.0105	267.0678
7.0159	266.0311
7.0213	268.2093
7.0267	311.7856
7.0321	295.336
7.0375	357.6303
7.0429	347.043
7.0483	384.7969
7.0537	409.5269
7.0591	496.3923
7.0645	508.898
7.0699	580.2473
7.0753	729.0475
7.0807	876.8971
7.0861	1034.3652
7.0915	1078.2905
7.0969	1126.3168
7.1023	1190.6675
7.1077	1223.22
7.1131	1300.1327
7.1185	1468.7853
7.1239	1718.686
7.1293	2025.8881
7.1347	2276.447
7.1401	2364.8252
7.1455	2278.9769
7.1509	2086.6669
7.1563	1832.7829
7.1617	1582.6172
7.1671	1339.4835
7.1725	1169.0394
7.1779	1124.9415
7.1833	1113.8279
7.1887	1186.9715
7.1941	1311.2161
7.1995	1342.9455
7.2049	1376.6975
7.2103	1433.1924
7.2157	1434.6218
7.2211	1429.5252
7.2265	1514.0318
7.2319	1622.2894
7.2373	1710.3743
7.2427	1884.8617
7.2481	2161.6563
7.2535	2722.6475
7.2589	3420.7211
7.2643	4249.9891
7.2697	5078.5452
7.2751	5802.8345
7.2805	6342.332
7.2859	6677.8517
7.2913	7333.8897
7.2967	8264.6706
7.3021	9362.3689
7.3075	10535.0919
7.3129	11440.7352
7.3183	11799.9575
7.3237	11336.1447
7.3291	10035.8253
7.3345	8083.6827
7.3399	6009.3138
7.3453	4374.672
7.3507	3402.6842
7.3561	2877.8865
7.3615	2607.7086
7.3669	2684.019
7.3723	2948.429
7.3777	3447.8933
7.3831	4049.2826
7.3885	4555.5642
7.3939	4857.612
7.3993	4827.7422
7.4047	4647.2916
7.4101	4328.97
7.4155	4204.6376
7.4209	4205.0711
7.4263	4161.3322
7.4317	4394.8036
7.4371	4950.527
7.4425	5751.8324
7.4479	6770.5509
7.4533	7848.2261
7.4587	8460.965
7.4641	9305.5575
7.4695	10254.1281
7.4749	11950.3859
7.4803	15134.889
7.4857	19626.8075
7.4911	25488.2611
7.4965	31528.5339
7.5019	37026.7883
7.5073	41248.835
7.5127	44127.0678
7.5181	44670.4571
7.5235	42881.3413
7.5289	37622.7608
7.5343	27606.0052
7.5397	15939.1989
7.5451	7216.9478
7.5505	2991.3452
7.5559	1553.1088
7.5613	1099.8534
7.5667	870.2794
7.5721	716.9226
7.5775	598.5323
7.5829	526.8478
7.5883	449.3083
7.5937	399.2711
7.5991	422.1732
7.6045	422.2524
7.6099	452.0671
7.6153	533.6185
7.6207	598.1154
7.6261	690.7524
7.6315	919.416
7.6369	1108.8196
7.6423	1326.1551
7.6477	1473.9892
7.6531	1623.6722
7.6585	1664.5234
7.6639	1561.4588
7.6693	1415.0639
7.6747	1271.869
7.6801	1156.5989
7.6855	1116.9941
7.6909	1214.9207
7.6963	1455.7584
7.7017	1894.583
7.7071	2338.7819
7.7125	2708.3997
7.7179	2813.2323
7.7233	2592.6148
7.7287	2049.5462
7.7341	1404.6488
7.7395	806.7011
7.7449	423.9752
7.7503	188.7285
7.7557	121.1895
7.7611	58.9968
7.7665	99.786
7.7719	102.8746
7.7773	102.5474
7.7827	88.513
7.7881	81.2976
7.7935	59.0208
7.7989	96.9912
7.8043	78.9901
7.8097	63.4602
7.8151	7.0045
7.8205	13.2744
7.8259	55.9496
7.8313	43.7812
7.8367	15.0255
7.8421	-10.4309
7.8475	26.5801
7.8529	6.3564
7.8583	7.3346
7.8637	27.7069
7.8691	4.007
7.8745	-22.1291
7.8799	16.1605
7.8853	48.8658
7.8907	11.2683
7.8961	-0.3018
7.9015	3.1582
7.9069	-23.3924
7.9123	-27.7798
7.9177	-16.6248
7.9231	-23.6244
7.9285	-29.5309
7.9339	-12.2822
7.9393	-2.2653
7.9447	-11.9458
7.9501	4.16
7.9555	-10.37
7.9609	-43.7056
7.9663	-13.8305
7.9717	12.5497
7.9771	-22.2114
7.9825	-7.015
7.9879	-6.1441
7.9933	-9.5245
7.9987	-21.3725
8.0041	0.3252
8.0095	-29.8452
8.0149	-29.515
8.0203	16.237
8.0257	-4.8356
8.0311	-11.3049
8.0365	3.6344
8.0419	-17.6941
8.0473	14.4164
8.0527	-5.1968
8.0581	-16.6309
8.0635	-2.7481
8.0689	16.7773
8.0743	-21.5838
8.0797	-29.3166
8.0851	-23.6003
8.0905	-1.5101
8.0959	50.2315
8.1013	-0.6334
8.1067	-28.807
8.1121	-26.8131
8.1175	-17.8675
8.1229	9.7442
8.1283	39.1077
8.1337	4.7291
8.1391	-7.2744
8.1445	-28.9076
8.1499	-34.3093
8.1553	-17.1824
8.1607	-32.9868
8.1661	-6.9694
8.1715	-33.1161
8.1769	-30.0278
8.1823	-28.6157
8.1877	1.1734
8.1931	-11.5394
8.1985	-2.6764
8.2039	11.8029
8.2093	-25.1631
8.2147	16.3198
8.2201	-2.8853
8.2255	-52.4976
8.2309	-14.329
8.2363	10.9112
8.2417	-11.2295
8.2471	-20.9409
8.2525	24.6611
8.2579	11.3474
8.2633	-28.7988
8.2687	-22.0774
8.2741	-7.8741
8.2795	11.6637
8.2849	-31.552
8.2903	-19.9633
8.2957	-10.7312
8.3011	-17.374
8.3065	-3.5045
8.3119	-23.4559
8.3173	1.2668
8.3227	46.4015
8.3281	23.0867
8.3335	30.4325
8.3389	33.7854
8.3443	24.456
8.3497	23.7871
8.3551	-7.1892
8.3605	-13.7212
8.3659	6.8485
8.3713	3.6819
8.3767	12.7653
8.3821	-2.2349
8.3875	-7.2599
8.3929	10.2436
8.3983	6.1913
8.4037	3.287
8.4091	14.9641
8.4145	5.4118
8.4199	-19.3701
8.4253	-35.3564
8.4307	22.9195
8.4361	33.287
8.4415	41.1626
8.4469	46.8738
8.4523	36.7662
8.4577	31.133
8.4631	13.5819
8.4685	20.7177
8.4739	25.3452
8.4793	38.1076
8.4847	26.1998
8.4901	44.9516
8.4955	48.0291
8.5009	68.6243
8.5063	64.7475
8.5117	70.123
8.5171	86.4344
8.5225	80.3252
8.5279	57.5417
8.5333	50.9351
8.5387	88.9664
8.5441	119.9159
8.5495	132.6661
8.5549	164.7013
8.5603	167.7008
8.5657	211.6161
8.5711	236.6203
8.5765	193.8282
8.5819	185.0168
8.5873	202.9242
8.5927	256.5173
8.5981	318.9048
8.6035	323.6875
8.6089	385.7553
8.6143	436.6526
8.6197	453.329
8.6251	490.4443
8.6305	472.0378
8.6359	489.817
8.6413	560.1248
8.6467	578.5625
8.6521	644.1879
8.6575	760.4794
8.6629	897.848
8.6683	930.1787
8.6737	949.6452
8.6791	978.7952
8.6845	1042.9606
8.6899	1133.6188
8.6953	1302.4982
8.7007	1605.2936
8.7061	1735.5468
8.7115	1906.0936
8.7169	2109.5267
8.7223	2324.6254
8.7277	2588.417
8.7331	2741.3619
8.7385	2740.3362
8.7439	2939.6396
8.7493	3334.4651
8.7547	3740.0686
8.7601	4278.2033
8.7655	4768.3156
8.7709	5435.6358
8.7763	6112.8328
8.7817	6377.7862
8.7871	6487.3431
8.7925	6786.7932
8.7979	7514.1149
8.8033	8649.009
8.8087	10434.7433
8.8141	12860.5167
8.8195	15021.0873
8.8249	15752.471
8.8303	14993.2739
8.8357	13514.1879
8.8411	12552.8661
8.8465	12368.2378
8.8519	12950.9724
8.8573	15378.4749
8.8627	21525.2833
8.8681	29746.6038
8.8735	37353.4466
8.8789	40312.4337
8.8843	36690.6006
8.8897	28576.0092
8.8951	18174.7514
8.9005	9850.8604
8.9059	4979.331
8.9113	2727.3572
8.9167	1730.5129
8.9221	1331.7014
8.9275	1162.4637
8.9329	1044.067
8.9383	951.641
8.9437	893.2302
8.9491	881.6542
8.9545	825.7272
8.9599	810.1036
8.9653	774.8429
8.9707	753.1062
8.9761	735.2527
8.9815	739.8152
8.9869	763.0494
8.9923	792.4181
8.9977	765.7533
9.0031	733.0164
9.0085	726.9799
9.0139	691.5953
9.0193	703.0667
9.0247	796.224
9.0301	882.1949
9.0355	1089.4937
9.0409	1436.4612
9.0463	2038.5741
9.0517	2654.9244
9.0571	3344.7804
9.0625	3882.9708
9.0679	4275.1482
9.0733	4349.8659
9.0787	3808.2398
9.0841	2884.8361
9.0895	1918.828
9.0949	1146.5135
9.1003	689.8166
9.1057	424.2989
9.1111	274.7433
9.1165	192.1764
9.1219	218.8288
9.1273	287.958
9.1327	334.755
9.1381	479.003
9.1435	698.4787
9.1489	843.264
9.1543	856.9338
9.1597	726.8384
9.1651	547.0262
9.1705	315.0178
9.1759	190.0959
9.1813	119.445
9.1867	74.1893
9.1921	31.0221
9.1975	30.2011
9.2029	42.3328
9.2083	10.4042
9.2137	10.8971
9.2191	30.5864
9.2245	-7.782
9.2299	-28.4528
9.2353	-14.2045
9.2407	-1.2162
9.2461	26.4732
9.2515	-6.4926
9.2569	18.093
9.2623	16.8102
9.2677	-12.4464
9.2731	-35.6729
9.2785	-54.2188
9.2839	-71.2749
9.2893	-20.0448
9.2947	1.3932
9.3001	-15.1296
9.3055	-4.0953
9.3109	-3.9622
9.3163	12.1763
9.3217	30.1907
9.3271	22.8961
9.3325	0.8216
9.3379	2.398
9.3433	-3.7955
9.3487	-5.8188
9.3541	11.6538
9.3595	-5.5456
9.3649	4.7589
9.3703	-29.5076
9.3757	2.6035
9.3811	-7.8133
9.3865	11.5453
9.3919	20.7987
9.3973	39.7117
9.4027	-5.0385
9.4081	-3.0823
9.4135	9.7417
9.4189	41.3265
9.4243	19.9755
9.4297	17.2099
9.4351	-10.7405
9.4405	-7.0987
9.4459	-28.28
9.4513	-12.6917
9.4567	8.5847
9.4621	-6.23
9.4675	12.47
9.4729	25.0722
9.4783	17.0385
9.4837	-24.326
9.4891	8.0321
9.4945	0.0518
9.4999	-0.1452
9.5053	10.8705
9.5107	11.7992
9.5161	25.4264
9.5215	12.4722
9.5269	13.1652
9.5323	2.7664
9.5377	-37.5915
9.5431	-40.6549
9.5485	-3.667
9.5539	13.6938
9.5593	-1.2804
9.5647	-26.7478
9.5701	-5.396
9.5755	-0.9178
9.5809	-33.5232
9.5863	-2.0575
9.5917	15.2526
9.5971	-14.5089
9.6025	-44.0127
9.6079	-16.7793
9.6133	4.4615
9.6187	-32.7333
9.6241	-6.2038
9.6295	7.1415
9.6349	20.1818
9.6403	-0.532
9.6457	-17.5944
9.6511	-15.239
9.6565	-8.8367
9.6619	-37.5766
9.6673	-18.7611
9.6727	28.6313
9.6781	11.4198
9.6835	-9.427
9.6889	-9.6042
9.6943	-37.1908
9.6997	-33.7614
9.7051	3.0539
9.7105	-31.7638
9.7159	-13.2227
9.7213	-30.4935
9.7267	-29.3962
9.7321	27.8545
9.7375	39.8125
9.7429	18.1551
9.7483	2.4423
9.7537	-10.16
9.7591	5.1229
9.7645	-3.5568
9.7699	15.3595
9.7753	16.5604
9.7807	-10.2458
9.7861	0.2543
9.7915	9.0822
9.7969	-14.1
9.8023	-28.6505
9.8077	-12.1129
9.8131	-49.0722
9.8185	-12.5804
9.8239	-10.6462
9.8293	37.7864
9.8347	104.0167
9.8401	174.4072
9.8455	223.2292
9.8509	274.5716
9.8563	280.4408
9.8617	272.6994
9.8671	236.0183
9.8725	174.3115
9.8779	120.2061
9.8833	54.7257
9.8887	3.591
9.8941	-24.2131
9.8995	-8.9197
9.9049	-33.9018
9.9103	-42.3266
9.9157	-14.54
9.9211	-1.3731
9.9265	-15.4378
9.9319	-8.7865
9.9373	4.9451
9.9427	27.1615
9.9481	0.1344
9.9535	-14.1376
9.9589	-4.9655
9.9643	15.2917
9.9697	-43.3013
9.9751	10.2733
9.9805	-18.4581
9.9859	3.2242
9.9913	54.8116
9.9967	48.0061
10.0021	26.1943
10.0075	-7.1394
10.0129	46.6136
10.0183	6.3972
10.0237	-8.8038
10.0291	39.2448
10.0345	47.1335
10.0399	55.2658
10.0453	59.823
10.0507	55.2818
10.0561	23.2638
10.0615	13.2377
10.0669	63.8065
10.0723	92.745
10.0777	24.5685
10.0831	46.934
10.0885	64.4175
10.0939	95.578
10.0993	85.5716
10.1047	87.1542
10.1101	124.067
10.1155	222.8472
10.1209	365.2391
10.1263	591.3105
10.1317	959.6698
10.1371	1685.5978
10.1425	2666.1597
10.1479	3883.8788
10.1533	5266.9712
10.1587	6467.2824
10.1641	7327.7733
10.1695	7714.7261
10.1749	7350.4229
10.1803	6417.6244
10.1857	5176.8769
10.1911	3774.1426
10.1965	2656.6526
10.2019	1689.9014
10.2073	1023.0278
10.2127	577.402
10.2181	335.581
10.2235	192.5272
10.2289	118.3208
10.2343	47.4879
10.2397	51.4404
10.2451	29.7951
10.2505	5.6779
10.2559	25.5833
10.2613	64.121
10.2667	47.9782
10.2721	-10.9647
10.2775	-19.5502
10.2829	34.4027
10.2883	19.4361
10.2937	-7.1326
10.2991	-47.983
10.3045	-28.972
10.3099	-15.5104
10.3153	-0.5825
10.3207	1.313
10.3261	3.7755
10.3315	-25.1645
10.3369	-13.2016
10.3423	17.6164
10.3477	7.1753
10.3531	-9.8115
10.3585	-22.6927
10.3639	2.5894
10.3693	-4.1854
10.3747	10.7631
10.3801	-8.8384
10.3855	1.355
10.3909	2.8622
10.3963	3.5493
10.4017	13.204
10.4071	11.0488
10.4125	4.5564
10.4179	16.1532
10.4233	7.3462
10.4287	24.5567
10.4341	3.5238
10.4395	-21.161
10.4449	-38.377
10.4503	-18.0914
10.4557	-2.4946
10.4611	15.3966
10.4665	-21.8888
10.4719	-14.4832
10.4773	-16.3422
10.4827	-4.387
10.4881	-4.3326
10.4935	3.1223
10.4989	4.1707
10.5043	22.4349
10.5097	-10.8904
10.5151	8.1304
10.5205	15.0466
10.5259	6.028
10.5313	10.9341
10.5367	0.0688
10.5421	-0.1544
10.5475	29.5249
10.5529	41.688
10.5583	-29.2769
10.5637	-10.9219
10.5691	-6.1131
10.5745	-17.0045
10.5799	-0.3957
10.5853	-17.8657
10.5907	25.0987
10.5961	26.1701
10.6015	10.3964
10.6069	10.5612
10.6123	11.2159
10.6177	-20.6715
10.6231	-39.5754
10.6285	-3.6039
10.6339	-10.3279
10.6393	-29.3044
10.6447	-5.1155
10.6501	-0.0629
10.6555	-30.9187
10.6609	-28.0308
10.6663	-29.3675
10.6717	-41.0223
10.6771	10.7067
10.6825	-7.8024
10.6879	20.0713
10.6933	32.1175
10.6987	26.1198
10.7041	-10.0929
10.7095	3.2662
10.7149	43.7305
10.7203	9.614
10.7257	21.9271
10.7311	28.1681
10.7365	49.2333
10.7419	27.2223
10.7473	0.7601
10.7527	-24.5732
10.7581	-37.6732
10.7635	-5.5629
10.7689	-9.8182
10.7743	10.3681
10.7797	28.0108
10.7851	3.19
10.7905	-18.7382
10.7959	7.6984
10.8013	27.8329
10.8067	-21.2684
10.8121	-23.5672
10.8175	-2.618
10.8229	5.9881
10.8283	1.1944
10.8337	25.6771
10.8391	-19.2582
10.8445	-27.7182
10.8499	-13.7697
10.8553	19.7679
10.8607	35.0662
10.8661	20.839
10.8715	6.2472
10.8769	-54.901
10.8823	-11.5729
10.8877	10.6817
10.8931	-41.4799
10.8985	-18.1869
10.9039	19.8559
10.9093	-17.3312
10.9147	-1.7444
10.9201	26.9422
10.9255	-6.6196
10.9309	7.686
10.9363	-24.3523
10.9417	4.0044
10.9471	16.1573
10.9525	23.626
10.9579	-50.9384
10.9633	-13.4134
10.9687	-17.6274
10.9741	-5.7952
10.9795	6.2806
10.9849	3.9136
10.9903	26.9755
10.9957	10.1603
11.0011	7.8324
11.0065	1.0321
11.0119	-5.4132
11.0173	12.0928
11.0227	19.3827
11.0281	16.9034
11.0335	-28.3248
11.0389	-5.3894
11.0443	-0.281
11.0497	38.2209
11.0551	28.0766
11.0605	16.2594
11.0659	-1.8104
11.0713	9.5803
11.0767	7.1271
11.0821	-19.6583
11.0875	6.7174
11.0929	-21.9769
11.0983	21.3863
11.1037	3.4725
11.1091	-23.5931
11.1145	-46.5527
11.1199	-19.5264
11.1253	-26.251
11.1307	14.9108
11.1361	30.1652
11.1415	12.9418
11.1469	18.3798
11.1523	10.3198
11.1577	-14.3932
11.1631	3.9319
11.1685	-15.3732
11.1739	-5.3713
11.1793	15.1629
11.1847	-8.2637
11.1901	-16.7641
11.1955	-6.6164
11.2009	-6.9445
11.2063	12.6885
11.2117	-1.1846
11.2171	-12.559
11.2225	-5.1546
11.2279	-20.8863
11.2333	-19.0055
11.2387	14.9619
11.2441	9.7388
11.2495	-5.5264
11.2549	12.6827
11.2603	-0.8452
11.2657	-39.1244
11.2711	12.2798
11.2765	-34.6389
11.2819	9.1918
11.2873	52.8995
11.2927	35.7026
11.2981	50.182
11.3035	-28.6665
11.3089	37.2113
11.3143	1.6807
11.3197	9.7287
11.3251	-4.2604
11.3305	-12.9406
11.3359	-18.5893
11.3413	-24.4335
11.3467	7.788
11.3521	-23.8804
11.3575	-5.0994
11.3629	-18.2952
11.3683	20.3673
11.3737	20.9407
11.3791	-1.6198
11.3845	-4.7099
11.3899	-10.5361
11.3953	-28.2884
11.4007	16.9679
11.4061	16.8198
11.4115	-12.2574
11.4169	22.3506
11.4223	-22.4374
11.4277	-9.724
11.4331	-6.4623
11.4385	-58.539
11.4439	2.629
11.4493	-2.6094
11.4547	-5.0531
11.4601	20.505
11.4655	28.1771
11.4709	19.3192
11.4763	2.4156
11.4817	-30.0381
11.4871	-32.5956
11.4925	6.569
11.4979	4.5447
11.5033	-3.2529
11.5087	-12.6212
11.5141	-37.4144
11.5195	26.5116
11.5249	22.8776
11.5303	-1.906
11.5357	-10.6085
11.5411	15.6434
11.5465	24.6015
11.5519	18.2762
11.5573	-14.4883
11.5627	-31.8914
11.5681	-25.4411
11.5735	-4.0074
11.5789	-30.4452
11.5843	-1.7174
11.5897	-17.2931
11.5951	-6.1834
11.6005	-13.1056
11.6059	-20.5566
11.6113	29.6757
11.6167	9.4381
11.6221	-30.9899
11.6275	-26.2383
11.6329	-56.1072
11.6383	-4.6627
11.6437	29.2166
11.6491	18.8055
11.6545	19.8607
11.6599	21.06
11.6653	39.4607
11.6707	-16.7106
11.6761	-33.4772
11.6815	-10.3039
11.6869	-6.9491
11.6923	4.7729
11.6977	5.8888
11.7031	7.8738
11.7085	-33.2146
11.7139	4.8552
11.7193	13.3476
11.7247	43.7625
11.7301	48.0475
11.7355	13.595
11.7409	-25.1478
11.7463	-32.59
11.7517	-18.3433
11.7571	35.3583
11.7625	33.3044
11.7679	14.1257
11.7733	-13.9029
11.7787	-22.1978
11.7841	-43.2179
11.7895	-11.7732
11.7949	12.4989
11.8003	28.9616
11.8057	-10.5093
11.8111	9.5872
11.8165	24.1315
11.8219	-29.6149
11.8273	-31.0498
11.8327	26.8658
11.8381	26.7012
11.8435	2.7735
11.8489	16.1265
11.8543	2.8828
11.8597	8.5736
11.8651	27.7163
11.8705	8.1914
11.8759	-24.2985
11.8813	-33.2281
11.8867	5.797
11.8921	37.4899
11.8975	-9.4828
11.9029	-44.7812
11.9083	5.1038
11.9137	-17.6054
11.9191	0.9956
11.9245	-20.9915
11.9299	27.1889
11.9353	14.8128
11.9407	-14.3363
11.9461	-41.7159
11.9515	-47.4082
11.9569	-43.0148
11.9623	-0.5926
11.9677	29.7421
11.9731	12.0466
11.9785	-14.035
11.9839	25.4509
11.9893	29.9654
11.9947	-14.4474
12.0001	-5.0712
12.0055	-7.3525
12.0109	22.7887
12.0163	-25.4163
12.0217	-30.8036
12.0271	-16.2435
12.0325	9.9836
12.0379	15.9417
12.0433	2.3063
12.0487	-33.7495
12.0541	-40.2881
12.0595	-12.9703
12.0649	-12.803
12.0703	-22.0475
12.0757	-46.4992
12.0811	-6.4191
12.0865	22.8938
12.0919	-28.7673
12.0973	29.3046
12.1027	7.3683
12.1081	-35.4571
12.1135	-6.4786
12.1189	-2.9647
12.1243	0.7741
12.1297	29.0339
12.1351	20.8013
12.1405	28.3026
12.1459	-4.5194
12.1513	26.3734
12.1567	59.2053
12.1621	-4.1833
12.1675	-4.6966
12.1729	26.2249
12.1783	24.9866
12.1837	21.9731
12.1891	8.9942
12.1945	7.2712
12.1999	-29.7896
12.2053	-26.0919
12.2107	-27.5274
12.2161	-1.1818
12.2215	0.3629
12.2269	0.5087
12.2323	17.0564
12.2377	-35.0899
12.2431	-219.3725
12.2485	-184.8906
12.2539	-42.188
12.2593	-61.5934
12.2647	-29.1606
12.2701	-27.6509
12.2755	-13.6958
12.2809	-1.964
12.2863	-17.4278
12.2917	-32.2586
12.2971	-24.2947
12.3025	14.7001
12.3079	20.281
12.3133	28.0091
12.3187	41.6406
12.3241	40.158
12.3295	28.8381
12.3349	-9.3519
12.3403	14.2931
12.3457	-24.1041
12.3511	-15.7119
12.3565	-6.2547
12.3619	-28.8927
12.3673	-27.9797
12.3727	-2.1357
12.3781	-1.6786
12.3835	12.4047
12.3889	18.1666
12.3943	2.31
12.3997	2.1491
12.4051	-16.7935
12.4105	11.4015
12.4159	59.7848
12.4213	27.7121
12.4267	7.0814
12.4321	-7.7213
12.4375	25.1971
12.4429	14.4766
12.4483	-34.4576
12.4537	29.989
12.4591	11.5619
12.4645	-53.0539
12.4699	-18.7089
12.4753	-36.671
12.4807	-17.9331
12.4861	8.839
12.4915	-17.3022
12.4969	-8.257
12.5023	-6.1617
12.5077	-4.1341
12.5131	0.2851
12.5185	25.769
12.5239	6.383
12.5293	-17.3468
12.5347	40.3174
12.5401	21.4937
12.5455	69.1052
12.5509	60.5732
12.5563	34.8692
12.5617	-22.4155
12.5671	30.0715
12.5725	33.7824
12.5779	8.5299
12.5833	55.2838
12.5887	5.3726
12.5941	73.0193
12.5995	47.2852
12.6049	47.9136
12.6103	76.2778
12.6157	11.9377
12.6211	64.6802
12.6265	46.8597
12.6319	54.0761
12.6373	15.1929
12.6427	23.7257
12.6481	72.9992
12.6535	65.4423
12.6589	91.6408
12.6643	96.7577
12.6697	81.4472
12.6751	103.3898
12.6805	22.7219
12.6859	61.8367
12.6913	145.4149
12.6967	122.004
12.7021	111.6163
[truncated: 80 more rows]
