# Supplementary material for: Improvement of Peak Integration in Capillary Electrophoresis: Reference Data Set No. 1
Source: Electrophoresis. 2026 Mar 11;47(4):276–94. doi: 10.1002/elps.70077 (PMC13084974; doi:10.1002/elps.70077)
Supplement: Supplementary file 2 — Supporting File 2: elps70077‐sup‐0002‐RawElectropherograms.zip. [file ELPS-47--s002.zip › Raw Electropherograms/com2-type1-sam10-R.csv]

1.9075	0
1.9129	0
1.9183	0
1.9237	0
1.9291	0
1.9345	0
1.9399	0
1.9453	0
1.9507	0
1.9561	0
1.9615	0
1.9669	0
1.9723	0
1.9777	0
1.9831	0
1.9885	-163.5055
1.9939	-140.4676
1.9993	-88.9271
2.0047	218.5336
2.0101	672.3353
2.0155	741.1538
2.0209	336.0281
2.0263	335.7893
2.0317	681.6641
2.0371	673.6691
2.0425	607.3869
2.0479	543.7715
2.0533	502.2788
2.0587	490.8695
2.0641	468.3429
2.0695	441.385
2.0749	440.0934
2.0803	487.4046
2.0857	458.2522
2.0911	447.8642
2.0965	450.6262
2.1019	442.2876
2.1073	461.194
2.1127	465.5335
2.1181	457.1057
2.1235	440.5079
2.1289	401.2618
2.1343	381.0032
2.1397	371.3332
2.1451	366.1706
2.1505	383.6563
2.1559	375.4844
2.1613	367.3911
2.1667	374.8824
2.1721	373.6785
2.1775	344.664
2.1829	338.2666
2.1883	364.364
2.1937	358.4858
2.1991	317.023
2.2045	294.1769
2.2099	294.9306
2.2153	271.5579
2.2207	302.098
2.2261	293.3129
2.2315	270.6057
2.2369	350.2545
2.2423	282.6691
2.2477	242.4555
2.2531	263.6548
2.2585	289.4307
2.2639	261.5535
2.2693	232.3568
2.2747	214.7307
2.2801	208.4947
2.2855	234.9658
2.2909	222.2673
2.2963	187.5956
2.3017	170.9112
2.3071	163.4435
2.3125	139.4518
2.3179	136.261
2.3233	178.1659
2.3287	143.3644
2.3341	134.2147
2.3395	123.0876
2.3449	82.5788
2.3503	76.6136
2.3557	84.2794
2.3611	84.6526
2.3665	89.4795
2.3719	184.7409
2.3773	184.9023
2.3827	150.8305
2.3881	131.7116
2.3935	121.9764
2.3989	71.4527
2.4043	66.9408
2.4097	112.1145
2.4151	82.927
2.4205	43.2239
2.4259	25.6971
2.4313	36.0499
2.4367	59.3084
2.4421	80.5147
2.4475	106.7831
2.4529	118.1063
2.4583	75.2423
2.4637	53.5831
2.4691	28.862
2.4745	15.6091
2.4799	45.6374
2.4853	47.4965
2.4907	26.8019
2.4961	11.398
2.5015	28.5266
2.5069	22.4006
2.5123	29.6316
2.5177	60.6458
2.5231	106.8597
2.5285	91.4023
2.5339	42.3077
2.5393	15.932
2.5447	41.0819
2.5501	10.4926
2.5555	17.3541
2.5609	37.0843
2.5663	39.3697
2.5717	29.9425
2.5771	26.1976
2.5825	20.7489
2.5879	9.7687
2.5933	6.4369
2.5987	54.5539
2.6041	58.0808
2.6095	-5.7753
2.6149	-25.6927
2.6203	-29.8671
2.6257	-9.3466
2.6311	20.5621
2.6365	7.4423
2.6419	-1.9456
2.6473	10.8282
2.6527	52.6213
2.6581	112.8912
2.6635	49.521
2.6689	-5.6505
2.6743	-2.3719
2.6797	54.7347
2.6851	41.0391
2.6905	22.8909
2.6959	17.6305
2.7013	12.8046
2.7067	-45.024
2.7121	-72.0799
2.7175	-57.876
2.7229	-16.0147
2.7283	15.2578
2.7337	6.0462
2.7391	-10.388
2.7445	-1.4955
2.7499	-7.8485
2.7553	-8.1671
2.7607	3.4658
2.7661	24.2419
2.7715	26.3028
2.7769	-15.662
2.7823	-49.345
2.7877	-40.6187
2.7931	-23.3375
2.7985	-23.682
2.8039	-37.2704
2.8093	-53.6828
2.8147	-50.1659
2.8201	-13.5936
2.8255	-19.5444
2.8309	-74.6754
2.8363	-82.1406
2.8417	-64.4511
2.8471	-49.7723
2.8525	-46.9096
2.8579	-49.8413
2.8633	-51.9612
2.8687	-50.6611
2.8741	-34.727
2.8795	8.4741
2.8849	-7.8509
2.8903	16.0424
2.8957	46.0542
2.9011	-14.3275
2.9065	-47.0391
2.9119	-53.5335
2.9173	-41.2609
2.9227	-19.3063
2.9281	-18.2531
2.9335	-9.5949
2.9389	-20.7545
2.9443	-71.151
2.9497	-31.0951
2.9551	-6.218
2.9605	-14.7236
2.9659	-51.2779
2.9713	-82.5307
2.9767	-78.2113
2.9821	-72.0582
2.9875	-86.963
2.9929	-89.4724
2.9983	-93.3287
3.0037	-98.8198
3.0091	-99.6877
3.0145	-79.8789
3.0199	-76.1876
3.0253	-74.7134
3.0307	-69.4541
3.0361	-71.7402
3.0415	-57.511
3.0469	-52.8834
3.0523	-70.2338
3.0577	-98.7403
3.0631	-51.1135
3.0685	-16.539
3.0739	-31.0375
3.0793	-79.7525
3.0847	-41.809
3.0901	-37.6818
3.0955	-76.2223
3.1009	-94.6608
3.1063	-67.8824
3.1117	-106.4208
3.1171	-163.3856
3.1225	-130.9917
3.1279	-90.7069
3.1333	-108.5468
3.1387	-140.1697
3.1441	-116.7603
3.1495	-72.6415
3.1549	-58.8415
3.1603	-64.3282
3.1657	-67.507
3.1711	-59.8601
3.1765	-9.2379
3.1819	1.2134
3.1873	-65.4349
3.1927	-2.4035
3.1981	45.6233
3.2035	75.8454
3.2089	92.6715
3.2143	64.9135
3.2197	47.1449
3.2251	52.2156
3.2305	73.7825
3.2359	73.703
3.2413	54.592
3.2467	49.981
3.2521	66.1153
3.2575	69.0371
3.2629	41.8019
3.2683	60.095
3.2737	106.6626
3.2791	71.2186
3.2845	89.3812
3.2899	94.0327
3.2953	72.7487
3.3007	58.734
3.3061	76.4826
3.3115	89.3267
3.3169	92.9731
3.3223	89.9301
3.3277	11.1993
3.3331	9.917
3.3385	59.0617
3.3439	73.717
3.3493	82.1492
3.3547	68.8493
3.3601	36.3247
3.3655	5.9729
3.3709	68.7435
3.3763	76.3743
3.3817	47.2137
3.3871	21.2176
3.3925	-8.7771
3.3979	9.5848
3.4033	30.68
3.4087	22.4293
3.4141	31.2621
3.4195	-10.0503
3.4249	-28.3718
3.4303	12.018
3.4357	28.3761
3.4411	12.3642
3.4465	2.9236
3.4519	15.0227
3.4573	23.2332
3.4627	14.3756
3.4681	17.9978
3.4735	38.9584
3.4789	47.6707
3.4843	5.2144
3.4897	-11.3161
3.4951	8.9362
3.5005	22.3589
3.5059	42.8683
3.5113	41.6857
3.5167	34.8295
3.5221	63.621
3.5275	75.6786
3.5329	54.0094
3.5383	20.0353
3.5437	13.5639
3.5491	51.6397
3.5545	62.7094
3.5599	52.3474
3.5653	51.143
3.5707	78.6625
3.5761	61.889
3.5815	27.0088
3.5869	19.1779
3.5923	51.1492
3.5977	49.0449
3.6031	23.8618
3.6085	6.8143
3.6139	47.9387
3.6193	34.7325
3.6247	-7.3419
3.6301	-26.8462
3.6355	52.8214
3.6409	68.7892
3.6463	43.3534
3.6517	14.2523
3.6571	25.3943
3.6625	59.6815
3.6679	76.3879
3.6733	56.6025
3.6787	11.9174
3.6841	19.5364
3.6895	23.2063
3.6949	12.6469
3.7003	28.8555
3.7057	66.9408
3.7111	60.3414
3.7165	19.1078
3.7219	8.93
3.7273	19.6256
3.7327	42.3543
3.7381	48.0473
3.7435	7.278
3.7489	52.0646
3.7543	59.4903
3.7597	27.4825
3.7651	2.1298
3.7705	18.1556
3.7759	5.8746
3.7813	-8.4619
3.7867	9.6289
3.7921	-24.502
3.7975	-44.9842
3.8029	-36.7373
3.8083	-2.0782
3.8137	19.4263
3.8191	-3.5075
3.8245	-28.9337
3.8299	-24.2947
3.8353	-13.7093
3.8407	-18.1021
3.8461	-21.0797
3.8515	-10.0274
3.8569	11.0582
3.8623	23.4655
3.8677	21.2523
3.8731	4.7419
3.8785	-15.2827
3.8839	-35.3295
3.8893	-32.3866
3.8947	-12.4749
3.9001	-16.2655
3.9055	16.4131
3.9109	3.0544
3.9163	-42.4114
3.9217	-18.0284
3.9271	21.1305
3.9325	20.349
3.9379	-4.9036
3.9433	4.4127
3.9487	56.7444
3.9541	34.4187
3.9595	-5.3035
3.9649	58.0587
3.9703	93.1456
3.9757	126.7843
3.9811	186.0424
3.9865	307.2851
3.9919	536.7085
3.9973	914.0791
4.0027	1421.6466
4.0081	2096.5674
4.0135	3141.863
4.0189	4284.2784
4.0243	5504.649
4.0297	6801.0037
4.0351	7967.163
4.0405	8748.2557
4.0459	9221.738
4.0513	9395.7898
4.0567	9117.6573
4.0621	8227.0889
4.0675	7048.6143
4.0729	5840.9109
4.0783	4820.5242
4.0837	3733.404
4.0891	2718.8182
4.0945	1900.2083
4.0999	1355.3607
4.1053	927.4277
4.1107	595.2628
4.1161	368.1811
4.1215	264.2832
4.1269	185.2298
4.1323	124.5499
4.1377	80.0089
4.1431	50.2092
4.1485	60.1379
4.1539	65.9436
4.1593	64.271
4.1647	68.6566
4.1701	46.9776
4.1755	36.8138
4.1809	34.0718
4.1863	22.5948
4.1917	24.9276
4.1971	0.2188
4.2025	-25.9663
4.2079	-19.5202
4.2133	-19.9896
4.2187	19.4402
4.2241	47.2098
4.2295	12.6253
4.2349	-28.0743
4.2403	-27.0387
4.2457	4.7604
4.2511	38.174
4.2565	4.6671
4.2619	5.1862
4.2673	11.1014
4.2727	-0.6539
4.2781	-8.2743
4.2835	-23.9073
4.2889	-26.7563
4.2943	-19.6017
4.2997	-47.4458
4.3051	-34.9028
4.3105	-23.9081
4.3159	-29.9851
4.3213	-33.1224
4.3267	-50.2214
4.3321	-64.1888
4.3375	-72.8073
4.3429	-79.6826
4.3483	-8.7394
4.3537	22.8191
4.3591	8.8523
4.3645	5.383
4.3699	-32.2779
4.3753	-31.0195
4.3807	9.3801
4.3861	51.0802
4.3915	26.86
4.3969	-12.7393
4.4023	-26.4493
4.4077	6.5702
4.4131	-25.2456
4.4185	-18.6734
4.4239	-13.8013
4.4293	-51.236
4.4347	8.9653
4.4401	3.311
4.4455	-14.0778
4.4509	8.5127
4.4563	-28.7928
4.4617	-22.2302
4.4671	6.4676
4.4725	27.9304
4.4779	29.5849
4.4833	-8.7419
4.4887	-34.9283
4.4941	-15.5473
4.4995	35.6701
4.5049	5.8291
4.5103	-3.5245
4.5157	29.142
4.5211	-1.2198
4.5265	-14.8358
4.5319	-30.4344
4.5373	-40.0488
4.5427	-1.5909
4.5481	24.9158
4.5535	11.9629
4.5589	-11.5932
4.5643	15.1416
4.5697	-36.3548
4.5751	-29.1605
4.5805	16.2203
4.5859	0.6168
4.5913	-7.4288
4.5967	-2.6096
4.6021	10.8238
4.6075	24.5086
4.6129	17.9302
4.6183	-18.2445
4.6237	-41.1446
4.6291	-12.3963
4.6345	-23.9053
4.6399	-24.5702
4.6453	-14.5658
4.6507	-4.0793
4.6561	2.1851
4.6615	-13.4206
4.6669	-18.0968
4.6723	8.3418
4.6777	20.4611
4.6831	-1.7451
4.6885	-16.2453
4.6939	-2.9536
4.6993	-3.5946
4.7047	-32.1428
4.7101	-35.9777
4.7155	5.8701
4.7209	53.5213
4.7263	58.6019
4.7317	25.8271
4.7371	-6.6778
4.7425	40.7133
4.7479	24.3353
4.7533	-8.1212
4.7587	-35.0596
4.7641	-54.6891
4.7695	2.5669
4.7749	-0.3385
4.7803	-41.7285
4.7857	-5.3505
4.7911	18.9954
4.7965	10.5523
4.8019	-8.2212
4.8073	-1.6206
4.8127	-1.6705
4.8181	-12.8421
4.8235	-11.6376
4.8289	25.1445
4.8343	35.5565
4.8397	9.301
4.8451	-19.2698
4.8505	-22.2634
4.8559	-52.6501
4.8613	-58.2797
4.8667	-48.5456
4.8721	-35.7674
4.8775	-9.1028
4.8829	-18.4789
4.8883	-20.7499
4.8937	3.3452
4.8991	-18.1117
4.9045	20.0371
4.9099	35.6728
4.9153	-0.4193
4.9207	17.862
4.9261	16.3467
4.9315	11.9996
4.9369	8.9572
4.9423	-13.8184
4.9477	8.1911
4.9531	6.2369
4.9585	-26.7934
4.9639	-29.4112
4.9693	-14.5241
4.9747	-38.8157
4.9801	-62.1899
4.9855	18.5765
4.9909	10.7686
4.9963	13.8768
5.0017	25.0254
5.0071	-10.4854
5.0125	-14.3821
5.0179	-11.6208
5.0233	-25.8259
5.0287	-62.0504
5.0341	5.7819
5.0395	31.8308
5.0449	18.5307
5.0503	7.6104
5.0557	14.8967
5.0611	-6.3822
5.0665	-18.0378
5.0719	6.1359
5.0773	-38.3152
5.0827	-44.9241
5.0881	-35.073
5.0935	-34.3066
5.0989	-20.3903
5.1043	-3.4013
5.1097	-12.7899
5.1151	-43.7179
5.1205	-4.281
5.1259	38.1542
5.1313	30.1873
5.1367	-24.4467
5.1421	-25.8487
5.1475	0.66
5.1529	19.3745
5.1583	15.0625
5.1637	-7.0304
5.1691	-5.2664
5.1745	-9.11
5.1799	-8.6983
5.1853	38.1407
5.1907	31.0706
5.1961	-3.9294
5.2015	-27.0217
5.2069	4.5691
5.2123	-5.2622
5.2177	-50.3001
5.2231	-67.2118
5.2285	14.2815
5.2339	4.9001
5.2393	12.9265
5.2447	23.2346
5.2501	-12.4059
5.2555	-32.8473
5.2609	-42.7518
5.2663	-43.7749
5.2717	-28.0923
5.2771	34.0829
5.2825	45.349
5.2879	7.6995
5.2933	-48.6788
5.2987	-40.5469
5.3041	-3.8538
5.3095	20.9494
5.3149	7.2436
5.3203	-37.6715
5.3257	-29.5923
5.3311	-12.4425
5.3365	-6.5868
5.3419	28.2379
5.3473	11.3805
5.3527	7.7395
5.3581	28.8363
5.3635	-0.6621
5.3689	-17.7742
5.3743	-23.3773
5.3797	-11.3553
5.3851	34.0018
5.3905	39.8858
5.3959	42.1548
5.4013	40.4529
5.4067	5.1105
5.4121	-33.7966
5.4175	-46.082
5.4229	-34.1544
5.4283	-14.0203
5.4337	14.5977
5.4391	-4.2245
5.4445	-25.1104
5.4499	15.2628
5.4553	-29.5493
5.4607	-38.9211
5.4661	-17.8027
5.4715	-2.6122
5.4769	6.3605
5.4823	-30.7088
5.4877	-42.5379
5.4931	18.3371
5.4985	-13.8048
5.5039	-38.8267
5.5093	-39.8229
5.5147	-27.0266
5.5201	-48.4845
5.5255	-30.4287
5.5309	8.5234
5.5363	33.0774
5.5417	-11.902
5.5471	-29.1767
5.5525	-18.6751
5.5579	7.2225
5.5633	25.7353
5.5687	35.3282
5.5741	15.4161
5.5795	-27.5825
5.5849	-44.1596
5.5903	13.1763
5.5957	31.0098
5.6011	-2.0927
5.6065	-10.0036
5.6119	-19.012
5.6173	-20.7688
5.6227	-13.857
5.6281	-1.455
5.6335	14.6795
5.6389	4.9262
5.6443	-30.9146
5.6497	-71.5233
5.6551	-33.3201
5.6605	-7.2236
5.6659	-10.3016
5.6713	-33.6342
5.6767	-51.035
5.6821	-50.3731
5.6875	-38.1791
5.6929	-19.6216
5.6983	17.2411
5.7037	29.1362
5.7091	13.8321
5.7145	-15.7587
5.7199	-9.5073
5.7253	-11.1894
5.7307	-6.7538
5.7361	0.6861
5.7415	-58.4693
5.7469	-36.7785
5.7523	-1.7411
5.7577	0.231
5.7631	-4.0189
5.7685	-3.1343
5.7739	13.6676
5.7793	36.9319
5.7847	25.2055
5.7901	9.1398
5.7955	6.3444
5.8009	11.3664
5.8063	-0.5709
5.8117	21.9224
5.8171	32.7972
5.8225	19.5807
5.8279	-1.0945
5.8333	22.8382
5.8387	57.8852
5.8441	80.4502
5.8495	71.565
5.8549	52.7796
5.8603	37.9254
5.8657	43.4571
5.8711	82.6791
5.8765	99.4081
5.8819	76.8514
5.8873	55.5155
5.8927	71.4877
5.8981	35.7649
5.9035	37.191
5.9089	49.0864
5.9143	38.1572
5.9197	52.5345
5.9251	60.81
5.9305	57.5628
5.9359	50.2792
5.9413	71.514
5.9467	27.0387
5.9521	-3.9102
5.9575	17.3776
5.9629	-2.82
5.9683	20.1667
5.9737	43.0925
5.9791	45.1289
5.9845	56.6624
5.9899	52.7415
5.9953	46.635
6.0007	37.976
6.0061	10.5617
6.0115	23.3893
6.0169	22.606
6.0223	7.7738
6.0277	25.8008
6.0331	22.301
6.0385	20.6631
6.0439	22.9303
6.0493	16.7459
6.0547	12.7136
6.0601	74.1729
6.0655	178.3795
6.0709	283.4651
6.0763	503.8173
6.0817	890.0065
6.0871	1447.6836
6.0925	2215.0188
6.0979	3277.7527
6.1033	4496.9314
6.1087	5769.8646
6.1141	7031.4862
6.1195	8287.5473
6.1249	9353.8051
6.1303	10239.3845
6.1357	10915.4681
6.1411	11147.3106
6.1465	10515.9846
6.1519	9212.4407
6.1573	7241.2788
6.1627	5133.9277
6.1681	3282.6564
6.1735	1872.1065
6.1789	930.2539
6.1843	420.5458
6.1897	186.7877
6.1951	69.6663
6.2005	32.4192
6.2059	39.256
6.2113	36.9581
6.2167	25.523
6.2221	54.8254
6.2275	34.0146
6.2329	34.1975
6.2383	-25.8639
6.2437	12.0896
6.2491	26.8929
6.2545	31.6809
6.2599	46.4113
6.2653	95.1696
6.2707	77.3551
6.2761	102.2622
6.2815	103.5877
6.2869	93.0452
6.2923	88.4463
6.2977	45.2957
6.3031	32.9845
6.3085	-4.6597
6.3139	-2.6481
6.3193	10.6339
6.3247	-52.1226
6.3301	-17.5396
6.3355	-22.1944
6.3409	-11.0347
6.3463	-21.7624
6.3517	-17.2849
6.3571	-47.9514
6.3625	18.5846
6.3679	8.4858
6.3733	-22.0355
6.3787	-15.5729
6.3841	-6.2261
6.3895	6.8591
6.3949	12.7393
6.4003	25.5563
6.4057	9.4352
6.4111	-16.5968
6.4165	-63.4467
6.4219	-59.4311
6.4273	-18.5226
6.4327	-16.7279
6.4381	1.466
6.4435	-23.9238
6.4489	4.1591
6.4543	-45.1106
6.4597	-26.9096
6.4651	-17.6524
6.4705	-52.6331
6.4759	-32.4668
6.4813	-7.0161
6.4867	-27.6104
6.4921	-3.8765
6.4975	-19.7551
6.5029	-76.1994
6.5083	-30.6288
6.5137	-44.0281
6.5191	-29.9172
6.5245	-37.9952
6.5299	-8.8506
6.5353	-24.294
6.5407	-38.2482
6.5461	-79.0727
6.5515	-96.0688
6.5569	-42.521
6.5623	-3.3154
6.5677	-20.1433
6.5731	-42.2814
6.5785	12.2644
6.5839	-48.0987
6.5893	-8.7425
6.5947	-3.2629
6.6001	-32.8092
6.6055	-3.7128
6.6109	-8.5209
6.6163	-25.6492
6.6217	-48.5624
6.6271	47.4132
6.6325	34.0834
6.6379	3.9516
6.6433	-33.2164
6.6487	-32.2094
6.6541	26.2929
6.6595	20.3835
6.6649	-21.0259
6.6703	-13.707
6.6757	-13.3016
6.6811	-0.3757
6.6865	35.3194
6.6919	28.7844
6.6973	-21.0623
6.7027	24.6431
6.7081	-4.6266
6.7135	29.6655
6.7189	16.9883
6.7243	30.2009
6.7297	40.833
6.7351	34.803
6.7405	17.6389
6.7459	28.7727
6.7513	18.3178
6.7567	31.9888
6.7621	13.9032
6.7675	37.8397
6.7729	52.4945
6.7783	22.8124
6.7837	56.8226
6.7891	29.071
6.7945	39.9293
6.7999	68.5735
6.8053	49.8364
6.8107	22.0376
6.8161	68.8415
6.8215	72.5534
6.8269	53.3239
6.8323	68.2822
6.8377	43.1869
6.8431	63.7707
6.8485	123.1346
6.8539	132.9102
6.8593	152.0542
6.8647	153.8668
6.8701	156.0115
6.8755	159.7808
6.8809	164.7292
6.8863	203.9554
6.8917	171.6964
6.8971	224.1857
6.9025	237.3168
6.9079	230.5065
6.9133	308.3652
6.9187	337.1847
6.9241	370.4697
6.9295	380.7861
6.9349	340.3372
6.9403	330.2462
6.9457	356.1236
6.9511	262.2745
6.9565	281.8725
6.9619	247.2397
6.9673	261.8244
6.9727	270.8347
6.9781	249.8642
6.9835	229.4456
6.9889	259.8447
6.9943	326.7828
6.9997	292.9931
7.0051	296.861
7.0105	258.2604
7.0159	252.7656
7.0213	278.5638
7.0267	286.0328
7.0321	306.0618
7.0375	361.3209
7.0429	349.8838
7.0483	402.0099
7.0537	429.682
7.0591	470.8969
7.0645	551.0703
7.0699	691.7843
7.0753	764.0657
7.0807	904.0602
7.0861	1028.8823
7.0915	1071.0377
7.0969	1139.8674
7.1023	1219.5223
7.1077	1303.123
7.1131	1382.9968
7.1185	1576.9658
7.1239	1828.6299
7.1293	2138.1105
7.1347	2265.9444
7.1401	2276.1213
7.1455	2188.6692
7.1509	1968.656
7.1563	1726.6074
7.1617	1486.0769
7.1671	1265.9095
7.1725	1192.1993
7.1779	1171.8819
7.1833	1182.2021
7.1887	1310.8153
7.1941	1362.2015
7.1995	1416.129
7.2049	1424.6949
7.2103	1457.9315
7.2157	1474.3767
7.2211	1496.4495
7.2265	1612.4118
7.2319	1753.5791
7.2373	1937.3451
7.2427	2185.9097
7.2481	2707.1105
7.2535	3359.0451
7.2589	4162.2598
7.2643	4848.3819
7.2697	5467.9073
7.2751	6034.9938
7.2805	6489.6725
7.2859	7096.4253
7.2913	7866.5777
7.2967	8751.2992
7.3021	9891.7912
7.3075	10835.8526
7.3129	11327.8023
7.3183	10978.199
7.3237	10372.0502
7.3291	9099.3576
7.3345	7338.0808
7.3399	5592.7644
7.3453	4213.0178
7.3507	3264.235
7.3561	2783.6362
7.3615	2702.4511
7.3669	2886.448
7.3723	3307.9052
7.3777	3801.9288
7.3831	4362.8409
7.3885	4766.5182
7.3939	4884.7789
7.3993	4840.6649
7.4047	4689.7697
7.4101	4479.8158
7.4155	4352.5026
7.4209	4404.593
7.4263	4566.1967
7.4317	4944.1399
7.4371	5729.5934
7.4425	6584.6321
7.4479	7438.9324
7.4533	8323.5731
7.4587	9032.5808
7.4641	9927.0875
7.4695	11612.5799
7.4749	14672.169
7.4803	19090.2715
7.4857	24634.8918
7.4911	30564.7296
7.4965	35645.8901
7.5019	39430.3084
7.5073	41910.9141
7.5127	42546.8676
7.5181	42350.4694
7.5235	39556.4621
7.5289	31444.8749
7.5343	20461.8048
7.5397	10158.6201
7.5451	4069.6898
7.5505	1884.5667
7.5559	1198.2313
7.5613	920.6391
7.5667	812.4292
7.5721	646.7689
7.5775	505.2191
7.5829	477.66
7.5883	438.2719
7.5937	395.546
7.5991	427.9465
7.6045	482.9074
7.6099	504.6692
7.6153	622.2834
7.6207	706.9151
7.6261	846.4377
7.6315	992.4492
7.6369	1195.9932
7.6423	1327.2821
7.6477	1479.0594
7.6531	1562.4477
7.6585	1520.6612
7.6639	1398.8755
7.6693	1257.1286
7.6747	1191.8129
7.6801	1176.7861
7.6855	1227.8126
7.6909	1458.422
7.6963	1736.3813
7.7017	2098.4526
7.7071	2456.116
7.7125	2603.173
7.7179	2453.7964
7.7233	2234.5876
7.7287	1713.9673
7.7341	1161.4825
7.7395	693.6222
7.7449	353.8228
7.7503	207.0647
7.7557	133.1102
7.7611	116.3327
7.7665	96.0143
7.7719	117.5332
7.7773	94.5236
7.7827	100.021
7.7881	120.6735
7.7935	75.7078
7.7989	61.9555
7.8043	60.618
7.8097	39.5086
7.8151	35.1725
7.8205	32.7762
7.8259	34.0667
7.8313	24.1056
7.8367	69.3501
7.8421	59.425
7.8475	63.4273
7.8529	39.2739
7.8583	-31.4577
7.8637	4.7717
7.8691	35.296
7.8745	34.6867
7.8799	-8.9543
7.8853	-3.4241
7.8907	17.8185
7.8961	-8.043
7.9015	-0.9798
7.9069	0.6599
7.9123	9.2547
7.9177	-29.8744
7.9231	5.0061
7.9285	11.7931
7.9339	-28.8886
7.9393	-12.1883
7.9447	7.6968
7.9501	-14.4238
7.9555	-42.4675
7.9609	-9.7035
7.9663	13.6814
7.9717	19.54
7.9771	44.1509
7.9825	9.6817
7.9879	-35.7509
7.9933	-14.2922
7.9987	20.9048
8.0041	-14.6131
8.0095	-15.6853
8.0149	-18.8588
8.0203	-38.0531
8.0257	0.532
8.0311	-12.448
8.0365	-30.0153
8.0419	-34.8089
8.0473	-22.4571
8.0527	-34.4446
8.0581	-6.3692
8.0635	-10.6287
8.0689	7.0394
8.0743	-34.3064
8.0797	-84.1662
8.0851	-25.6021
8.0905	18.2815
8.0959	-18.6036
8.1013	5.7483
8.1067	-2.557
8.1121	-22.9481
8.1175	-17.2384
8.1229	-26.5963
8.1283	-3.566
8.1337	9.4151
8.1391	-3.4082
8.1445	-17.386
8.1499	-20.1135
8.1553	-18.5235
8.1607	-17.3695
8.1661	-7.8886
8.1715	-34.7001
8.1769	-18.0973
8.1823	-61.2945
8.1877	-32.3396
8.1931	5.3645
8.1985	-23.0021
8.2039	-57.038
8.2093	-20.2668
8.2147	-11.3889
8.2201	-6.6768
8.2255	-37.4888
8.2309	-12.6149
8.2363	-11.6529
8.2417	-1.1084
8.2471	-0.763
8.2525	-25.2195
8.2579	-40.0572
8.2633	-2.5609
8.2687	-13.2166
8.2741	-13.6935
8.2795	16.7962
8.2849	23.7917
8.2903	-9.5129
8.2957	-22.4518
8.3011	-28.5553
8.3065	13.7296
8.3119	12.9939
8.3173	22.5247
8.3227	16.6134
8.3281	36.215
8.3335	35.0858
8.3389	27.8831
8.3443	24.148
8.3497	45.9487
8.3551	52.2763
8.3605	28.5563
8.3659	-8.2711
8.3713	-2.9802
8.3767	-3.0586
8.3821	1.2634
8.3875	37.2617
8.3929	34.0108
8.3983	33.2645
8.4037	8.6907
8.4091	-15.7076
8.4145	-39.2823
8.4199	7.0898
8.4253	43.6992
8.4307	28.5713
8.4361	39.3724
8.4415	24.4663
8.4469	20.0191
8.4523	49.7679
8.4577	25.6542
8.4631	53.3807
8.4685	67.0359
8.4739	61.5151
8.4793	100.8926
8.4847	78.7696
8.4901	60.0318
8.4955	72.8722
8.5009	49.3157
8.5063	85.5698
8.5117	101.1811
8.5171	150.0597
8.5225	171.8881
8.5279	112.5591
8.5333	72.9252
8.5387	107.5506
8.5441	94.2519
8.5495	150.3714
8.5549	171.9714
8.5603	189.3577
8.5657	210.8233
8.5711	233.9466
8.5765	233.8217
8.5819	275.4347
8.5873	268.8209
8.5927	311.753
8.5981	340.5231
8.6035	395.6518
8.6089	434.0531
8.6143	426.27
8.6197	477.2499
8.6251	538.9593
8.6305	520.0258
8.6359	557.628
8.6413	574.8434
8.6467	675.6937
8.6521	760.4044
8.6575	864.886
8.6629	961.1377
8.6683	1019.5684
8.6737	1022.0727
8.6791	1039.7534
8.6845	1081.4732
8.6899	1205.4525
8.6953	1363.1244
8.7007	1574.3736
8.7061	1868.1484
8.7115	2050.6722
8.7169	2194.9842
8.7223	2443.1669
8.7277	2686.1965
8.7331	2882.3261
8.7385	2969.2925
8.7439	3078.7506
8.7493	3428.2958
8.7547	3909.941
8.7601	4448.2186
8.7655	4994.939
8.7709	5500.3361
8.7763	6003.0057
8.7817	6430.9807
8.7871	6725.3725
8.7925	7261.8089
8.7979	8083.062
8.8033	8886.2302
8.8087	10391.3827
8.8141	12581.2184
8.8195	14600.119
8.8249	15992.6589
8.8303	15234.7222
8.8357	13656.6777
8.8411	12472.6225
8.8465	12209.7618
8.8519	12692.0159
8.8573	14964.1252
8.8627	21135.9625
8.8681	30363.5523
8.8735	38422.9487
8.8789	40839.4181
8.8843	36673.7664
8.8897	27599.1878
8.8951	17068.2538
8.9005	9075.2045
8.9059	4554.6338
8.9113	2532.7625
8.9167	1699.4682
8.9221	1356.3109
8.9275	1167.6141
8.9329	1038.5877
8.9383	962.1016
8.9437	899.867
8.9491	876.5097
8.9545	857.0589
8.9599	797.2055
8.9653	773.8145
8.9707	774.5557
8.9761	723.8652
8.9815	705.0897
8.9869	752.4444
8.9923	775.0557
8.9977	759.4702
9.0031	750.6715
9.0085	765.4304
9.0139	779.1869
9.0193	769.4592
9.0247	847.8623
9.0301	1067.1124
9.0355	1315.7408
9.0409	1698.5936
9.0463	2128.8351
9.0517	2633.9331
9.0571	3148.8672
9.0625	3505.8385
9.0679	3857.1858
9.0733	3937.0959
9.0787	3719.9913
9.0841	2947.3921
9.0895	2080.9277
9.0949	1301.9024
9.1003	755.3398
9.1057	449.0887
9.1111	359.0116
9.1165	268.047
9.1219	246.7551
9.1273	235.2332
9.1327	316.3487
9.1381	480.1577
9.1435	616.5121
9.1489	766.2481
9.1543	840.8416
9.1597	758.2541
9.1651	614.5345
9.1705	383.3171
9.1759	183.0868
9.1813	66.418
9.1867	48.2932
9.1921	57.7047
9.1975	45.2155
9.2029	-4.3634
9.2083	-30.2636
9.2137	3.3057
9.2191	12.8262
9.2245	4.1496
9.2299	-0.1038
9.2353	10.2724
9.2407	-20.9131
9.2461	-36.3281
9.2515	11.2924
9.2569	39.6184
9.2623	6.9819
9.2677	17.6441
9.2731	-51.1944
9.2785	-27.9801
9.2839	20.4448
9.2893	6.6743
9.2947	22.2053
9.3001	-13.7073
9.3055	-7.2174
9.3109	-4.4873
9.3163	2.7757
9.3217	18.9017
9.3271	-13.9411
9.3325	-18.2557
9.3379	-27.7168
9.3433	3.7984
9.3487	15.5563
9.3541	9.4066
9.3595	-2.4366
9.3649	-27.9806
9.3703	-14.1099
9.3757	-1.5143
9.3811	16.4551
9.3865	11.8298
9.3919	-19.7648
9.3973	-16.1136
9.4027	-28.7551
9.4081	-6.9237
9.4135	-27.3687
9.4189	-2.4648
9.4243	32.2702
9.4297	27.9939
9.4351	3.9411
9.4405	7.8255
9.4459	11.8729
9.4513	13.5885
9.4567	30.4961
9.4621	20.0038
9.4675	-11.4254
9.4729	-21.0964
9.4783	18.4121
9.4837	46.824
9.4891	21.4185
9.4945	24.7331
9.4999	-9.7025
9.5053	10.6772
9.5107	-8.4948
9.5161	2.3511
9.5215	14.7012
9.5269	-5.786
9.5323	-4.4572
9.5377	21.1316
9.5431	27.2313
9.5485	-37.6741
9.5539	2.093
9.5593	-5.6313
9.5647	5.1281
9.5701	10.6155
9.5755	25.1702
9.5809	-33.2335
9.5863	-27.4852
9.5917	-24.9208
9.5971	0.784
9.6025	-19.1283
9.6079	-46.1902
9.6133	-11.0976
9.6187	-11.5275
9.6241	19.841
9.6295	29.6933
9.6349	6.8193
9.6403	15.7731
9.6457	16.812
9.6511	0.399
9.6565	-35.413
9.6619	-32.2387
9.6673	-32.8151
9.6727	7.5813
9.6781	-5.57
9.6835	3.0077
9.6889	-11.5797
9.6943	-10.0434
9.6997	-34.0578
9.7051	2.0256
9.7105	-20.3782
9.7159	-17.6785
9.7213	-15.1575
9.7267	-19.3005
9.7321	-18.7694
9.7375	-2.3401
9.7429	-38.2062
9.7483	-33.3358
9.7537	-20.9114
9.7591	-30.2247
9.7645	-1.6203
9.7699	18.3342
9.7753	-12.4501
9.7807	-23.4376
9.7861	-9.8448
9.7915	-10.2093
9.7969	-23.2471
9.8023	-46.2512
9.8077	-46.6103
9.8131	-0.2727
9.8185	3.0484
9.8239	28.3218
9.8293	9.0278
9.8347	-9.8181
9.8401	-28.3264
9.8455	-14.4411
9.8509	-41.8463
9.8563	-18.7452
9.8617	24.7811
9.8671	25.5404
9.8725	16.5653
9.8779	-12.7609
9.8833	1.6052
9.8887	21.0478
9.8941	22.0118
9.8995	3.7982
9.9049	29.272
9.9103	33.4431
9.9157	12.2333
9.9211	13.9922
9.9265	49.2744
9.9319	34.8103
9.9373	19.4168
9.9427	25.208
9.9481	41.1532
9.9535	-2.0789
9.9589	7.1329
9.9643	-7.8251
9.9697	-35.406
9.9751	-11.318
9.9805	8.6359
9.9859	17.9088
9.9913	-12.1604
9.9967	40.3905
10.0021	8.3072
10.0075	12.2605
10.0129	17.6506
10.0183	43.3215
10.0237	32.827
10.0291	60.942
10.0345	32.2774
10.0399	24.539
10.0453	-9.5912
10.0507	38.6353
10.0561	19.3323
10.0615	-35.8444
10.0669	19.7055
10.0723	34.7025
10.0777	33.2575
10.0831	7.1031
10.0885	61.4954
10.0939	73.865
10.0993	87.0262
10.1047	80.6221
10.1101	83.7249
10.1155	180.9729
10.1209	302.8985
10.1263	523.8585
10.1317	937.4711
10.1371	1586.0163
10.1425	2487.7896
10.1479	3708.001
10.1533	5115.5706
10.1587	6179.0083
10.1641	7103.4925
10.1695	7375.7781
10.1749	7036.6848
10.1803	6041.6846
10.1857	4744.1839
10.1911	3496.6696
10.1965	2400.7154
10.2019	1539.6259
10.2073	924.4464
10.2127	487.1236
10.2181	303.9887
10.2235	172.0228
10.2289	72.121
10.2343	36.4612
10.2397	11.052
10.2451	19.9728
10.2505	36.8739
10.2559	22.7972
10.2613	-4.6047
10.2667	-4.5818
10.2721	6.548
10.2775	-8.9373
10.2829	13.089
10.2883	-6.2709
10.2937	40.3517
10.2991	27.3692
10.3045	5.2635
10.3099	9.0925
10.3153	-32.295
10.3207	-27.0008
10.3261	16.7024
10.3315	18.3634
10.3369	-3.9337
10.3423	-26.5339
10.3477	-16.3636
10.3531	10.6579
10.3585	1.3541
10.3639	-16.2395
10.3693	-5.8144
10.3747	-24.5713
10.3801	-15.7449
10.3855	-21.1782
10.3909	-10.3331
10.3963	-24.7243
10.4017	1.0911
10.4071	-5.9339
10.4125	5.2856
10.4179	3.4522
10.4233	-26.582
10.4287	-25.8128
10.4341	2.7167
10.4395	25.1965
10.4449	3.6681
10.4503	-21.8114
10.4557	-3.1049
10.4611	13.1507
10.4665	12.4075
10.4719	16.0058
10.4773	1.7203
10.4827	10.9788
10.4881	-34.409
10.4935	-19.0463
10.4989	-21.4876
10.5043	-25.8186
10.5097	21.394
10.5151	-11.2572
10.5205	-14.5143
10.5259	-29.9793
10.5313	-38.7724
10.5367	-15.8823
10.5421	-19.3093
10.5475	-15.1134
10.5529	-6.9113
10.5583	-12.7641
10.5637	15.6709
10.5691	25.5763
10.5745	20.6278
10.5799	46.3799
10.5853	38.6802
10.5907	-13.6513
10.5961	-1.7732
10.6015	3.0902
10.6069	4.6483
10.6123	27.2407
10.6177	37.5511
10.6231	2.4972
10.6285	5.2354
10.6339	5.2042
10.6393	35.132
10.6447	24.3541
10.6501	-12.9878
10.6555	2.3549
10.6609	20.9501
10.6663	9.3749
10.6717	0.9163
10.6771	-10.552
10.6825	-30.1722
10.6879	-8.5195
10.6933	1.7555
10.6987	-32.1347
10.7041	-13.9232
10.7095	27.8293
10.7149	21.7493
10.7203	6.9824
10.7257	-35.61
10.7311	-24.1047
10.7365	1.1378
10.7419	-6.4128
10.7473	-46.008
10.7527	-1.6814
10.7581	59.9613
10.7635	-10.7926
10.7689	-18.2291
10.7743	1.3238
10.7797	10.7448
10.7851	24.555
10.7905	3.5425
10.7959	-16.1544
10.8013	-11.4165
10.8067	-16.8711
10.8121	-22.3653
10.8175	-15.9752
10.8229	-13.6932
10.8283	-29.0894
10.8337	-49.174
10.8391	-1.0771
10.8445	31.4404
10.8499	36.9127
10.8553	10.2956
10.8607	-23.3734
10.8661	8.2028
10.8715	8.0841
10.8769	3.3884
10.8823	-19.1545
10.8877	13.7403
10.8931	3.1186
10.8985	2.1866
10.9039	24.6838
10.9093	16.9938
10.9147	-2.8577
10.9201	-37.7406
10.9255	9.9942
10.9309	-1.067
10.9363	12.4598
10.9417	27.5936
10.9471	2.1984
10.9525	10.5386
10.9579	40.0988
10.9633	0.4826
10.9687	-6.0689
10.9741	10.8015
10.9795	13.0437
10.9849	13.44
10.9903	19.2675
10.9957	62.1837
11.0011	14.7437
11.0065	18.6688
11.0119	31.7367
11.0173	-9.2806
11.0227	-2.9855
11.0281	11.6182
11.0335	11.6944
11.0389	-0.0912
11.0443	-27.3489
11.0497	-12.4769
11.0551	-4.6622
11.0605	3.7219
11.0659	12.1038
11.0713	4.2814
11.0767	-2.6797
11.0821	1.5155
11.0875	1.6624
11.0929	8.6054
11.0983	2.8346
11.1037	9.5002
11.1091	-6.0676
11.1145	-7.9174
11.1199	-13.0143
11.1253	-60.0604
11.1307	-45.2237
11.1361	-24.1069
11.1415	-21.8873
11.1469	-14.2712
11.1523	10.2164
11.1577	1.0634
11.1631	1.9349
11.1685	-7.2534
11.1739	-5.6826
11.1793	-24.4763
11.1847	-16.2228
11.1901	17.0604
11.1955	14.6118
11.2009	-20.0316
11.2063	-55.3669
11.2117	-0.1388
11.2171	11.6101
11.2225	28.5835
11.2279	7.0334
11.2333	-0.5099
11.2387	-35.9549
11.2441	-11.5578
11.2495	31.2119
11.2549	55.0512
11.2603	24.7644
11.2657	1.9297
11.2711	6.7884
11.2765	30.2695
11.2819	0.8295
11.2873	-14.9355
11.2927	5.4617
11.2981	5.4675
11.3035	4.5674
11.3089	6.1252
11.3143	-11.5584
11.3197	-3.7147
11.3251	27.2763
11.3305	14.4516
11.3359	-37.5755
11.3413	3.6862
11.3467	-1.7057
11.3521	-3.3837
11.3575	-28.2003
11.3629	14.0949
11.3683	2.9042
11.3737	-9.7844
11.3791	9.0481
11.3845	-27.5574
11.3899	-8.6854
11.3953	5.6706
11.4007	12.7411
11.4061	21.6701
11.4115	0.0968
11.4169	-53.9028
11.4223	-38.2399
11.4277	-32.6538
11.4331	1.6519
11.4385	-9.2876
11.4439	2.7442
11.4493	-9.5207
11.4547	0.6264
11.4601	-0.2016
11.4655	-14.1658
11.4709	-24.5826
11.4763	-7.2594
11.4817	-18.2195
11.4871	-21.8983
11.4925	-13.8651
11.4979	13.1731
11.5033	7.324
11.5087	16.0718
11.5141	0.067
11.5195	-4.1781
11.5249	-6.3721
11.5303	52.6146
11.5357	8.7757
11.5411	19.73
11.5465	36.8011
11.5519	-3.6022
11.5573	-3.4634
11.5627	-27.7405
11.5681	-1.1461
11.5735	-3.5042
11.5789	-21.4793
11.5843	14.3905
11.5897	27.9094
11.5951	-3.7518
11.6005	-8.6896
11.6059	-10.8914
11.6113	-25.4438
11.6167	-23.3585
11.6221	8.8429
11.6275	5.0015
11.6329	-20.6168
11.6383	-23.1668
11.6437	-6.8239
11.6491	15.3476
11.6545	-20.178
11.6599	-2.4674
11.6653	-8.2398
11.6707	-26.7282
11.6761	-23.6987
11.6815	-36.0011
11.6869	-45.9251
11.6923	-17.5284
11.6977	25.8263
11.7031	-4.3258
11.7085	22.879
11.7139	10.5339
11.7193	-4.4532
11.7247	-1.9438
11.7301	23.3829
11.7355	11.4049
11.7409	41.4846
11.7463	35.2541
11.7517	12.2511
11.7571	15.04
11.7625	-5.0168
11.7679	-33.8464
11.7733	-46.5488
11.7787	-13.6958
11.7841	7.5343
11.7895	4.0643
11.7949	3.4971
11.8003	-24.5983
11.8057	16.497
11.8111	-12.3541
11.8165	-27.125
11.8219	2.2765
11.8273	-11.3028
11.8327	5.1294
11.8381	52.0887
11.8435	1.2527
11.8489	-25.9264
11.8543	-3.6409
11.8597	23.739
11.8651	17.8787
11.8705	1.8629
11.8759	10.3375
11.8813	-18.4388
11.8867	-22.7091
11.8921	2.7972
11.8975	-31.0307
11.9029	17.3378
11.9083	54.2389
11.9137	12.1652
11.9191	0.151
11.9245	4.7508
11.9299	-27.2915
11.9353	17.3327
11.9407	30.0501
11.9461	46.6865
11.9515	30.047
11.9569	13.0592
11.9623	18.3708
11.9677	43.5311
11.9731	17.2325
11.9785	3.6611
11.9839	-2.6772
11.9893	-15.2838
11.9947	-3.893
12.0001	-24.0214
12.0055	-19.9034
12.0109	-31.5403
12.0163	5.7656
12.0217	-37.2462
12.0271	-7.507
12.0325	-16.851
12.0379	-3.8829
12.0433	-24.6391
12.0487	-42.9771
12.0541	-28.6341
12.0595	22.1725
12.0649	6.6812
12.0703	39.0729
12.0757	14.8714
12.0811	13.5589
12.0865	21.8786
12.0919	24.1488
12.0973	-12.6104
12.1027	33.4055
12.1081	12.3961
12.1135	27.3227
12.1189	39.0495
12.1243	9.0819
12.1297	-9.8482
12.1351	-23.2333
12.1405	15.1174
12.1459	-0.079
12.1513	-13.855
12.1567	4.9016
12.1621	-44.2521
12.1675	11.2358
12.1729	9.9402
12.1783	4.4411
12.1837	25.815
12.1891	10.104
12.1945	-17.6858
12.1999	-39.233
12.2053	46.6666
12.2107	12.796
12.2161	-14.2691
12.2215	-3.0484
12.2269	-23.2444
12.2323	22.8427
12.2377	0.9324
12.2431	-41.0728
12.2485	-34.5814
12.2539	1.4499
12.2593	49.6162
12.2647	21.6914
12.2701	5.5299
12.2755	-13.1042
12.2809	36.7052
12.2863	-11.6447
12.2917	-1.9891
12.2971	18.5182
12.3025	-16.5911
12.3079	-24.7737
12.3133	2.6908
12.3187	-62.2234
12.3241	-29.232
12.3295	-35.9125
12.3349	-45.805
12.3403	-58.7732
12.3457	-47.6833
12.3511	-6.4312
12.3565	5.9052
12.3619	-11.1666
12.3673	22.2527
12.3727	-0.1238
12.3781	-3.341
12.3835	-34.7646
12.3889	-31.2308
12.3943	19.5088
12.3997	-31.4463
12.4051	11.0019
12.4105	22.5336
12.4159	21.5289
12.4213	51.6273
12.4267	36.3178
12.4321	-3.9255
12.4375	17.7858
12.4429	-7.3793
12.4483	-1.9597
12.4537	-1.9147
12.4591	-41.9142
12.4645	-40.965
12.4699	-23.5118
12.4753	-26.2555
12.4807	-41.1814
12.4861	-33.6941
12.4915	-14.1599
12.4969	10.2968
12.5023	4.1718
12.5077	27.274
12.5131	25.4884
12.5185	2.1008
12.5239	41.8113
12.5293	17.9158
12.5347	6.3224
12.5401	-3.3991
12.5455	-26.4198
12.5509	-17.2416
12.5563	37.9196
12.5617	21.1917
12.5671	29.911
12.5725	49.0958
12.5779	-35.72
12.5833	-12.6965
12.5887	-6.3332
12.5941	9.8448
12.5995	-13.4031
12.6049	16.1154
12.6103	15.1058
12.6157	17.7659
12.6211	35.3602
12.6265	16.9043
12.6319	30.881
12.6373	35.867
12.6427	9.2638
12.6481	17.4501
12.6535	27.3751
12.6589	69.2488
12.6643	38.9377
12.6697	36.9282
12.6751	-9.2841
12.6805	-1.9374
12.6859	36.1385
12.6913	33.763
12.6967	22.4839
12.7021	-29.7445
[truncated: 80 more rows]
