# Supplementary material for: Improvement of Peak Integration in Capillary Electrophoresis: Reference Data Set No. 1
Source: Electrophoresis. 2026 Mar 11;47(4):276–94. doi: 10.1002/elps.70077 (PMC13084974; doi:10.1002/elps.70077)
Supplement: Supplementary file 2 — Supporting File 2: elps70077‐sup‐0002‐RawElectropherograms.zip. [file ELPS-47--s002.zip › Raw Electropherograms/com2-type1-sam11-R.csv]

1.9075	0
1.9129	0
1.9183	0
1.9237	0
1.9291	0
1.9345	0
1.9399	0
1.9453	0
1.9507	0
1.9561	0
1.9615	0
1.9669	-1.9873
1.9723	-182.3476
1.9777	-132.7267
1.9831	-83.6946
1.9885	281.0212
1.9939	607.9487
1.9993	570.9319
2.0047	229.9726
2.0101	376.6685
2.0155	616.518
2.0209	663.5886
2.0263	567.1609
2.0317	512.4464
2.0371	493.2089
2.0425	480.959
2.0479	435.3239
2.0533	379.5517
2.0587	387.8385
2.0641	433.3499
2.0695	418.5652
2.0749	340.272
2.0803	300.9868
2.0857	321.0262
2.0911	383.0129
2.0965	405.2854
2.1019	432.3204
2.1073	442.8064
2.1127	412.0849
2.1181	408.4799
2.1235	372.941
2.1289	322.176
2.1343	289.3787
2.1397	319.8601
2.1451	378.9103
2.1505	371.167
2.1559	278.7507
2.1613	250.6952
2.1667	284.5594
2.1721	301.3651
2.1775	277.1585
2.1829	252.245
2.1883	249.1853
2.1937	230.2962
2.1991	208.2685
2.2045	229.2185
2.2099	211.8513
2.2153	210.594
2.2207	221.8269
2.2261	219.4154
2.2315	237.939
2.2369	231.1342
2.2423	201.3548
2.2477	173.7362
2.2531	211.4215
2.2585	197.6734
2.2639	174.9796
2.2693	184.196
2.2747	158.7832
2.2801	144.9002
2.2855	130.7553
2.2909	120.2315
2.2963	164.3687
2.3017	167.247
2.3071	136.2199
2.3125	96.5624
2.3179	92.7364
2.3233	100.051
2.3287	97.9007
2.3341	85.4804
2.3395	78.2169
2.3449	95.3364
2.3503	144.0584
2.3557	182.2402
2.3611	147.7549
2.3665	115.5361
2.3719	79.6699
2.3773	63.228
2.3827	86.8281
2.3881	73.3403
2.3935	69.6074
2.3989	57.9804
2.4043	31.7911
2.4097	77.5945
2.4151	74.8272
2.4205	47.6781
2.4259	31.8195
2.4313	47.6058
2.4367	30.6521
2.4421	14.6671
2.4475	18.3856
2.4529	28.5835
2.4583	30.7413
2.4637	26.984
2.4691	18.5025
2.4745	9.5415
2.4799	47.4702
2.4853	66.8232
2.4907	46.3137
2.4961	-0.9219
2.5015	37.1964
2.5069	83.8387
2.5123	88.7199
2.5177	33.1222
2.5231	59.1644
2.5285	76.9691
2.5339	60.7656
2.5393	14.7551
2.5447	7.3865
2.5501	23.0296
2.5555	37.1049
2.5609	39.6996
2.5663	53.4516
2.5717	34.9374
2.5771	40.8849
2.5825	67.7216
2.5879	1.5653
2.5933	-20.5379
2.5987	-33.4625
2.6041	-42.5783
2.6095	-13.9926
2.6149	5.5551
2.6203	35.6662
2.6257	52.8037
2.6311	14.2187
2.6365	46.4544
2.6419	22.7398
2.6473	-22.5623
2.6527	1.5209
2.6581	61.1715
2.6635	65.4982
2.6689	28.6079
2.6743	-11.0462
2.6797	-11.7072
2.6851	-34.3446
2.6905	-53.1783
2.6959	-29.202
2.7013	60.3033
2.7067	-2.809
2.7121	-79.1851
2.7175	-80.3995
2.7229	-52.8603
2.7283	9.4914
2.7337	21.012
2.7391	-28.985
2.7445	-60.5431
2.7499	-38.6803
2.7553	-30.2554
2.7607	-33.4236
2.7661	-7.5175
2.7715	-43.4831
2.7769	-58.9183
2.7823	-47.2629
2.7877	-30.8161
2.7931	1.1204
2.7985	1.472
2.8039	-10.6236
2.8093	-10.6265
2.8147	-34.7614
2.8201	-57.522
2.8255	-50.3077
2.8309	-16.6337
2.8363	-63.9355
2.8417	-58.48
2.8471	-54.4081
2.8525	-84.2065
2.8579	-95.3776
2.8633	-85.2309
2.8687	-54.1829
2.8741	-29.3597
2.8795	-71.376
2.8849	-44.5704
2.8903	-44.4025
2.8957	-72.4074
2.9011	-52.5943
2.9065	-13.399
2.9119	-16.9015
2.9173	-50.543
2.9227	-67.2366
2.9281	-45.9713
2.9335	-59.5852
2.9389	-88.6829
2.9443	-95.9405
2.9497	-104.6496
2.9551	-50.6034
2.9605	-7.8121
2.9659	-43.1303
2.9713	-95.8663
2.9767	-75.6422
2.9821	-64.3168
2.9875	-95.8032
2.9929	-63.6579
2.9983	-79.7963
3.0037	-102.4009
3.0091	-106.9693
3.0145	-103.535
3.0199	-71.0844
3.0253	-26.4457
3.0307	-1.4232
3.0361	-39.7075
3.0415	-49.6549
3.0469	-38.1971
3.0523	-27.7529
3.0577	-40.6847
3.0631	-24.4086
3.0685	-66.1448
3.0739	-107.4351
3.0793	-71.9886
3.0847	-104.7601
3.0901	-134.278
3.0955	-114.5098
3.1009	-51.481
3.1063	-127.5416
3.1117	-149.1294
3.1171	-143.168
3.1225	-137.7468
3.1279	-95.4789
3.1333	-117.5443
3.1387	-115.4616
3.1441	-72.5609
3.1495	-103.0155
3.1549	-147.0674
3.1603	-136.8385
3.1657	-77.3221
3.1711	-36.3796
3.1765	17.1859
3.1819	70.5778
3.1873	103.7789
3.1927	91.4758
3.1981	58.7913
3.2035	69.1958
3.2089	91.1146
3.2143	73.2034
3.2197	79.6646
3.2251	82.3516
3.2305	83.0322
3.2359	80.125
3.2413	31.8601
3.2467	47.3244
3.2521	64.639
3.2575	44.1981
3.2629	67.3204
3.2683	60.3866
3.2737	45.6751
3.2791	39.6925
3.2845	39.9406
3.2899	94.7578
3.2953	98.0273
3.3007	51.7265
3.3061	75.3313
3.3115	99.7712
3.3169	99.3777
3.3223	82.6821
3.3277	73.6739
3.3331	47.1609
3.3385	13.0002
3.3439	-15.6369
3.3493	-25.2139
3.3547	-23.6704
3.3601	7.717
3.3655	24.9668
3.3709	-6.5125
3.3763	7.0335
3.3817	3.872
3.3871	9.4929
3.3925	35.8934
3.3979	9.9996
3.4033	14.6493
3.4087	16.3848
3.4141	2.0161
3.4195	17.493
3.4249	22.0324
3.4303	21.1813
3.4357	16.4515
3.4411	5.5475
3.4465	50.008
3.4519	48.8031
3.4573	8.0488
3.4627	7.3531
3.4681	-3.6334
3.4735	3.7176
3.4789	10.5409
3.4843	-16.0383
3.4897	-15.3283
3.4951	12.094
3.5005	44.0971
3.5059	58.5853
3.5113	62.8686
3.5167	73.699
3.5221	78.1623
3.5275	65.5129
3.5329	53.4357
3.5383	56.244
3.5437	79.1282
3.5491	104.6072
3.5545	68.2763
3.5599	76.2299
3.5653	86.3931
3.5707	77.4732
3.5761	65.512
3.5815	52.4672
3.5869	36.1995
3.5923	30.0066
3.5977	58.9922
3.6031	78.0778
3.6085	74.8431
3.6139	67.7742
3.6193	80.2178
3.6247	46.1279
3.6301	47.4517
3.6355	46.3881
3.6409	-3.6433
3.6463	28.125
3.6517	9.2528
3.6571	0.5648
3.6625	58.058
3.6679	68.5709
3.6733	59.5073
3.6787	45.5111
3.6841	33.0832
3.6895	22.9909
3.6949	21.1752
3.7003	32.8663
3.7057	50.3789
3.7111	47.4219
3.7165	71.4495
3.7219	74.6595
3.7273	47.8056
3.7327	17.5863
3.7381	-4.0129
3.7435	14.8832
3.7489	42.3664
3.7543	13.7521
3.7597	-38.6825
3.7651	-47.356
3.7705	-23.4314
3.7759	-1.4114
3.7813	-2.9664
3.7867	-42.5645
3.7921	-88.5511
3.7975	-104.3384
3.8029	-72.4418
3.8083	-14.1255
3.8137	13.3355
3.8191	-14.5491
3.8245	-29.9888
3.8299	-55.8009
3.8353	-46.1023
3.8407	-11.2185
3.8461	-60.2096
3.8515	-81.68
3.8569	-54.4886
3.8623	-15.3467
3.8677	-49.4946
3.8731	-49.8978
3.8785	-35.4568
3.8839	-10.9083
3.8893	19.0847
3.8947	-49.0978
3.9001	-45.6033
3.9055	9.5097
3.9109	28.1918
3.9163	-14.248
3.9217	-26.1897
3.9271	-12.4759
3.9325	10.2428
3.9379	62.987
3.9433	50.8052
3.9487	11.4362
3.9541	0.1326
3.9595	69.0999
3.9649	49.2333
3.9703	63.1549
3.9757	149.3715
3.9811	165.0867
3.9865	312.4412
3.9919	583.4984
3.9973	955.2882
4.0027	1413.4874
4.0081	2105.1052
4.0135	3060.4418
4.0189	4191.9072
4.0243	5371.2273
4.0297	6830.7069
4.0351	7975.869
4.0405	8774.8426
4.0459	9351.2272
4.0513	9549.3693
4.0567	9125.0816
4.0621	8226.005
4.0675	7054.5992
4.0729	5923.0652
4.0783	4722.425
4.0837	3566.735
4.0891	2586.7021
4.0945	1825.3117
4.0999	1248.2186
4.1053	829.3825
4.1107	540.1434
4.1161	290.3086
4.1215	194.8766
4.1269	162.1723
4.1323	129.0554
4.1377	60.8558
4.1431	-1.1261
4.1485	-18.4299
4.1539	-0.1203
4.1593	13.1565
4.1647	25.6339
4.1701	32.4728
4.1755	18.4272
4.1809	-27.4114
4.1863	-20.1063
4.1917	-17.9291
4.1971	-19.8017
4.2025	-8.6824
4.2079	9.9501
4.2133	9.7792
4.2187	4.2031
4.2241	2.651
4.2295	-17.551
4.2349	-4.5321
4.2403	0.8024
4.2457	-15.3556
4.2511	7.5555
4.2565	-20.5053
4.2619	-27.078
4.2673	0.4806
4.2727	-16.1672
4.2781	-27.3339
4.2835	-5.1797
4.2889	21.8621
4.2943	-15.3153
4.2997	-26.4519
4.3051	-0.4801
4.3105	17.8593
4.3159	-27.656
4.3213	-6.3644
4.3267	27.1903
4.3321	50.1284
4.3375	48.6177
4.3429	7.36
4.3483	-31.1113
4.3537	-42.5354
4.3591	-16.3613
4.3645	10.263
4.3699	-9.4711
4.3753	-9.106
4.3807	32.4325
4.3861	2.028
4.3915	-17.2735
4.3969	-11.1252
4.4023	18.4061
4.4077	47.8736
4.4131	-20.2235
4.4185	-31.0739
4.4239	20.319
4.4293	5.1969
4.4347	16.2981
4.4401	1.7416
4.4455	-23.746
4.4509	-11.4268
4.4563	-16.829
4.4617	-13.3752
4.4671	-17.0454
4.4725	-42.0646
4.4779	10.047
4.4833	1.6751
4.4887	-17.3659
4.4941	12.7535
4.4995	14.325
4.5049	14.0051
4.5103	19.7385
4.5157	23.118
4.5211	-14.5318
4.5265	-29.6236
4.5319	-27.9402
4.5373	-18.5138
4.5427	-7.3817
4.5481	6.1284
4.5535	-5.8894
4.5589	-34.1694
4.5643	-32.5227
4.5697	-48.7359
4.5751	-41.7662
4.5805	-12.3735
4.5859	9.1105
4.5913	-5.7768
4.5967	-3.0085
4.6021	2.397
4.6075	-20.8475
4.6129	-12.7507
4.6183	2.6978
4.6237	12.3382
4.6291	5.7234
4.6345	-23.9578
4.6399	-8.2432
4.6453	24.3028
4.6507	32.7146
4.6561	-19.6106
4.6615	-43.5363
4.6669	-29.7329
4.6723	-1.4909
4.6777	-28.0808
4.6831	-18.5091
4.6885	6.9227
4.6939	20.269
4.6993	-6.7539
4.7047	6.3223
4.7101	10.7665
4.7155	2.3942
4.7209	6.2576
4.7263	-9.6465
4.7317	-29.495
4.7371	-37.4155
4.7425	-20.0279
4.7479	-3.1674
4.7533	-11.5298
4.7587	-23.5541
4.7641	-17.9445
4.7695	-33.3484
4.7749	-20.6482
4.7803	16.3274
4.7857	53.246
4.7911	25.9216
4.7965	-8.0683
4.8019	-20.1173
4.8073	-9.6073
4.8127	-20.6296
4.8181	-20.4961
4.8235	-10.5832
4.8289	-5.2367
4.8343	-29.8554
4.8397	-13.4577
4.8451	-14.3383
4.8505	-31.7911
4.8559	-21.4355
4.8613	-28.5824
4.8667	-33.4622
4.8721	-18.5662
4.8775	24.8166
4.8829	26.94
4.8883	19.6209
4.8937	27.1773
4.8991	52.0407
4.9045	0.7257
4.9099	1.2879
4.9153	25.0414
4.9207	24.4508
4.9261	-8.9849
4.9315	-34.073
4.9369	-22.1088
4.9423	22.7819
4.9477	23.4031
4.9531	4.9525
4.9585	5.16
4.9639	19.3222
4.9693	-10.832
4.9747	-17.2383
4.9801	-10.984
4.9855	-16.02
4.9909	-55.0401
4.9963	2.6696
5.0017	8.0086
5.0071	-30.3481
5.0125	-27.0452
5.0179	-15.4781
5.0233	2.44
5.0287	14.4928
5.0341	13.6572
5.0395	47.463
5.0449	30.5235
5.0503	-6.512
5.0557	-21.6152
5.0611	-18.3093
5.0665	-6.9325
5.0719	-4.2654
5.0773	-14.4128
5.0827	-8.2318
5.0881	42.1015
5.0935	70.7427
5.0989	51.7954
5.1043	26.5454
5.1097	32.078
5.1151	26.98
5.1205	-2.0438
5.1259	-36.6021
5.1313	-14.9858
5.1367	-4.1608
5.1421	-12.7982
5.1475	-14.887
5.1529	5.0632
5.1583	-14.6019
5.1637	-44.9748
5.1691	-40.6944
5.1745	-74.2742
5.1799	-69.8773
5.1853	-36.8644
5.1907	-6.7007
5.1961	-22.071
5.2015	-9.8749
5.2069	-9.8463
5.2123	-36.6534
5.2177	2.7867
5.2231	-21.2914
5.2285	-38.5347
5.2339	-29.3999
5.2393	-78.0315
5.2447	-25.9054
5.2501	11.7037
5.2555	-3.9091
5.2609	-23.3323
5.2663	-13.0596
5.2717	-27.7475
5.2771	-46.7004
5.2825	-4.946
5.2879	26.6635
5.2933	5.2614
5.2987	-27.345
5.3041	-10.5402
5.3095	-9.4869
5.3149	-6.1158
5.3203	7.9962
5.3257	23.5962
5.3311	-27.4005
5.3365	-4.4099
5.3419	31.1273
5.3473	23.3002
5.3527	20.9161
5.3581	3.5431
5.3635	-14.9042
5.3689	-23.7889
5.3743	-21.0421
5.3797	9.3832
5.3851	3.5294
5.3905	-44.3414
5.3959	-65.1854
5.4013	-12.3975
5.4067	-5.1111
5.4121	-44.1921
5.4175	-45.7945
5.4229	9.229
5.4283	17.547
5.4337	-2.2082
5.4391	7.3075
5.4445	-23.5076
5.4499	-39.0174
5.4553	-33.9054
5.4607	-22.9573
5.4661	-47.8081
5.4715	-33.2622
5.4769	-8.8818
5.4823	-8.2382
5.4877	-18.9623
5.4931	-10.4761
5.4985	-22.9402
5.5039	-55.2834
5.5093	-9.5839
5.5147	-5.8807
5.5201	-29.6473
5.5255	-46.5922
5.5309	-8.0225
5.5363	3.67
5.5417	-1.2451
5.5471	-3.156
5.5525	16.9102
5.5579	-7.4822
5.5633	-9.1205
5.5687	11.8118
5.5741	25.9803
5.5795	46.3778
5.5849	18.6528
5.5903	-19.5157
5.5957	-18.9296
5.6011	-31.9904
5.6065	-40.5816
5.6119	-9.2243
5.6173	55.4106
5.6227	-14.7147
5.6281	-26.8032
5.6335	-11.7427
5.6389	-6.157
5.6443	-1.9316
5.6497	-39.1619
5.6551	-53.5309
5.6605	-24.1058
5.6659	2.1011
5.6713	9.5792
5.6767	-7.8931
5.6821	-32.1273
5.6875	-22.8069
5.6929	-10.1607
5.6983	3.2073
5.7037	17.9486
5.7091	30.4986
5.7145	5.3217
5.7199	0.6856
5.7253	0.2372
5.7307	-21.6411
5.7361	10.8058
5.7415	14.7414
5.7469	-4.4687
5.7523	-11.3603
5.7577	62.217
5.7631	30.6672
5.7685	-3.9972
5.7739	25.4458
5.7793	16.3045
5.7847	39.4555
5.7901	44.403
5.7955	18.763
5.8009	22.3486
5.8063	3.7295
5.8117	7.0561
5.8171	26.5971
5.8225	7.8033
5.8279	15.648
5.8333	32.9636
5.8387	43.1831
5.8441	32.0714
5.8495	18.9996
5.8549	11.3871
5.8603	14.7768
5.8657	31.7148
5.8711	36.5643
5.8765	30.7749
5.8819	37.9801
5.8873	65.5146
5.8927	32.0491
5.8981	51.9773
5.9035	69.1931
5.9089	47.2498
5.9143	68.255
5.9197	44.0915
5.9251	42.1612
5.9305	83.8
5.9359	87.2091
5.9413	63.7978
5.9467	58.7958
5.9521	74.2708
5.9575	67.2681
5.9629	40.3752
5.9683	32.9155
5.9737	34.2832
5.9791	9.0229
5.9845	27.8612
5.9899	38.3154
5.9953	32.4787
6.0007	22.3778
6.0061	26.5241
6.0115	34.9685
6.0169	42.3686
6.0223	45.6426
6.0277	45.3586
6.0331	29.7329
6.0385	27.5052
6.0439	48.51
6.0493	27.6734
6.0547	32.118
6.0601	89.3572
6.0655	201.3065
6.0709	335.8431
6.0763	676.593
6.0817	1206.1817
6.0871	1921.4319
6.0925	2844.8843
6.0979	3957.8068
6.1033	5137.6145
6.1087	6346.0606
6.1141	7567.6245
6.1195	8541.1153
6.1249	9331.6841
6.1303	9954.8467
6.1357	10363.2219
6.1411	10483.6675
6.1465	10042.6143
6.1519	8822.8661
6.1573	6974.6256
6.1627	4975.2841
6.1681	3109.3698
6.1735	1764.456
6.1789	907.991
6.1843	423.6264
6.1897	211.1227
6.1951	79.2926
6.2005	37.4282
6.2059	5.7168
6.2113	29.0603
6.2167	26.7088
6.2221	26.9113
6.2275	-9.4052
6.2329	15.1466
6.2383	21.1388
6.2437	30.4767
6.2491	9.592
6.2545	7.1687
6.2599	11.7623
6.2653	38.3784
6.2707	35.53
6.2761	52.3153
6.2815	123.6881
6.2869	97.7138
6.2923	50.0129
6.2977	41.6906
6.3031	13.0627
6.3085	7.1006
6.3139	-19.407
6.3193	-24.434
6.3247	-7.8582
6.3301	-13.0692
6.3355	-0.3764
6.3409	-1.8428
6.3463	25.0146
6.3517	8.8182
6.3571	19.6137
6.3625	21.3582
6.3679	-11.6549
6.3733	-33.5121
6.3787	-58.8029
6.3841	-19.5642
6.3895	-19.2956
6.3949	-11.2015
6.4003	-37.4963
6.4057	-17.7625
6.4111	-22.6283
6.4165	-20.0638
6.4219	-27.9789
6.4273	-22.2269
6.4327	-6.7727
6.4381	-19.2882
6.4435	-15.4088
6.4489	-32.3844
6.4543	-35.0037
6.4597	-29.9921
6.4651	-13.137
6.4705	-34.467
6.4759	-39.17
6.4813	-49.4718
6.4867	-27.5893
6.4921	-13.5309
6.4975	-10.8232
6.5029	-45.5422
6.5083	-22.8694
6.5137	4.0465
6.5191	-15.6504
6.5245	-35.198
6.5299	-67.0513
6.5353	-29.0684
6.5407	-18.144
6.5461	-32.673
6.5515	-34.3024
6.5569	-16.0346
6.5623	-52.8141
6.5677	-73.4388
6.5731	-66.3795
6.5785	-14.029
6.5839	-29.2478
6.5893	-31.4599
6.5947	-14.3687
6.6001	-43.5173
6.6055	-47.8147
6.6109	-3.0408
6.6163	-41.8877
6.6217	-68.2094
6.6271	2.7493
6.6325	11.0524
6.6379	-17.1995
6.6433	-24.6666
6.6487	3.3756
6.6541	-12.7684
6.6595	-10.2444
6.6649	-5.3179
6.6703	10.2611
6.6757	-41.9323
6.6811	-56.4305
6.6865	-11.814
6.6919	-31.5642
6.6973	11.4703
6.7027	29.5896
6.7081	62.5129
6.7135	-1.8191
6.7189	3.3289
6.7243	11.927
6.7297	24.7543
6.7351	9.117
6.7405	-27.3844
6.7459	-56.9179
6.7513	-4.128
6.7567	21.4698
6.7621	-21.3821
6.7675	-30.1158
6.7729	28.3642
6.7783	59.3003
6.7837	63.9031
6.7891	39.0416
6.7945	35.6822
6.7999	13.0887
6.8053	65.5593
6.8107	76.8335
6.8161	68.281
6.8215	65.951
6.8269	51.6388
6.8323	96.6698
6.8377	67.6289
6.8431	98.1943
6.8485	110.4147
6.8539	166.9968
6.8593	151.1211
6.8647	103.3933
6.8701	157.5807
6.8755	152.1149
6.8809	188.5031
6.8863	197.0002
6.8917	171.5247
6.8971	203.0696
6.9025	286.766
6.9079	301.8034
6.9133	309.346
6.9187	340.9523
6.9241	345.0262
6.9295	364.0556
6.9349	337.8134
6.9403	330.591
6.9457	264.2218
6.9511	232.7138
6.9565	212.7581
6.9619	233.3093
6.9673	240.3879
6.9727	227.0983
6.9781	247.0365
6.9835	277.2421
6.9889	253.3101
6.9943	279.7392
6.9997	271.6481
7.0051	289.8354
7.0105	272.1133
7.0159	241.0885
7.0213	297.6288
7.0267	288.7389
7.0321	314.3092
7.0375	327.0539
7.0429	326.357
7.0483	377.6982
7.0537	427.0301
7.0591	531.7216
7.0645	642.5146
7.0699	716.2319
7.0753	816.2425
7.0807	915.3176
7.0861	1061.0965
7.0915	1121.4373
7.0969	1162.0749
7.1023	1159.6511
7.1077	1242.6615
7.1131	1393.7249
7.1185	1604.2279
7.1239	1902.049
7.1293	2191.2018
7.1347	2280.5233
7.1401	2266.0064
7.1455	2073.613
7.1509	1890.3751
7.1563	1686.4183
7.1617	1442.6809
7.1671	1255.7005
7.1725	1165.6487
7.1779	1168.65
7.1833	1231.9883
7.1887	1370.6042
7.1941	1389.0551
7.1995	1461.0262
7.2049	1478.6584
7.2103	1444.5082
7.2157	1472.6316
7.2211	1537.7975
7.2265	1631.3061
7.2319	1749.0785
7.2373	2019.5644
7.2427	2463.9136
7.2481	3051.3557
7.2535	3869.4675
7.2589	4583.7633
7.2643	5307.4914
7.2697	5891.1865
7.2751	6298.4152
7.2805	6720.7788
7.2859	7355.1127
7.2913	8265.7818
7.2967	9288.7392
7.3021	10286.0874
7.3075	10925.5672
7.3129	11009.6169
7.3183	10581.8988
7.3237	9776.5269
7.3291	8189.2181
7.3345	6447.6994
7.3399	4920.8963
7.3453	3752.9418
7.3507	3027.1627
7.3561	2784.4731
7.3615	2775.064
7.3669	3028.3209
7.3723	3488.6609
7.3777	4103.3451
7.3831	4596.0692
7.3885	4825.3852
7.3939	4916.8782
7.3993	4787.1207
7.4047	4518.2576
7.4101	4351.6366
7.4155	4395.4752
7.4209	4505.9095
7.4263	4783.24
7.4317	5374.1691
7.4371	6068.8038
7.4425	6998.6608
7.4479	7759.7376
7.4533	8570.971
7.4587	9325.0919
7.4641	10652.916
7.4695	13152.9595
7.4749	16806.1118
7.4803	21572.1458
7.4857	27105.489
7.4911	32538.6651
7.4965	37336.8802
7.5019	41300.9056
7.5073	42815.4938
7.5127	43182.6046
7.5181	41782.5804
7.5235	35855.3785
7.5289	26391.1113
7.5343	15138.0728
7.5397	6613.7121
7.5451	2710.9353
7.5505	1413.917
7.5559	1046.5274
7.5613	853.0322
7.5667	693.2815
7.5721	538.9866
7.5775	480.5217
7.5829	432.3831
7.5883	386.6377
7.5937	436.6695
7.5991	450.5693
7.6045	487.54
7.6099	598.4002
7.6153	677.4629
7.6207	772.8129
7.6261	916.3757
7.6315	1109.3207
7.6369	1317.9494
7.6423	1479.7727
7.6477	1545.5072
7.6531	1524.7231
7.6585	1463.0523
7.6639	1385.1841
7.6693	1246.6795
7.6747	1143.1804
7.6801	1209.4476
7.6855	1406.3766
7.6909	1670.0247
7.6963	1909.7767
7.7017	2288.029
7.7071	2484.7415
7.7125	2518.582
7.7179	2326.6412
7.7233	1922.2933
7.7287	1387.8572
7.7341	900.0544
7.7395	469.1445
7.7449	226.8157
7.7503	130.3667
7.7557	66.2832
7.7611	110.3542
7.7665	97.8703
7.7719	105.6085
7.7773	122.1034
7.7827	130.3878
7.7881	128.7327
7.7935	109.5653
7.7989	85.973
7.8043	52.6182
7.8097	72.9425
7.8151	31.1067
7.8205	12.7667
7.8259	33.7987
7.8313	36.1406
7.8367	56.7853
7.8421	29.5315
7.8475	25.833
7.8529	-14.5035
7.8583	-6.9432
7.8637	13.8124
7.8691	-22.6921
7.8745	-9.2813
7.8799	-7.2108
7.8853	7.6342
7.8907	-27.1501
7.8961	-2.1546
7.9015	-13.505
7.9069	-48.3041
7.9123	-26.7044
7.9177	4.4109
7.9231	0.9988
7.9285	-9.1696
7.9339	-38.0706
7.9393	-51.0561
7.9447	-33.3649
7.9501	-18.8641
7.9555	20.2795
7.9609	-29.927
7.9663	-28.3933
7.9717	-4.8447
7.9771	-7.882
7.9825	-5.3029
7.9879	-6.5686
7.9933	29.4206
7.9987	-3.5041
8.0041	-18.8038
8.0095	-14.7774
8.0149	-8.4363
8.0203	-2.4313
8.0257	2.1358
8.0311	-23.699
8.0365	-32.5158
8.0419	14.3499
8.0473	-11.0643
8.0527	-27.6714
8.0581	-2.3228
8.0635	-30.8692
8.0689	-9.5999
8.0743	3.099
8.0797	2.8308
8.0851	-17.7825
8.0905	2.7169
8.0959	-12.7599
8.1013	13.7624
8.1067	9.0407
8.1121	18.8716
8.1175	33.0757
8.1229	3.5751
8.1283	-17.1687
8.1337	-18.3583
8.1391	24.9439
8.1445	12.6081
8.1499	22.4017
8.1553	23.6946
8.1607	-11.7225
8.1661	11.9528
8.1715	-23.1424
8.1769	0.7706
8.1823	-8.6825
8.1877	-3.2056
8.1931	-14.2506
8.1985	-41.0916
8.2039	-37.1479
8.2093	-37.6456
8.2147	-27.1049
8.2201	-40.6188
8.2255	-52.0021
8.2309	-0.9366
8.2363	24.841
8.2417	-18.113
8.2471	-47.9824
8.2525	0.3963
8.2579	-30.1494
8.2633	-50.3429
8.2687	-3.4576
8.2741	-14.0401
8.2795	-34.2746
8.2849	-32.8048
8.2903	-22.0819
8.2957	-8.4789
8.3011	-9.9797
8.3065	-2.9993
8.3119	3.5519
8.3173	4.0336
8.3227	6.2245
8.3281	-0.6458
8.3335	20.5443
8.3389	40.4141
8.3443	12.5199
8.3497	10.688
8.3551	4.3856
8.3605	15.4118
8.3659	37.4334
8.3713	35.8729
8.3767	-40.977
8.3821	-27.4906
8.3875	-25.4443
8.3929	-7.2363
8.3983	29.2211
8.4037	14.7051
8.4091	16.77
8.4145	49.3105
8.4199	40.3031
8.4253	40.7084
8.4307	-5.3508
8.4361	20.1133
8.4415	31.8709
8.4469	29.1167
8.4523	21.9602
8.4577	66.0109
8.4631	71.9455
8.4685	58.9
8.4739	74.2318
8.4793	65.0291
8.4847	76.365
8.4901	62.9213
8.4955	50.9507
8.5009	86.1123
8.5063	79.6161
8.5117	103.1138
8.5171	93.5081
8.5225	135.3103
8.5279	151.8382
8.5333	179.1829
8.5387	127.3848
8.5441	126.9201
8.5495	151.9306
8.5549	188.1366
8.5603	204.6027
8.5657	237.9597
8.5711	222.4888
8.5765	201.9559
8.5819	234.5125
8.5873	305.2023
8.5927	329.1591
8.5981	338.1599
8.6035	371.3166
8.6089	450.1567
8.6143	482.9723
8.6197	517.3699
8.6251	515.2438
8.6305	528.5574
8.6359	535.5249
8.6413	588.2583
8.6467	702.5663
8.6521	793.974
8.6575	891.731
8.6629	952.8331
8.6683	982.7947
8.6737	990.2164
8.6791	1042.5426
8.6845	1149.4699
8.6899	1298.0422
8.6953	1501.3
8.7007	1736.1523
8.7061	1973.9
8.7115	2139.8314
8.7169	2394.2839
8.7223	2603.4905
8.7277	2798.8054
8.7331	2901.5023
8.7385	2994.6559
8.7439	3222.2248
8.7493	3742.1429
8.7547	4270.4214
8.7601	4725.835
8.7655	5327.5094
8.7709	5947.4661
8.7763	6469.7945
8.7817	6629.8154
8.7871	6835.5892
8.7925	7487.5005
8.7979	8507.5438
8.8033	10352.1689
8.8087	12809.5122
8.8141	14824.0394
8.8195	15718.6998
8.8249	15231.7245
8.8303	13827.9647
8.8357	12616.7616
8.8411	12110.8933
8.8465	12517.5205
8.8519	14429.8613
8.8573	19636.1223
8.8627	28445.9954
8.8681	37285.0234
8.8735	41175.3713
8.8789	38289.5868
8.8843	29388.1462
8.8897	18940.1822
8.8951	10380.6093
8.9005	5219.7091
8.9059	2768.3193
8.9113	1822.296
8.9167	1384.7361
8.9221	1204.9079
8.9275	1054.3193
8.9329	1024.9078
8.9383	929.8814
8.9437	842.465
8.9491	813.1796
8.9545	820.1885
8.9599	767.9382
8.9653	723.3318
8.9707	719.8898
8.9761	747.7016
8.9815	746.3335
8.9869	731.4467
8.9923	729.0357
8.9977	730.9166
9.0031	719.1693
9.0085	743.2765
9.0139	771.8957
9.0193	856.0147
9.0247	1035.8936
9.0301	1254.1497
9.0355	1582.103
9.0409	1964.9
9.0463	2444.146
9.0517	3000.4496
9.0571	3504.68
9.0625	3802.0601
9.0679	3936.1741
9.0733	3719.4045
9.0787	3101.3654
9.0841	2247.8392
9.0895	1422.3923
9.0949	862.4256
9.1003	485.1164
9.1057	310.1352
9.1111	280.495
9.1165	260.2212
9.1219	246.5856
9.1273	304.4259
9.1327	411.7981
9.1381	585.9244
9.1435	742.9526
9.1489	817.6036
9.1543	754.9211
9.1597	612.3439
9.1651	430.5106
9.1705	283.2571
9.1759	107.0465
9.1813	68.0553
9.1867	43.5505
9.1921	31.9734
9.1975	23.4377
9.2029	12.359
9.2083	-22.9567
9.2137	-16.2082
9.2191	9.0875
9.2245	14.8113
9.2299	35.3234
9.2353	15.239
9.2407	-41.4462
9.2461	-37.5782
9.2515	-21.8572
9.2569	-18.1156
9.2623	5.6474
9.2677	8.4045
9.2731	-7.3401
9.2785	5.326
9.2839	-27.452
9.2893	-60.2167
9.2947	-32.3488
9.3001	-15.7731
9.3055	-7.1826
9.3109	-10.4323
9.3163	-17.6474
9.3217	-5.5644
9.3271	21.138
9.3325	-7.3805
9.3379	-6.1549
9.3433	-10.6702
9.3487	-26.6554
9.3541	-35.1854
9.3595	34.769
9.3649	16.8048
9.3703	-9.5499
9.3757	14.9131
9.3811	-7.9384
9.3865	-5.5198
9.3919	-1.1604
9.3973	14.9281
9.4027	23.612
9.4081	32.7924
9.4135	5.0088
9.4189	1.4982
9.4243	-5.4514
9.4297	-7.015
9.4351	24.2691
9.4405	26.2714
9.4459	30.774
9.4513	35.6354
9.4567	5.979
9.4621	9.4678
9.4675	17.3655
9.4729	31.9704
9.4783	9.1955
9.4837	10.6545
9.4891	23.5466
9.4945	14.1352
9.4999	-24.728
9.5053	-8.0878
9.5107	-3.0401
9.5161	25.5857
9.5215	-17.8561
9.5269	15.2452
9.5323	23.403
9.5377	11.6661
9.5431	9.5871
9.5485	11.0224
9.5539	-9.7745
9.5593	-5.0171
9.5647	-12.4562
9.5701	26.4262
9.5755	22.66
9.5809	-32.2237
9.5863	-27.9578
9.5917	-26.6901
9.5971	-31.2883
9.6025	4.9876
9.6079	-16.8713
9.6133	-17.6534
9.6187	7.1559
9.6241	40.27
9.6295	-2.4837
9.6349	-26.102
9.6403	-1.5387
9.6457	4.3316
9.6511	-4.8348
9.6565	-5.5677
9.6619	-10.0754
9.6673	-4.5122
9.6727	14.3646
9.6781	-17.5469
9.6835	0.9001
9.6889	-16.751
9.6943	-39.5901
9.6997	-32.2005
9.7051	6.3347
9.7105	27.6439
9.7159	-46.5873
9.7213	-2.2069
9.7267	-19.6834
9.7321	-22.0433
9.7375	-11.4959
9.7429	-19.8491
9.7483	-38.611
9.7537	-25.1962
9.7591	-22.9447
9.7645	-4.9782
9.7699	1.6457
9.7753	-22.9313
9.7807	-22.807
9.7861	4.1179
9.7915	-4.8932
9.7969	2.5323
9.8023	-44.3904
9.8077	-33.8838
9.8131	3.5209
9.8185	27.2927
9.8239	11.6321
9.8293	-10.3218
9.8347	-12.3962
9.8401	10.512
9.8455	8.1068
9.8509	26.0752
9.8563	-20.4663
9.8617	-8.2551
9.8671	-9.2929
9.8725	-18.1557
9.8779	-14.2791
9.8833	-28.5755
9.8887	6.303
9.8941	17.4215
9.8995	12.8965
9.9049	-49.3669
9.9103	-12.8246
9.9157	-15.5111
9.9211	-68.2387
9.9265	-37.2968
9.9319	-8.6081
9.9373	-38.0443
9.9427	11.3927
9.9481	30.3979
9.9535	47.4062
9.9589	20.9155
9.9643	-2.6273
9.9697	10.329
9.9751	-10.6736
9.9805	18.5153
9.9859	19.6237
9.9913	-16.0736
9.9967	-6.2778
10.0021	17.1355
10.0075	27.0567
10.0129	62.8402
10.0183	64.1797
10.0237	48.5462
10.0291	65.2393
10.0345	65.6852
10.0399	62.9285
10.0453	26.6733
10.0507	19.0899
10.0561	60.5593
10.0615	60.347
10.0669	32.3683
10.0723	38.2366
10.0777	66.3027
10.0831	61.1248
10.0885	68.0689
10.0939	84.9582
10.0993	91.1719
10.1047	83.4285
10.1101	98.3795
10.1155	115.1736
10.1209	222.0295
10.1263	393.4858
10.1317	759.5318
10.1371	1352.3977
10.1425	2190.2162
10.1479	3313.3883
10.1533	4612.7423
10.1587	5827.2871
10.1641	6817.7234
10.1695	7252.0425
10.1749	7143.622
10.1803	6505.4316
10.1857	5265.4673
10.1911	3884.7747
10.1965	2729.742
10.2019	1770.6449
10.2073	1076.1547
10.2127	618.0639
10.2181	362.7926
10.2235	182.0299
10.2289	95.1322
10.2343	58.5981
10.2397	-7.8181
10.2451	-10.1049
10.2505	-5.3655
10.2559	0.7373
10.2613	34.2146
10.2667	42.6006
10.2721	39.4731
10.2775	-14.6782
10.2829	-18.7239
10.2883	-10.5783
10.2937	38.782
10.2991	67.8252
10.3045	8.0577
10.3099	-4.0167
10.3153	-23.6636
10.3207	-26.0341
10.3261	-15.9437
10.3315	-6.9099
10.3369	10.3884
10.3423	27.5762
10.3477	10.2095
10.3531	4.4295
10.3585	37.1046
10.3639	-16.7598
10.3693	-8.2466
10.3747	10.8866
10.3801	16.9122
10.3855	30.8905
10.3909	35.0448
10.3963	1.3308
10.4017	-45.7715
10.4071	-27.2353
10.4125	-47.881
10.4179	-49.9455
10.4233	19.7574
10.4287	1.4141
10.4341	-3.455
10.4395	-35.006
10.4449	-51.4962
10.4503	-45.1986
10.4557	-13.2545
10.4611	-40.6279
10.4665	-38.9588
10.4719	-16.1386
10.4773	33.0409
10.4827	10.6623
10.4881	-23.1619
10.4935	-36.1362
10.4989	19.7191
10.5043	27.8929
10.5097	3.6821
10.5151	-7.0768
10.5205	-7.9197
10.5259	9.1502
10.5313	-7.7734
10.5367	26.0075
10.5421	34.0478
10.5475	3.0084
10.5529	-10.7296
10.5583	13.7231
10.5637	6.0671
10.5691	-5.4225
10.5745	-9.8575
10.5799	-5.6908
10.5853	9.3457
10.5907	16.1496
10.5961	19.1416
10.6015	55.6573
10.6069	38.063
10.6123	-8.3425
10.6177	-63.5065
10.6231	-16.9825
10.6285	-3.0824
10.6339	-30.4109
10.6393	-20.1562
10.6447	-39.8052
10.6501	-26.2902
10.6555	-3.174
10.6609	-12.5988
10.6663	-38.5033
10.6717	4.084
10.6771	-18.7879
10.6825	-1.6704
10.6879	42.3625
10.6933	13.3107
10.6987	-36.3753
10.7041	15.9638
10.7095	9.7531
10.7149	-11.3423
10.7203	7.6115
10.7257	29.7699
10.7311	31.0872
10.7365	2.8955
10.7419	21.5385
10.7473	-5.1076
10.7527	-24.5708
10.7581	14.1284
10.7635	20.059
10.7689	-7.6831
10.7743	-14.6042
10.7797	2.8281
10.7851	-19.1636
10.7905	-29.7358
10.7959	-2.6054
10.8013	29.441
10.8067	21.4498
10.8121	17.9328
10.8175	18.1401
10.8229	2.8393
10.8283	52.7579
10.8337	32.1045
10.8391	27.5283
10.8445	29.316
10.8499	14.8189
10.8553	27.3539
10.8607	-22.1509
10.8661	-12.8667
10.8715	1.2042
10.8769	0.682
10.8823	-36.5148
10.8877	-0.0785
10.8931	-34.3177
10.8985	-3.4934
10.9039	7.3358
10.9093	-2.9819
10.9147	-0.1775
10.9201	10.099
10.9255	5.7366
10.9309	11.0152
10.9363	3.2526
10.9417	-9.5136
10.9471	-12.5926
10.9525	3.6362
10.9579	32.9214
10.9633	16.5828
10.9687	-9.7146
10.9741	-0.2746
10.9795	1.8078
10.9849	0.3256
10.9903	8.7495
10.9957	-3.2936
11.0011	-4.5584
11.0065	-7.3922
11.0119	-19.2944
11.0173	-26.6609
11.0227	-18.154
11.0281	-22.2949
11.0335	-1.9879
11.0389	25.0998
11.0443	6.5111
11.0497	3.0054
11.0551	1.8541
11.0605	6.8349
11.0659	-22.9211
11.0713	-23.9322
11.0767	7.4374
11.0821	-11.6777
11.0875	2.4772
11.0929	3.2678
11.0983	-4.8664
11.1037	-43.9067
11.1091	2.3352
11.1145	-9.8053
11.1199	-2.537
11.1253	-6.3135
11.1307	29.6507
11.1361	-2.0223
11.1415	18.5101
11.1469	-4.5591
11.1523	-51.4292
11.1577	-38.9971
11.1631	-16.0521
11.1685	-5.3409
11.1739	16.5455
11.1793	11.8233
11.1847	7.232
11.1901	4.4277
11.1955	-23.0299
11.2009	-20.871
11.2063	10.6035
11.2117	33.2674
11.2171	9.1712
11.2225	-4.687
11.2279	9.7991
11.2333	-2.8126
11.2387	13.8293
11.2441	15.6143
11.2495	-26.4347
11.2549	1.5961
11.2603	-1.4793
11.2657	29.5774
11.2711	19.3045
11.2765	23.8048
11.2819	59.4
11.2873	-3.0556
11.2927	15.9444
11.2981	-19.7386
11.3035	-25.8049
11.3089	-2.2163
11.3143	0.0789
11.3197	-19.8419
11.3251	-13.9775
11.3305	-14.1374
11.3359	-10.1004
11.3413	9.2795
11.3467	8.5074
11.3521	-14.8465
11.3575	18.8894
11.3629	-12.6255
11.3683	0.6831
11.3737	22.0978
11.3791	-24.6494
11.3845	-38.4542
11.3899	-25.3896
11.3953	18.9138
11.4007	10.6671
11.4061	-2.2192
11.4115	7.6128
11.4169	-28.3483
11.4223	-14.7675
11.4277	31.5934
11.4331	-12.7985
11.4385	-22.6857
11.4439	22.5177
11.4493	41.9675
11.4547	36.8072
11.4601	0.4546
11.4655	-22.1366
11.4709	-12.975
11.4763	23.349
11.4817	2.2395
11.4871	-6.5359
11.4925	-27.1114
11.4979	19.7034
11.5033	5.2483
11.5087	-19.8827
11.5141	5.4506
11.5195	14.0628
11.5249	1.5385
11.5303	8.3646
11.5357	-19.6623
11.5411	-18.8423
11.5465	-1.5343
11.5519	-33.0955
11.5573	-12.6163
11.5627	-17.2143
11.5681	-32.7369
11.5735	-5.3827
11.5789	9.7965
11.5843	13.6183
11.5897	-3.3019
11.5951	1.846
11.6005	37.459
11.6059	14.6611
11.6113	-25.08
11.6167	7.0156
11.6221	9.2587
11.6275	-4.2423
11.6329	-9.1289
11.6383	-23.3398
11.6437	-27.6704
11.6491	-27.917
11.6545	-14.8609
11.6599	-17.209
11.6653	20.6371
11.6707	-24.9872
11.6761	-15.5687
11.6815	-17.5207
11.6869	15.1264
11.6923	9.5321
11.6977	4.8895
11.7031	8.2644
11.7085	54.7695
11.7139	-18.856
11.7193	-0.7757
11.7247	0.9091
11.7301	23.9365
11.7355	-6.2504
11.7409	1.0419
11.7463	-4.93
11.7517	-0.9091
11.7571	-3.7972
11.7625	-38.5882
11.7679	-24.1768
11.7733	6.5282
11.7787	-15.269
11.7841	15.677
11.7895	-9.4321
11.7949	-14.9822
11.8003	39.7817
11.8057	-7.1265
11.8111	7.4112
11.8165	5.6434
11.8219	19.734
11.8273	40.5984
11.8327	-1.0723
11.8381	-51.1764
11.8435	2.0065
11.8489	32.8776
11.8543	24.9425
11.8597	4.0843
11.8651	11.7015
11.8705	10.6138
11.8759	37.236
11.8813	16.5758
11.8867	-27.6449
11.8921	-1.514
11.8975	-6.3936
11.9029	-23.5705
11.9083	-26.0891
11.9137	-37.5293
11.9191	-14.0832
11.9245	8.1464
11.9299	-28.8995
11.9353	2.1607
11.9407	36.1724
11.9461	32.404
11.9515	20.8153
11.9569	21.3828
11.9623	4.8488
11.9677	-11.7947
11.9731	10.8609
11.9785	36.4917
11.9839	29.1452
11.9893	21.4331
11.9947	8.167
12.0001	22.4004
12.0055	-6.7962
12.0109	-0.7194
12.0163	-11.7817
12.0217	-21.4786
12.0271	-8.5876
12.0325	-1.4007
12.0379	-17.6998
12.0433	18.3738
12.0487	-17.9591
12.0541	4.5971
12.0595	13.5781
12.0649	30.5205
12.0703	53.0311
12.0757	40.3697
12.0811	28.8954
12.0865	-79.5145
12.0919	-28.3343
12.0973	-16.6193
12.1027	-14.0812
12.1081	-3.8517
12.1135	-5.1612
12.1189	13.4067
12.1243	8.7061
12.1297	-9.8215
12.1351	10.59
12.1405	-20.0614
12.1459	12.4201
12.1513	-13.2937
12.1567	-32.0832
12.1621	19.2403
12.1675	7.9276
12.1729	-5.9067
12.1783	-9.4389
12.1837	-3.9955
12.1891	-10.0568
12.1945	-15.5048
12.1999	-24.0712
12.2053	-34.8462
12.2107	-20.3709
12.2161	-3.0931
12.2215	-36.9488
12.2269	-38.7279
12.2323	-8.826
12.2377	1.2395
12.2431	-20.3735
12.2485	-11.6524
12.2539	34.7275
12.2593	-65.9209
12.2647	-1.3397
12.2701	49.624
12.2755	25.3745
12.2809	17.5411
12.2863	10.5653
12.2917	8.7121
12.2971	0.1733
12.3025	-46.5489
12.3079	-18.8973
12.3133	-19.6118
12.3187	-51.1469
12.3241	-38.0375
12.3295	-18.4292
12.3349	-34.354
12.3403	-26.6057
12.3457	20.8098
12.3511	-5.8873
12.3565	10.887
12.3619	-13.2934
12.3673	-27.8695
12.3727	0.2137
12.3781	2.1492
12.3835	9.3309
12.3889	22.5153
12.3943	-32.4564
12.3997	-8.5656
12.4051	-49.7658
12.4105	-20.9726
12.4159	-22.8623
12.4213	22.5746
12.4267	38.4081
12.4321	36.7813
12.4375	12.8946
12.4429	15.1749
12.4483	30.8689
12.4537	-23.5583
12.4591	10.1666
12.4645	18.136
12.4699	-19.8236
12.4753	0.1273
12.4807	10.8815
12.4861	-43.5102
12.4915	-18.9849
12.4969	65.3345
12.5023	-18.7972
12.5077	-13.4194
12.5131	11.1379
12.5185	31.4732
12.5239	-4.0588
12.5293	14.4679
12.5347	92.2609
12.5401	38.4331
12.5455	-12.3374
12.5509	-10.6871
12.5563	10.1248
12.5617	50.0158
12.5671	63.6581
12.5725	-24.0578
12.5779	-7.7012
12.5833	2.3259
12.5887	28.1268
12.5941	48.4196
12.5995	62.9455
12.6049	73.2321
12.6103	28.0883
12.6157	37.1452
12.6211	42.6203
12.6265	10.6319
12.6319	50.5907
12.6373	13.8869
12.6427	6.697
12.6481	21.884
12.6535	-7.2839
12.6589	3.0773
12.6643	22.1917
12.6697	8.6681
12.6751	7.4688
12.6805	-24.1879
12.6859	-11.8805
12.6913	10.6572
12.6967	25.3776
12.7021	70.3025
[truncated: 80 more rows]
