# Supplementary material for: Improvement of Peak Integration in Capillary Electrophoresis: Reference Data Set No. 1
Source: Electrophoresis. 2026 Mar 11;47(4):276–94. doi: 10.1002/elps.70077 (PMC13084974; doi:10.1002/elps.70077)
Supplement: Supplementary file 2 — Supporting File 2: elps70077‐sup‐0002‐RawElectropherograms.zip. [file ELPS-47--s002.zip › Raw Electropherograms/com2-type1-sam12-R.csv]

1.9075	0
1.9129	0
1.9183	0
1.9237	0
1.9291	0
1.9345	0
1.9399	0
1.9453	0
1.9507	0
1.9561	0
1.9615	0
1.9669	0
1.9723	0
1.9777	0
1.9831	0
1.9885	0
1.9939	0
1.9993	0
2.0047	0
2.0101	0
2.0155	0
2.0209	-92.2755
2.0263	-80.7247
2.0317	-18.4846
2.0371	180.5569
2.0425	645.4352
2.0479	713.5432
2.0533	396.0642
2.0587	239.8473
2.0641	632.2827
2.0695	659.2356
2.0749	623.3181
2.0803	587.1146
2.0857	545.8174
2.0911	472.8995
2.0965	505.2676
2.1019	505.8264
2.1073	424.7206
2.1127	404.4278
2.1181	446.0197
2.1235	446.3432
2.1289	407.5057
2.1343	442.7129
2.1397	453.3289
2.1451	444.8281
2.1505	437.6268
2.1559	449.9655
2.1613	391.899
2.1667	387.4356
2.1721	427.804
2.1775	449.7683
2.1829	429.0616
2.1883	420.344
2.1937	387.0701
2.1991	305.2667
2.2045	341.9104
2.2099	341.2451
2.2153	338.1704
2.2207	371.2956
2.2261	379.4251
2.2315	355.4482
2.2369	307.6605
2.2423	264.2376
2.2477	296.4325
2.2531	288.074
2.2585	262.8401
2.2639	239.4403
2.2693	224.8927
2.2747	257.5886
2.2801	271.1471
2.2855	274.5345
2.2909	320.9544
2.2963	266.4336
2.3017	248.9056
2.3071	267.8449
2.3125	264.5079
2.3179	270.2882
2.3233	257.5431
2.3287	229.2521
2.3341	198.2854
2.3395	184.4724
2.3449	183.993
2.3503	166.5054
2.3557	123.7646
2.3611	138.4568
2.3665	136.15
2.3719	100.6132
2.3773	64.2377
2.3827	145.1622
2.3881	129.14
2.3935	110.8271
2.3989	145.1986
2.4043	202.0011
2.4097	146.7664
2.4151	96.162
2.4205	95.1998
2.4259	122.5373
2.4313	81.0903
2.4367	107.558
2.4421	161.7586
2.4475	122.2547
2.4529	87.2498
2.4583	92.7783
2.4637	116.2817
2.4691	119.3204
2.4745	83.2269
2.4799	83.995
2.4853	86.5099
2.4907	53.7536
2.4961	34.6878
2.5015	73.4275
2.5069	99.4945
2.5123	75.9466
2.5177	74.7042
2.5231	91.9913
2.5285	82.9594
2.5339	41.2898
2.5393	22.4411
2.5447	22.5799
2.5501	13.6257
2.5555	7.9878
2.5609	50.5042
2.5663	46.9882
2.5717	11.6633
2.5771	-3.804
2.5825	61.9347
2.5879	75.7742
2.5933	71.7369
2.5987	46.4589
2.6041	-5.2027
2.6095	17.6142
2.6149	99.3415
2.6203	137.1013
2.6257	59.3725
2.6311	26.3529
2.6365	54.3632
2.6419	67.6159
2.6473	30.6969
2.6527	37.1422
2.6581	21.0689
2.6635	31.0142
2.6689	61.8251
2.6743	0.7428
2.6797	-32.352
2.6851	-15.2576
2.6905	27.6349
2.6959	24.0366
2.7013	-47.7822
2.7067	-58.4269
2.7121	-0.4358
2.7175	54.7101
2.7229	41.4767
2.7283	3.8795
2.7337	-20.1249
2.7391	-3.3363
2.7445	0.0689
2.7499	38.3796
2.7553	75.2463
2.7607	63.6776
2.7661	25.2024
2.7715	5.3281
2.7769	-18.812
2.7823	-50.7715
2.7877	-9.2719
2.7931	-3.1424
2.7985	19.4409
2.8039	49.8394
2.8093	-57.4581
2.8147	-50.1686
2.8201	-16.5504
2.8255	-10.1497
2.8309	-25.8463
2.8363	-15.0836
2.8417	-28.3784
2.8471	-58.7137
2.8525	-57.2168
2.8579	-44.807
2.8633	-44.5992
2.8687	-47.6837
2.8741	-35.527
2.8795	-32.3849
2.8849	-42.3001
2.8903	-49.3844
2.8957	-41.2604
2.9011	-52.3178
2.9065	-63.7017
2.9119	-59.9322
2.9173	-38.2619
2.9227	-35.9105
2.9281	-8.8366
2.9335	-21.708
2.9389	-86.1418
2.9443	-75.3342
2.9497	-34.3088
2.9551	-18.7124
2.9605	-51.1924
2.9659	-111.4021
2.9713	-69.4396
2.9767	-42.7059
2.9821	-56.9584
2.9875	-64.9738
2.9929	-68.5959
2.9983	-78.3162
3.0037	-80.4979
3.0091	-58.8001
3.0145	-89.2556
3.0199	-95.4422
3.0253	-93.1638
3.0307	-107.4686
3.0361	-52.234
3.0415	-28.8879
3.0469	-28.6301
3.0523	-30.4707
3.0577	-45.2298
3.0631	-59.6339
3.0685	-81.6936
3.0739	-106.9219
3.0793	-93.466
3.0847	-59.389
3.0901	-27.1183
3.0955	-8.55
3.1009	-7.7965
3.1063	-37.6359
3.1117	-53.3744
3.1171	-54.1544
3.1225	-74.5278
3.1279	-75.281
3.1333	-59.0953
3.1387	-31.4072
3.1441	-4.1757
3.1495	-30.1482
3.1549	-32.3269
3.1603	-3.2757
3.1657	33.7548
3.1711	16.7499
3.1765	24.6588
3.1819	39.8319
3.1873	40.4378
3.1927	73.0227
3.1981	75.9363
3.2035	80.1727
3.2089	95.5984
3.2143	51.4754
3.2197	51.1489
3.2251	66.1966
3.2305	81.3605
3.2359	114.7179
3.2413	117.5558
3.2467	96.0935
3.2521	67.5174
3.2575	61.6806
3.2629	83.61
3.2683	102.8513
3.2737	99.6125
3.2791	64.6017
3.2845	71.9456
3.2899	80.5924
3.2953	81.89
3.3007	77.3851
3.3061	52.9838
3.3115	23.9808
3.3169	31.657
3.3223	93.0576
3.3277	77.5347
3.3331	47.7214
3.3385	49.3732
3.3439	87.5225
3.3493	66.6093
3.3547	56.8622
3.3601	49.0014
3.3655	35.1671
3.3709	27.2878
3.3763	41.3794
3.3817	50.2973
3.3871	38.4021
3.3925	6.6011
3.3979	28.3411
3.4033	44.4818
3.4087	35.6486
3.4141	10.3695
3.4195	-3.8775
3.4249	17.3103
3.4303	49.2155
3.4357	50.7034
3.4411	34.945
3.4465	2.3029
3.4519	6.249
3.4573	76.3234
3.4627	40.4642
3.4681	18.7945
3.4735	8.3703
3.4789	0.7304
3.4843	40.7798
3.4897	79.4073
3.4951	74.5783
3.5005	29.0056
3.5059	33.189
3.5113	45.5145
3.5167	37.5417
3.5221	18.5936
3.5275	37.564
3.5329	20.6171
3.5383	21.0969
3.5437	27.167
3.5491	-12.8878
3.5545	45.5939
3.5599	61.2426
3.5653	40.3753
3.5707	50.7304
3.5761	50.6424
3.5815	36.4008
3.5869	23.3737
3.5923	30.1576
3.5977	55.2198
3.6031	47.1219
3.6085	42.0872
3.6139	71.04
3.6193	87.3648
3.6247	48.2224
3.6301	7.1443
3.6355	-1.6117
3.6409	3.1149
3.6463	59.2382
3.6517	37.9078
3.6571	-46.1577
3.6625	24.7985
3.6679	23.9982
3.6733	19.0138
3.6787	23.1964
3.6841	0.6632
3.6895	43.1806
3.6949	64.5968
3.7003	54.9429
3.7057	45.1481
3.7111	60.0425
3.7165	45.6207
3.7219	29.8128
3.7273	48.492
3.7327	14.9223
3.7381	-23.7025
3.7435	-33.5329
3.7489	-4.0646
3.7543	-5.4757
3.7597	-2.1981
3.7651	-15.8809
3.7705	-51.6609
3.7759	-52.1134
3.7813	-54.5218
3.7867	-36.8895
3.7921	-5.9726
3.7975	-23.8014
3.8029	-56.1613
3.8083	-55.3649
3.8137	-26.3016
3.8191	-18.4063
3.8245	-0.4052
3.8299	4.2975
3.8353	-12.356
3.8407	-42.1797
3.8461	-11.7496
3.8515	19.6619
3.8569	14.8151
3.8623	-35.9836
3.8677	-2.3053
3.8731	1.2251
3.8785	-26.4554
3.8839	-47.2703
3.8893	18.2793
3.8947	27.5677
3.9001	8.431
3.9055	-2.5958
3.9109	-6.5278
3.9163	-12.7941
3.9217	-33.2319
3.9271	-52.2195
3.9325	-9.2305
3.9379	-10.3658
3.9433	-13.82
3.9487	13.9696
3.9541	85.76
3.9595	77.4576
3.9649	79.985
3.9703	100.8255
3.9757	101.205
3.9811	162.4513
3.9865	324.8037
3.9919	574.5268
3.9973	904.4364
4.0027	1384.114
4.0081	2078.9761
4.0135	2966.8894
4.0189	4051.5015
4.0243	5370.7912
4.0297	6733.1121
4.0351	7904.2405
4.0405	8731.6091
4.0459	9339.2417
4.0513	9354.5714
4.0567	8967.9998
4.0621	8248.2646
4.0675	7082.1671
4.0729	5897.7228
4.0783	4803.6322
4.0837	3780.4211
4.0891	2727.8945
4.0945	1942.4597
4.0999	1337.7749
4.1053	891.3879
4.1107	631.991
4.1161	374.4414
4.1215	210.6814
4.1269	129.5079
4.1323	85.1784
4.1377	95.3362
4.1431	76.6188
4.1485	44.8885
4.1539	34.0488
4.1593	21.012
4.1647	13.1588
4.1701	10.5474
4.1755	5.953
4.1809	-23.5004
4.1863	27.5831
4.1917	43.369
4.1971	-10.1066
4.2025	42.1696
4.2079	36.4839
4.2133	22.6065
4.2187	14.4988
4.2241	-31.8509
4.2295	-5.217
4.2349	3.1613
4.2403	-24.4347
4.2457	-40.3318
4.2511	3.6223
4.2565	19.9636
4.2619	5.6507
4.2673	-3.2446
4.2727	-0.5409
4.2781	8.6363
4.2835	-6.2953
4.2889	-59.2364
4.2943	-17.86
4.2997	-14.8355
4.3051	-39.1224
4.3105	-52.8035
4.3159	-28.3895
4.3213	-7.7854
4.3267	-1.2421
4.3321	-14.3085
4.3375	-46.9852
4.3429	-10.7671
4.3483	12.5451
4.3537	-5.8059
4.3591	-5.9023
4.3645	22.3486
4.3699	19.2128
4.3753	-16.8737
4.3807	-33.7918
4.3861	-10.6021
4.3915	-7.211
4.3969	-22.9641
4.4023	-21.4017
4.4077	27.6696
4.4131	23.9104
4.4185	-15.542
4.4239	-38.7011
4.4293	-34.3238
4.4347	-17.5639
4.4401	-4.8972
4.4455	-6.098
4.4509	-5.0279
4.4563	-15.4837
4.4617	3.0054
4.4671	50.9195
4.4725	8.1671
4.4779	-8.527
4.4833	-6.211
4.4887	0.3994
4.4941	3.2308
4.4995	22.1182
4.5049	8.1852
4.5103	-21.5506
4.5157	15.2696
4.5211	30.953
4.5265	52.5173
4.5319	53.676
4.5373	-15.8253
4.5427	-8.0418
4.5481	3.7305
4.5535	-10.2895
4.5589	-50.5082
4.5643	-36.4372
4.5697	-16.5925
4.5751	-9.2272
4.5805	-18.9389
4.5859	-24.5911
4.5913	-28.0178
4.5967	-26.3973
4.6021	-10.5194
4.6075	37.6142
4.6129	25.5968
4.6183	-4.0133
4.6237	-16.3769
4.6291	-4.7616
4.6345	-3.645
4.6399	-16.4078
4.6453	-22.6609
4.6507	19.3262
4.6561	16.1149
4.6615	-6.2558
4.6669	-31.4262
4.6723	-47.8929
4.6777	-25.7047
4.6831	-22.8239
4.6885	-32.9446
4.6939	-22.4495
4.6993	18.125
4.7047	13.5022
4.7101	-3.4668
4.7155	9.4969
4.7209	-1.5673
4.7263	-10.1673
4.7317	-6.1842
4.7371	12.8905
4.7425	31.5563
4.7479	9.675
4.7533	-20.72
4.7587	-37.1839
4.7641	-43.8641
4.7695	-58.4325
4.7749	-36.096
4.7803	20.1831
4.7857	39.5546
4.7911	6.6998
4.7965	-25.7174
4.8019	-29.0015
4.8073	8.6816
4.8127	25.9547
4.8181	-10.067
4.8235	-42.9415
4.8289	8.6183
4.8343	20.284
4.8397	3.1997
4.8451	-20.1804
4.8505	-25.0752
4.8559	9.5769
4.8613	-11.6117
4.8667	-25.859
4.8721	16.6837
4.8775	17.2078
4.8829	-5.9486
4.8883	-16.8781
4.8937	2.3742
4.8991	28.8784
4.9045	-2.9916
4.9099	-29.2962
4.9153	-28.5492
4.9207	-40.6449
4.9261	-30.0214
4.9315	-16.6284
4.9369	-20.2111
4.9423	-54.3446
4.9477	-29.903
4.9531	-8.777
4.9585	-1.2389
4.9639	7.6007
4.9693	5.656
4.9747	22.9462
4.9801	31.0999
4.9855	-2.464
4.9909	-2.2509
4.9963	9.3023
5.0017	18.6591
5.0071	24.266
5.0125	53.6129
5.0179	55.546
5.0233	10.7856
5.0287	-57.5431
5.0341	-27.4389
5.0395	-22.0195
5.0449	-22.215
5.0503	-8.6788
5.0557	17.0272
5.0611	15.9008
5.0665	11.1194
5.0719	12.7133
5.0773	15.2879
5.0827	-7.6959
5.0881	-5.9528
5.0935	8.1831
5.0989	-8.1675
5.1043	-3.7991
5.1097	-20.4487
5.1151	-32.8253
5.1205	-5.2376
5.1259	-17.2523
5.1313	8.4894
5.1367	26.8859
5.1421	-0.5258
5.1475	39.7309
5.1529	40.878
5.1583	28.8448
5.1637	26.813
5.1691	2.5313
5.1745	4.5694
5.1799	10.8071
5.1853	9.1565
5.1907	11.4262
5.1961	1.6991
5.2015	-0.2363
5.2069	-1.2856
5.2123	-33.6789
5.2177	-22.1839
5.2231	-33.7715
5.2285	-45.122
5.2339	14.4833
5.2393	-3.5473
5.2447	3.5066
5.2501	19.4006
5.2555	-8.9093
5.2609	-8.0566
5.2663	-23.1204
5.2717	-26.7445
5.2771	9.8877
5.2825	19.7583
5.2879	12.0433
5.2933	2.1645
5.2987	-2.6642
5.3041	-15.4348
5.3095	-31.224
5.3149	-45.4415
5.3203	-48.3442
5.3257	-20.84
5.3311	-14.0234
5.3365	-4.5612
5.3419	11.9138
5.3473	11.7253
5.3527	-6.8375
5.3581	-28.6937
5.3635	-42.5978
5.3689	-37.484
5.3743	-18.7678
5.3797	1.913
5.3851	12.2094
5.3905	2.8855
5.3959	10.4312
5.4013	14.009
5.4067	2.5437
5.4121	-27.4651
5.4175	-47.2831
5.4229	-40.2087
5.4283	-26.0899
5.4337	-25.3693
5.4391	-43.465
5.4445	-42.5933
5.4499	-33.6812
5.4553	-27.9471
5.4607	-26.0603
5.4661	17.9608
5.4715	38.1502
5.4769	17.2023
5.4823	2.7343
5.4877	-46.5539
5.4931	-46.8257
5.4985	-13.8418
5.5039	-37.9008
5.5093	-26.0541
5.5147	-15.4389
5.5201	-11.3357
5.5255	0.4279
5.5309	33.3047
5.5363	-17.8072
5.5417	-63.7221
5.5471	-3.0806
5.5525	-38.5959
5.5579	-38.3366
5.5633	-24.9633
5.5687	-27.3897
5.5741	15.2313
5.5795	-15.1428
5.5849	-39.656
5.5903	-16.7985
5.5957	-36.1527
5.6011	-1.6309
5.6065	14.5318
5.6119	-9.2797
5.6173	-7.2105
5.6227	3.0233
5.6281	-3.9424
5.6335	-17.9968
5.6389	-3.9099
5.6443	-37.298
5.6497	-27.6799
5.6551	-4.1507
5.6605	-49.038
5.6659	-41.1199
5.6713	-22.0718
5.6767	-9.3127
5.6821	-4.1418
5.6875	25.5428
5.6929	34.7819
5.6983	16.5633
5.7037	-20.1833
5.7091	-27.6362
5.7145	-19.5045
5.7199	0.1306
5.7253	19.5482
5.7307	-1.6229
5.7361	-9.2527
5.7415	-25.0514
5.7469	-39.8341
5.7523	12.3414
5.7577	-3.4183
5.7631	-29.9428
5.7685	-28.5123
5.7739	12.4165
5.7793	7.597
5.7847	1.0141
5.7901	3.736
5.7955	6.4594
5.8009	14.3918
5.8063	-3.4153
5.8117	-23.6777
5.8171	-7.8904
5.8225	17.3314
5.8279	-5.9791
5.8333	-27.6378
5.8387	7.6576
5.8441	50.9545
5.8495	41.0806
5.8549	32.5954
5.8603	59.2154
5.8657	55.2013
5.8711	65.7496
5.8765	71.848
5.8819	65.1541
5.8873	67.0036
5.8927	62.7479
5.8981	66.802
5.9035	73.9242
5.9089	56.5222
5.9143	53.3516
5.9197	69.8792
5.9251	82.4768
5.9305	53.2724
5.9359	52.9671
5.9413	51.9335
5.9467	53.0041
5.9521	66.4499
5.9575	41.418
5.9629	40.2252
5.9683	51.261
5.9737	52.1053
5.9791	65.3598
5.9845	58.8582
5.9899	43.6404
5.9953	30.3383
6.0007	9.7939
6.0061	-3.4332
6.0115	0.9903
6.0169	22.7409
6.0223	37.6281
6.0277	31.7777
6.0331	30.3678
6.0385	42.3974
6.0439	57.2843
6.0493	75.0442
6.0547	74.8059
6.0601	88.2458
6.0655	198.9961
6.0709	431.0564
6.0763	761.6338
6.0817	1243.9041
6.0871	1985.3256
6.0925	2924.9808
6.0979	4030.8578
6.1033	5228.563
6.1087	6447.8852
6.1141	7643.5141
6.1195	8733.8002
6.1249	9619.9131
6.1303	10188.1642
6.1357	10410.351
6.1411	10404.655
6.1465	9910.282
6.1519	8615.7656
6.1573	6709.9954
6.1627	4642.3649
6.1681	2853.0571
6.1735	1635.7958
6.1789	811.1291
6.1843	368.3152
6.1897	144.6808
6.1951	81.7436
6.2005	36.6072
6.2059	6.4529
6.2113	11.211
6.2167	4.585
6.2221	3.8719
6.2275	46.4037
6.2329	4.345
6.2383	17.4344
6.2437	5.9234
6.2491	36.8514
6.2545	36.671
6.2599	-2.3555
6.2653	6.07
6.2707	29.9393
6.2761	73.937
6.2815	41.2363
6.2869	69.6307
6.2923	79.998
6.2977	61.0472
6.3031	9.3921
6.3085	-15.4827
6.3139	-5.7579
6.3193	-40.6588
6.3247	-38.6024
6.3301	-21.5637
6.3355	-0.994
6.3409	11.2574
6.3463	11.6594
6.3517	-0.4659
6.3571	-13.3389
6.3625	-3.203
6.3679	14.9492
6.3733	-23.6052
6.3787	-22.4064
6.3841	-1.9
6.3895	14.4275
6.3949	4.1094
6.4003	9.7145
6.4057	16.8317
6.4111	-21.3205
6.4165	-55.2983
6.4219	-35.56
6.4273	4.9684
6.4327	-0.8469
6.4381	0.8405
6.4435	-1.7108
6.4489	28.3383
6.4543	-1.3341
6.4597	-26.8947
6.4651	-20.8691
6.4705	-36.9833
6.4759	-11.0327
6.4813	-18.8125
6.4867	-52.8332
6.4921	-41.6551
6.4975	-22.6583
6.5029	-61.1262
6.5083	-55.6749
6.5137	-20.954
6.5191	-2.8199
6.5245	-16.639
6.5299	-34.0014
6.5353	-20.5686
6.5407	11.1916
6.5461	-9.3938
6.5515	-20.6576
6.5569	-28.0252
6.5623	-8.6821
6.5677	-15.4032
6.5731	4.9195
6.5785	1.012
6.5839	-24.6125
6.5893	-36.41
6.5947	-48.8343
6.6001	-36.9431
6.6055	-37.7694
6.6109	-47.2715
6.6163	-47.26
6.6217	-31.729
6.6271	1.0795
6.6325	20.2367
6.6379	0.5195
6.6433	-15.0258
6.6487	-19.0873
6.6541	30.501
6.6595	9.373
6.6649	32.1887
6.6703	18.45
6.6757	-26.6325
6.6811	22.555
6.6865	1.668
6.6919	37.8897
6.6973	45.3251
6.7027	13.596
6.7081	54.0948
6.7135	35.1083
6.7189	49.5995
6.7243	38.94
6.7297	24.4115
6.7351	27.3345
6.7405	13.8703
6.7459	-14.5151
6.7513	12.1554
6.7567	48.0914
6.7621	25.1333
6.7675	22.8483
6.7729	28.5628
6.7783	41.361
6.7837	82.2046
6.7891	100.4549
6.7945	24.0454
6.7999	54.8944
6.8053	84.3604
6.8107	103.2226
6.8161	133.9519
6.8215	93.9627
6.8269	69.3952
6.8323	125.6128
6.8377	101.8326
6.8431	128.703
6.8485	185.4355
6.8539	186.2868
6.8593	229.0242
6.8647	199.1078
6.8701	202.1711
6.8755	189.6448
6.8809	189.3193
6.8863	222.4356
6.8917	234.7027
6.8971	254.7699
6.9025	287.3981
6.9079	305.7142
6.9133	388.972
6.9187	379.1319
6.9241	403.0446
6.9295	411.8458
6.9349	376.7362
6.9403	368.4061
6.9457	362.6861
6.9511	336.3064
6.9565	334.6836
6.9619	275.6138
6.9673	265.761
6.9727	258.4868
6.9781	235.4882
6.9835	265.2715
6.9889	328.6319
6.9943	349.445
6.9997	339.0739
7.0051	357.2464
7.0105	362.7852
7.0159	372.6198
7.0213	365.8202
7.0267	368.083
7.0321	392.8925
7.0375	431.1199
7.0429	434.8198
7.0483	527.2829
7.0537	559.8296
7.0591	655.7957
7.0645	759.1758
7.0699	870.8448
7.0753	1013.1341
7.0807	1101.192
7.0861	1159.4928
7.0915	1224.335
7.0969	1231.6877
7.1023	1288.6968
7.1077	1435.8749
7.1131	1642.2838
7.1185	1977.6741
7.1239	2099.0686
7.1293	2238.7393
7.1347	2242.1941
7.1401	2148.6483
7.1455	1998.1308
7.1509	1759.8785
7.1563	1482.8431
7.1617	1353.5716
7.1671	1224.4942
7.1725	1219.6792
7.1779	1316.7131
7.1833	1444.2389
7.1887	1467.5901
7.1941	1470.4472
7.1995	1541.5339
7.2049	1520.8402
7.2103	1517.4897
7.2157	1589.5811
7.2211	1719.5909
7.2265	1911.9401
7.2319	2162.2521
7.2373	2627.3521
7.2427	3194.2714
7.2481	3873.5602
7.2535	4505.154
7.2589	5202.9975
7.2643	5671.726
7.2697	6099.3381
7.2751	6593.4189
7.2805	7208.3919
7.2859	8023.6708
7.2913	9049.6263
7.2967	10052.3359
7.3021	10670.1277
7.3075	10802.097
7.3129	10678.0621
7.3183	9946.6085
7.3237	8652.8364
7.3291	6928.1528
7.3345	5389.1198
7.3399	4112.4545
7.3453	3293.533
7.3507	2889.1793
7.3561	2867.3304
7.3615	3103.9298
7.3669	3475.0859
7.3723	4032.224
7.3777	4504.8987
7.3831	4795.9434
7.3885	4898.8047
7.3939	4816.1883
7.3993	4680.3791
7.4047	4538.6706
7.4101	4477.8368
7.4155	4558.1646
7.4209	4801.2028
7.4263	5375.8383
7.4317	6060.0009
7.4371	6877.1051
7.4425	7709.7241
7.4479	8586.0934
7.4533	9328.0526
7.4587	10613.6122
7.4641	13002.9722
7.4695	16757.6267
7.4749	21602.3098
7.4803	27119.4332
7.4857	32683.1138
7.4911	36921.6611
7.4965	40709.7934
7.5019	42393.319
7.5073	42520.6043
7.5127	41091.9623
7.5181	36508.4091
7.5235	27602.9724
7.5289	16617.6445
7.5343	7706.8591
7.5397	3085.1635
7.5451	1535.7083
7.5505	1151.8359
7.5559	892.0242
7.5613	749.588
7.5667	644.3881
7.5721	538.1988
7.5775	452.969
7.5829	438.3739
7.5883	471.5283
7.5937	533.3533
7.5991	536.7395
7.6045	635.2867
7.6099	740.876
7.6153	878.7044
7.6207	1029.3405
7.6261	1185.7013
7.6315	1277.1271
7.6369	1422.5199
7.6423	1498.1173
7.6477	1495.7683
7.6531	1480.6567
7.6585	1425.2295
7.6639	1304.6317
7.6693	1226.9475
7.6747	1295.9274
7.6801	1473.1263
7.6855	1721.5505
7.6909	1996.2178
7.6963	2204.4281
7.7017	2412.6693
7.7071	2385.4134
7.7125	2270.7106
7.7179	1964.3787
7.7233	1460.5694
7.7287	954.3597
7.7341	580.3485
7.7395	307.8919
7.7449	187.5684
7.7503	120.8332
7.7557	130.4749
7.7611	92.5844
7.7665	95.2072
7.7719	121.9536
7.7773	127.5043
7.7827	135.1306
7.7881	96.11
7.7935	117.416
7.7989	127.7236
7.8043	65.7784
7.8097	79.2158
7.8151	43.04
7.8205	17.1297
7.8259	57.5784
7.8313	28.0809
7.8367	36.4065
7.8421	16.6307
7.8475	45.5832
7.8529	1.2028
7.8583	24.7025
7.8637	34.7293
7.8691	20.2184
7.8745	-19.605
7.8799	10.9374
7.8853	3.2835
7.8907	5.0148
7.8961	11.2174
7.9015	7.1114
7.9069	19.7211
7.9123	22.8178
7.9177	2.1081
7.9231	-48.3626
7.9285	12.4294
7.9339	19.5496
7.9393	-21.0588
7.9447	-41.3448
7.9501	-0.0877
7.9555	-9.1631
7.9609	-12.346
7.9663	-10.1414
7.9717	-3.5476
7.9771	8.6524
7.9825	18.6215
7.9879	-9.2276
7.9933	-20.6335
7.9987	-26.0372
8.0041	-18.4915
8.0095	-28.8341
8.0149	-14.8695
8.0203	-48.1956
8.0257	-40.6855
8.0311	7.9294
8.0365	31.2244
8.0419	-28.4234
8.0473	-34.8108
8.0527	-4.3703
8.0581	-14.5698
8.0635	11.1966
8.0689	17.5876
8.0743	17.0433
8.0797	4.6452
8.0851	-15.3713
8.0905	11.7634
8.0959	23.3984
8.1013	-23.7817
8.1067	-39.9264
8.1121	-11.0757
8.1175	7.03
8.1229	8.719
8.1283	41.1029
8.1337	18.3989
8.1391	0.2345
8.1445	-21.33
8.1499	1.8862
8.1553	-27.6839
8.1607	-1.1026
8.1661	-20.0898
8.1715	-15.6224
8.1769	-38.466
8.1823	-50.2899
8.1877	-30.937
8.1931	-16.621
8.1985	-12.4565
8.2039	-18.2527
8.2093	2.5089
8.2147	-37.2407
8.2201	-49.0576
8.2255	-23.0263
8.2309	-19.1573
8.2363	-44.0141
8.2417	-29.6109
8.2471	8.5411
8.2525	-7.6629
8.2579	6.5793
8.2633	12.3776
8.2687	12.7536
8.2741	2.708
8.2795	-33.8105
8.2849	-24.1018
8.2903	-18.4649
8.2957	-0.4084
8.3011	8.8348
8.3065	4.0096
8.3119	12.096
8.3173	34.8155
8.3227	-10.1714
8.3281	-27.0154
8.3335	11.5321
8.3389	-11.7685
8.3443	-17.541
8.3497	7.9943
8.3551	15.798
8.3605	12.6062
8.3659	-14.6369
8.3713	-15.5572
8.3767	-9.4304
8.3821	23.2012
8.3875	26.705
8.3929	-7.6343
8.3983	12.5267
8.4037	27.3893
8.4091	20.3296
8.4145	-9.8001
8.4199	23.7444
8.4253	43.7723
8.4307	26.5889
8.4361	52.9353
8.4415	33.7442
8.4469	65.1534
8.4523	45.4187
8.4577	38.1435
8.4631	51.6753
8.4685	51.5764
8.4739	36.2005
8.4793	45.1024
8.4847	73.6926
8.4901	106.9587
8.4955	77.7768
8.5009	87.3774
8.5063	111.7346
8.5117	100.9702
8.5171	81.1941
8.5225	72.0885
8.5279	104.0088
8.5333	151.3899
8.5387	158.3139
8.5441	144.5777
8.5495	156.8054
8.5549	189.7708
8.5603	267.0538
8.5657	242.878
8.5711	286.1101
8.5765	299.9819
8.5819	336.1727
8.5873	337.9673
8.5927	341.5554
8.5981	384.2641
8.6035	459.6874
8.6089	469.0962
8.6143	479.7194
8.6197	486.5541
8.6251	532.4291
8.6305	542.8193
8.6359	635.9857
8.6413	699.3558
8.6467	853.8017
8.6521	934.4649
8.6575	1008.0247
8.6629	979.3969
8.6683	1012.9327
8.6737	1109.348
8.6791	1103.0078
8.6845	1244.6417
8.6899	1458.4376
8.6953	1696.0555
8.7007	1913.3964
8.7061	2062.0741
8.7115	2335.3152
8.7169	2522.029
8.7223	2772.7827
8.7277	2896.1377
8.7331	2938.7232
8.7385	3304.7721
8.7439	3791.3511
8.7493	4192.6263
8.7547	4655.9714
8.7601	5351.2589
8.7655	5933.6446
8.7709	6369.5591
8.7763	6576.0749
8.7817	6686.543
8.7871	7339.3869
8.7925	8344.6264
8.7979	9896.0647
8.8033	12439.3491
8.8087	14750.3176
8.8141	15817.9753
8.8195	15543.5007
8.8249	14026.4789
8.8303	12792.0798
8.8357	12378.6089
8.8411	12641.7035
8.8465	14381.284
8.8519	19756.9033
8.8573	28604.5937
8.8627	37108.5616
8.8681	40929.9644
8.8735	38205.9766
8.8789	29773.935
8.8843	19069.5066
8.8897	10293.4425
8.8951	5220.6877
8.9005	2814.8741
8.9059	1828.1612
8.9113	1397.6847
8.9167	1201.4078
8.9221	1069.2061
8.9275	912.5145
8.9329	815.4281
8.9383	829.2301
8.9437	818.7031
8.9491	763.9243
8.9545	722.3532
8.9599	738.9271
8.9653	730.8724
8.9707	751.855
8.9761	727.8767
8.9815	710.8735
8.9869	683.497
8.9923	686.2689
8.9977	719.9815
9.0031	733.9072
9.0085	825.1548
9.0139	922.2645
9.0193	1013.8098
9.0247	1246.5952
9.0301	1537.2461
9.0355	1951.4455
9.0409	2415.6543
9.0463	2920.66
9.0517	3309.8964
9.0571	3670.8712
9.0625	3804.4344
9.0679	3655.3335
9.0733	3098.4033
9.0787	2326.1892
9.0841	1498.8809
9.0895	915.6638
9.0949	534.4162
9.1003	374.8959
9.1057	253.6441
9.1111	211.6563
9.1165	206.1548
9.1219	262.7339
9.1273	398.4632
9.1327	512.9232
9.1381	674.5613
9.1435	812.7255
9.1489	814.0507
9.1543	709.9407
9.1597	497.0566
9.1651	328.2935
9.1705	164.1817
9.1759	82.2562
9.1813	19.8878
9.1867	15.7034
9.1921	24.5087
9.1975	4.7303
9.2029	27.3979
9.2083	25.0275
9.2137	-7.329
9.2191	8.8886
9.2245	11.3432
9.2299	24.9699
9.2353	18.9013
9.2407	-1.9719
9.2461	5.1189
9.2515	14.9925
9.2569	38.9728
9.2623	-4.416
9.2677	-44.2362
9.2731	-26.4162
9.2785	-55.2751
9.2839	-11.7704
9.2893	0.8651
9.2947	-4.7069
9.3001	-11.2277
9.3055	2.5382
9.3109	22.9216
9.3163	-16.8906
9.3217	-5.0438
9.3271	-10.9203
9.3325	20.5515
9.3379	17.4313
9.3433	7.5783
9.3487	-28.1235
9.3541	-10.2091
9.3595	-7.4998
9.3649	-21.2907
9.3703	-30.5285
9.3757	0.5919
9.3811	8.8426
9.3865	-17.7561
9.3919	-8.4976
9.3973	2.5156
9.4027	11.9289
9.4081	-4.7503
9.4135	-15.0991
9.4189	17.2338
9.4243	29.6779
9.4297	9.2826
9.4351	1.0474
9.4405	-10.8901
9.4459	-39.7354
9.4513	-60.8656
9.4567	-40.0106
9.4621	-15.1893
9.4675	21.1538
9.4729	9.9751
9.4783	-11.6733
9.4837	29.1892
9.4891	14.6074
9.4945	11.8599
9.4999	22.1373
9.5053	-10.2008
9.5107	21.9379
9.5161	31.9431
9.5215	24.3771
9.5269	43.042
9.5323	25.4266
9.5377	1.1064
9.5431	11.7895
9.5485	29.0499
9.5539	18.4636
9.5593	13.9757
9.5647	-2.9475
9.5701	-22.29
9.5755	-13.7782
9.5809	-25.0311
9.5863	-6.2044
9.5917	-21.7558
9.5971	-29.8012
9.6025	17.5918
9.6079	-3.4484
9.6133	-15.1691
9.6187	-4.5612
9.6241	-24.4494
9.6295	-36.6338
9.6349	21.5701
9.6403	13.3667
9.6457	0.1645
9.6511	17.0011
9.6565	-6.1577
9.6619	7.5172
9.6673	15.3178
9.6727	-21.6327
9.6781	-32.4213
9.6835	-18.5801
9.6889	-11.2589
9.6943	-6.7093
9.6997	-7.8335
9.7051	7.145
9.7105	-3.8797
9.7159	-17.2962
9.7213	-24.2814
9.7267	-27.8379
9.7321	-19.3936
9.7375	-32.3304
9.7429	-3.356
9.7483	-13.2477
9.7537	19.6039
9.7591	44.4168
9.7645	-7.4407
9.7699	19.2752
9.7753	-5.7257
9.7807	-9.1421
9.7861	-26.412
9.7915	-28.8962
9.7969	8.5892
9.8023	9.0096
9.8077	10.9584
9.8131	12.0985
9.8185	8.8694
9.8239	-26.2083
9.8293	-24.2625
9.8347	-7.6018
9.8401	-12.4548
9.8455	3.9366
9.8509	-11.7689
9.8563	14.6261
9.8617	-13.5025
9.8671	-20.8987
9.8725	-12.7623
9.8779	14.8168
9.8833	12.5894
9.8887	-13.0098
9.8941	9.3147
9.8995	9.7647
9.9049	25.2072
9.9103	4.5575
9.9157	10.0859
9.9211	27.1131
9.9265	26.236
9.9319	-27.6571
9.9373	-47.0552
9.9427	-29.5405
9.9481	-21.0371
9.9535	6.3888
9.9589	-40.5185
9.9643	-20.5021
9.9697	21.004
9.9751	0.2931
9.9805	23.5957
9.9859	0.2044
9.9913	-5.3174
9.9967	4.2615
10.0021	-1.5003
10.0075	24.1219
10.0129	-11.5045
10.0183	-3.3864
10.0237	3.9932
10.0291	7.1747
10.0345	46.9585
10.0399	51.9361
10.0453	40.4844
10.0507	41.4033
10.0561	84.3941
10.0615	87.7468
10.0669	61.1134
10.0723	52.3674
10.0777	63.1765
10.0831	53.6928
10.0885	42.1103
10.0939	62.2214
10.0993	76.8741
10.1047	90.6789
10.1101	123.2923
10.1155	182.4402
10.1209	303.4822
10.1263	540.3262
10.1317	952.2087
10.1371	1594.406
10.1425	2583.3204
10.1479	3808.3257
10.1533	5175.4676
10.1587	6358.5742
10.1641	7148.6755
10.1695	7342.226
10.1749	7008.4703
10.1803	6034.149
10.1857	4659.9044
10.1911	3357.0484
10.1965	2248.9239
10.2019	1395.2783
10.2073	819.2515
10.2127	466.2097
10.2181	278.7976
10.2235	159.0606
10.2289	68.3819
10.2343	49.8576
10.2397	23.5127
10.2451	25.3907
10.2505	31.7183
10.2559	34.2842
10.2613	41.5136
10.2667	-17.8528
10.2721	9.6558
10.2775	24.7087
10.2829	16.7712
10.2883	58.3001
10.2937	51.9137
10.2991	25.091
10.3045	33.1884
10.3099	20.1792
10.3153	30.0339
10.3207	0.4312
10.3261	12.6972
10.3315	-9.5722
10.3369	-10.9812
10.3423	-4.9357
10.3477	3.8486
10.3531	24.5654
10.3585	29.6188
10.3639	-16.5482
10.3693	-21.9327
10.3747	-47.4571
10.3801	-32.1361
10.3855	-14.4059
10.3909	-10.1011
10.3963	-22.1248
10.4017	-16.1982
10.4071	25.5478
10.4125	6.6587
10.4179	13.7625
10.4233	-6.2331
10.4287	-7.6242
10.4341	13.549
10.4395	-11.4419
10.4449	-3.8816
10.4503	-12.3243
10.4557	-12.6765
10.4611	-22.4991
10.4665	-21.467
10.4719	-22.0381
10.4773	-15.4018
10.4827	26.6605
10.4881	13.7
10.4935	-2.4816
10.4989	-5.2533
10.5043	-30.4173
10.5097	4.4956
10.5151	3.2574
10.5205	-31.1901
10.5259	-37.2578
10.5313	-3.7467
10.5367	10.2622
10.5421	-3.1433
10.5475	11.5766
10.5529	8.4452
10.5583	-33.4506
10.5637	2.7546
10.5691	-26.7305
10.5745	-1.4031
10.5799	27.6896
10.5853	32.577
10.5907	20.4542
10.5961	15.0387
10.6015	12.1288
10.6069	18.0174
10.6123	-15.5754
10.6177	22.5898
10.6231	-21.0323
10.6285	-32.403
10.6339	19.4669
10.6393	29.9844
10.6447	-7.9876
10.6501	-22.3455
10.6555	-19.7548
10.6609	15.0111
10.6663	32.5264
10.6717	-17.9101
10.6771	24.7533
10.6825	38.8283
10.6879	-34.8066
10.6933	-0.9512
10.6987	20.0606
10.7041	7.5868
10.7095	-24.0984
10.7149	-11.527
10.7203	-20.1916
10.7257	-27.9327
10.7311	-17.9915
10.7365	27.8962
10.7419	44.9804
10.7473	27.6934
10.7527	-3.4692
10.7581	-9.7263
10.7635	-1.8287
10.7689	-5.4016
10.7743	-17.8903
10.7797	-0.1472
10.7851	10.9328
10.7905	17.536
10.7959	0.2837
10.8013	-19.7457
10.8067	-9.0138
10.8121	13.3191
10.8175	0.5982
10.8229	41.0852
10.8283	31.6956
10.8337	3.1242
10.8391	12.0637
10.8445	4.3182
10.8499	-15.3835
10.8553	-10.8123
10.8607	-2.1846
10.8661	14.5954
10.8715	14.987
10.8769	19.5509
10.8823	3.4199
10.8877	19.9191
10.8931	-3.7554
10.8985	-10.0035
10.9039	-25.8758
10.9093	-20.8925
10.9147	2.2883
10.9201	2.4388
10.9255	-19.691
10.9309	8.4991
10.9363	-11.9612
10.9417	-11.5525
10.9471	8.6308
10.9525	-16.7087
10.9579	21.0749
10.9633	4.9029
10.9687	2.0503
10.9741	13.8374
10.9795	29.0046
10.9849	-10.9646
10.9903	-9.4957
10.9957	-11.5721
11.0011	-23.5653
11.0065	-34.4338
11.0119	8.7588
11.0173	-1.2756
11.0227	-11.5072
11.0281	-13.437
11.0335	28.4408
11.0389	-1.4267
11.0443	1.2587
11.0497	8.693
11.0551	-6.9259
11.0605	24.7177
11.0659	-0.8
11.0713	-5.794
11.0767	-29.9443
11.0821	42.0941
11.0875	27.3765
11.0929	-15.2394
11.0983	-43.2489
11.1037	-26.1688
11.1091	-12.5831
11.1145	-34.9714
11.1199	-23.4495
11.1253	12.1348
11.1307	-4.0551
11.1361	25.9851
11.1415	12.8908
11.1469	3.1457
11.1523	23.549
11.1577	43.4073
11.1631	24.1818
11.1685	-33.1465
11.1739	-29.6432
11.1793	-0.3386
11.1847	-6.7188
11.1901	-6.5292
11.1955	31.2431
11.2009	13.8283
11.2063	11.4487
11.2117	15.2415
11.2171	30.6952
11.2225	-1.5279
11.2279	5.4506
11.2333	-26.0339
11.2387	-37.8024
11.2441	-29.3858
11.2495	-10.3157
11.2549	-2.4518
11.2603	-9.5135
11.2657	-32.9043
11.2711	-56.358
11.2765	21.1832
11.2819	7.9342
11.2873	-8.4988
11.2927	13.2485
11.2981	34.7924
11.3035	18.2223
11.3089	20.3603
11.3143	16.7412
11.3197	-40.0708
11.3251	-16.7222
11.3305	-16.2435
11.3359	-20.8878
11.3413	35.5196
11.3467	19.6839
11.3521	-24.5515
11.3575	-38.7982
11.3629	13.2169
11.3683	16.591
11.3737	12.459
11.3791	-25.4457
11.3845	-20.563
11.3899	24.045
11.3953	19.0925
11.4007	-15.8675
11.4061	17.1575
11.4115	1.5803
11.4169	-13.6667
11.4223	-7.4542
11.4277	-12.8452
11.4331	-28.3792
11.4385	3.229
11.4439	42.7947
11.4493	36.3828
11.4547	41.1151
11.4601	-13.1333
11.4655	-22.8643
11.4709	-19.0522
11.4763	-6.6914
11.4817	2.7704
11.4871	-34.2915
11.4925	-50.7975
11.4979	-1.3802
11.5033	-21.2893
11.5087	4.479
11.5141	-7.8607
11.5195	6.6348
11.5249	8.3648
11.5303	-14.4408
11.5357	2.1141
11.5411	-1.9135
11.5465	28.7984
11.5519	-10.4098
11.5573	-14.5237
11.5627	6.9015
11.5681	33.1568
11.5735	20.1202
11.5789	11.7487
11.5843	11.6809
11.5897	-17.0001
11.5951	-7.6758
11.6005	27.8374
11.6059	24.1276
11.6113	12.8337
11.6167	-3.1476
11.6221	-6.4199
11.6275	-45.2223
11.6329	-9.3935
11.6383	-3.5301
11.6437	-1.1793
11.6491	-8.6561
11.6545	-28.6443
11.6599	15.3752
11.6653	15.2135
11.6707	6.4523
11.6761	-9.2604
11.6815	27.9387
11.6869	-6.6783
11.6923	-13.6223
11.6977	-5.4133
11.7031	-46.8115
11.7085	-30.8757
11.7139	29.847
11.7193	-8.0532
11.7247	-31.5423
11.7301	6.2933
11.7355	12.5553
11.7409	-1.2922
11.7463	-3.2323
11.7517	-3.4936
11.7571	7.3651
11.7625	-40.4102
11.7679	-23.6424
11.7733	11.0541
11.7787	20.1471
11.7841	-19.0132
11.7895	-38.1613
11.7949	-21.4506
11.8003	-6.639
11.8057	-14.9428
11.8111	-37.0124
11.8165	20.6323
11.8219	59.7677
11.8273	31.1982
11.8327	-8.2407
11.8381	5.7162
11.8435	-26.0679
11.8489	-39.3242
11.8543	-13.2819
11.8597	-12.9176
11.8651	-5.6734
11.8705	6.4941
11.8759	-28.0636
11.8813	-9.5864
11.8867	21.7171
11.8921	33.0411
11.8975	38.0811
11.9029	24.3018
11.9083	-1.8763
11.9137	22.4486
11.9191	18.1435
11.9245	-5.4342
11.9299	-30.0555
11.9353	-38.1096
11.9407	-16.707
11.9461	20.7578
11.9515	-3.8633
11.9569	9.0534
11.9623	-6.2415
11.9677	-28.3266
11.9731	-7.1604
11.9785	16.8515
11.9839	17.6536
11.9893	6.6536
11.9947	29.2108
12.0001	19.9392
12.0055	5.2939
12.0109	-22.4169
12.0163	44.3222
12.0217	7.6969
12.0271	-30.5996
12.0325	-7.8035
12.0379	19.6035
12.0433	75.6092
12.0487	59.0995
12.0541	-34.9617
12.0595	-42.3036
12.0649	10.6553
12.0703	43.3219
12.0757	14.9266
12.0811	-8.5156
12.0865	40.1971
12.0919	19.6235
12.0973	-12.8014
12.1027	9.2334
12.1081	-28.0605
12.1135	1.8102
12.1189	36.3133
12.1243	28.3679
12.1297	-41.3038
12.1351	-66.6838
12.1405	-16.5274
12.1459	-14.0302
12.1513	-11.9871
12.1567	-11.0139
12.1621	34.1466
12.1675	28.7868
12.1729	7.4085
12.1783	19.9599
12.1837	12.064
12.1891	-11.2517
12.1945	-29.2877
12.1999	-14.7949
12.2053	13.7088
12.2107	38.9692
12.2161	-1.8936
12.2215	-51.9148
12.2269	-19.299
12.2323	5.8751
12.2377	22.5103
12.2431	-6.6649
12.2485	25.7197
12.2539	-7.001
12.2593	-8.1504
12.2647	-42.4675
12.2701	-29.3747
12.2755	-18.5221
12.2809	-2.2975
12.2863	-12.3336
12.2917	-34.1866
12.2971	13.4608
12.3025	13.0821
12.3079	26.1732
12.3133	2.0309
12.3187	10.6752
12.3241	19.6511
12.3295	0.2751
12.3349	16.156
12.3403	-50.6046
12.3457	-17.9977
12.3511	-20.4778
12.3565	-26.4783
12.3619	-20.0608
12.3673	44.2639
12.3727	32.4397
12.3781	4.5234
12.3835	-3.0546
12.3889	-3.0412
12.3943	-8.3045
12.3997	7.169
12.4051	9.698
12.4105	18.7212
12.4159	14.7132
12.4213	-13.1819
12.4267	-16.4778
12.4321	9.161
12.4375	-51.364
12.4429	-55.552
12.4483	7.0255
12.4537	6.9598
12.4591	-31.7994
12.4645	1.2542
12.4699	14.7715
12.4753	-1.1736
12.4807	-12.8166
12.4861	-10.5607
12.4915	4.8148
12.4969	2.5232
12.5023	2.2435
12.5077	82.7996
12.5131	52.5344
12.5185	13.1349
12.5239	-4.6666
12.5293	3.84
12.5347	1.9747
12.5401	11.0732
12.5455	4.1739
12.5509	-44.4063
12.5563	-16.4152
12.5617	1.7192
12.5671	50.1473
12.5725	7.7195
12.5779	4.0593
12.5833	60.1039
12.5887	46.0023
12.5941	70.5178
12.5995	47.8206
12.6049	24.716
12.6103	30.0578
12.6157	35.4972
12.6211	-6.883
12.6265	14.2919
12.6319	41.1531
12.6373	55.1679
12.6427	-17.9664
12.6481	-46.5289
12.6535	22.9679
12.6589	54.341
12.6643	-2.308
12.6697	-23.7956
12.6751	-17.2724
12.6805	57.3185
12.6859	33.4952
12.6913	28.4855
12.6967	62.6544
12.7021	111.862
[truncated: 80 more rows]
