# Supplementary material for: Improvement of Peak Integration in Capillary Electrophoresis: Reference Data Set No. 1
Source: Electrophoresis. 2026 Mar 11;47(4):276–94. doi: 10.1002/elps.70077 (PMC13084974; doi:10.1002/elps.70077)
Supplement: Supplementary file 2 — Supporting File 2: elps70077‐sup‐0002‐RawElectropherograms.zip. [file ELPS-47--s002.zip › Raw Electropherograms/com2-type1-sam13-R.csv]

1.9075	0
1.9129	0
1.9183	0
1.9237	0
1.9291	0
1.9345	0
1.9399	0
1.9453	0
1.9507	0
1.9561	0
1.9615	0
1.9669	0
1.9723	0
1.9777	0
1.9831	0
1.9885	-40.0008
1.9939	-199.7867
1.9993	-151.4161
2.0047	-90.5911
2.0101	336.423
2.0155	688.6468
2.0209	641.1393
2.0263	200.7729
2.0317	408.4108
2.0371	592.2573
2.0425	520.6194
2.0479	512.8175
2.0533	454.238
2.0587	413.6868
2.0641	413.9259
2.0695	436.6631
2.0749	395.4687
2.0803	362.7512
2.0857	361.2118
2.0911	391.9405
2.0965	432.7049
2.1019	389.3575
2.1073	332.0311
2.1127	346.5531
2.1181	342.1306
2.1235	348.4883
2.1289	364.7086
2.1343	380.434
2.1397	371.8105
2.1451	318.0672
2.1505	287.5828
2.1559	308.342
2.1613	304.9329
2.1667	313.0034
2.1721	306.2196
2.1775	277.6214
2.1829	257.9614
2.1883	297.9714
2.1937	336.1218
2.1991	321.5794
2.2045	221.0202
2.2099	237.2243
2.2153	269.3434
2.2207	293.9878
2.2261	318.3919
2.2315	235.8385
2.2369	199.9399
2.2423	198.1043
2.2477	171.6896
2.2531	150.649
2.2585	160.0108
2.2639	180.8791
2.2693	188.6734
2.2747	171.8584
2.2801	173.7258
2.2855	179.5129
2.2909	177.1111
2.2963	178.223
2.3017	111.8151
2.3071	92.9149
2.3125	145.3476
2.3179	119.7241
2.3233	103.4352
2.3287	92.8918
2.3341	90.2652
2.3395	109.5976
2.3449	101.4739
2.3503	92.2636
2.3557	82.9927
2.3611	61.5178
2.3665	75.2312
2.3719	92.8479
2.3773	83.0324
2.3827	26.5269
2.3881	23.1074
2.3935	71.3538
2.3989	99.5117
2.4043	49.4047
2.4097	33.2123
2.4151	35.5455
2.4205	58.2946
2.4259	86.3257
2.4313	34.2474
2.4367	25.9686
2.4421	19.3342
2.4475	-0.9772
2.4529	36.8117
2.4583	32.3612
2.4637	4.5519
2.4691	-12.4274
2.4745	27.2681
2.4799	42.9605
2.4853	38.7668
2.4907	25.8833
2.4961	17.6983
2.5015	11.8862
2.5069	14.5061
2.5123	31.1604
2.5177	62.0989
2.5231	54.7742
2.5285	40.4142
2.5339	36.7906
2.5393	51.3178
2.5447	52.5662
2.5501	20.7013
2.5555	6.8463
2.5609	43.4046
2.5663	34.0791
2.5717	28.8397
2.5771	14.1299
2.5825	-6.3361
2.5879	36.6615
2.5933	52.1042
2.5987	37.6512
2.6041	8.4872
2.6095	-2.3297
2.6149	-11.8036
2.6203	-10.2005
2.6257	-5.3868
2.6311	-23.831
2.6365	-32.5497
2.6419	-15.4819
2.6473	20.0209
2.6527	49.0101
2.6581	27.3745
2.6635	-21.0867
2.6689	-45.9542
2.6743	-1.2866
2.6797	10.4389
2.6851	-31.4302
2.6905	-56.9596
2.6959	-11.7335
2.7013	-18.2982
2.7067	-9.0054
2.7121	-4.0831
2.7175	-15.2223
2.7229	14.7015
2.7283	8.4364
2.7337	-28.2215
2.7391	-63.8648
2.7445	-31.6185
2.7499	-45.2321
2.7553	-74.3434
2.7607	-90.4496
2.7661	-72.0631
2.7715	-22.1377
2.7769	13.6693
2.7823	19.0659
2.7877	-2.8513
2.7931	-16.2717
2.7985	-8.459
2.8039	-8.8265
2.8093	-59.1907
2.8147	-96.9984
2.8201	-50.2473
2.8255	-4.9241
2.8309	-51.3991
2.8363	-29.3699
2.8417	-36.9081
2.8471	-52.5002
2.8525	-45.346
2.8579	-40.3508
2.8633	-38.4203
2.8687	-46.7631
2.8741	-59.9342
2.8795	-39.7969
2.8849	-14.734
2.8903	1.1817
2.8957	-1.6893
2.9011	-29.2169
2.9065	-31.3846
2.9119	-31.7454
2.9173	-33.8687
2.9227	-27.0757
2.9281	-79.8048
2.9335	-85.6091
2.9389	-34.9132
2.9443	19.4892
2.9497	-20.5731
2.9551	-14.7132
2.9605	0.2274
2.9659	-55.449
2.9713	-74.7497
2.9767	-65.3699
2.9821	-63.3474
2.9875	-91.7873
2.9929	-94.6589
2.9983	-55.7564
3.0037	-38.3256
3.0091	-69.1873
3.0145	-49.8879
3.0199	-53.0374
3.0253	-79.812
3.0307	-113.516
3.0361	-113.1271
3.0415	-70.9055
3.0469	-50.9269
3.0523	-58.8849
3.0577	-39.5169
3.0631	-41.312
3.0685	-63.7407
3.0739	-89.6824
3.0793	-90.9114
3.0847	-76.0959
3.0901	-48.8397
3.0955	-37.6369
3.1009	-75.5131
3.1063	-98.525
3.1117	-89.1944
3.1171	-73.4381
3.1225	-78.2858
3.1279	-78.3802
3.1333	-75.7317
3.1387	-60.768
3.1441	-37.611
3.1495	-61.6337
3.1549	-15.7663
3.1603	22.0047
3.1657	10.5573
3.1711	27.7984
3.1765	59.7272
3.1819	70.9354
3.1873	65.0774
3.1927	93.5345
3.1981	67.179
3.2035	48.1649
3.2089	43.7573
3.2143	18.5582
3.2197	44.3553
3.2251	86.5125
3.2305	108.9555
3.2359	79.4193
3.2413	60.4478
3.2467	83.5226
3.2521	107.4848
3.2575	86.8476
3.2629	105.981
3.2683	94.1909
3.2737	77.0344
3.2791	79.8457
3.2845	45.7298
3.2899	70.8704
3.2953	93.2256
3.3007	67.8268
3.3061	47.5707
3.3115	88.3335
3.3169	109.598
3.3223	79.7335
3.3277	58.4093
3.3331	57.7916
3.3385	52.2336
3.3439	41.0478
3.3493	45.8171
3.3547	17.8567
3.3601	5.8671
3.3655	14.6887
3.3709	25.6393
3.3763	67.4556
3.3817	68.5281
3.3871	45.3887
3.3925	37.868
3.3979	-4.8696
3.4033	19.7971
3.4087	54.9619
3.4141	28.1239
3.4195	4.8318
3.4249	19.6814
3.4303	35.0249
3.4357	28.5626
3.4411	50.9662
3.4465	-2.4675
3.4519	-29.6456
3.4573	12.7489
3.4627	16.7844
3.4681	19.6945
3.4735	58.4248
3.4789	104.3273
3.4843	53.0117
3.4897	80.201
3.4951	79.9342
3.5005	50.9488
3.5059	76.2981
3.5113	90.2541
3.5167	114.1477
3.5221	131.3302
3.5275	112.6095
3.5329	128.1393
3.5383	136.669
3.5437	119.2513
3.5491	70.6525
3.5545	38.4281
3.5599	65.4166
3.5653	116.5895
3.5707	141.9449
3.5761	88.5968
3.5815	110.7604
3.5869	102.9983
3.5923	24.5563
3.5977	61.409
3.6031	25.5793
3.6085	-18.3117
3.6139	-25.3363
3.6193	-6.2168
3.6247	14.7665
3.6301	21.843
3.6355	18.2447
3.6409	25.238
3.6463	53.361
3.6517	93.3348
3.6571	112.1228
3.6625	65.735
3.6679	34.97
3.6733	69.2341
3.6787	109.0379
3.6841	71.4879
3.6895	33.4522
3.6949	32.9652
3.7003	56.7455
3.7057	75.9724
3.7111	40.2394
3.7165	14.6319
3.7219	31.8376
3.7273	78.0876
3.7327	23.1281
3.7381	50.348
3.7435	72.5127
3.7489	43.1376
3.7543	32.9415
3.7597	15.1226
3.7651	-2.3516
3.7705	-12.3902
3.7759	-10.3334
3.7813	0.1001
3.7867	-22.3998
3.7921	-44.2677
3.7975	12.7786
3.8029	2.6086
3.8083	-35.3337
3.8137	-56.7897
3.8191	-24.5332
3.8245	-3.7751
3.8299	15.6295
3.8353	39.4675
3.8407	53.9065
3.8461	-28.955
3.8515	-65.3925
3.8569	-54.6992
3.8623	-24.0122
3.8677	-13.3878
3.8731	-25.567
3.8785	-9.4098
3.8839	31.765
3.8893	-32.5151
3.8947	-19.2561
3.9001	-2.9411
3.9055	-8.5943
3.9109	27.5215
3.9163	21.7875
3.9217	29.929
3.9271	51.2286
3.9325	35.8715
3.9379	56.8612
3.9433	52.9343
3.9487	22.5255
3.9541	3.0715
3.9595	45.4566
3.9649	69.805
3.9703	90.1585
3.9757	149.0352
3.9811	228.7573
3.9865	369.1274
3.9919	619.678
3.9973	1046.0623
4.0027	1678.4035
4.0081	2518.3432
4.0135	3534.2906
4.0189	4709.8513
4.0243	5977.0343
4.0297	7139.2379
4.0351	8119.3167
4.0405	8861.3125
4.0459	9319.5558
4.0513	9350.1738
4.0567	8823.1635
4.0621	7824.7869
4.0675	6719.3166
4.0729	5610.3801
4.0783	4473.7725
4.0837	3357.4767
4.0891	2391.987
4.0945	1706.3131
4.0999	1198.5056
4.1053	798.5328
4.1107	486.076
4.1161	361.6345
4.1215	241.8113
4.1269	128.3146
4.1323	72.409
4.1377	69.7979
4.1431	103.4966
4.1485	110.7169
4.1539	60.1816
4.1593	44.7977
4.1647	18.3644
4.1701	-3.6874
4.1755	-10.2525
4.1809	-12.9375
4.1863	20.7227
4.1917	48.2526
4.1971	47.8346
4.2025	27.1875
4.2079	26.0211
4.2133	12.2817
4.2187	-3.0088
4.2241	25.1682
4.2295	30.135
4.2349	17.7492
4.2403	9.8563
4.2457	27.4322
4.2511	4.5633
4.2565	-9.575
4.2619	-8.3815
4.2673	1.6841
4.2727	16.6815
4.2781	21.1705
4.2835	24.6893
4.2889	25.5842
4.2943	-31.3714
4.2997	-14.0164
4.3051	4.3958
4.3105	-26.184
4.3159	-35.8414
4.3213	-32.4473
4.3267	-8.8312
4.3321	20.8178
4.3375	3.3381
4.3429	14.9495
4.3483	-5.8568
4.3537	-53.1748
4.3591	-42.4064
4.3645	32.727
4.3699	35.4819
4.3753	-15.7477
4.3807	-14.2482
4.3861	-1.9569
4.3915	9.1831
4.3969	12.7816
4.4023	5.794
4.4077	8.4126
4.4131	29.9875
4.4185	39.9473
4.4239	6.7945
4.4293	-42.3898
4.4347	-19.6799
4.4401	27.7563
4.4455	45.9645
4.4509	15.3002
4.4563	8.8294
4.4617	10.0736
4.4671	6.5598
4.4725	8.2957
4.4779	-16.7403
4.4833	-26.2822
4.4887	-14.4704
4.4941	-19.4446
4.4995	11.84
4.5049	21.6888
4.5103	4.032
4.5157	-6.4468
4.5211	4.6509
4.5265	5.1023
4.5319	-10.2161
4.5373	-30.7922
4.5427	-22.4143
4.5481	-21.0278
4.5535	-8.6796
4.5589	35.2565
4.5643	38.9931
4.5697	29.5084
4.5751	7.2219
4.5805	-19.0214
4.5859	15.2054
4.5913	30.1085
4.5967	14.7624
4.6021	-24.2362
4.6075	-55.421
4.6129	-56.4747
4.6183	-29.6132
4.6237	4.3266
4.6291	-6.2723
4.6345	-8.8081
4.6399	-8.6683
4.6453	-14.2139
4.6507	-28.9589
4.6561	2.1934
4.6615	27.4694
4.6669	15.362
4.6723	-49.3023
4.6777	-78.0145
4.6831	-46.4006
4.6885	4.8339
4.6939	18.5687
4.6993	-2.0351
4.7047	-18.1713
4.7101	-27.826
4.7155	-33.0511
4.7209	-18.4519
4.7263	-10.0132
4.7317	-6.7604
4.7371	-1.4532
4.7425	18.2863
4.7479	31.9811
4.7533	22.4007
4.7587	-6.7749
4.7641	-12.0131
4.7695	1.6115
4.7749	-4.4752
4.7803	-31.4477
4.7857	-36.1619
4.7911	-1.4665
4.7965	22.7183
4.8019	20.2461
4.8073	-1.9282
4.8127	-6.7747
4.8181	-25.2027
4.8235	-36.7048
4.8289	-9.6215
4.8343	-34.6409
4.8397	-15.9193
4.8451	12.5045
4.8505	-3.7132
4.8559	-13.6379
4.8613	-5.9096
4.8667	12.0404
4.8721	25.2653
4.8775	1.6504
4.8829	-6.2769
4.8883	-13.6382
4.8937	-15.9127
4.8991	43.924
4.9045	-4.7366
4.9099	-30.432
4.9153	-0.6294
4.9207	-35.4124
4.9261	-45.9451
4.9315	-26.8859
4.9369	2.2409
4.9423	4.8319
4.9477	5.7827
4.9531	-12.1181
4.9585	-34.9922
4.9639	-31.8436
4.9693	-12.2647
4.9747	17.5178
4.9801	36.881
4.9855	24.8303
4.9909	10.2599
4.9963	14.0716
5.0017	16.5795
5.0071	0.0892
5.0125	-8.1598
5.0179	11.6677
5.0233	7.0846
5.0287	-34.3094
5.0341	1.9197
5.0395	23.2011
5.0449	0.4837
5.0503	-53.4218
5.0557	-63.4415
5.0611	-43.6409
5.0665	-11.2231
5.0719	13.4339
5.0773	1.0282
5.0827	-12.0829
5.0881	-31.0123
5.0935	-42.036
5.0989	-15.916
5.1043	29.1652
5.1097	21.9834
5.1151	-14.428
5.1205	-26.0408
5.1259	-26.3751
5.1313	-0.1129
5.1367	17.075
5.1421	-2.8032
5.1475	18.1938
5.1529	-36.7705
5.1583	-70.2954
5.1637	-16.6077
5.1691	-22.0079
5.1745	6.0051
5.1799	26.0225
5.1853	11.6891
5.1907	-3.24
5.1961	-5.988
5.2015	0.9996
5.2069	8.6446
5.2123	-1.0357
5.2177	-6.7934
5.2231	-18.003
5.2285	-16.5777
5.2339	30.9946
5.2393	3.3996
5.2447	-33.5044
5.2501	-46.5349
5.2555	-22.9731
5.2609	-9.5001
5.2663	-14.8423
5.2717	-17.9564
5.2771	1.1001
5.2825	-1.6414
5.2879	-35.7681
5.2933	-59.4491
5.2987	-36.9499
5.3041	2.0403
5.3095	44.8179
5.3149	36.5526
5.3203	-23.8372
5.3257	10.1773
5.3311	29.4838
5.3365	21.7772
5.3419	-4.1362
5.3473	-21.2383
5.3527	-33.8027
5.3581	-16.5825
5.3635	18.4284
5.3689	20.2221
5.3743	7.6574
5.3797	-18.0074
5.3851	-31.5266
5.3905	3.9228
5.3959	16.45
5.4013	15.932
5.4067	12.0051
5.4121	5.2671
5.4175	-42.695
5.4229	-44.9255
5.4283	-21.8269
5.4337	-4.8996
5.4391	32.9129
5.4445	8.745
5.4499	-33.0609
5.4553	-37.8963
5.4607	23.6943
5.4661	14.8222
5.4715	-12.8139
5.4769	-16.6652
5.4823	1.802
5.4877	9.9998
5.4931	-1.216
5.4985	-17.5689
5.5039	1.7424
5.5093	17.7445
5.5147	4.3845
5.5201	-29.193
5.5255	-45.7767
5.5309	-11.9428
5.5363	5.8316
5.5417	3.0227
5.5471	2.8927
5.5525	17.3052
5.5579	12.771
5.5633	-0.9423
5.5687	-4.3302
5.5741	2.4113
5.5795	13.9596
5.5849	9.4317
5.5903	-16.3793
5.5957	-1.5266
5.6011	11.6999
5.6065	29.4257
5.6119	45.7384
5.6173	11.9091
5.6227	-8.0008
5.6281	-18.5187
5.6335	-25.2765
5.6389	-26.9133
5.6443	-22.0901
5.6497	-8.6059
5.6551	2.2452
5.6605	-12.6974
5.6659	-16.2316
5.6713	-2.4634
5.6767	19.535
5.6821	29.1894
5.6875	-5.7766
5.6929	-34.0134
5.6983	-35.8403
5.7037	-8.0474
5.7091	0.392
5.7145	-22.2957
5.7199	-46.4314
5.7253	-42.5766
5.7307	-22.4613
5.7361	-28.3589
5.7415	-29.9133
5.7469	-7.3147
5.7523	3.4181
5.7577	13.4911
5.7631	8.8396
5.7685	-11.3586
5.7739	-18.6329
5.7793	-23.4346
5.7847	-28.961
5.7901	-28.5711
5.7955	-5.6251
5.8009	18.1879
5.8063	24.182
5.8117	1.2257
5.8171	-46.1714
5.8225	18.8683
5.8279	27.8782
5.8333	-10.2736
5.8387	-17.8346
5.8441	-11.1311
5.8495	13.4071
5.8549	35.7279
5.8603	35.2864
5.8657	29.0148
5.8711	13.624
5.8765	12.0593
5.8819	37.7635
5.8873	54.4765
5.8927	72.1689
5.8981	93.9672
5.9035	120.5213
5.9089	146.3091
5.9143	124.4611
5.9197	100.3297
5.9251	85.9917
5.9305	49.4959
5.9359	44.0852
5.9413	53.567
5.9467	60.4483
5.9521	47.801
5.9575	41.3448
5.9629	47.7567
5.9683	54.4478
5.9737	42.3815
5.9791	38.929
5.9845	24.0414
5.9899	11.8405
5.9953	22.6036
6.0007	30.5884
6.0061	58.4492
6.0115	69.2152
6.0169	38.845
6.0223	49.0027
6.0277	18.1452
6.0331	2.8463
6.0385	35.329
6.0439	38.7438
6.0493	49.3652
6.0547	82.5268
6.0601	147.6663
6.0655	259.9346
6.0709	549.3251
6.0763	1013.409
6.0817	1660.5991
6.0871	2517.5459
6.0925	3505.05
6.0979	4617.5876
6.1033	5805.4414
6.1087	6963.1889
6.1141	7907.461
6.1195	8725.2548
6.1249	9410.7919
6.1303	9885.4772
6.1357	10092.3331
6.1411	10083.4088
6.1465	9525.5467
6.1519	8295.3052
6.1573	6515.4517
6.1627	4627.8166
6.1681	2895.8459
6.1735	1649.4619
6.1789	806.5611
6.1843	358.3184
6.1897	186.5268
6.1951	87.395
6.2005	22.6775
6.2059	-3.8031
6.2113	1.3924
6.2167	17.4313
6.2221	2.944
6.2275	31.3343
6.2329	8.2763
6.2383	5.8592
6.2437	4.8488
6.2491	21.2344
6.2545	65.6567
6.2599	47.9389
6.2653	44.4542
6.2707	35.6145
6.2761	90.4967
6.2815	69.0255
6.2869	65.1488
6.2923	38.4333
6.2977	22.6422
6.3031	2.6259
6.3085	33.6506
6.3139	35.0046
6.3193	9.3598
6.3247	-16.8681
6.3301	-10.288
6.3355	10.5214
6.3409	26.3346
6.3463	14.2551
6.3517	28.6098
6.3571	-3.7744
6.3625	-16.5045
6.3679	-5.3161
6.3733	12.7206
6.3787	-12.5309
6.3841	13.2533
6.3895	-33.4327
6.3949	-23.0745
6.4003	-6.7505
6.4057	-41.5355
6.4111	-48.8218
6.4165	-22.6739
6.4219	-68.3085
6.4273	-51.8518
6.4327	-11.2105
6.4381	-23.78
6.4435	7.3444
6.4489	-11.5441
6.4543	-43.0914
6.4597	-39.6032
6.4651	-63.4139
6.4705	-75.0667
6.4759	-90.9568
6.4813	-39.8366
6.4867	-25.3322
6.4921	8.6028
6.4975	-55.0955
6.5029	-26.0165
6.5083	-9.7096
6.5137	-17.5702
6.5191	-43.0099
6.5245	-32.0717
6.5299	-30.3865
6.5353	14.5731
6.5407	27.8502
6.5461	-10.9539
6.5515	-37.3856
6.5569	-38.1645
6.5623	-35.3067
6.5677	-45.934
6.5731	-54.7688
6.5785	-34.8044
6.5839	-38.4549
6.5893	-54.4131
6.5947	-68.3517
6.6001	-25.3467
6.6055	-26.1222
6.6109	-12.6987
6.6163	-41.6614
6.6217	-19.4569
6.6271	21.3406
6.6325	-2.5551
6.6379	-8.8604
6.6433	-25.5376
6.6487	-0.1562
6.6541	-34.0885
6.6595	2.8376
6.6649	12.9255
6.6703	-18.4479
6.6757	12.8047
6.6811	2.6366
6.6865	-9.9339
6.6919	-14.6163
6.6973	25.4204
6.7027	-5.3403
6.7081	-34.6054
6.7135	13.7956
6.7189	-10.2681
6.7243	3.3101
6.7297	51.0894
6.7351	45.0708
6.7405	26.3099
6.7459	-1.4259
6.7513	27.7053
6.7567	3.2021
6.7621	-14.5046
6.7675	23.3109
6.7729	59.2672
6.7783	36.8577
6.7837	55.2568
6.7891	48.2763
6.7945	32.599
6.7999	29.7545
6.8053	67.1685
6.8107	58.7184
6.8161	40.0677
6.8215	47.8624
6.8269	39.9009
6.8323	45.9838
6.8377	78.5404
6.8431	121.6273
6.8485	122.3581
6.8539	159.6189
6.8593	176.151
6.8647	162.176
6.8701	134.5979
6.8755	107.6986
6.8809	164.2352
6.8863	237.6901
6.8917	253.1169
6.8971	233.6907
6.9025	292.8691
6.9079	304.9543
6.9133	338.6651
6.9187	352.803
6.9241	387.9067
6.9295	311.4447
6.9349	284.5304
6.9403	335.331
6.9457	335.8832
6.9511	301.3077
6.9565	297.9239
6.9619	251.6128
6.9673	215.5332
6.9727	234.24
6.9781	209.9143
6.9835	228.0411
6.9889	266.5878
6.9943	266.0763
6.9997	279.7115
7.0051	271.5122
7.0105	292.285
7.0159	309.4032
7.0213	335.7991
7.0267	329.5569
7.0321	341.3085
7.0375	354.7929
7.0429	420.383
7.0483	445.7342
7.0537	522.3737
7.0591	637.1607
7.0645	688.6711
7.0699	814.837
7.0753	917.0269
7.0807	1030.766
7.0861	1131.7299
7.0915	1170.5119
7.0969	1166.3342
7.1023	1262.1957
7.1077	1352.4381
7.1131	1557.8201
7.1185	1826.2651
7.1239	2049.1657
7.1293	2218.629
7.1347	2271.623
7.1401	2133.1526
7.1455	1962.0364
7.1509	1732.3103
7.1563	1526.1304
7.1617	1335.9435
7.1671	1185.6439
7.1725	1178.7129
7.1779	1174.079
7.1833	1314.0382
7.1887	1402.3546
7.1941	1468.0403
7.1995	1507.7217
7.2049	1499.4227
7.2103	1516.4777
7.2157	1582.0032
7.2211	1628.3433
7.2265	1801.811
7.2319	2030.6105
7.2373	2406.1027
7.2427	3023.1352
7.2481	3643.3232
7.2535	4341.3046
7.2589	4991.6823
7.2643	5575.3145
7.2697	6113.47
7.2751	6526.6549
7.2805	7209.199
7.2859	8102.3211
7.2913	9072.2522
7.2967	10072.3851
7.3021	10681.1465
7.3075	10915.7867
7.3129	10496.9543
7.3183	9973.6855
7.3237	8774.4406
7.3291	7201.7146
7.3345	5578.7509
7.3399	4235.4618
7.3453	3325.771
7.3507	2848.9849
7.3561	2793.2673
7.3615	2957.5628
7.3669	3342.5792
7.3723	3823.3484
7.3777	4370.9452
7.3831	4753.0791
7.3885	4889.9697
7.3939	4953.633
7.3993	4784.8347
7.4047	4545.7655
7.4101	4465.6364
7.4155	4482.6224
7.4209	4716.7
7.4263	5100.0886
7.4317	5880.1311
7.4371	6695.7654
7.4425	7537.3312
7.4479	8336.4195
7.4533	9070.2739
7.4587	10183.7902
7.4641	12122.322
7.4695	15448.2185
7.4749	20028.508
7.4803	25881.6947
7.4857	31774.1901
7.4911	36420.7222
7.4965	39736.2715
7.5019	41752.4025
7.5073	42214.8127
7.5127	41870.8041
7.5181	38741.1945
7.5235	30439.9081
7.5289	19491.4301
7.5343	9431.3571
7.5397	3647.2643
7.5451	1766.0816
7.5505	1172.1369
7.5559	909.0285
7.5613	764.8458
7.5667	662.1592
7.5721	547.7621
7.5775	469.7197
7.5829	489.2509
7.5883	474.1218
7.5937	476.1827
7.5991	482.8698
7.6045	563.3256
7.6099	673.0499
7.6153	745.7666
7.6207	958.2686
7.6261	1105.7219
7.6315	1292.8176
7.6369	1404.0856
7.6423	1478.4528
7.6477	1533.0474
7.6531	1488.3684
7.6585	1423.8124
7.6639	1259.7988
7.6693	1204.6042
7.6747	1205.5826
7.6801	1321.6037
7.6855	1601.9349
7.6909	1918.7952
7.6963	2179.5214
7.7017	2447.7079
7.7071	2479.6891
7.7125	2367.5491
7.7179	2121.4235
7.7233	1640.2348
7.7287	1084.9135
7.7341	647.6992
7.7395	350.9884
7.7449	140.594
7.7503	49.9444
7.7557	57.4808
7.7611	109.6416
7.7665	111.9221
7.7719	110.598
7.7773	111.6173
7.7827	120.2462
7.7881	120.4825
7.7935	73.0177
7.7989	82.0841
7.8043	74.916
7.8097	29.9902
7.8151	30.779
7.8205	54.1501
7.8259	45.8271
7.8313	32.1423
7.8367	40.4743
7.8421	23.2763
7.8475	14.0868
7.8529	3.179
7.8583	-24.8427
7.8637	6.2063
7.8691	-3.7032
7.8745	5.9158
7.8799	1.9206
7.8853	34.0023
7.8907	-3.7995
7.8961	7.2092
7.9015	41.6178
7.9069	-20.6799
7.9123	-22.4959
7.9177	-2.1226
7.9231	-8.0583
7.9285	-11.8162
7.9339	-19.4631
7.9393	11.0635
7.9447	22.9699
7.9501	-6.3596
7.9555	-13.2818
7.9609	-8.2911
7.9663	0.0603
7.9717	6.8566
7.9771	-20.6157
7.9825	-56.3442
7.9879	-41.287
7.9933	-15.3351
7.9987	-44.2131
8.0041	-41.2809
8.0095	-39.4747
8.0149	-41.48
8.0203	-32.1388
8.0257	-29.1576
8.0311	4.0104
8.0365	17.6616
8.0419	12.2646
8.0473	-5.0407
8.0527	-28.5073
8.0581	-23.6681
8.0635	-4.8391
8.0689	22.3941
8.0743	-40.2981
8.0797	-2.3355
8.0851	-6.9797
8.0905	-4.7854
8.0959	-15.8792
8.1013	-40.5397
8.1067	-35.3326
8.1121	-22.7925
8.1175	12.1351
8.1229	10.5788
8.1283	30.2267
8.1337	14.2128
8.1391	5.1715
8.1445	22.7868
8.1499	-20.7238
8.1553	-47.1745
8.1607	-33.1067
8.1661	2.7837
8.1715	3.679
8.1769	11.6955
8.1823	-7.162
8.1877	-19.7756
8.1931	-35.5434
8.1985	-55.7722
8.2039	1.5674
8.2093	5.9731
8.2147	-3.6599
8.2201	-62.1023
8.2255	-38.7216
8.2309	-35.7512
8.2363	-14.107
8.2417	7.8943
8.2471	-26.1031
8.2525	-12.8437
8.2579	-35.1041
8.2633	21.7406
8.2687	26.6268
8.2741	9.2956
8.2795	-4.956
8.2849	3.3034
8.2903	9.4824
8.2957	-12.547
8.3011	-4.0883
8.3065	31.012
8.3119	-9.3921
8.3173	30.9374
8.3227	45.8148
8.3281	-11.8409
8.3335	-39.4445
8.3389	20.6476
8.3443	14.9312
8.3497	36.147
8.3551	25.7028
8.3605	23.1139
8.3659	37.495
8.3713	4.384
8.3767	12.3029
8.3821	19.2673
8.3875	-3.7747
8.3929	8.6739
8.3983	25.9613
8.4037	3.4909
8.4091	25.0132
8.4145	34.2051
8.4199	40.876
8.4253	43.9039
8.4307	27.5871
8.4361	12.2184
8.4415	-1.3051
8.4469	24.3448
8.4523	5.4335
8.4577	30.7397
8.4631	58.1703
8.4685	32.4946
8.4739	48.4775
8.4793	75.7943
8.4847	72.8529
8.4901	79.0642
8.4955	101.4324
8.5009	82.0038
8.5063	79.6938
8.5117	127.3211
8.5171	136.1939
8.5225	143.3332
8.5279	147.7339
8.5333	152.2023
8.5387	156.3581
8.5441	207.3573
8.5495	197.2706
8.5549	198.3413
8.5603	265.0827
8.5657	253.6507
8.5711	240.6585
8.5765	245.3848
8.5819	257.932
8.5873	300.6496
8.5927	362.0337
8.5981	416.4741
8.6035	434.8021
8.6089	454.6291
8.6143	481.9728
8.6197	478.2697
8.6251	544.3793
8.6305	599.6008
8.6359	605.8748
8.6413	655.1661
8.6467	753.8701
8.6521	886.1375
8.6575	989.9778
8.6629	1007.1163
8.6683	979.8105
8.6737	1023.5177
8.6791	1115.2236
8.6845	1201.8478
8.6899	1365.6343
8.6953	1593.7046
8.7007	1829.1976
8.7061	2057.5143
8.7115	2242.5292
8.7169	2453.0142
8.7223	2706.6285
8.7277	2918.4857
8.7331	2985.152
8.7385	3081.0037
8.7439	3413.872
8.7493	3949.9225
8.7547	4553.3729
8.7601	5211.7565
8.7655	5662.1695
8.7709	6026.1019
8.7763	6422.021
8.7817	6633.4959
8.7871	7245.5368
8.7925	8056.0503
8.7979	8908.0732
8.8033	10616.6962
8.8087	13086.7508
8.8141	15183.6509
8.8195	16310.6504
8.8249	15289.0177
8.8303	13679.1941
8.8357	12612.2418
8.8411	12327.7681
8.8465	13198.1107
8.8519	16117.8673
8.8573	22971.4088
8.8627	32431.6929
8.8681	39525.3518
8.8735	40543.7996
8.8789	35484.2866
8.8843	25599.3282
8.8897	15286.4791
8.8951	7906.7266
8.9005	4041.3006
8.9059	2346.3777
8.9113	1656.3692
8.9167	1364.8573
8.9221	1162.1187
8.9275	1006.5029
8.9329	1009.9164
8.9383	976.5571
8.9437	860.9373
8.9491	812.2608
8.9545	801.7765
8.9599	764.145
8.9653	761.7816
8.9707	745.6394
8.9761	763.3688
8.9815	733.1705
8.9869	771.9884
8.9923	783.6803
8.9977	773.4894
9.0031	746.9357
9.0085	784.6764
9.0139	823.6824
9.0193	974.2824
9.0247	1133.4036
9.0301	1366.4008
9.0355	1752.7873
9.0409	2174.9037
9.0463	2676.8592
9.0517	3143.9261
9.0571	3436.3961
9.0625	3703.7107
9.0679	3815.8797
9.0733	3577.4966
9.0787	2873.7502
9.0841	2006.1122
9.0895	1265.486
9.0949	731.2065
9.1003	437.5446
9.1057	300.0972
9.1111	240.7052
9.1165	242.0703
9.1219	267.0504
9.1273	345.9688
9.1327	463.7529
9.1381	660.0218
9.1435	772.2512
9.1489	858.5478
9.1543	788.1451
9.1597	573.131
9.1651	389.9014
9.1705	207.7726
9.1759	113.252
9.1813	89.5468
9.1867	48.3035
9.1921	17.8528
9.1975	9.1923
9.2029	-24.5666
9.2083	-13.1908
9.2137	-5.1944
9.2191	-25.2024
9.2245	-13.887
9.2299	26.1608
9.2353	6.747
9.2407	-33.8006
9.2461	-29.0988
9.2515	-9.6621
9.2569	-11.1159
9.2623	24.515
9.2677	18.3459
9.2731	14.6259
9.2785	11.6395
9.2839	-15.3987
9.2893	9.0956
9.2947	50.2634
9.3001	71.5731
9.3055	2.2803
9.3109	-38.4154
9.3163	-17.9857
9.3217	10.002
9.3271	-7.7009
9.3325	-4.4496
9.3379	-3.6038
9.3433	12.4793
9.3487	17.7474
9.3541	19.0866
9.3595	-27.5965
9.3649	2.9266
9.3703	16.3697
9.3757	-6.7769
9.3811	-29.8208
9.3865	-34.6568
9.3919	-20.8935
9.3973	-28.6795
9.4027	27.6513
9.4081	9.4633
9.4135	-5.3699
9.4189	-6.6967
9.4243	2.0046
9.4297	13.9794
9.4351	7.4763
9.4405	-5.5743
9.4459	-20.8183
9.4513	2.8296
9.4567	-11.6074
9.4621	-12.6104
9.4675	-3.439
9.4729	6.9975
9.4783	3.0934
9.4837	29.0299
9.4891	7.2255
9.4945	12.8423
9.4999	38.5213
9.5053	-24.9772
9.5107	-12.6493
9.5161	9.7283
9.5215	6.6671
9.5269	21.9057
9.5323	-6.9773
9.5377	-35.7876
9.5431	3.6061
9.5485	-4.554
9.5539	28.4853
9.5593	42.2799
9.5647	-18.6497
9.5701	-7.0582
9.5755	-3.0436
9.5809	6.7821
9.5863	12.4583
9.5917	1.271
9.5971	-7.8933
9.6025	10.8055
9.6079	-5.8393
9.6133	1.3383
9.6187	4.038
9.6241	1.886
9.6295	9.5267
9.6349	-5.5106
9.6403	-4.208
9.6457	-9.4487
9.6511	-26.4601
9.6565	-0.7781
9.6619	-13.6061
9.6673	-11.9727
9.6727	9.405
9.6781	-1.3491
9.6835	-10.3494
9.6889	-13.0137
9.6943	18.6111
9.6997	-6.2781
9.7051	-8.9564
9.7105	-31.5957
9.7159	-13.1567
9.7213	-8.4573
9.7267	-36.7289
9.7321	-28.8222
9.7375	-2.0006
9.7429	-8.8265
9.7483	0.7864
9.7537	-15.9878
9.7591	-37.0899
9.7645	-21.2797
9.7699	-38.948
9.7753	-19.5919
9.7807	-40.194
9.7861	-12.9927
9.7915	4.6214
9.7969	-10.258
9.8023	21.9705
9.8077	-2.7703
9.8131	-23.0561
9.8185	2.3789
9.8239	-5.8386
9.8293	-10.0899
9.8347	-9.4644
9.8401	-23.7129
9.8455	20.7959
9.8509	23.3662
9.8563	23.8311
9.8617	-8.7442
9.8671	-0.2764
9.8725	7.5933
9.8779	-9.5915
9.8833	-47.038
9.8887	6.1365
9.8941	-13.7253
9.8995	0.1049
9.9049	49.0777
9.9103	-1.0394
9.9157	-23.1209
9.9211	-40.9632
9.9265	1.1861
9.9319	26.7269
9.9373	29.8043
9.9427	13.9819
9.9481	-26.2937
9.9535	-48.9975
9.9589	-27.5225
9.9643	0.5079
9.9697	4.3729
9.9751	19.4543
9.9805	22.8399
9.9859	3.1446
9.9913	-27.121
9.9967	25.1676
10.0021	75.432
10.0075	37.4616
10.0129	29.0222
10.0183	35.7625
10.0237	21.1175
10.0291	5.539
10.0345	23.2234
10.0399	-1.6717
10.0453	21.9305
10.0507	59.0989
10.0561	68.5029
10.0615	34.3553
10.0669	64.0871
10.0723	53.9788
10.0777	50.1857
10.0831	72.6287
10.0885	77.2352
10.0939	54.3205
10.0993	36.6713
10.1047	85.1601
10.1101	131.4188
10.1155	129.2957
10.1209	223.0796
10.1263	447.0778
10.1317	823.5007
10.1371	1466.147
10.1425	2336.0089
10.1479	3497.403
10.1533	4788.4618
10.1587	6030.86
10.1641	7018.1779
10.1695	7450.1284
10.1749	7145.2403
10.1803	6203.2089
10.1857	5037.9589
10.1911	3794.5571
10.1965	2602.5181
10.2019	1655.0965
10.2073	1002.4208
10.2127	549.5984
10.2181	267.5794
10.2235	144.1942
10.2289	97.6529
10.2343	65.0097
10.2397	45.927
10.2451	21.8344
10.2505	8.8707
10.2559	48.4078
10.2613	-10.7903
10.2667	13.0025
10.2721	55.5325
10.2775	27.9741
10.2829	10.712
10.2883	12.8007
10.2937	12.0046
10.2991	1.5405
10.3045	13.4153
10.3099	-41.0003
10.3153	-39.7716
10.3207	5.5076
10.3261	17.7947
10.3315	15.7896
10.3369	-22.73
10.3423	-1.1977
10.3477	15.3507
10.3531	5.4184
10.3585	-6.835
10.3639	-9.887
10.3693	10.8168
10.3747	21.3221
10.3801	-10.5463
10.3855	-12.1294
10.3909	-43.4576
10.3963	23.2647
10.4017	12.5972
10.4071	10.6894
10.4125	0.8032
10.4179	5.5215
10.4233	7.3686
10.4287	0.3185
10.4341	2.2488
10.4395	-5.5938
10.4449	-0.0608
10.4503	42.8758
10.4557	32.8806
10.4611	-2.6831
10.4665	-22.9148
10.4719	10.6415
10.4773	1.2773
10.4827	-36.9394
10.4881	-49.2245
10.4935	-28.9174
10.4989	-21.3742
10.5043	4.3974
10.5097	21.7095
10.5151	-35.2808
10.5205	-13.1083
10.5259	-1.2976
10.5313	-29.9642
10.5367	-2.469
10.5421	15.7035
10.5475	4.3699
10.5529	16.0558
10.5583	-4.8622
10.5637	-22.2904
10.5691	13.5007
10.5745	12.8562
10.5799	-4.3339
10.5853	14.4138
10.5907	7.6077
10.5961	2.8318
10.6015	-7.3418
10.6069	23.7454
10.6123	6.2065
10.6177	8.9112
10.6231	22.6269
10.6285	7.6423
10.6339	-21.8581
10.6393	-2.5587
10.6447	-47.0599
10.6501	13.571
10.6555	-4.7641
10.6609	-6.1448
10.6663	-4.5543
10.6717	-43.405
10.6771	-22.9446
10.6825	-13.7602
10.6879	-27.4498
10.6933	-16.6671
10.6987	26.5089
10.7041	27.4247
10.7095	22.5807
10.7149	14.2457
10.7203	-21.7842
10.7257	9.0585
10.7311	11.2066
10.7365	25.1176
10.7419	13.0145
10.7473	15.8449
10.7527	50.7684
10.7581	25.3318
10.7635	11.3214
10.7689	3.3889
10.7743	-12.7398
10.7797	-24.7994
10.7851	-13.5238
10.7905	25.6533
10.7959	1.1705
10.8013	-25.8706
10.8067	-2.0945
10.8121	19.4818
10.8175	-20.6596
10.8229	-36.7829
10.8283	-7.7737
10.8337	-19.5867
10.8391	17.6525
10.8445	-18.734
10.8499	3.964
10.8553	-1.7976
10.8607	-34.704
10.8661	-55.9145
10.8715	-1.0366
10.8769	30.501
10.8823	-16.2991
10.8877	-22.3837
10.8931	26.2608
10.8985	-21.2176
10.9039	4.9676
10.9093	-13.5112
10.9147	-12.3523
10.9201	24.015
10.9255	31.9091
10.9309	29.9983
10.9363	51.1489
10.9417	57.7668
10.9471	-24.4862
10.9525	4.5151
10.9579	20.183
10.9633	15.629
10.9687	20.5573
10.9741	-32.2468
10.9795	11.5788
10.9849	33.772
10.9903	39.7578
10.9957	1.1181
11.0011	-5.6089
11.0065	14.555
11.0119	5.3338
11.0173	-30.2544
11.0227	-42.2905
11.0281	25.6536
11.0335	-7.5073
11.0389	-1.7198
11.0443	30.9335
11.0497	-4.942
11.0551	-28.0987
11.0605	-5.4339
11.0659	-3.2874
11.0713	-13.4649
11.0767	20.0567
11.0821	38.03
11.0875	17.6679
11.0929	-28.958
11.0983	-40.9681
11.1037	23.4534
11.1091	12.4799
11.1145	3.0024
11.1199	-5.27
11.1253	51.9146
11.1307	11.066
11.1361	-12.785
11.1415	-32.3979
11.1469	-17.1344
11.1523	-16.6134
11.1577	7.0013
11.1631	-5.2023
11.1685	2.4707
11.1739	-18.1366
11.1793	4.0323
11.1847	32.0764
11.1901	-10.0935
11.1955	-1.2559
11.2009	17.0679
11.2063	-32.7059
11.2117	-47.9744
11.2171	-1.729
11.2225	-34.0836
11.2279	-37.5892
11.2333	-26.2047
11.2387	11.3297
11.2441	60.8895
11.2495	35.8075
11.2549	9.9469
11.2603	-12.4722
11.2657	-24.2061
11.2711	-15.2395
11.2765	0.0964
11.2819	11.2306
11.2873	-26.2153
11.2927	-46.9624
11.2981	-39.751
11.3035	6.1909
11.3089	30.104
11.3143	-0.2994
11.3197	9.1596
11.3251	27.2951
11.3305	34.5101
11.3359	-35.3393
11.3413	-8.8814
11.3467	-26.2036
11.3521	-22.3095
11.3575	-11.5794
11.3629	-1.9124
11.3683	-19.7142
11.3737	-6.8953
11.3791	-33.4733
11.3845	-33.4831
11.3899	-14.1935
11.3953	-0.5283
11.4007	3.9603
11.4061	17.2536
11.4115	18.0482
11.4169	29.7788
11.4223	18.4753
11.4277	-5.2992
11.4331	35.7134
11.4385	25.9766
11.4439	0.2498
11.4493	-20.4371
11.4547	-1.4498
11.4601	6.0486
11.4655	14.2614
11.4709	-4.2806
11.4763	-30.6504
11.4817	3.9619
11.4871	5.6189
11.4925	-1.1224
11.4979	-1.2833
11.5033	-5.8234
11.5087	-14.5875
11.5141	21.2384
11.5195	-5.2082
11.5249	-2.7146
11.5303	-12.0341
11.5357	-2.3605
11.5411	20.1672
11.5465	5.2789
11.5519	13.1823
11.5573	30.5533
11.5627	-14.0816
11.5681	-25.453
11.5735	8.1421
11.5789	-0.8392
11.5843	-8.0316
11.5897	-14.9171
11.5951	1.5762
11.6005	-29.3918
11.6059	30.0035
11.6113	-24.8641
11.6167	-29.641
11.6221	-20.1792
11.6275	17.704
11.6329	-16.6435
11.6383	-5.4793
11.6437	49.4886
11.6491	25.0865
11.6545	17.0658
11.6599	-10.0205
11.6653	-30.8002
11.6707	12.142
11.6761	18.8892
11.6815	-12.3243
11.6869	-32.2025
11.6923	-9.1608
11.6977	-14.1061
11.7031	11.5645
11.7085	-17.9276
11.7139	25.2724
11.7193	-0.0973
11.7247	37.7093
11.7301	22.3761
11.7355	-25.6457
11.7409	12.0817
11.7463	12.9964
11.7517	-3.1614
11.7571	24.9448
11.7625	26.9216
11.7679	-14.8187
11.7733	9.0595
11.7787	-17.1665
11.7841	-4.6704
11.7895	-7.2724
11.7949	-6.6542
11.8003	-15.1074
11.8057	26.5154
11.8111	31.4869
11.8165	37.3676
11.8219	24.8556
11.8273	17.136
11.8327	25.7095
11.8381	15.9439
11.8435	-30.4688
11.8489	-26.551
11.8543	-29.0036
11.8597	-19.8081
11.8651	-29.5051
11.8705	-21.4825
11.8759	-11.5642
11.8813	-5.1219
11.8867	-17.5744
11.8921	23.802
11.8975	5.7166
11.9029	-24.1905
11.9083	-16.9722
11.9137	-28.2381
11.9191	-52.6454
11.9245	-18.9109
11.9299	-25.218
11.9353	20.1891
11.9407	-3.2755
11.9461	4.8537
11.9515	12.6845
11.9569	-1.3666
11.9623	15.8896
11.9677	17.6651
11.9731	-48.4985
11.9785	-47.2277
11.9839	17.2395
11.9893	6.6386
11.9947	-27.4418
12.0001	-38.3708
12.0055	-2.4736
12.0109	13.2466
12.0163	16.086
12.0217	-7.3568
12.0271	-23.397
12.0325	-22.7378
12.0379	-18.9207
12.0433	-7.651
12.0487	-3.0288
12.0541	13.2609
12.0595	34.9338
12.0649	-3.1744
12.0703	-15.9777
12.0757	-21.472
12.0811	10.0223
12.0865	26.6962
12.0919	-3.4246
12.0973	2.106
12.1027	27.8899
12.1081	1.3222
12.1135	11.2741
12.1189	2.4063
12.1243	-40.9454
12.1297	-35.9463
12.1351	-11.719
12.1405	-2.6601
12.1459	52.9697
12.1513	25.106
12.1567	24.9368
12.1621	41.0485
12.1675	24.4929
12.1729	30.2591
12.1783	37.836
12.1837	-2.6893
12.1891	-48.1405
12.1945	-1.6772
12.1999	-2.6502
12.2053	26.648
12.2107	19.5737
12.2161	45.8158
12.2215	2.5181
12.2269	13.0723
12.2323	8.2124
12.2377	10.5098
12.2431	-12.06
12.2485	-41.8701
12.2539	-33.3154
12.2593	-23.765
12.2647	-8.4524
12.2701	27.2134
12.2755	31.8801
12.2809	7.4947
12.2863	8.4443
12.2917	-14.3392
12.2971	11.1951
12.3025	-3.4687
12.3079	-4.594
12.3133	-19.5635
12.3187	-27.1472
12.3241	13.2728
12.3295	33.9114
12.3349	23.3775
12.3403	-9.4872
12.3457	-34.545
12.3511	-3.0792
12.3565	-63.0794
12.3619	-14.1498
12.3673	-12.2834
12.3727	-0.4809
12.3781	-7.6126
12.3835	-14.2279
12.3889	-3.8213
12.3943	4.6414
12.3997	25.7869
12.4051	-14.2852
12.4105	-14.9848
12.4159	-15.814
12.4213	41.5709
12.4267	-6.7042
12.4321	-2.0794
12.4375	-35.809
12.4429	-21.872
12.4483	66.3554
12.4537	-15.5334
12.4591	-29.0019
12.4645	10.7216
12.4699	-5.3176
12.4753	22.745
12.4807	6.0341
12.4861	17.7787
12.4915	6.5747
12.4969	22.9399
12.5023	-2.2737
12.5077	-20.8349
12.5131	-22.6885
12.5185	67.9215
12.5239	35.837
12.5293	-39.0343
12.5347	-12.6587
12.5401	61.6067
12.5455	14.6645
12.5509	-7.4893
12.5563	-20.4082
12.5617	11.5362
12.5671	6.7783
12.5725	18.6927
12.5779	92.2654
12.5833	39.9308
12.5887	67.6971
12.5941	28.3694
12.5995	8.1858
12.6049	53.0543
12.6103	52.443
12.6157	48.9344
12.6211	-2.0207
12.6265	-29.4612
12.6319	1.5335
12.6373	12.5187
12.6427	-15.2303
12.6481	-27.0483
12.6535	14.6201
12.6589	0.3921
12.6643	0.8683
12.6697	37.232
12.6751	28.0035
12.6805	11.8019
12.6859	73.0577
12.6913	53.4413
12.6967	59.7257
12.7021	92.301
[truncated: 80 more rows]
