# Supplementary material for: Improvement of Peak Integration in Capillary Electrophoresis: Reference Data Set No. 1
Source: Electrophoresis. 2026 Mar 11;47(4):276–94. doi: 10.1002/elps.70077 (PMC13084974; doi:10.1002/elps.70077)
Supplement: Supplementary file 2 — Supporting File 2: elps70077‐sup‐0002‐RawElectropherograms.zip. [file ELPS-47--s002.zip › Raw Electropherograms/com2-type1-sam14-R.csv]

1.9075	0
1.9129	0
1.9183	0
1.9237	0
1.9291	0
1.9345	0
1.9399	0
1.9453	0
1.9507	0
1.9561	0
1.9615	0
1.9669	0
1.9723	0
1.9777	0
1.9831	0
1.9885	-96.1865
1.9939	-123.8756
1.9993	-64.1865
2.0047	45.6983
2.0101	484.4347
2.0155	692.9048
2.0209	507.2615
2.0263	210.4769
2.0317	583.7291
2.0371	617.521
2.0425	576.6846
2.0479	567.9468
2.0533	540.5941
2.0587	458.6666
2.0641	455.6386
2.0695	480.4482
2.0749	414.5828
2.0803	391.5413
2.0857	421.6533
2.0911	444.9964
2.0965	400.9948
2.1019	362.636
2.1073	381.0686
2.1127	409.2284
2.1181	404.6862
2.1235	403.7192
2.1289	367.3647
2.1343	348.7038
2.1397	372.2554
2.1451	367.5304
2.1505	353.9717
2.1559	320.7535
2.1613	291.7059
2.1667	350.1517
2.1721	357.0902
2.1775	316.1739
2.1829	269.0317
2.1883	285.4599
2.1937	257.2436
2.1991	247.8372
2.2045	259.3251
2.2099	251.3347
2.2153	209.8005
2.2207	207.2098
2.2261	235.054
2.2315	252.9078
2.2369	231.2699
2.2423	191.5874
2.2477	167.4697
2.2531	186.258
2.2585	217.5437
2.2639	235.9363
2.2693	225.8282
2.2747	198.8552
2.2801	248.3416
2.2855	221.9615
2.2909	185.4831
2.2963	176.3309
2.3017	136.1733
2.3071	118.3911
2.3125	137.7363
2.3179	162.1984
2.3233	104.5087
2.3287	122.9516
2.3341	127.4755
2.3395	90.2999
2.3449	44.4234
2.3503	60.5655
2.3557	99.3537
2.3611	109.5873
2.3665	51.619
2.3719	99.8063
2.3773	98.8812
2.3827	81.2285
2.3881	120.2341
2.3935	113.2591
2.3989	79.6606
2.4043	59.4042
2.4097	80.3697
2.4151	101.5678
2.4205	75.4914
2.4259	53.0552
2.4313	67.2627
2.4367	72.0945
2.4421	37.1071
2.4475	33.2913
2.4529	68.4354
2.4583	34.4093
2.4637	44.8389
2.4691	42.9116
2.4745	14.1496
2.4799	-2.5753
2.4853	-28.6176
2.4907	-28.2891
2.4961	0.3862
2.5015	32.1086
2.5069	17.0469
2.5123	22.4582
2.5177	40.3154
2.5231	39.1341
2.5285	74.5053
2.5339	53.027
2.5393	28.2463
2.5447	62.5411
2.5501	32.4494
2.5555	21.135
2.5609	13.5431
2.5663	-4.6496
2.5717	18.3011
2.5771	-12.8085
2.5825	-14.8259
2.5879	39.4666
2.5933	8.6302
2.5987	-8.3016
2.6041	-22.9301
2.6095	-33.1944
2.6149	-5.5166
2.6203	-26.9108
2.6257	-11.0512
2.6311	30.8744
2.6365	0.122
2.6419	15.6339
2.6473	20.2013
2.6527	20.4353
2.6581	48.5927
2.6635	-15.6311
2.6689	-16.5327
2.6743	26.4696
2.6797	36.465
2.6851	14.8849
2.6905	-14.6987
2.6959	-37.5803
2.7013	-39.3128
2.7067	-5.3346
2.7121	-2.3205
2.7175	-14.9682
2.7229	-19.6022
2.7283	-3.8415
2.7337	-34.6252
2.7391	-56.8116
2.7445	-43.3938
2.7499	-38.2518
2.7553	-47.9368
2.7607	-34.7343
2.7661	-7.5158
2.7715	-32.0932
2.7769	-44.0198
2.7823	-14.4657
2.7877	24.4506
2.7931	0.7535
2.7985	0.5953
2.8039	-42.1859
2.8093	-87.2165
2.8147	-54.6768
2.8201	-59.4925
2.8255	-51.7289
2.8309	-43.3426
2.8363	-64.0387
2.8417	-105.0827
2.8471	-96.1904
2.8525	-92.0809
2.8579	-127.4791
2.8633	-74.0685
2.8687	-60.222
2.8741	-63.1091
2.8795	-52.822
2.8849	-29.5003
2.8903	8.3684
2.8957	10.2935
2.9011	-38.6983
2.9065	-89.0642
2.9119	-93.0672
2.9173	-51.0129
2.9227	-2.0815
2.9281	-29.2918
2.9335	-80.0029
2.9389	-95.8964
2.9443	-78.7271
2.9497	-63.428
2.9551	-58.9548
2.9605	-95.7587
2.9659	-122.6716
2.9713	-67.2617
2.9767	-12.8904
2.9821	-51.7502
2.9875	-105.554
2.9929	-80.8584
2.9983	-37.9455
3.0037	-40.7203
3.0091	-48.5112
3.0145	-32.7376
3.0199	-52.9238
3.0253	-95.4877
3.0307	-99.8359
3.0361	-57.5711
3.0415	-75.2247
3.0469	-81.9659
3.0523	-62.1652
3.0577	-40.9613
3.0631	-88.3096
3.0685	-79.9611
3.0739	-72.9989
3.0793	-76.5819
3.0847	-63.6458
3.0901	-129.0745
3.0955	-155.6061
3.1009	-119.5664
3.1063	-54.7647
3.1117	-75.6324
3.1171	-90.5667
3.1225	-84.9526
3.1279	-71.7908
3.1333	-66.2537
3.1387	-78.8031
3.1441	-63.3486
3.1495	-0.2813
3.1549	-34.4418
3.1603	-43.4903
3.1657	-4.376
3.1711	57.6439
3.1765	26.478
3.1819	15.3866
3.1873	27.9278
3.1927	49.215
3.1981	49.5847
3.2035	24.2951
3.2089	-3.0212
3.2143	-5.9139
3.2197	46.9404
3.2251	77.7156
3.2305	80.7988
3.2359	68.5954
3.2413	67.5017
3.2467	113.8345
3.2521	106.9815
3.2575	70.7119
3.2629	74.2142
3.2683	72.7185
3.2737	57.3232
3.2791	54.8681
3.2845	86.7989
3.2899	83.3645
3.2953	99.916
3.3007	139.2458
3.3061	171.8281
3.3115	96.7454
3.3169	73.5372
3.3223	99.0835
3.3277	128.4681
3.3331	62.9617
3.3385	20.8838
3.3439	4.331
3.3493	18.8885
3.3547	83.1206
3.3601	45.8544
3.3655	33.3248
3.3709	51.2381
3.3763	-4.2406
3.3817	2.0655
3.3871	26.6975
3.3925	41.868
3.3979	31.2138
3.4033	10.2865
3.4087	18.8407
3.4141	28.7517
3.4195	5.0141
3.4249	46.2476
3.4303	39.2746
3.4357	4.2808
3.4411	-16.4373
3.4465	-26.9725
3.4519	15.118
3.4573	50.0162
3.4627	43.4192
3.4681	75.1428
3.4735	89.9347
3.4789	81.8211
3.4843	61.8719
3.4897	65.2894
3.4951	53.8039
3.5005	38.9046
3.5059	32.739
3.5113	45.4996
3.5167	55.8737
3.5221	61.7924
3.5275	73.7961
3.5329	104.2088
3.5383	67.8891
3.5437	69.3316
3.5491	107.141
3.5545	127.6038
3.5599	108.0552
3.5653	69.0655
3.5707	41.6884
3.5761	42.5715
3.5815	-15.2205
3.5869	-10.9436
3.5923	28.7258
3.5977	55.5844
3.6031	50.5245
3.6085	75.522
3.6139	99.7099
3.6193	98.7261
3.6247	90.9086
3.6301	28.4621
3.6355	-5.2094
3.6409	21.8732
3.6463	49.0294
3.6517	73.7125
3.6571	69.9942
3.6625	54.0524
3.6679	84.5622
3.6733	90.1954
3.6787	79.8701
3.6841	64.7033
3.6895	54.9633
3.6949	48.5065
3.7003	71.4202
3.7057	98.4701
3.7111	83.2059
3.7165	23.4089
3.7219	14.8398
3.7273	34.6329
3.7327	37.1342
3.7381	20.1322
3.7435	41.2083
3.7489	51.946
3.7543	10.1984
3.7597	-41.5547
3.7651	-62.9544
3.7705	-43.7403
3.7759	-0.931
3.7813	-11.644
3.7867	-32.0611
3.7921	-35.1444
3.7975	-7.6136
3.8029	44.9057
3.8083	9.0083
3.8137	-12.6788
3.8191	-8.9944
3.8245	-45.3214
3.8299	-62.8842
3.8353	-14.9303
3.8407	35.9402
3.8461	-13.1702
3.8515	7.4593
3.8569	11.5546
3.8623	-3.1981
3.8677	-10.4571
3.8731	-8.589
3.8785	-16.7955
3.8839	-13.6131
3.8893	12.2352
3.8947	-11.5039
3.9001	-23.3733
3.9055	-24.6822
3.9109	-20.6598
3.9163	-3.6406
3.9217	-29.4378
3.9271	-43.8339
3.9325	-28.7123
3.9379	-38.18
3.9433	19.8911
3.9487	55.8984
3.9541	51.0807
3.9595	69.8171
3.9649	70.907
3.9703	76.7714
3.9757	110.1064
3.9811	195.5714
3.9865	302.5609
3.9919	528.7418
3.9973	868.7597
4.0027	1309.901
4.0081	1994.1094
4.0135	2937.7169
4.0189	4028.8033
4.0243	5184.2688
4.0297	6518.4348
4.0351	7654.3412
4.0405	8561.7221
4.0459	9214.8576
4.0513	9476.6779
4.0567	9108.9458
4.0621	8347.7486
4.0675	7390.5971
4.0729	6409.7614
4.0783	5227.9927
4.0837	4000.1115
4.0891	2888.6595
4.0945	2077.9405
4.0999	1398.8523
4.1053	916.2345
4.1107	608.4709
4.1161	359.1096
4.1215	240.4033
4.1269	166.6765
4.1323	114.2859
4.1377	95.2747
4.1431	83.4448
4.1485	79.003
4.1539	70.0159
4.1593	41.5749
4.1647	10.1426
4.1701	1.0619
4.1755	12.314
4.1809	27.4044
4.1863	-8.7898
4.1917	-7.2979
4.1971	19.1278
4.2025	36.0386
4.2079	-6.5426
4.2133	14.0551
4.2187	32.3978
4.2241	15.9028
4.2295	26.2684
4.2349	20.0551
4.2403	19.6198
4.2457	27.9707
4.2511	16.5258
4.2565	-29.2983
4.2619	-24.2539
4.2673	13.8424
4.2727	-9.5989
4.2781	-21.9972
4.2835	-1.4828
4.2889	28.765
4.2943	24.7388
4.2997	-14.1856
4.3051	-41.8417
4.3105	-28.2678
4.3159	33.9083
4.3213	24.1279
4.3267	-2.0311
4.3321	-24.8155
4.3375	-38.0701
4.3429	-47.6833
4.3483	-36.3951
4.3537	-22.517
4.3591	-29.0804
4.3645	-77.0079
4.3699	-36.3065
4.3753	7.693
4.3807	13.2589
4.3861	25.3407
4.3915	-4.4821
4.3969	-11.0564
4.4023	8.3814
4.4077	-7.6587
4.4131	4.2072
4.4185	-3.8468
4.4239	-24.1822
4.4293	-14.6108
4.4347	-18.0562
4.4401	-3.9613
4.4455	2.9099
4.4509	-29.2662
4.4563	14.7222
4.4617	17.7986
4.4671	-13.6375
4.4725	-38.2791
4.4779	-15.8024
4.4833	-10.5579
4.4887	-19.7712
4.4941	-27.2891
4.4995	-11.7487
4.5049	29.4109
4.5103	31.3817
4.5157	-17.3084
4.5211	-1.3387
4.5265	-9.4288
4.5319	-26.1371
4.5373	-22.8848
4.5427	33.667
4.5481	33.5629
4.5535	26.9058
4.5589	20.8484
4.5643	-12.5221
4.5697	11.7987
4.5751	25.0383
4.5805	8.4087
4.5859	-22.9241
4.5913	1.9383
4.5967	27.8063
4.6021	38.5251
4.6075	32.3804
4.6129	17.664
4.6183	-26.0974
4.6237	-51.3106
4.6291	-21.574
4.6345	-24.1122
4.6399	-13.6152
4.6453	-1.4027
4.6507	5.7142
4.6561	35.1132
4.6615	13.9369
4.6669	-5.4245
4.6723	2.7844
4.6777	1.0107
4.6831	-14.7414
4.6885	-21.2879
4.6939	-11.2516
4.6993	4.9451
4.7047	16.7228
4.7101	10.5412
4.7155	1.7845
4.7209	23.7714
4.7263	26.4959
4.7317	9.7579
4.7371	-8.4796
4.7425	-7.6492
4.7479	-21.0201
4.7533	-18.504
4.7587	-5.3014
4.7641	5.0613
4.7695	11.2528
4.7749	-0.4923
4.7803	-8.5493
4.7857	5.0834
4.7911	18.5898
4.7965	-5.7511
4.8019	-23.8106
4.8073	-15.2399
4.8127	-31.5745
4.8181	-15.7368
4.8235	13.6736
4.8289	23.6285
4.8343	-33.8991
4.8397	-50.8269
4.8451	-42.5582
4.8505	-28.3669
4.8559	-27.8293
4.8613	-42.6895
4.8667	-58.5196
4.8721	-51.0743
4.8775	3.1874
4.8829	1.1414
4.8883	23.8126
4.8937	36.6515
4.8991	-19.7289
4.9045	-9.0675
4.9099	-20.6983
4.9153	-31.8292
4.9207	-1.7719
4.9261	36.5565
4.9315	23.5171
4.9369	-18.1472
4.9423	-49.9391
4.9477	-17.6795
4.9531	-32.3765
4.9585	-48.3999
4.9639	-30.5637
4.9693	4.0133
4.9747	-1.4954
4.9801	-1.4303
4.9855	8.791
4.9909	-20.2767
4.9963	-15.4545
5.0017	-4.9152
5.0071	-4.2671
5.0125	-16.166
5.0179	-16.9323
5.0233	14.2769
5.0287	32.8562
5.0341	-27.8227
5.0395	-53.0434
5.0449	-53.1814
5.0503	-29.1845
5.0557	11.418
5.0611	-16.4413
5.0665	-37.7373
5.0719	-30.3624
5.0773	2.8086
5.0827	3.9997
5.0881	9.585
5.0935	14.0969
5.0989	11.4725
5.1043	11.2415
5.1097	-2.6455
5.1151	13.7971
5.1205	51.7483
5.1259	9.1137
5.1313	21.9356
5.1367	27.3954
5.1421	7.3832
5.1475	-0.1069
5.1529	-2.5114
5.1583	14.5319
5.1637	21.2432
5.1691	-34.2012
5.1745	-29.2492
5.1799	11.9965
5.1853	41.6487
5.1907	10.8511
5.1961	-21.5021
5.2015	-30.7591
5.2069	-18.7376
5.2123	3.3197
5.2177	0.4161
5.2231	-4.5317
5.2285	2.4012
5.2339	19.1193
5.2393	-2.1747
5.2447	-19.1997
5.2501	-31.8843
5.2555	-38.4512
5.2609	-23.0303
5.2663	-40.9984
5.2717	-18.172
5.2771	48.5425
5.2825	49.6896
5.2879	24.2458
5.2933	8.2938
5.2987	4.0754
5.3041	-9.8639
5.3095	-14.6635
5.3149	-8.5441
5.3203	-1.33
5.3257	-8.8021
5.3311	-23.6853
5.3365	-28.1798
5.3419	-25.7489
5.3473	-24.4201
5.3527	-15.693
5.3581	5.0151
5.3635	9.9404
5.3689	-20.6275
5.3743	-29.7269
5.3797	-7.6218
5.3851	-3.79
5.3905	-38.6239
5.3959	-29.518
5.4013	-17.1432
5.4067	-10.2502
5.4121	-12.8728
5.4175	-28.5881
5.4229	-28.5729
5.4283	-7.3679
5.4337	15.6039
5.4391	-5.9506
5.4445	6.39
5.4499	6.2392
5.4553	-10.4182
5.4607	-13.6688
5.4661	-2.9494
5.4715	5.9183
5.4769	10.6655
5.4823	11.8663
5.4877	-8.0826
5.4931	-20.8288
5.4985	-23.0656
5.5039	-14.9341
5.5093	16.9783
5.5147	41.5199
5.5201	45.2573
5.5255	23.8724
5.5309	1.9425
5.5363	0.1383
5.5417	-2.4956
5.5471	-19.1039
5.5525	-33.6192
5.5579	-22.2931
5.5633	-4.5876
5.5687	2.3717
5.5741	-13.7366
5.5795	-19.1072
5.5849	-14.0671
5.5903	-0.5568
5.5957	16.8616
5.6011	1.6934
5.6065	5.1797
5.6119	15.1942
5.6173	-14.8507
5.6227	-25.8203
5.6281	-27.2163
5.6335	-25.9448
5.6389	-21.9436
5.6443	9.1988
5.6497	1.7049
5.6551	-16.7242
5.6605	-4.2184
5.6659	26.5501
5.6713	32.1935
5.6767	12.9494
5.6821	-12.263
5.6875	14.4387
5.6929	-10.4707
5.6983	-31.4983
5.7037	-15.5729
5.7091	-6.0535
5.7145	-25.2888
5.7199	-25.1145
5.7253	4.4234
5.7307	20.5205
5.7361	16.642
5.7415	24.26
5.7469	33.5739
5.7523	4.6994
5.7577	-0.4104
5.7631	13.5758
5.7685	31.064
5.7739	31.302
5.7793	10.8516
5.7847	18.5092
5.7901	33.5295
5.7955	16.8879
5.8009	-20.8068
5.8063	4.4897
5.8117	31.7462
5.8171	8.3574
5.8225	35.3353
5.8279	-17.1315
5.8333	-54.2478
5.8387	-10.3749
5.8441	21.9861
5.8495	-9.304
5.8549	-28.4781
5.8603	-4.6368
5.8657	9.9962
5.8711	42.2053
5.8765	64.411
5.8819	77.7542
5.8873	110.5393
5.8927	78.831
5.8981	79.288
5.9035	107.9587
5.9089	92.6581
5.9143	57.2885
5.9197	70.912
5.9251	95.514
5.9305	62.5065
5.9359	62.4459
5.9413	36.7559
5.9467	11.6144
5.9521	27.4847
5.9575	51.2345
5.9629	31.3079
5.9683	13.3298
5.9737	36.9444
5.9791	61.5747
5.9845	46.2791
5.9899	29.5517
5.9953	38.236
6.0007	60.0107
6.0061	83.3593
6.0115	85.3177
6.0169	61.1949
6.0223	34.2617
6.0277	26.5055
6.0331	33.7144
6.0385	45.8057
6.0439	44.0073
6.0493	8.5123
6.0547	49.9845
6.0601	145.2638
6.0655	215.9917
6.0709	393.1478
6.0763	727.4383
6.0817	1241.6839
6.0871	1988.2318
6.0925	3001.6901
6.0979	4127.58
6.1033	5295.4168
6.1087	6461.1009
6.1141	7558.2208
6.1195	8626.6669
6.1249	9574.1053
6.1303	10274.6583
6.1357	10616.532
6.1411	10614.1912
6.1465	9979.7287
6.1519	8666.6962
6.1573	6816.6771
6.1627	4793.5179
6.1681	3006.0269
6.1735	1643.2136
6.1789	823.2796
6.1843	382.8844
6.1897	172.512
6.1951	101.9192
6.2005	41.3546
6.2059	18.8894
6.2113	21.7255
6.2167	11.203
6.2221	23.3422
6.2275	18.8069
6.2329	40.9863
6.2383	21.3014
6.2437	63.674
6.2491	29.7228
6.2545	14.4567
6.2599	47.2696
6.2653	55.2449
6.2707	76.8948
6.2761	82.2332
6.2815	49.0263
6.2869	84.1139
6.2923	73.4007
6.2977	14.0578
6.3031	23.2161
6.3085	25.4223
6.3139	-18.8599
6.3193	-3.4851
6.3247	1.5632
6.3301	-36.6315
6.3355	-21.5613
6.3409	-11.1261
6.3463	30.4729
6.3517	20.4607
6.3571	-17.3378
6.3625	-15.6096
6.3679	-13.7168
6.3733	7.9978
6.3787	-18.8176
6.3841	-6.9694
6.3895	-23.6396
6.3949	-14.7485
6.4003	-49.0568
6.4057	-47.8362
6.4111	-17.4459
6.4165	-3.0153
6.4219	29.7957
6.4273	22.3694
6.4327	-24.4035
6.4381	-7.9977
6.4435	17.5972
6.4489	-29.6351
6.4543	-42.4922
6.4597	4.9665
6.4651	5.143
6.4705	-3.5296
6.4759	-11.368
6.4813	-44.9142
6.4867	-58.6481
6.4921	-54.5237
6.4975	-54.951
6.5029	-37.634
6.5083	-40.9211
6.5137	-29.4241
6.5191	-14.3573
6.5245	-47.0125
6.5299	-8.3626
6.5353	10.8094
6.5407	4.3212
6.5461	5.6848
6.5515	-21.8996
6.5569	-21.6796
6.5623	-19.4969
6.5677	0.7208
6.5731	5.9612
6.5785	11.9015
6.5839	6.4764
6.5893	-40.2873
6.5947	-40.2312
6.6001	-7.8324
6.6055	12.1997
6.6109	-24.6632
6.6163	-38.8071
6.6217	-29.6276
6.6271	-31.9501
6.6325	-46.26
6.6379	13.2716
6.6433	1.8709
6.6487	-33.106
6.6541	-13.5616
6.6595	-20.3214
6.6649	-22.7587
6.6703	-55.5097
6.6757	-45.0943
6.6811	-41.358
6.6865	37.249
6.6919	55.4628
6.6973	17.6777
6.7027	22.5323
6.7081	11.235
6.7135	31.007
6.7189	2.8966
6.7243	34.5382
6.7297	51.8107
6.7351	17.7301
6.7405	-19.2847
6.7459	-5.9284
6.7513	38.6438
6.7567	0.3312
6.7621	37.7586
6.7675	21.4397
6.7729	58.3262
6.7783	66.915
6.7837	55.1299
6.7891	53.7129
6.7945	69.5139
6.7999	92.3726
6.8053	81.3058
6.8107	66.8315
6.8161	95.7637
6.8215	56.662
6.8269	68.3408
6.8323	44.7269
6.8377	123.9183
6.8431	91.4171
6.8485	109.9755
6.8539	147.9819
6.8593	150.7794
6.8647	149.9417
6.8701	148.8065
6.8755	199.1061
6.8809	136.4186
6.8863	217.7805
6.8917	263.5072
6.8971	247.4306
6.9025	273.3175
6.9079	291.6119
6.9133	315.8575
6.9187	330.9874
6.9241	371.6667
6.9295	374.6083
6.9349	334.9695
6.9403	317.7198
6.9457	315.2203
6.9511	304.5156
6.9565	317.5292
6.9619	308.8105
6.9673	250.3731
6.9727	212.9979
6.9781	221.9666
6.9835	253.4413
6.9889	291.4373
6.9943	317.396
6.9997	285.1259
7.0051	322.392
7.0105	322.8324
7.0159	301.0787
7.0213	334.4988
7.0267	337.5491
7.0321	316.5672
7.0375	342.4497
7.0429	406.008
7.0483	412.5524
7.0537	461.3633
7.0591	559.3806
7.0645	647.9049
7.0699	768.7486
7.0753	910.6291
7.0807	957.2715
7.0861	1046.5126
7.0915	1132.751
7.0969	1169.4568
7.1023	1238.4743
7.1077	1300.5668
7.1131	1465.2622
7.1185	1650.7818
7.1239	1980.3072
7.1293	2154.2131
7.1347	2294.1685
7.1401	2257.4708
7.1455	2102.2638
7.1509	1931.151
7.1563	1639.9226
7.1617	1408.1609
7.1671	1274.6887
7.1725	1185.2563
7.1779	1175.7136
7.1833	1274.2912
7.1887	1410.7484
7.1941	1460.4719
7.1995	1498.3407
7.2049	1468.4247
7.2103	1524.8187
7.2157	1536.7523
7.2211	1616.7507
7.2265	1689.5937
7.2319	1937.5028
7.2373	2183.972
7.2427	2574.7021
7.2481	3220.7727
7.2535	3928.748
7.2589	4631.1082
7.2643	5328.7289
7.2697	5846.9682
7.2751	6350.0939
7.2805	6895.4352
7.2859	7543.7621
7.2913	8364.6763
7.2967	9468.6134
7.3021	10365.8358
7.3075	10922.7121
7.3129	10939.6426
7.3183	10569.7491
7.3237	9597.0748
7.3291	8100.1426
7.3345	6444.7914
7.3399	4889.3993
7.3453	3685.5728
7.3507	3011.5621
7.3561	2797.5866
7.3615	2848.135
7.3669	3127.0168
7.3723	3595.2954
7.3777	4120.2179
7.3831	4656.6126
7.3885	4921.7093
7.3939	5047.7433
7.3993	4841.5639
7.4047	4622.4442
7.4101	4505.3745
7.4155	4428.4078
7.4209	4525.9563
7.4263	4862.4215
7.4317	5438.1805
7.4371	6140.548
7.4425	7095.6304
7.4479	7901.7919
7.4533	8665.7419
7.4587	9429.3176
7.4641	10884.6378
7.4695	13512.2091
7.4749	17196.2762
7.4803	22552.636
7.4857	28238.4955
7.4911	33667.4434
7.4965	38093.388
7.5019	40935.297
7.5073	42181.6585
7.5127	42805.2236
7.5181	41542.0616
7.5235	35762.0717
7.5289	26040.67
7.5343	14580.1426
7.5397	6185.1026
7.5451	2576.2527
7.5505	1454.1541
7.5559	1086.5449
7.5613	865.0518
7.5667	683.3509
7.5721	548.1577
7.5775	487.1287
7.5829	446.3081
7.5883	440.1739
7.5937	430.2113
7.5991	450.1981
7.6045	518.5786
7.6099	574.3573
7.6153	700.8087
7.6207	813.8964
7.6261	976.3318
7.6315	1169.048
7.6369	1357.2937
7.6423	1443.8088
7.6477	1561.1347
7.6531	1557.1357
7.6585	1453.5776
7.6639	1355.5154
7.6693	1205.9095
7.6747	1163.6894
7.6801	1238.9548
7.6855	1410.0429
7.6909	1691.1182
7.6963	2031.0111
7.7017	2318.0677
7.7071	2457.8864
7.7125	2535.129
7.7179	2371.1601
7.7233	1991.4826
7.7287	1408.7014
7.7341	886.3898
7.7395	509.233
7.7449	251.1714
7.7503	130.9333
7.7557	108.8294
7.7611	59.1418
7.7665	80.6158
7.7719	140.426
7.7773	156.6373
7.7827	171.2945
7.7881	124.5801
7.7935	133.6029
7.7989	109.5273
7.8043	66.8333
7.8097	44.421
7.8151	46.2527
7.8205	63.0647
7.8259	43.3568
7.8313	58.023
7.8367	61.449
7.8421	32.4381
7.8475	47.4999
7.8529	63.6602
7.8583	7.2552
7.8637	15.1713
7.8691	-21.4475
7.8745	-29.57
7.8799	-3.6743
7.8853	-14.9135
7.8907	-1.5905
7.8961	1.6884
7.9015	6.1253
7.9069	9.4758
7.9123	6.5465
7.9177	-19.2684
7.9231	-3.1926
7.9285	8.8198
7.9339	-11.855
7.9393	9.8752
7.9447	-21.4861
7.9501	-0.2795
7.9555	15.1409
7.9609	19.8698
7.9663	5.6607
7.9717	-19.8862
7.9771	-21.6398
7.9825	-41.0655
7.9879	-55.0063
7.9933	-15.483
7.9987	-15.3293
8.0041	-15.5181
8.0095	-22.9914
8.0149	-18.0476
8.0203	-18.6358
8.0257	7.9261
8.0311	0.8784
8.0365	-49.2252
8.0419	-23.7426
8.0473	-34.6565
8.0527	-35.2317
8.0581	-26.6379
8.0635	-40.6051
8.0689	1.4339
8.0743	5.1972
8.0797	-0.3801
8.0851	10.0031
8.0905	28.2278
8.0959	13.6921
8.1013	4.7308
8.1067	21.4116
8.1121	-22.564
8.1175	-7.5185
8.1229	35.888
8.1283	21.4187
8.1337	12.3137
8.1391	6.258
8.1445	-17.8769
8.1499	5.3728
8.1553	-31.7288
8.1607	-71.1365
8.1661	-5.2849
8.1715	20.8614
8.1769	3.7604
8.1823	2.118
8.1877	13.7907
8.1931	-10.6055
8.1985	4.6135
8.2039	-16.6777
8.2093	-32.1938
8.2147	-58.6261
8.2201	-32.9186
8.2255	-49.6513
8.2309	-40.2663
8.2363	-13.5743
8.2417	7.0278
8.2471	-25.6751
8.2525	-0.5192
8.2579	11.2869
8.2633	-9.2875
8.2687	-29.2067
8.2741	-31.789
8.2795	19.8444
8.2849	20.5103
8.2903	-3.4252
8.2957	-2.5328
8.3011	-7.5829
8.3065	9.7776
8.3119	11.7498
8.3173	10.4603
8.3227	2.994
8.3281	23.8189
8.3335	13.5812
8.3389	24.9765
8.3443	3.7006
8.3497	6.5103
8.3551	31.6531
8.3605	29.3394
8.3659	-4.4514
8.3713	7.13
8.3767	2.3493
8.3821	7.545
8.3875	-5.9632
8.3929	-43.0388
8.3983	-18.0788
8.4037	14.7051
8.4091	17.3636
8.4145	16.3923
8.4199	24.6482
8.4253	15.2259
8.4307	29.5414
8.4361	67.6814
8.4415	44.5996
8.4469	54.7641
8.4523	38.5056
8.4577	28.6544
8.4631	26.5081
8.4685	27.4413
8.4739	31.7985
8.4793	32.7719
8.4847	51.1491
8.4901	41.451
8.4955	62.8834
8.5009	89.3082
8.5063	79.4712
8.5117	62.519
8.5171	90.7094
8.5225	106.9357
8.5279	107.4232
8.5333	132.1705
8.5387	133.5799
8.5441	125.6968
8.5495	155.0745
8.5549	202.0288
8.5603	222.0888
8.5657	223.3118
8.5711	228.2774
8.5765	243.9158
8.5819	247.8505
8.5873	267.1802
8.5927	328.7903
8.5981	372.5476
8.6035	411.1833
8.6089	420.8404
8.6143	461.3052
8.6197	473.5845
8.6251	503.9477
8.6305	578.2679
8.6359	606.8079
8.6413	634.8704
8.6467	722.0873
8.6521	865.4648
8.6575	922.4872
8.6629	985.5578
8.6683	992.1887
8.6737	1052.0523
8.6791	1062.3242
8.6845	1110.8973
8.6899	1296.5602
8.6953	1537.9986
8.7007	1703.7064
8.7061	1959.436
8.7115	2170.5517
8.7169	2350.7942
8.7223	2593.116
8.7277	2826.3927
8.7331	2927.9374
8.7385	3017.6398
8.7439	3351.3452
8.7493	3723.6356
8.7547	4056.5023
8.7601	4695.2885
8.7655	5364.587
8.7709	6052.0372
8.7763	6410.6211
8.7817	6412.0417
8.7871	6739.1648
8.7925	7534.5969
8.7979	8738.3304
8.8033	10445.8132
8.8087	12519.362
8.8141	14533.8023
8.8195	15772.592
8.8249	15325.4774
8.8303	13970.037
8.8357	12750.6861
8.8411	12255.298
8.8465	12466.7848
8.8519	13921.8681
8.8573	18512.6927
8.8627	27220.4198
8.8681	35943.6959
8.8735	40713.5906
8.8789	39290.7326
8.8843	31434.4995
8.8897	20802.5843
8.8951	11497.3677
8.9005	5845.4487
8.9059	3114.6348
8.9113	1932.8785
8.9167	1464.8426
8.9221	1245.0329
8.9275	1059.7606
8.9329	995.3735
8.9383	932.7347
8.9437	868.6683
8.9491	864.4224
8.9545	784.7398
8.9599	789.4498
8.9653	770.9468
8.9707	723.0104
8.9761	711.2599
8.9815	734.8395
8.9869	761.0705
8.9923	749.0303
8.9977	724.6251
9.0031	736.3948
9.0085	751.8162
9.0139	776.1981
9.0193	830.4982
9.0247	958.744
9.0301	1194.6761
9.0355	1602.4399
9.0409	1964.0735
9.0463	2445.6911
9.0517	2898.9186
9.0571	3308.2947
9.0625	3714.3183
9.0679	3899.6108
9.0733	3842.0879
9.0787	3257.4445
9.0841	2443.1721
9.0895	1606.9157
9.0949	980.7987
9.1003	538.9874
9.1057	367.8243
9.1111	273.136
9.1165	197.1071
9.1219	209.8256
9.1273	267.6879
9.1327	408.5939
9.1381	517.5666
9.1435	662.9384
9.1489	791.8762
9.1543	817.4406
9.1597	721.482
9.1651	473.4731
9.1705	273.2264
9.1759	179.6066
9.1813	71.4795
9.1867	6.5396
9.1921	25.7942
9.1975	9.5276
9.2029	-9.0781
9.2083	19.1513
9.2137	27.4642
9.2191	5.1249
9.2245	-16.1826
9.2299	4.3537
9.2353	-15.8342
9.2407	20.571
9.2461	-1.4361
9.2515	-14.4911
9.2569	-13.264
9.2623	10.4542
9.2677	-16.6753
9.2731	-37.3902
9.2785	-11.7199
9.2839	19.027
9.2893	10.1328
9.2947	-4.1162
9.3001	-12.9365
9.3055	-19.5104
9.3109	-4.7268
9.3163	-21.5502
9.3217	8.0492
9.3271	-8.0689
9.3325	10.1612
9.3379	6.0537
9.3433	19.5953
9.3487	-1.3664
9.3541	5.2507
9.3595	1.193
9.3649	10.5242
9.3703	-0.492
9.3757	6.2819
9.3811	37.0873
9.3865	6.878
9.3919	-12.8023
9.3973	-14.5864
9.4027	3.6325
9.4081	-16.9956
9.4135	-17.7909
9.4189	-32.1249
9.4243	-2.8943
9.4297	-32.4999
9.4351	-22.4074
9.4405	16.7675
9.4459	40.7109
9.4513	15.9382
9.4567	14.0915
9.4621	8.1244
9.4675	13.5242
9.4729	15.7649
9.4783	8.6872
9.4837	1.528
9.4891	-6.1744
9.4945	8.3604
9.4999	-2.9388
9.5053	31.6048
9.5107	14.4967
9.5161	28.2517
9.5215	23.7203
9.5269	27.8642
9.5323	-2.5041
9.5377	13.6398
9.5431	-16.6093
9.5485	-14.842
9.5539	25.3624
9.5593	40.3476
9.5647	5.7733
9.5701	4.633
9.5755	-20.873
9.5809	-15.9662
9.5863	-26.049
9.5917	2.4635
9.5971	6.1781
9.6025	-42.3144
9.6079	-40.7861
9.6133	-32.5775
9.6187	-25.3817
9.6241	2.3422
9.6295	-12.1603
9.6349	18.0196
9.6403	-0.3815
9.6457	-31.7559
9.6511	-5.7972
9.6565	-8.8441
9.6619	-13.9647
9.6673	-15.5022
9.6727	-13.3785
9.6781	-44.9223
9.6835	-2.4653
9.6889	-1.4697
9.6943	-4.5905
9.6997	-36.6247
9.7051	-24.4915
9.7105	-0.4819
9.7159	-7.916
9.7213	-7.0024
9.7267	26.8911
9.7321	2.5484
9.7375	1.4843
9.7429	8.4382
9.7483	-17.2488
9.7537	-41.8493
9.7591	-19.583
9.7645	-17.8962
9.7699	-17.3632
9.7753	-38.4382
9.7807	-3.3723
9.7861	-12.319
9.7915	-42.1869
9.7969	-24.4636
9.8023	-13.0941
9.8077	-14.6928
9.8131	-9.9352
9.8185	13.6108
9.8239	18.5622
9.8293	21.7258
9.8347	-8.8362
9.8401	1.9258
9.8455	20.7767
9.8509	1.5895
9.8563	-27.4721
9.8617	-22.6826
9.8671	9.6636
9.8725	-9.5473
9.8779	12.9224
9.8833	15.8105
9.8887	9.1978
9.8941	50.5363
9.8995	-17.8488
9.9049	-13.2023
9.9103	15.5664
9.9157	27.8569
9.9211	-12.9873
9.9265	-31.5474
9.9319	-23.2712
9.9373	13.0314
9.9427	17.2297
9.9481	-7.2708
9.9535	-17.6946
9.9589	33.7885
9.9643	25.72
9.9697	6.3247
9.9751	18.4466
9.9805	-11.9026
9.9859	3.0509
9.9913	15.1182
9.9967	36.7253
10.0021	11.2442
10.0075	-1.0511
10.0129	31.811
10.0183	41.0114
10.0237	36.2069
10.0291	26.0181
10.0345	37.4161
10.0399	63.8506
10.0453	40.5281
10.0507	34.1866
10.0561	23.0698
10.0615	57.24
10.0669	7.0997
10.0723	21.9032
10.0777	4.4564
10.0831	32.8919
10.0885	66.1623
10.0939	55.5015
10.0993	79.8245
10.1047	116.764
10.1101	121.9423
10.1155	133.4976
10.1209	252.7646
10.1263	449.7393
10.1317	818.2814
10.1371	1428.1305
10.1425	2264.7998
10.1479	3374.7373
10.1533	4578.3003
10.1587	5984.9729
10.1641	7016.647
10.1695	7401.0955
10.1749	7117.4047
10.1803	6304.6043
10.1857	5149.8621
10.1911	3932.5291
10.1965	2666.5059
10.2019	1673.3361
10.2073	1049.5291
10.2127	611.9707
10.2181	341.4924
10.2235	186.184
10.2289	118.1105
10.2343	69.2134
10.2397	57.9226
10.2451	5.5376
10.2505	20.3227
10.2559	22.8627
10.2613	-31.6719
10.2667	-10.4243
10.2721	-22.12
10.2775	23.7294
10.2829	49.1892
10.2883	31.3457
10.2937	-12.7568
10.2991	-3.3424
10.3045	23.548
10.3099	42.1152
10.3153	25.1823
10.3207	-14.2902
10.3261	8.2814
10.3315	2.8333
10.3369	26.0297
10.3423	10.4887
10.3477	-28.397
10.3531	-19.9755
10.3585	24.3351
10.3639	-8.2293
10.3693	-35.6974
10.3747	-48.3953
10.3801	-37.5391
10.3855	-24.9543
10.3909	-49.3178
10.3963	-18.0458
10.4017	-21.7244
10.4071	-19.4208
10.4125	3.197
10.4179	2.7214
10.4233	-11.1157
10.4287	12.3327
10.4341	-3.7534
10.4395	0.6896
10.4449	-30.5055
10.4503	-24.7066
10.4557	20.7078
10.4611	7.4278
10.4665	41.4621
10.4719	10.6628
10.4773	15.081
10.4827	-22.7447
10.4881	-24.298
10.4935	-7.9364
10.4989	23.3218
10.5043	17.2509
10.5097	-11.8253
10.5151	5.7935
10.5205	-15.3733
10.5259	-16.6777
10.5313	4.1713
10.5367	-3.1206
10.5421	-0.2295
10.5475	13.1549
10.5529	11.4309
10.5583	1.0544
10.5637	-2.5074
10.5691	6.047
10.5745	-22.3973
10.5799	4.3578
10.5853	-28.5961
10.5907	5.6728
10.5961	-13.626
10.6015	-7.1029
10.6069	27.1805
10.6123	24.2928
10.6177	-30.5375
10.6231	-10.6964
10.6285	-21.6072
10.6339	-13.9441
10.6393	17.5841
10.6447	18.4813
10.6501	12.9938
10.6555	4.7549
10.6609	-6.2174
10.6663	-22.8896
10.6717	23.7811
10.6771	8.2877
10.6825	31.8257
10.6879	-7.5567
10.6933	18.3085
10.6987	-47.9521
10.7041	-50.1308
10.7095	17.2795
10.7149	25.2072
10.7203	-4.4593
10.7257	-41.1343
10.7311	2.4788
10.7365	72.39
10.7419	26.4795
10.7473	17.3006
10.7527	39.4752
10.7581	36.4216
10.7635	13.6245
10.7689	-13.4622
10.7743	-9.9467
10.7797	30.7055
10.7851	-1.311
10.7905	-13.3558
10.7959	6.5679
10.8013	-0.5139
10.8067	2.2777
10.8121	-2.4201
10.8175	3.1523
10.8229	16.2544
10.8283	-30.4281
10.8337	-29.8649
10.8391	-20.1109
10.8445	2.5121
10.8499	19.3696
10.8553	-17.9745
10.8607	-27.9847
10.8661	0.7411
10.8715	39.0964
10.8769	17.5831
10.8823	2.1797
10.8877	-22.3026
10.8931	-14.539
10.8985	0.4373
10.9039	-1.9083
10.9093	-6.9403
10.9147	-31.8479
10.9201	11.0894
10.9255	7.9505
10.9309	23.2233
10.9363	-30.3051
10.9417	-3.8894
10.9471	-5.5361
10.9525	22.5842
10.9579	10.6995
10.9633	-25.9431
10.9687	24.5428
10.9741	-15.7256
10.9795	-2.9428
10.9849	13.2985
10.9903	32.0985
10.9957	-3.8941
11.0011	1.6299
11.0065	-16.4742
11.0119	-13.5294
11.0173	7.4252
11.0227	17.2387
11.0281	2.9863
11.0335	-4.9375
11.0389	-3.4813
11.0443	25.0954
11.0497	-33.2799
11.0551	-10.3242
11.0605	-17.5441
11.0659	18.3409
11.0713	9.3685
11.0767	0.3081
11.0821	5.6021
11.0875	31.9003
11.0929	17.2271
11.0983	36.835
11.1037	-2.8566
11.1091	-4.9687
11.1145	-6.721
11.1199	3.9233
11.1253	17.2035
11.1307	19.8987
11.1361	42.0338
11.1415	4.5878
11.1469	-55.7203
11.1523	-22.6867
11.1577	2.8731
11.1631	9.4212
11.1685	-5.5109
11.1739	10.6777
11.1793	4.5858
11.1847	-11.692
11.1901	8.0995
11.1955	21.1249
11.2009	3.1123
11.2063	6.8815
11.2117	-22.0356
11.2171	-25.2634
11.2225	-25.2199
11.2279	-15.1458
11.2333	2.689
11.2387	16.7231
11.2441	-2.0294
11.2495	-3.1828
11.2549	16.4665
11.2603	-17.5067
11.2657	-20.3341
11.2711	-12.0181
11.2765	38.9647
11.2819	16.2811
11.2873	0.2069
11.2927	13.827
11.2981	36.5656
11.3035	-1.5957
11.3089	-24.1917
11.3143	8.1076
11.3197	1.1235
11.3251	-45.2646
11.3305	-59.5561
11.3359	-41.4302
11.3413	-42.5726
11.3467	13.9555
11.3521	-23.8788
11.3575	-16.0843
11.3629	-7.2477
11.3683	26.1197
11.3737	-35.651
11.3791	-23.8397
11.3845	6.1599
11.3899	25.5701
11.3953	-1.2024
11.4007	0.4567
11.4061	42.2637
11.4115	41.3919
11.4169	-14.2091
11.4223	-15.5427
11.4277	-14.1755
11.4331	-32.8392
11.4385	-19.5783
11.4439	-0.2141
11.4493	4.7194
11.4547	1.3555
11.4601	-1.1818
11.4655	-6.5701
11.4709	-10.6768
11.4763	-15.0572
11.4817	-3.2023
11.4871	-3.9645
11.4925	20.6128
11.4979	27.1747
11.5033	60.1171
11.5087	-8.1635
11.5141	9.6005
11.5195	-26.7865
11.5249	-24.1378
11.5303	-12.5151
11.5357	0.6651
11.5411	-10.4877
11.5465	-4.6666
11.5519	-15.9724
11.5573	-11.3657
11.5627	-9.3539
11.5681	2.18
11.5735	9.0594
11.5789	-15.2358
11.5843	16.3881
11.5897	-18.9485
11.5951	-7.1807
11.6005	-8.1703
11.6059	8.9577
11.6113	4.7776
11.6167	-4.4299
11.6221	-21.8379
11.6275	-37.1858
11.6329	0.0104
11.6383	-13.3872
11.6437	-18.8248
11.6491	25.0348
11.6545	29.3126
11.6599	11.531
11.6653	-6.1895
11.6707	19.258
11.6761	1.2526
11.6815	22.2259
11.6869	-19.223
11.6923	8.4083
11.6977	-53.6612
11.7031	-27.1204
11.7085	-5.78
11.7139	-13.6822
11.7193	-23.0501
11.7247	-5.8582
11.7301	28.6226
11.7355	-5.3598
11.7409	-12.5221
11.7463	-9.9084
11.7517	2.5275
11.7571	-14.376
11.7625	20.3835
11.7679	-7.1148
11.7733	-18.1309
11.7787	38.0861
11.7841	16.9196
11.7895	27.9081
11.7949	14.026
11.8003	22.0648
11.8057	-20.3721
11.8111	-33.1737
11.8165	35.2921
11.8219	-8.5319
11.8273	-13.397
11.8327	1.6754
11.8381	14.3067
11.8435	10.8076
11.8489	10.0634
11.8543	-30.0353
11.8597	-50.8581
11.8651	4.2138
11.8705	42.0423
11.8759	14.9266
11.8813	-4.2884
11.8867	33.7833
11.8921	40.5669
11.8975	19.7916
11.9029	31.2501
11.9083	24.8984
11.9137	-10.6163
11.9191	-40.8006
11.9245	-34.5815
11.9299	-18.0393
11.9353	-3.0571
11.9407	35.9577
11.9461	46.4025
11.9515	-58.5444
11.9569	-4.6797
11.9623	32.5015
11.9677	1.4617
11.9731	27.3487
11.9785	20.7181
11.9839	4.1973
11.9893	-19.8449
11.9947	-12.1167
12.0001	-3.6156
12.0055	-0.4295
12.0109	-10.9787
12.0163	3.9022
12.0217	-7.8325
12.0271	5.8112
12.0325	49.5969
12.0379	40.2442
12.0433	-5.8139
12.0487	-3.9498
12.0541	-15.4527
12.0595	-8.8954
12.0649	-30.1062
12.0703	7.9469
12.0757	22.4386
12.0811	-7.5461
12.0865	15.8399
12.0919	8.3567
12.0973	28.3779
12.1027	32.5816
12.1081	43.8201
12.1135	1.7352
12.1189	14.9474
12.1243	-30.2547
12.1297	-34.161
12.1351	9.1777
12.1405	-11.8199
12.1459	-48.6305
12.1513	-3.1711
12.1567	-1.0288
12.1621	-20.8848
12.1675	-19.0218
12.1729	-11.1983
12.1783	-23.9384
12.1837	16.8275
12.1891	8.9009
12.1945	-15.6686
12.1999	-25.01
12.2053	-14.2693
12.2107	-19.6195
12.2161	8.8265
12.2215	-21.2999
12.2269	-4.3384
12.2323	4.4508
12.2377	-33.5815
12.2431	10.1711
12.2485	-8.6497
12.2539	-35.6226
12.2593	-43.2495
12.2647	-26.2224
12.2701	-11.5651
12.2755	25.2489
12.2809	11.5531
12.2863	13.111
12.2917	0.4234
12.2971	-34.1545
12.3025	-22.3605
12.3079	-9.2148
12.3133	0.7958
12.3187	4.4704
12.3241	-18.3132
12.3295	13.5342
12.3349	33.5537
12.3403	19.6964
12.3457	-14.8104
12.3511	37.0648
12.3565	-7.1984
12.3619	18.3594
12.3673	5.1542
12.3727	23.9214
12.3781	-0.9406
12.3835	4.0647
12.3889	-15.57
12.3943	-50.0222
12.3997	-59.4704
12.4051	-24.7789
12.4105	-26.4894
12.4159	-26.2442
12.4213	67.04
12.4267	28.6317
12.4321	7.5855
12.4375	33.1804
12.4429	15.24
12.4483	14.5763
12.4537	-4.1506
12.4591	14.7881
12.4645	18.1916
12.4699	-19.5181
12.4753	16.3203
12.4807	-25.2054
12.4861	-16.5643
12.4915	51.5025
12.4969	88.5227
12.5023	54.6227
12.5077	25.1692
12.5131	2.871
12.5185	-0.6519
12.5239	-29.4821
12.5293	-20.5988
12.5347	32.0335
12.5401	14.5408
12.5455	44.2267
12.5509	22.8299
12.5563	27.9185
12.5617	-27.0451
12.5671	17.7547
12.5725	56.6342
12.5779	50.6513
12.5833	17.5355
12.5887	33.4093
12.5941	-6.6329
12.5995	-42.522
12.6049	1.7067
12.6103	-11.993
12.6157	43.1875
12.6211	40.1436
12.6265	80.3383
12.6319	24.0291
12.6373	24.2305
12.6427	12.0069
12.6481	20.2091
12.6535	9.871
12.6589	20.564
12.6643	49.3671
12.6697	33.1865
12.6751	86.7342
12.6805	55.749
12.6859	62.8648
12.6913	64.3433
12.6967	28.5371
12.7021	7.1231
[truncated: 80 more rows]
