# Supplementary material for: Improvement of Peak Integration in Capillary Electrophoresis: Reference Data Set No. 1
Source: Electrophoresis. 2026 Mar 11;47(4):276–94. doi: 10.1002/elps.70077 (PMC13084974; doi:10.1002/elps.70077)
Supplement: Supplementary file 2 — Supporting File 2: elps70077‐sup‐0002‐RawElectropherograms.zip. [file ELPS-47--s002.zip › Raw Electropherograms/com2-type1-sam15-R.csv]

1.9075	0
1.9129	0
1.9183	0
1.9237	0
1.9291	0
1.9345	0
1.9399	0
1.9453	0
1.9507	0
1.9561	0
1.9615	0
1.9669	0
1.9723	0
1.9777	0
1.9831	0
1.9885	0
1.9939	0
1.9993	0
2.0047	0
2.0101	-135.7468
2.0155	-155.2872
2.0209	-112.5796
2.0263	15.5588
2.0317	510.9704
2.0371	677.3105
2.0425	448.2655
2.0479	149.2308
2.0533	476.682
2.0587	499.8214
2.0641	502.892
2.0695	531.9624
2.0749	453.7092
2.0803	419.0399
2.0857	409.2978
2.0911	394.6496
2.0965	354.2091
2.1019	368.951
2.1073	382.9768
2.1127	395.2419
2.1181	408.1459
2.1235	351.5535
2.1289	336.7396
2.1343	344.6459
2.1397	350.5232
2.1451	399.8536
2.1505	355.7543
2.1559	316.821
2.1613	343.7487
2.1667	324.0976
2.1721	301.6895
2.1775	285.2363
2.1829	281.0257
2.1883	297.1823
2.1937	262.1997
2.1991	240.9815
2.2045	256.8541
2.2099	278.9878
2.2153	274.5813
2.2207	206.4878
2.2261	144.761
2.2315	231.1161
2.2369	205.8389
2.2423	210.2775
2.2477	232.1505
2.2531	187.8641
2.2585	179.3795
2.2639	173.6694
2.2693	175.2536
2.2747	199.967
2.2801	223.5916
2.2855	189.9901
2.2909	134.7769
2.2963	113.6809
2.3017	173.7658
2.3071	159.721
2.3125	137.7387
2.3179	159.4533
2.3233	135.793
2.3287	110.0162
2.3341	85.9691
2.3395	75.6563
2.3449	117.0184
2.3503	113.5483
2.3557	64.9579
2.3611	17.4465
2.3665	71.4773
2.3719	37.8808
2.3773	48.3018
2.3827	108.8092
2.3881	107.6178
2.3935	101.8209
2.3989	97.889
2.4043	89.7424
2.4097	67.0268
2.4151	46.8598
2.4205	29.1481
2.4259	16.3956
2.4313	13.1475
2.4367	18.5115
2.4421	40.1958
2.4475	49.1108
2.4529	20.7789
2.4583	14.2394
2.4637	45.44
2.4691	55.2369
2.4745	12.5906
2.4799	24.1804
2.4853	35.7886
2.4907	36.8997
2.4961	39.2597
2.5015	84.9668
2.5069	49.5566
2.5123	21.8014
2.5177	39.5955
2.5231	45.9193
2.5285	31.591
2.5339	38.367
2.5393	50.7614
2.5447	-2.2992
2.5501	-16.7182
2.5555	-8.5693
2.5609	13.7827
2.5663	46.0767
2.5717	37.6638
2.5771	24.9554
2.5825	13.2638
2.5879	-1.1199
2.5933	17.7844
2.5987	15.7034
2.6041	14.1151
2.6095	40.8997
2.6149	22.8186
2.6203	-3.2619
2.6257	-8.7463
2.6311	17.2852
2.6365	22.9375
2.6419	24.3324
2.6473	35.0585
2.6527	49.3906
2.6581	16.65
2.6635	17.7773
2.6689	13.7257
2.6743	-8.7565
2.6797	-0.9989
2.6851	4.9295
2.6905	-6.4707
2.6959	-23.1957
2.7013	-5.9485
2.7067	-27.7933
2.7121	-36.8211
2.7175	-16.2096
2.7229	14.9568
2.7283	-40.3352
2.7337	-58.8299
2.7391	-36.5622
2.7445	-24.2524
2.7499	-7.426
2.7553	-25.2433
2.7607	-48.7622
2.7661	-42.116
2.7715	-79.3837
2.7769	-72.7742
2.7823	-46.2108
2.7877	-33.9857
2.7931	-7.4889
2.7985	12.8198
2.8039	19.6299
2.8093	9.5588
2.8147	-10.5796
2.8201	-12.733
2.8255	-0.3902
2.8309	8.7547
2.8363	-25.2275
2.8417	2.3343
2.8471	3.4591
2.8525	-40.9745
2.8579	-46.255
2.8633	-42.5297
2.8687	-60.3114
2.8741	-79.1051
2.8795	-41.648
2.8849	-66.2115
2.8903	-65.5288
2.8957	-43.7866
2.9011	-53.0924
2.9065	-35.6394
2.9119	-10.9713
2.9173	-13.8689
2.9227	-72.113
2.9281	-87.1019
2.9335	-85.7589
2.9389	-76.9777
2.9443	-63.1863
2.9497	-53.0683
2.9551	-45.101
2.9605	-21.9239
2.9659	13.7329
2.9713	-16.6687
2.9767	-27.7403
2.9821	-26.2858
2.9875	-30.0057
2.9929	-54.6746
2.9983	-59.4738
3.0037	-47.2826
3.0091	-29.4319
3.0145	-30.428
3.0199	-68.2527
3.0253	-76.9493
3.0307	-53.9314
3.0361	-59.0911
3.0415	-62.9627
3.0469	-58.9601
3.0523	-51.8997
3.0577	-46.3409
3.0631	13.686
3.0685	0.728
3.0739	-52.0523
3.0793	-50.2737
3.0847	-28.4246
3.0901	-19.4017
3.0955	-20.8191
3.1009	-27.6093
3.1063	-63.5018
3.1117	-24.3782
3.1171	-5.1539
3.1225	-75.5923
3.1279	-55.2683
3.1333	-43.5197
3.1387	-46.5835
3.1441	-45.3103
3.1495	2.0676
3.1549	-21.9511
3.1603	-17.2964
3.1657	42.3858
3.1711	29.6413
3.1765	29.0238
3.1819	38.5113
3.1873	63.9627
3.1927	126.0701
3.1981	151.9852
3.2035	119.3366
3.2089	64.691
3.2143	66.2419
3.2197	66.4407
3.2251	66.4092
3.2305	64.8899
3.2359	61.2915
3.2413	83.4201
3.2467	84.6186
3.2521	71.5593
3.2575	71.3986
3.2629	114.2149
3.2683	153.3772
3.2737	162.0704
3.2791	129.6835
3.2845	109.7129
3.2899	126.0415
3.2953	169.328
3.3007	202.6733
3.3061	117.0639
3.3115	75.9261
3.3169	58.5279
3.3223	44.5172
3.3277	52.6049
3.3331	102.6059
3.3385	103.1351
3.3439	51.5778
3.3493	65.8247
3.3547	69.9316
3.3601	69.395
3.3655	55.5729
3.3709	10.8152
3.3763	55.2055
3.3817	58.8969
3.3871	30.439
3.3925	48.1893
3.3979	28.5455
3.4033	39.584
3.4087	44.2982
3.4141	-11.8202
3.4195	18.1876
3.4249	25.6038
3.4303	33.347
3.4357	72.3313
3.4411	34.2044
3.4465	24.8464
3.4519	22.6899
3.4573	5.603
3.4627	23.9494
3.4681	4.5504
3.4735	5.8103
3.4789	57.6961
3.4843	91.71
3.4897	108.2881
3.4951	115.8481
3.5005	117.5113
3.5059	111.8048
3.5113	108.8396
3.5167	113.8122
3.5221	114.1318
3.5275	85.23
3.5329	124.7158
3.5383	132.1078
3.5437	90.623
3.5491	47.396
3.5545	107.4025
3.5599	108.4814
3.5653	82.8082
3.5707	125.6143
3.5761	105.0359
3.5815	67.8995
3.5869	46.9041
3.5923	59.763
3.5977	61.4812
3.6031	53.1767
3.6085	39.9125
3.6139	31.0339
3.6193	51.643
3.6247	81.0506
3.6301	100.5531
3.6355	86.0544
3.6409	5.0501
3.6463	44.9302
3.6517	77.5553
3.6571	48.9615
3.6625	63.0933
3.6679	57.6893
3.6733	68.3074
3.6787	94.2629
3.6841	86.8907
3.6895	75.8657
3.6949	66.5495
3.7003	68.1381
3.7057	89.0074
3.7111	51.9238
3.7165	15.8722
3.7219	-3.8111
3.7273	-10.1529
3.7327	8.0791
3.7381	20.235
3.7435	27.7974
3.7489	34.384
3.7543	-1.3537
3.7597	0.8963
3.7651	18.4728
3.7705	14.6861
3.7759	-5.8747
3.7813	-21.8115
3.7867	-35.2707
3.7921	-37.2845
3.7975	16.9437
3.8029	-12.0488
3.8083	-50.5814
3.8137	-50.2043
3.8191	-41.6426
3.8245	-27.0815
3.8299	-17.2655
3.8353	-13.1981
3.8407	-4.0562
3.8461	-1.1747
3.8515	-19.5996
3.8569	-46.4209
3.8623	-42.2826
3.8677	-12.4744
3.8731	-12.8975
3.8785	-7.6363
3.8839	66.5617
3.8893	-17.3819
3.8947	-47.3582
3.9001	-18.3741
3.9055	3.1944
3.9109	17.345
3.9163	-6.0245
3.9217	-11.1268
3.9271	45.1519
3.9325	29.2189
3.9379	57.0571
3.9433	63.9446
3.9487	8.5433
3.9541	37.7428
3.9595	95.3952
3.9649	151.9794
3.9703	176.4589
3.9757	122.9072
3.9811	196.5594
3.9865	327.2688
3.9919	510.513
3.9973	863.3407
4.0027	1314.6712
4.0081	1979.3959
4.0135	2898.4634
4.0189	4043.5797
4.0243	5367.2082
4.0297	6649.2832
4.0351	7811.9103
4.0405	8790.472
4.0459	9210.2537
4.0513	9224.8216
4.0567	8938.8947
4.0621	8357.3355
4.0675	7337.6084
4.0729	6267.3265
4.0783	5131.337
4.0837	3862.4447
4.0891	2846.6287
4.0945	2076.9495
4.0999	1451.543
4.1053	923.6414
4.1107	581.18
4.1161	416.8165
4.1215	308.1209
4.1269	198.9688
4.1323	173.7174
4.1377	102.9218
4.1431	57.4576
4.1485	67.899
4.1539	64.9987
4.1593	25.1994
4.1647	-4.458
4.1701	1.8893
4.1755	45.0401
4.1809	47.1616
4.1863	11.3471
4.1917	-20.0676
4.1971	18.5589
4.2025	19.249
4.2079	-4.4118
4.2133	-13.6707
4.2187	24.9276
4.2241	-26.1122
4.2295	-45.7009
4.2349	-26.0342
4.2403	5.7934
4.2457	33.1797
4.2511	13.2834
4.2565	-5.0237
4.2619	22.8489
4.2673	35.159
4.2727	16.1057
4.2781	-1.7148
4.2835	5.2107
4.2889	20.0143
4.2943	41.8979
4.2997	64.8758
4.3051	78.4307
4.3105	61.0249
4.3159	22.3143
4.3213	7.8405
4.3267	12.8662
4.3321	-27.7626
4.3375	-15.3367
4.3429	-7.8748
4.3483	-13.3863
4.3537	2.0999
4.3591	-9.7734
4.3645	-24.5111
4.3699	-22.2755
4.3753	9.1214
4.3807	7.3504
4.3861	0.5617
4.3915	-8.0537
4.3969	-18.5501
4.4023	13.0861
4.4077	8.1313
4.4131	-18.9853
4.4185	-30.6777
4.4239	2.6074
4.4293	-8.6728
4.4347	-26.711
4.4401	-21.7548
4.4455	-53.2449
4.4509	-9.2987
4.4563	29.8208
4.4617	13.6285
4.4671	-3.1346
4.4725	1.8705
4.4779	8.8221
4.4833	0.1099
4.4887	-36.8977
4.4941	-55.8047
4.4995	-31.0473
4.5049	13.5792
4.5103	7.6654
4.5157	12.1577
4.5211	25.2304
4.5265	34.1448
4.5319	23.3718
4.5373	26.9467
4.5427	-7.8915
4.5481	-41.7467
4.5535	-4.6896
4.5589	33.471
4.5643	17.4699
4.5697	-14.3893
4.5751	-17.9874
4.5805	-53.6963
4.5859	-43.0024
4.5913	-10.0174
4.5967	6.0994
4.6021	-18.0479
4.6075	-9.3386
4.6129	3.4581
4.6183	0.4427
4.6237	13.9958
4.6291	28.0262
4.6345	15.396
4.6399	-22.3395
4.6453	-32.5795
4.6507	-33.9204
4.6561	-27.0372
4.6615	-20.4014
4.6669	-33.6206
4.6723	-29.457
4.6777	-25.2054
4.6831	-14.0237
4.6885	23.0397
4.6939	-2.1509
4.6993	-15.1866
4.7047	-11.9931
4.7101	-22.1857
4.7155	-44.2042
4.7209	-31.2556
4.7263	7.0124
4.7317	36.156
4.7371	-9.4092
4.7425	-31.2281
4.7479	-31.9692
4.7533	-32.1024
4.7587	-32.8736
4.7641	-25.8709
4.7695	-18.202
4.7749	-18.2053
4.7803	-30.9993
4.7857	-27.2096
4.7911	-19.1915
4.7965	-10.7993
4.8019	13.0934
4.8073	-9.1739
4.8127	11.6614
4.8181	66.6671
4.8235	16.1715
4.8289	17.2666
4.8343	12.7626
4.8397	-8.3863
4.8451	-8.7896
4.8505	28.2794
4.8559	21.2477
4.8613	-9.6577
4.8667	4.5247
4.8721	5.7465
4.8775	-4.795
4.8829	-16.3072
4.8883	-15.7769
4.8937	-1.8683
4.8991	26.2369
4.9045	34.3366
4.9099	-1.4627
4.9153	-2.1821
4.9207	8.6852
4.9261	20.6061
4.9315	32.6901
4.9369	58.4996
4.9423	48.294
4.9477	21.9191
4.9531	-0.6772
4.9585	-7.4948
4.9639	12.6322
4.9693	-2.9477
4.9747	-51.0717
4.9801	-26.7864
4.9855	5.827
4.9909	22.5594
4.9963	27.9642
5.0017	43.6015
5.0071	5.311
5.0125	-17.7114
5.0179	-16.8275
5.0233	-17.1332
5.0287	6.8743
5.0341	-0.6296
5.0395	-17.2389
5.0449	1.0115
5.0503	-14.8655
5.0557	-20.4861
5.0611	-11.6678
5.0665	-6.1971
5.0719	-64.4325
5.0773	-55.794
5.0827	-10.7836
5.0881	15.0199
5.0935	-17.5608
5.0989	-30.9287
5.1043	-31.413
5.1097	-35.6746
5.1151	-57.9926
5.1205	-62.9641
5.1259	-24.6295
5.1313	26.2056
5.1367	-36.3371
5.1421	-40.9507
5.1475	-26.7388
5.1529	-22.3942
5.1583	-32.665
5.1637	-18.0703
5.1691	-2.9122
5.1745	-6.4019
5.1799	-35.4124
5.1853	18.7471
5.1907	14.7867
5.1961	-23.1461
5.2015	0.6078
5.2069	33.3723
5.2123	32.0427
5.2177	5.1991
5.2231	-22.2686
5.2285	-17.6639
5.2339	-16.4917
5.2393	-11.1277
5.2447	5.7814
5.2501	-4.428
5.2555	-41.1433
5.2609	-62.8914
5.2663	-43.0745
5.2717	-13.1868
5.2771	-25.3051
5.2825	-32.5643
5.2879	-11.2837
5.2933	6.0947
5.2987	17.2352
5.3041	13.4371
5.3095	4.5403
5.3149	23.0427
5.3203	1.0372
5.3257	-5.8205
5.3311	10.2094
5.3365	15.094
5.3419	6.0689
5.3473	-1.8489
5.3527	-6.0591
5.3581	-12.1903
5.3635	-35.8995
5.3689	-30.9101
5.3743	-8.9057
5.3797	2.5812
5.3851	15.5453
5.3905	12.9498
5.3959	16.6892
5.4013	35.4775
5.4067	-23.4942
5.4121	-38.3879
5.4175	-25.6002
5.4229	-15.0335
5.4283	-12.0869
5.4337	-48.9604
5.4391	-57.4132
5.4445	-9.7535
5.4499	14.0708
5.4553	31.9205
5.4607	22.4935
5.4661	-7.3775
5.4715	-1.8505
5.4769	10.3549
5.4823	26.9216
5.4877	31.9603
5.4931	-2.1758
5.4985	21.919
5.5039	0.0837
5.5093	-46.7865
5.5147	-22.6884
5.5201	0.5288
5.5255	-1.8982
5.5309	-14.988
5.5363	-15.6527
5.5417	-36.4807
5.5471	-25.452
5.5525	13.2748
5.5579	45.0155
5.5633	-31.9045
5.5687	-49.8733
5.5741	-36.0395
5.5795	-30.312
5.5849	7.7289
5.5903	7.726
5.5957	-16.2781
5.6011	-35.3463
5.6065	-6.0201
5.6119	-21.4629
5.6173	-25.3823
5.6227	-3.7924
5.6281	-25.1693
5.6335	24.2704
5.6389	47.2087
5.6443	21.7893
5.6497	15.1729
5.6551	23.3002
5.6605	17.3591
5.6659	-2.5906
5.6713	-14.5035
5.6767	4.3605
5.6821	6.9725
5.6875	-3.3759
5.6929	-2.373
5.6983	-1.5535
5.7037	1.4987
5.7091	9.9905
5.7145	22.3707
5.7199	8.2308
5.7253	-12.8945
5.7307	-10.1157
5.7361	20.8572
5.7415	-32.7828
5.7469	-34.2334
5.7523	-12.2155
5.7577	-5.9661
5.7631	-20.7801
5.7685	-39.7388
5.7739	-37.5456
5.7793	-14.9128
5.7847	-20.4125
5.7901	8.8545
5.7955	26.9326
5.8009	18.9166
5.8063	13.2264
5.8117	0.6541
5.8171	2.7484
5.8225	3.947
5.8279	-35.2589
5.8333	-3.6192
5.8387	24.045
5.8441	34.4044
5.8495	43.4209
5.8549	22.6938
5.8603	7.2754
5.8657	6.5261
5.8711	21.8134
5.8765	48.8579
5.8819	43.6726
5.8873	37.502
5.8927	61.9704
5.8981	62.6716
5.9035	74.2805
5.9089	72.9305
5.9143	45.7554
5.9197	50.7845
5.9251	76.9707
5.9305	84.5423
5.9359	62.2925
5.9413	62.4798
5.9467	66.0908
5.9521	55.1775
5.9575	30.8571
5.9629	21.1199
5.9683	24.9773
5.9737	39.0134
5.9791	51.1619
5.9845	40.1786
5.9899	40.2671
5.9953	54.7851
6.0007	66.8807
6.0061	49.0815
6.0115	31.5245
6.0169	11.668
6.0223	-7.3298
6.0277	-19.2113
6.0331	-24.5482
6.0385	-6.6698
6.0439	26.3599
6.0493	57.8582
6.0547	59.7302
6.0601	96.8415
6.0655	202.5168
6.0709	406.6779
6.0763	714.2883
6.0817	1198.9988
6.0871	1858.5835
6.0925	2710.0831
6.0979	3765.5074
6.1033	4892.009
6.1087	6059.3852
6.1141	7254.8524
6.1195	8430.5557
6.1249	9271.9531
6.1303	9871.7404
6.1357	10267.8271
6.1411	10390.0152
6.1465	10003.7652
6.1519	8873.3792
6.1573	7144.7178
6.1627	5099.6546
6.1681	3284.7582
6.1735	1941.6278
6.1789	1038.7835
6.1843	497.2067
6.1897	264.1812
6.1951	135.3185
6.2005	89.2734
6.2059	30.1652
6.2113	34.724
6.2167	40.8249
6.2221	25.8818
6.2275	5.4004
6.2329	38.3259
6.2383	18.7017
6.2437	-18.9946
6.2491	-25.0902
6.2545	-33.9202
6.2599	13.4286
6.2653	39.0573
6.2707	89.883
6.2761	86.7756
6.2815	72.266
6.2869	48.6162
6.2923	93.7926
6.2977	92.5576
6.3031	48.293
6.3085	52.9929
6.3139	59.8851
6.3193	31.5422
6.3247	-11.9315
6.3301	-46.1498
6.3355	-45.9057
6.3409	-28.704
6.3463	-13.4733
6.3517	13.6949
6.3571	-32.6095
6.3625	-4.6854
6.3679	25.7288
6.3733	11.3207
6.3787	-18.6495
6.3841	-25.1855
6.3895	25.7611
6.3949	-1.7011
6.4003	-2.3444
6.4057	-31.1629
6.4111	-42.5434
6.4165	-15.6346
6.4219	11.3476
6.4273	29.0156
6.4327	-17.9402
6.4381	-29.0421
6.4435	-36.1965
6.4489	-29.5601
6.4543	-44.6674
6.4597	-17.6141
6.4651	20.2045
6.4705	-50.5912
6.4759	-28.2951
6.4813	2.1799
6.4867	-24.0386
6.4921	-26.7206
6.4975	8.2836
6.5029	18.7737
6.5083	-47.5077
6.5137	-8.9757
6.5191	-16.9422
6.5245	13.761
6.5299	14.5035
6.5353	-15.2599
6.5407	-30.3572
6.5461	-54.0421
6.5515	-63.0722
6.5569	-57.184
6.5623	-31.2176
6.5677	-22.5281
6.5731	-36.1057
6.5785	-72.2952
6.5839	-50.8726
6.5893	-3.8887
6.5947	-26.4357
6.6001	-40.5414
6.6055	-27.2138
6.6109	-30.9487
6.6163	-18.1419
6.6217	-31.6593
6.6271	-63.0802
6.6325	-3.6321
6.6379	-23.8341
6.6433	-36.2307
6.6487	-24.278
6.6541	-14.9464
6.6595	9.6668
6.6649	25.2658
6.6703	-2.7407
6.6757	-26.9187
6.6811	-13.5785
6.6865	6.5298
6.6919	4.4272
6.6973	-4.6723
6.7027	39.5546
6.7081	21.5392
6.7135	55.7777
6.7189	41.167
6.7243	21.0111
6.7297	37.161
6.7351	24.7786
6.7405	33.2382
6.7459	19.5165
6.7513	43.8625
6.7567	79.4579
6.7621	98.2101
6.7675	27.7683
6.7729	55.6685
6.7783	69.5758
6.7837	40.9858
6.7891	38.9671
6.7945	65.2267
6.7999	78.3069
6.8053	84.1719
6.8107	109.3694
6.8161	65.0759
6.8215	90.0668
6.8269	95.8211
6.8323	115.2377
6.8377	126.3667
6.8431	135.5465
6.8485	176.7211
6.8539	170.6267
6.8593	177.6984
6.8647	153.6339
6.8701	172.9052
6.8755	168.9191
6.8809	179.1618
6.8863	238.4823
6.8917	255.8731
6.8971	288.3945
6.9025	245.8114
6.9079	314.0654
6.9133	367.8662
6.9187	391.3109
6.9241	396.8876
6.9295	417.5154
6.9349	429.5371
6.9403	403.108
6.9457	340.8798
6.9511	293.6732
6.9565	267.2475
6.9619	288.9737
6.9673	275.4856
6.9727	267.1031
6.9781	243.023
6.9835	250.8699
6.9889	291.8284
6.9943	309.8174
6.9997	331.1008
7.0051	334.1498
7.0105	344.1778
7.0159	325.874
7.0213	376.6197
7.0267	345.8069
7.0321	382.7556
7.0375	416.5635
7.0429	403.1152
7.0483	455.5747
7.0537	501.7182
7.0591	573.6429
7.0645	722.7901
7.0699	815.1092
7.0753	930.8981
7.0807	1077.7196
7.0861	1184.6608
7.0915	1194.5702
7.0969	1189.7752
7.1023	1239.009
7.1077	1366.4268
7.1131	1557.6639
7.1185	1814.9572
7.1239	1998.3911
7.1293	2253.6351
7.1347	2321.7756
7.1401	2232.0802
7.1455	2032.5786
7.1509	1798.9192
7.1563	1585.6983
7.1617	1399.613
7.1671	1255.0752
7.1725	1182.7085
7.1779	1198.2933
7.1833	1374.7241
7.1887	1434.1336
7.1941	1504.039
7.1995	1545.8185
7.2049	1499.9635
7.2103	1486.1893
7.2157	1584.5852
7.2211	1669.293
7.2265	1824.1601
7.2319	2028.9928
7.2373	2502.5271
7.2427	3019.4467
7.2481	3597.1172
7.2535	4318.7707
7.2589	4990.3998
7.2643	5525.544
7.2697	5987.8433
7.2751	6426.401
7.2805	7021.4857
7.2859	7869.0151
7.2913	8857.4646
7.2967	9939.9372
7.3021	10662.1276
7.3075	10860.9088
7.3129	10751.0962
7.3183	10194.5277
7.3237	9010.0609
7.3291	7451.1126
7.3345	5975.0906
7.3399	4584.4279
7.3453	3566.3616
7.3507	3011.5879
7.3561	2817.6625
7.3615	2908.3086
7.3669	3294.5476
7.3723	3826.5604
7.3777	4353.7266
7.3831	4718.0039
7.3885	4937.2582
7.3939	4976.8938
7.3993	4865.8889
7.4047	4627.5656
7.4101	4527.9109
7.4155	4572.785
7.4209	4735.0105
7.4263	5153.6476
7.4317	5726.263
7.4371	6514.8296
7.4425	7473.9399
7.4479	8354.1256
7.4533	8987.3623
7.4587	10105.6789
7.4641	12140.2015
7.4695	15364.4635
7.4749	19746.0545
7.4803	25190.8944
7.4857	30941.9728
7.4911	35725.5274
7.4965	40138.6808
7.5019	42129.2047
7.5073	42756.3289
7.5127	41984.4588
7.5181	38783.9784
7.5235	31302.2072
7.5289	20775.3561
7.5343	10547.7232
7.5397	4190.9763
7.5451	1892.9958
7.5505	1232.5416
7.5559	955.9043
7.5613	759.0487
7.5667	623.7094
7.5721	562.6518
7.5775	495.5802
7.5829	460.5104
7.5883	450.4997
7.5937	548.6276
7.5991	558.8936
7.6045	584.9737
7.6099	696.1157
7.6153	766.5623
7.6207	941.6359
7.6261	1149.1828
7.6315	1247.1072
7.6369	1420.8671
7.6423	1506.1276
7.6477	1524.1463
7.6531	1513.869
7.6585	1424.5028
7.6639	1279.9832
7.6693	1166.2967
7.6747	1215.593
7.6801	1382.3559
7.6855	1611.8813
7.6909	1869.5197
7.6963	2147.0258
7.7017	2393.0523
7.7071	2478.7436
7.7125	2445.3557
7.7179	2153.7412
7.7233	1694.4013
7.7287	1145.0755
7.7341	679.1085
7.7395	348.3658
7.7449	205.7868
7.7503	131.1998
7.7557	88.7221
7.7611	113.0814
7.7665	125.1266
7.7719	120.7265
7.7773	111.2843
7.7827	143.4926
7.7881	143.7874
7.7935	133.0764
7.7989	123.5067
7.8043	99.4745
7.8097	78.2985
7.8151	23.3153
7.8205	0.2157
7.8259	35.1625
7.8313	11.5476
7.8367	36.1011
7.8421	13.5774
7.8475	50.0463
7.8529	31.1828
7.8583	30.1701
7.8637	35.298
7.8691	26.5133
7.8745	15.834
7.8799	1.8704
7.8853	-11.1629
7.8907	-5.6277
7.8961	2.5646
7.9015	1.5646
7.9069	-17.6194
7.9123	3.1933
7.9177	-37.2015
7.9231	6.0758
7.9285	7.842
7.9339	-15.6915
7.9393	-1.0128
7.9447	4.2531
7.9501	-26.7876
7.9555	4.2498
7.9609	14.3908
7.9663	5.4184
7.9717	-12.7536
7.9771	19.8227
7.9825	10.7408
7.9879	7.9825
7.9933	8.6927
7.9987	16.4054
8.0041	-6.7613
8.0095	-50.6088
8.0149	-58.6111
8.0203	-30.47
8.0257	-31.4035
8.0311	-38.1623
8.0365	-13.1144
8.0419	-20.8748
8.0473	-43.7395
8.0527	-8.7008
8.0581	-16.412
8.0635	-17.8948
8.0689	-18.5984
8.0743	-41.6883
8.0797	6.1066
8.0851	6.4672
8.0905	6.6674
8.0959	49.5881
8.1013	33.7637
8.1067	14.8752
8.1121	-21.6631
8.1175	-22.8759
8.1229	9.0872
8.1283	31.9887
8.1337	-11.2137
8.1391	5.3986
8.1445	-2.4671
8.1499	-6.8744
8.1553	4.7404
8.1607	-0.685
8.1661	-35.5357
8.1715	-19.1827
8.1769	-27.285
8.1823	-41.4738
8.1877	-52.8011
8.1931	-37.2169
8.1985	-0.0036
8.2039	-25.8042
8.2093	-4.7776
8.2147	-3.4449
8.2201	-10.1714
8.2255	-47.1144
8.2309	-29.2074
8.2363	20.5748
8.2417	12.1069
8.2471	-14.7708
8.2525	-39.6729
8.2579	-35.2071
8.2633	-26.8064
8.2687	-23.5958
8.2741	-30.9965
8.2795	-9.9034
8.2849	24.4625
8.2903	14.7772
8.2957	28.5419
8.3011	-4.2993
8.3065	18.8131
8.3119	22.6921
8.3173	-2.8158
8.3227	39.5106
8.3281	41.7884
8.3335	32.0457
8.3389	28.8872
8.3443	31.2745
8.3497	39.2445
8.3551	-0.0183
8.3605	5.9525
8.3659	-10.4042
8.3713	-41.3656
8.3767	-35.7487
8.3821	-35.0633
8.3875	-5.9557
8.3929	29.336
8.3983	18.9003
8.4037	29.3984
8.4091	33.0206
8.4145	-21.7518
8.4199	28.9912
8.4253	51.1586
8.4307	3.1557
8.4361	52.2447
8.4415	32.8998
8.4469	30.6086
8.4523	18.8959
8.4577	54.8744
8.4631	56.0697
8.4685	22.3092
8.4739	20.7587
8.4793	73.7479
8.4847	113.5866
8.4901	64.4687
8.4955	48.6664
8.5009	71.5845
8.5063	72.1176
8.5117	78.9582
8.5171	112.556
8.5225	133.3734
8.5279	145.9515
8.5333	118.393
8.5387	143.0815
8.5441	178.4949
8.5495	216.1901
8.5549	210.7124
8.5603	221.7183
8.5657	246.0919
8.5711	230.4106
8.5765	212.5252
8.5819	275.8093
8.5873	291.7346
8.5927	378.1003
8.5981	422.9271
8.6035	485.8604
8.6089	471.8414
8.6143	488.1071
8.6197	505.1968
8.6251	549.7902
8.6305	592.0779
8.6359	574.147
8.6413	661.3284
8.6467	809.0914
8.6521	909.1972
8.6575	966.2677
8.6629	1022.3953
8.6683	1079.2459
8.6737	1089.1969
8.6791	1104.0362
8.6845	1224.3787
8.6899	1426.9959
8.6953	1639.691
8.7007	1838.2902
8.7061	2051.1156
8.7115	2295.0315
8.7169	2457.5314
8.7223	2732.1161
8.7277	2910.9302
8.7331	2989.4515
8.7385	3157.3305
8.7439	3554.2198
8.7493	4108.1173
8.7547	4633.5043
8.7601	5233.7562
8.7655	5721.6918
8.7709	6161.8268
8.7763	6512.7582
8.7817	6692.4517
8.7871	7362.1524
8.7925	8308.8423
8.7979	9400.3469
8.8033	11300.844
8.8087	13640.8121
8.8141	15466.4129
8.8195	15911.3623
8.8249	14729.5013
8.8303	13394.6946
8.8357	12715.259
8.8411	12596.2888
8.8465	13481.4177
8.8519	17305.9425
8.8573	25066.1697
8.8627	34324.3669
8.8681	40228.3636
8.8735	40072.4838
8.8789	33630.064
8.8843	23132.2434
8.8897	13272.5239
8.8951	6739.4714
8.9005	3487.402
8.9059	2067.8949
8.9113	1521.6613
8.9167	1227.7131
8.9221	1112.6578
8.9275	1013.4457
8.9329	908.1579
8.9383	857.2981
8.9437	824.8916
8.9491	782.9656
8.9545	753.5799
8.9599	809.795
8.9653	758.7695
8.9707	737.2476
8.9761	716.1374
8.9815	708.8053
8.9869	673.4128
8.9923	713.7791
8.9977	776.6964
9.0031	787.9023
9.0085	868.8349
9.0139	884.4701
9.0193	985.3092
9.0247	1233.0852
9.0301	1491.5304
9.0355	1868.6551
9.0409	2271.772
9.0463	2695.164
9.0517	3094.2838
9.0571	3539.0409
9.0625	3820.732
9.0679	3671.8715
9.0733	3302.926
9.0787	2634.6071
9.0841	1811.9638
9.0895	1123.4115
9.0949	629.7466
9.1003	438.1196
9.1057	276.108
9.1111	236.9522
9.1165	227.2342
9.1219	248.0514
9.1273	373.258
9.1327	509.8598
9.1381	658.9328
9.1435	809.812
9.1489	825.3713
9.1543	717.15
9.1597	552.4867
9.1651	305.0719
9.1705	169.0374
9.1759	95.1998
9.1813	62.4831
9.1867	-0.101
9.1921	27.1063
9.1975	29.917
9.2029	1.4526
9.2083	21.6267
9.2137	-7.4652
9.2191	-17.1902
9.2245	-12.5857
9.2299	-45.6483
9.2353	-24.3174
9.2407	-0.269
9.2461	8.366
9.2515	43.3508
9.2569	8.7293
9.2623	26.6873
9.2677	-9.3521
9.2731	-13.3903
9.2785	17.5949
9.2839	31.1734
9.2893	-8.6438
9.2947	3.4572
9.3001	40.8871
9.3055	-9.1518
9.3109	-11.5467
9.3163	-20.6266
9.3217	5.5311
9.3271	23.4782
9.3325	-16.7682
9.3379	-30.4871
9.3433	-6.3876
9.3487	-28.9175
9.3541	5.2816
9.3595	12.753
9.3649	-5.73
9.3703	-36.121
9.3757	-14.1625
9.3811	18.9894
9.3865	3.3151
9.3919	44.088
9.3973	6.5357
9.4027	-34.3928
9.4081	-13.5642
9.4135	-8.4892
9.4189	-2.7076
9.4243	-0.7183
9.4297	6.8871
9.4351	45.3816
9.4405	33.1403
9.4459	-6.7938
9.4513	-18.6357
9.4567	7.7608
9.4621	-6.2181
9.4675	-28.1173
9.4729	-8.3881
9.4783	18.6123
9.4837	13.2394
9.4891	10.0757
9.4945	10.0473
9.4999	30.9231
9.5053	32.3848
9.5107	20.198
9.5161	-0.1092
9.5215	-16.4993
9.5269	49.2558
9.5323	51.3671
9.5377	20.3104
9.5431	-29.9541
9.5485	1.1836
9.5539	-12.1097
9.5593	-1.241
9.5647	11.0809
9.5701	-1.1701
9.5755	-12.8893
9.5809	3.1249
9.5863	4.3153
9.5917	-11.491
9.5971	12.7283
9.6025	-15.9996
9.6079	-14.0485
9.6133	-14.5026
9.6187	-38.6994
9.6241	-10.7864
9.6295	5.0939
9.6349	-3.2262
9.6403	-42.885
9.6457	-26.2002
9.6511	-18.4871
9.6565	-11.3325
9.6619	-19.1622
9.6673	-49.7028
9.6727	-8.0048
9.6781	44.422
9.6835	27.3617
9.6889	-10.0501
9.6943	-28.6244
9.6997	-17.8152
9.7051	-10.599
9.7105	-22.6321
9.7159	-5.0884
9.7213	10.502
9.7267	-27.8921
9.7321	-38.1729
9.7375	-31.4283
9.7429	-18.4251
9.7483	-34.3158
9.7537	1.6781
9.7591	-21.0772
9.7645	-9.9836
9.7699	5.8428
9.7753	-40.2065
9.7807	-14.2542
9.7861	-11.0623
9.7915	-9.6501
9.7969	27.1768
9.8023	2.4017
9.8077	-13.5412
9.8131	3.4765
9.8185	-22.0041
9.8239	-44.9515
9.8293	-48.7298
9.8347	-1.2968
9.8401	27.2843
9.8455	16.0689
9.8509	-52.2034
9.8563	-10.4358
9.8617	-13.0561
9.8671	-1.6098
9.8725	-21.697
9.8779	-10.6266
9.8833	28.1721
9.8887	-13.613
9.8941	4.1288
9.8995	-29.4523
9.9049	-6.4808
9.9103	11.4919
9.9157	18.165
9.9211	24.5398
9.9265	23.6962
9.9319	6.2939
9.9373	-9.3402
9.9427	32.6055
9.9481	-9.8601
9.9535	-1.2729
9.9589	9.9049
9.9643	-0.7579
9.9697	-26.2211
9.9751	-3.4232
9.9805	23.2857
9.9859	27.2303
9.9913	35.4608
9.9967	30.0255
10.0021	-5.0567
10.0075	21.3535
10.0129	29.3314
10.0183	34.5485
10.0237	22.6599
10.0291	56.651
10.0345	63.6385
10.0399	21.6262
10.0453	15.8191
10.0507	22.4699
10.0561	20.757
10.0615	31.8928
10.0669	35.8576
10.0723	23.3045
10.0777	55.3977
10.0831	67.4527
10.0885	58.4917
10.0939	56.7266
10.0993	73.7323
10.1047	99.2388
10.1101	113.3901
10.1155	126.5268
10.1209	304.3825
10.1263	552.2564
10.1317	983.9132
10.1371	1639.4438
10.1425	2540.4929
10.1479	3720.3445
10.1533	5090.1857
10.1587	6244.9782
10.1641	7134.5088
10.1695	7327.2588
10.1749	7046.7214
10.1803	6072.9552
10.1857	4738.4487
10.1911	3408.7928
10.1965	2321.3504
10.2019	1460.2092
10.2073	863.3758
10.2127	447.6167
10.2181	236.6069
10.2235	130.9586
10.2289	65.4562
10.2343	61.3008
10.2397	41.1999
10.2451	26.7078
10.2505	35.7366
10.2559	11.3118
10.2613	26.2761
10.2667	64.2118
10.2721	35.268
10.2775	-5.7038
10.2829	24.009
10.2883	9.8079
10.2937	9.1223
10.2991	14.1927
10.3045	21.2497
10.3099	-1.2852
10.3153	11.4719
10.3207	-2.2995
10.3261	27.8686
10.3315	15.4984
10.3369	8.115
10.3423	-20.8933
10.3477	16.4847
10.3531	-28.7534
10.3585	-0.3956
10.3639	-12.0417
10.3693	-11.543
10.3747	-11.3394
10.3801	-16.8542
10.3855	-7.0773
10.3909	4.9417
10.3963	24.9304
10.4017	-19.0495
10.4071	26.8511
10.4125	6.3319
10.4179	-13.0995
10.4233	-4.6617
10.4287	6.7495
10.4341	-19.3604
10.4395	1.4246
10.4449	16.991
10.4503	1.577
10.4557	5.8245
10.4611	-4.7236
10.4665	-24.1123
10.4719	-21.9117
10.4773	12.6353
10.4827	37.9269
10.4881	-14.7417
10.4935	6.0365
10.4989	-11.9763
10.5043	8.5398
10.5097	-23.9492
10.5151	10.7798
10.5205	-16.9577
10.5259	-21.3712
10.5313	-12.8407
10.5367	-24.3281
10.5421	9.7982
10.5475	12.7193
10.5529	-18.9096
10.5583	29.8025
10.5637	29.4521
10.5691	17.3851
10.5745	0.6789
10.5799	8.5711
10.5853	7.1152
10.5907	10.9372
10.5961	6.7648
10.6015	-8.698
10.6069	17.6516
10.6123	-18.2009
10.6177	15.038
10.6231	18.0219
10.6285	-25.6356
10.6339	-24.8692
10.6393	6.9339
10.6447	12.3592
10.6501	6.1603
10.6555	-5.5259
10.6609	36.5013
10.6663	-6.45
10.6717	-8.0021
10.6771	-44.587
10.6825	-34.799
10.6879	-6.5603
10.6933	-35.4468
10.6987	-8.2507
10.7041	4.6478
10.7095	6.6521
10.7149	17.1672
10.7203	19.1511
10.7257	-1.8181
10.7311	-24.1918
10.7365	-31.2799
10.7419	-33.3762
10.7473	-8.3804
10.7527	27.5179
10.7581	-0.8793
10.7635	29.6641
10.7689	51.6595
10.7743	-20.9229
10.7797	-16.2157
10.7851	1.3831
10.7905	-38.8572
10.7959	-5.4713
10.8013	22.6241
10.8067	-3.513
10.8121	-15.5215
10.8175	-23.0348
10.8229	-1.2357
10.8283	4.5293
10.8337	2.5864
10.8391	-14.2549
10.8445	-3.9552
10.8499	29.0594
10.8553	-0.3704
10.8607	-16.089
10.8661	2.3669
10.8715	-23.4447
10.8769	9.4324
10.8823	-5.7572
10.8877	26.0073
10.8931	21.6584
10.8985	-19.3666
10.9039	-17.1393
10.9093	-47.9257
10.9147	-16.8243
10.9201	14.0408
10.9255	17.0127
10.9309	-3.5332
10.9363	13.4624
10.9417	4.5728
10.9471	16.0258
10.9525	5.9607
10.9579	14.6543
10.9633	-10.6886
10.9687	-1.8909
10.9741	1.8116
10.9795	16.3968
10.9849	9.5847
10.9903	1.0281
10.9957	-22.1171
11.0011	-0.2549
11.0065	10.6666
11.0119	36.9497
11.0173	3.6037
11.0227	-7.0777
11.0281	-2.4245
11.0335	-17.4692
11.0389	-8.1973
11.0443	3.819
11.0497	-4.8237
11.0551	-3.2878
11.0605	13.1896
11.0659	17.207
11.0713	-4.7428
11.0767	11.8796
11.0821	-9.8003
11.0875	-0.9741
11.0929	-18.7226
11.0983	10.2182
11.1037	15.1653
11.1091	26.7866
11.1145	27.1086
11.1199	40.0639
11.1253	28.6216
11.1307	-33.4738
11.1361	-1.86
11.1415	0.2284
11.1469	35.6067
11.1523	12.0203
11.1577	-35.6986
11.1631	-47.3239
11.1685	-8.0573
11.1739	19.8556
11.1793	6.575
11.1847	9.181
11.1901	55.0234
11.1955	45.0961
11.2009	-1.0457
11.2063	6.4576
11.2117	-20.9653
11.2171	-4.0651
11.2225	-13.5361
11.2279	-14.7348
11.2333	-49.4581
11.2387	-37.6652
11.2441	-35.5208
11.2495	8.5835
11.2549	17.4699
11.2603	25.9781
11.2657	44.4005
11.2711	13.1361
11.2765	5.4378
11.2819	27.5464
11.2873	12.6232
11.2927	-5.8944
11.2981	20.4177
11.3035	23.071
11.3089	-7.5125
11.3143	-37.8564
11.3197	3.3078
11.3251	20.4219
11.3305	19.326
11.3359	19.4135
11.3413	14.4155
11.3467	-22.2486
11.3521	-18.0022
11.3575	-8.3751
11.3629	-26.2462
11.3683	-33.336
11.3737	-52.8888
11.3791	-22.6364
11.3845	-24.5132
11.3899	-25.8145
11.3953	4.0225
11.4007	29.0139
11.4061	-64.9392
11.4115	-57.2719
11.4169	15.9497
11.4223	-0.1174
11.4277	-24.1019
11.4331	-31.8058
11.4385	-29.1445
11.4439	-2.6635
11.4493	11.5791
11.4547	-6.97
11.4601	3.9408
11.4655	14.7755
11.4709	21.3688
11.4763	-3.0857
11.4817	-1.1759
11.4871	2.1482
11.4925	-22.9308
11.4979	-33.0076
11.5033	-9.0168
11.5087	2.5602
11.5141	5.6383
11.5195	27.7248
11.5249	40.7274
11.5303	4.8193
11.5357	-13.197
11.5411	17.6736
11.5465	-13.1682
11.5519	-44.4434
11.5573	4.6467
11.5627	-12.2314
11.5681	0.249
11.5735	23.5143
11.5789	-17.4551
11.5843	-18.8647
11.5897	-13.0869
11.5951	37.3378
11.6005	-5.0094
11.6059	4.5524
11.6113	6.1959
11.6167	-8.1309
11.6221	-18.9107
11.6275	-3.4677
11.6329	-5.5618
11.6383	-12.4361
11.6437	-20.1964
11.6491	15.0324
11.6545	29.1296
11.6599	-44.8367
11.6653	-50.7101
11.6707	-19.4658
11.6761	-22.9971
11.6815	-31.2907
11.6869	-14.8549
11.6923	-9.6939
11.6977	15.677
11.7031	-9.7985
11.7085	7.266
11.7139	2.8798
11.7193	-4.2367
11.7247	0.4522
11.7301	0.1051
11.7355	-16.4915
11.7409	12.844
11.7463	19.2557
11.7517	5.3323
11.7571	4.9344
11.7625	35.4885
11.7679	26.0933
11.7733	14.3081
11.7787	35.5096
11.7841	29.975
11.7895	10.5121
11.7949	22.1813
11.8003	-6.5939
11.8057	-36.8519
11.8111	-3.8428
11.8165	-25.3508
11.8219	11.7388
11.8273	35.9052
11.8327	39.4844
11.8381	15.3339
11.8435	28.5318
11.8489	-8.1271
11.8543	0.8383
11.8597	-1.1546
11.8651	20.5317
11.8705	-4.5335
11.8759	-25.4435
11.8813	41.5622
11.8867	27.3996
11.8921	31.8775
11.8975	4.925
11.9029	16.2331
11.9083	-9.8544
11.9137	-7.7245
11.9191	1.7819
11.9245	-20.0907
11.9299	-31.7319
11.9353	-18.7382
11.9407	-25.8055
11.9461	-16.3987
11.9515	-4.7562
11.9569	-40.093
11.9623	-45.8313
11.9677	-4.1201
11.9731	44.4178
11.9785	32.8219
11.9839	18.2752
11.9893	25.789
11.9947	15.071
12.0001	-14.0786
12.0055	-6.5415
12.0109	43.6376
12.0163	-6.6229
12.0217	-14.2054
12.0271	-17.3696
12.0325	1.3742
12.0379	-4.1342
12.0433	5.6646
12.0487	60.8036
12.0541	-0.0059
12.0595	8.5262
12.0649	32.492
12.0703	19.4221
12.0757	-5.8961
12.0811	13.4758
12.0865	-35.5932
12.0919	-20.577
12.0973	26.6599
12.1027	-40.0518
12.1081	-67.0833
12.1135	-19.0094
12.1189	-10.9316
12.1243	-31.4859
12.1297	1.332
12.1351	-0.0602
12.1405	-40.644
12.1459	-14.6261
12.1513	3.952
12.1567	34.9823
12.1621	25.946
12.1675	-25.3364
12.1729	-21.7816
12.1783	41.2389
12.1837	-5.7136
12.1891	15.248
12.1945	23.387
12.1999	-51.7195
12.2053	-56.3281
12.2107	-19.8447
12.2161	59.2498
12.2215	98.511
12.2269	28.2652
12.2323	38.0161
12.2377	30.3131
12.2431	34.8667
12.2485	-9.1933
12.2539	-8.561
12.2593	2.9341
12.2647	-24.2136
12.2701	-0.9404
12.2755	37.1291
12.2809	3.918
12.2863	-18.13
12.2917	-6.6571
12.2971	20.0811
12.3025	3.2999
12.3079	-0.5369
12.3133	-15.5471
12.3187	-3.0438
12.3241	-25.8897
12.3295	-27.101
12.3349	56.8748
12.3403	-24.7784
12.3457	-40.8724
12.3511	18.8591
12.3565	2.8326
12.3619	2.8403
12.3673	-4.4292
12.3727	4.9493
12.3781	-29.179
12.3835	-0.1271
12.3889	8.2432
12.3943	-16.4919
12.3997	-2.2271
12.4051	34.8268
12.4105	-9.9674
12.4159	12.3067
12.4213	-44.8411
12.4267	-56.2412
12.4321	-38.0899
12.4375	5.3786
12.4429	14.8867
12.4483	43.6943
12.4537	16.4606
12.4591	-0.5009
12.4645	20.5197
12.4699	20.8833
12.4753	50.9148
12.4807	-37.1608
12.4861	-63.9367
12.4915	-0.5375
12.4969	2.9655
12.5023	22.4349
12.5077	23.8129
12.5131	38.7931
12.5185	-4.0781
12.5239	-1.6089
12.5293	19.9798
12.5347	24.0645
12.5401	-28.5536
12.5455	-19.8158
12.5509	-49.9972
12.5563	16.8669
12.5617	106.2838
12.5671	35.4177
12.5725	-3.4077
12.5779	28.1677
12.5833	34.5156
12.5887	-2.2764
12.5941	-6.9995
12.5995	-21.924
12.6049	68.8534
12.6103	74.9789
12.6157	15.0955
12.6211	73.6731
12.6265	4.3715
12.6319	27.074
12.6373	49.644
12.6427	14.3695
12.6481	54.5315
12.6535	33.9431
12.6589	-29.3839
12.6643	10.4626
12.6697	44.8249
12.6751	76.089
12.6805	91.8707
12.6859	60.1709
12.6913	88.6133
12.6967	40.5205
12.7021	48.3614
[truncated: 80 more rows]
