# Supplementary material for: Improvement of Peak Integration in Capillary Electrophoresis: Reference Data Set No. 1
Source: Electrophoresis. 2026 Mar 11;47(4):276–94. doi: 10.1002/elps.70077 (PMC13084974; doi:10.1002/elps.70077)
Supplement: Supplementary file 2 — Supporting File 2: elps70077‐sup‐0002‐RawElectropherograms.zip. [file ELPS-47--s002.zip › Raw Electropherograms/com2-type1-sam16-R.csv]

1.9075	0
1.9129	0
1.9183	0
1.9237	0
1.9291	0
1.9345	0
1.9399	0
1.9453	0
1.9507	0
1.9561	0
1.9615	0
1.9669	0
1.9723	0
1.9777	0
1.9831	0
1.9885	-153.7894
1.9939	-133.561
1.9993	-77.5576
2.0047	254.9516
2.0101	684.3085
2.0155	688.4527
2.0209	303.955
2.0263	346.7768
2.0317	632.331
2.0371	601.3831
2.0425	588.9154
2.0479	537.8504
2.0533	484.7254
2.0587	485.494
2.0641	498.5023
2.0695	455.5916
2.0749	386.4018
2.0803	342.46
2.0857	388.3224
2.0911	393.8459
2.0965	377.9784
2.1019	373.989
2.1073	402.4545
2.1127	388.3062
2.1181	372.3106
2.1235	374.6045
2.1289	373.6041
2.1343	389.0939
2.1397	399.4756
2.1451	397.1867
2.1505	386.3622
2.1559	345.1871
2.1613	316.4849
2.1667	314.271
2.1721	331.1852
2.1775	309.4957
2.1829	281.571
2.1883	273.6867
2.1937	305.9335
2.1991	337.7669
2.2045	297.289
2.2099	239.0645
2.2153	237.8378
2.2207	279.8763
2.2261	264.2439
2.2315	221.0228
2.2369	189.6796
2.2423	172.0797
2.2477	183.6852
2.2531	201.1388
2.2585	217.5283
2.2639	259.603
2.2693	198.629
2.2747	156.7441
2.2801	158.0179
2.2855	78.9313
2.2909	144.5836
2.2963	215.9414
2.3017	210.8852
2.3071	109.1637
2.3125	80.347
2.3179	103.7475
2.3233	141.5549
2.3287	145.8625
2.3341	95.7036
2.3395	90.1663
2.3449	101.812
2.3503	71.2115
2.3557	80.3248
2.3611	83.3515
2.3665	92.548
2.3719	119.2403
2.3773	93.0822
2.3827	94.8212
2.3881	91.7126
2.3935	57.0696
2.3989	46.9585
2.4043	42.6081
2.4097	43.8319
2.4151	53.429
2.4205	70.6844
2.4259	60.7207
2.4313	57.3838
2.4367	69.6482
2.4421	67.9883
2.4475	38.7417
2.4529	26.3644
2.4583	39.4655
2.4637	55.6987
2.4691	49.2654
2.4745	77.7062
2.4799	89.2605
2.4853	-6.1406
2.4907	22.4137
2.4961	43.9014
2.5015	22.978
2.5069	-16.7061
2.5123	79.2794
2.5177	112.7521
2.5231	86.5118
2.5285	47.8493
2.5339	38.2599
2.5393	26.3021
2.5447	19.9309
2.5501	29.508
2.5555	47.384
2.5609	23.1683
2.5663	1.177
2.5717	3.035
2.5771	-4.1647
2.5825	-13.2981
2.5879	-34.1905
2.5933	-43.5374
2.5987	19.4158
2.6041	-7.2339
2.6095	-11.7392
2.6149	15.4546
2.6203	-0.3249
2.6257	-33.8989
2.6311	-30.4709
2.6365	-18.6617
2.6419	-54.7723
2.6473	-34.5209
2.6527	16.986
2.6581	44.9107
2.6635	2.5169
2.6689	-19.544
2.6743	3.8082
2.6797	34.4723
2.6851	35.4324
2.6905	22.3334
2.6959	-0.0694
2.7013	-8.9242
2.7067	7.8672
2.7121	24.7547
2.7175	12.3595
2.7229	-4.2493
2.7283	-24.2578
2.7337	-88.5485
2.7391	-84.448
2.7445	-41.1114
2.7499	-2.2442
2.7553	-26.6639
2.7607	-55.4921
2.7661	-54.9358
2.7715	-37.9586
2.7769	-39.5715
2.7823	22.875
2.7877	11.201
2.7931	-28.2317
2.7985	15.6643
2.8039	1.0094
2.8093	-33.013
2.8147	-52.6969
2.8201	-37.1695
2.8255	-31.2773
2.8309	-47.6847
2.8363	-58.7012
2.8417	-49.8625
2.8471	-80.9699
2.8525	-92.2548
2.8579	-76.7447
2.8633	-56.1094
2.8687	-105.8003
2.8741	-115.0025
2.8795	-69.6112
2.8849	1.0277
2.8903	2.6091
2.8957	-31.7887
2.9011	-35.4961
2.9065	-17.5784
2.9119	-57.3101
2.9173	-57.705
2.9227	-77.9761
2.9281	-96.9178
2.9335	-47.1005
2.9389	-62.4826
2.9443	-47.7257
2.9497	-14.8014
2.9551	-20.3196
2.9605	-53.7589
2.9659	-38.4876
2.9713	-16.5987
2.9767	-48.1846
2.9821	-94.7681
2.9875	-81.1488
2.9929	-43.9104
2.9983	-30.4603
3.0037	-62.2006
3.0091	-53.5395
3.0145	-51.3288
3.0199	-76.8638
3.0253	-60.7142
3.0307	-55.0569
3.0361	-67.0579
3.0415	-93.6292
3.0469	-119.0791
3.0523	-103.84
3.0577	-72.2458
3.0631	-41.9156
3.0685	-31.7343
3.0739	-92.5117
3.0793	-119.2456
3.0847	-102.5779
3.0901	-88.9632
3.0955	-96.4395
3.1009	-84.5751
3.1063	-73.3102
3.1117	-90.4844
3.1171	-40.6726
3.1225	-57.2945
3.1279	-85.7943
3.1333	-52.0201
3.1387	-38.9551
3.1441	-51.852
3.1495	-48.5627
3.1549	-9.6266
3.1603	-8.9451
3.1657	17.6968
3.1711	47.4651
3.1765	64.6901
3.1819	84.7898
3.1873	64.2794
3.1927	50.8077
3.1981	65.0634
3.2035	85.8378
3.2089	73.2876
3.2143	61.7182
3.2197	62.9461
3.2251	67.3161
3.2305	48.9078
3.2359	51.7501
3.2413	71.4638
3.2467	76.1175
3.2521	56.9665
3.2575	69.6595
3.2629	98.1159
3.2683	105.4463
3.2737	100.9154
3.2791	82.425
3.2845	84.6568
3.2899	122.5647
3.2953	81.8583
3.3007	82.7527
3.3061	96.3888
3.3115	86.6677
3.3169	65.7455
3.3223	43.1703
3.3277	24.58
3.3331	15.1039
3.3385	19.5574
3.3439	10.9767
3.3493	16.9235
3.3547	36.6994
3.3601	33.711
3.3655	71.3776
3.3709	68.0899
3.3763	25.5882
3.3817	13.17
3.3871	15.1775
3.3925	-4.5986
3.3979	-9.5273
3.4033	54.7465
3.4087	14.1657
3.4141	19.002
3.4195	33.2974
3.4249	-13.9898
3.4303	13.3954
3.4357	65.7429
3.4411	85.4808
3.4465	41.0636
3.4519	19.546
3.4573	8.6788
3.4627	20.5659
3.4681	49.8745
3.4735	27.9033
3.4789	37.4862
3.4843	41.8135
3.4897	35.1229
3.4951	82.5543
3.5005	83.7574
3.5059	71.3007
3.5113	70.3372
3.5167	89.8888
3.5221	79.2794
3.5275	94.6448
3.5329	126.4764
3.5383	116.7996
3.5437	98.5271
3.5491	87.1288
3.5545	87.9831
3.5599	101.6769
3.5653	105.7352
3.5707	91.3522
3.5761	74.0781
3.5815	74.5103
3.5869	91.4926
3.5923	47.4892
3.5977	-9.0384
3.6031	-10.7185
3.6085	75.6769
3.6139	57.2852
3.6193	28.1777
3.6247	59.7341
3.6301	79.3245
3.6355	27.8051
3.6409	-0.3558
3.6463	33.4889
3.6517	63.5085
3.6571	41.8342
3.6625	25.9361
3.6679	37.1886
3.6733	60.6686
3.6787	93.5806
3.6841	90.7787
3.6895	68.037
3.6949	78.7154
3.7003	85.5399
3.7057	66.4037
3.7111	39.5052
3.7165	36.13
3.7219	39.2197
3.7273	62.9688
3.7327	57.1029
3.7381	-13.983
3.7435	8.7667
3.7489	24.33
3.7543	20.9555
3.7597	4.2165
3.7651	-21.421
3.7705	-6.2849
3.7759	7.9575
3.7813	-6.823
3.7867	-27.1865
3.7921	-33.4844
3.7975	-35.4358
3.8029	-34.6937
3.8083	-19.874
3.8137	-15.0112
3.8191	4.1204
3.8245	33.9629
3.8299	38.1308
3.8353	-5.6997
3.8407	-10.3638
3.8461	5.8141
3.8515	-31.9369
3.8569	-42.1022
3.8623	-23.0657
3.8677	16.5337
3.8731	58.6943
3.8785	39.1313
3.8839	15.158
3.8893	-12.8245
3.8947	-39.2796
3.9001	34.8494
3.9055	35.4888
3.9109	8.5966
3.9163	8.2868
3.9217	-0.9255
3.9271	19.592
3.9325	48.001
3.9379	64.293
3.9433	61.455
3.9487	57.3383
3.9541	66.1088
3.9595	82.3925
3.9649	76.3397
3.9703	91.7134
3.9757	123.6498
3.9811	188.4499
3.9865	329.1411
3.9919	524.042
3.9973	855.0361
4.0027	1377.5948
4.0081	2144.1831
4.0135	2996.3663
4.0189	4047.308
4.0243	5253.7948
4.0297	6513.1299
4.0351	7654.0904
4.0405	8516.8117
4.0459	9166.1505
4.0513	9536.5224
4.0567	9020.4473
4.0621	8299.9576
4.0675	7437.2581
4.0729	6353.7469
4.0783	5040.6146
4.0837	3837.4904
4.0891	2841.6345
4.0945	2072.6567
4.0999	1431.4103
4.1053	919.0597
4.1107	596.0267
4.1161	431.058
4.1215	253.0737
4.1269	156.1933
4.1323	99.9395
4.1377	60.1275
4.1431	35.5951
4.1485	104.7689
4.1539	105.4376
4.1593	54.017
4.1647	46.4471
4.1701	11.4701
4.1755	10.5287
4.1809	17.1252
4.1863	-9.3766
4.1917	4.911
4.1971	11.2847
4.2025	6.6658
4.2079	0.2138
4.2133	5.7832
4.2187	-3.9578
4.2241	11.0089
4.2295	60.5827
4.2349	44.1029
4.2403	62.7282
4.2457	65.3206
4.2511	27.5591
4.2565	2.3732
4.2619	23.5163
4.2673	28.954
4.2727	-3.2482
4.2781	-41.7049
4.2835	6.4148
4.2889	52.1813
4.2943	76.9509
4.2997	104.7112
4.3051	56.5081
4.3105	-17.514
4.3159	-55.1878
4.3213	-2.7965
4.3267	-9.8292
4.3321	-12.2788
4.3375	-3.474
4.3429	4.4105
4.3483	7.8722
4.3537	12.194
4.3591	14.3259
4.3645	2.292
4.3699	-53.7643
4.3753	-42.057
4.3807	-10.6823
4.3861	-2.3552
4.3915	-2.474
4.3969	-8.6265
4.4023	-0.1463
4.4077	21.937
4.4131	17.8355
4.4185	4.96
4.4239	4.9464
4.4293	16.7889
4.4347	16.3939
4.4401	5.7583
4.4455	-16.7081
4.4509	-31.5731
4.4563	-8.9492
4.4617	-23.1067
4.4671	-21.069
4.4725	-7.2906
4.4779	-7.4837
4.4833	4.4053
4.4887	16.6449
4.4941	14.4907
4.4995	-6.7446
4.5049	10.4883
4.5103	14.4021
4.5157	-8.5834
4.5211	-44.9613
4.5265	-10.593
4.5319	20.354
4.5373	23.911
4.5427	0.4576
4.5481	-9.3456
4.5535	-25.92
4.5589	-33.4761
4.5643	-31.7648
4.5697	-44.7846
4.5751	2.4728
4.5805	30.6081
4.5859	16.5252
4.5913	-5.0679
4.5967	-2.6163
4.6021	4.1308
4.6075	3.3921
4.6129	-13.0187
4.6183	-43.3115
4.6237	-34.8342
4.6291	-12.3894
4.6345	-23.217
4.6399	-27.5341
4.6453	-33.1081
4.6507	-28.8166
4.6561	-8.615
4.6615	-23.2665
4.6669	-41.0565
4.6723	-44.9711
4.6777	-32.7766
4.6831	-39.6765
4.6885	-18.0164
4.6939	-11.6699
4.6993	-37.695
4.7047	-31.8721
4.7101	20.0799
4.7155	22.514
4.7209	-25.4373
4.7263	11.0585
4.7317	17.0453
4.7371	8.7059
4.7425	7.1044
4.7479	25.5299
4.7533	-26.037
4.7587	-23.9854
4.7641	18.6561
4.7695	14.0774
4.7749	-6.6574
4.7803	-18.0067
4.7857	-18.8231
4.7911	-16.0233
4.7965	-17.9912
4.8019	-2.5708
4.8073	6.9637
4.8127	-13.7008
4.8181	-32.9581
4.8235	-22.7116
4.8289	-0.7591
4.8343	10.188
4.8397	-9.4454
4.8451	8.0227
4.8505	25.5092
4.8559	16.367
4.8613	-5.6794
4.8667	5.761
4.8721	12.8635
4.8775	2.743
4.8829	-1.4119
4.8883	3.8383
4.8937	3.1215
4.8991	3.8782
4.9045	29.274
4.9099	27.3319
4.9153	11.7522
4.9207	-3.2813
4.9261	-2.3474
4.9315	22.0253
4.9369	25.8648
4.9423	13.632
4.9477	5.4876
4.9531	13.6249
4.9585	-9.9536
4.9639	-24.755
4.9693	1.7383
4.9747	-19.3614
4.9801	5.0166
4.9855	21.413
4.9909	-7.7705
4.9963	-14.8115
5.0017	-19.9162
5.0071	-10.8582
5.0125	12.1174
5.0179	15.9005
5.0233	3.0556
5.0287	-18.8394
5.0341	-31.7404
5.0395	-2.8733
5.0449	9.1161
5.0503	18.1695
5.0557	24.6882
5.0611	14.7134
5.0665	-13.0457
5.0719	-22.9854
5.0773	-8.4435
5.0827	18.0944
5.0881	-7.0273
5.0935	-21.6911
5.0989	-2.6349
5.1043	40.518
5.1097	-19.4312
5.1151	-33.3409
5.1205	-29.8988
5.1259	-51.1923
5.1313	-42.2453
5.1367	-35.2991
5.1421	-20.7168
5.1475	1.661
5.1529	-8.995
5.1583	12.3743
5.1637	7.3087
5.1691	-32.3609
5.1745	-13.8396
5.1799	-10.8839
5.1853	-1.3204
5.1907	22.6923
5.1961	43.3805
5.2015	19.4878
5.2069	-14.3102
5.2123	-30.1897
5.2177	-6.9426
5.2231	-7.3687
5.2285	-10.8263
5.2339	-4.7589
5.2393	16.7039
5.2447	29.8628
5.2501	10.4307
5.2555	-14.0866
5.2609	-8.9501
5.2663	8.9085
5.2717	-13.3656
5.2771	-39.9947
5.2825	-37.1526
5.2879	-37.2197
5.2933	-52.3354
5.2987	-47.2604
5.3041	-10.2353
5.3095	0.0191
5.3149	-2.5706
5.3203	-6.6337
5.3257	-4.8901
5.3311	5.6752
5.3365	-16.3761
5.3419	-25.4073
5.3473	-11.3612
5.3527	-2.648
5.3581	-20.5064
5.3635	-40.8907
5.3689	-40.0892
5.3743	0.8926
5.3797	-0.2745
5.3851	9.2653
5.3905	21.6851
5.3959	6.0274
5.4013	-17.5891
5.4067	-17.454
5.4121	-3.4289
5.4175	5.3952
5.4229	-2.8051
5.4283	8.9848
5.4337	32.6125
5.4391	41.9905
5.4445	-17.8918
5.4499	-20.3686
5.4553	-11.4454
5.4607	-21.4183
5.4661	-9.733
5.4715	-18.8969
5.4769	-4.3232
5.4823	27.4191
5.4877	-9.9986
5.4931	-16.8233
5.4985	-12.6164
5.5039	-3.3158
5.5093	18.2254
5.5147	-8.8639
5.5201	0.2667
5.5255	28.9788
5.5309	3.889
5.5363	-34.8294
5.5417	-11.0729
5.5471	26.2037
5.5525	-2.2097
5.5579	-20.9998
5.5633	5.2037
5.5687	22.3377
5.5741	-18.3675
5.5795	-30.913
5.5849	-21.1725
5.5903	-2.5949
5.5957	2.0964
5.6011	-56.7068
5.6065	-40.1577
5.6119	-6.3726
5.6173	1.478
5.6227	3.181
5.6281	18.3432
5.6335	16.4689
5.6389	6.2307
5.6443	46.543
5.6497	20.0686
5.6551	-21.7985
5.6605	-38.92
5.6659	-2.8818
5.6713	24.7521
5.6767	27.1016
5.6821	14.3895
5.6875	9.2979
5.6929	19.2894
5.6983	6.2357
5.7037	-8.1732
5.7091	5.7041
5.7145	-16.2574
5.7199	-18.7708
5.7253	-4.2073
5.7307	16.1798
5.7361	45.0938
5.7415	49.5451
5.7469	36.3087
5.7523	18.5669
5.7577	16.8656
5.7631	4.4184
5.7685	-4.4631
5.7739	-7.9192
5.7793	-33.004
5.7847	-36.3887
5.7901	-12.0807
5.7955	22.5249
5.8009	20.0293
5.8063	-8.9794
5.8117	-39.567
5.8171	-40.3696
5.8225	21.9369
5.8279	22.0595
5.8333	3.3058
5.8387	-17.1077
5.8441	-27.3565
5.8495	40.7391
5.8549	41.5154
5.8603	21.0802
5.8657	57.9591
5.8711	36.7168
5.8765	56.8792
5.8819	76.1673
5.8873	54.2994
5.8927	83.4644
5.8981	84.4997
5.9035	82.195
5.9089	101.0425
5.9143	123.9934
5.9197	99.5019
5.9251	71.6466
5.9305	64.1318
5.9359	59.8824
5.9413	64.4942
5.9467	83.5837
5.9521	96.5957
5.9575	52.5005
5.9629	17.2295
5.9683	20.9694
5.9737	53.9092
5.9791	78.156
5.9845	59.3981
5.9899	29.4963
5.9953	21.7606
6.0007	56.4946
6.0061	16.3342
6.0115	30.0059
6.0169	61.5544
6.0223	44.7102
6.0277	40.2182
6.0331	66.8658
6.0385	76.6872
6.0439	44.2826
6.0493	71.6053
6.0547	75.9597
6.0601	95.3556
6.0655	194.3848
6.0709	460.4044
6.0763	829.1397
6.0817	1378.189
6.0871	2181.7356
6.0925	3267.0144
6.0979	4456.804
6.1033	5636.0931
6.1087	6759.0584
6.1141	7806.3079
6.1195	8682.3367
6.1249	9387.8744
6.1303	9900.9955
6.1357	10166.1559
6.1411	10248.7539
6.1465	9681.2291
6.1519	8529.6418
6.1573	6682.9678
6.1627	4771.4245
6.1681	3038.3775
6.1735	1733.6557
6.1789	891.9578
6.1843	409.3452
6.1897	200.8058
6.1951	71.892
6.2005	32.0739
6.2059	5.2813
6.2113	39.8694
6.2167	44.9998
6.2221	26.0346
6.2275	26.1153
6.2329	8.7236
6.2383	14.6582
6.2437	38.3133
6.2491	-8.4449
6.2545	-21.9188
6.2599	18.8802
6.2653	67.9352
6.2707	81.5681
6.2761	81.5668
6.2815	88.3055
6.2869	54.5685
6.2923	19.6598
6.2977	12.3378
6.3031	-13.567
6.3085	-11.2332
6.3139	19.3652
6.3193	-24.5397
6.3247	-12.9896
6.3301	-9.161
6.3355	-18.8598
6.3409	-38.6932
6.3463	-12.9719
6.3517	-1.7289
6.3571	-4.2385
6.3625	-25.7809
6.3679	-40.9258
6.3733	-30.1316
6.3787	-19.9806
6.3841	-11.9923
6.3895	-14.9818
6.3949	-15.5715
6.4003	12.9088
6.4057	-23.2965
6.4111	-24.1159
6.4165	8.7315
6.4219	-29.551
6.4273	-17.4702
6.4327	29.3576
6.4381	24.2561
6.4435	-19.3283
6.4489	-26.6776
6.4543	13.1006
6.4597	6.0245
6.4651	8.6252
6.4705	-2.7486
6.4759	-9.0271
6.4813	11.6966
6.4867	-1.4031
6.4921	4.1091
6.4975	1.1942
6.5029	-35.1321
6.5083	-25.5128
6.5137	-2.0626
6.5191	-18.1164
6.5245	18.1006
6.5299	14.6317
6.5353	-18.9532
6.5407	3.0313
6.5461	20.4601
6.5515	-30.0071
6.5569	-41.9633
6.5623	-28.1492
6.5677	-3.2619
6.5731	-38.0224
6.5785	-65.6351
6.5839	1.7818
6.5893	-11.9845
6.5947	-32.0543
6.6001	-7.2803
6.6055	-33.7054
6.6109	13.189
6.6163	5.8572
6.6217	-22.446
6.6271	1.6611
6.6325	8.0604
6.6379	43.7345
6.6433	10.7722
6.6487	-10.3282
6.6541	-3.1552
6.6595	14.9861
6.6649	-8.9795
6.6703	-11.9825
6.6757	-6.3042
6.6811	-31.4002
6.6865	12.5161
6.6919	3.9231
6.6973	31.5508
6.7027	-7.3139
6.7081	-3.8789
6.7135	15.623
6.7189	31.4148
6.7243	33.8328
6.7297	5.495
6.7351	5.8947
6.7405	-17.9735
6.7459	12.9263
6.7513	19.5735
6.7567	28.2864
6.7621	65.4773
6.7675	61.3039
6.7729	30.7389
6.7783	65.7741
6.7837	69.513
6.7891	68.0734
6.7945	67.7872
6.7999	79.413
6.8053	73.6191
6.8107	75.7752
6.8161	67.0435
6.8215	110.0435
6.8269	112.5677
6.8323	90.6324
6.8377	102.1815
6.8431	148.877
6.8485	156.7445
6.8539	184.9253
6.8593	217.0891
6.8647	203.7399
6.8701	221.9355
6.8755	216.587
6.8809	206.8578
6.8863	259.8037
6.8917	283.8892
6.8971	270.9106
6.9025	288.6216
6.9079	320.2815
6.9133	358.7892
6.9187	391.002
6.9241	397.1756
6.9295	424.0082
6.9349	382.8905
6.9403	389.7595
6.9457	391.3917
6.9511	332.6706
6.9565	297.5388
6.9619	268.1533
6.9673	238.8757
6.9727	252.1204
6.9781	267.9412
6.9835	292.9087
6.9889	362.1559
6.9943	319.4721
6.9997	282.9355
7.0051	310.49
7.0105	367.5578
7.0159	346.1393
7.0213	344.2512
7.0267	352.8686
7.0321	353.2624
7.0375	400.3579
7.0429	455.4909
7.0483	455.1085
7.0537	501.4555
7.0591	591.8367
7.0645	681.7878
7.0699	825.2646
7.0753	922.4316
7.0807	1031.95
7.0861	1104.5742
7.0915	1169.0869
7.0969	1244.0437
7.1023	1332.8535
7.1077	1360.6332
7.1131	1574.4146
7.1185	1809.1492
7.1239	2021.7983
7.1293	2237.8838
7.1347	2294.3214
7.1401	2256.181
7.1455	2111.5582
7.1509	1852.5304
7.1563	1612.6284
7.1617	1422.3293
7.1671	1304.3052
7.1725	1235.9656
7.1779	1202.1685
7.1833	1353.0865
7.1887	1477.9057
7.1941	1491.5235
7.1995	1464.3051
7.2049	1493.8867
7.2103	1534.6428
7.2157	1601.8663
7.2211	1682.2328
7.2265	1795.3503
7.2319	2039.6804
7.2373	2367.0312
7.2427	2906.7014
7.2481	3500.8878
7.2535	4231.908
7.2589	4994.6772
7.2643	5612.2046
7.2697	6004.4871
7.2751	6489.484
7.2805	7081.2394
7.2859	7798.574
7.2913	8803.6156
7.2967	9877.1152
7.3021	10600.5633
7.3075	10992.7149
7.3129	10816.1655
7.3183	10329.0479
7.3237	9199.0051
7.3291	7586.0208
7.3345	5945.594
7.3399	4526.0706
7.3453	3538.738
7.3507	2983.6326
7.3561	2852.9863
7.3615	2940.005
7.3669	3271.471
7.3723	3758.4787
7.3777	4349.5743
7.3831	4808.1931
7.3885	5008.5615
7.3939	5001.0211
7.3993	4818.0694
7.4047	4591.4032
7.4101	4505.0504
7.4155	4483.7023
7.4209	4655.8446
7.4263	5047.0171
7.4317	5789.5165
7.4371	6564.0771
7.4425	7518.5093
7.4479	8256.8981
7.4533	8978.8467
7.4587	9976.8809
7.4641	11702.5331
7.4695	14827.2478
7.4749	19064.2342
7.4803	24938.7465
7.4857	30697.2766
7.4911	35580.7362
7.4965	39096.3391
7.5019	41361.8412
7.5073	42298.6392
7.5127	42387.5393
7.5181	39785.5412
7.5235	32239.2198
7.5289	21739.0824
7.5343	11100.9981
7.5397	4416.6037
7.5451	2002.3232
7.5505	1314.5437
7.5559	1006.6817
7.5613	796.0204
7.5667	661.5438
7.5721	550.6274
7.5775	504.0101
7.5829	512.2001
7.5883	487.0866
7.5937	513.2469
7.5991	534.278
7.6045	625.264
7.6099	647.6238
7.6153	737.62
7.6207	894.2227
7.6261	1114.7003
7.6315	1286.843
7.6369	1376.2561
7.6423	1492.4056
7.6477	1561.5774
7.6531	1487.5736
7.6585	1431.8053
7.6639	1316.0767
7.6693	1229.061
7.6747	1214.7016
7.6801	1376.6972
7.6855	1590.3522
7.6909	1839.5772
7.6963	2138.5135
7.7017	2427.5043
7.7071	2486.7119
7.7125	2507.9341
7.7179	2253.9328
7.7233	1726.7151
7.7287	1163.5796
7.7341	750.1487
7.7395	399.7124
7.7449	208.1963
7.7503	141.4355
7.7557	111.0789
7.7611	118.8323
7.7665	162.7395
7.7719	149.4105
7.7773	136.9478
7.7827	163.085
7.7881	143.8349
7.7935	132.7773
7.7989	96.3464
7.8043	99.7956
7.8097	72.8495
7.8151	43.227
7.8205	57.9831
7.8259	64.8895
7.8313	43.6867
7.8367	55.4036
7.8421	47.779
7.8475	88.2265
7.8529	74.2346
7.8583	58.4435
7.8637	46.3419
7.8691	21.8312
7.8745	-5.5645
7.8799	16.1292
7.8853	7.1522
7.8907	23.3526
7.8961	25.7787
7.9015	11.7394
7.9069	-2.4408
7.9123	-32.8546
7.9177	2.7924
7.9231	0.4593
7.9285	-4.5049
7.9339	11.9876
7.9393	1.0184
7.9447	-29.47
7.9501	8.1951
7.9555	-15.5918
7.9609	-33.207
7.9663	-21.876
7.9717	-33.3613
7.9771	-18.8098
7.9825	-13.3431
7.9879	8.5784
7.9933	-9.0265
7.9987	-40.3078
8.0041	1.716
8.0095	9.4708
8.0149	-18.87
8.0203	-3.4185
8.0257	-31.263
8.0311	-40.0553
8.0365	-30.3047
8.0419	17.7247
8.0473	14.3706
8.0527	-34.0777
8.0581	-15.2008
8.0635	11.4616
8.0689	39.8979
8.0743	5.124
8.0797	3.036
8.0851	-20.7202
8.0905	-40.493
8.0959	-4.8797
8.1013	-4.4616
8.1067	7.886
8.1121	5.7702
8.1175	2.6352
8.1229	15.1004
8.1283	-4.7457
8.1337	-39.7687
8.1391	2.3903
8.1445	6.7381
8.1499	-28.8464
8.1553	-22.0539
8.1607	24.9504
8.1661	6.5775
8.1715	-24.4483
8.1769	-24.8074
8.1823	-24.2328
8.1877	-10.6612
8.1931	-13.9919
8.1985	2.9311
8.2039	-12.3405
8.2093	-37.7194
8.2147	-27.1831
8.2201	-10.4114
8.2255	2.1976
8.2309	-18.0126
8.2363	-33.7236
8.2417	-54.4207
8.2471	-29.6934
8.2525	-25.7813
8.2579	-14.9164
8.2633	-4.4046
8.2687	12.5765
8.2741	-23.5512
8.2795	-11.0412
8.2849	7.3605
8.2903	8.4232
8.2957	27.4538
8.3011	4.6574
8.3065	-30.536
8.3119	3.0494
8.3173	32.8379
8.3227	-2.9421
8.3281	11.5441
8.3335	-16.2327
8.3389	29.3746
8.3443	34.6713
8.3497	20.3444
8.3551	-17.2867
8.3605	-31.4427
8.3659	6.3448
8.3713	14.2673
8.3767	53.6106
8.3821	26.5074
8.3875	32.4673
8.3929	39.7177
8.3983	28.0071
8.4037	10.5634
8.4091	19.3371
8.4145	36.5591
8.4199	17.313
8.4253	29.7142
8.4307	37.84
8.4361	32.2545
8.4415	22.665
8.4469	42.5957
8.4523	52.6217
8.4577	8.5509
8.4631	74.9123
8.4685	68.4442
8.4739	82.7118
8.4793	83.7852
8.4847	91.0869
8.4901	74.7994
8.4955	33.571
8.5009	108.5295
8.5063	81.947
8.5117	84.9154
8.5171	123.0155
8.5225	137.136
8.5279	87.3832
8.5333	92.7665
8.5387	142.4395
8.5441	168.8584
8.5495	227.7931
8.5549	218.5315
8.5603	192.445
8.5657	267.4189
8.5711	254.2257
8.5765	248.2301
8.5819	264.0264
8.5873	349.845
8.5927	339.0931
8.5981	403.032
8.6035	416.4628
8.6089	418.9406
8.6143	462.3658
8.6197	462.9485
8.6251	508.3527
8.6305	557.5018
8.6359	594.5756
8.6413	646.1672
8.6467	776.4993
8.6521	852.3672
8.6575	993.8022
8.6629	1061.6667
8.6683	1046.2803
8.6737	1077.8836
8.6791	1096.1813
8.6845	1240.5221
8.6899	1313.8602
8.6953	1569.0207
8.7007	1835.7094
8.7061	2036.1831
8.7115	2234.778
8.7169	2483.3838
8.7223	2694.711
8.7277	2936.037
8.7331	2963.2359
8.7385	3045.7898
8.7439	3421.7384
8.7493	3942.8655
8.7547	4465.9021
8.7601	5083.7939
8.7655	5540.5148
8.7709	5948.2912
8.7763	6399.8226
8.7817	6642.447
8.7871	7034.6251
8.7925	7736.7452
8.7979	8708.1217
8.8033	10633.3908
8.8087	13198.7714
8.8141	15357.5276
8.8195	16351.4719
8.8249	15249.6393
8.8303	13620.7743
8.8357	12584.4099
8.8411	12272.9942
8.8465	13016.8127
8.8519	15515.1969
8.8573	22213.2085
8.8627	31687.792
8.8681	38959.7958
8.8735	40682.7027
8.8789	36186.9449
8.8843	26395.8752
8.8897	16113.2136
8.8951	8411.39
8.9005	4230.1868
8.9059	2449.4942
8.9113	1682.7079
8.9167	1314.2526
8.9221	1136.1856
8.9275	1042.7311
8.9329	959.4309
8.9383	895.6409
8.9437	840.7696
8.9491	819.9091
8.9545	768.1837
8.9599	756.3909
8.9653	722.9331
8.9707	763.3894
8.9761	788.4196
8.9815	744.353
8.9869	770.3841
8.9923	754.2023
8.9977	754.6274
9.0031	731.6602
9.0085	766.0388
9.0139	873.2925
9.0193	921.0438
9.0247	1119.031
9.0301	1335.0657
9.0355	1727.1282
9.0409	2180.1038
9.0463	2685.1094
9.0517	3099.9649
9.0571	3402.2009
9.0625	3760.9046
9.0679	3856.0525
9.0733	3586.3358
9.0787	2867.1292
9.0841	2054.604
9.0895	1277.4555
9.0949	745.8024
9.1003	482.8312
9.1057	319.8659
9.1111	232.2352
9.1165	212.1775
9.1219	219.2776
9.1273	315.7408
9.1327	441.3318
9.1381	600.4261
9.1435	744.8591
9.1489	811.6005
9.1543	768.8442
9.1597	598.7622
9.1651	352.4338
9.1705	217.3108
9.1759	141.3023
9.1813	48.8371
9.1867	56.9798
9.1921	37.1593
9.1975	2.1219
9.2029	-8.9734
9.2083	2.7211
9.2137	-15.0875
9.2191	-4.7961
9.2245	19.3607
9.2299	0.4938
9.2353	33.367
9.2407	-3.5732
9.2461	-26.8797
9.2515	-16.3995
9.2569	0.2485
9.2623	-36.098
9.2677	-26.5725
9.2731	-1.6823
9.2785	28.6984
9.2839	20.4824
9.2893	4.0413
9.2947	28.093
9.3001	22.9979
9.3055	22.7909
9.3109	13.0869
9.3163	-26.2972
9.3217	-15.2172
9.3271	-45.4684
9.3325	-39.8303
9.3379	-37.467
9.3433	-26.3188
9.3487	-33.5361
9.3541	-30.3666
9.3595	13.7204
9.3649	23.1621
9.3703	30.272
9.3757	7.0125
9.3811	-3.1883
9.3865	-7.8808
9.3919	-11.0225
9.3973	-1.3071
9.4027	-3.4314
9.4081	11.5237
9.4135	1.6561
9.4189	1.5873
9.4243	11.819
9.4297	25.247
9.4351	24.7131
9.4405	-23.1111
9.4459	-26.351
9.4513	5.5493
9.4567	23.5875
9.4621	13.2556
9.4675	-25.3534
9.4729	11.2441
9.4783	17.0257
9.4837	-11.2673
9.4891	12.9968
9.4945	58.2712
9.4999	35.1174
9.5053	-23.4359
9.5107	-56.3355
9.5161	-4.6396
9.5215	-16.8197
9.5269	13.2846
9.5323	-19.2737
9.5377	25.6547
9.5431	37.436
9.5485	32.076
9.5539	34.0728
9.5593	23.1045
9.5647	7.4399
9.5701	-5.1801
9.5755	24.246
9.5809	-16.3699
9.5863	-0.1643
9.5917	32.4996
9.5971	23.3969
9.6025	20.8746
9.6079	-7.8204
9.6133	-23.4693
9.6187	-32.7693
9.6241	-19.3876
9.6295	-0.4738
9.6349	-19.6226
9.6403	-27.7868
9.6457	0.2665
9.6511	-16.1278
9.6565	27.9955
9.6619	18.2608
9.6673	-15.2505
9.6727	-37.794
9.6781	-16.5074
9.6835	-29.1772
9.6889	-4.5701
9.6943	-29.6263
9.6997	24.6936
9.7051	-22.6746
9.7105	1.7424
9.7159	8.56
9.7213	-6.1679
9.7267	-18.086
9.7321	-7.2212
9.7375	15.9315
9.7429	22.5512
9.7483	-37.7986
9.7537	-34.1281
9.7591	-7.8375
9.7645	-14.0387
9.7699	-17.3494
9.7753	-14.0509
9.7807	-42.2496
9.7861	-18.9219
9.7915	-3.12
9.7969	26.2324
9.8023	22.5711
9.8077	-18.9587
9.8131	-14.6716
9.8185	-1.329
9.8239	26.2975
9.8293	6.7787
9.8347	-21.1466
9.8401	-16.3092
9.8455	27.4681
9.8509	20.2817
9.8563	7.9634
9.8617	-14.6781
9.8671	-48.3764
9.8725	30.1202
9.8779	12.0747
9.8833	28.3232
9.8887	36.3388
9.8941	40.0253
9.8995	7.3732
9.9049	24.1157
9.9103	-14.5783
9.9157	-6.3272
9.9211	-1.1088
9.9265	-39.4838
9.9319	7.1407
9.9373	8.5313
9.9427	-18.9791
9.9481	-4.3544
9.9535	-25.4522
9.9589	-12.9826
9.9643	17.3362
9.9697	16.5466
9.9751	12.5669
9.9805	-8.7285
9.9859	34.5797
9.9913	18.4426
9.9967	17.8832
10.0021	-10.6759
10.0075	-33.2752
10.0129	35.4677
10.0183	57.7814
10.0237	47.1558
10.0291	44.524
10.0345	53.7216
10.0399	107.1847
10.0453	71.0461
10.0507	33.3367
10.0561	38.0508
10.0615	66.2826
10.0669	68.0103
10.0723	105.9318
10.0777	49.0812
10.0831	71.163
10.0885	75.487
10.0939	69.8806
10.0993	54.4015
10.1047	95.4243
10.1101	109.4284
10.1155	159.7852
10.1209	310.6571
10.1263	514.5579
10.1317	861.582
10.1371	1517.8671
10.1425	2373.3087
10.1479	3567.6603
10.1533	4772.2621
10.1587	6128.2633
10.1641	7117.6032
10.1695	7495.9194
10.1749	7102.528
10.1803	6141.2944
10.1857	4969.4848
10.1911	3711.2449
10.1965	2547.5403
10.2019	1631.8201
10.2073	926.0223
10.2127	489.2686
10.2181	283.047
10.2235	155.3416
10.2289	77.2037
10.2343	68.8726
10.2397	41.4858
10.2451	42.4784
10.2505	64.2422
10.2559	41.7751
10.2613	41.9749
10.2667	18.7796
10.2721	52.3086
10.2775	24.1558
10.2829	-9.877
10.2883	-37.9095
10.2937	-0.6518
10.2991	13.1897
10.3045	58.473
10.3099	-7.8564
10.3153	15.0926
10.3207	2.8652
10.3261	6.1733
10.3315	-12.5005
10.3369	6.0704
10.3423	-12.3456
10.3477	-27.7972
10.3531	-26.5833
10.3585	4.0675
10.3639	4.03
10.3693	-17.529
10.3747	1.4946
10.3801	0.2392
10.3855	5.7346
10.3909	26.3573
10.3963	15.0062
10.4017	-15.1362
10.4071	-30.1241
10.4125	-36.7157
10.4179	29.4663
10.4233	-1.4084
10.4287	-19.1799
10.4341	-16.6788
10.4395	8.4999
10.4449	23.4585
10.4503	21.1924
10.4557	-2.7756
10.4611	-1.7748
10.4665	16.3638
10.4719	16.8183
10.4773	33.9919
10.4827	33.505
10.4881	13.3571
10.4935	2.8541
10.4989	29.8159
10.5043	34.5558
10.5097	-14.4359
10.5151	-25.6211
10.5205	-15.1732
10.5259	-27.9539
10.5313	-26.5779
10.5367	-32.3683
10.5421	-12.1328
10.5475	25.0113
10.5529	2.9372
10.5583	-21.4423
10.5637	-1.4791
10.5691	-10.701
10.5745	25.7796
10.5799	40.2977
10.5853	-2.6552
10.5907	-12.1569
10.5961	28.1878
10.6015	0.4792
10.6069	14.8201
10.6123	8.9712
10.6177	13.2246
10.6231	17.364
10.6285	1.5482
10.6339	5.119
10.6393	7.1736
10.6447	18.708
10.6501	-28.7581
10.6555	-52.9345
10.6609	-47.507
10.6663	-26.2069
10.6717	-11.5097
10.6771	23.5485
10.6825	-0.7776
10.6879	-13.7753
10.6933	12.955
10.6987	3.9159
10.7041	-35.7247
10.7095	-10.3367
10.7149	11.5287
10.7203	8.3057
10.7257	34.3513
10.7311	24.6942
10.7365	16.5182
10.7419	-15.8755
10.7473	5.587
10.7527	7.8205
10.7581	40.5179
10.7635	-15.5957
10.7689	-5.7558
10.7743	21.1901
10.7797	-4.4406
10.7851	10.0253
10.7905	28.7229
10.7959	20.3779
10.8013	17.8236
10.8067	-5.3192
10.8121	-34.8843
10.8175	-4.6325
10.8229	9.3105
10.8283	5.414
10.8337	-19.3523
10.8391	-21.4094
10.8445	-31.8237
10.8499	-19.4466
10.8553	9.396
10.8607	33.8001
10.8661	4.2406
10.8715	6.2254
10.8769	2.2431
10.8823	-33.0769
10.8877	-29.9736
10.8931	-31.0737
10.8985	-33.5166
10.9039	-22.0043
10.9093	16.3229
10.9147	6.0941
10.9201	3.9263
10.9255	-12.9389
10.9309	-1.7006
10.9363	-19.4223
10.9417	6.3904
10.9471	14.8433
10.9525	37.6509
10.9579	10.0284
10.9633	13.6222
10.9687	18.8685
10.9741	-0.0888
10.9795	2.0069
10.9849	-12.1538
10.9903	46.3914
10.9957	13.0696
11.0011	25.8519
11.0065	46.8348
11.0119	-2.2515
11.0173	-6.1838
11.0227	3.6729
11.0281	-8.6634
11.0335	22.3951
11.0389	-7.281
11.0443	-13.2684
11.0497	-19.9071
11.0551	-26.7752
11.0605	34.0239
11.0659	-15.9816
11.0713	17.3784
11.0767	-27.4348
11.0821	-3.3705
11.0875	-5.6607
11.0929	-31.0535
11.0983	-25.1212
11.1037	-1.6977
11.1091	-26.6261
11.1145	-17.1136
11.1199	-27.648
11.1253	27.4959
11.1307	4.9304
11.1361	-2.2387
11.1415	-11.398
11.1469	23.921
11.1523	-30.2544
11.1577	-14.0171
11.1631	32.0123
11.1685	26.2002
11.1739	7.7399
11.1793	13.797
11.1847	21.3109
11.1901	-13.3248
11.1955	13.9619
11.2009	29.1331
11.2063	4.3974
11.2117	6.1308
11.2171	23.8101
11.2225	-18.5584
11.2279	2.4459
11.2333	-28.7596
11.2387	14.5171
11.2441	-2.2175
11.2495	-13.9643
11.2549	-22.407
11.2603	4.9197
11.2657	-16.7948
11.2711	10.2442
11.2765	-14.0317
11.2819	-37.6326
11.2873	2.1853
11.2927	15.7938
11.2981	4.5744
11.3035	-26.4179
11.3089	-9.4287
11.3143	-18.994
11.3197	-11.9013
11.3251	-21.841
11.3305	-26.9053
11.3359	-12.041
11.3413	15.1267
11.3467	45.3724
11.3521	2.9619
11.3575	-1.8489
11.3629	28.2951
11.3683	-4.7855
11.3737	8.0591
11.3791	30.9303
11.3845	14.9823
11.3899	-5.8041
11.3953	1.4883
11.4007	-30.6372
11.4061	-5.3696
11.4115	17.0208
11.4169	16.5896
11.4223	7.6268
11.4277	-31.3432
11.4331	-45.4267
11.4385	0.1856
11.4439	-15.1873
11.4493	-35.4286
11.4547	-3.4662
11.4601	-26.3821
11.4655	-7.054
11.4709	40.1117
11.4763	11.9101
11.4817	16.794
11.4871	-10.6663
11.4925	-14.7364
11.4979	45.8208
11.5033	0.8044
11.5087	-2.4621
11.5141	5.8853
11.5195	20.1726
11.5249	21.0165
11.5303	-2.0871
11.5357	-4.2989
11.5411	-40.3158
11.5465	-27.4182
11.5519	-4.4678
11.5573	10.7826
11.5627	-9.897
11.5681	2.3838
11.5735	-0.9476
11.5789	-28.0969
11.5843	-21.8985
11.5897	-1.1668
11.5951	-29.6631
11.6005	-17.0143
11.6059	-7.2514
11.6113	-33.6432
11.6167	2.1408
11.6221	-8.7644
11.6275	7.4433
11.6329	-29.6908
11.6383	-24.4043
11.6437	-2.3506
11.6491	44.3104
11.6545	-18.1553
11.6599	19.5612
11.6653	17.2535
11.6707	-3.4931
11.6761	-14.6258
11.6815	8.9694
11.6869	20.7845
11.6923	-2.0719
11.6977	-8.4834
11.7031	26.8047
11.7085	-14.2381
11.7139	-2.9271
11.7193	11.1928
11.7247	16.6836
11.7301	9.7725
11.7355	1.1443
11.7409	-35.1652
11.7463	7.532
11.7517	-34.2239
11.7571	-53.9935
11.7625	-26.9897
11.7679	19.3726
11.7733	29.3309
11.7787	17.1959
11.7841	21.2666
11.7895	6.6419
11.7949	-6.3961
11.8003	4.4917
11.8057	-2.3124
11.8111	39.1734
11.8165	14.9911
11.8219	12.28
11.8273	38.5364
11.8327	25.1947
11.8381	-10.5032
11.8435	20.3133
11.8489	-30.1476
11.8543	-39.5332
11.8597	-38.6651
11.8651	-52.7381
11.8705	-9.1856
11.8759	16.9532
11.8813	11.8968
11.8867	8.7543
11.8921	7.1501
11.8975	32.7212
11.9029	-14.6469
11.9083	-39.4811
11.9137	-3.6157
11.9191	-28.2742
11.9245	-2.7934
11.9299	1.9201
11.9353	40.3397
11.9407	18.9729
11.9461	-0.4905
11.9515	37.273
11.9569	-9.8274
11.9623	9.7714
11.9677	-0.2138
11.9731	2.9851
11.9785	2.266
11.9839	4.966
11.9893	21.8406
11.9947	5.5095
12.0001	3.8198
12.0055	-14.5608
12.0109	-17.1307
12.0163	-12.5402
12.0217	22.0528
12.0271	-2.3164
12.0325	-19.9174
12.0379	-32.4438
12.0433	-16.5746
12.0487	13.3574
12.0541	-7.3206
12.0595	10.3506
12.0649	10.0533
12.0703	6.9173
12.0757	4.9168
12.0811	-17.9562
12.0865	4.337
12.0919	6.2565
12.0973	-31.5936
12.1027	-0.5617
12.1081	-7.4467
12.1135	17.722
12.1189	-0.7431
12.1243	19.3948
12.1297	37.4016
12.1351	14.2842
12.1405	-25.4864
12.1459	28.8587
12.1513	-1.8881
12.1567	-13.5728
12.1621	7.1784
12.1675	15.6366
12.1729	-18.0524
12.1783	36.9187
12.1837	47.8758
12.1891	-43.1748
12.1945	-32.2885
12.1999	-9.7518
12.2053	-9.4752
12.2107	1.0769
12.2161	3.7228
12.2215	-10.0116
12.2269	-13.5188
12.2323	-1.023
12.2377	1.7143
12.2431	-12.1698
12.2485	-26.8631
12.2539	-10.8336
12.2593	-17.9621
12.2647	23.1657
12.2701	34.0979
12.2755	26.6059
12.2809	-12.2056
12.2863	-35.6032
12.2917	-36.6742
12.2971	-11.167
12.3025	-50.5414
12.3079	-8.9515
12.3133	-18.3285
12.3187	35.1525
12.3241	13.3868
12.3295	-8.4088
12.3349	-39.7136
12.3403	-12.004
12.3457	-26.9564
12.3511	-11.0047
12.3565	-11.1516
12.3619	2.1638
12.3673	23.9822
12.3727	-21.2663
12.3781	34.1022
12.3835	6.8654
12.3889	33.3612
12.3943	1.0417
12.3997	13.0253
12.4051	31.1104
12.4105	-18.6042
12.4159	0.1492
12.4213	29.7347
12.4267	10.985
12.4321	-6.3811
12.4375	10.1948
12.4429	-33.6503
12.4483	-13.931
12.4537	6.47
12.4591	-27.6013
12.4645	9.6906
12.4699	33.8617
12.4753	-29.7082
12.4807	-21.7652
12.4861	6.726
12.4915	-9.0374
12.4969	25.4481
12.5023	12.1954
12.5077	-9.4242
12.5131	12.3111
12.5185	-66.6295
12.5239	-12.8572
12.5293	-20.4838
12.5347	-0.9663
12.5401	-2.4117
12.5455	-3.8217
12.5509	7.4948
12.5563	-15.3272
12.5617	9.2966
12.5671	-10.6449
12.5725	-25.9124
12.5779	54.1248
12.5833	26.8889
12.5887	47.1429
12.5941	41.106
12.5995	28.5151
12.6049	25.6719
12.6103	32.482
12.6157	24.773
12.6211	24.3319
12.6265	35.8999
12.6319	58.8918
12.6373	29.5529
12.6427	-3.6717
12.6481	18.6073
12.6535	10.5246
12.6589	14.0361
12.6643	2.9919
12.6697	14.4825
12.6751	26.5178
12.6805	-13.6955
12.6859	44.1944
12.6913	63.1523
12.6967	33.1042
12.7021	26.6932
[truncated: 80 more rows]
