# Supplementary material for: Improvement of Peak Integration in Capillary Electrophoresis: Reference Data Set No. 1
Source: Electrophoresis. 2026 Mar 11;47(4):276–94. doi: 10.1002/elps.70077 (PMC13084974; doi:10.1002/elps.70077)
Supplement: Supplementary file 2 — Supporting File 2: elps70077‐sup‐0002‐RawElectropherograms.zip. [file ELPS-47--s002.zip › Raw Electropherograms/com2-type1-sam17-R.csv]

1.9075	0
1.9129	0
1.9183	0
1.9237	0
1.9291	0
1.9345	0
1.9399	0
1.9453	0
1.9507	0
1.9561	0
1.9615	0
1.9669	0
1.9723	0
1.9777	0
1.9831	-73.4798
1.9885	-111.062
1.9939	-51.551
1.9993	154.3424
2.0047	586.5295
2.0101	732.3338
2.0155	435.7729
2.0209	242.9861
2.0263	614.0847
2.0317	674.1594
2.0371	661.9617
2.0425	619.0752
2.0479	548.7373
2.0533	504.2981
2.0587	501.1369
2.0641	475.6095
2.0695	412.6706
2.0749	402.5127
2.0803	376.4864
2.0857	382.6691
2.0911	427.4677
2.0965	453.3226
2.1019	472.8857
2.1073	454.4336
2.1127	416.6794
2.1181	419.6832
2.1235	430.9484
2.1289	422.2649
2.1343	398.0462
2.1397	377.838
2.1451	374.2758
2.1505	358.0693
2.1559	340.4162
2.1613	336.258
2.1667	304.6343
2.1721	325.746
2.1775	345.8493
2.1829	314.1977
2.1883	301.052
2.1937	296.5564
2.1991	291.058
2.2045	285.0054
2.2099	296.7817
2.2153	253.3902
2.2207	237.8341
2.2261	285.6779
2.2315	337.4912
2.2369	305.898
2.2423	262.631
2.2477	256.3589
2.2531	306.4987
2.2585	267.5221
2.2639	223.2045
2.2693	202.044
2.2747	200.6372
2.2801	232.569
2.2855	199.4817
2.2909	155.4379
2.2963	190.7532
2.3017	172.7052
2.3071	163.1251
2.3125	151.033
2.3179	122.0653
2.3233	143.7528
2.3287	137.1006
2.3341	119.1558
2.3395	103.9088
2.3449	53.1552
2.3503	65.3807
2.3557	90.8802
2.3611	105.2549
2.3665	153.2256
2.3719	167.7815
2.3773	145.0942
2.3827	103.1793
2.3881	86.2747
2.3935	76.6811
2.3989	117.1269
2.4043	152.6384
2.4097	62.3696
2.4151	92.0628
2.4205	104.8966
2.4259	96.9122
2.4313	125.0116
2.4367	125.7652
2.4421	104.9464
2.4475	81.7208
2.4529	73.7565
2.4583	67.1745
2.4637	59.2922
2.4691	93.2427
2.4745	160.2377
2.4799	25.3022
2.4853	31.6243
2.4907	85.4631
2.4961	90.3374
2.5015	73.4285
2.5069	67.1404
2.5123	66.1502
2.5177	71.0955
2.5231	92.8748
2.5285	62.0309
2.5339	47.5113
2.5393	67.659
2.5447	84.9987
2.5501	53.4505
2.5555	14.9275
2.5609	-0.8564
2.5663	25.4745
2.5717	28.0742
2.5771	62.0451
2.5825	81.6797
2.5879	21.792
2.5933	23.5013
2.5987	21.4746
2.6041	30.2121
2.6095	69.1412
2.6149	66.3259
2.6203	85.0104
2.6257	80.185
2.6311	25.125
2.6365	12.8837
2.6419	43.0926
2.6473	54.6381
2.6527	28.8609
2.6581	30.77
2.6635	-14.0485
2.6689	-12.8976
2.6743	50.4647
2.6797	82.3983
2.6851	44.6609
2.6905	-26.1694
2.6959	-76.0575
2.7013	-35.6325
2.7067	-7.844
2.7121	52.2664
2.7175	92.8179
2.7229	30.2876
2.7283	43.248
2.7337	-7.4847
2.7391	-54.8393
2.7445	-0.9945
2.7499	-3.8664
2.7553	-6.21
2.7607	-3.1152
2.7661	6.0878
2.7715	49.2735
2.7769	44.4543
2.7823	18.4722
2.7877	-3.4971
2.7931	-25.6588
2.7985	-36.2387
2.8039	-35.6311
2.8093	-25.4588
2.8147	-13.6747
2.8201	-55.2352
2.8255	-44.5639
2.8309	2.9186
2.8363	-44.9786
2.8417	-44.6876
2.8471	-43.8393
2.8525	-44.1248
2.8579	-18.0301
2.8633	-7.4944
2.8687	-29.0245
2.8741	-46.6035
2.8795	-16.0723
2.8849	-8.064
2.8903	-40.1382
2.8957	-58.253
2.9011	-15.9961
2.9065	2.197
2.9119	-64.7215
2.9173	-92.5399
2.9227	-12.218
2.9281	-6.5742
2.9335	-7.9152
2.9389	-20.5694
2.9443	-44.3863
2.9497	-46.1422
2.9551	-26.5769
2.9605	-31.7078
2.9659	-59.6051
2.9713	-48.4547
2.9767	-34.3024
2.9821	-27.7515
2.9875	-36.1764
2.9929	-64.6132
2.9983	-66.6062
3.0037	-54.4983
3.0091	-47.9456
3.0145	-65.2978
3.0199	-67.2325
3.0253	-72.9101
3.0307	-72.5531
3.0361	-46.9202
3.0415	1.143
3.0469	-44.7754
3.0523	-95.4295
3.0577	-68.2965
3.0631	-58.675
3.0685	-56.7245
3.0739	-45.7903
3.0793	-24.071
3.0847	-24.963
3.0901	-19.6181
3.0955	-42.3475
3.1009	-89.2003
3.1063	-87.882
3.1117	-102.1452
3.1171	-89.4213
3.1225	-57.7615
3.1279	-71.864
3.1333	-108.6628
3.1387	-105.3774
3.1441	-86.3024
3.1495	-113.2032
3.1549	-56.6194
3.1603	0.8035
3.1657	41.4054
3.1711	71.9928
3.1765	89.7802
3.1819	116.4374
3.1873	119.5665
3.1927	72.7753
3.1981	58.3013
3.2035	51.5894
3.2089	48.1197
3.2143	61.2343
3.2197	132.5181
3.2251	96.2709
3.2305	66.3562
3.2359	91.2743
3.2413	54.9421
3.2467	73.1711
3.2521	82.6251
3.2575	75.5491
3.2629	119.3848
3.2683	115.6545
3.2737	123.5427
3.2791	140.0698
3.2845	117.9668
3.2899	147.5494
3.2953	151.6595
3.3007	127.3098
3.3061	106.4933
3.3115	95.3316
3.3169	28.3154
3.3223	-11.6715
3.3277	60.3165
3.3331	35.8866
3.3385	38.1254
3.3439	45.7602
3.3493	21.4974
3.3547	-5.4693
3.3601	51.2478
3.3655	88.7311
3.3709	47.8386
3.3763	23.2634
3.3817	20.6174
3.3871	25.5519
3.3925	31.5588
3.3979	39.9106
3.4033	21.4799
3.4087	23.709
3.4141	44.3057
3.4195	31.3117
3.4249	9.0076
3.4303	3.5222
3.4357	23.7723
3.4411	64.7956
3.4465	56.6778
3.4519	59.1714
3.4573	55.758
3.4627	10.8728
3.4681	-1.8195
3.4735	42.3817
3.4789	69.2372
3.4843	27.6176
3.4897	82.8541
3.4951	92.8458
3.5005	86.3217
3.5059	97.7011
3.5113	94.5965
3.5167	63.7348
3.5221	66.9352
3.5275	108.9163
3.5329	77.2096
3.5383	109.883
3.5437	90.2099
3.5491	19.7423
3.5545	59.3609
3.5599	82.3604
3.5653	73.8041
3.5707	59.7
3.5761	84.9292
3.5815	59.9309
3.5869	69.753
3.5923	91.4099
3.5977	58.7722
3.6031	46.7491
3.6085	35.5732
3.6139	35.1672
3.6193	55.397
3.6247	39.2517
3.6301	31.7343
3.6355	47.904
3.6409	80.1786
3.6463	58.4322
3.6517	16.1823
3.6571	7.8376
3.6625	45.3256
3.6679	37.7691
3.6733	45.5942
3.6787	52.9748
3.6841	47.4803
3.6895	32.3312
3.6949	29.5748
3.7003	60.4453
3.7057	106.4095
3.7111	110.7815
3.7165	118.4866
3.7219	93.3072
3.7273	51.3108
3.7327	39.5529
3.7381	34.7927
3.7435	19.2292
3.7489	-4.5331
3.7543	-22.2162
3.7597	-0.2169
3.7651	-30.1684
3.7705	-57.159
3.7759	-15.1518
3.7813	26.6141
3.7867	-2.0517
3.7921	-42.9902
3.7975	-47.1779
3.8029	-39.72
3.8083	-29.3062
3.8137	-22.6518
3.8191	-26.192
3.8245	-46.7608
3.8299	-61.2917
3.8353	-44.2023
3.8407	-15.5186
3.8461	-48.023
3.8515	-35.6624
3.8569	-7.3842
3.8623	7.0798
3.8677	-14.4428
3.8731	13.0711
3.8785	3.9457
3.8839	-15.3765
3.8893	23.3406
3.8947	24.5136
3.9001	-0.2739
3.9055	-29.9877
3.9109	-36.2095
3.9163	26.1869
3.9217	45.083
3.9271	22.5244
3.9325	-14.119
3.9379	-18.1357
3.9433	-11.3968
3.9487	29.8385
3.9541	87.5605
3.9595	26.8566
3.9649	29.0932
3.9703	56.2149
3.9757	82.6466
3.9811	130.4659
3.9865	256.5077
3.9919	423.5381
3.9973	664.3888
4.0027	1093.4029
4.0081	1675.6215
4.0135	2463.2889
4.0189	3466.2063
4.0243	4677.5484
4.0297	5951.8847
4.0351	7172.1285
4.0405	8272.7699
4.0459	9119.4535
4.0513	9322.5293
4.0567	9075.4054
4.0621	8607.9265
4.0675	7974.5161
4.0729	6720.5843
4.0783	5361.2283
4.0837	4160.939
4.0891	3212.1632
4.0945	2268.2733
4.0999	1572.8183
4.1053	1068.4373
4.1107	696.2491
4.1161	403.2987
4.1215	299.4279
4.1269	243.9609
4.1323	187.5658
4.1377	177.2706
4.1431	112.8829
4.1485	61.974
4.1539	31.9242
4.1593	-7.6124
4.1647	32.5014
4.1701	33.7996
4.1755	-13.2311
4.1809	-58.0305
4.1863	-6.7927
4.1917	-6.3232
4.1971	-25.6055
4.2025	-2.0241
4.2079	-15.1756
4.2133	-8.1945
4.2187	10.7967
4.2241	20.8269
4.2295	4.3337
4.2349	11.4379
4.2403	41.1357
4.2457	68.5442
4.2511	27.2138
4.2565	41.7565
4.2619	34.9073
4.2673	-18.8893
4.2727	-43.2791
4.2781	-12.9961
4.2835	26.5499
4.2889	50.5476
4.2943	45.289
4.2997	-9.7199
4.3051	-15.2067
4.3105	20.7504
4.3159	29.7697
4.3213	13.5881
4.3267	17.7422
4.3321	22.3287
4.3375	-8.3996
4.3429	-28.1376
4.3483	-58.1232
4.3537	-59.4191
4.3591	-4.2828
4.3645	-1.4896
4.3699	-35.7638
4.3753	-57.331
4.3807	-29.8079
4.3861	33.1874
4.3915	71.0528
4.3969	47.3848
4.4023	-30.2315
4.4077	-63.9629
4.4131	-14.578
4.4185	-5.3808
4.4239	-50.679
4.4293	-33.0679
4.4347	14.2131
4.4401	21.8335
4.4455	-5.4137
4.4509	-13.5981
4.4563	-23.2684
4.4617	-16.6878
4.4671	3.9929
4.4725	26.1312
4.4779	31.6815
4.4833	15.0963
4.4887	3.362
4.4941	24.1132
4.4995	42.106
4.5049	12.9799
4.5103	-16.1688
4.5157	-8.4207
4.5211	-22.0664
4.5265	-30.8875
4.5319	-12.7492
4.5373	22.0932
4.5427	-11.0093
4.5481	-20.4426
4.5535	-26.3058
4.5589	-38.8896
4.5643	-37.1415
4.5697	9.2358
4.5751	16.2589
4.5805	-18.0436
4.5859	-18.9855
4.5913	-8.2215
4.5967	-6.2181
4.6021	-18.6788
4.6075	-42.773
4.6129	-51.8404
4.6183	-38.1602
4.6237	-32.6657
4.6291	-59.5967
4.6345	2.4744
4.6399	22.5072
4.6453	11.4057
4.6507	4.4642
4.6561	-6.9634
4.6615	-15.8335
4.6669	-28.4963
4.6723	-42.2996
4.6777	-24.5014
4.6831	-35.7569
4.6885	-44.0641
4.6939	-24.5012
4.6993	15.6474
4.7047	-15.2671
4.7101	-25.4903
4.7155	-0.0064
4.7209	-18.1079
4.7263	-14.6234
4.7317	0.8648
4.7371	6.7741
4.7425	-20.0158
4.7479	-0.1972
4.7533	-17.7014
4.7587	-40.4
4.7641	1.6699
4.7695	-18.6414
4.7749	-13.7951
4.7803	1.9486
4.7857	-7.3014
4.7911	-9.7505
4.7965	4.8643
4.8019	16.8703
4.8073	5.0397
4.8127	-32.8775
4.8181	-16.6515
4.8235	5.6121
4.8289	2.2
4.8343	6.2458
4.8397	-18.1759
4.8451	-29.1189
4.8505	-6.6841
4.8559	26.0555
4.8613	-14.2273
4.8667	-33.5264
4.8721	-29.3109
4.8775	-78.5244
4.8829	-60.8755
4.8883	-21.9191
4.8937	13.6094
4.8991	30.2603
4.9045	0.4016
4.9099	-20.5072
4.9153	-33.2683
4.9207	-47.4676
4.9261	-1.173
4.9315	-6.8366
4.9369	-22.5581
4.9423	5.0456
4.9477	8.9916
4.9531	1.3567
4.9585	-12.6736
4.9639	-24.1948
4.9693	-6.2976
4.9747	-3.4826
4.9801	-13.977
4.9855	-21.7821
4.9909	5.5108
4.9963	-15.1866
5.0017	-10.6141
5.0071	27.4356
5.0125	23.3023
5.0179	10.6459
5.0233	-13.121
5.0287	-14.4521
5.0341	55.0138
5.0395	-5.9654
5.0449	-31.6583
5.0503	-8.0498
5.0557	13.0702
5.0611	37.785
5.0665	20.869
5.0719	0.1094
5.0773	21.9573
5.0827	32.9516
5.0881	29.0065
5.0935	24.7597
5.0989	23.0935
5.1043	-17.2884
5.1097	10.0658
5.1151	39.7635
5.1205	27.3197
5.1259	15.4518
5.1313	-9.1321
5.1367	-23.0414
5.1421	-10.354
5.1475	29.1312
5.1529	31.1063
5.1583	-19.4488
5.1637	-71.3313
5.1691	-18.401
5.1745	-31.7293
5.1799	-34.1733
5.1853	-12.1459
5.1907	6.9458
5.1961	5.8787
5.2015	-15.1155
5.2069	-30.4615
5.2123	-15.2701
5.2177	-25.0783
5.2231	-5.9503
5.2285	2.6127
5.2339	-31.4378
5.2393	-3.5833
5.2447	-17.1808
5.2501	-25.3919
5.2555	3.9624
5.2609	-3.5592
5.2663	27.7021
5.2717	36.8764
5.2771	7.9444
5.2825	25.3121
5.2879	-19.0554
5.2933	-55.2223
5.2987	-56.8694
5.3041	-51.3125
5.3095	-5.6282
5.3149	25.4024
5.3203	20.537
5.3257	-13.3478
5.3311	7.1272
5.3365	22.2733
5.3419	15.6757
5.3473	-7.5669
5.3527	-22.5122
5.3581	-34.0601
5.3635	-40.9757
5.3689	-38.7638
5.3743	-24.933
5.3797	-10.3185
5.3851	-8.8264
5.3905	-27.0464
5.3959	-37.7959
5.4013	1.8044
5.4067	16.4697
5.4121	-25.2142
5.4175	-27.2207
5.4229	-7.3286
5.4283	-17.3934
5.4337	-42.6848
5.4391	24.9794
5.4445	41.1211
5.4499	4.0592
5.4553	-50.9427
5.4607	-56.8991
5.4661	-20.6292
5.4715	-21.3394
5.4769	-45.9953
5.4823	-33.9835
5.4877	-13.5474
5.4931	-18.3582
5.4985	-30.9135
5.5039	-24.9002
5.5093	-40.3311
5.5147	-11.4459
5.5201	10.6634
5.5255	-21.441
5.5309	-10.96
5.5363	-2.7698
5.5417	2.5221
5.5471	11.7619
5.5525	27.8015
5.5579	17.9221
5.5633	13.9054
5.5687	27.078
5.5741	22.6684
5.5795	0.268
5.5849	2.591
5.5903	20.0219
5.5957	-15.3078
5.6011	-19.2481
5.6065	-14.0359
5.6119	-6
5.6173	10.0596
5.6227	2.5083
5.6281	19.3881
5.6335	35.7729
5.6389	2.4138
5.6443	-9.3213
5.6497	-5.1397
5.6551	9.5915
5.6605	23.0058
5.6659	-14.7475
5.6713	-15.2751
5.6767	-5.3479
5.6821	-12.9723
5.6875	2.7927
5.6929	-3.9271
5.6983	-18.5715
5.7037	-27.1355
5.7091	-29.508
5.7145	-12.208
5.7199	-24.002
5.7253	-54.0106
5.7307	-1.5772
5.7361	25.7088
5.7415	11.5079
5.7469	-18.6879
5.7523	-8.4382
5.7577	-12.155
5.7631	3.6679
5.7685	19.5768
5.7739	-8.1235
5.7793	0.4137
5.7847	24.9699
5.7901	37.8375
5.7955	18.6956
5.8009	22.6664
5.8063	39.9841
5.8117	51.0423
5.8171	39.4046
5.8225	15.1198
5.8279	8.4389
5.8333	3.9105
5.8387	-4.0237
5.8441	21.1489
5.8495	20.7394
5.8549	19.5487
5.8603	27.6916
5.8657	16.0906
5.8711	-0.5339
5.8765	20.1385
5.8819	68.1068
5.8873	72.8897
5.8927	76.1377
5.8981	58.2539
5.9035	40.8073
5.9089	70.3584
5.9143	46.873
5.9197	76.0605
5.9251	115.7446
5.9305	73.6336
5.9359	74.8557
5.9413	75.7317
5.9467	65.7623
5.9521	46.0154
5.9575	24.1249
5.9629	31.1444
5.9683	47.8175
5.9737	48.8508
5.9791	19.0753
5.9845	22.9234
5.9899	36.6248
5.9953	30.5559
6.0007	-15.3469
6.0061	-11.5458
6.0115	-7.792
6.0169	-16.8117
6.0223	10.3744
6.0277	15.6039
6.0331	0.6043
6.0385	-12.2819
6.0439	17.8926
6.0493	68.5042
6.0547	78.5304
6.0601	99.3255
6.0655	245.1505
6.0709	456.2364
6.0763	825.2527
6.0817	1358.0034
6.0871	2067.3126
6.0925	3011.9172
6.0979	4120.5478
6.1033	5278.2427
6.1087	6400.5193
6.1141	7518.3128
6.1195	8560.2528
6.1249	9334.2389
6.1303	9779.151
6.1357	10302.6378
6.1411	10317.736
6.1465	9863.9298
6.1519	8624.8706
6.1573	6882.6286
6.1627	4894.3363
6.1681	3043.1198
6.1735	1796.0385
6.1789	880.4445
6.1843	386.2482
6.1897	188.5295
6.1951	82.128
6.2005	48.9503
6.2059	42.1544
6.2113	36.8149
6.2167	31.3847
6.2221	42.5652
6.2275	14.2562
6.2329	22.0839
6.2383	48.8248
6.2437	47.916
6.2491	20.4747
6.2545	3.3989
6.2599	-3.369
6.2653	38.2666
6.2707	56.9309
6.2761	50.4931
6.2815	53.4025
6.2869	73.71
6.2923	53.2021
6.2977	47.7911
6.3031	51.3935
6.3085	21.68
6.3139	-10.7805
6.3193	-2.0952
6.3247	-37.6305
6.3301	-7.3728
6.3355	-2.6584
6.3409	-13.3552
6.3463	10.9515
6.3517	6.0601
6.3571	-31.6142
6.3625	10.0742
6.3679	-2.3979
6.3733	-16.5461
6.3787	6.4385
6.3841	8.441
6.3895	-49.9445
6.3949	-69.1782
6.4003	-12.0683
6.4057	4.9544
6.4111	-14.9125
6.4165	-28.0496
6.4219	-21.7412
6.4273	-26.4663
6.4327	-5.0496
6.4381	-37.268
6.4435	-41.5909
6.4489	-55.5402
6.4543	-9.8542
6.4597	-17.4133
6.4651	5.8922
6.4705	-22.9205
6.4759	-88.8952
6.4813	-58.9513
6.4867	-47.1968
6.4921	-34.2766
6.4975	-5.7352
6.5029	-33.6974
6.5083	-59.1125
6.5137	-20.1171
6.5191	-0.5445
6.5245	-7.7344
6.5299	-40.4349
6.5353	-39.2856
6.5407	-21.0303
6.5461	-1.985
6.5515	-19.3038
6.5569	6.3129
6.5623	-10.1219
6.5677	-17.9926
6.5731	-10.2853
6.5785	-16.645
6.5839	-25.7858
6.5893	-51.7405
6.5947	-36.0455
6.6001	-40.5479
6.6055	-44.752
6.6109	-56.5031
6.6163	-39.8035
6.6217	-37.9916
6.6271	-53.1485
6.6325	-0.2788
6.6379	-13.3267
6.6433	-11.401
6.6487	-20.881
6.6541	-7.6691
6.6595	-9.7743
6.6649	3.9917
6.6703	-21.9881
6.6757	-29.7585
6.6811	10.1816
6.6865	-26.6388
6.6919	-41.8835
6.6973	7.3771
6.7027	-8.486
6.7081	-11.1769
6.7135	-18.638
6.7189	-20.1092
6.7243	21.6264
6.7297	10.2384
6.7351	-23.2328
6.7405	-8.8096
6.7459	45.5241
6.7513	33.9784
6.7567	15.315
6.7621	21.014
6.7675	14.8892
6.7729	19.6192
6.7783	36.5827
6.7837	16.9153
6.7891	6.5244
6.7945	4.1295
6.7999	36.6468
6.8053	55.0792
6.8107	51.3129
6.8161	64.0182
6.8215	25.8277
6.8269	63.4999
6.8323	60.8584
6.8377	69.6548
6.8431	120.4007
6.8485	120.2145
6.8539	111.4688
6.8593	156.9249
6.8647	135.9515
6.8701	127.298
6.8755	160.3636
6.8809	144.2647
6.8863	174.5001
6.8917	228.332
6.8971	220.3449
6.9025	219.5539
6.9079	263.9291
6.9133	309.0966
6.9187	354.7307
6.9241	342.16
6.9295	347.52
6.9349	335.8644
6.9403	303.8324
6.9457	287.5404
6.9511	260.8412
6.9565	247.1554
6.9619	280.2292
6.9673	235.6707
6.9727	214.5706
6.9781	200.8079
6.9835	238.0451
6.9889	275.0139
6.9943	278.4245
6.9997	271.7012
7.0051	254.5197
7.0105	292.8355
7.0159	287.7747
7.0213	321.3083
7.0267	293.2379
7.0321	325.6435
7.0375	329.135
7.0429	338.0332
7.0483	365.6592
7.0537	409.3774
7.0591	517.4342
7.0645	613.9753
7.0699	721.3429
7.0753	872.7326
7.0807	933.9676
7.0861	1042.3472
7.0915	1102.0134
7.0969	1159.428
7.1023	1162.1826
7.1077	1341.5494
7.1131	1520.3055
7.1185	1724.2063
7.1239	1933.6089
7.1293	2136.1542
7.1347	2254.3379
7.1401	2221.3684
7.1455	2086.1799
7.1509	1867.4016
7.1563	1620.2935
7.1617	1335.2794
7.1671	1183.6292
7.1725	1142.1974
7.1779	1171.3695
7.1833	1267.244
7.1887	1364.7432
7.1941	1403.3399
7.1995	1451.3692
7.2049	1474.827
7.2103	1475.5385
7.2157	1561.5569
7.2211	1613.6937
7.2265	1737.4104
7.2319	1904.9989
7.2373	2225.5446
7.2427	2627.6344
7.2481	3232.0843
7.2535	4056.8029
7.2589	4762.7487
7.2643	5367.2403
7.2697	5906.8205
7.2751	6385.7524
7.2805	6949.2462
7.2859	7687.0071
7.2913	8613.698
7.2967	9618.6036
7.3021	10527.4165
7.3075	10860.9372
7.3129	10978.7034
7.3183	10400.0386
7.3237	9326.4079
7.3291	7804.0284
7.3345	6147.4121
7.3399	4617.2359
7.3453	3476.0928
7.3507	2958.4157
7.3561	2714.5133
7.3615	2845.094
7.3669	3137.119
7.3723	3638.0161
7.3777	4219.5244
7.3831	4611.4704
7.3885	4902.4945
7.3939	4927.1162
7.3993	4737.5906
7.4047	4619.4078
7.4101	4395.5091
7.4155	4361.9345
7.4209	4558.4124
7.4263	4941.0914
7.4317	5511.2491
7.4371	6382.5786
7.4425	7241.2828
7.4479	8013.269
7.4533	8711.526
7.4587	9556.9667
7.4641	11155.857
7.4695	13798.3803
7.4749	18197.0907
7.4803	23611.3039
7.4857	29104.4179
7.4911	34223.3608
7.4965	38354.9107
7.5019	40881.1586
7.5073	42563.907
7.5127	43078.1166
7.5181	40383.9789
7.5235	34080.5333
7.5289	23632.7787
7.5343	12422.5958
7.5397	5184.4027
7.5451	2206.9686
7.5505	1323.0853
7.5559	987.6269
7.5613	822.0804
7.5667	656.3298
7.5721	554.5196
7.5775	465.5033
7.5829	412.0249
7.5883	413.5937
7.5937	483.9498
7.5991	497.0815
7.6045	539.5579
7.6099	600.5341
7.6153	675.517
7.6207	826.0728
7.6261	1028.0874
7.6315	1194.6259
7.6369	1338.2469
7.6423	1476.9255
7.6477	1501.2299
7.6531	1528.0701
7.6585	1435.4931
7.6639	1331.4212
7.6693	1209.4262
7.6747	1161.4518
7.6801	1216.9116
7.6855	1393.4618
7.6909	1730.6518
7.6963	2093.1221
7.7017	2352.4523
7.7071	2464.7334
7.7125	2474.0279
7.7179	2245.0786
7.7233	1818.4694
7.7287	1284.7043
7.7341	785.4766
7.7395	421.9729
7.7449	202.8862
7.7503	126.7143
7.7557	76.7598
7.7611	70.2602
7.7665	102.4463
7.7719	96.9978
7.7773	109.2037
7.7827	90.7537
7.7881	115.3852
7.7935	113.5436
7.7989	58.4659
7.8043	78.5887
7.8097	47.4769
7.8151	50.8785
7.8205	83.3698
7.8259	52.9787
7.8313	39.9147
7.8367	27.8799
7.8421	35.0228
7.8475	21.8137
7.8529	23.7828
7.8583	10.4712
7.8637	-22.3042
7.8691	8.742
7.8745	8.6684
7.8799	-10.8305
7.8853	-4.0247
7.8907	-22.659
7.8961	-20.1032
7.9015	49.1346
7.9069	-10.8593
7.9123	-32.4488
7.9177	-23.6776
7.9231	3.6644
7.9285	-1.7729
7.9339	-20.7091
7.9393	19.0306
7.9447	-36.032
7.9501	-35.4955
7.9555	-2.005
7.9609	-0.1769
7.9663	13.3228
7.9717	2.7038
7.9771	-49.0781
7.9825	-38.7977
7.9879	-21.9878
7.9933	-14.0563
7.9987	-23.1812
8.0041	-38.552
8.0095	-36.5259
8.0149	-57.3334
8.0203	-47.1869
8.0257	-55.1455
8.0311	-26.6605
8.0365	-21.9005
8.0419	-23.1607
8.0473	-9.5554
8.0527	-1.736
8.0581	-7.2446
8.0635	-18.1994
8.0689	-2.2927
8.0743	-4.5569
8.0797	-28.8602
8.0851	-16.6633
8.0905	-15.3928
8.0959	-5.7944
8.1013	-14.5674
8.1067	-9.3066
8.1121	-21.2745
8.1175	-35.8644
8.1229	-9.8699
8.1283	-12.8983
8.1337	11.5679
8.1391	-8.5347
8.1445	6.4552
8.1499	-38.8379
8.1553	-23.4435
8.1607	13.0924
8.1661	-6.3009
8.1715	23.0408
8.1769	25.5727
8.1823	3.1956
8.1877	5.0836
8.1931	-35.0554
8.1985	-30.7336
8.2039	-11.7805
8.2093	-40.4295
8.2147	-26.7246
8.2201	-10.654
8.2255	3.6077
8.2309	0.7607
8.2363	-8.4501
8.2417	-12.3694
8.2471	0.2961
8.2525	-11.6
8.2579	25.3098
8.2633	-9.8148
8.2687	-9.6608
8.2741	11.7548
8.2795	-12.1967
8.2849	-10.9219
8.2903	-7.0063
8.2957	0.8987
8.3011	10.5447
8.3065	-31.1514
8.3119	-38.0777
8.3173	-16.8961
8.3227	-18.7095
8.3281	20.2552
8.3335	16.2513
8.3389	13.0226
8.3443	13.172
8.3497	-0.3643
8.3551	-4.0141
8.3605	21.7777
8.3659	-13.3812
8.3713	11.5688
8.3767	-10.6036
8.3821	-6.8662
8.3875	45.8772
8.3929	46.4392
8.3983	17.7957
8.4037	10.9111
8.4091	5.9658
8.4145	-0.7251
8.4199	33.7312
8.4253	13.7996
8.4307	48.5169
8.4361	47.8601
8.4415	56.9033
8.4469	58.1245
8.4523	61.1267
8.4577	34.9474
8.4631	33.7593
8.4685	38.3417
8.4739	18.7738
8.4793	49.7466
8.4847	30.3653
8.4901	55.9706
8.4955	74.8846
8.5009	74.3102
8.5063	62.5285
8.5117	84.4466
8.5171	107.1454
8.5225	102.1206
8.5279	132.2067
8.5333	114.0714
8.5387	119.8576
8.5441	145.1225
8.5495	145.6436
8.5549	175.8006
8.5603	191.5913
8.5657	194.9143
8.5711	213.8012
8.5765	260.3719
8.5819	298.364
8.5873	328.2519
8.5927	357.0816
8.5981	365.0897
8.6035	376.23
8.6089	393.1167
8.6143	458.003
8.6197	495.5054
8.6251	506.815
8.6305	512.6484
8.6359	568.9845
8.6413	618.2677
8.6467	726.6846
8.6521	871.0478
8.6575	940.6456
8.6629	988.5739
8.6683	991.909
8.6737	1043.283
8.6791	1081.5675
8.6845	1181.2388
8.6899	1352.4489
8.6953	1559.1803
8.7007	1750.9246
8.7061	2006.8179
8.7115	2157.0208
8.7169	2330.6408
8.7223	2657.0501
8.7277	2847.9606
8.7331	2941.7098
8.7385	3118.0951
8.7439	3331.6944
8.7493	3732.1687
8.7547	4426.2559
8.7601	4937.8625
8.7655	5501.1976
8.7709	6007.8133
8.7763	6293.0873
8.7817	6562.9298
8.7871	6912.2768
8.7925	7681.7198
8.7979	8849.4253
8.8033	10515.3896
8.8087	12586.4334
8.8141	14905.4961
8.8195	15694.8191
8.8249	15102.0074
8.8303	13777.4968
8.8357	12621.3733
8.8411	12242.4017
8.8465	12598.2823
8.8519	14576.9661
8.8573	20185.7335
8.8627	29159.6122
8.8681	37446.303
8.8735	41258.5853
8.8789	38086.8133
8.8843	28961.0151
8.8897	18164.409
8.8951	9697.321
8.9005	4908.0709
8.9059	2708.9457
8.9113	1787.8366
8.9167	1362.763
8.9221	1156.8839
8.9275	1021.68
8.9329	950.4269
8.9383	902.8331
8.9437	859.9343
8.9491	852.1694
8.9545	784.0942
8.9599	741.9286
8.9653	735.7087
8.9707	725.7976
8.9761	741.5729
8.9815	737.2366
8.9869	702.4183
8.9923	759.4117
8.9977	678.1245
9.0031	715.643
9.0085	769.3483
9.0139	805.0116
9.0193	901.7119
9.0247	1075.2179
9.0301	1298.1761
9.0355	1629.4926
9.0409	2077.9585
9.0463	2539.4344
9.0517	2917.3336
9.0571	3444.0648
9.0625	3735.4847
9.0679	3915.371
9.0733	3653.5692
9.0787	3061.8335
9.0841	2205.0801
9.0895	1402.9344
9.0949	806.563
9.1003	508.6187
9.1057	354.6
9.1111	271.6623
9.1165	188.7102
9.1219	214.7384
9.1273	282.6692
9.1327	385.1003
9.1381	566.5019
9.1435	725.8526
9.1489	800.612
9.1543	781.4038
9.1597	658.4234
9.1651	446.9672
9.1705	251.4299
9.1759	117.9903
9.1813	38.7566
9.1867	-5.7037
9.1921	-11.3489
9.1975	33.5722
9.2029	33.521
9.2083	-18.1362
9.2137	15.3801
9.2191	2.0143
9.2245	-7.465
9.2299	3.2925
9.2353	16.0007
9.2407	-18.9341
9.2461	-31.1957
9.2515	-11.2551
9.2569	10.4145
9.2623	-8.6338
9.2677	-6.0347
9.2731	-0.8749
9.2785	36.1438
9.2839	-2.9897
9.2893	-44.0348
9.2947	4.8722
9.3001	-18.7741
9.3055	21.6924
9.3109	5.4297
9.3163	-1.4696
9.3217	21.1933
9.3271	-7.8862
9.3325	-42.9624
9.3379	-13.479
9.3433	3.1612
9.3487	-15.0737
9.3541	-19.9347
9.3595	26.7867
9.3649	-2.1344
9.3703	-46.6103
9.3757	-1.422
9.3811	23.512
9.3865	14.425
9.3919	26.1746
9.3973	-36.4733
9.4027	-24.0191
9.4081	3.433
9.4135	-24.2233
9.4189	31.6399
9.4243	18.9303
9.4297	32.4546
9.4351	12.0203
9.4405	-6.3771
9.4459	9.269
9.4513	-11.9537
9.4567	26.1217
9.4621	17.1363
9.4675	19.1146
9.4729	25.5767
9.4783	24.484
9.4837	9.2129
9.4891	3.8269
9.4945	11.1241
9.4999	-11.3444
9.5053	-15.4256
9.5107	-56.8277
9.5161	-19.2869
9.5215	11.0689
9.5269	18.7328
9.5323	-23.0031
9.5377	-13.3538
9.5431	7.4852
9.5485	41.7419
9.5539	10.6671
9.5593	16.7132
9.5647	13.4289
9.5701	1.0934
9.5755	-1.6572
9.5809	-4.1862
9.5863	-0.4904
9.5917	-6.5719
9.5971	13.0514
9.6025	1.7498
9.6079	17.5228
9.6133	-3.6417
9.6187	-6.9936
9.6241	15.7396
9.6295	-23.2794
9.6349	-52.8759
9.6403	-33.9347
9.6457	19.2337
9.6511	11.0254
9.6565	-56.063
9.6619	-8.775
9.6673	25.8687
9.6727	-14.4715
9.6781	-31.2191
9.6835	-2.1195
9.6889	-10.8202
9.6943	0.8495
9.6997	10.5737
9.7051	6.468
9.7105	-4.5343
9.7159	11.4567
9.7213	-29.8136
9.7267	-38.3601
9.7321	-19.4398
9.7375	-27.2303
9.7429	-0.2081
9.7483	-17.1432
9.7537	-12.1049
9.7591	-12.6642
9.7645	-30.1548
9.7699	-36.9096
9.7753	-19.1209
9.7807	8.3916
9.7861	34.2102
9.7915	24.2355
9.7969	15.9136
9.8023	9.1317
9.8077	14.6895
9.8131	3.3726
9.8185	-28.2629
9.8239	-16.359
9.8293	-22.0938
9.8347	-19.2465
9.8401	-55.4887
9.8455	-25.3132
9.8509	-10.5067
9.8563	-0.0271
9.8617	-29.9962
9.8671	-36.3631
9.8725	-11.3715
9.8779	10.2247
9.8833	-18.8496
9.8887	-23.5781
9.8941	0.9447
9.8995	-0.5636
9.9049	3.8373
9.9103	15.2562
9.9157	-21.8328
9.9211	4.6629
9.9265	2.7819
9.9319	-37.3166
9.9373	-17.6462
9.9427	-5.6147
9.9481	-8.4626
9.9535	-13.5288
9.9589	12.8297
9.9643	39.3667
9.9697	3.8191
9.9751	-10.2715
9.9805	18.9027
9.9859	22.2366
9.9913	23.0463
9.9967	22.3723
10.0021	16.6876
10.0075	31.2074
10.0129	37.95
10.0183	8.8415
10.0237	17.473
10.0291	45.6012
10.0345	33.9208
10.0399	14.5976
10.0453	54.1006
10.0507	50.6703
10.0561	68.6594
10.0615	38.1109
10.0669	31.5014
10.0723	34.5025
10.0777	31.7861
10.0831	58.6521
10.0885	40.5204
10.0939	43.505
10.0993	45.5253
10.1047	77.0606
10.1101	98.4467
10.1155	169.6127
10.1209	261.5416
10.1263	446.2644
10.1317	853.0928
10.1371	1452.4836
10.1425	2401.5786
10.1479	3582.2226
10.1533	4903.1942
10.1587	6123.3173
10.1641	6980.2258
10.1695	7308.1962
10.1749	7015.4796
10.1803	6172.0347
10.1857	5001.5541
10.1911	3677.4829
10.1965	2474.0264
10.2019	1540.7142
10.2073	918.8792
10.2127	555.6665
10.2181	306.0545
10.2235	141.665
10.2289	104.0656
10.2343	61.9333
10.2397	60.1635
10.2451	5.9491
10.2505	1.1288
10.2559	-0.2137
10.2613	5.1999
10.2667	25.5815
10.2721	2.0338
10.2775	-28.0034
10.2829	-21.3991
10.2883	20.8507
10.2937	-4.0012
10.2991	28.9016
10.3045	26.0954
10.3099	5.8666
10.3153	2.159
10.3207	14.9377
10.3261	-17.8278
10.3315	-50.232
10.3369	-7.885
10.3423	15.1178
10.3477	45.1673
10.3531	-1.1179
10.3585	-7.2298
10.3639	23.711
10.3693	5.7578
10.3747	-32.9214
10.3801	-7.0422
10.3855	-23.0804
10.3909	-11.2298
10.3963	16.1109
10.4017	31.3252
10.4071	25.7316
10.4125	-29.7613
10.4179	-13.8553
10.4233	-11.426
10.4287	-7.7296
10.4341	41.2993
10.4395	16.0648
10.4449	-14.7195
10.4503	-5.6126
10.4557	34.124
10.4611	4.301
10.4665	-19.3089
10.4719	21.0207
10.4773	26.9047
10.4827	14.5177
10.4881	-40.3769
10.4935	-26.8514
10.4989	7.932
10.5043	-27.0412
10.5097	18.3254
10.5151	18.5074
10.5205	-42.5611
10.5259	3.7321
10.5313	11.2967
10.5367	31.9577
10.5421	19.0641
10.5475	-12.8015
10.5529	4.7091
10.5583	-3.6024
10.5637	9.9063
10.5691	35.3574
10.5745	-29.7974
10.5799	-11.185
10.5853	0.5243
10.5907	-8.3534
10.5961	-13.7997
10.6015	-42.4602
10.6069	-31.9925
10.6123	0.99
10.6177	8.8255
10.6231	-11.5984
10.6285	-3.6712
10.6339	-23.4002
10.6393	-48.8549
10.6447	10.6521
10.6501	21.7766
10.6555	-29.0658
10.6609	5.2938
10.6663	2.1189
10.6717	14.9932
10.6771	-10.0516
10.6825	-25.1742
10.6879	-3.4697
10.6933	10.5758
10.6987	-3.2517
10.7041	11.7867
10.7095	38.6174
10.7149	36.098
10.7203	-12.9981
10.7257	14.2687
10.7311	27.7156
10.7365	1.5721
10.7419	-24.6222
10.7473	28.3339
10.7527	28.3322
10.7581	18.3509
10.7635	4.5178
10.7689	-14.0011
10.7743	20.2117
10.7797	23.2227
10.7851	-36.1854
10.7905	-16.6266
10.7959	-1.5897
10.8013	19.1553
10.8067	7.3114
10.8121	16.9934
10.8175	0.3132
10.8229	7.2645
10.8283	-18.8236
10.8337	-7.3148
10.8391	16.7135
10.8445	-55.371
10.8499	5.7232
10.8553	3.4673
10.8607	6.2368
10.8661	14.4224
10.8715	11.6864
10.8769	-2.6741
10.8823	-41.2089
10.8877	-12.2128
10.8931	23.1345
10.8985	-18.7129
10.9039	1.6557
10.9093	-40.7018
10.9147	-20.8472
10.9201	6.8009
10.9255	-1.1056
10.9309	-25.2634
10.9363	-46.0877
10.9417	-1.4837
10.9471	16.27
10.9525	11.0485
10.9579	3.5833
10.9633	-2.9943
10.9687	-16.8337
10.9741	-36.8145
10.9795	-15.1206
10.9849	20.0345
10.9903	37.2373
10.9957	17.9288
11.0011	-33.0355
11.0065	-35.2651
11.0119	-13.3943
11.0173	-1.5941
11.0227	-1.8705
11.0281	-4.9255
11.0335	8.1175
11.0389	19.1887
11.0443	-12.5787
11.0497	-7.2698
11.0551	-4.8825
11.0605	11.8667
11.0659	2.0597
11.0713	-2.1295
11.0767	-7.0257
11.0821	1.0903
11.0875	11.4544
11.0929	43.745
11.0983	19.8953
11.1037	21.565
11.1091	-11.602
11.1145	-33.2377
11.1199	19.2842
11.1253	22.3045
11.1307	21.0623
11.1361	32.9095
11.1415	-0.9103
11.1469	-38.8892
11.1523	-20.6756
11.1577	6.5419
11.1631	19.2389
11.1685	35.5019
11.1739	2.257
11.1793	-21.4428
11.1847	-8.3608
11.1901	20.2885
11.1955	9.532
11.2009	41.6475
11.2063	39.6232
11.2117	27.8803
11.2171	-10.0512
11.2225	-36.1727
11.2279	-12.0153
11.2333	10.9952
11.2387	-8.8147
11.2441	16.9856
11.2495	-11.8131
11.2549	-58.0534
11.2603	-41.2705
11.2657	32.8703
11.2711	-13.0129
11.2765	-18.5602
11.2819	13.4406
11.2873	15.058
11.2927	20.0632
11.2981	-46.0943
11.3035	18.8309
11.3089	30.2738
11.3143	20.027
11.3197	-23.6895
11.3251	11.1562
11.3305	32.8036
11.3359	-28.9254
11.3413	9.0603
11.3467	9.5482
11.3521	7.3455
11.3575	9.074
11.3629	-16.2092
11.3683	-32.567
11.3737	-1.7072
11.3791	18.6951
11.3845	11.6918
11.3899	-3.1924
11.3953	-23.8561
11.4007	-9.572
11.4061	5.9578
11.4115	21.5005
11.4169	-16.242
11.4223	-17.4822
11.4277	24.7132
11.4331	3.5421
11.4385	-38.8453
11.4439	12.3072
11.4493	18.1051
11.4547	-3.855
11.4601	-4.0094
11.4655	-30.1895
11.4709	-29.3365
11.4763	-5.8429
11.4817	-7.6961
11.4871	-12.5413
11.4925	-22.2709
11.4979	-2.3178
11.5033	4.1659
11.5087	26.5422
11.5141	5.3724
11.5195	13.2702
11.5249	-0.5339
11.5303	8.2729
11.5357	-36.7852
11.5411	-19.2197
11.5465	-43.753
11.5519	-4.9002
11.5573	-4.615
11.5627	-23.8383
11.5681	-31.215
11.5735	9.4224
11.5789	21.7821
11.5843	15.3656
11.5897	-28.0349
11.5951	-0.9786
11.6005	22.139
11.6059	4.6879
11.6113	-13.8761
11.6167	-5.195
11.6221	-32.7675
11.6275	21.5247
11.6329	15.4252
11.6383	15.4464
11.6437	15.6803
11.6491	39.0281
11.6545	-4.6422
11.6599	-15.0487
11.6653	6.7418
11.6707	-33.0367
11.6761	-31.2989
11.6815	-21.9043
11.6869	-25.0198
11.6923	-9.8751
11.6977	-13.6185
11.7031	-9.0315
11.7085	-27.2762
11.7139	-43.0118
11.7193	24.4859
11.7247	38.6258
11.7301	32.4419
11.7355	14.971
11.7409	15.5002
11.7463	-43.4917
11.7517	-7.4064
11.7571	43.099
11.7625	-4.152
11.7679	-44.1915
11.7733	-44.1188
11.7787	-5.6165
11.7841	-13.1791
11.7895	5.7392
11.7949	18.7221
11.8003	-2.0422
11.8057	30.7792
11.8111	14.2638
11.8165	-20.4206
11.8219	-20.9266
11.8273	-2.8866
11.8327	10.579
11.8381	-26.1741
11.8435	11.1808
11.8489	-19.2085
11.8543	-2.4587
11.8597	-8.2067
11.8651	-17.1855
11.8705	36.8369
11.8759	20.1194
11.8813	45.1278
11.8867	17.9332
11.8921	-0.8918
11.8975	30.4405
11.9029	3.549
11.9083	8.4501
11.9137	49.7437
11.9191	-14.5533
11.9245	-69.4023
11.9299	-32.2971
11.9353	-9.7276
11.9407	9.4265
11.9461	-14.7515
11.9515	-51.1317
11.9569	-5.6259
11.9623	57.7127
11.9677	-3.8087
11.9731	5.5372
11.9785	0.5169
11.9839	42.8592
11.9893	12.6023
11.9947	9.6336
12.0001	30.9671
12.0055	13.938
12.0109	-0.9725
12.0163	-1.6335
12.0217	-23.7246
12.0271	-10.9284
12.0325	39.9974
12.0379	61.4723
12.0433	-6.7832
12.0487	-33.0414
12.0541	-33.6677
12.0595	-21.9757
12.0649	-17.0594
12.0703	-8.4213
12.0757	16.1912
12.0811	14.0564
12.0865	29.1536
12.0919	26.599
12.0973	55.5176
12.1027	-27.8698
12.1081	-26.0446
12.1135	-18.4044
12.1189	-40.5813
12.1243	-60.4763
12.1297	-36.733
12.1351	10.6944
12.1405	-13.8631
12.1459	-1.157
12.1513	-1.0991
12.1567	24.7421
12.1621	30.3369
12.1675	20.9502
12.1729	31.3933
12.1783	13.191
12.1837	8.0083
12.1891	-13.9335
12.1945	-13.1239
12.1999	-46.8162
12.2053	-33.827
12.2107	28.1579
12.2161	0.5845
12.2215	49.965
12.2269	3.5345
12.2323	13.7414
12.2377	-12.3925
12.2431	-11.4707
12.2485	33.338
12.2539	5.4073
12.2593	-16.2768
12.2647	-29.0873
12.2701	-8.4949
12.2755	-10.4166
12.2809	21.6738
12.2863	26.937
12.2917	22.8763
12.2971	-19.7549
12.3025	36.8306
12.3079	21.9139
12.3133	-17.3909
12.3187	-39.925
12.3241	-38.7859
12.3295	-65.0742
12.3349	10.4465
12.3403	-30.5972
12.3457	-18.5709
12.3511	7.2096
12.3565	27.2171
12.3619	29.1247
12.3673	7.2073
12.3727	-14.5218
12.3781	4.9605
12.3835	12.6074
12.3889	-18.2576
12.3943	26.641
12.3997	-23.0668
12.4051	-10.4906
12.4105	-4.7884
12.4159	1.4311
12.4213	-12.4768
12.4267	-20.6318
12.4321	23.4158
12.4375	-8.3695
12.4429	71.1142
12.4483	12.1344
12.4537	-36.7681
12.4591	-43.4417
12.4645	24.8837
12.4699	6.1837
12.4753	26.793
12.4807	34.8926
12.4861	27.0512
12.4915	3.4441
12.4969	-20.2442
12.5023	-6.3315
12.5077	-20.9662
12.5131	37.6657
12.5185	8.1439
12.5239	39.8452
12.5293	-50.6672
12.5347	-36.027
12.5401	-36.6084
12.5455	1.8034
12.5509	37.4469
12.5563	48.0438
12.5617	25.3535
12.5671	11.8235
12.5725	-14.3619
12.5779	12.1276
12.5833	-1.2733
12.5887	15.8
12.5941	18.9615
12.5995	-18.7736
12.6049	-15.6955
12.6103	27.8445
12.6157	-8.3306
12.6211	1.8831
12.6265	34.4322
12.6319	28.2948
12.6373	9.0475
12.6427	9.0851
12.6481	-20.9471
12.6535	-20.231
12.6589	-8.6465
12.6643	44.5613
12.6697	14.7648
12.6751	41.0539
12.6805	81.8327
12.6859	6.0173
12.6913	11.0942
12.6967	1.2045
12.7021	-1.3363
[truncated: 80 more rows]
