# Supplementary material for: Improvement of Peak Integration in Capillary Electrophoresis: Reference Data Set No. 1
Source: Electrophoresis. 2026 Mar 11;47(4):276–94. doi: 10.1002/elps.70077 (PMC13084974; doi:10.1002/elps.70077)
Supplement: Supplementary file 2 — Supporting File 2: elps70077‐sup‐0002‐RawElectropherograms.zip. [file ELPS-47--s002.zip › Raw Electropherograms/com2-type1-sam18-R.csv]

1.9075	0
1.9129	0
1.9183	0
1.9237	0
1.9291	0
1.9345	0
1.9399	0
1.9453	0
1.9507	0
1.9561	0
1.9615	0
1.9669	0
1.9723	14.647
1.9777	-162.4287
1.9831	-112.8984
1.9885	-67.4322
1.9939	313.3635
1.9993	677.0459
2.0047	653.6937
2.0101	219.4614
2.0155	396.7012
2.0209	631.0044
2.0263	561.0703
2.0317	544.4425
2.0371	508.5494
2.0425	465.5474
2.0479	437.2195
2.0533	447.5775
2.0587	409.5827
2.0641	396.2204
2.0695	415.9842
2.0749	411.8964
2.0803	410.5374
2.0857	401.6621
2.0911	384.245
2.0965	367.9416
2.1019	389.629
2.1073	380.1944
2.1127	357.5888
2.1181	366.6732
2.1235	346.7313
2.1289	328.3818
2.1343	318.6094
2.1397	313.1097
2.1451	288.6556
2.1505	297.8791
2.1559	292.2571
2.1613	242.5242
2.1667	267.7113
2.1721	285.3836
2.1775	287.68
2.1829	285.1591
2.1883	306.7681
2.1937	344.4859
2.1991	322.6397
2.2045	240.9621
2.2099	238.7872
2.2153	223.8061
2.2207	222.971
2.2261	236.7458
2.2315	228.0434
2.2369	258.2774
2.2423	259.9912
2.2477	216.2091
2.2531	152.0148
2.2585	136.561
2.2639	156.1697
2.2693	184.6406
2.2747	194.2849
2.2801	212.0709
2.2855	186.2316
2.2909	138.5883
2.2963	112.5487
2.3017	117.0459
2.3071	83.4575
2.3125	67.5844
2.3179	113.9236
2.3233	82.3694
2.3287	80.1051
2.3341	85.042
2.3395	77.0227
2.3449	102.4785
2.3503	100.4152
2.3557	77.1259
2.3611	47.9148
2.3665	38.2115
2.3719	54.2218
2.3773	70.884
2.3827	73.7326
2.3881	59.8976
2.3935	41.9899
2.3989	59.49
2.4043	83.6802
2.4097	33.2279
2.4151	77.7547
2.4205	88.7469
2.4259	63.5383
2.4313	65.9
2.4367	14.3152
2.4421	13.5617
2.4475	36.2004
2.4529	18.7173
2.4583	47.1384
2.4637	65.4699
2.4691	63.1534
2.4745	44.4602
2.4799	31.7718
2.4853	53.8085
2.4907	72.7447
2.4961	55.563
2.5015	28.8912
2.5069	40.8064
2.5123	44.1176
2.5177	7.3538
2.5231	-35.715
2.5285	6.3099
2.5339	55.5863
2.5393	55.3396
2.5447	-7.5157
2.5501	-20.2368
2.5555	-2.7672
2.5609	5.4841
2.5663	-44.5216
2.5717	0.8843
2.5771	38.791
2.5825	22.6566
2.5879	-47.992
2.5933	-55.284
2.5987	-37.4309
2.6041	-23.8748
2.6095	-33.5215
2.6149	-26.5344
2.6203	-22.684
2.6257	-26.8151
2.6311	-32.5714
2.6365	-2.2836
2.6419	1.965
2.6473	-16.7397
2.6527	-36.586
2.6581	-14.473
2.6635	4.2344
2.6689	11.4257
2.6743	7.3512
2.6797	-1.825
2.6851	-41.758
2.6905	-58.6726
2.6959	-27.5209
2.7013	10.3894
2.7067	20.8621
2.7121	-9.8611
2.7175	-66.9891
2.7229	-90.3687
2.7283	-28.4986
2.7337	2.881
2.7391	-13.1676
2.7445	-14.7444
2.7499	-2.1571
2.7553	-5.312
2.7607	-29.1428
2.7661	-60.0861
2.7715	-37.1871
2.7769	-21.5145
2.7823	-32.919
2.7877	-67.2811
2.7931	-53.2542
2.7985	-53.2416
2.8039	-63.7781
2.8093	-67.6539
2.8147	-65.3385
2.8201	-11.5858
2.8255	-1.3795
2.8309	-80.9461
2.8363	-58.0049
2.8417	-62.4287
2.8471	-46.8635
2.8525	-4.5458
2.8579	-66.8944
2.8633	-83.1086
2.8687	-58.9841
2.8741	-16.7568
2.8795	7.2508
2.8849	-32.3006
2.8903	-68.1283
2.8957	-78.3977
2.9011	-82.6245
2.9065	-78.4201
2.9119	-55.6742
2.9173	-34.6215
2.9227	-52.188
2.9281	-47.8662
2.9335	-33.3661
2.9389	-39.0406
2.9443	-89.3827
2.9497	-74.2326
2.9551	-91.9232
2.9605	-93.344
2.9659	-27.6161
2.9713	-98.1818
2.9767	-73.6223
2.9821	-47.7703
2.9875	-106.331
2.9929	-49.4092
2.9983	-18.6568
3.0037	-30.896
3.0091	-68.1029
3.0145	-64.5746
3.0199	-40.2975
3.0253	-44.4664
3.0307	-84.5005
3.0361	-90.6786
3.0415	-39.6978
3.0469	-14.3218
3.0523	-43.2168
3.0577	-92.8103
3.0631	-118.4848
3.0685	-100.1487
3.0739	-64.1478
3.0793	-70.9103
3.0847	-75.9481
3.0901	-78.1918
3.0955	-97.5514
3.1009	-151.0989
3.1063	-119.5903
3.1117	-81.9403
3.1171	-51.9609
3.1225	-22.3756
3.1279	-6.908
3.1333	-29.5307
3.1387	-68.8857
3.1441	-88.1888
3.1495	-31.8328
3.1549	-30.9531
3.1603	-23.9457
3.1657	37.3668
3.1711	65.2672
3.1765	80.1199
3.1819	76.3601
3.1873	54.2873
3.1927	40.7515
3.1981	50.1114
3.2035	59.5206
3.2089	54.5155
3.2143	33.0084
3.2197	34.0108
3.2251	54.1745
3.2305	71.8648
3.2359	52.8825
3.2413	79.48
3.2467	87.2452
3.2521	72.2526
3.2575	71.25
3.2629	114.0024
3.2683	115.8984
3.2737	91.9571
3.2791	92.8432
3.2845	112.7983
3.2899	95.5744
3.2953	65.05
3.3007	54.2934
3.3061	31.6964
3.3115	30.089
3.3169	31.3721
3.3223	23.7408
3.3277	46.6814
3.3331	38.7743
3.3385	30.4267
3.3439	41.98
3.3493	42.1898
3.3547	-0.7253
3.3601	-9.6151
3.3655	19.781
3.3709	-32.6265
3.3763	-24.0716
3.3817	-6.0083
3.3871	-1.397
3.3925	6.528
3.3979	29.2238
3.4033	36.4483
3.4087	25.5185
3.4141	13.734
3.4195	16.8388
3.4249	10.4593
3.4303	0.4704
3.4357	5.0829
3.4411	8.1018
3.4465	27.5136
3.4519	33.777
3.4573	1.8427
3.4627	39.7055
3.4681	61.9823
3.4735	39.3816
3.4789	-12.904
3.4843	52.1492
3.4897	67.6471
3.4951	52.4921
3.5005	41.1508
3.5059	37.2234
3.5113	47.5326
3.5167	57.5829
3.5221	62.299
3.5275	75.8804
3.5329	94.1951
3.5383	86.2774
3.5437	53.2343
3.5491	42.924
3.5545	83.7965
3.5599	91.4359
3.5653	62.3356
3.5707	59.2448
3.5761	62.804
3.5815	64.9295
3.5869	59.0573
3.5923	38.2937
3.5977	15.277
3.6031	22.6337
3.6085	50.2142
3.6139	73.1685
3.6193	75.3888
3.6247	80.7853
3.6301	65.1405
3.6355	15.0567
3.6409	39.3624
3.6463	31.9489
3.6517	11.5123
3.6571	12.509
3.6625	44.5173
3.6679	61.2341
3.6733	63.7376
3.6787	50.5843
3.6841	9.5881
3.6895	53.8642
3.6949	73.3708
3.7003	40.6261
3.7057	67.243
3.7111	70.5051
3.7165	44.4523
3.7219	7.0145
3.7273	-3.8231
3.7327	-16.4292
3.7381	-41.9538
3.7435	-60.6471
3.7489	-35.738
3.7543	-25.6398
3.7597	-26.9335
3.7651	-29.6792
3.7705	-26.5
3.7759	-44.4341
3.7813	-46.1946
3.7867	-46.338
3.7921	-63.3797
3.7975	-46.9525
3.8029	-63.6616
3.8083	-50.414
3.8137	31.6644
3.8191	13.3624
3.8245	-31.9716
3.8299	-42.9291
3.8353	-11.4826
3.8407	-54.5821
3.8461	-77.0681
3.8515	-65.6643
3.8569	-37.5861
3.8623	-50.0655
3.8677	-29.0312
3.8731	-20.9397
3.8785	-45.488
3.8839	-76.2936
3.8893	2.6226
3.8947	44.2667
3.9001	13.2888
3.9055	-36.0947
3.9109	-26.2828
3.9163	8.2941
3.9217	19.4664
3.9271	-34.1889
3.9325	-7.2702
3.9379	22.5928
3.9433	30.6157
3.9487	18.6274
3.9541	36.7207
3.9595	50.5811
3.9649	58.1791
3.9703	70.7139
3.9757	118.0049
3.9811	207.9655
3.9865	349.698
3.9919	559.3568
3.9973	854.5336
4.0027	1451.2674
4.0081	2191.2149
4.0135	3014.1567
4.0189	4078.1169
4.0243	5305.3043
4.0297	6528.2667
4.0351	7681.2441
4.0405	8765.9413
4.0459	9237.5425
4.0513	9272.0137
4.0567	8998.4585
4.0621	8462.3386
4.0675	7372.3503
4.0729	6076.6227
4.0783	4813.4067
4.0837	3767.5905
4.0891	2780.0378
4.0945	1962.188
4.0999	1322.9439
4.1053	853.3319
4.1107	532.6691
4.1161	341.3888
4.1215	221.2081
4.1269	126.4532
4.1323	71.8193
4.1377	87.9012
4.1431	83.3896
4.1485	0.3325
4.1539	-20.1136
4.1593	-26.0702
4.1647	-9.153
4.1701	24.0234
4.1755	1.0048
4.1809	-6.1609
4.1863	-2.1278
4.1917	5.7073
4.1971	16.1179
4.2025	18.8938
4.2079	15.1962
4.2133	7.5532
4.2187	1.4532
4.2241	12.1717
4.2295	22.6985
4.2349	22.945
4.2403	9.0934
4.2457	13.4704
4.2511	9.9473
4.2565	0.1607
4.2619	1.6753
4.2673	30.07
4.2727	24.961
4.2781	1.8707
4.2835	-4.5866
4.2889	-0.5154
4.2943	14.6643
4.2997	5.512
4.3051	-47.9293
4.3105	-54.7995
4.3159	-7.0322
4.3213	45.4116
4.3267	64.8544
4.3321	57.8461
4.3375	0.8395
4.3429	-34.9696
4.3483	-26.2349
4.3537	-48.1289
4.3591	2.7548
4.3645	33.5504
4.3699	8.0231
4.3753	-25.1135
4.3807	-12.6738
4.3861	-7.1643
4.3915	-21.4074
4.3969	-30.7858
4.4023	-0.1643
4.4077	1.6586
4.4131	-17.3736
4.4185	-8.5931
4.4239	4.8575
4.4293	-18.0487
4.4347	-35.3555
4.4401	5.9271
4.4455	-18.6602
4.4509	-45.6274
4.4563	-43.1311
4.4617	-4.2824
4.4671	-7.9733
4.4725	-15.4685
4.4779	-9.7604
4.4833	11.0186
4.4887	12.2682
4.4941	-17.6002
4.4995	-57.3548
4.5049	-76.2815
4.5103	-24.8275
4.5157	-6.7751
4.5211	-6.7547
4.5265	-6.781
4.5319	0.6459
4.5373	-23.8956
4.5427	-32.7858
4.5481	-18.3475
4.5535	-13.7871
4.5589	0.0329
4.5643	-5.2515
4.5697	-15.0291
4.5751	11.6835
4.5805	20.5146
4.5859	13.8749
4.5913	-2.62
4.5967	-26.514
4.6021	-69.4634
4.6075	-86.3966
4.6129	-86.6187
4.6183	-82.5133
4.6237	-26.3405
4.6291	-29.6538
4.6345	-43.2949
4.6399	-12.1712
4.6453	8.4249
4.6507	-11.4987
4.6561	-14.047
4.6615	29.4294
4.6669	37.9749
4.6723	-26.8193
4.6777	-43.5236
4.6831	21.169
4.6885	26.4779
4.6939	48.4767
4.6993	45.3525
4.7047	10.5012
4.7101	-9.1045
4.7155	-10.2871
4.7209	-7.7166
4.7263	-14.083
4.7317	-40.0154
4.7371	-44.4132
4.7425	-36.5581
4.7479	-17.3431
4.7533	14.6361
4.7587	22.0656
4.7641	20.4954
4.7695	24.9181
4.7749	42.4837
4.7803	29.4978
4.7857	6.4907
4.7911	-13.6816
4.7965	-16.6642
4.8019	21.8443
4.8073	16.5287
4.8127	11.0439
4.8181	37.8341
4.8235	29.9688
4.8289	11.237
4.8343	-12.4949
4.8397	-35.0782
4.8451	-39.2631
4.8505	-30.3996
4.8559	-23.1407
4.8613	-24.0727
4.8667	-29.7342
4.8721	-25.0809
4.8775	-11.9689
4.8829	-7.0297
4.8883	-38.0829
4.8937	-29.0248
4.8991	-5.9555
4.9045	0.2244
4.9099	-34.8878
4.9153	-1.5189
4.9207	6.4051
4.9261	-21.1157
4.9315	-54.1475
4.9369	-37.3871
4.9423	-14.9857
4.9477	0.7882
4.9531	7.2026
4.9585	3.5253
4.9639	11.5852
4.9693	6.1796
4.9747	-26.8118
4.9801	-23.3058
4.9855	-10.2192
4.9909	-1.8419
4.9963	2.3325
5.0017	28.6558
5.0071	19.439
5.0125	7.4433
5.0179	11.7707
5.0233	17.5657
5.0287	-17.7074
5.0341	-26.9065
5.0395	1.379
5.0449	12.1425
5.0503	-3.4571
5.0557	8.5015
5.0611	30.6882
5.0665	1.5689
5.0719	34.5199
5.0773	39.3992
5.0827	20.9057
5.0881	25.2501
5.0935	14.2924
5.0989	9.546
5.1043	5.6431
5.1097	-9.5584
5.1151	-24.2243
5.1205	-30.4518
5.1259	-16.3699
5.1313	21.111
5.1367	32.1444
5.1421	18.9871
5.1475	-3.3701
5.1529	-16.57
5.1583	8.6854
5.1637	19.7294
5.1691	14.7155
5.1745	1.1202
5.1799	-4.1772
5.1853	-10.278
5.1907	-31.7425
5.1961	-55.0382
5.2015	-26.7311
5.2069	14.3081
5.2123	7.5884
5.2177	-33.3026
5.2231	-30.3721
5.2285	5.2351
5.2339	3.2283
5.2393	-21.9998
5.2447	-12.2168
5.2501	-0.0447
5.2555	20.8747
5.2609	26.1216
5.2663	-12.15
5.2717	-21.6537
5.2771	-21.1515
5.2825	-13.618
5.2879	1.6585
5.2933	9.7323
5.2987	-27.6255
5.3041	-40.6682
5.3095	5.1902
5.3149	-37.4556
5.3203	-19.9832
5.3257	11.4122
5.3311	15.1446
5.3365	10.9735
5.3419	14.9219
5.3473	13.2394
5.3527	2.1374
5.3581	-1.6782
5.3635	19.7846
5.3689	14.4631
5.3743	-11.7567
5.3797	5.7423
5.3851	-5.9711
5.3905	-12.0673
5.3959	-5.0603
5.4013	2.1478
5.4067	4.5145
5.4121	-9.3575
5.4175	-31.6742
5.4229	-44.1372
5.4283	-28.8982
5.4337	-36.2244
5.4391	-36.1082
5.4445	2.3165
5.4499	-39.5804
5.4553	-47.743
5.4607	-30.5312
5.4661	-13.2654
5.4715	11.6605
5.4769	14.4756
5.4823	3.0938
5.4877	-13.3799
5.4931	-29.1179
5.4985	-7.8991
5.5039	-3.9464
5.5093	-33.9742
5.5147	-32.6756
5.5201	3.9015
5.5255	0.1009
5.5309	-32.1028
5.5363	25.1389
5.5417	30.2588
5.5471	3.6985
5.5525	-18.5656
5.5579	5.8134
5.5633	10.9914
5.5687	2.3116
5.5741	-0.8489
5.5795	22.9187
5.5849	25.9557
5.5903	-6.3205
5.5957	-36.3874
5.6011	-23.2977
5.6065	-46.1149
5.6119	-21.0461
5.6173	6.2444
5.6227	-13.6038
5.6281	9.8967
5.6335	15.5906
5.6389	6.8299
5.6443	-6.3705
5.6497	-25.4199
5.6551	-41.314
5.6605	-28.3664
5.6659	11.0645
5.6713	7.2819
5.6767	22.0232
5.6821	20.8997
5.6875	-9.806
5.6929	-38.013
5.6983	10.0773
5.7037	28.5266
5.7091	0.2407
5.7145	-7.1044
5.7199	-14.7319
5.7253	4.1363
5.7307	28.0138
5.7361	5.9907
5.7415	-12.2289
5.7469	-11.4886
5.7523	10.2479
5.7577	42.6679
5.7631	11.8148
5.7685	-22.7701
5.7739	-30.5104
5.7793	-0.3166
5.7847	6.8073
5.7901	3.3579
5.7955	-2.2455
5.8009	-9.1377
5.8063	-33.0306
5.8117	-36.0351
5.8171	-28.2791
5.8225	-23.2539
5.8279	-29.8006
5.8333	-19.3564
5.8387	5.76
5.8441	32.7285
5.8495	32.155
5.8549	35.263
5.8603	33.8976
5.8657	30.9985
5.8711	42.707
5.8765	15.1101
5.8819	12.2951
5.8873	49.1851
5.8927	97.0599
5.8981	67.4121
5.9035	43.3927
5.9089	45.0682
5.9143	57.3905
5.9197	34.4756
5.9251	41.2053
5.9305	59.9545
5.9359	49.3673
5.9413	16.8743
5.9467	3.0133
5.9521	3.2816
5.9575	6.8736
5.9629	14.5004
5.9683	27.3564
5.9737	43.1725
5.9791	51.1418
5.9845	18.3491
5.9899	14.8345
5.9953	25.3219
6.0007	35.7772
6.0061	46.6529
6.0115	19.1664
6.0169	4.2955
6.0223	16.566
6.0277	17.7583
6.0331	11.13
6.0385	3.9683
6.0439	5.0676
6.0493	27.5128
6.0547	65.5854
6.0601	114.5164
6.0655	209.0085
6.0709	420.2591
6.0763	759.4454
6.0817	1294.7364
6.0871	2020.5531
6.0925	2925.7269
6.0979	3947.5248
6.1033	5039.1798
6.1087	6167.2983
6.1141	7275.6755
6.1195	8175.7132
6.1249	8891.1952
6.1303	9476.5088
6.1357	9904.2802
6.1411	9969.796
6.1465	9820.9727
6.1519	8927.0254
6.1573	7363.3139
6.1627	5441.2776
6.1681	3599.7832
6.1735	2076.5549
6.1789	1076.3605
6.1843	557.2255
6.1897	243.2814
6.1951	92.6031
6.2005	69.2365
6.2059	67.1966
6.2113	39.1577
6.2167	-5.66
6.2221	-6.0986
6.2275	16.3317
6.2329	33.9546
6.2383	42.9662
6.2437	29.7131
6.2491	26.5805
6.2545	46.311
6.2599	59.1325
6.2653	34.8053
6.2707	68.0207
6.2761	51.0306
6.2815	56.3856
6.2869	44.9651
6.2923	54.3934
6.2977	51.2701
6.3031	8.354
6.3085	26.7224
6.3139	8.958
6.3193	-30.3175
6.3247	4.256
6.3301	-6.0892
6.3355	-16.778
6.3409	38.7776
6.3463	-4.7229
6.3517	-6.3678
6.3571	35.5231
6.3625	-6.0954
6.3679	3.0078
6.3733	-12.9531
6.3787	-13.3064
6.3841	-36.9826
6.3895	-6.4552
6.3949	-11.081
6.4003	13.2383
6.4057	-12.8334
6.4111	-36.7202
6.4165	-52.1758
6.4219	-18.9338
6.4273	-9.8242
6.4327	-26.3124
6.4381	3.3677
6.4435	-18.8333
6.4489	-42.7186
6.4543	-43.1999
6.4597	-5.0396
6.4651	4.8834
6.4705	-5.4283
6.4759	-14.9398
6.4813	-43.0861
6.4867	-65.0754
6.4921	-41.7884
6.4975	-0.7122
6.5029	-7.5563
6.5083	-24.208
6.5137	-34.3778
6.5191	-18.0075
6.5245	-29.3807
6.5299	-39.7099
6.5353	27.7202
6.5407	-20.1103
6.5461	-42.1124
6.5515	-52.449
6.5569	-3.928
6.5623	-33.8998
6.5677	-23.1186
6.5731	-34.0539
6.5785	-39.1502
6.5839	-39.1164
6.5893	-41.0847
6.5947	14.4689
6.6001	6.3168
6.6055	-12.4435
6.6109	-20.7523
6.6163	-10.9477
6.6217	-39.0598
6.6271	-7.1627
6.6325	-34.2374
6.6379	-10.3284
6.6433	-35.2777
6.6487	-16.0377
6.6541	-40.193
6.6595	-7.8155
6.6649	7.2879
6.6703	-21.9491
6.6757	-17.3507
6.6811	17.1801
6.6865	5.3244
6.6919	13.3433
6.6973	11.3707
6.7027	0.9359
6.7081	43.6396
6.7135	3.6825
6.7189	5.9232
6.7243	4.9665
6.7297	-10.4874
6.7351	-14.5042
6.7405	1.0155
6.7459	5.2372
6.7513	35.8721
6.7567	36.2684
6.7621	32.5858
6.7675	35.5713
6.7729	43.1111
6.7783	55.3404
6.7837	69.7575
6.7891	28.6202
6.7945	40.9786
6.7999	60.4729
6.8053	73.7592
6.8107	69.2791
6.8161	72.8041
6.8215	60.461
6.8269	76.5191
6.8323	117.0278
6.8377	68.6546
6.8431	93.8164
6.8485	127.0089
6.8539	125.46
6.8593	133.8469
6.8647	137.5147
6.8701	219.1063
6.8755	221.068
6.8809	170.8006
6.8863	154.8413
6.8917	193.9703
6.8971	230.5517
6.9025	279.1441
6.9079	305.671
6.9133	380.5562
6.9187	401.151
6.9241	437.6045
6.9295	378.3723
6.9349	360.7327
6.9403	374.3603
6.9457	344.4149
6.9511	275.4811
6.9565	263.0558
6.9619	245.7134
6.9673	272.7731
6.9727	267.1828
6.9781	270.0722
6.9835	296.5179
6.9889	335.8116
6.9943	305.9537
6.9997	267.1824
7.0051	283.3968
7.0105	283.3212
7.0159	284.4144
7.0213	321.6907
7.0267	300.3632
7.0321	325.3047
7.0375	355.7849
7.0429	395.174
7.0483	422.6459
7.0537	465.2157
7.0591	510.9259
7.0645	641.0795
7.0699	804.5911
7.0753	863.7033
7.0807	1017.8165
7.0861	1021.8243
7.0915	1053.7736
7.0969	1173.3638
7.1023	1210.7923
7.1077	1348.8696
7.1131	1490.1852
7.1185	1734.4277
7.1239	1957.2743
7.1293	2195.4743
7.1347	2291.2703
7.1401	2256.8739
7.1455	2137.0862
7.1509	1923.2588
7.1563	1638.145
7.1617	1390.0073
7.1671	1248.2338
7.1725	1176.9563
7.1779	1194.8798
7.1833	1297.3227
7.1887	1389.2367
7.1941	1424.3527
7.1995	1426.9577
7.2049	1429.7159
7.2103	1429.9367
7.2157	1497.5777
7.2211	1581.2405
7.2265	1757.1594
7.2319	1919.64
7.2373	2226.0897
7.2427	2657.8639
7.2481	3176.0593
7.2535	3953.7217
7.2589	4713.5173
7.2643	5355.2236
7.2697	5867.6946
7.2751	6366.7988
7.2805	6886.0757
7.2859	7528.3458
7.2913	8552.6616
7.2967	9538.0426
7.3021	10458.4673
7.3075	10848.1634
7.3129	11078.6751
7.3183	10521.667
7.3237	9447.2948
7.3291	8029.7523
7.3345	6261.2437
7.3399	4689.7848
7.3453	3651.4427
7.3507	3100.9505
7.3561	2800.8661
7.3615	2851.8772
7.3669	3141.1389
7.3723	3643.1862
7.3777	4167.0383
7.3831	4581.1117
7.3885	4866.9034
7.3939	4902.2408
7.3993	4796.6454
7.4047	4653.2361
7.4101	4466.8928
7.4155	4373.9997
7.4209	4539.4519
7.4263	4900.3115
7.4317	5461.431
7.4371	6251.7791
7.4425	7123.0547
7.4479	7918.009
7.4533	8584.4576
7.4587	9448.751
7.4641	11011.3746
7.4695	13473.5442
7.4749	17770.8431
7.4803	22863.3968
7.4857	28348.994
7.4911	33744.0649
7.4965	38018.6734
7.5019	40697.4691
7.5073	42483.4498
7.5127	42976.7266
7.5181	40645.0421
7.5235	34928.8265
7.5289	24710.0187
7.5343	13319.8875
7.5397	5681.2641
7.5451	2378.0675
7.5505	1293.7048
7.5559	1031.2479
7.5613	838.5153
7.5667	730.6108
7.5721	617.0198
7.5775	470.7884
7.5829	435.2384
7.5883	452.4539
7.5937	475.4911
7.5991	500.393
7.6045	509.6139
7.6099	576.6271
7.6153	729.3312
7.6207	855.4335
7.6261	1013.6895
7.6315	1182.7331
7.6369	1327.3156
7.6423	1472.7261
7.6477	1553.9168
7.6531	1530.8876
7.6585	1450.5117
7.6639	1313.2474
7.6693	1183.3552
7.6747	1175.9914
7.6801	1210.2338
7.6855	1396.895
7.6909	1737.887
7.6963	2121.6059
7.7017	2324.8334
7.7071	2495.6169
7.7125	2515.1041
7.7179	2282.1193
7.7233	1892.1135
7.7287	1378.7094
7.7341	820.6778
7.7395	446.8242
7.7449	242.5454
7.7503	116.5485
7.7557	92.6866
7.7611	57.9651
7.7665	60.4723
7.7719	92.936
7.7773	98.1354
7.7827	99.2534
7.7881	83.9727
7.7935	93.624
7.7989	77.8593
7.8043	72.917
7.8097	64.7881
7.8151	46.1698
7.8205	41.0158
7.8259	19.8831
7.8313	-3.8536
7.8367	-9.1809
7.8421	10.0796
7.8475	58.773
7.8529	8.3934
7.8583	20.1466
7.8637	14.4136
7.8691	-16.774
7.8745	14.188
7.8799	0.2671
7.8853	-32.873
7.8907	19.6528
7.8961	-13.1054
7.9015	-26.2029
7.9069	-1.9823
7.9123	-8.3583
7.9177	0.1139
7.9231	36.474
7.9285	-17.057
7.9339	11.515
7.9393	-4.6626
7.9447	-8.1382
7.9501	-17.1359
7.9555	-12.6438
7.9609	7.6801
7.9663	-1.0474
7.9717	-9.1555
7.9771	-2.0354
7.9825	-10.3134
7.9879	-23.6293
7.9933	-2.6
7.9987	-35.6238
8.0041	-31.6282
8.0095	-3.4045
8.0149	-16.722
8.0203	-7.4751
8.0257	-28.5929
8.0311	1.2595
8.0365	15.3759
8.0419	22.602
8.0473	-12.6157
8.0527	-21.8748
8.0581	-5.2494
8.0635	-11.7145
8.0689	-42.2309
8.0743	-14.6044
8.0797	-19.6143
8.0851	-25.7054
8.0905	-14.261
8.0959	-16.5593
8.1013	6.8528
8.1067	-16.8562
8.1121	3.0551
8.1175	-16.7066
8.1229	3.7829
8.1283	2.0977
8.1337	23.3581
8.1391	-0.5031
8.1445	-35.8531
8.1499	-23.4423
8.1553	-8.6348
8.1607	13.4649
8.1661	5.8781
8.1715	0.0011
8.1769	-2.265
8.1823	8.6219
8.1877	3.3169
8.1931	-56.7272
8.1985	-27.4214
8.2039	-27.5591
8.2093	-17.3522
8.2147	-23.7475
8.2201	4.424
8.2255	-5.3995
8.2309	-37.2863
8.2363	5.8521
8.2417	-6.7426
8.2471	-33.8348
8.2525	-32.3513
8.2579	-46.3081
8.2633	-32.9481
8.2687	-4.733
8.2741	-20.0893
8.2795	-23.5079
8.2849	-59.5587
8.2903	-18.5198
8.2957	-23.2184
8.3011	-6.0436
8.3065	-20.0081
8.3119	-24.7536
8.3173	6.2001
8.3227	26.2667
8.3281	33.8894
8.3335	44.5545
8.3389	12.3468
8.3443	25.6762
8.3497	42.3116
8.3551	13.1516
8.3605	23.9069
8.3659	-7.0143
8.3713	2.9979
8.3767	53.5188
8.3821	41.5846
8.3875	15.304
8.3929	15.9945
8.3983	27.1952
8.4037	24.083
8.4091	23.7927
8.4145	-5.3914
8.4199	-9.5276
8.4253	38.1916
8.4307	67.3125
8.4361	25.7917
8.4415	13.3632
8.4469	-19.5223
8.4523	51.2036
8.4577	39.7073
8.4631	21.1473
8.4685	40.9818
8.4739	58.527
8.4793	58.7749
8.4847	78.0232
8.4901	106.8475
8.4955	110.8644
8.5009	108.9218
8.5063	79.1111
8.5117	56.316
8.5171	121.3372
8.5225	118.3978
8.5279	92.8283
8.5333	93.507
8.5387	107.3781
8.5441	112.4591
8.5495	170.5687
8.5549	207.6138
8.5603	218.9747
8.5657	251.2061
8.5711	253.8055
8.5765	249.4488
8.5819	204.5001
8.5873	280.2918
8.5927	298.4627
8.5981	358.5558
8.6035	424.2777
8.6089	429.1522
8.6143	480.7295
8.6197	476.7849
8.6251	516.356
8.6305	520.8332
8.6359	590.3334
8.6413	636.4907
8.6467	711.8151
8.6521	789.229
8.6575	917.2541
8.6629	973.8961
8.6683	1031.5398
8.6737	1083.8132
8.6791	1101.1301
8.6845	1166.9527
8.6899	1312.2785
8.6953	1511.3532
8.7007	1787.2881
8.7061	2016.0109
8.7115	2151.4381
8.7169	2315.276
8.7223	2608.3271
8.7277	2838.4812
8.7331	2925.682
8.7385	3059.0399
8.7439	3240.2474
8.7493	3742.1422
8.7547	4347.032
8.7601	4837.0666
8.7655	5390.8803
8.7709	5976.0841
8.7763	6326.5062
8.7817	6555.2988
8.7871	6887.5761
8.7925	7695.2246
8.7979	8948.0262
8.8033	10774.1217
8.8087	12927.8018
8.8141	15037.4618
8.8195	15511.852
8.8249	14950.7031
8.8303	13687.2799
8.8357	12636.9911
8.8411	12336.3042
8.8465	12653.9127
8.8519	14681.4833
8.8573	20371.5519
8.8627	29334.1437
8.8681	37445.1295
8.8735	41147.4522
8.8789	37808.1004
8.8843	28727.5498
8.8897	18058.2769
8.8951	9774.8185
8.9005	4956.5417
8.9059	2681.8074
8.9113	1754.7707
8.9167	1373.5885
8.9221	1137.5132
8.9275	1078.4556
8.9329	981.4954
8.9383	914.5923
8.9437	846.3322
8.9491	815.1227
8.9545	824.3821
8.9599	775.1771
8.9653	756.1059
8.9707	710.8122
8.9761	727.9095
8.9815	756.5629
8.9869	773.6302
8.9923	749.3492
8.9977	722.4753
9.0031	745.0717
9.0085	764.3707
9.0139	787.7686
9.0193	898.0164
9.0247	1052.3387
9.0301	1259.4122
9.0355	1654.763
9.0409	2071.5065
9.0463	2505.6766
9.0517	2911.3101
9.0571	3392.5555
9.0625	3756.7513
9.0679	3945.7228
9.0733	3671.8479
9.0787	3044.3659
9.0841	2175.2742
9.0895	1389.9062
9.0949	828.4182
9.1003	482.118
9.1057	330.9175
9.1111	261.278
9.1165	251.6762
9.1219	307.0282
9.1273	296.1226
9.1327	415.1841
9.1381	582.4491
9.1435	715.4748
9.1489	802.6232
9.1543	764.4721
9.1597	655.8598
9.1651	398.4084
9.1705	211.9346
9.1759	93.8464
9.1813	64.7457
9.1867	13.5065
9.1921	1.7358
9.1975	-12.7454
9.2029	-11.4088
9.2083	1.1779
9.2137	3.73
9.2191	9.8866
9.2245	0.0924
9.2299	-18.3208
9.2353	-36.5527
9.2407	-33.2005
9.2461	-13.2958
9.2515	10.6147
9.2569	20.0024
9.2623	0.64
9.2677	36.8458
9.2731	-15.2584
9.2785	25.3974
9.2839	16.5113
9.2893	28.4419
9.2947	29.8593
9.3001	-2.3632
9.3055	-10.0561
9.3109	-24.2146
9.3163	-15.7997
9.3217	-19.3623
9.3271	-26.1397
9.3325	-31.8407
9.3379	-38.2052
9.3433	2.1902
9.3487	-14.6851
9.3541	-8.1344
9.3595	6.3465
9.3649	18.6789
9.3703	10.3458
9.3757	-17.9782
9.3811	-0.6325
9.3865	36.8564
9.3919	6.0164
9.3973	-8.4279
9.4027	2.3945
9.4081	-25.8585
9.4135	-6.3968
9.4189	2.364
9.4243	-6.4077
9.4297	-10.0703
9.4351	-11.6598
9.4405	-6.0088
9.4459	9.3786
9.4513	10.6258
9.4567	-24.5682
9.4621	18.0792
9.4675	21.1822
9.4729	33.0578
9.4783	37.5792
9.4837	29.4451
9.4891	43.8594
9.4945	40.6279
9.4999	-18.4781
9.5053	-20.5696
9.5107	-30.0239
9.5161	17.0873
9.5215	3.0845
9.5269	14.9167
9.5323	-11.8938
9.5377	-33.1949
9.5431	-23.2644
9.5485	-15.1829
9.5539	48.9632
9.5593	45.3586
9.5647	13.5731
9.5701	-9.5376
9.5755	-18.8533
9.5809	1.6242
9.5863	41.7139
9.5917	45.5053
9.5971	0.481
9.6025	20.0878
9.6079	23.2805
9.6133	-12.2693
9.6187	14.5856
9.6241	24.9949
9.6295	-1.1006
9.6349	-24.0729
9.6403	11.821
9.6457	-8.4562
9.6511	-22.3416
9.6565	-24.1222
9.6619	-41.7288
9.6673	-50.5889
9.6727	-26.7261
9.6781	-49.2024
9.6835	-63.0699
9.6889	-28.8061
9.6943	4.3541
9.6997	-3.0113
9.7051	-18.5049
9.7105	-9.4534
9.7159	-5.0235
9.7213	10.6851
9.7267	-16.0141
9.7321	-23.7889
9.7375	-11.8903
9.7429	-21.0775
9.7483	-19.6588
9.7537	2.2393
9.7591	-8.7794
9.7645	-29.0477
9.7699	24.2161
9.7753	-4.9451
9.7807	-2.9143
9.7861	13.4772
9.7915	9.0378
9.7969	-3.818
9.8023	-8.909
9.8077	-15.2197
9.8131	-10.5412
9.8185	-37.4193
9.8239	-11.1291
9.8293	3.9582
9.8347	1.9623
9.8401	3.4837
9.8455	-38.4215
9.8509	-46.1607
9.8563	5.1609
9.8617	12.8095
9.8671	-13.149
9.8725	-18.069
9.8779	13.7527
9.8833	-16.7088
9.8887	-32.1603
9.8941	-37.7524
9.8995	-16.6763
9.9049	-6.3212
9.9103	-11.6893
9.9157	46.4107
9.9211	2.1603
9.9265	-1.3167
9.9319	14.7252
9.9373	-4.4948
9.9427	-9.4087
9.9481	-11.774
9.9535	18.9042
9.9589	18.5898
9.9643	4.0998
9.9697	5.2702
9.9751	4.3149
9.9805	19.522
9.9859	1.7114
9.9913	8.2788
9.9967	12.154
10.0021	15.1033
10.0075	32.2459
10.0129	57.5432
10.0183	23.8342
10.0237	45.4452
10.0291	50.9227
10.0345	39.0293
10.0399	21.1677
10.0453	34.1348
10.0507	77.3659
10.0561	20.0431
10.0615	20.1913
10.0669	52.6543
10.0723	28.5113
10.0777	82.1007
10.0831	20.869
10.0885	9.5894
10.0939	40.1286
10.0993	48.5802
10.1047	68.1216
10.1101	93.9917
10.1155	139.4759
10.1209	282.5569
10.1263	447.8607
10.1317	867.0704
10.1371	1444.082
10.1425	2322.388
10.1479	3414.9692
10.1533	4740.2573
10.1587	6028.5948
10.1641	6925.7233
10.1695	7323.6874
10.1749	7002.1621
10.1803	6289.2401
10.1857	5177.057
10.1911	3766.5313
10.1965	2541.7192
10.2019	1638.3171
10.2073	946.9492
10.2127	543.7203
10.2181	293.0155
10.2235	132.2627
10.2289	79.802
10.2343	85.274
10.2397	22.957
10.2451	-25.2863
10.2505	34.6712
10.2559	14.9439
10.2613	-8.28
10.2667	-2.121
10.2721	11.5395
10.2775	5.9925
10.2829	34.7109
10.2883	24.3744
10.2937	14.5452
10.2991	14.62
10.3045	19.9323
10.3099	33.5619
10.3153	1.3322
10.3207	-27.1035
10.3261	-24.1575
10.3315	-7.049
10.3369	11.1966
10.3423	-28.5955
10.3477	-11.4627
10.3531	-19.7406
10.3585	8.4286
10.3639	-14.2287
10.3693	20.2685
10.3747	-39.97
10.3801	-59.9352
10.3855	-36.7836
10.3909	2.2486
10.3963	-9.2204
10.4017	-1.588
10.4071	15.6554
10.4125	20.4744
10.4179	-14.1755
10.4233	-7.3641
10.4287	-4.3076
10.4341	25.0497
10.4395	-9.9717
10.4449	27.8126
10.4503	41.288
10.4557	2.9775
10.4611	3.0463
10.4665	8.0148
10.4719	-10.8891
10.4773	-12.0941
10.4827	0.6532
10.4881	-6.9683
10.4935	-5.1253
10.4989	-37.1413
10.5043	-24.821
10.5097	-27.3491
10.5151	4.9592
10.5205	-7.2268
10.5259	-36.9397
10.5313	4.622
10.5367	4.2109
10.5421	29.9868
10.5475	4.605
10.5529	-19.944
10.5583	15.4034
10.5637	2.6462
10.5691	-11.1914
10.5745	-5.2885
10.5799	18.6812
10.5853	-24.1052
10.5907	-7.3499
10.5961	13.8035
10.6015	10.7293
10.6069	12.7265
10.6123	8.6484
10.6177	15.5751
10.6231	25.332
10.6285	-8.6483
10.6339	-15.9946
10.6393	-7.9984
10.6447	-15.3582
10.6501	-23.3994
10.6555	-17.5631
10.6609	-37.9792
10.6663	-0.2061
10.6717	-11.1777
10.6771	-0.4537
10.6825	8.1235
10.6879	-33.2671
10.6933	-17.0239
10.6987	25.8511
10.7041	18.1762
10.7095	-24.3047
10.7149	-5.751
10.7203	11.8639
10.7257	3.2384
10.7311	8.6486
10.7365	11.5326
10.7419	-0.6748
10.7473	33.2096
10.7527	55.4116
10.7581	1.0357
10.7635	-13.431
10.7689	-5.1918
10.7743	0.1934
10.7797	24.1686
10.7851	-1.4798
10.7905	-23.199
10.7959	-15.4628
10.8013	-15.038
10.8067	9.0347
10.8121	15.6129
10.8175	1.8322
10.8229	-29.0733
10.8283	5.3139
10.8337	36.0541
10.8391	2.0927
10.8445	50.627
10.8499	35.9932
10.8553	12.6267
10.8607	44.9943
10.8661	17.301
10.8715	22.3041
10.8769	-6.5409
10.8823	-27.574
10.8877	6.0146
10.8931	3.2272
10.8985	0.747
10.9039	-2.0745
10.9093	-4.4145
10.9147	-16.5875
10.9201	8.123
10.9255	9.3725
10.9309	8.5644
10.9363	7.3036
10.9417	24.8725
10.9471	32.8109
10.9525	4.5167
10.9579	-3.0871
10.9633	15.8077
10.9687	-8.1665
10.9741	-20.8964
10.9795	11.2117
10.9849	-16.4273
10.9903	5.6962
10.9957	-4.8512
11.0011	-5.1407
11.0065	-12.7193
11.0119	-4.4012
11.0173	-0.805
11.0227	9.2896
11.0281	-16.3105
11.0335	-24.243
11.0389	-8.9629
11.0443	-0.4647
11.0497	18.7806
11.0551	2.8287
11.0605	-5.9029
11.0659	-34.5167
11.0713	-19.4432
11.0767	13.6346
11.0821	44.1607
11.0875	-14.9523
11.0929	-45.7437
11.0983	5.984
11.1037	-12.8258
11.1091	-10.5876
11.1145	1.1606
11.1199	4.1994
11.1253	-7.6836
11.1307	-18.252
11.1361	29.271
11.1415	32.7111
11.1469	18.6617
11.1523	-17.6627
11.1577	11.0909
11.1631	-12.6635
11.1685	7.0043
11.1739	-25.6612
11.1793	-46.5515
11.1847	33.0099
11.1901	-6.6245
11.1955	4.5596
11.2009	-21.2821
11.2063	-25.8656
11.2117	-1.3712
11.2171	-6.3731
11.2225	-14.7944
11.2279	-17.164
11.2333	24.6812
11.2387	23.24
11.2441	-6.0778
11.2495	-39.1358
11.2549	-13.3128
11.2603	5.4487
11.2657	23.2683
11.2711	5.1459
11.2765	11.3212
11.2819	-18.5207
11.2873	-14.0386
11.2927	-9.3873
11.2981	-17.1956
11.3035	10.1869
11.3089	24.5142
11.3143	-21.0447
11.3197	-6.311
11.3251	12.9461
11.3305	-33.7202
11.3359	-33.668
11.3413	-11.9502
11.3467	1.9801
11.3521	11.9274
11.3575	66.7688
11.3629	22.4513
11.3683	28.5189
11.3737	-15.0062
11.3791	9.7917
11.3845	-4.4779
11.3899	14.4312
11.3953	-20.3199
11.4007	-16.6181
11.4061	-7.8814
11.4115	-25.2706
11.4169	-43.1104
11.4223	15.084
11.4277	51.723
11.4331	38.0418
11.4385	-0.1377
11.4439	-2.6923
11.4493	-5.1971
11.4547	-49.8898
11.4601	-12.2762
11.4655	-10.9092
11.4709	-17.9711
11.4763	15.826
11.4817	-15.4082
11.4871	24.2822
11.4925	2.8989
11.4979	-25.5374
11.5033	-12.3311
11.5087	-3.9915
11.5141	-37.7576
11.5195	-1.285
11.5249	-33.8893
11.5303	-2.1151
11.5357	2.5448
11.5411	-17.1769
11.5465	19.4875
11.5519	-6.2513
11.5573	-1.2352
11.5627	-2.9652
11.5681	-9.1238
11.5735	36.4367
11.5789	18.9228
11.5843	-2.392
11.5897	-5.8886
11.5951	17.9605
11.6005	21.2173
11.6059	19.8366
11.6113	-0.5444
11.6167	-30.0628
11.6221	-1.5189
11.6275	3.6448
11.6329	-10.8943
11.6383	28.3872
11.6437	18.2978
11.6491	27.4694
11.6545	21.5477
11.6599	-2.6072
11.6653	-9.8232
11.6707	-6.4398
11.6761	3.2416
11.6815	0.8573
11.6869	-20.5187
11.6923	-5.1083
11.6977	4.1934
11.7031	34.7394
11.7085	-8.7127
11.7139	-26.1223
11.7193	9.1011
11.7247	20.7064
11.7301	31.3529
11.7355	12.2476
11.7409	-1.1696
11.7463	18.805
11.7517	-32.5246
11.7571	-30.5012
11.7625	-25.6882
11.7679	-31.6873
11.7733	-10.5801
11.7787	-25.0028
11.7841	-37.3661
11.7895	16.0024
11.7949	20.2588
11.8003	28.4048
11.8057	22.048
11.8111	-6.3706
11.8165	-3.571
11.8219	-17.2815
11.8273	-13.3797
11.8327	-8.7078
11.8381	-5.1427
11.8435	16.5769
11.8489	1.9326
11.8543	-0.0426
11.8597	8.4123
11.8651	0.2163
11.8705	3.884
11.8759	22.3652
11.8813	29.8742
11.8867	-5.3442
11.8921	30.4767
11.8975	13.9391
11.9029	-22.5006
11.9083	-44.5334
11.9137	-27.3757
11.9191	-30.6865
11.9245	-24.4753
11.9299	-23.3941
11.9353	-17.0449
11.9407	15.1875
11.9461	30.1859
11.9515	-7.7655
11.9569	-18.0601
11.9623	10.8677
11.9677	16.7576
11.9731	-49.1542
11.9785	-13.008
11.9839	32.6165
11.9893	-15.7655
11.9947	10.179
12.0001	20.6811
12.0055	10.6649
12.0109	-17.0581
12.0163	-7.9861
12.0217	11.8956
12.0271	24.5378
12.0325	45.8992
12.0379	5.269
12.0433	-6.1605
12.0487	12.1058
12.0541	-11.8523
12.0595	-18.0053
12.0649	21.7988
12.0703	26.2586
12.0757	45.5701
12.0811	58.113
12.0865	-1.4333
12.0919	2.862
12.0973	-36.7144
12.1027	-6.7257
12.1081	-28.78
12.1135	12.348
12.1189	-16.0046
12.1243	-36.0713
12.1297	1.3051
12.1351	8.4724
12.1405	44.6922
12.1459	17.9174
12.1513	-17.1733
12.1567	7.5052
12.1621	0.9502
12.1675	8.1458
12.1729	-39.9056
12.1783	1.3557
12.1837	2.316
12.1891	5.9888
12.1945	-3.5269
12.1999	-2.3401
12.2053	-0.8422
12.2107	-9.7604
12.2161	5.5579
12.2215	-0.6834
12.2269	-5.7701
12.2323	-50.3628
12.2377	-26.0659
12.2431	0.3117
12.2485	-25.6842
12.2539	-19.4043
12.2593	-15.7174
12.2647	38.9531
12.2701	24.75
12.2755	-23.3961
12.2809	-19.8496
12.2863	-6.9156
12.2917	-30.2838
12.2971	-25.1853
12.3025	-9.4419
12.3079	16.1027
12.3133	38.4542
12.3187	17.5029
12.3241	-38.7185
12.3295	-62.6129
12.3349	-24.1517
12.3403	-33.6292
12.3457	-8.0656
12.3511	-1.9273
12.3565	-7.6543
12.3619	-12.3763
12.3673	-3.8943
12.3727	55.3651
12.3781	-11.595
12.3835	11.8104
12.3889	-15.6394
12.3943	2.4199
12.3997	45.3814
12.4051	42.5988
12.4105	-5.9319
12.4159	-10.9709
12.4213	-43.4379
12.4267	17.4093
12.4321	7.0337
12.4375	-13.3362
12.4429	18.4865
12.4483	12.8945
12.4537	-0.6926
12.4591	0.8072
12.4645	-27.5327
12.4699	-47.6941
12.4753	-33.2235
12.4807	-34.8214
12.4861	-44.712
12.4915	-36.0391
12.4969	-23.8078
12.5023	-8.7034
12.5077	10.6899
12.5131	34.1169
12.5185	0.4307
12.5239	-1.3266
12.5293	19.5407
12.5347	24.6387
12.5401	12.582
12.5455	13.9755
12.5509	9.9428
12.5563	-11.3535
12.5617	13.599
12.5671	39.4422
12.5725	50.5369
12.5779	39.1941
12.5833	39.6065
12.5887	-13.1035
12.5941	0.8689
12.5995	22.8897
12.6049	65.2751
12.6103	50.6575
12.6157	12.1598
12.6211	33.8175
12.6265	6.7273
12.6319	23.9206
12.6373	27.5099
12.6427	13.3897
12.6481	-8.1655
12.6535	-1.1102
12.6589	23.1868
12.6643	29.2551
12.6697	21.729
12.6751	38.9869
12.6805	60.2687
12.6859	36.1864
12.6913	35.5589
12.6967	30.1679
12.7021	79.6049
[truncated: 80 more rows]
