# Supplementary material for: Improvement of Peak Integration in Capillary Electrophoresis: Reference Data Set No. 1
Source: Electrophoresis. 2026 Mar 11;47(4):276–94. doi: 10.1002/elps.70077 (PMC13084974; doi:10.1002/elps.70077)
Supplement: Supplementary file 2 — Supporting File 2: elps70077‐sup‐0002‐RawElectropherograms.zip. [file ELPS-47--s002.zip › Raw Electropherograms/com2-type1-sam19-R.csv]

1.9075	0
1.9129	0
1.9183	0
1.9237	0
1.9291	0
1.9345	0
1.9399	0
1.9453	0
1.9507	0
1.9561	0
1.9615	0
1.9669	0
1.9723	0
1.9777	0
1.9831	0
1.9885	0
1.9939	18.0308
1.9993	-199.6611
2.0047	-123.4909
2.0101	-101.7233
2.0155	175.9341
2.0209	569.3853
2.0263	629.3141
2.0317	229.9462
2.0371	232.9355
2.0425	491.7074
2.0479	546.5448
2.0533	510.0422
2.0587	455.378
2.0641	425.5312
2.0695	433.9077
2.0749	389.6497
2.0803	358.2491
2.0857	354.7621
2.0911	376.2405
2.0965	386.0125
2.1019	361.6776
2.1073	335.8073
2.1127	333.0947
2.1181	358.1245
2.1235	352.8371
2.1289	367.3479
2.1343	398.0647
2.1397	370.6562
2.1451	343.3396
2.1505	343.9726
2.1559	352.7358
2.1613	320.6144
2.1667	310.1692
2.1721	308.3476
2.1775	302.9574
2.1829	282.4505
2.1883	245.9034
2.1937	243.6779
2.1991	260.1806
2.2045	264.0683
2.2099	248.9498
2.2153	233.3952
2.2207	225.3522
2.2261	224.5632
2.2315	209.1019
2.2369	196.2347
2.2423	207.927
2.2477	234.0117
2.2531	189.2735
2.2585	203.4988
2.2639	234.1553
2.2693	247.7304
2.2747	237.5806
2.2801	209.2665
2.2855	164.0383
2.2909	128.1233
2.2963	153.5202
2.3017	164.9212
2.3071	156.4512
2.3125	122.8067
2.3179	61.6515
2.3233	48.4385
2.3287	84.7877
2.3341	125.5897
2.3395	121.5134
2.3449	130.1804
2.3503	116.0543
2.3557	105.2066
2.3611	122.0361
2.3665	109.245
2.3719	71.2146
2.3773	72.061
2.3827	130.2445
2.3881	105.5577
2.3935	110.4131
2.3989	84.9815
2.4043	27.5526
2.4097	80.2794
2.4151	106.7238
2.4205	107.5295
2.4259	89.2622
2.4313	54.347
2.4367	36.7403
2.4421	48.3626
2.4475	69.6653
2.4529	56.9618
2.4583	22.8295
2.4637	41.5711
2.4691	76.8064
2.4745	53.7667
2.4799	58.3281
2.4853	46.349
2.4907	32.6612
2.4961	42.2617
2.5015	42.0809
2.5069	57.97
2.5123	49.7263
2.5177	6.1891
2.5231	68.9396
2.5285	101.9539
2.5339	74.0568
2.5393	2.0243
2.5447	-10.77
2.5501	1.8726
2.5555	19.7389
2.5609	24.2687
2.5663	-5.0696
2.5717	43.194
2.5771	50.1986
2.5825	-0.3908
2.5879	-20.022
2.5933	24.8101
2.5987	30.2629
2.6041	6.2991
2.6095	19.2879
2.6149	-6.921
2.6203	-17.5015
2.6257	-12.0728
2.6311	-5.7068
2.6365	21.0213
2.6419	1.2091
2.6473	-15.9187
2.6527	15.2356
2.6581	-5.9243
2.6635	0.4994
2.6689	19.526
2.6743	24.7937
2.6797	1.6586
2.6851	-11.3829
2.6905	-30.5119
2.6959	-53.7544
2.7013	-36.1351
2.7067	-51.6882
2.7121	-44.8353
2.7175	-18.9943
2.7229	-50.1251
2.7283	-10.8406
2.7337	-10.1534
2.7391	-38.2831
2.7445	-0.2176
2.7499	4.0618
2.7553	0.9166
2.7607	-0.8467
2.7661	-7.6655
2.7715	-50.7125
2.7769	-34.2694
2.7823	-0.3695
2.7877	-16.0228
2.7931	-38.4182
2.7985	-49.9108
2.8039	-30.6618
2.8093	12.3685
2.8147	-31.0912
2.8201	-38.615
2.8255	-30.8539
2.8309	-38.6588
2.8363	-70.4726
2.8417	-23.9335
2.8471	-2.1612
2.8525	-48.4677
2.8579	-97.9553
2.8633	-76.045
2.8687	-25.6976
2.8741	-3.7611
2.8795	-74.7242
2.8849	-59.9026
2.8903	-45.7842
2.8957	-47.6351
2.9011	-39.1302
2.9065	-47.9133
2.9119	-62.0769
2.9173	-74.4775
2.9227	-79.249
2.9281	-71.2617
2.9335	-65.481
2.9389	-58.5396
2.9443	-44.5202
2.9497	-30.8796
2.9551	-61.168
2.9605	-87.297
2.9659	-70.9006
2.9713	-42.7863
2.9767	-89.7368
2.9821	-124.4358
2.9875	-105.873
2.9929	-98.6881
2.9983	-63.225
3.0037	-49.8855
3.0091	-66.2891
3.0145	-64.7283
3.0199	-49.4962
3.0253	-58.5973
3.0307	-88.3287
3.0361	-104.199
3.0415	-99.3254
3.0469	-66.4042
3.0523	-31.5089
3.0577	-35.1807
3.0631	-62.4953
3.0685	-89.5883
3.0739	-108.1183
3.0793	-114.2548
3.0847	-111.9633
3.0901	-106.7936
3.0955	-89.5821
3.1009	-61.995
3.1063	-76.6365
3.1117	-70.8814
3.1171	-58.0442
3.1225	-47.7987
3.1279	-21.8611
3.1333	-22.537
3.1387	-47.1402
3.1441	-74.8093
3.1495	-57.0665
3.1549	-23.1719
3.1603	-7.5308
3.1657	-3.5381
3.1711	29.7623
3.1765	56.5379
3.1819	71.1711
3.1873	75.4083
3.1927	74.5653
3.1981	82.3665
3.2035	66.1526
3.2089	54.5876
3.2143	88.0656
3.2197	100.5548
3.2251	77.413
3.2305	42.6107
3.2359	29.3341
3.2413	72.2408
3.2467	134.5102
3.2521	136.687
3.2575	59.4585
3.2629	77.89
3.2683	63.1583
3.2737	67.5054
3.2791	111.7074
3.2845	118.965
3.2899	87.1295
3.2953	54.002
3.3007	41.0449
3.3061	55.8603
3.3115	80.4025
3.3169	73.5687
3.3223	54.5932
3.3277	84.54
3.3331	115.9233
3.3385	98.2903
3.3439	54.214
3.3493	36.7732
3.3547	50.7237
3.3601	57.5265
3.3655	37.0805
3.3709	-6.2687
3.3763	37.4977
3.3817	24.939
3.3871	9.4357
3.3925	40.6576
3.3979	16.169
3.4033	34.1966
3.4087	56.7518
3.4141	44.9853
3.4195	0.2554
3.4249	41.702
3.4303	63.5143
3.4357	29.9664
3.4411	24.9487
3.4465	24.1282
3.4519	19.0694
3.4573	11.0815
3.4627	5.3961
3.4681	-30.4086
3.4735	-3.1189
3.4789	60.2424
3.4843	66.5471
3.4897	54.0859
3.4951	35.8696
3.5005	20.0591
3.5059	16.2013
3.5113	37.2732
3.5167	63.4461
3.5221	85.8147
3.5275	95.2052
3.5329	74.2812
3.5383	72.0048
3.5437	77.5425
3.5491	84.4474
3.5545	119.4025
3.5599	89.2599
3.5653	51.555
3.5707	50.4568
3.5761	84.9906
3.5815	76.2595
3.5869	64.5686
3.5923	60.9926
3.5977	41.197
3.6031	69.7115
3.6085	80.7504
3.6139	72.0365
3.6193	81.4998
3.6247	37.3931
3.6301	34.3174
3.6355	46.5493
3.6409	9.9546
3.6463	44.711
3.6517	17.6156
3.6571	-21.9466
3.6625	7.7867
3.6679	31.5695
3.6733	24.5906
3.6787	27.0524
3.6841	57.9852
3.6895	24.2098
3.6949	42.4555
3.7003	58.205
3.7057	39.1548
3.7111	48.1531
3.7165	19.0226
3.7219	0.7115
3.7273	13.03
3.7327	21.6337
3.7381	5.155
3.7435	-7.5675
3.7489	-9.8855
3.7543	-15.7666
3.7597	-28.3267
3.7651	-33.8953
3.7705	-30.2025
3.7759	-20.9705
3.7813	-12.1501
3.7867	-23.1242
3.7921	-27.6601
3.7975	-6.4353
3.8029	-95.3089
3.8083	-72.1903
3.8137	-24.5425
3.8191	-61.1055
3.8245	-46.2254
3.8299	-41.0567
3.8353	-29.2686
3.8407	2.1536
3.8461	14.1254
3.8515	-9.1803
3.8569	-41.6235
3.8623	-43.844
3.8677	42.0514
3.8731	20.5899
3.8785	-19.7114
3.8839	-26.0381
3.8893	-0.3238
3.8947	-11.6
3.9001	-4.5753
3.9055	20.0227
3.9109	21.6298
3.9163	37.1017
3.9217	22.5303
3.9271	-4.5708
3.9325	-0.7093
3.9379	17.7296
3.9433	18.9799
3.9487	23.8134
3.9541	56.8901
3.9595	69.4931
3.9649	67.0226
3.9703	41.4565
3.9757	21.8902
3.9811	175.9399
3.9865	319.6238
3.9919	503.4806
3.9973	821.7546
4.0027	1388.1228
4.0081	2174.3864
4.0135	3128.5448
4.0189	4245.5371
4.0243	5536.281
4.0297	6753.0683
4.0351	7831.5827
4.0405	8690.4747
4.0459	9174.0317
4.0513	9247.0502
4.0567	8924.0793
4.0621	8213.0268
4.0675	7111.9414
4.0729	5965.3077
4.0783	4836.2941
4.0837	3742.6413
4.0891	2722.6676
4.0945	1923.6164
4.0999	1346.982
4.1053	908.2318
4.1107	559.525
4.1161	366.6464
4.1215	244.6428
4.1269	162.1026
4.1323	109.187
4.1377	76.2681
4.1431	77.0488
4.1485	82.4029
4.1539	69.1266
4.1593	26.0103
4.1647	-0.5662
4.1701	-3.9324
4.1755	9.9764
4.1809	21.7921
4.1863	20.8302
4.1917	2.293
4.1971	-17.6808
4.2025	-8.007
4.2079	1.2583
4.2133	14.3351
4.2187	13.3756
4.2241	-25.1094
4.2295	-43.8151
4.2349	-6.9476
4.2403	16.2642
4.2457	-34.6024
4.2511	7.7365
4.2565	5.8807
4.2619	-9.6721
4.2673	10.8625
4.2727	59.1323
4.2781	44.5745
4.2835	15.2013
4.2889	4.1101
4.2943	-17.1165
4.2997	-26.6662
4.3051	-11.188
4.3105	11.7607
4.3159	-16.782
4.3213	33.893
4.3267	48.5765
4.3321	8.6634
4.3375	-9.1653
4.3429	5.6851
4.3483	-0.3059
4.3537	-29.6619
4.3591	-57.9568
4.3645	-81.5604
4.3699	-56.176
4.3753	-10.8533
4.3807	4.8468
4.3861	0.8515
4.3915	4.5606
4.3969	14.247
4.4023	21.7054
4.4077	19.8292
4.4131	-22.0553
4.4185	-30.8387
4.4239	25.7694
4.4293	18.0803
4.4347	-10.6702
4.4401	-8.5919
4.4455	20.4615
4.4509	-20.9643
4.4563	4.5476
4.4617	16.1785
4.4671	-4.0843
4.4725	5.8702
4.4779	-25.5649
4.4833	-39.8938
4.4887	-27.7629
4.4941	-18.1308
4.4995	-32.1829
4.5049	-4.196
4.5103	32.3138
4.5157	6.8396
4.5211	-17.7373
4.5265	-35.4066
4.5319	-36.1987
4.5373	-14.5034
4.5427	-11.9942
4.5481	-5.8379
4.5535	-5.7989
4.5589	-12.8584
4.5643	23.9748
4.5697	-3.9005
4.5751	-26.3156
4.5805	-1.6142
4.5859	2.3679
4.5913	-10.0817
4.5967	-35.2088
4.6021	-54.3882
4.6075	-23.2429
4.6129	-6.8091
4.6183	-7.5722
4.6237	-15.4891
4.6291	-14.048
4.6345	-26.8696
4.6399	-5.1569
4.6453	13.0985
4.6507	-47.8456
4.6561	-44.6564
4.6615	-41.7846
4.6669	-46.7082
4.6723	-41.4844
4.6777	-8.8074
4.6831	-21.5121
4.6885	-45.8315
4.6939	-39.2643
4.6993	-32.682
4.7047	-1.7304
4.7101	12.1908
4.7155	-12.2777
4.7209	-9.9231
4.7263	8.6185
4.7317	23.0496
4.7371	23.454
4.7425	16.3468
4.7479	14.1418
4.7533	22.1631
4.7587	28.1271
4.7641	1.9729
4.7695	12.4474
4.7749	8.8489
4.7803	-19.4711
4.7857	-49.2408
4.7911	-36.2099
4.7965	-10.3229
4.8019	2.9397
4.8073	-13.4321
4.8127	-3.5631
4.8181	-6.0228
4.8235	-19.8986
4.8289	-22.493
4.8343	44.6236
4.8397	22.4117
4.8451	-8.0717
4.8505	24.1175
4.8559	-2.0297
4.8613	-18.9433
4.8667	-10.8201
4.8721	10.7308
4.8775	-10.7806
4.8829	5.2337
4.8883	2.656
4.8937	-23.6315
4.8991	5.3202
4.9045	-15.6431
4.9099	-6.5193
4.9153	30.2856
4.9207	14.1667
4.9261	15.3323
4.9315	12.0624
4.9369	0.5416
4.9423	-6.4672
4.9477	27.655
4.9531	39.5698
4.9585	26.594
4.9639	5.8266
4.9693	-13.9404
4.9747	-19.2582
4.9801	-15.7491
4.9855	-13.2698
4.9909	-23.6261
4.9963	-27.0384
5.0017	-7.3039
5.0071	25.025
5.0125	-15.393
5.0179	-27.5663
5.0233	-15.6513
5.0287	-3.0452
5.0341	-28.638
5.0395	-14.8932
5.0449	-1.2954
5.0503	6.6361
5.0557	42.6287
5.0611	12.5387
5.0665	-15.099
5.0719	-19.004
5.0773	-13.1079
5.0827	-17.4492
5.0881	-37.912
5.0935	-50.3204
5.0989	-18.9831
5.1043	27.9021
5.1097	26.5295
5.1151	12.9626
5.1205	36.8108
5.1259	55.1419
5.1313	19.4544
5.1367	-38.1358
5.1421	-69.8457
5.1475	-20.5236
5.1529	13.3851
5.1583	0.2012
5.1637	-49.2929
5.1691	-44.3039
5.1745	-42.3088
5.1799	-38.7567
5.1853	-24.8879
5.1907	3.0291
5.1961	7.3838
5.2015	-6.293
5.2069	-21.6144
5.2123	-10.1574
5.2177	27.9684
5.2231	27.7418
5.2285	12.1909
5.2339	44.7061
5.2393	41.733
5.2447	56.1329
5.2501	51.2525
5.2555	-21.7105
5.2609	-26.4242
5.2663	-22.4887
5.2717	-26.0053
5.2771	-33.391
5.2825	-13.9982
5.2879	-4.7128
5.2933	2.8552
5.2987	15.2945
5.3041	14.0622
5.3095	9.4988
5.3149	-2.5705
5.3203	-18.9638
5.3257	-17.8393
5.3311	-8.2784
5.3365	-2.2401
5.3419	-1.696
5.3473	1.0385
5.3527	2.1076
5.3581	-13.939
5.3635	-23.3211
5.3689	20.6222
5.3743	21.4799
5.3797	4.9018
5.3851	-17.1975
5.3905	-37.3177
5.3959	-24.5434
5.4013	-0.3899
5.4067	-1.1224
5.4121	-49.4051
5.4175	-55.318
5.4229	-32.1497
5.4283	-22.2563
5.4337	-42.554
5.4391	-10.3277
5.4445	5.9789
5.4499	6.0913
5.4553	-1.8467
5.4607	-5.4271
5.4661	56.8276
5.4715	60.0462
5.4769	-16.8207
5.4823	-31.0888
5.4877	-31.1103
5.4931	-15.9232
5.4985	2.075
5.5039	-6.591
5.5093	-9.4132
5.5147	-12.1975
5.5201	-24.6125
5.5255	-52.0313
5.5309	-36.8942
5.5363	-17.6999
5.5417	0.0587
5.5471	17.1099
5.5525	-4.2881
5.5579	-17.4716
5.5633	-20.3457
5.5687	-21.7296
5.5741	-30.1394
5.5795	-26.4017
5.5849	-9.9326
5.5903	13.341
5.5957	22.2581
5.6011	6.7252
5.6065	-4.7621
5.6119	-3.706
5.6173	-18.4951
5.6227	-16.2632
5.6281	4.4429
5.6335	19.7587
5.6389	-19.9071
5.6443	-16.5243
5.6497	-5.6062
5.6551	-9.1893
5.6605	-32.2861
5.6659	-8.9229
5.6713	-3.7074
5.6767	-6.5203
5.6821	16.4655
5.6875	-5.9576
5.6929	-2.9011
5.6983	3.9498
5.7037	-22.8257
5.7091	-41.2322
5.7145	-23.7845
5.7199	-13.8684
5.7253	-38.9429
5.7307	-28.6738
5.7361	-25.7309
5.7415	-16.1002
5.7469	5.8623
5.7523	8.1291
5.7577	0.1375
5.7631	8.4803
5.7685	24.773
5.7739	-5.7667
5.7793	23.5785
5.7847	24.4502
5.7901	-7.2551
5.7955	3.4536
5.8009	9.9911
5.8063	20.3191
5.8117	24.4119
5.8171	4.9828
5.8225	14.3545
5.8279	31.4627
5.8333	42.5696
5.8387	35.4221
5.8441	1.9143
5.8495	3.4945
5.8549	14.7317
5.8603	3.4044
5.8657	-3.2676
5.8711	5.025
5.8765	30.0933
5.8819	63.2043
5.8873	63.1168
5.8927	46.4919
5.8981	53.2671
5.9035	85.1097
5.9089	75.4005
5.9143	87.1017
5.9197	101.2291
5.9251	97.9012
5.9305	61.8392
5.9359	45.0871
5.9413	42.0265
5.9467	48.6711
5.9521	63.3121
5.9575	69.4086
5.9629	59.3523
5.9683	48.9761
5.9737	60.6218
5.9791	66.5132
5.9845	82.457
5.9899	80.3662
5.9953	36.5022
6.0007	36.9486
6.0061	56.4789
6.0115	62.6154
6.0169	37.1773
6.0223	14.7463
6.0277	16.3432
6.0331	49.5418
6.0385	103.3333
6.0439	117.6984
6.0493	92.9194
6.0547	132.2711
6.0601	240.26
6.0655	287.4697
6.0709	517.0894
6.0763	896.0356
6.0817	1439.3863
6.0871	2230.7808
6.0925	3208.2574
6.0979	4365.6182
6.1033	5559.4617
6.1087	6571.3412
6.1141	7549.2262
6.1195	8371.3054
6.1249	9065.2498
6.1303	9668.4716
6.1357	10047.2736
6.1411	10035.7118
6.1465	9591.4444
6.1519	8411.8143
6.1573	6754.8884
6.1627	4837.8343
6.1681	3082.7938
6.1735	1779.6882
6.1789	961.2704
6.1843	475.1977
6.1897	218.319
6.1951	115.4352
6.2005	91.3317
6.2059	32.8892
6.2113	56.8736
6.2167	42.9866
6.2221	24.6688
6.2275	-36.9038
6.2329	-14.0132
6.2383	21.1005
6.2437	29.7557
6.2491	23.3258
6.2545	21.6818
6.2599	16.7784
6.2653	69.8106
6.2707	55.7823
6.2761	50.5086
6.2815	62.7314
6.2869	100.3917
6.2923	51.9296
6.2977	56.9003
6.3031	33.2478
6.3085	38.5885
6.3139	23.531
6.3193	-40.7888
6.3247	-1.8836
6.3301	-21.2941
6.3355	-10.5021
6.3409	21.1748
6.3463	-4.1174
6.3517	-38.9018
6.3571	-27.957
6.3625	-1.3487
6.3679	-7.7233
6.3733	-7.7787
6.3787	-1.4151
6.3841	13.469
6.3895	14.2001
6.3949	29.6708
6.4003	1.9778
6.4057	-4.2522
6.4111	-39.2445
6.4165	-60.8538
6.4219	-70.5578
6.4273	-38.7627
6.4327	-42.31
6.4381	-35.9424
6.4435	-7.9114
6.4489	-2.083
6.4543	-42.3779
6.4597	-50.7712
6.4651	-55.077
6.4705	-80.136
6.4759	-34.5735
6.4813	-19.5297
6.4867	19.3589
6.4921	-29.7068
6.4975	-26.6311
6.5029	-44.9648
6.5083	-53.7297
6.5137	-49.491
6.5191	-62.681
6.5245	-11.0589
6.5299	0.6182
6.5353	-3.0494
6.5407	-11.0131
6.5461	-69.5544
6.5515	-32.203
6.5569	-34.1156
6.5623	-14.8705
6.5677	-56.3277
6.5731	-53.6399
6.5785	-15.0958
6.5839	2.6941
6.5893	-37.3527
6.5947	-48.0255
6.6001	-23.4234
6.6055	-35.4879
6.6109	-46.1045
6.6163	-54.6987
6.6217	-37.9793
6.6271	-57.2115
6.6325	-84.6675
6.6379	-44.739
6.6433	9.128
6.6487	14.0871
6.6541	-62.0288
6.6595	-31.3777
6.6649	-14.4409
6.6703	17.5316
6.6757	2.4101
6.6811	-10.2165
6.6865	-15.2381
6.6919	-18.0449
6.6973	-28.7145
6.7027	-34.3626
6.7081	-36.3455
6.7135	19.7808
6.7189	-3.2848
6.7243	-2.3061
6.7297	-24.9981
6.7351	-7.2033
6.7405	-10.9053
6.7459	-18.2142
6.7513	-40.6585
6.7567	5.4954
6.7621	30.2113
6.7675	10.6809
6.7729	-37.2577
6.7783	-14.9123
6.7837	12.0164
6.7891	-25.6394
6.7945	5.6299
6.7999	42.0422
6.8053	41.8097
6.8107	31.4295
6.8161	15.8606
6.8215	23.0034
6.8269	34.2631
6.8323	70.8242
6.8377	66.2401
6.8431	91.6443
6.8485	120.5404
6.8539	142.6024
6.8593	138.3102
6.8647	139.8607
6.8701	100.9775
6.8755	114.731
6.8809	120.2199
6.8863	131.0505
6.8917	202.2886
6.8971	194.6789
6.9025	251.3326
6.9079	217.7517
6.9133	228.4165
6.9187	314.0435
6.9241	314.8504
6.9295	304.7065
6.9349	284.7335
6.9403	274.7171
6.9457	244.7984
6.9511	253.6476
6.9565	232.9486
6.9619	204.2767
6.9673	223.2171
6.9727	219.2953
6.9781	175.0993
6.9835	213.1506
6.9889	221.8522
6.9943	230.2449
6.9997	198.7435
7.0051	253.1819
7.0105	258.7465
7.0159	245.797
7.0213	313.7429
7.0267	251.826
7.0321	260.5396
7.0375	300.597
7.0429	335.452
7.0483	358.4698
7.0537	414.1549
7.0591	501.0639
7.0645	631.3099
7.0699	730.9522
7.0753	872.7667
7.0807	1001.4838
7.0861	1052.1559
7.0915	1039.2662
7.0969	1119.9467
7.1023	1213.959
7.1077	1284.2039
7.1131	1415.5822
7.1185	1654.5717
7.1239	1935.5917
7.1293	2137.8614
7.1347	2181.9293
7.1401	2126.1916
7.1455	1967.0011
7.1509	1795.468
7.1563	1587.1656
7.1617	1368.3379
7.1671	1173.3536
7.1725	1151.5003
7.1779	1189.8401
7.1833	1210.0856
7.1887	1348.5158
7.1941	1432.9272
7.1995	1433.3439
7.2049	1431.319
7.2103	1430.3171
7.2157	1442.2584
7.2211	1512.386
7.2265	1674.1381
7.2319	1949.3124
7.2373	2269.2156
7.2427	2763.7862
7.2481	3388.8886
7.2535	4127.2208
7.2589	4774.9212
7.2643	5294.3119
7.2697	5873.817
7.2751	6367.9723
7.2805	6895.2534
7.2859	7717.3899
7.2913	8575.9185
7.2967	9561.0129
7.3021	10313.583
7.3075	10686.7978
7.3129	10738.1724
7.3183	10123.8243
7.3237	9273.2533
7.3291	7761.6667
7.3345	6086.8962
7.3399	4552.6621
7.3453	3532.5756
7.3507	2926.9099
7.3561	2686.9098
7.3615	2790.5062
7.3669	3171.146
7.3723	3716.9499
7.3777	4238.4048
7.3831	4629.475
7.3885	4873.0797
7.3939	4891.4036
7.3993	4770.0172
7.4047	4589.3817
7.4101	4418.455
7.4155	4383.0083
7.4209	4598.5159
7.4263	4885.4997
7.4317	5562.8746
7.4371	6503.1805
7.4425	7205.0587
7.4479	8066.2123
7.4533	8850.7447
7.4587	9862.6347
7.4641	11557.0692
7.4695	14529.2628
7.4749	18908.3161
7.4803	24153.4505
7.4857	30396.042
7.4911	35516.1612
7.4965	38951.7197
7.5019	41183.2505
7.5073	42085.8954
7.5127	41596.4575
7.5181	39384.6648
7.5235	32988.0064
7.5289	22126.7183
7.5343	11561.1434
7.5397	4655.2212
7.5451	1972.9297
7.5505	1188.2516
7.5559	932.4395
7.5613	786.5298
7.5667	612.7496
7.5721	472.832
7.5775	431.0922
7.5829	427.7825
7.5883	444.2587
7.5937	483.3649
7.5991	473.4527
7.6045	526.536
7.6099	594.888
7.6153	735.1468
7.6207	849.7529
7.6261	1059.1063
7.6315	1206.3672
7.6369	1342.616
7.6423	1415.9224
7.6477	1467.8894
7.6531	1454.3677
7.6585	1394.4294
7.6639	1282.7043
7.6693	1165.0141
7.6747	1146.0966
7.6801	1301.5576
7.6855	1497.0881
7.6909	1798.9621
7.6963	2037.8945
7.7017	2324.5011
7.7071	2452.1697
7.7125	2396.806
7.7179	2171.5047
7.7233	1734.78
7.7287	1174.6807
7.7341	674.4406
7.7395	338.3869
7.7449	149.3658
7.7503	112.6951
7.7557	92.3053
7.7611	80.2829
7.7665	124.2589
7.7719	84.5626
7.7773	107.8416
7.7827	93.161
7.7881	64.0309
7.7935	90.1776
7.7989	53.2654
7.8043	77.4098
7.8097	19.3596
7.8151	43.0056
7.8205	40.0702
7.8259	24.1572
7.8313	30.481
7.8367	24.6521
7.8421	35.1627
7.8475	13.2003
7.8529	2.4886
7.8583	2.9249
7.8637	-7.4476
7.8691	-9.7435
7.8745	-9.4473
7.8799	-32.2039
7.8853	-42.7684
7.8907	-31.9966
7.8961	-1.4194
7.9015	-2.5562
7.9069	-9.8493
7.9123	-21.5699
7.9177	-21.8446
7.9231	-33.6152
7.9285	-12.4916
7.9339	-8.6986
7.9393	-37.3853
7.9447	-4.8667
7.9501	24.934
7.9555	-1.8294
7.9609	-8.7858
7.9663	-3.5312
7.9717	13.152
7.9771	17.1678
7.9825	-20.6438
7.9879	16.8661
7.9933	9.068
7.9987	-29.401
8.0041	-49.5324
8.0095	-25.2611
8.0149	-22.7246
8.0203	-80.726
8.0257	-16.8762
8.0311	-20.9584
8.0365	-23.7468
8.0419	9.3705
8.0473	0.3101
8.0527	-29.1115
8.0581	-42.5994
8.0635	-10.6109
8.0689	-20.6888
8.0743	37.4461
8.0797	-7.1993
8.0851	-27.8542
8.0905	-24.973
8.0959	10.7087
8.1013	-16.8649
8.1067	-3.4802
8.1121	-36.758
8.1175	-11.1002
8.1229	-2.5201
8.1283	29.4571
8.1337	3.9705
8.1391	-33.6651
8.1445	-15.3904
8.1499	-59.8287
8.1553	-32.753
8.1607	8.0823
8.1661	-13.7366
8.1715	-24.0364
8.1769	-45.1002
8.1823	-20.6731
8.1877	12.1886
8.1931	-27.1779
8.1985	-19.371
8.2039	-15.5865
8.2093	-28.8134
8.2147	0.2452
8.2201	-14.8419
8.2255	-13.8416
8.2309	-26.3281
8.2363	-60.0582
8.2417	-34.7943
8.2471	-13.8482
8.2525	-8.881
8.2579	-7.2686
8.2633	-55.8838
8.2687	-18.1313
8.2741	27.6622
8.2795	-19.2722
8.2849	-7.0918
8.2903	-14.5969
8.2957	19.0351
8.3011	14.4809
8.3065	35.8428
8.3119	43.7671
8.3173	7.4476
8.3227	20.6552
8.3281	15.0113
8.3335	30.1505
8.3389	-8.3882
8.3443	4.1949
8.3497	23.8992
8.3551	6.1402
8.3605	2.5704
8.3659	29.8011
8.3713	-5.0873
8.3767	9.2066
8.3821	26.1162
8.3875	-11.3898
8.3929	8.6319
8.3983	-2.3773
8.4037	0.1824
8.4091	12.6167
8.4145	-1.2685
8.4199	20.6834
8.4253	56.8274
8.4307	63.1284
8.4361	65.4497
8.4415	52.5012
8.4469	30.0984
8.4523	16.5122
8.4577	19.3359
8.4631	29.529
8.4685	59.5668
8.4739	56.1155
8.4793	40.6522
8.4847	77.4328
8.4901	59.368
8.4955	91.1369
8.5009	88.3133
8.5063	97.2676
8.5117	112.7845
8.5171	142.5003
8.5225	128.497
8.5279	144.667
8.5333	122.052
8.5387	108.4321
8.5441	142.0055
8.5495	189.467
8.5549	194.5313
8.5603	235.5295
8.5657	265.3475
8.5711	236.4648
8.5765	213.4425
8.5819	268.2191
8.5873	270.006
8.5927	315.2089
8.5981	384.2693
8.6035	443.7655
8.6089	420.8689
8.6143	460.8857
8.6197	506.6165
8.6251	568.5855
8.6305	571.3743
8.6359	578.9241
8.6413	648.0947
8.6467	761.8137
8.6521	920.137
8.6575	956.8598
8.6629	1012.5609
8.6683	1027.3871
8.6737	1034.2848
8.6791	1107.0056
8.6845	1251.6484
8.6899	1399.8264
8.6953	1593.639
8.7007	1837.5536
8.7061	2062.6299
8.7115	2249.4484
8.7169	2477.0366
8.7223	2720.1813
8.7277	2858.4639
8.7331	3011.932
8.7385	3222.4593
8.7439	3499.8366
8.7493	3902.1637
8.7547	4436.4439
8.7601	5117.5311
8.7655	5842.1327
8.7709	6232.7654
8.7763	6417.0167
8.7817	6582.2833
8.7871	7106.4862
8.7925	8028.7739
8.7979	9247.5571
8.8033	11307.185
8.8087	13895.931
8.8141	15517.0479
8.8195	15945.824
8.8249	14967.6732
8.8303	13298.6717
8.8357	12407.9079
8.8411	12406.5129
8.8465	13464.2817
8.8519	17126.414
8.8573	24736.1828
8.8627	34127.0738
8.8681	40389.0691
8.8735	40001.3169
8.8789	33495.383
8.8843	23369.6206
8.8897	13505.3522
8.8951	6844.4917
8.9005	3539.5637
8.9059	2127.4136
8.9113	1571.7611
8.9167	1312.4343
8.9221	1142.3828
8.9275	1050.5582
8.9329	976.407
8.9383	904.0825
8.9437	826.5642
8.9491	836.6239
8.9545	833.8746
8.9599	773.5376
8.9653	776.674
8.9707	767.5056
8.9761	724.5552
8.9815	678.0479
8.9869	761.6528
8.9923	758.951
8.9977	726.485
9.0031	724.8749
9.0085	796.0358
9.0139	863.99
9.0193	956.1886
9.0247	1156.8243
9.0301	1467.5987
9.0355	1809.5295
9.0409	2257.0578
9.0463	2695.4162
9.0517	3141.1333
9.0571	3552.2624
9.0625	3777.5589
9.0679	3854.1529
9.0733	3450.8208
9.0787	2714.6898
9.0841	1850.4113
9.0895	1112.3468
9.0949	649.289
9.1003	376.334
9.1057	327.2127
9.1111	253.9247
9.1165	247.5907
9.1219	287.1925
9.1273	352.2278
9.1327	497.3234
9.1381	661.3474
9.1435	760.1286
9.1489	796.9709
9.1543	727.6907
9.1597	515.2433
9.1651	302.054
9.1705	164.6153
9.1759	92.2001
9.1813	81.91
9.1867	47.9265
9.1921	13.7684
9.1975	-23.1602
9.2029	-8.4983
9.2083	6.248
9.2137	19.3257
9.2191	-0.3102
9.2245	-7.8946
9.2299	-1.3495
9.2353	-9.0638
9.2407	5.9235
9.2461	-5.4542
9.2515	-12.3086
9.2569	-14.2393
9.2623	-11.241
9.2677	11.2894
9.2731	-34.0177
9.2785	6.2882
9.2839	-7.3443
9.2893	22.1082
9.2947	4.8719
9.3001	-10.3905
9.3055	1.9673
9.3109	-27.8905
9.3163	25.29
9.3217	-1.0009
9.3271	-25.7893
9.3325	-19.0084
9.3379	24.6067
9.3433	17.0768
9.3487	21.0035
9.3541	23.7857
9.3595	10.7071
9.3649	9.8082
9.3703	-8.9581
9.3757	-33.0338
9.3811	-12.5399
9.3865	32.2105
9.3919	18.9352
9.3973	0.2141
9.4027	-18.7259
9.4081	-19.8587
9.4135	12.4653
9.4189	-9.623
9.4243	-7.2809
9.4297	0.5264
9.4351	16.9373
9.4405	-21.8452
9.4459	-4.5114
9.4513	-15.1675
9.4567	-62.052
9.4621	-8.49
9.4675	29.5635
9.4729	7.7597
9.4783	1.3528
9.4837	-13.4994
9.4891	-30.8382
9.4945	-8.1755
9.4999	24.531
9.5053	38.1861
9.5107	1.9351
9.5161	8.5503
9.5215	-14.9135
9.5269	-21.5168
9.5323	-15.4054
9.5377	-17.7173
9.5431	-3.7451
9.5485	-5.7423
9.5539	6.4543
9.5593	-4.1511
9.5647	8.8399
9.5701	2.6569
9.5755	38.8223
9.5809	28.2674
9.5863	9.2629
9.5917	-3.8977
9.5971	-16.5446
9.6025	18.4145
9.6079	-14.2426
9.6133	-14.4995
9.6187	15.0023
9.6241	-27.4027
9.6295	-21.4767
9.6349	14.035
9.6403	10.924
9.6457	17.6579
9.6511	4.4207
9.6565	-1.4687
9.6619	-5.547
9.6673	-20.0571
9.6727	6.1452
9.6781	-2.2575
9.6835	-54.2257
9.6889	-28.2783
9.6943	9.8965
9.6997	-21.6763
9.7051	-18.8928
9.7105	7.3225
9.7159	0.1968
9.7213	-45.8375
9.7267	-0.9008
9.7321	1.0872
9.7375	-14.6948
9.7429	20.3718
9.7483	-2.1046
9.7537	18.9528
9.7591	-23.4937
9.7645	-36.914
9.7699	-6.0877
9.7753	45.7649
9.7807	-11.0696
9.7861	-14.9878
9.7915	-5.3031
9.7969	-13.4902
9.8023	5.9085
9.8077	-16.9983
9.8131	-17.1115
9.8185	-20.5882
9.8239	-43.0694
9.8293	-24.1689
9.8347	-5.4858
9.8401	10.3644
9.8455	18.6556
9.8509	21.7007
9.8563	34.8822
9.8617	-17.8872
9.8671	-38.1835
9.8725	-12.7546
9.8779	3.1497
9.8833	12.5463
9.8887	14.9253
9.8941	-15.9243
9.8995	-17.5813
9.9049	-8.3057
9.9103	6.7313
9.9157	12.3428
9.9211	17.7955
9.9265	-4.3891
9.9319	-26.8434
9.9373	-43.2836
9.9427	-3.8915
9.9481	-16.0642
9.9535	-37.9184
9.9589	-33.5677
9.9643	3.5914
9.9697	5.9947
9.9751	41.2628
9.9805	5.1545
9.9859	-11.098
9.9913	15.493
9.9967	28.2265
10.0021	35.9687
10.0075	37.4514
10.0129	45.8679
10.0183	46.7975
10.0237	1.5689
10.0291	43.1678
10.0345	50.8657
10.0399	72.3631
10.0453	55.3999
10.0507	56.411
10.0561	36.4955
10.0615	36.5693
10.0669	57.7362
10.0723	71.2644
10.0777	42.6445
10.0831	75.0886
10.0885	46.603
10.0939	52.9622
10.0993	78.2388
10.1047	99.7276
10.1101	111.1327
10.1155	154.5223
10.1209	260.5587
10.1263	467.6325
10.1317	815.7107
10.1371	1435.2194
10.1425	2292.9284
10.1479	3444.1575
10.1533	4767.2487
10.1587	5937.7062
10.1641	7021.9917
10.1695	7442.5265
10.1749	7142.6357
10.1803	6246.7217
10.1857	5044.7503
10.1911	3726.3631
10.1965	2588.7277
10.2019	1568.945
10.2073	947.581
10.2127	537.9847
10.2181	309.941
10.2235	148.524
10.2289	75.1081
10.2343	36.4718
10.2397	9.6176
10.2451	10.7165
10.2505	8.9819
10.2559	18.1693
10.2613	25.9442
10.2667	9.8049
10.2721	19.067
10.2775	20.2318
10.2829	48.8991
10.2883	12.6769
10.2937	24.8024
10.2991	1.5704
10.3045	3.8338
10.3099	4.2166
10.3153	-7.0077
10.3207	-37.1424
10.3261	2.442
10.3315	-13.0309
10.3369	4.2487
10.3423	-19.0814
10.3477	6.8651
10.3531	-10.6847
10.3585	-7.9722
10.3639	51.2023
10.3693	11.5064
10.3747	-16.4999
10.3801	-4.4424
10.3855	5.9825
10.3909	-15.3186
10.3963	-22.9885
10.4017	-38.6888
10.4071	-46.2232
10.4125	-44.2031
10.4179	-20.8797
10.4233	-11.4683
10.4287	-26.486
10.4341	-1.5265
10.4395	-26.7735
10.4449	-4.2405
10.4503	35.8369
10.4557	-9.0313
10.4611	-28.4801
10.4665	-13.0828
10.4719	-32.6747
10.4773	-18.5632
10.4827	16.1804
10.4881	53.6004
10.4935	25.4236
10.4989	56.2722
10.5043	36.7975
10.5097	45.6807
10.5151	7.2798
10.5205	-24.4774
10.5259	-23.0048
10.5313	-27.7855
10.5367	17.4919
10.5421	-1.1121
10.5475	-35.6083
10.5529	-10.6631
10.5583	16.5796
10.5637	7.8996
10.5691	-2.4525
10.5745	-5.7051
10.5799	12.4582
10.5853	-7.2981
10.5907	-17.5787
10.5961	11.8022
10.6015	10.8674
10.6069	3.6315
10.6123	-11.9133
10.6177	19.0583
10.6231	-5.604
10.6285	-4.5435
10.6339	-7.4517
10.6393	-10.6267
10.6447	-25.0543
10.6501	-56.8078
10.6555	-21.6564
10.6609	6.5481
10.6663	-11.4223
10.6717	31.0022
10.6771	37.6033
10.6825	-26.5642
10.6879	-6.2864
10.6933	0.1272
10.6987	17.3581
10.7041	-12.9468
10.7095	21.345
10.7149	-4.4819
10.7203	-15.8996
10.7257	-6.3487
10.7311	-17.6144
10.7365	-16.7575
10.7419	15.6563
10.7473	28.8885
10.7527	-2.2468
10.7581	-0.7397
10.7635	55.2216
10.7689	16.865
10.7743	-19.5754
10.7797	-28.9566
10.7851	-10.7966
10.7905	0.0024
10.7959	10.3613
10.8013	-6.1205
10.8067	-15.456
10.8121	-3.6285
10.8175	-19.0236
10.8229	3.3949
10.8283	15.4094
10.8337	-12.7214
10.8391	34.0514
10.8445	21.9051
10.8499	-10.3106
10.8553	-16.5965
10.8607	2.2688
10.8661	-16.5969
10.8715	15.573
10.8769	7.4363
10.8823	2.4788
10.8877	1.896
10.8931	24.0184
10.8985	18.2399
10.9039	-25.4488
10.9093	29.6055
10.9147	-21.4374
10.9201	0.9738
10.9255	-5.1685
10.9309	7.6504
10.9363	49.5676
10.9417	38.7842
10.9471	8.1261
10.9525	26.2737
10.9579	21.3592
10.9633	-11.3616
10.9687	-18.056
10.9741	0.8427
10.9795	2.8977
10.9849	-24.0946
10.9903	-43.4298
10.9957	-21.0208
11.0011	30.014
11.0065	19.9104
11.0119	-10.6684
11.0173	-39.3807
11.0227	-59.5813
11.0281	-46.0884
11.0335	-20.0398
11.0389	-13.5167
11.0443	8.4032
11.0497	24.2884
11.0551	56.5482
11.0605	7.6552
11.0659	-14.8589
11.0713	-28.5328
11.0767	-38.9063
11.0821	-19.5955
11.0875	22.2729
11.0929	8.9532
11.0983	14.8374
11.1037	24.686
11.1091	58.3559
11.1145	31.6393
11.1199	50.0749
11.1253	26.6374
11.1307	-7.7435
11.1361	7.1071
11.1415	19.6362
11.1469	-6.6627
11.1523	-20.484
11.1577	24.1815
11.1631	44.49
11.1685	22.7278
11.1739	0.3456
11.1793	-22.7906
11.1847	-13.1898
11.1901	-13.1785
11.1955	-33.8047
11.2009	10.2801
11.2063	-9.1957
11.2117	-13.1568
11.2171	-14.6704
11.2225	-18.836
11.2279	31.6465
11.2333	23.1449
11.2387	-44.4156
11.2441	-16.1934
11.2495	30.0077
11.2549	-26.6984
11.2603	22.8695
11.2657	16.0347
11.2711	-48.663
11.2765	-6.9234
11.2819	21.3909
11.2873	-0.7947
11.2927	-46.9646
11.2981	-33.1353
11.3035	9.0441
11.3089	-0.0608
11.3143	-4.8945
11.3197	16.1673
11.3251	-15.2815
11.3305	-10.8047
11.3359	-18.6409
11.3413	7.5632
11.3467	6.8388
11.3521	-10.1063
11.3575	-1.0862
11.3629	33.618
11.3683	5.5736
11.3737	-32.5319
11.3791	1.0847
11.3845	22.9288
11.3899	-7.7421
11.3953	4.5392
11.4007	25.5594
11.4061	-0.2009
11.4115	4.1183
11.4169	-27.4424
11.4223	-15.4987
11.4277	-6.0317
11.4331	35.3757
11.4385	9.2307
11.4439	24.6396
11.4493	-35.3659
11.4547	-26.9411
11.4601	6.2398
11.4655	-18.6266
11.4709	-12.956
11.4763	-8.8113
11.4817	10.0352
11.4871	10.2464
11.4925	6.3377
11.4979	24.2289
11.5033	-13.0915
11.5087	-4.96
11.5141	-15.8636
11.5195	-21.623
11.5249	-28.8143
11.5303	-17.2752
11.5357	-3.5504
11.5411	29.769
11.5465	-20.3587
11.5519	-17.8077
11.5573	-18.5641
11.5627	-10.4912
11.5681	-22.2998
11.5735	-10.8356
11.5789	10.7765
11.5843	36.5476
11.5897	34.7355
11.5951	43.1548
11.6005	27.3159
11.6059	1.6546
11.6113	32.9884
11.6167	-33.9933
11.6221	-2.2975
11.6275	-41.0504
11.6329	-27.8263
11.6383	-19.5368
11.6437	24.5561
11.6491	-5.8284
11.6545	-18.5173
11.6599	28.8905
11.6653	12.5258
11.6707	13.368
11.6761	-4.5975
11.6815	-45.488
11.6869	23.0523
11.6923	1.3104
11.6977	0.5114
11.7031	26.1758
11.7085	13.7594
11.7139	36.2177
11.7193	21.1505
11.7247	-60.4379
11.7301	-21.8987
11.7355	2.7166
11.7409	-17.2059
11.7463	-9.8573
11.7517	-23.1524
11.7571	-11.0938
11.7625	-9.9661
11.7679	-46.1607
11.7733	-5.1211
11.7787	9.7351
11.7841	-22.5427
11.7895	-14.3647
11.7949	-12.5462
11.8003	9.0727
11.8057	26.8314
11.8111	-15.6663
11.8165	-11.0087
11.8219	22.4294
11.8273	13.4089
11.8327	4.6157
11.8381	-0.8514
11.8435	5.6047
11.8489	9.4847
11.8543	-3.5028
11.8597	1.2405
11.8651	-17.0446
11.8705	-11.6716
11.8759	37.2591
11.8813	12.278
11.8867	-11.792
11.8921	-4.9871
11.8975	47.3159
11.9029	30.4668
11.9083	-14.585
11.9137	-22.9732
11.9191	-38.7759
11.9245	16.9729
11.9299	17.475
11.9353	-14.5953
11.9407	34.5267
11.9461	44.9577
11.9515	14.9416
11.9569	-17.7458
11.9623	-17.3146
11.9677	-19.2134
11.9731	-0.121
11.9785	-19.2356
11.9839	-31.181
11.9893	-4.8958
11.9947	-6.4997
12.0001	-12.8081
12.0055	-7.07
12.0109	-31.0724
12.0163	-17.26
12.0217	-4.4279
12.0271	0.9999
12.0325	17.9762
12.0379	59.3898
12.0433	34.1129
12.0487	7.8462
12.0541	-35.6052
12.0595	-2.1803
12.0649	-1.5502
12.0703	21.0335
12.0757	20.2935
12.0811	42.1273
12.0865	-7.3701
12.0919	-18.349
12.0973	-3.6843
12.1027	3.8366
12.1081	29.6618
12.1135	3.3873
12.1189	-30.8808
12.1243	-44.3521
12.1297	-22.3036
12.1351	12.2112
12.1405	-7.475
12.1459	7.2005
12.1513	-20.3138
12.1567	-26.9917
12.1621	25.6467
12.1675	42.4164
12.1729	3.3029
12.1783	14.2145
12.1837	8.9015
12.1891	-12.5463
12.1945	-42.3188
12.1999	-16.1079
12.2053	33.7728
12.2107	-14.604
12.2161	-16.7781
12.2215	11.6577
12.2269	0.5997
12.2323	20.9625
12.2377	-0.1732
12.2431	-25.3782
12.2485	-36.9768
12.2539	-12.2839
12.2593	-16.1236
12.2647	-48.5933
12.2701	4.6944
12.2755	-32.7464
12.2809	-1.2546
12.2863	9.5129
12.2917	41.1415
12.2971	41.1394
12.3025	-10.7224
12.3079	-59.2134
12.3133	-4.5107
12.3187	6.677
12.3241	-22.0929
12.3295	-23.3441
12.3349	6.6586
12.3403	25.9245
12.3457	-33.5424
12.3511	-23.7757
12.3565	-22.2752
12.3619	-39.3777
12.3673	-11.9808
12.3727	-19.8626
12.3781	-24.9526
12.3835	22.4043
12.3889	37.9168
12.3943	-28.0306
12.3997	-14.4136
12.4051	17.3782
12.4105	-30.4473
12.4159	-75.8367
12.4213	23.227
12.4267	19.3904
12.4321	-11.1822
12.4375	-20.2373
12.4429	-34.4906
12.4483	-26.0488
12.4537	36.5474
12.4591	32.9333
12.4645	68.803
12.4699	13.5735
12.4753	-6.3279
12.4807	-71.4758
12.4861	-52.4206
12.4915	-28.9569
12.4969	-10.7577
12.5023	57.3323
12.5077	-10.4033
12.5131	-67.3829
12.5185	-20.6133
12.5239	-0.2937
12.5293	53.4586
12.5347	50.8996
12.5401	7.455
12.5455	9.9573
12.5509	19.0991
12.5563	29.2316
12.5617	1.3311
12.5671	20.0106
12.5725	86.6685
12.5779	0.6965
12.5833	7.9442
12.5887	9.548
12.5941	9.7122
12.5995	17.7368
12.6049	4.8205
12.6103	39.4662
12.6157	24.8212
12.6211	14.3403
12.6265	39.4062
12.6319	-0.5191
12.6373	13.738
12.6427	4.0598
12.6481	-21.6348
12.6535	-21.1529
12.6589	13.6251
12.6643	18.6105
12.6697	45.5604
12.6751	46.1955
12.6805	62.3283
12.6859	84.0576
12.6913	51.4608
12.6967	36.7487
12.7021	49.5689
[truncated: 80 more rows]
