# Supplementary material for: Improvement of Peak Integration in Capillary Electrophoresis: Reference Data Set No. 1
Source: Electrophoresis. 2026 Mar 11;47(4):276–94. doi: 10.1002/elps.70077 (PMC13084974; doi:10.1002/elps.70077)
Supplement: Supplementary file 2 — Supporting File 2: elps70077‐sup‐0002‐RawElectropherograms.zip. [file ELPS-47--s002.zip › Raw Electropherograms/com2-type1-sam2-R.csv]

1.9075	0
1.9129	0
1.9183	0
1.9237	0
1.9291	-209.2871
1.9345	-185.5351
1.9399	-141.2068
1.9453	90.8736
1.9507	535.3262
1.9561	598.3135
1.9615	264.9221
1.9669	218.0285
1.9723	543.7119
1.9777	522.6541
1.9831	501.9569
1.9885	458.0086
1.9939	419.5209
1.9993	452.962
2.0047	364.9514
2.0101	332.6245
2.0155	346.1506
2.0209	339.6712
2.0263	346.4139
2.0317	319.2015
2.0371	297.9192
2.0425	315.0143
2.0479	319.7742
2.0533	306.2284
2.0587	321.8331
2.0641	353.1716
2.0695	279.2274
2.0749	281.193
2.0803	316.0071
2.0857	339.1607
2.0911	316.2848
2.0965	305.6575
2.1019	288.3825
2.1073	252.4444
2.1127	200.5598
2.1181	211.46
2.1235	243.7429
2.1289	287.5982
2.1343	326.9677
2.1397	280.7418
2.1451	227.5563
2.1505	192.1536
2.1559	180.2085
2.1613	177.4994
2.1667	183.6932
2.1721	190.2525
2.1775	200.1222
2.1829	222.6632
2.1883	171.3328
2.1937	167.1826
2.1991	196.6458
2.2045	171.2419
2.2099	167.4381
2.2153	180.9083
2.2207	172.7277
2.2261	114.8756
2.2315	108.4982
2.2369	123.6635
2.2423	130.9617
2.2477	112.899
2.2531	82.7644
2.2585	96.1575
2.2639	105.13
2.2693	81.0817
2.2747	40.1092
2.2801	56.2654
2.2855	61.9443
2.2909	46.8939
2.2963	47.4552
2.3017	42.1973
2.3071	25.5738
2.3125	17.4065
2.3179	40.3514
2.3233	46.6079
2.3287	67.6254
2.3341	79.8999
2.3395	62.6755
2.3449	60.6234
2.3503	64.6017
2.3557	76.3786
2.3611	81.7263
2.3665	33.3737
2.3719	45.1015
2.3773	47.2583
2.3827	39.426
2.3881	94.69
2.3935	60.4833
2.3989	15.4871
2.4043	-5.7846
2.4097	5.0046
2.4151	35.9205
2.4205	35.6163
2.4259	23.0005
2.4313	26.8838
2.4367	24.1668
2.4421	24.5675
2.4475	0.9441
2.4529	-30.5479
2.4583	65.5815
2.4637	18.3825
2.4691	7.171
2.4745	83.0687
2.4799	77.9514
2.4853	89.283
2.4907	56.8769
2.4961	2.1538
2.5015	7.9949
2.5069	24.8536
2.5123	38.1819
2.5177	49.4076
2.5231	58.0612
2.5285	29.7562
2.5339	-2.2847
2.5393	-9.4517
2.5447	17.9496
2.5501	24.7711
2.5555	5.3742
2.5609	-7.4939
2.5663	-12.5428
2.5717	-61.1315
2.5771	-19.8727
2.5825	4.4095
2.5879	-5.6556
2.5933	21.3224
2.5987	35.6057
2.6041	17.2381
2.6095	-8.4343
2.6149	-0.7546
2.6203	6.9919
2.6257	-9.4186
2.6311	-28.6041
2.6365	-21.634
2.6419	12.7766
2.6473	-26.0791
2.6527	-41.7366
2.6581	10.274
2.6635	-7.2929
2.6689	-22.0916
2.6743	-34.077
2.6797	-35.5856
2.6851	-3.0058
2.6905	-12.6418
2.6959	2.1887
2.7013	34.3187
2.7067	29.8378
2.7121	19.5439
2.7175	12.8882
2.7229	4.4858
2.7283	-9.1217
2.7337	3.2039
2.7391	19.8981
2.7445	14.9002
2.7499	-17.7324
2.7553	-21.0141
2.7607	-53.9893
2.7661	-44.2445
2.7715	5.3389
2.7769	-47.0393
2.7823	-53.5133
2.7877	-40.7347
2.7931	-21.2012
2.7985	6.5048
2.8039	-24.4257
2.8093	-35.9807
2.8147	-5.3981
2.8201	44.2431
2.8255	-41.1741
2.8309	-35.1166
2.8363	4.5771
2.8417	-18.4214
2.8471	-68.7805
2.8525	-79.5568
2.8579	-61.0709
2.8633	-37.8221
2.8687	-46.7838
2.8741	-4.6034
2.8795	5.887
2.8849	-27.0782
2.8903	-30.0329
2.8957	-43.7782
2.9011	-68.4457
2.9065	-70.0887
2.9119	-17.1328
2.9173	-89.2981
2.9227	-79.6313
2.9281	-31.3872
2.9335	-39.6905
2.9389	-45.9753
2.9443	-48.7414
2.9497	-46.3929
2.9551	-37.1447
2.9605	-24.2905
2.9659	-56.687
2.9713	-67.7693
2.9767	-38.0514
2.9821	-26.103
2.9875	-20.9208
2.9929	-36.8093
2.9983	-53.8581
3.0037	-32.5146
3.0091	-59.8387
3.0145	-65.0715
3.0199	-63.1279
3.0253	-87.9348
3.0307	-60.1263
3.0361	-68.3985
3.0415	-76.0438
3.0469	-47.8555
3.0523	-53.7039
3.0577	-71.7194
3.0631	-86.8207
3.0685	-95.4209
3.0739	-105.7993
3.0793	-59.38
3.0847	-18.2325
3.0901	-8.302
3.0955	-21.3637
3.1009	-63.3431
3.1063	-94.4892
3.1117	-109.5889
3.1171	-119.7711
3.1225	-131.5568
3.1279	-103.1954
3.1333	-64.6175
3.1387	-54.0709
3.1441	-55.5485
3.1495	-70.9183
3.1549	-60.1478
3.1603	-18.972
3.1657	-42.5896
3.1711	-28.603
3.1765	-30.4946
3.1819	-61.1115
3.1873	-65.4517
3.1927	-62.6489
3.1981	-60.0395
3.2035	-56.8711
3.2089	-47.8741
3.2143	-33.0181
3.2197	-15.5681
3.2251	-1.686
3.2305	4.9662
3.2359	22.9006
3.2413	30.7365
3.2467	42.4287
3.2521	76.7239
3.2575	136.8324
3.2629	111.4092
3.2683	68.298
3.2737	49.4687
3.2791	35.8224
3.2845	46.0452
3.2899	76.232
3.2953	106.0924
3.3007	103.3058
3.3061	121.2967
3.3115	149.2224
3.3169	170.1392
3.3223	165.0407
3.3277	137.8183
3.3331	159.9778
3.3385	174.1535
3.3439	128.4312
3.3493	128.64
3.3547	137.1483
3.3601	127.8518
3.3655	105.0882
3.3709	129.0177
3.3763	113.2751
3.3817	95.0786
3.3871	89.8536
3.3925	80.5345
3.3979	74.8068
3.4033	77.6558
3.4087	75.4386
3.4141	48.2305
3.4195	43.141
3.4249	56.4175
3.4303	54.8288
3.4357	13.0064
3.4411	3.0342
3.4465	-11.2238
3.4519	-1.3811
3.4573	42.2113
3.4627	36.8544
3.4681	22.1813
3.4735	10.8496
3.4789	-1.1081
3.4843	-31.6186
3.4897	-24.031
3.4951	4.5255
3.5005	36.6925
3.5059	56.2304
3.5113	68.0103
3.5167	48.6977
3.5221	25.7443
3.5275	41.2872
3.5329	68.3933
3.5383	80.2455
3.5437	86.2728
3.5491	95.5923
3.5545	91.7912
3.5599	112.8223
3.5653	115.3611
3.5707	78.7422
3.5761	47.8471
3.5815	60.3636
3.5869	95.2897
3.5923	120.7275
3.5977	95.1262
3.6031	87.5236
3.6085	84.6435
3.6139	84.6574
3.6193	90.6705
3.6247	75.9954
3.6301	87.6882
3.6355	84.5043
3.6409	34.8918
3.6463	76.5403
3.6517	73.6912
3.6571	70.915
3.6625	107.5494
3.6679	129.431
3.6733	53.3181
3.6787	14.3169
3.6841	42.2709
3.6895	18.041
3.6949	36.2701
3.7003	53.2365
3.7057	53.2826
3.7111	42.4933
3.7165	25.6889
3.7219	38.625
3.7273	53.6625
3.7327	32.3548
3.7381	26.7276
3.7435	34.8551
3.7489	42.966
3.7543	45.0714
3.7597	61.697
3.7651	51.3954
3.7705	15.3624
3.7759	-20.7331
3.7813	5.6936
3.7867	4.9717
3.7921	-24.8907
3.7975	-42.0241
3.8029	17.5199
3.8083	-38.4685
3.8137	-61.3595
3.8191	-44.3781
3.8245	-42.8082
3.8299	-25.4013
3.8353	6.3051
3.8407	24.8067
3.8461	8.8311
3.8515	-2.6663
3.8569	-23.3546
3.8623	-31.956
3.8677	-16.7185
3.8731	-0.6639
3.8785	4.5626
3.8839	-20.1647
3.8893	-49.4448
3.8947	-8.2937
3.9001	-30.922
3.9055	-59.2008
3.9109	-38.8937
3.9163	64.2046
3.9217	81.1391
3.9271	57.4021
3.9325	36.5324
3.9379	38.4286
3.9433	-14.1849
3.9487	29.7956
3.9541	92.8763
3.9595	89.9618
3.9649	34.104
3.9703	46.5973
3.9757	96.304
3.9811	173.4563
3.9865	316.4444
3.9919	464.838
3.9973	740.229
4.0027	1182.4014
4.0081	1784.5238
4.0135	2599.5695
4.0189	3691.8374
4.0243	4947.4818
4.0297	6222.027
4.0351	7597.0425
4.0405	8664.0765
4.0459	9296.6633
4.0513	9431.7818
4.0567	9234.6062
4.0621	8555.7764
4.0675	7569.4949
4.0729	6395.3096
4.0783	5102.5056
4.0837	3879.7289
4.0891	2811.7937
4.0945	1947.2292
4.0999	1323.8683
4.1053	901.9242
4.1107	603.3706
4.1161	379.0285
4.1215	209.5329
4.1269	160.3406
4.1323	125.3779
4.1377	82.5364
4.1431	36.0724
4.1485	-13.9073
4.1539	1.1781
4.1593	27.7047
4.1647	14.6289
4.1701	-36.8326
4.1755	-57.2357
4.1809	-26.8751
4.1863	27.2867
4.1917	15.7884
4.1971	1.9931
4.2025	-7.9708
4.2079	1.9602
4.2133	53.3944
4.2187	62.6765
4.2241	29.6598
4.2295	-16.805
4.2349	-38.3907
4.2403	-12.3932
4.2457	13.5584
4.2511	30.0842
4.2565	47.1111
4.2619	101.437
4.2673	46.88
4.2727	-13.0501
4.2781	-13.2754
4.2835	4.1948
4.2889	20.1801
4.2943	1.6051
4.2997	-42.4584
4.3051	-57.7135
4.3105	-7.8885
4.3159	-0.8764
4.3213	-25.8377
4.3267	-20.1705
4.3321	-8.0396
4.3375	-10.6543
4.3429	-23.3075
4.3483	-31.4976
4.3537	-8.4313
4.3591	10.4978
4.3645	13.3797
4.3699	-6.7436
4.3753	-47.7496
4.3807	-22.6515
4.3861	21.1249
4.3915	41.483
4.3969	13.21
4.4023	38.0467
4.4077	34.0809
4.4131	-9.3532
4.4185	-47.2991
4.4239	-9.5182
4.4293	0.2975
4.4347	-11.4102
4.4401	-11.1846
4.4455	-33.0098
4.4509	-42.8614
4.4563	-43.1294
4.4617	-24.8186
4.4671	62.6766
4.4725	22.3488
4.4779	-37.8022
4.4833	-47.5596
4.4887	-34.8809
4.4941	-49.0533
4.4995	-26.5859
4.5049	22.9091
4.5103	22.3206
4.5157	-23.2823
4.5211	-18.1106
4.5265	9.2295
4.5319	-9.8524
4.5373	-10.2211
4.5427	-13.1619
4.5481	-23.7969
4.5535	-37.0022
4.5589	-26.4294
4.5643	-1.8822
4.5697	4.8361
4.5751	-16.8727
4.5805	-26.1787
4.5859	7.2259
4.5913	3.7195
4.5967	-30.6362
4.6021	5.2467
4.6075	12.9391
4.6129	2.0498
4.6183	-12.2773
4.6237	-14.9948
4.6291	-6.2565
4.6345	-8.8837
4.6399	-25.4173
4.6453	-48.5038
4.6507	-48.7122
4.6561	-18.7872
4.6615	-1.3311
4.6669	-10.579
4.6723	28.2988
4.6777	-25.3316
4.6831	-51.6622
4.6885	-8.5273
4.6939	6.5645
4.6993	-3.7812
4.7047	-20.5876
4.7101	-20.7695
4.7155	17.9902
4.7209	14.993
4.7263	2.4303
4.7317	7.5763
4.7371	38.5776
4.7425	0.8975
4.7479	-2.6137
4.7533	13.258
4.7587	13.8466
4.7641	-10.512
4.7695	-21.1818
4.7749	-25.0059
4.7803	-23.4771
4.7857	0.4618
4.7911	20.5445
4.7965	9.7413
4.8019	-19.7212
4.8073	-17.5227
4.8127	-5.8529
4.8181	-2.1461
4.8235	3.8385
4.8289	24.7838
4.8343	-14.5584
4.8397	0.1356
4.8451	27.7072
4.8505	6.2871
4.8559	-8.8126
4.8613	6.0473
4.8667	13.6262
4.8721	-8.9802
4.8775	-30.068
4.8829	-35.541
4.8883	-21.9711
4.8937	-7.7828
4.8991	-34.9535
4.9045	8.7873
4.9099	24.8783
4.9153	-3.3968
4.9207	-32.3089
4.9261	-18.7654
4.9315	-11.1319
4.9369	-6.3676
4.9423	9.2597
4.9477	-2.5976
4.9531	-30.0159
4.9585	-27.1467
4.9639	25.3918
4.9693	37.0203
4.9747	-13.6093
4.9801	-34.4574
4.9855	9.8106
4.9909	44.3319
4.9963	14.6161
5.0017	4.6941
5.0071	14.7767
5.0125	-23.2356
5.0179	-15.6795
5.0233	-8.4786
5.0287	-9.6008
5.0341	-12.9108
5.0395	-45.3186
5.0449	-18.8567
5.0503	4.4946
5.0557	-34.6894
5.0611	-27.3179
5.0665	-23.9199
5.0719	-15.7651
5.0773	1.5646
5.0827	1.9479
5.0881	13.9675
5.0935	2.5522
5.0989	-18.0724
5.1043	21.9405
5.1097	-3.8503
5.1151	-20.7479
5.1205	-9.9253
5.1259	10.1968
5.1313	16.8018
5.1367	-1.5092
5.1421	-10.465
5.1475	19.2515
5.1529	6.8722
5.1583	-41.1613
5.1637	-48.6871
5.1691	11.7285
5.1745	-0.4491
5.1799	17.4203
5.1853	6.182
5.1907	-29.8134
5.1961	26.845
5.2015	-5.2721
5.2069	-28.4604
5.2123	-7.379
5.2177	34.9214
5.2231	49.2602
5.2285	32.7193
5.2339	12.4399
5.2393	14.6619
5.2447	-20.2633
5.2501	-31.3297
5.2555	-20.6778
5.2609	-5.7481
5.2663	-9.4156
5.2717	-4.6535
5.2771	0.3394
5.2825	0.2392
5.2879	2.6646
5.2933	-13.6013
5.2987	-35.0663
5.3041	-43.5879
5.3095	-17.7499
5.3149	-1.6178
5.3203	9.9504
5.3257	10.1033
5.3311	-12.2369
5.3365	-17.0119
5.3419	-1.5733
5.3473	11.421
5.3527	1.3282
5.3581	-7.2796
5.3635	-13.6445
5.3689	-12.0334
5.3743	-0.5574
5.3797	7.0471
5.3851	-12.6908
5.3905	-21.9239
5.3959	-15.3283
5.4013	-32.3261
5.4067	-20.4076
5.4121	-3.2287
5.4175	-2.7531
5.4229	-31.308
5.4283	-8.0409
5.4337	-4.6097
5.4391	-24.219
5.4445	-36.9926
5.4499	11.0883
5.4553	25.0978
5.4607	-5.8878
5.4661	-49.1764
5.4715	12.9257
5.4769	8.5065
5.4823	-25.8715
5.4877	-46.2719
5.4931	-30.8137
5.4985	-7.2749
5.5039	-19.0872
5.5093	-43.3124
5.5147	-1.583
5.5201	18.65
5.5255	3.7857
5.5309	-16.9361
5.5363	-2.6878
5.5417	9.2665
5.5471	15.1088
5.5525	-3.1711
5.5579	-46.9429
5.5633	-24.3671
5.5687	-1.8101
5.5741	4.9461
5.5795	-8.5854
5.5849	-37.1185
5.5903	-9.8865
5.5957	4.4225
5.6011	-17.3843
5.6065	-37.522
5.6119	-59.7953
5.6173	-48.9377
5.6227	-7.4717
5.6281	32.2924
5.6335	5.5238
5.6389	-6.7034
5.6443	4.1486
5.6497	16.8599
5.6551	-10.0818
5.6605	-24.8626
5.6659	-17.5311
5.6713	-2.9817
5.6767	-43.9658
5.6821	-53.0355
5.6875	-56.1535
5.6929	-54.0415
5.6983	5.1647
5.7037	28.0551
5.7091	30.0017
5.7145	29.1555
5.7199	36.2085
5.7253	-1.1256
5.7307	-11.7071
5.7361	11.5262
5.7415	39.4812
5.7469	-2.054
5.7523	-3.5689
5.7577	8.0077
5.7631	-7.9174
5.7685	-16.2305
5.7739	12.7069
5.7793	31.4336
5.7847	14.0712
5.7901	-5.432
5.7955	-8.672
5.8009	-5.5159
5.8063	-9.5032
5.8117	-30.6872
5.8171	22.3792
5.8225	39.4339
5.8279	19.1086
5.8333	19.593
5.8387	41.437
5.8441	41.7892
5.8495	37.2323
5.8549	60.7446
5.8603	122.5922
5.8657	122.1763
5.8711	116.3687
5.8765	137.3608
5.8819	95.9312
5.8873	96.3648
5.8927	97.9372
5.8981	80.0846
5.9035	68.0086
5.9089	79.3688
5.9143	67.474
5.9197	46.7946
5.9251	68.781
5.9305	46.8828
5.9359	49.9766
5.9413	76.7016
5.9467	97.1155
5.9521	87.6813
5.9575	50.8303
5.9629	33.0637
5.9683	51.5205
5.9737	0.2895
5.9791	31.5569
5.9845	51.3073
5.9899	17.7488
5.9953	26.612
6.0007	8.8782
6.0061	9.8898
6.0115	26.818
6.0169	9.8056
6.0223	28.5719
6.0277	37.3442
6.0331	30.6961
6.0385	25.9752
6.0439	40.6577
6.0493	22.3184
6.0547	35.1563
6.0601	138.4862
6.0655	209.4882
6.0709	385.5761
6.0763	698.9538
6.0817	1180.4104
6.0871	1863.0842
6.0925	2796.6348
6.0979	3853.4504
6.1033	4982.9764
6.1087	6196.8253
6.1141	7288.518
6.1195	8210.0492
6.1249	9045.7767
6.1303	9905.6418
6.1357	10401.7134
6.1411	10391.1124
6.1465	9968.0466
6.1519	8893.8387
6.1573	7130.1238
6.1627	4998.2558
6.1681	3254.2961
6.1735	1917.8593
6.1789	1034.0395
6.1843	480.8484
6.1897	193.6038
6.1951	70.5719
6.2005	44.3138
6.2059	2.3825
6.2113	25.7467
6.2167	46.2946
6.2221	59.2656
6.2275	37.8338
6.2329	1.7477
6.2383	-15.7159
6.2437	18.7819
6.2491	-18.6122
6.2545	28.1363
6.2599	29.0903
6.2653	30.3594
6.2707	46.1517
6.2761	8.3713
6.2815	60.3934
6.2869	59.8
6.2923	55.153
6.2977	64.4863
6.3031	41.8316
6.3085	12.6016
6.3139	19.8601
6.3193	-2.3401
6.3247	20.0579
6.3301	21.6814
6.3355	5.2116
6.3409	8.993
6.3463	-12.1824
6.3517	-53.3305
6.3571	-7.3155
6.3625	17.5541
6.3679	7.9051
6.3733	-8.1343
6.3787	-27.5328
6.3841	-25.1807
6.3895	-0.1955
6.3949	-23.8544
6.4003	-37.4509
6.4057	-36.498
6.4111	14.045
6.4165	15.6636
6.4219	32.0843
6.4273	-50.6412
6.4327	-52.3684
6.4381	-19.23
6.4435	19.8709
6.4489	-12.0461
6.4543	3.0854
6.4597	-5.3539
6.4651	-38.9649
6.4705	-43.4735
6.4759	-50.0371
6.4813	-43.416
6.4867	-76.8248
6.4921	-24.1384
6.4975	6.1997
6.5029	3.3436
6.5083	4.634
6.5137	-55.7023
6.5191	-67.0492
6.5245	-23.9484
6.5299	-33.9308
6.5353	-48.4513
6.5407	-65.0961
6.5461	-75.8522
6.5515	-70.5238
6.5569	-18.0264
6.5623	-54.9619
6.5677	-50.9925
6.5731	-28.6664
6.5785	-48.4109
6.5839	-65.0333
6.5893	-31.6388
6.5947	-28.3149
6.6001	-25.8856
6.6055	-62.2028
6.6109	-69.3061
6.6163	-42.1754
6.6217	-28.4769
6.6271	-61.0762
6.6325	-38.2004
6.6379	-25.9047
6.6433	-33.2608
6.6487	-18.0572
6.6541	-38.5751
6.6595	-28.6044
6.6649	5.6284
6.6703	-26.2045
6.6757	-50.7084
6.6811	-62.7461
6.6865	-39.2952
6.6919	19.0309
6.6973	-27.8975
6.7027	-10.9956
6.7081	-50.1363
6.7135	10.1864
6.7189	27.0478
6.7243	-5.27
6.7297	-1.6385
6.7351	14.4889
6.7405	30.2821
6.7459	0.9602
6.7513	-20.3047
6.7567	-40.6905
6.7621	-9.1492
6.7675	13.6156
6.7729	-28.141
6.7783	-0.6132
6.7837	-2.9124
6.7891	4.6133
6.7945	38.9987
6.7999	-1.9599
6.8053	-8.7566
6.8107	27.2401
6.8161	5.6776
6.8215	18.2768
6.8269	41.6249
6.8323	43.0237
6.8377	66.5938
6.8431	60.8881
6.8485	91.4262
6.8539	127.4258
6.8593	116.575
6.8647	63.5037
6.8701	117.2624
6.8755	106.8269
6.8809	122.51
6.8863	142.1802
6.8917	128.1993
6.8971	133.5155
6.9025	185.9685
6.9079	213.9406
6.9133	235.2514
6.9187	283.4611
6.9241	309.8674
6.9295	321.7691
6.9349	316.6555
6.9403	319.9876
6.9457	276.4719
6.9511	254.033
6.9565	237.1342
6.9619	207.8786
6.9673	234.8881
6.9727	224.3058
6.9781	217.3165
6.9835	187.3609
6.9889	180.0463
6.9943	201.4168
6.9997	231.8744
7.0051	242.4405
7.0105	264.2539
7.0159	221.0259
7.0213	221.8918
7.0267	260.1793
7.0321	264.5223
7.0375	263.0419
7.0429	257.8985
7.0483	318.7514
7.0537	305.9688
7.0591	375.3314
7.0645	477.3388
7.0699	558.3524
7.0753	645.3301
7.0807	801.2292
7.0861	887.0298
7.0915	1023.528
7.0969	1124.7287
7.1023	1167.0826
7.1077	1184.6048
7.1131	1284.5875
7.1185	1463.6225
7.1239	1712.4675
7.1293	1923.4647
7.1347	2180.3071
7.1401	2243.786
7.1455	2184.6625
7.1509	2053.1085
7.1563	1799.965
7.1617	1514.0969
7.1671	1304.2925
7.1725	1148.5659
7.1779	1070.0254
7.1833	1095.9153
7.1887	1175.6369
7.1941	1239.5171
7.1995	1271.2519
7.2049	1307.6843
7.2103	1356.6698
7.2157	1341.9922
7.2211	1384.2782
7.2265	1515.9734
7.2319	1602.7376
7.2373	1719.4267
7.2427	1900.11
7.2481	2279.6185
7.2535	2821.7142
7.2589	3564.5517
7.2643	4509.8524
7.2697	5322.919
7.2751	5967.6305
7.2805	6349.878
7.2859	6823.292
7.2913	7469.1333
7.2967	8297.8802
7.3021	9546.9899
7.3075	10641.2073
7.3129	11302.9127
7.3183	11251.1674
7.3237	10712.0651
7.3291	9566.4983
7.3345	7740.5623
7.3399	5836.2403
7.3453	4331.4718
7.3507	3321.6138
7.3561	2802.8
7.3615	2614.6886
7.3669	2587.9702
7.3723	2910.3992
7.3777	3474.9735
7.3831	4089.1316
7.3885	4560.7715
7.3939	4806.1165
7.3993	4762.6243
7.4047	4625.8293
7.4101	4363.4963
7.4155	4152.6883
7.4209	4113.9138
7.4263	4278.381
7.4317	4617.3089
7.4371	5188.9453
7.4425	5953.6707
7.4479	6915.7957
7.4533	7753.8843
7.4587	8509.4865
7.4641	9341.6784
7.4695	10581.2402
7.4749	12770.8361
7.4803	16369.8957
7.4857	20918.8938
7.4911	26746.4135
7.4965	32918.9496
7.5019	38311.4443
7.5073	42338.9144
7.5127	44177.9689
7.5181	44527.1215
7.5235	42335.0588
7.5289	35481.3959
7.5343	24195.0099
7.5397	13087.6704
7.5451	5629.9651
7.5505	2387.2144
7.5559	1310.4878
7.5613	935.3635
7.5667	732.9843
7.5721	613.5617
7.5775	491.5495
7.5829	399.0409
7.5883	362.9223
7.5937	367.1984
7.5991	386.2465
7.6045	367.5911
7.6099	437.2838
7.6153	492.7042
7.6207	557.1725
7.6261	672.662
7.6315	846.6845
7.6369	1063.614
7.6423	1261.9966
7.6477	1504.6156
7.6531	1620.0207
7.6585	1525.0809
7.6639	1508.7746
7.6693	1320.6939
7.6747	1178.3181
7.6801	1074.0828
7.6855	1057.6191
7.6909	1231.9769
7.6963	1587.5669
7.7017	1976.6318
7.7071	2384.2165
7.7125	2634.6437
7.7179	2651.5578
7.7233	2406.7126
7.7287	1896.214
7.7341	1222.3515
7.7395	657.5227
7.7449	276.4554
7.7503	120.6006
7.7557	80.2742
7.7611	59.0958
7.7665	82.5065
7.7719	54.6121
7.7773	55.1095
7.7827	72.8898
7.7881	76.2555
7.7935	64.3647
7.7989	66.7192
7.8043	65.4505
7.8097	20.4007
7.8151	9.2273
7.8205	-15.8507
7.8259	14.2859
7.8313	24.0193
7.8367	43.1225
7.8421	1.021
7.8475	18.875
7.8529	39.1795
7.8583	27.4185
7.8637	11.945
7.8691	12.8743
7.8745	5.2788
7.8799	5.8303
7.8853	-7.2665
7.8907	-8.72
7.8961	-34.2114
7.9015	-26.8814
7.9069	1.0421
7.9123	-2.8008
7.9177	-24.147
7.9231	-40.9639
7.9285	-75.001
7.9339	-77.1512
7.9393	-34.5815
7.9447	-20.083
7.9501	-18.7087
7.9555	2.9744
7.9609	-20.2404
7.9663	-79.1166
7.9717	-57.4137
7.9771	-21.6964
7.9825	-3.4402
7.9879	7.0711
7.9933	19.204
7.9987	12.3485
8.0041	-3.5289
8.0095	-41.0406
8.0149	1.9695
8.0203	-10.1286
8.0257	-32.7323
8.0311	-11.235
8.0365	-52.649
8.0419	-21.6097
8.0473	-38.434
8.0527	-16.8137
8.0581	-39.723
8.0635	-30.1628
8.0689	-45.0296
8.0743	-20.8908
8.0797	-9.1066
8.0851	-10.4419
8.0905	-5.3738
8.0959	-5.1027
8.1013	11.7637
8.1067	-25.268
8.1121	-35.0134
8.1175	13.5854
8.1229	-8.1096
8.1283	3.6777
8.1337	-12.4362
8.1391	11.864
8.1445	20.5172
8.1499	-24.8438
8.1553	-45.8804
8.1607	-15.2795
8.1661	-20.9058
8.1715	-22.3947
8.1769	2.2526
8.1823	12.9974
8.1877	-17.5693
8.1931	2.7159
8.1985	9.2401
8.2039	17.8217
8.2093	0.0823
8.2147	-35.3697
8.2201	-21.6595
8.2255	-5.6173
8.2309	-23.9606
8.2363	-20.667
8.2417	-45.8712
8.2471	-30.0058
8.2525	5.196
8.2579	21.7101
8.2633	-12.9251
8.2687	-32.5176
8.2741	10.8941
8.2795	6.9321
8.2849	-29.7984
8.2903	-34.0152
8.2957	-19.6355
8.3011	-26.7502
8.3065	23.539
8.3119	-22.6991
8.3173	4.6728
8.3227	12.6845
8.3281	4.1383
8.3335	15.5068
8.3389	-14.5002
8.3443	48.9171
8.3497	23.652
8.3551	39.6296
8.3605	19.6543
8.3659	-5.7653
8.3713	10.5362
8.3767	23.6407
8.3821	9.3929
8.3875	58.6074
8.3929	31.1327
8.3983	10.0806
8.4037	13.2141
8.4091	0.0022
8.4145	-0.449
8.4199	4.8558
8.4253	16.4593
8.4307	16.4295
8.4361	47.1834
8.4415	43.8687
8.4469	9.111
8.4523	40.0582
8.4577	45.1073
8.4631	14.6842
8.4685	64.9217
8.4739	47.6318
8.4793	38.7106
8.4847	18.4066
8.4901	50.8867
8.4955	52.758
8.5009	42.9695
8.5063	73.131
8.5117	88.7611
8.5171	76.5092
8.5225	65.1635
8.5279	54.962
8.5333	111.8959
8.5387	140.5756
8.5441	113.3204
8.5495	123.4268
8.5549	194.6014
8.5603	215.1944
8.5657	211.965
8.5711	196.4815
8.5765	241.3603
8.5819	236.7764
8.5873	221.4555
8.5927	276.4936
8.5981	303.1609
8.6035	334.2405
8.6089	415.4377
8.6143	430.7091
8.6197	415.4608
8.6251	476.813
8.6305	495.3858
8.6359	497.2387
8.6413	528.6497
8.6467	607.0655
8.6521	721.5736
8.6575	831.8982
8.6629	920.3162
8.6683	940.8094
8.6737	936.6359
8.6791	985.6698
8.6845	1065.7132
8.6899	1159.8466
8.6953	1317.4447
8.7007	1500.1489
8.7061	1747.6362
8.7115	1982.3766
8.7169	2164.1993
8.7223	2317.884
8.7277	2589.9195
8.7331	2760.3229
8.7385	2832.8733
8.7439	3071.5889
8.7493	3437.8216
8.7547	3874.2372
8.7601	4313.2277
8.7655	4874.776
8.7709	5674.5238
8.7763	6137.4017
8.7817	6314.1646
8.7871	6462.7319
8.7925	6920.1517
8.7979	7874.8071
8.8033	9290.7551
8.8087	11258.027
8.8141	13492.2265
8.8195	15171.6867
8.8249	15266.5443
8.8303	14325.199
8.8357	13103.9715
8.8411	12278.6968
8.8465	12176.7933
8.8519	12986.1558
8.8573	16146.0052
8.8627	23174.3296
8.8681	32246.1095
8.8735	39046.1195
8.8789	40540.344
8.8843	35028.9868
8.8897	25841.9489
8.8951	15643.5755
8.9005	8337.3866
8.9059	4242.0207
8.9113	2386.6419
8.9167	1601.7113
8.9221	1295.2329
8.9275	1149.603
8.9329	1059.4159
8.9383	945.9523
8.9437	889.0551
8.9491	813.0282
8.9545	773.1964
8.9599	718.7426
8.9653	724.6541
8.9707	753.8685
8.9761	750.0522
8.9815	755.9891
8.9869	769.7257
8.9923	732.822
8.9977	733.8237
9.0031	773.9401
9.0085	643.6076
9.0139	688.8101
9.0193	750.9558
9.0247	853.6148
9.0301	1011.6773
9.0355	1266.0195
9.0409	1654.7379
9.0463	2198.9241
9.0517	2828.3529
9.0571	3335.4098
9.0625	3824.6766
9.0679	4168.6466
9.0733	4065.4327
9.0787	3542.136
9.0841	2763.8202
9.0895	1794.9558
9.0949	1064.2877
9.1003	635.6702
9.1057	398.0776
9.1111	301.2612
9.1165	243.4671
9.1219	203.552
9.1273	239.1031
9.1327	339.3022
9.1381	476.4896
9.1435	694.8951
9.1489	838.0547
9.1543	866.627
9.1597	743.8468
9.1651	534.9373
9.1705	305.4964
9.1759	158.5201
9.1813	103.2871
9.1867	45.0232
9.1921	27.7114
9.1975	16.3878
9.2029	14.1063
9.2083	-11.3601
9.2137	2.4858
9.2191	-40.0989
9.2245	-2.7701
9.2299	7.6189
9.2353	15.5791
9.2407	14.9451
9.2461	0.0388
9.2515	-5.3193
9.2569	2.4993
9.2623	26.5009
9.2677	36.5978
9.2731	1.3835
9.2785	-29.6527
9.2839	-36.8437
9.2893	6.4082
9.2947	3.6412
9.3001	14.5947
9.3055	-10.4457
9.3109	-5.7028
9.3163	-24.9537
9.3217	7.5444
9.3271	-4.8553
9.3325	4.2559
9.3379	18.9115
9.3433	13.0154
9.3487	21.1021
9.3541	-17.5933
9.3595	-42.0765
9.3649	-20.4536
9.3703	-6.5249
9.3757	-19.0563
9.3811	-24.8734
9.3865	11.4155
9.3919	-14.6332
9.3973	-34.3141
9.4027	-36.8956
9.4081	-20.0413
9.4135	21.9089
9.4189	35.7235
9.4243	22.3257
9.4297	3.6964
9.4351	6.173
9.4405	9.8517
9.4459	-13.737
9.4513	-6.4847
9.4567	-9.9185
9.4621	-17.6821
9.4675	-8.2459
9.4729	28.6619
9.4783	30.8089
9.4837	13.8726
9.4891	17.6426
9.4945	18.2764
9.4999	1.2142
9.5053	2.9884
9.5107	6.1356
9.5161	20.5094
9.5215	4.5781
9.5269	18.9168
9.5323	4.7314
9.5377	-32.2787
9.5431	-27.1403
9.5485	12.4414
9.5539	36.4087
9.5593	47.7316
9.5647	12.1533
9.5701	-31.102
9.5755	29.6881
9.5809	-9.0288
9.5863	-39.5856
9.5917	-1.9244
9.5971	-17.4598
9.6025	-3.5188
9.6079	-27.4874
9.6133	-21.8425
9.6187	-3.9841
9.6241	-4.1866
9.6295	7.8305
9.6349	-39.3399
9.6403	-27.6117
9.6457	-16.3248
9.6511	-48.7558
9.6565	-22.9989
9.6619	1.7741
9.6673	38.9923
9.6727	10.838
9.6781	-20.6047
9.6835	-19.3612
9.6889	-21.9403
9.6943	-38.7688
9.6997	-6.2759
9.7051	7.6958
9.7105	-38.0253
9.7159	-35.6781
9.7213	-35.4536
9.7267	-37.3858
9.7321	10.0114
9.7375	31.3088
9.7429	-6.2136
9.7483	11.3933
9.7537	23.2763
9.7591	-21.8392
9.7645	-31.3811
9.7699	-19.7599
9.7753	-20.4328
9.7807	-28.7268
9.7861	3.4637
9.7915	-1.0453
9.7969	-10.8836
9.8023	-21.3663
9.8077	-22.9753
9.8131	-33.6218
9.8185	-21.6711
9.8239	-30.4633
9.8293	29.1322
9.8347	44.7456
9.8401	47.5926
9.8455	65.2404
9.8509	51.346
9.8563	70.7449
9.8617	65.9674
9.8671	65.9102
9.8725	34.3688
9.8779	2.8109
9.8833	-23.9311
9.8887	-19.1669
9.8941	-0.6369
9.8995	-28.9699
9.9049	-9.8652
9.9103	-9.1195
9.9157	-3.936
9.9211	-16.5111
9.9265	-15.8935
9.9319	-32.5137
9.9373	-30.8649
9.9427	-57.2626
9.9481	-20.4311
9.9535	14.6317
9.9589	-14.1387
9.9643	0.6414
9.9697	29.43
9.9751	-2.2085
9.9805	-35.766
9.9859	28.5168
9.9913	34.2209
9.9967	9.9216
10.0021	-14.2897
10.0075	4.1345
10.0129	41.1381
10.0183	59.2101
10.0237	52.881
10.0291	12.89
10.0345	-16.6475
10.0399	19.1983
10.0453	42.8575
10.0507	46.555
10.0561	52.3532
10.0615	34.3984
10.0669	13.7257
10.0723	28.3653
10.0777	14.7244
10.0831	39.7244
10.0885	56.8656
10.0939	58.6836
10.0993	84.6996
10.1047	132.0031
10.1101	127.5455
10.1155	142.0006
10.1209	230.0202
10.1263	453.1794
10.1317	825.0773
10.1371	1425.177
10.1425	2319.2479
10.1479	3462.182
10.1533	4856.0089
10.1587	5982.1566
10.1641	6915.0569
10.1695	7386.9255
10.1749	7099.3234
10.1803	6403.0733
10.1857	5240.1183
10.1911	3917.4815
10.1965	2675.1993
10.2019	1726.3872
10.2073	1050.1329
10.2127	603.9062
10.2181	334.2061
10.2235	149.0354
10.2289	62.744
10.2343	46.8862
10.2397	34.7324
10.2451	-20.1784
10.2505	10.3209
10.2559	-17.2064
10.2613	15.4779
10.2667	5.0466
10.2721	-71.0793
10.2775	-32.0486
10.2829	19.4589
10.2883	-35.307
10.2937	10.821
10.2991	7.5023
10.3045	28.579
10.3099	18.9854
10.3153	9.3003
10.3207	-26.0139
10.3261	-10.3564
10.3315	-25.4851
10.3369	-28.9917
10.3423	-4.2092
10.3477	12.9347
10.3531	12.9698
10.3585	27.9341
10.3639	-14.3267
10.3693	-6.1486
10.3747	-13.5254
10.3801	12.9521
10.3855	15.1514
10.3909	7.4057
10.3963	5.3265
10.4017	6.7985
10.4071	23.4408
10.4125	29.1369
10.4179	0.8405
10.4233	-18.6752
10.4287	1.2085
10.4341	2.4132
10.4395	-13.1146
10.4449	-12.6282
10.4503	16.6405
10.4557	-1.804
10.4611	13.6759
10.4665	-21.8839
10.4719	-26.7468
10.4773	1.5553
10.4827	6.743
10.4881	10.0715
10.4935	-8.5886
10.4989	-12.3056
10.5043	-2.0356
10.5097	-2.2077
10.5151	32.0557
10.5205	54.2812
10.5259	32.3766
10.5313	-9.8766
10.5367	-1.0344
10.5421	6.6314
10.5475	62.6564
10.5529	11.6425
10.5583	-34.3597
10.5637	4.4031
10.5691	-20.6076
10.5745	12.3987
10.5799	-0.553
10.5853	-9.4219
10.5907	12.1673
10.5961	4.3855
10.6015	-15.8031
10.6069	-14.581
10.6123	8.8139
10.6177	-27.4038
10.6231	-21.1731
10.6285	-31.7404
10.6339	-32.7846
10.6393	-18.7548
10.6447	-7.3515
10.6501	-49.1586
10.6555	-44.4265
10.6609	5.0294
10.6663	-3.9682
10.6717	-9.2623
10.6771	-10.4643
10.6825	-25.0766
10.6879	-36.0382
10.6933	11.6323
10.6987	21.9555
10.7041	23.8021
10.7095	28.8706
10.7149	-0.3023
10.7203	-6.272
10.7257	1.7964
10.7311	-41.1046
10.7365	-37.8925
10.7419	-46.9668
10.7473	-21.8311
10.7527	21.6458
10.7581	47.0502
10.7635	-11.7717
10.7689	-31.3896
10.7743	-5.2214
10.7797	2.9456
10.7851	-47.8082
10.7905	-39.8093
10.7959	12.4296
10.8013	66.5922
10.8067	37.681
10.8121	12.7882
10.8175	36.2724
10.8229	21.0511
10.8283	11.5128
10.8337	-12.8075
10.8391	-24.6377
10.8445	-29.2741
10.8499	40.255
10.8553	26.717
10.8607	1.4686
10.8661	0.8349
10.8715	-10.7497
10.8769	-24.0139
10.8823	-23.7206
10.8877	-16.431
10.8931	-25.4918
10.8985	-10.623
10.9039	0.3621
10.9093	-26.8993
10.9147	-24.3439
10.9201	28.6004
10.9255	24.7055
10.9309	10.7563
10.9363	-11.1533
10.9417	9.931
10.9471	-19.3768
10.9525	-2.8243
10.9579	0.2087
10.9633	5.076
10.9687	3.0303
10.9741	4.5876
10.9795	23.9707
10.9849	-10.6951
10.9903	1.5983
10.9957	9.8299
11.0011	6.2538
11.0065	6.0092
11.0119	-11.4705
11.0173	17.7602
11.0227	21.5036
11.0281	37.7431
11.0335	34.8808
11.0389	-6.2237
11.0443	27.6532
11.0497	-5.8634
11.0551	6.9877
11.0605	5.8488
11.0659	37.9527
11.0713	50.9723
11.0767	41.1776
11.0821	-7.9883
11.0875	7.6068
11.0929	-10.2516
11.0983	3.9728
11.1037	-1.8643
11.1091	-23.2995
11.1145	8.1469
11.1199	25.6401
11.1253	26.4427
11.1307	1.0705
11.1361	-51.9666
11.1415	-10.727
11.1469	11.7527
11.1523	28.769
11.1577	6.3557
11.1631	16.5981
11.1685	-1.6476
11.1739	30.4509
11.1793	27.5513
11.1847	21.9253
11.1901	-19.8783
11.1955	-2.389
11.2009	-16.8535
11.2063	-3.1799
11.2117	11.206
11.2171	-36.6695
11.2225	-22.4261
11.2279	-6.785
11.2333	5.1421
11.2387	17.0887
11.2441	44.8163
11.2495	31.8784
11.2549	13.6828
11.2603	-15.212
11.2657	1.8773
11.2711	-14.8057
11.2765	-7.8943
11.2819	-24.5939
11.2873	20.2607
11.2927	-2.8205
11.2981	-18.8418
11.3035	7.8184
11.3089	-21.8207
11.3143	-21.9223
11.3197	-58.4659
11.3251	-76.1838
11.3305	-38.4757
11.3359	-23.6126
11.3413	-32.954
11.3467	-4.0328
11.3521	18.9301
11.3575	-8.9906
11.3629	4.0792
11.3683	-10.9153
11.3737	0.5495
11.3791	-15.4613
11.3845	-46.7039
11.3899	17.8668
11.3953	6.5886
11.4007	26.1671
11.4061	-6.7623
11.4115	3.138
11.4169	11.232
11.4223	-14.4462
11.4277	-59.7303
11.4331	0.9815
11.4385	8.153
11.4439	7.1096
11.4493	-2.3368
11.4547	14.5706
11.4601	-25.0377
11.4655	-16.6287
11.4709	-6.8255
11.4763	-24.6115
11.4817	-4.4675
11.4871	-9.7508
11.4925	47.1228
11.4979	24.445
11.5033	8.0882
11.5087	-17.6828
11.5141	-5.5308
11.5195	-20.0287
11.5249	-9.7336
11.5303	7.2572
11.5357	3.3385
11.5411	3.2358
11.5465	19.7187
11.5519	24.7073
11.5573	11.6085
11.5627	-8.7163
11.5681	6.8657
11.5735	-4.519
11.5789	-3.4698
11.5843	15.0299
11.5897	4.0359
11.5951	30.7204
11.6005	20.0506
11.6059	-21.1212
11.6113	-11.7043
11.6167	-8.0515
11.6221	-13.3411
11.6275	-11.5601
11.6329	-36.5053
11.6383	-6.1705
11.6437	12.9887
11.6491	-35.6577
11.6545	-30.2245
11.6599	12.552
11.6653	4.8748
11.6707	-7.5799
11.6761	-3.1131
11.6815	1.0651
11.6869	-9.655
11.6923	15.5184
11.6977	9.4307
11.7031	-3.7226
11.7085	29.7748
11.7139	3.9799
11.7193	-11.6655
11.7247	11.971
11.7301	-5.2718
11.7355	-13.444
11.7409	-27.7995
11.7463	-19.2534
11.7517	5.9039
11.7571	-9.086
11.7625	1.2543
11.7679	-20.7182
11.7733	-9.0517
11.7787	-17.2874
11.7841	-22.3649
11.7895	7.643
11.7949	36.5995
11.8003	0.3859
11.8057	-18.4488
11.8111	-12.7177
11.8165	4.4051
11.8219	14.4891
11.8273	15.6266
11.8327	5.9219
11.8381	27.4526
11.8435	2.9318
11.8489	13.975
11.8543	-26.756
11.8597	-14.4902
11.8651	-30.0129
11.8705	-28.7901
11.8759	-0.6673
11.8813	-1.5316
11.8867	30.3038
11.8921	35.3327
11.8975	12.7497
11.9029	7.7997
11.9083	21.0369
11.9137	-4.3557
11.9191	-35.5919
11.9245	-39.6905
11.9299	18.0324
11.9353	34.0563
11.9407	34.5873
11.9461	6.7484
11.9515	1.2851
11.9569	-15.4625
11.9623	-6.052
11.9677	1.6178
11.9731	-26.4395
11.9785	-5.5762
11.9839	-0.7694
11.9893	-15.466
11.9947	-12.8694
12.0001	25.6732
12.0055	50.6295
12.0109	35.6251
12.0163	-8.4347
12.0217	-20.5681
12.0271	9.217
12.0325	34.6072
12.0379	-2.5587
12.0433	-63.121
12.0487	-36.4539
12.0541	-3.025
12.0595	7.1097
12.0649	-39.1918
12.0703	18.888
12.0757	-0.7994
12.0811	-24.4855
12.0865	18.7734
12.0919	30.8265
12.0973	31.6598
12.1027	31.0916
12.1081	48.3191
12.1135	21.9703
12.1189	9.074
12.1243	-11.0367
12.1297	-27.467
12.1351	-30.5138
12.1405	-35.7834
12.1459	-33.7021
12.1513	-53.8157
12.1567	17.209
12.1621	1.8011
12.1675	13.3346
12.1729	35.8859
12.1783	15.3516
12.1837	15.7026
12.1891	4.6621
12.1945	9.8874
12.1999	10.9202
12.2053	19.7539
12.2107	44.204
12.2161	35.2408
12.2215	5.4268
12.2269	-21.5817
12.2323	3.8834
12.2377	39.4683
12.2431	5.8451
12.2485	-50.9059
12.2539	17.5118
12.2593	21.029
12.2647	7.3118
12.2701	-8.4501
12.2755	-19.2631
12.2809	17.8418
12.2863	22.5483
12.2917	9.4753
12.2971	21.459
12.3025	2.6266
12.3079	11.7421
12.3133	-29.1559
12.3187	8.9429
12.3241	70.2065
12.3295	27.3722
12.3349	-43.2202
12.3403	6.4583
12.3457	-14.2836
12.3511	-12.3834
12.3565	-4.1224
12.3619	30.4968
12.3673	32.1628
12.3727	11.1741
12.3781	24.3237
12.3835	-20.6428
12.3889	-46.1981
12.3943	-6.5611
12.3997	-30.6984
12.4051	-41.2015
12.4105	-23.0724
12.4159	-7.9581
12.4213	-31.84
12.4267	-23.0001
12.4321	-36.2698
12.4375	-48.6191
12.4429	-28.3896
12.4483	-60.134
12.4537	-26.0683
12.4591	-24.9533
12.4645	-50.9943
12.4699	20.8102
12.4753	13.389
12.4807	-11.6461
12.4861	12.1389
12.4915	-4.3899
12.4969	-29.1748
12.5023	17.8296
12.5077	57.9061
12.5131	-27.2623
12.5185	-14.7999
12.5239	-6.3506
12.5293	6.8446
12.5347	50.5162
12.5401	27.4966
12.5455	4.003
12.5509	59.456
12.5563	97.8472
12.5617	63.7775
12.5671	41.5022
12.5725	22.6632
12.5779	-19.4636
12.5833	-16.6339
12.5887	-26.1609
12.5941	-15.5881
12.5995	13.5384
12.6049	22.6606
12.6103	18.0501
12.6157	-14.293
12.6211	14.5989
12.6265	28.1474
12.6319	35.6535
12.6373	37.8356
12.6427	-16.0944
12.6481	68.0978
12.6535	21.9037
12.6589	7.7478
12.6643	89.0589
12.6697	79.0914
12.6751	41.1167
12.6805	6.6399
12.6859	0.7308
12.6913	68.5232
12.6967	38.3678
12.7021	63.5658
[truncated: 80 more rows]
