# Supplementary material for: Improvement of Peak Integration in Capillary Electrophoresis: Reference Data Set No. 1
Source: Electrophoresis. 2026 Mar 11;47(4):276–94. doi: 10.1002/elps.70077 (PMC13084974; doi:10.1002/elps.70077)
Supplement: Supplementary file 2 — Supporting File 2: elps70077‐sup‐0002‐RawElectropherograms.zip. [file ELPS-47--s002.zip › Raw Electropherograms/com2-type1-sam20-R.csv]

1.9075	0
1.9129	0
1.9183	0
1.9237	0
1.9291	0
1.9345	0
1.9399	0
1.9453	0
1.9507	0
1.9561	0
1.9615	0
1.9669	0
1.9723	0
1.9777	0
1.9831	0
1.9885	0
1.9939	0
1.9993	0
2.0047	-182.9436
2.0101	-215.3771
2.0155	-150.3762
2.0209	49.831
2.0263	544.8924
2.0317	701.8151
2.0371	426.6588
2.0425	186.2293
2.0479	544.4278
2.0533	570.5411
2.0587	552.2588
2.0641	493.5496
2.0695	355.1375
2.0749	385.2662
2.0803	392.4583
2.0857	364.8751
2.0911	338.0916
2.0965	382.5238
2.1019	392.1142
2.1073	400.1694
2.1127	411.267
2.1181	342.5879
2.1235	332.8325
2.1289	360.6421
2.1343	379.6132
2.1397	322.4734
2.1451	308.9289
2.1505	298.701
2.1559	286.9704
2.1613	300.5845
2.1667	297.3411
2.1721	281.8259
2.1775	259.4384
2.1829	241.0799
2.1883	274.3369
2.1937	278.7171
2.1991	271.3757
2.2045	288.0089
2.2099	278.9147
2.2153	254.9321
2.2207	231.9892
2.2261	222.2595
2.2315	223.8602
2.2369	251.717
2.2423	273.9517
2.2477	265.8522
2.2531	231.0068
2.2585	188.7498
2.2639	180.304
2.2693	204.5223
2.2747	193.9548
2.2801	188.4992
2.2855	185.8107
2.2909	179.0526
2.2963	158.7356
2.3017	127.481
2.3071	119.6934
2.3125	126.2201
2.3179	113.5549
2.3233	89.5121
2.3287	70.696
2.3341	63.2529
2.3395	69.0396
2.3449	74.0713
2.3503	76.4061
2.3557	74.1989
2.3611	67.7363
2.3665	69.7305
2.3719	91.6709
2.3773	95.9168
2.3827	70.4079
2.3881	92.4034
2.3935	67.0651
2.3989	31.2058
2.4043	18.7357
2.4097	39.6843
2.4151	38.2521
2.4205	40.4701
2.4259	50.0804
2.4313	42.6131
2.4367	50.2184
2.4421	38.2764
2.4475	15.1397
2.4529	18.5844
2.4583	22.3518
2.4637	54.6733
2.4691	89.9082
2.4745	81.9151
2.4799	55.5933
2.4853	32.7676
2.4907	26.1235
2.4961	39.1335
2.5015	31.0734
2.5069	-1.5197
2.5123	-22.8337
2.5177	2.6302
2.5231	79.892
2.5285	88.3624
2.5339	60.815
2.5393	27.047
2.5447	-11.1864
2.5501	-16.3287
2.5555	-9.3573
2.5609	-7.4303
2.5663	-18.1985
2.5717	22.3245
2.5771	44.5192
2.5825	21.2481
2.5879	-30.8967
2.5933	15.9101
2.5987	62.5358
2.6041	62.6725
2.6095	3.6289
2.6149	-19.6561
2.6203	-12.7206
2.6257	0.6618
2.6311	3.2398
2.6365	35.0314
2.6419	17.0404
2.6473	-28.1326
2.6527	-54.4096
2.6581	-6.8676
2.6635	-1.7115
2.6689	4.9009
2.6743	34.0567
2.6797	1.8605
2.6851	-24.0756
2.6905	-25.08
2.6959	-7.7754
2.7013	-7.7285
2.7067	24.0825
2.7121	41.5329
2.7175	33.7311
2.7229	20.0995
2.7283	-45.3113
2.7337	-36.3606
2.7391	13.0487
2.7445	-15.3143
2.7499	-17.3187
2.7553	21.3281
2.7607	43.2226
2.7661	-18.9891
2.7715	-70.2512
2.7769	-66.1254
2.7823	-39.1431
2.7877	-29.5689
2.7931	-41.9121
2.7985	-41.0493
2.8039	-31.2467
2.8093	-27.4739
2.8147	-57.2551
2.8201	-72.4778
2.8255	-70.0577
2.8309	-57.7778
2.8363	-56.4105
2.8417	-51.8234
2.8471	-58.3529
2.8525	-67.3109
2.8579	-42.4109
2.8633	-29.6523
2.8687	-24.3189
2.8741	-22.8842
2.8795	-21.9511
2.8849	2.4537
2.8903	-9.1374
2.8957	-42.5524
2.9011	-55.2132
2.9065	-55.6034
2.9119	-66.9081
2.9173	-67.3157
2.9227	-36.172
2.9281	-33.8997
2.9335	-33.1294
2.9389	-50.6455
2.9443	-85.1158
2.9497	-44.3617
2.9551	-14.7387
2.9605	-15.8595
2.9659	-38.6545
2.9713	-34.6302
2.9767	-100.0977
2.9821	-79.9631
2.9875	22.4859
2.9929	-23.2657
2.9983	-46.4595
3.0037	-79.3219
3.0091	-100.925
3.0145	-43.7938
3.0199	-61.7301
3.0253	-66.6568
3.0307	-61.056
3.0361	-86.151
3.0415	-61.4908
3.0469	-49.2839
3.0523	-55.7531
3.0577	-73.3725
3.0631	-113.8934
3.0685	-88.8569
3.0739	-46.776
3.0793	-44.7645
3.0847	-65.5822
3.0901	-58.2794
3.0955	-48.1633
3.1009	-48.6029
3.1063	-25.4947
3.1117	-52.1184
3.1171	-68.2815
3.1225	-49.3516
3.1279	-36.8135
3.1333	-18.005
3.1387	-16.5301
3.1441	-41.1868
3.1495	-79.5125
3.1549	-45.9319
3.1603	14.7057
3.1657	56.6889
3.1711	42.4076
3.1765	81.1429
3.1819	109.0338
3.1873	116.3053
3.1927	105.2576
3.1981	36.9089
3.2035	53.5263
3.2089	94.5374
3.2143	88.6325
3.2197	129.916
3.2251	129.2384
3.2305	107.7653
3.2359	95.9984
3.2413	106.1837
3.2467	106.4882
3.2521	120.1593
3.2575	145.7456
3.2629	128.7036
3.2683	152.3072
3.2737	130.6754
3.2791	72.1641
3.2845	101.3525
3.2899	121.6941
3.2953	103.7873
3.3007	66.6899
3.3061	57.2029
3.3115	46.7745
3.3169	58.6981
3.3223	89.7869
3.3277	118.2204
3.3331	85.8265
3.3385	78.3495
3.3439	92.1198
3.3493	91.4676
3.3547	22.4203
3.3601	3.334
3.3655	29.2154
3.3709	60.7807
3.3763	15.0303
3.3817	31.247
3.3871	81.319
3.3925	117.9771
3.3979	86.8797
3.4033	65.844
3.4087	30.96
3.4141	-9.9274
3.4195	5.5216
3.4249	7.2564
3.4303	33.9374
3.4357	63.0011
3.4411	25.7258
3.4465	73.3118
3.4519	59.8158
3.4573	6.5588
3.4627	18.7484
3.4681	66.9624
3.4735	68.8407
3.4789	62.4142
3.4843	101.9393
3.4897	93.6483
3.4951	108.9944
3.5005	117.9114
3.5059	97.3364
3.5113	137.3102
3.5167	133.7113
3.5221	108.0417
3.5275	88.6631
3.5329	87.1783
3.5383	144.5643
3.5437	170.2809
3.5491	130.9615
3.5545	95.4994
3.5599	127.9617
3.5653	136.1408
3.5707	100.0211
3.5761	69.6406
3.5815	41.0433
3.5869	37.9717
3.5923	54.8504
3.5977	67.9127
3.6031	63.9162
3.6085	74.8503
3.6139	90.5943
3.6193	89.7358
3.6247	93.9567
3.6301	54.8374
3.6355	33.4329
3.6409	80.7011
3.6463	70.4071
3.6517	65.4622
3.6571	55.1072
3.6625	27.7026
3.6679	10.8352
3.6733	11.9609
3.6787	24.0772
3.6841	42.1869
3.6895	62.0168
3.6949	70.184
3.7003	56.7115
3.7057	29.6509
3.7111	21.5778
3.7165	44.6053
3.7219	56.7778
3.7273	54.5874
3.7327	58.4585
3.7381	50.8291
3.7435	45.898
3.7489	28.6545
3.7543	-19.1688
3.7597	-15.787
3.7651	6.9264
3.7705	33.8714
3.7759	48.0213
3.7813	0.3149
3.7867	26.8401
3.7921	54.7543
3.7975	13.6546
3.8029	-27.5085
3.8083	-12.7792
3.8137	-4.2851
3.8191	-37.9581
3.8245	-70.0546
3.8299	-34.3834
3.8353	-19.079
3.8407	-28.9988
3.8461	42.3805
3.8515	15.2342
3.8569	1.4617
3.8623	16.4438
3.8677	-8.5806
3.8731	-27.3441
3.8785	-12.7503
3.8839	9.1221
3.8893	-4.9805
3.8947	17.8254
3.9001	22.4807
3.9055	11.6119
3.9109	6.0755
3.9163	13.407
3.9217	17.7289
3.9271	7.8919
3.9325	-10.9144
3.9379	23.6412
3.9433	10.1132
3.9487	-9.2033
3.9541	7.9599
3.9595	55.8469
3.9649	60.4118
3.9703	94.5528
3.9757	171.9564
3.9811	198.4367
3.9865	251.2786
3.9919	414.3617
3.9973	714.8175
4.0027	1147.7885
4.0081	1781.7393
4.0135	2612.5184
4.0189	3626.0416
4.0243	4824.6784
4.0297	6196.0161
4.0351	7350.1462
4.0405	8299.4757
4.0459	9096.1019
4.0513	9282.5995
4.0567	9068.1042
4.0621	8583.2984
4.0675	7818.7621
4.0729	6570.673
4.0783	5334.2398
4.0837	4204.7783
4.0891	3206.5692
4.0945	2356.3473
4.0999	1602.8599
4.1053	1054.3533
4.1107	742.678
4.1161	490.5226
4.1215	317.2591
4.1269	185.5791
4.1323	95.523
4.1377	85.1411
4.1431	89.71
4.1485	96.5209
4.1539	89.9299
4.1593	49.1633
4.1647	21.9331
4.1701	-7.8602
4.1755	-14.6352
4.1809	30.1831
4.1863	-12.0339
4.1917	-7.6374
4.1971	17.4476
4.2025	8.2907
4.2079	13.6266
4.2133	14.7203
4.2187	1.7045
4.2241	-15.715
4.2295	28.392
4.2349	24.0495
4.2403	3.9158
4.2457	5.2027
4.2511	40.7587
4.2565	20.0348
4.2619	-4.4415
4.2673	-7.0251
4.2727	-7.2777
4.2781	-24.1033
4.2835	-22.9251
4.2889	-4.9052
4.2943	0.101
4.2997	15.8105
4.3051	33.3506
4.3105	34.521
4.3159	2.02
4.3213	0.652
4.3267	-5.3791
4.3321	-13.503
4.3375	-11.9121
4.3429	-20.5949
4.3483	-19.7091
4.3537	-13.5444
4.3591	-13.006
4.3645	-32.401
4.3699	-32.378
4.3753	-25.2435
4.3807	-28.1575
4.3861	-51.7807
4.3915	-18.637
4.3969	17.0405
4.4023	24.406
4.4077	17.0609
4.4131	-23.0572
4.4185	-35.8755
4.4239	-19.6818
4.4293	-29.0803
4.4347	-29.264
4.4401	16.2969
4.4455	61.2459
4.4509	18.6588
4.4563	17.4462
4.4617	1.8169
4.4671	-24.5996
4.4725	-32.2431
4.4779	-6.6965
4.4833	36.2252
4.4887	38.6663
4.4941	-28.4224
4.4995	-2.844
4.5049	6.6462
4.5103	0.8224
4.5157	-5.1396
4.5211	-8.6372
4.5265	15.1851
4.5319	17.9686
4.5373	-10.4376
4.5427	-0.9524
4.5481	-25.0409
4.5535	-35.606
4.5589	-24.8898
4.5643	-32.2805
4.5697	18.8788
4.5751	31.9074
4.5805	9.9476
4.5859	25.8242
4.5913	37.5972
4.5967	5.5932
4.6021	-29.9472
4.6075	-6.9796
4.6129	-16.6428
4.6183	22.3539
4.6237	46.8653
4.6291	-12.1992
4.6345	-4.5366
4.6399	1.8092
4.6453	-4.5546
4.6507	-7.9278
4.6561	49.4255
4.6615	34.2821
4.6669	-7.3338
4.6723	-29.474
4.6777	-22.3153
4.6831	-34.7649
4.6885	-17.69
4.6939	26.9487
4.6993	17.9265
4.7047	14.0427
4.7101	14.9359
4.7155	31.1037
4.7209	75.7353
4.7263	11.4985
4.7317	5.5404
4.7371	36.1718
4.7425	-6.4544
4.7479	-26.7224
4.7533	-43.7473
4.7587	-55.9014
4.7641	-53.5853
4.7695	-42.5892
4.7749	-15.5558
4.7803	4.4399
4.7857	-6.4632
4.7911	-41.6869
4.7965	-45.4041
4.8019	-16.6143
4.8073	25.4811
4.8127	21.1678
4.8181	7.4785
4.8235	-0.6861
4.8289	-4.5168
4.8343	-22.1363
4.8397	-15.7019
4.8451	-1.0559
4.8505	7.275
4.8559	-1.6887
4.8613	7.2538
4.8667	-3.2489
4.8721	-26.5981
4.8775	-27.8827
4.8829	-9.1156
4.8883	5.4179
4.8937	6.9461
4.8991	-6.5667
4.9045	-17.0076
4.9099	9.4622
4.9153	25.4606
4.9207	-8.3409
4.9261	3.3987
4.9315	8.5071
4.9369	18.0905
4.9423	33.1286
4.9477	-5.9065
4.9531	-3.843
4.9585	9.6381
4.9639	9.7755
4.9693	0.1536
4.9747	-13.8639
4.9801	-24.4949
4.9855	-14.9224
4.9909	39.5912
4.9963	38.46
5.0017	11.8082
5.0071	-13.2645
5.0125	-11.3764
5.0179	17.7942
5.0233	5.0274
5.0287	-23.5463
5.0341	-9.4658
5.0395	-14.4819
5.0449	-3.9795
5.0503	19.5361
5.0557	39.3447
5.0611	26.6737
5.0665	4.3654
5.0719	-25.9619
5.0773	-53.4295
5.0827	-20.6139
5.0881	-22.3533
5.0935	-19.3245
5.0989	5.5157
5.1043	-11.1184
5.1097	5.0773
5.1151	-11.1458
5.1205	-56.1413
5.1259	-21.1138
5.1313	-27.8429
5.1367	-22.8348
5.1421	-1.2533
5.1475	-4.6925
5.1529	-5.4488
5.1583	-10.9118
5.1637	-9.1076
5.1691	16.459
5.1745	1.1406
5.1799	-23.7258
5.1853	-35.0309
5.1907	-17.6225
5.1961	0.4126
5.2015	-5.7994
5.2069	7.8927
5.2123	66.1791
5.2177	54.4767
5.2231	31.8235
5.2285	8.2028
5.2339	-15.129
5.2393	-32.7001
5.2447	-51.7951
5.2501	-27.6544
5.2555	28.2151
5.2609	4.1282
5.2663	-9.239
5.2717	-7.9524
5.2771	12.2981
5.2825	57.7658
5.2879	35.2521
5.2933	-0.169
5.2987	-26.9924
5.3041	-41.8305
5.3095	-25.6838
5.3149	-19.1947
5.3203	-20.1518
5.3257	-8.7972
5.3311	24.8773
5.3365	28.1053
5.3419	15.4394
5.3473	5.1129
5.3527	-35.5936
5.3581	-51.3564
5.3635	-43.0013
5.3689	-23.686
5.3743	-21.6555
5.3797	-6.772
5.3851	-3.3206
5.3905	-23.7986
5.3959	-45.649
5.4013	-29.6754
5.4067	-9.0777
5.4121	-1.2769
5.4175	-3.0028
5.4229	16.9347
5.4283	15.8799
5.4337	-10.0338
5.4391	-34.0409
5.4445	-29.0272
5.4499	-3.7737
5.4553	6.2313
5.4607	-34.4862
5.4661	-23.624
5.4715	14.7011
5.4769	23.9616
5.4823	-31.874
5.4877	-18.0488
5.4931	-2.2063
5.4985	-2.2585
5.5039	-17.4159
5.5093	-20.0533
5.5147	-17.7596
5.5201	-12.8799
5.5255	-12.7326
5.5309	-37.3122
5.5363	-34.457
5.5417	-29.7768
5.5471	-28.9774
5.5525	-5.8417
5.5579	0.302
5.5633	-8.3671
5.5687	-31.058
5.5741	-62.1776
5.5795	-14.1252
5.5849	0.3599
5.5903	-11.1267
5.5957	9.6483
5.6011	-36.9885
5.6065	-23.7346
5.6119	7.292
5.6173	-21.2567
5.6227	-16.365
5.6281	7.9798
5.6335	33.949
5.6389	41.8978
5.6443	7.0172
5.6497	2.0912
5.6551	2.6435
5.6605	-7.5951
5.6659	6.1715
5.6713	-12.4372
5.6767	-21.8357
5.6821	-3.3053
5.6875	10.3131
5.6929	-33.2831
5.6983	-38.6592
5.7037	3.2479
5.7091	11.2238
5.7145	-5.0826
5.7199	-16.9698
5.7253	-19.8174
5.7307	-19.1948
5.7361	4.8194
5.7415	15.5936
5.7469	8.5161
5.7523	-2.6355
5.7577	31.9025
5.7631	28.3244
5.7685	6.3281
5.7739	1.5296
5.7793	-0.0868
5.7847	-11.9149
5.7901	-27.4337
5.7955	-26.0639
5.8009	39.7366
5.8063	35.647
5.8117	3.8022
5.8171	-18.44
5.8225	-25.7637
5.8279	-12.0356
5.8333	0.0653
5.8387	1.6428
5.8441	-1.0346
5.8495	-1.3083
5.8549	13.631
5.8603	36.0911
5.8657	42.7436
5.8711	36.9428
5.8765	33.0558
5.8819	34.2634
5.8873	42.0147
5.8927	71.1931
5.8981	96.2921
5.9035	99.2851
5.9089	76.1981
5.9143	95.4476
5.9197	109.554
5.9251	107.6291
5.9305	83.5198
5.9359	29.7922
5.9413	32.6818
5.9467	38.156
5.9521	12.2076
5.9575	-4.843
5.9629	-5.7032
5.9683	18.0443
5.9737	54.9563
5.9791	61.8277
5.9845	68.8212
5.9899	53.0531
5.9953	33.6455
6.0007	63.7209
6.0061	42.4608
6.0115	12.3091
6.0169	7.9021
6.0223	53.5453
6.0277	76.9126
6.0331	56.2521
6.0385	29.7521
6.0439	45.4912
6.0493	72.8517
6.0547	105.854
6.0601	151.2162
6.0655	236.5993
6.0709	445.4042
6.0763	846.2303
6.0817	1403.827
6.0871	2116.8465
6.0925	3032.0186
6.0979	4132.4684
6.1033	5369.5733
6.1087	6652.9068
6.1141	7761.9317
6.1195	8662.7647
6.1249	9439.705
6.1303	10069.9463
6.1357	10412.3042
6.1411	10463.3001
6.1465	9819.2077
6.1519	8513.0581
6.1573	6562.8468
6.1627	4598.8489
6.1681	2932.3138
6.1735	1670.3502
6.1789	882.4081
6.1843	410.152
6.1897	211.0025
6.1951	111.2622
6.2005	38.6371
6.2059	57.227
6.2113	16.4468
6.2167	41.3019
6.2221	-1.7953
6.2275	-3.6456
6.2329	32.1354
6.2383	22.3649
6.2437	17.8494
6.2491	11.2931
6.2545	36.2719
6.2599	19.9226
6.2653	65.4421
6.2707	79.0258
6.2761	99.1891
6.2815	83.5206
6.2869	68.8624
6.2923	61.7379
6.2977	68.6359
6.3031	22.3705
6.3085	26.6626
6.3139	-4.3792
6.3193	-16.1368
6.3247	-5.8524
6.3301	-0.1391
6.3355	-13.0658
6.3409	-30.1464
6.3463	-33.7104
6.3517	-12.9254
6.3571	46.3531
6.3625	58.419
6.3679	-8.2899
6.3733	-55.2544
6.3787	-16.8643
6.3841	14.7354
6.3895	-13.7827
6.3949	-14.8081
6.4003	9.0032
6.4057	-38.3402
6.4111	-14.0031
6.4165	-3.7918
6.4219	6.7158
6.4273	-5.2385
6.4327	-4.4667
6.4381	5.5381
6.4435	-34.8875
6.4489	-20.9115
6.4543	-22.8535
6.4597	-1.11
6.4651	-10.0011
6.4705	-28.6352
6.4759	-43.9377
6.4813	-41.041
6.4867	-18.2638
6.4921	-52.9146
6.4975	-13.4959
6.5029	-26.6178
6.5083	-26.7339
6.5137	-14.7942
6.5191	-11.4465
6.5245	-6.9416
6.5299	24.798
6.5353	-4.5578
6.5407	18.9923
6.5461	-25.506
6.5515	-9.1241
6.5569	-3.0454
6.5623	20.1415
6.5677	-13.4423
6.5731	-26.2742
6.5785	7.3992
6.5839	-17.4915
6.5893	-34.6387
6.5947	-23.1967
6.6001	-33.7417
6.6055	-24.3243
6.6109	5.435
6.6163	-11.3038
6.6217	-14.7191
6.6271	-28.9027
6.6325	-21.0934
6.6379	19.778
6.6433	18.5266
6.6487	-8.2752
6.6541	-0.1663
6.6595	-12.2564
6.6649	-39.1518
6.6703	-6.2694
6.6757	-0.0183
6.6811	-7.8914
6.6865	11.6588
6.6919	37.6596
6.6973	35.6831
6.7027	25.2856
6.7081	15.1083
6.7135	34.4414
6.7189	33.9634
6.7243	37.2706
6.7297	44.3557
6.7351	-12.6615
6.7405	-10.744
6.7459	15.8872
6.7513	10.9994
6.7567	35.5199
6.7621	49.6664
6.7675	47.9582
6.7729	32.5658
6.7783	31.8725
6.7837	43.5123
6.7891	54.2137
6.7945	95.6787
6.7999	99.0941
6.8053	133.2296
6.8107	108.0659
6.8161	57.6942
6.8215	48.0799
6.8269	61.5528
6.8323	52.0169
6.8377	141.7311
6.8431	169.9901
6.8485	203.5282
6.8539	233.3838
6.8593	188.1373
6.8647	189.3253
6.8701	192.8048
6.8755	181.9188
6.8809	223.6761
6.8863	265.3399
6.8917	280.8949
6.8971	288.1294
6.9025	314.8207
6.9079	345.7646
6.9133	405.4794
6.9187	437.5637
6.9241	405.85
6.9295	409.2638
6.9349	405.6478
6.9403	380.9311
6.9457	310.4998
6.9511	316.9033
6.9565	264.9159
6.9619	296.3832
6.9673	283.4816
6.9727	272.7806
6.9781	271.86
6.9835	301.9828
6.9889	334.2982
6.9943	354.8874
6.9997	314.5521
7.0051	354.4411
7.0105	387.8869
7.0159	345.4614
7.0213	342.3651
7.0267	326.5105
7.0321	396.1289
7.0375	375.0553
7.0429	427.5309
7.0483	504.0324
7.0537	535.5165
7.0591	626.0439
7.0645	709.0858
7.0699	873.9562
7.0753	1006.6185
7.0807	1093.441
7.0861	1114.2773
7.0915	1161.3855
7.0969	1193.7786
7.1023	1286.8002
7.1077	1446.3546
7.1131	1589.4033
7.1185	1863.0931
7.1239	2093.3375
7.1293	2217.4805
7.1347	2300.1812
7.1401	2225.8491
7.1455	2064.2062
7.1509	1827.371
7.1563	1602.3155
7.1617	1414.298
7.1671	1272.2246
7.1725	1243.4918
7.1779	1247.3558
7.1833	1355.4397
7.1887	1451.3538
7.1941	1517.3827
7.1995	1529.8687
7.2049	1522.7784
7.2103	1554.8861
7.2157	1595.947
7.2211	1694.5073
7.2265	1845.2741
7.2319	2115.3638
7.2373	2461.8308
7.2427	2973.3879
7.2481	3683.5858
7.2535	4372.0307
7.2589	5104.0692
7.2643	5625.2025
7.2697	6156.9741
7.2751	6563.4936
7.2805	7133.448
7.2859	8077.2977
7.2913	9103.4337
7.2967	9963.8269
7.3021	10625.1657
7.3075	10881.2862
7.3129	10743.6162
7.3183	9994.2264
7.3237	8878.1071
7.3291	7436.5324
7.3345	5787.7007
7.3399	4342.6177
7.3453	3437.0478
7.3507	2950.2728
7.3561	2796.9153
7.3615	2953.5354
7.3669	3385.6672
7.3723	3880.6566
7.3777	4426.2353
7.3831	4789.67
7.3885	4975.9383
7.3939	4938.5944
7.3993	4820.3797
7.4047	4636.6554
7.4101	4537.3864
7.4155	4589.0698
7.4209	4752.235
7.4263	5174.9549
7.4317	5843.8658
7.4371	6742.3181
7.4425	7574.7214
7.4479	8284.2077
7.4533	9138.3619
7.4587	10208.9641
7.4641	12312.0638
7.4695	15580.764
7.4749	20321.7215
7.4803	25801.993
7.4857	31613.3005
7.4911	36768.3248
7.4965	40123.9029
7.5019	41767.3007
7.5073	42331.2997
7.5127	41424.2809
7.5181	38017.0324
7.5235	30756.1108
7.5289	19767.4034
7.5343	9614.0255
7.5397	3916.301
7.5451	1811.7842
7.5505	1164.1242
7.5559	927.8068
7.5613	740.1009
7.5667	624.003
7.5721	536.0074
7.5775	501.9584
7.5829	486.0267
7.5883	463.5508
7.5937	488.6568
7.5991	554.3036
7.6045	630.616
7.6099	712.4493
7.6153	854.7045
7.6207	964.1239
7.6261	1101.1044
7.6315	1361.2617
7.6369	1458.4239
7.6423	1510.7841
7.6477	1557.026
7.6531	1534.2735
7.6585	1446.8822
7.6639	1302.5838
7.6693	1206.2852
7.6747	1284.4579
7.6801	1401.0839
7.6855	1616.8421
7.6909	1958.7666
7.6963	2160.4264
7.7017	2372.772
7.7071	2535.8723
7.7125	2397.8752
7.7179	2062.4037
7.7233	1638.7195
7.7287	1118.089
7.7341	686.6038
7.7395	375.9046
7.7449	188.0402
7.7503	118.1092
7.7557	127.8221
7.7611	111.8457
7.7665	131.1933
7.7719	157.2491
7.7773	131.4475
7.7827	122.7028
7.7881	121.016
7.7935	115.0604
7.7989	94.4601
7.8043	93.9845
7.8097	102.816
7.8151	79.5971
7.8205	68.2091
7.8259	54.4463
7.8313	94.4426
7.8367	63.0562
7.8421	45.4642
7.8475	40.1804
7.8529	14.709
7.8583	11.9925
7.8637	30.5906
7.8691	7.0719
7.8745	19.1819
7.8799	9.5927
7.8853	-9.7748
7.8907	23.6312
7.8961	-20.7187
7.9015	-25.6832
7.9069	-12.1775
7.9123	36.0619
7.9177	11.7143
7.9231	-14.1352
7.9285	25.3337
7.9339	-22.3835
7.9393	-12.6634
7.9447	14.1633
7.9501	4.6444
7.9555	-3.4222
7.9609	-6.8222
7.9663	-9.7942
7.9717	37.6256
7.9771	-1.9695
7.9825	-36.0306
7.9879	-51.3168
7.9933	-19.3226
7.9987	-5.855
8.0041	4.7236
8.0095	2.8989
8.0149	-2.7235
8.0203	-10.5059
8.0257	-15.1297
8.0311	-23.1311
8.0365	-0.7374
8.0419	-1.2711
8.0473	-19.8872
8.0527	-24.3709
8.0581	-27.4452
8.0635	-27.3185
8.0689	-19.6474
8.0743	9.498
8.0797	-14.2014
8.0851	-1.088
8.0905	-27.4255
8.0959	-25.683
8.1013	16.1308
8.1067	25.9252
8.1121	20.3609
8.1175	26.6872
8.1229	22.696
8.1283	-2.6878
8.1337	49.4765
8.1391	34.303
8.1445	25.755
8.1499	-23.808
8.1553	-44.0662
8.1607	-57.4337
8.1661	-45.5864
8.1715	-31.0594
8.1769	-25.4136
8.1823	8.2752
8.1877	-19.5573
8.1931	-1.7415
8.1985	6.8654
8.2039	-19.0841
8.2093	-46.806
8.2147	-11.9071
8.2201	-6.9363
8.2255	-45.0954
8.2309	-37.095
8.2363	-20.3393
8.2417	-24.6341
8.2471	-14.725
8.2525	1.2997
8.2579	-28.6338
8.2633	-55.9273
8.2687	-17.5475
8.2741	12.4404
8.2795	-25.8905
8.2849	-17.5573
8.2903	-29.0698
8.2957	-17.667
8.3011	-17.6478
8.3065	10.3815
8.3119	29.6786
8.3173	15.0125
8.3227	24.5072
8.3281	56.7943
8.3335	56.0156
8.3389	37.3126
8.3443	34.0181
8.3497	36.1669
8.3551	25.7492
8.3605	25.7148
8.3659	9.8749
8.3713	3.2744
8.3767	3.5994
8.3821	39.3127
8.3875	22.2358
8.3929	25.0238
8.3983	16.3972
8.4037	-7.2088
8.4091	-30.0984
8.4145	-9.9096
8.4199	-0.3286
8.4253	41.7777
8.4307	31.8035
8.4361	20.4714
8.4415	23.7004
8.4469	43.9235
8.4523	35.6482
8.4577	44.4531
8.4631	67.9209
8.4685	82.4391
8.4739	110.1747
8.4793	42.2939
8.4847	98.7105
8.4901	85.5318
8.4955	95.5971
8.5009	109.0722
8.5063	102.0819
8.5117	120.3307
8.5171	90.5789
8.5225	133.4688
8.5279	113.0851
8.5333	116.3964
8.5387	132.6228
8.5441	128.8203
8.5495	141.1788
8.5549	219.3821
8.5603	221.477
8.5657	211.9505
8.5711	181.36
8.5765	219.7709
8.5819	273.3968
8.5873	302.6858
8.5927	323.3546
8.5981	406.3013
8.6035	453.5401
8.6089	505.4287
8.6143	454.461
8.6197	511.0288
8.6251	534.5514
8.6305	592.6479
8.6359	645.0453
8.6413	681.9436
8.6467	809.774
8.6521	892.7851
8.6575	975.2682
8.6629	999.2588
8.6683	1054.7379
8.6737	1090.5069
8.6791	1119.4794
8.6845	1248.2932
8.6899	1420.6626
8.6953	1627.3118
8.7007	1844.3641
8.7061	2022.3109
8.7115	2228.6524
8.7169	2469.0251
8.7223	2719.9061
8.7277	2925.5494
8.7331	2971.7655
8.7385	3171.8318
8.7439	3571.1333
8.7493	4069.7182
8.7547	4531.4841
8.7601	4941.548
8.7655	5694.5481
8.7709	6187.419
8.7763	6407.829
8.7817	6679.9073
8.7871	7081.5701
8.7925	7904.962
8.7979	9336.1798
8.8033	11514.0964
8.8087	14078.9228
8.8141	15730.4194
8.8195	15772.5138
8.8249	14986.7881
8.8303	13346.8892
8.8357	12371.2766
8.8411	12432.5269
8.8465	13475.7362
8.8519	17060.2827
8.8573	24734.7766
8.8627	33997.8876
8.8681	40365.5457
8.8735	40451.838
8.8789	33750.4652
8.8843	23594.7656
8.8897	13634.9328
8.8951	6953.4339
8.9005	3546.6059
8.9059	2127.6107
8.9113	1533.579
8.9167	1260.3243
8.9221	1120.2225
8.9275	1041.2321
8.9329	948.896
8.9383	875.7201
8.9437	847.2098
8.9491	796.5452
8.9545	779.0208
8.9599	762.6856
8.9653	715.8169
8.9707	734.4774
8.9761	745.6117
8.9815	751.7915
8.9869	771.9666
8.9923	788.2112
8.9977	771.5599
9.0031	787.5593
9.0085	809.5364
9.0139	912.9786
9.0193	1048.0381
9.0247	1241.6028
9.0301	1494.0656
9.0355	1849.6279
9.0409	2274.4974
9.0463	2751.7629
9.0517	3200.5956
9.0571	3550.6291
9.0625	3709.606
9.0679	3774.8935
9.0733	3393.7182
9.0787	2718.2107
9.0841	1881.4349
9.0895	1166.9803
9.0949	694.8168
9.1003	439.3072
9.1057	345.1075
9.1111	281.4404
9.1165	255.4558
9.1219	281.5517
9.1273	384.1591
9.1327	488.1003
9.1381	683.8932
9.1435	781.8389
9.1489	790.796
9.1543	707.079
9.1597	558.6595
9.1651	338.8666
9.1705	197.3954
9.1759	75.615
9.1813	42.2666
9.1867	5.3913
9.1921	-1.8107
9.1975	6.3714
9.2029	13.8131
9.2083	12.5162
9.2137	11.8603
9.2191	20.7773
9.2245	-3.8021
9.2299	-25.3806
9.2353	14.8381
9.2407	21.5831
9.2461	-15.719
9.2515	-24.8045
9.2569	3.4047
9.2623	-9.186
9.2677	16.178
9.2731	-17.8651
9.2785	-22.513
9.2839	-27.6343
9.2893	-41.9312
9.2947	-8.4785
9.3001	19.2383
9.3055	3.8479
9.3109	16.3016
9.3163	-6.4468
9.3217	6.1288
9.3271	28.1869
9.3325	27.5652
9.3379	12.4836
9.3433	-20.4803
9.3487	-1.5652
9.3541	33.0274
9.3595	15.1549
9.3649	27.4789
9.3703	10.0536
9.3757	7.7194
9.3811	-26.6134
9.3865	-14.2957
9.3919	-15.3221
9.3973	7.1699
9.4027	-30.7084
9.4081	-12.0355
9.4135	11.8024
9.4189	19.4254
9.4243	-23.7414
9.4297	0.4521
9.4351	-6.9143
9.4405	-7.8526
9.4459	8.0667
9.4513	9.1181
9.4567	1.8015
9.4621	-33.0675
9.4675	22.1423
9.4729	17.1211
9.4783	25.4674
9.4837	23.317
9.4891	36.0874
9.4945	20.6683
9.4999	-5.1236
9.5053	-8.0394
9.5107	-0.4922
9.5161	41.9941
9.5215	4.4462
9.5269	-15.7069
9.5323	-33.4449
9.5377	-9.0474
9.5431	-43.4194
9.5485	-32.4874
9.5539	20.3786
9.5593	-1.7223
9.5647	-18.4553
9.5701	19.4166
9.5755	0.2209
9.5809	15.9604
9.5863	10.7976
9.5917	-0.3118
9.5971	24.0608
9.6025	-11.6253
9.6079	-4.604
9.6133	11.0703
9.6187	-0.2879
9.6241	-20.6729
9.6295	-40.0635
9.6349	-3.5421
9.6403	-48.656
9.6457	-34.8614
9.6511	1.6633
9.6565	-4.808
9.6619	-36.879
9.6673	-40.4651
9.6727	-33.7457
9.6781	11.7367
9.6835	1.7343
9.6889	0.7995
9.6943	19.5289
9.6997	33.0843
9.7051	10.0043
9.7105	-3.8951
9.7159	-33.4743
9.7213	-28.0131
9.7267	8.9965
9.7321	0.8894
9.7375	2.4886
9.7429	-28.5695
9.7483	-10.817
9.7537	-29.3218
9.7591	-27.8953
9.7645	7.7793
9.7699	-37.8485
9.7753	30.7944
9.7807	-20.9826
9.7861	-18.9526
9.7915	-6.8822
9.7969	11.4662
9.8023	7.493
9.8077	-14.6538
9.8131	-20.4315
9.8185	-21.8962
9.8239	52.2314
9.8293	58.4904
9.8347	40.4761
9.8401	-28.8819
9.8455	-28.4745
9.8509	1.6754
9.8563	-20.9865
9.8617	21.3351
9.8671	14.358
9.8725	27.4237
9.8779	21.0734
9.8833	12.389
9.8887	-31.8696
9.8941	-14.2228
9.8995	-9.8433
9.9049	-28.316
9.9103	-37.4587
9.9157	-23.2659
9.9211	-8.221
9.9265	-9.1093
9.9319	-13.5923
9.9373	11.0567
9.9427	-34.1935
9.9481	-11.2329
9.9535	23.2129
9.9589	42.9874
9.9643	46.2183
9.9697	3.663
9.9751	9.0463
9.9805	12.6371
9.9859	15.5427
9.9913	24.8419
9.9967	6.3601
10.0021	0.409
10.0075	37.5024
10.0129	34.3726
10.0183	29.3106
10.0237	38.8799
10.0291	38.1512
10.0345	43.0664
10.0399	41.7457
10.0453	17.037
10.0507	86.5365
10.0561	46.6271
10.0615	13.6541
10.0669	-4.8239
10.0723	51.3891
10.0777	2.2639
10.0831	31.5555
10.0885	94.5107
10.0939	80.4591
10.0993	86.8937
10.1047	140.5911
10.1101	136.8648
10.1155	201.9904
10.1209	278.3656
10.1263	481.68
10.1317	903.072
10.1371	1512.8729
10.1425	2389.1432
10.1479	3580.4092
10.1533	4981.1894
10.1587	6120.9588
10.1641	7119.7953
10.1695	7454.5935
10.1749	7136.2267
10.1803	6206.2717
10.1857	4906.2083
10.1911	3604.3985
10.1965	2466.4556
10.2019	1516.9456
10.2073	876.0628
10.2127	546.4983
10.2181	312.4217
10.2235	174.2431
10.2289	82.3432
10.2343	47.5292
10.2397	38.1587
10.2451	20.6111
10.2505	18.2619
10.2559	66.1045
10.2613	42.3707
10.2667	12.3977
10.2721	13.325
10.2775	42.662
10.2829	7.9021
10.2883	-28.4674
10.2937	8.3045
10.2991	1.6061
10.3045	-12.9632
10.3099	-2.763
10.3153	-24.9907
10.3207	19.0592
10.3261	-2.6866
10.3315	-4.6689
10.3369	63.2474
10.3423	10.4006
10.3477	-35.9193
10.3531	-31.4483
10.3585	-10.2352
10.3639	-33.3791
10.3693	-19.9476
10.3747	11.6516
10.3801	-14.3397
10.3855	2.0815
10.3909	-48.3105
10.3963	-34.0968
10.4017	-17.5165
10.4071	4.5583
10.4125	-4.7677
10.4179	-20.272
10.4233	37.2862
10.4287	17.4821
10.4341	1.9182
10.4395	-17.8462
10.4449	9.356
10.4503	18.3833
10.4557	18.2608
10.4611	-25.0427
10.4665	5.0139
10.4719	29.5245
10.4773	11.2634
10.4827	-0.6373
10.4881	-0.4749
10.4935	38.3615
10.4989	-3.9173
10.5043	13.0221
10.5097	-5.8732
10.5151	-1.7253
10.5205	24.6014
10.5259	18.4909
10.5313	4.4488
10.5367	24.1182
10.5421	3.8567
10.5475	-9.1844
10.5529	14.8727
10.5583	10.5709
10.5637	29.3293
10.5691	9.9766
10.5745	0.8246
10.5799	-4.2392
10.5853	17.1123
10.5907	2.0104
10.5961	-8.4391
10.6015	15.2334
10.6069	1.144
10.6123	19.1122
10.6177	-24.0713
10.6231	-21.0522
10.6285	18.6567
10.6339	19.1605
10.6393	23.6428
10.6447	-4.1543
10.6501	-2.9894
10.6555	-34.8708
10.6609	2.8436
10.6663	-33.5565
10.6717	-18.2044
10.6771	-21.1537
10.6825	-31.6374
10.6879	-25.5372
10.6933	-9.8316
10.6987	-20.5736
10.7041	-8.3119
10.7095	-15.5868
10.7149	-8.92
10.7203	2.8803
10.7257	16.5352
10.7311	1.5143
10.7365	-18.776
10.7419	2.3817
10.7473	-4.6577
10.7527	46.1275
10.7581	41.2939
10.7635	2.2381
10.7689	44.9418
10.7743	16.4324
10.7797	30.8359
10.7851	16.7526
10.7905	12.9519
10.7959	-22.1859
10.8013	47.8818
10.8067	14.3597
10.8121	-18.0934
10.8175	-7.3389
10.8229	17.1598
10.8283	-6.1105
10.8337	-55.281
10.8391	-9.5702
10.8445	21.3201
10.8499	-24.1167
10.8553	17.2897
10.8607	-17.7538
10.8661	-35.0458
10.8715	-28.3336
10.8769	-18.6851
10.8823	-41.8081
10.8877	-28.2359
10.8931	-40.5568
10.8985	-22.1495
10.9039	35.7884
10.9093	28.0789
10.9147	-34.9203
10.9201	-34.074
10.9255	-43.6767
10.9309	1.2555
10.9363	13.3606
10.9417	33.7458
10.9471	-21.2984
10.9525	-14.0699
10.9579	-2.4991
10.9633	-13.7135
10.9687	2.9242
10.9741	8.5652
10.9795	12.0897
10.9849	46.7017
10.9903	46.8742
10.9957	30.9087
11.0011	-4.5424
11.0065	-2.592
11.0119	-9.1703
11.0173	6.5655
11.0227	46.7715
11.0281	-2.7568
11.0335	-8.3373
11.0389	12.5251
11.0443	3.6187
11.0497	11.9896
11.0551	17.0993
11.0605	-0.116
11.0659	-0.7187
11.0713	10.1924
11.0767	2.286
11.0821	49.5156
11.0875	22.5778
11.0929	2.845
11.0983	-2.6789
11.1037	-18.5027
11.1091	12.2094
11.1145	-15.2416
11.1199	9.0917
11.1253	-23.8163
11.1307	-22.9426
11.1361	-33.2529
11.1415	-20.6359
11.1469	-68.543
11.1523	-0.7768
11.1577	-1.5803
11.1631	-8.2024
11.1685	36.9924
11.1739	-3.0654
11.1793	11.4569
11.1847	-5.4154
11.1901	-11.4841
11.1955	-17.4908
11.2009	11.6226
11.2063	24.1393
11.2117	29.8869
11.2171	19.3985
11.2225	-14.1983
11.2279	-1.7831
11.2333	45.6551
11.2387	-7.1886
11.2441	-16.3537
11.2495	-2.2581
11.2549	-28.3311
11.2603	-22.0707
11.2657	-3.753
11.2711	-10.6065
11.2765	13.0585
11.2819	13.6218
11.2873	-11.868
11.2927	1.7893
11.2981	-0.1279
11.3035	-9.3062
11.3089	-10.5433
11.3143	-26.3511
11.3197	31.6507
11.3251	11.0507
11.3305	-8.608
11.3359	-7.0308
11.3413	-14.5828
11.3467	-2.9481
11.3521	37.5476
11.3575	5.6176
11.3629	-11.3574
11.3683	-3.4058
11.3737	-7.7147
11.3791	0.2321
11.3845	-3.5424
11.3899	-1.5786
11.3953	20.4128
11.4007	8.8003
11.4061	-0.9082
11.4115	27.1892
11.4169	-19.8065
11.4223	20.4927
11.4277	6.8042
11.4331	16.1992
11.4385	1.2695
11.4439	6.1902
11.4493	-28.2508
11.4547	-32.6036
11.4601	7.5928
11.4655	-4.0738
11.4709	-23.8286
11.4763	-25.8239
11.4817	13.3143
11.4871	5.441
11.4925	-40.4128
11.4979	-0.1762
11.5033	18.4133
11.5087	-3.2538
11.5141	28.1406
11.5195	-26.1525
11.5249	11.9414
11.5303	-6.3429
11.5357	-16.3098
11.5411	13.8177
11.5465	7.9856
11.5519	-15.2849
11.5573	-15.8312
11.5627	2.1101
11.5681	0.9961
11.5735	-16.9712
11.5789	-19.9256
11.5843	-17.907
11.5897	4.0065
11.5951	2.1841
11.6005	2.5235
11.6059	17.2426
11.6113	7.0835
11.6167	-25.0802
11.6221	-1.387
11.6275	-9.9732
11.6329	-22.5656
11.6383	-24.5237
11.6437	5.3676
11.6491	26.5656
11.6545	32.4121
11.6599	-21.0511
11.6653	3.1502
11.6707	-26.756
11.6761	-27.2364
11.6815	-45.5872
11.6869	0.8663
11.6923	-7.0539
11.6977	-28.5092
11.7031	10.0582
11.7085	-16.4618
11.7139	10.0925
11.7193	17.007
11.7247	-25.1088
11.7301	-27.6891
11.7355	19.1207
11.7409	56.4669
11.7463	16.6372
11.7517	7.2155
11.7571	7.2743
11.7625	5.9409
11.7679	23.7605
11.7733	40.4195
11.7787	-4.3857
11.7841	20.1804
11.7895	-8.5893
11.7949	3.7233
11.8003	-30.9056
11.8057	-7.291
11.8111	-18.4975
11.8165	7.8464
11.8219	20.0234
11.8273	13.4643
11.8327	59.5022
11.8381	27.5879
11.8435	-3.7294
11.8489	-42.8438
11.8543	-2.9783
11.8597	49.034
11.8651	32.3757
11.8705	-26.7804
11.8759	-7.9174
11.8813	33.329
11.8867	1.9112
11.8921	8.415
11.8975	-37.9423
11.9029	-7.7175
11.9083	18.5162
11.9137	2.4488
11.9191	-0.9054
11.9245	-15.7199
11.9299	-37.2335
11.9353	-39.9311
11.9407	6.2203
11.9461	-21.9292
11.9515	-42.6892
11.9569	-30.5895
11.9623	-38.0676
11.9677	12.4483
11.9731	41.592
11.9785	24.0852
11.9839	-24.593
11.9893	-22.0255
11.9947	-6.7445
12.0001	25.7855
12.0055	6.8038
12.0109	-7.4565
12.0163	4.2384
12.0217	18.0102
12.0271	-2.1461
12.0325	-26.027
12.0379	30.3146
12.0433	37.9683
12.0487	-2.1147
12.0541	-3.9118
12.0595	4.0424
12.0649	-19.9372
12.0703	-16.9848
12.0757	29.344
12.0811	49.577
12.0865	-8.0787
12.0919	31.6215
12.0973	51.1987
12.1027	-5.7132
12.1081	-1.8993
12.1135	15.8426
12.1189	-30.7744
12.1243	11.2914
12.1297	-0.8698
12.1351	-29.1714
12.1405	-24.8197
12.1459	-28.9822
12.1513	-26.015
12.1567	-4.1007
12.1621	-2.185
12.1675	0.5239
12.1729	-14.556
12.1783	15.9626
12.1837	6.9981
12.1891	-19.4036
12.1945	-7.3283
12.1999	-19.8455
12.2053	3.8783
12.2107	18.7276
12.2161	30.1923
12.2215	-22.4386
12.2269	20.4417
12.2323	-0.6731
12.2377	-28.153
12.2431	-4.5487
12.2485	-46.8751
12.2539	-36.3924
12.2593	-12.7473
12.2647	8.851
12.2701	-17.8728
12.2755	-2.7797
12.2809	-5.9847
12.2863	-18.0683
12.2917	-9.3204
12.2971	-10.9071
12.3025	-14.8253
12.3079	-12.2799
12.3133	16.1156
12.3187	-35.1523
12.3241	19.5554
12.3295	19.8842
12.3349	11.3239
12.3403	17.7014
12.3457	11.1195
12.3511	7.7012
12.3565	-6.3321
12.3619	-14.5008
12.3673	-25.9032
12.3727	-4.5929
12.3781	11.9333
12.3835	-11.1426
12.3889	0.4495
12.3943	0.2489
12.3997	3.8912
12.4051	-16.6422
12.4105	40.4338
12.4159	66.2905
12.4213	15.2131
12.4267	-22.4496
12.4321	-8.6793
12.4375	-0.7505
12.4429	28.9219
12.4483	-24.4399
12.4537	-7.7937
12.4591	63.809
12.4645	5.9683
12.4699	-8.6585
12.4753	-5.8508
12.4807	10.1718
12.4861	-47.4497
12.4915	6.937
12.4969	1.3701
12.5023	4.9999
12.5077	14.9838
12.5131	5.406
12.5185	31.0208
12.5239	38.8412
12.5293	10.9054
12.5347	5.3853
12.5401	28.4902
12.5455	-19.3251
12.5509	-3.9765
12.5563	20.252
12.5617	10.5791
12.5671	9.2673
12.5725	54.8703
12.5779	56.1318
12.5833	-4.9679
12.5887	33.1333
12.5941	35.6907
12.5995	19.84
12.6049	-17.3119
12.6103	7.8178
12.6157	35.2116
12.6211	-7.3583
12.6265	-37.2203
12.6319	5.9197
12.6373	-14.5133
12.6427	-27.6374
12.6481	-24.0842
12.6535	1.8221
12.6589	46.5723
12.6643	21.9313
12.6697	36.1652
12.6751	25.9101
12.6805	-0.7653
12.6859	51.4954
12.6913	61.6892
12.6967	51.1343
12.7021	10.3759
[truncated: 80 more rows]
