# Supplementary material for: Improvement of Peak Integration in Capillary Electrophoresis: Reference Data Set No. 1
Source: Electrophoresis. 2026 Mar 11;47(4):276–94. doi: 10.1002/elps.70077 (PMC13084974; doi:10.1002/elps.70077)
Supplement: Supplementary file 2 — Supporting File 2: elps70077‐sup‐0002‐RawElectropherograms.zip. [file ELPS-47--s002.zip › Raw Electropherograms/com2-type1-sam21-R.csv]

1.9075	0
1.9129	0
1.9183	0
1.9237	0
1.9291	0
1.9345	0
1.9399	0
1.9453	0
1.9507	0
1.9561	0
1.9615	-204.9127
1.9669	-188.6813
1.9723	-131.7526
1.9777	99.2185
1.9831	561.5748
1.9885	679.0112
1.9939	326.1364
1.9993	196.2591
2.0047	555.2762
2.0101	570.2439
2.0155	538.6206
2.0209	525.7979
2.0263	521.9178
2.0317	462.7895
2.0371	436.8886
2.0425	392.4643
2.0479	341.1665
2.0533	354.4832
2.0587	343.7801
2.0641	328.4095
2.0695	324.3874
2.0749	341.1222
2.0803	342.453
2.0857	332.9569
2.0911	339.8166
2.0965	375.9795
2.1019	308.0956
2.1073	285.2401
2.1127	306.2274
2.1181	333.9898
2.1235	327.1942
2.1289	301.5416
2.1343	299.7185
2.1397	324.6522
2.1451	262.6817
2.1505	236.7181
2.1559	237.5363
2.1613	254.824
2.1667	293.3468
2.1721	266.754
2.1775	246.9997
2.1829	247.291
2.1883	213.7472
2.1937	234.3545
2.1991	219.4202
2.2045	167.4868
2.2099	148.1514
2.2153	208.4413
2.2207	219.9559
2.2261	192.4635
2.2315	191.8668
2.2369	205.1158
2.2423	198.6451
2.2477	172.1721
2.2531	142.7252
2.2585	168.6183
2.2639	179.7806
2.2693	156.2039
2.2747	106.3634
2.2801	108.5985
2.2855	103.6515
2.2909	94.0542
2.2963	90.4786
2.3017	101.2688
2.3071	102.6911
2.3125	97.4843
2.3179	89.4907
2.3233	83.4978
2.3287	97.7235
2.3341	79.4408
2.3395	41.1804
2.3449	54.3348
2.3503	57.5797
2.3557	53.6644
2.3611	52.4603
2.3665	65.1382
2.3719	76.2249
2.3773	60.886
2.3827	47.3407
2.3881	69.5055
2.3935	56.1846
2.3989	72.3537
2.4043	72.3879
2.4097	18.8857
2.4151	37.2674
2.4205	58.7421
2.4259	57.8287
2.4313	30.1742
2.4367	11.2243
2.4421	37.4098
2.4475	39.7767
2.4529	5.87
2.4583	35.227
2.4637	13.1075
2.4691	-8.9236
2.4745	-4.2347
2.4799	17.4513
2.4853	39.1961
2.4907	41.4324
2.4961	15.6413
2.5015	-30.5379
2.5069	17.2092
2.5123	25.6282
2.5177	10.2142
2.5231	44.0354
2.5285	57.5095
2.5339	49.5222
2.5393	26.8351
2.5447	-2.0045
2.5501	-17.0423
2.5555	-18.8362
2.5609	-9.2771
2.5663	9.0641
2.5717	23.9545
2.5771	32.5251
2.5825	36.767
2.5879	29.1366
2.5933	-16.9773
2.5987	-43.853
2.6041	-20.4287
2.6095	29.9739
2.6149	4.1185
2.6203	-21.889
2.6257	-31.5127
2.6311	-18.8097
2.6365	13.5213
2.6419	-12.3197
2.6473	-1.7335
2.6527	11.1023
2.6581	-61.6556
2.6635	-6.5701
2.6689	3.7059
2.6743	-16.1189
2.6797	-2.5243
2.6851	-56.1826
2.6905	-47.88
2.6959	-27.8835
2.7013	-54.1025
2.7067	-25.5818
2.7121	-14.7361
2.7175	-20.224
2.7229	-26.393
2.7283	-10.8406
2.7337	-9.433
2.7391	-13.1867
2.7445	-12.0337
2.7499	-4.4672
2.7553	-56.4115
2.7607	-66.2046
2.7661	-19.7116
2.7715	-12.1286
2.7769	-33.6507
2.7823	-70.8184
2.7877	-87.0472
2.7931	-31.5854
2.7985	-24.2725
2.8039	-51.1407
2.8093	-68.2092
2.8147	-31.4149
2.8201	-35.7025
2.8255	-56.2936
2.8309	-59.6921
2.8363	-30.5229
2.8417	-63.935
2.8471	-64.2116
2.8525	-55.764
2.8579	-58.6771
2.8633	0.6845
2.8687	12.1377
2.8741	-10.6911
2.8795	-44.9362
2.8849	-69.988
2.8903	-25.1423
2.8957	0.5339
2.9011	-21.1798
2.9065	-22.6461
2.9119	-30.1839
2.9173	-69.0575
2.9227	-106.6702
2.9281	-61.0271
2.9335	-61.3882
2.9389	-74.2755
2.9443	-81.6013
2.9497	-77.6417
2.9551	-72.8836
2.9605	-99.9718
2.9659	-110.6697
2.9713	-51.925
2.9767	-75.2335
2.9821	-83.7818
2.9875	-60.7963
2.9929	-26.9885
2.9983	-72.6947
3.0037	-70.3067
3.0091	-62.3806
3.0145	-82.5132
3.0199	-62.0855
3.0253	-10.8635
3.0307	-1.1469
3.0361	-46.3365
3.0415	-45.4104
3.0469	-66.1415
3.0523	-69.0651
3.0577	-44.8329
3.0631	-30.7856
3.0685	-67.2165
3.0739	-80.7977
3.0793	-61.0477
3.0847	-41.7592
3.0901	-27.6563
3.0955	-4.2735
3.1009	-13.2034
3.1063	-101.0276
3.1117	-77.8919
3.1171	-72.5297
3.1225	-93.9459
3.1279	-111.7132
3.1333	-95.501
3.1387	-59.7974
3.1441	-39.6319
3.1495	-48.0597
3.1549	-8.2098
3.1603	33.5512
3.1657	61.5077
3.1711	71.4892
3.1765	72.9198
3.1819	40.4164
3.1873	49.5007
3.1927	99.6454
3.1981	71.6625
3.2035	84.5726
3.2089	108.0149
3.2143	113.0064
3.2197	81.8189
3.2251	102.7021
3.2305	75.1194
3.2359	33.8147
3.2413	81.1274
3.2467	70.9067
3.2521	40.0301
3.2575	34.6133
3.2629	89.4238
3.2683	115.0686
3.2737	105.8969
3.2791	89.2964
3.2845	88.5666
3.2899	82.784
3.2953	68.1748
3.3007	62.1362
3.3061	62.8468
3.3115	9.5266
3.3169	34.8748
3.3223	52.2439
3.3277	21.5195
3.3331	21.4666
3.3385	19.9524
3.3439	28.6365
3.3493	49.0142
3.3547	61.1835
3.3601	14.777
3.3655	12.1682
3.3709	50.871
3.3763	47.722
3.3817	-12.1042
3.3871	-38.586
3.3925	-17.0679
3.3979	30.8128
3.4033	44.6871
3.4087	38.9031
3.4141	17.7939
3.4195	-10.8158
3.4249	6.494
3.4303	-6.3926
3.4357	-20.8017
3.4411	-5.4549
3.4465	1.8175
3.4519	11.641
3.4573	32.7822
3.4627	56.1246
3.4681	30.708
3.4735	-0.2359
3.4789	6.6514
3.4843	51.7443
3.4897	70.8918
3.4951	58.2141
3.5005	63.0313
3.5059	83.0981
3.5113	69.8449
3.5167	61.8394
3.5221	75.5783
3.5275	83.8702
3.5329	43.7883
3.5383	56.9284
3.5437	51.2915
3.5491	32.0307
3.5545	33.7474
3.5599	61.9562
3.5653	45.8665
3.5707	16.9848
3.5761	24.7066
3.5815	76.3979
3.5869	74.0667
3.5923	72.5318
3.5977	102.1602
3.6031	59.0178
3.6085	41.1902
3.6139	8.7485
3.6193	-31.4499
3.6247	39.5678
3.6301	34.7549
3.6355	25.7782
3.6409	36.8393
3.6463	22.5507
3.6517	39.2451
3.6571	35.6842
3.6625	12.9311
3.6679	13.1664
3.6733	30.0214
3.6787	30.8764
3.6841	19.5092
3.6895	21.3777
3.6949	77.4836
3.7003	86.8041
3.7057	60.8273
3.7111	42.1664
3.7165	55.0811
3.7219	65.5392
3.7273	59.1908
3.7327	33.2727
3.7381	15.7354
3.7435	-11.1684
3.7489	-10.9879
3.7543	20.3025
3.7597	-6.6978
3.7651	1.8424
3.7705	15.468
3.7759	6.379
3.7813	-33.4337
3.7867	-24.0328
3.7921	-20.0043
3.7975	-30.6133
3.8029	-22.4961
3.8083	-46.2393
3.8137	-46.4393
3.8191	-30.6206
3.8245	-43.6355
3.8299	-71.1732
3.8353	-58.1309
3.8407	-25.667
3.8461	-15.7326
3.8515	-5.9483
3.8569	-16.7742
3.8623	-36.7028
3.8677	-47.0376
3.8731	-33.4588
3.8785	-29.6944
3.8839	-7.4992
3.8893	42.6741
3.8947	41.3873
3.9001	23.6957
3.9055	5.7961
3.9109	0.0655
3.9163	19.6339
3.9217	-1.1947
3.9271	-25.9827
3.9325	-17.3456
3.9379	53.2886
3.9433	27.0479
3.9487	35.9775
3.9541	76.0242
3.9595	48.5479
3.9649	108.3143
3.9703	128.7865
3.9757	123.2654
3.9811	175.2935
3.9865	297.7682
3.9919	448.8156
3.9973	691.6975
4.0027	1124.8206
4.0081	1716.1333
4.0135	2496.5931
4.0189	3490.9175
4.0243	4702.3062
4.0297	5921.7828
4.0351	7113.1396
4.0405	8250.0259
4.0459	9190.8204
4.0513	9510.9366
4.0567	9128.3273
4.0621	8490.1747
4.0675	7728.6057
4.0729	6582.4918
4.0783	5425.2999
4.0837	4315.66
4.0891	3258.3012
4.0945	2271.383
4.0999	1626.1216
4.1053	1164.4141
4.1107	791.6606
4.1161	470.1478
4.1215	279.4104
4.1269	178.5119
4.1323	120.0011
4.1377	66.9791
4.1431	38.6253
4.1485	29.0728
4.1539	24.3727
4.1593	14.0927
4.1647	7.4281
4.1701	17.3331
4.1755	10.5941
4.1809	-26.6959
4.1863	-27.6557
4.1917	-6.3056
4.1971	19.1901
4.2025	26.3638
4.2079	-16.4447
4.2133	27.4782
4.2187	35.1254
4.2241	-30.533
4.2295	-85.2944
4.2349	-69.7281
4.2403	-63.0681
4.2457	-64.2854
4.2511	-16.6953
4.2565	-3.6201
4.2619	9.5928
4.2673	23.2349
4.2727	18.507
4.2781	-4.8032
4.2835	-16.3195
4.2889	-15.7162
4.2943	-11.6873
4.2997	-14.6072
4.3051	4.05
4.3105	14.2168
4.3159	-8.851
4.3213	-21.2632
4.3267	0.6281
4.3321	22.6819
4.3375	21.808
4.3429	12.1594
4.3483	-3.6725
4.3537	9.8281
4.3591	52.0399
4.3645	60.0647
4.3699	32.4268
4.3753	18.4446
4.3807	28.2974
4.3861	36.773
4.3915	37.5794
4.3969	20.6305
4.4023	-0.1551
4.4077	-0.923
4.4131	-29.1843
4.4185	-20.4308
4.4239	4.6398
4.4293	-3.1437
4.4347	-30.6007
4.4401	-20.9489
4.4455	0.7426
4.4509	5.2595
4.4563	32.3432
4.4617	8.7188
4.4671	-24.9113
4.4725	-26.1299
4.4779	1.2114
4.4833	11.0997
4.4887	4.6069
4.4941	-14.0792
4.4995	-38.432
4.5049	-11.5366
4.5103	-0.7531
4.5157	-18.1398
4.5211	-6.23
4.5265	-21.1351
4.5319	-48.7561
4.5373	-66.5326
4.5427	-45.6258
4.5481	-14.1575
4.5535	-3.9513
4.5589	-9.1418
4.5643	-8.9269
4.5697	-7.0029
4.5751	-4.6831
4.5805	-5.0148
4.5859	-4.8128
4.5913	31.205
4.5967	3.8057
4.6021	-20.0409
4.6075	14.546
4.6129	-8.117
4.6183	-28.2858
4.6237	-28.2974
4.6291	-4.7845
4.6345	23.3024
4.6399	2.9867
4.6453	-27.934
4.6507	-43.521
4.6561	-38.4032
4.6615	-17.3261
4.6669	4.8499
4.6723	9.5143
4.6777	-26.9114
4.6831	-45.9741
4.6885	-46.5974
4.6939	-33.0669
4.6993	-13.8401
4.7047	-23.5917
4.7101	1.8764
4.7155	22.7413
4.7209	-20.4987
4.7263	1.2385
4.7317	10.1781
4.7371	2.3306
4.7425	-3.0801
4.7479	23.4188
4.7533	33.2226
4.7587	18.3343
4.7641	-8.4798
4.7695	10.1654
4.7749	1.1856
4.7803	-17.401
4.7857	-30.4461
4.7911	-42.1552
4.7965	-12.8407
4.8019	8.3569
4.8073	14.5592
4.8127	49.0289
4.8181	29.0278
4.8235	8.9932
4.8289	0.6653
4.8343	-17.15
4.8397	-25.9068
4.8451	-28.1203
4.8505	-29.584
4.8559	-33.3947
4.8613	-12.5376
4.8667	-21.6755
4.8721	-29.1302
4.8775	8.7685
4.8829	26.2883
4.8883	28.4354
4.8937	12.6962
4.8991	-16.8875
4.9045	-14.0359
4.9099	17.2875
4.9153	30.6328
4.9207	3.962
4.9261	-15.205
4.9315	-11.2683
4.9369	8.388
4.9423	21.7401
4.9477	-15.7607
4.9531	-9.6463
4.9585	5.6851
4.9639	18.3489
4.9693	41.0918
4.9747	43.5097
4.9801	-25.7135
4.9855	-91.2918
4.9909	-16.3248
4.9963	-25.6748
5.0017	-25.7644
5.0071	-19.1673
5.0125	-36.4607
5.0179	0.5439
5.0233	23.7124
5.0287	39.0984
5.0341	57.5663
5.0395	24.6097
5.0449	2.806
5.0503	-18.0899
5.0557	-41.3993
5.0611	-12.3463
5.0665	2.2099
5.0719	-2.076
5.0773	-17.5571
5.0827	-24.5014
5.0881	-13.2068
5.0935	-4.86
5.0989	-15.5922
5.1043	-52.8371
5.1097	-46.7077
5.1151	-26.5364
5.1205	-9.0407
5.1259	4.7272
5.1313	63.0148
5.1367	41.718
5.1421	-16.792
5.1475	-4.421
5.1529	-29.1474
5.1583	-34.0599
5.1637	-18.195
5.1691	3.1413
5.1745	23.5829
5.1799	2.3729
5.1853	-23.1814
5.1907	-15.0676
5.1961	7.1365
5.2015	12.9095
5.2069	17.1304
5.2123	23.5961
5.2177	-2.7508
5.2231	-25.1335
5.2285	-23.8342
5.2339	-4.9234
5.2393	-10.9584
5.2447	9.7123
5.2501	18.1157
5.2555	3.5389
5.2609	-14.9347
5.2663	-38.2636
5.2717	-40.766
5.2771	-24.5141
5.2825	-6.5568
5.2879	17.0409
5.2933	3.0551
5.2987	-31.6818
5.3041	-47.7851
5.3095	-30.7139
5.3149	-20.6667
5.3203	-14.9834
5.3257	-5.8644
5.3311	-14.2867
5.3365	-34.5037
5.3419	-20.6646
5.3473	35.7842
5.3527	6.6452
5.3581	-19.1446
5.3635	-20.4606
5.3689	-6.5709
5.3743	-27.0014
5.3797	-18.3087
5.3851	-10.4232
5.3905	-17.1346
5.3959	-24.9976
5.4013	-14.3838
5.4067	-37.9531
5.4121	-56.1229
5.4175	34.9873
5.4229	43.8174
5.4283	28.6153
5.4337	14.5022
5.4391	3.8714
5.4445	-19.1153
5.4499	-13.7202
5.4553	-10.9158
5.4607	-42.6977
5.4661	-5.8184
5.4715	8.9697
5.4769	14.8526
5.4823	28.9864
5.4877	0.1917
5.4931	-5.7048
5.4985	-10.9034
5.5039	-27.5659
5.5093	-15.2962
5.5147	-19.925
5.5201	-9.3969
5.5255	15.0085
5.5309	-9.4372
5.5363	1.3135
5.5417	15.132
5.5471	14.1666
5.5525	1.2571
5.5579	15.9964
5.5633	5.6412
5.5687	-21.6784
5.5741	-17.6964
5.5795	19.1942
5.5849	13.4377
5.5903	-15.5744
5.5957	-18.6589
5.6011	-20.1602
5.6065	-52.2229
5.6119	-72.5499
5.6173	-39.7086
5.6227	-22.4659
5.6281	-36.2308
5.6335	-44.0453
5.6389	-26.3683
5.6443	-37.3874
5.6497	-27.3373
5.6551	-9.7607
5.6605	0.5697
5.6659	-2.6369
5.6713	-14.4447
5.6767	-14.9919
5.6821	-16.3797
5.6875	-64.7938
5.6929	-23.4544
5.6983	17.4581
5.7037	32.2881
5.7091	46.9173
5.7145	50.823
5.7199	25.9261
5.7253	-5.0796
5.7307	-6.4947
5.7361	-34.5398
5.7415	-14.2938
5.7469	18.4093
5.7523	9.2611
5.7577	22.5376
5.7631	3.3498
5.7685	-20.8271
5.7739	-13.911
5.7793	20.29
5.7847	24.7703
5.7901	14.7624
5.7955	0.657
5.8009	-34.5198
5.8063	-14.0597
5.8117	11.7052
5.8171	23.0631
5.8225	55.2355
5.8279	32.9511
5.8333	4.1255
5.8387	-11.3149
5.8441	-18.6195
5.8495	24.1435
5.8549	40.4804
5.8603	37.7035
5.8657	63.8911
5.8711	12.047
5.8765	6.2445
5.8819	43.0888
5.8873	70.8594
5.8927	76.4582
5.8981	98.4178
5.9035	104.1218
5.9089	65.8941
5.9143	80.8244
5.9197	59.5271
5.9251	44.8237
5.9305	68.8509
5.9359	57.8998
5.9413	52.7763
5.9467	43.6855
5.9521	28.7881
5.9575	35.2042
5.9629	36.8865
5.9683	39.4016
5.9737	43.6532
5.9791	40.2316
5.9845	23.8365
5.9899	16.6669
5.9953	17.7473
6.0007	8.4301
6.0061	-0.2571
6.0115	-6.5542
6.0169	-1.8947
6.0223	22.2897
6.0277	22.78
6.0331	28.7634
6.0385	28.1617
6.0439	5.7139
6.0493	20.3515
6.0547	63.0089
6.0601	134.1063
6.0655	256.3412
6.0709	497.7339
6.0763	849.2232
6.0817	1377.3811
6.0871	2139.0449
6.0925	3078.0558
6.0979	4221.8543
6.1033	5424.8367
6.1087	6628.9922
6.1141	7863.612
6.1195	8642.5604
6.1249	9309.4321
6.1303	9933.9484
6.1357	10278.5423
6.1411	10337.3982
6.1465	9900.9155
6.1519	8522.7189
6.1573	6684.65
6.1627	4595.7435
6.1681	2828.5854
6.1735	1613.3182
6.1789	807.4823
6.1843	365.0787
6.1897	156.7731
6.1951	99.1604
6.2005	53.1615
6.2059	69.102
6.2113	-0.5836
6.2167	-3.8508
6.2221	15.4238
6.2275	17.3157
6.2329	2.38
6.2383	20.5338
6.2437	18.8419
6.2491	17.4473
6.2545	14.0471
6.2599	48.8246
6.2653	55.8833
6.2707	76.6722
6.2761	60.4261
6.2815	49.5101
6.2869	41.7005
6.2923	86.0743
6.2977	80.7343
6.3031	29.2762
6.3085	-17.9391
6.3139	-49.1812
6.3193	-9.2372
6.3247	1.2394
6.3301	-27.9547
6.3355	-14.5153
6.3409	-35.5869
6.3463	-6.4505
6.3517	-7.7296
6.3571	-16.9545
6.3625	-18.0737
6.3679	7.3986
6.3733	-32.9769
6.3787	-39.8358
6.3841	-42.6627
6.3895	-29.0085
6.3949	-44.5926
6.4003	-36.1432
6.4057	-43.5712
6.4111	-17.7311
6.4165	-16.6003
6.4219	2.8034
6.4273	-11.1241
6.4327	4.883
6.4381	-3.4887
6.4435	-46.5299
6.4489	-1.6584
6.4543	-30.8194
6.4597	-32.8603
6.4651	-29.6777
6.4705	16.2676
6.4759	-15.1061
6.4813	-24.8333
6.4867	-36.903
6.4921	-9.7703
6.4975	1.2077
6.5029	-45.1507
6.5083	-72.9659
6.5137	-26.4346
6.5191	-18.3721
6.5245	-13.7017
6.5299	34.0547
6.5353	-9.6408
6.5407	-19.1637
6.5461	-35.7686
6.5515	-30.194
6.5569	-37.953
6.5623	-45.8228
6.5677	-11.2145
6.5731	-27.3459
6.5785	-55.2302
6.5839	-39.1678
6.5893	-18.2703
6.5947	-27.6768
6.6001	-16.1564
6.6055	2.7583
6.6109	-6.3933
6.6163	19.2486
6.6217	-6.6748
6.6271	1.8719
6.6325	-20.0661
6.6379	-7.7071
6.6433	-29.8313
6.6487	-26.5614
6.6541	-5.9957
6.6595	-30.4929
6.6649	-32.5943
6.6703	-16.6012
6.6757	8.6162
6.6811	-9.0979
6.6865	4.7776
6.6919	21.5695
6.6973	29.0176
6.7027	-10.0859
6.7081	-8.1433
6.7135	-16.0555
6.7189	26.6729
6.7243	28.611
6.7297	12.2092
6.7351	1.9288
6.7405	-0.2505
6.7459	-11.4137
6.7513	42.7607
6.7567	18.0614
6.7621	42.9038
6.7675	29.1855
6.7729	26.8732
6.7783	1.2172
6.7837	3.6114
6.7891	34.3384
6.7945	35.6254
6.7999	28.1899
6.8053	50.145
6.8107	84.7707
6.8161	109.5136
6.8215	70.6534
6.8269	64.1433
6.8323	72.9131
6.8377	109.9146
6.8431	123.7265
6.8485	156.2581
6.8539	128.3143
6.8593	129.357
6.8647	126.9464
6.8701	153.958
6.8755	171.6904
6.8809	200.8191
6.8863	191.6223
6.8917	214.4915
6.8971	274.7773
6.9025	277.132
6.9079	306.3293
6.9133	359.9966
6.9187	394.6969
6.9241	363.905
6.9295	409.0533
6.9349	362.5605
6.9403	381.9698
6.9457	354.3007
6.9511	293.9728
6.9565	272.6902
6.9619	295.7308
6.9673	265.4397
6.9727	237.1264
6.9781	273.7906
6.9835	301.6404
6.9889	269.0633
6.9943	239.1022
6.9997	276.4104
7.0051	275.0191
7.0105	276.1604
7.0159	295.5626
7.0213	314.7753
7.0267	334.0979
7.0321	345.6761
7.0375	392.196
7.0429	410.7172
7.0483	406.4918
7.0537	484.5174
7.0591	556.2868
7.0645	624.8299
7.0699	745.0453
7.0753	914.3974
7.0807	1051.2426
7.0861	1104.1927
7.0915	1180.3203
7.0969	1222.5933
7.1023	1308.9721
7.1077	1387.2327
7.1131	1525.9216
7.1185	1756.9385
7.1239	2035.2535
7.1293	2215.0344
7.1347	2302.6386
7.1401	2239.3041
7.1455	2084.9406
7.1509	1858.5179
7.1563	1601.2656
7.1617	1348.6818
7.1671	1217.7176
7.1725	1181.2387
7.1779	1220.8356
7.1833	1279.5426
7.1887	1410.894
7.1941	1491.7371
7.1995	1496.9026
7.2049	1495.9734
7.2103	1477.6384
7.2157	1445.4514
7.2211	1590.9242
7.2265	1781.4096
7.2319	1981.9081
7.2373	2280.6376
7.2427	2777.2809
7.2481	3459.8222
7.2535	4169.1163
7.2589	4914.6044
7.2643	5570.8365
7.2697	6020.8397
7.2751	6495.9142
7.2805	7113.0012
7.2859	7865.4982
7.2913	8718.7056
7.2967	9815.6721
7.3021	10730.2037
7.3075	11072.1402
7.3129	10864.2006
7.3183	10320.2776
7.3237	9136.754
7.3291	7567.0723
7.3345	5908.192
7.3399	4544.8043
7.3453	3479.5328
7.3507	2949.5341
7.3561	2816.7423
7.3615	2928.4703
7.3669	3235.5661
7.3723	3724.2269
7.3777	4287.8046
7.3831	4662.393
7.3885	4912.141
7.3939	4908.7928
7.3993	4732.3324
7.4047	4534.9343
7.4101	4482.5581
7.4155	4458.3732
7.4209	4582.9191
7.4263	5027.9378
7.4317	5585.5474
7.4371	6351.8231
7.4425	7251.5993
7.4479	8065.3436
7.4533	8820.9395
7.4587	9806.9102
7.4641	11654.3144
7.4695	14635.1021
7.4749	18664.3335
7.4803	23868.0723
7.4857	29367.1669
7.4911	34834.0193
7.4965	39276.666
7.5019	41855.2919
7.5073	43117.6418
7.5127	43350.0301
7.5181	40039.4841
7.5235	33084.8531
7.5289	22602.2967
7.5343	11616.3489
7.5397	4833.8133
7.5451	2066.4065
7.5505	1252.4718
7.5559	964.12
7.5613	796.9619
7.5667	664.3204
7.5721	562.3057
7.5775	446.8347
7.5829	396.8024
7.5883	398.1378
7.5937	432.2306
7.5991	493.3894
7.6045	541.0105
7.6099	624.1739
7.6153	761.4754
7.6207	866.4485
7.6261	1041.3416
7.6315	1195.5618
7.6369	1409.5936
7.6423	1492.5271
7.6477	1508.8311
7.6531	1471.3196
7.6585	1389.7603
7.6639	1323.6886
7.6693	1239.7111
7.6747	1189.0979
7.6801	1296.9665
7.6855	1517.3473
7.6909	1798.4148
7.6963	2117.5788
7.7017	2358.5778
7.7071	2465.0016
7.7125	2470.7391
7.7179	2294.2967
7.7233	1873.2378
7.7287	1266.1021
7.7341	720.7427
7.7395	374.8573
7.7449	175.637
7.7503	134.9947
7.7557	95.3735
7.7611	125.6894
7.7665	113.0002
7.7719	107.933
7.7773	79.8073
7.7827	87.613
7.7881	109.508
7.7935	133.8545
7.7989	89.0409
7.8043	44.0727
7.8097	50.9835
7.8151	29.7204
7.8205	26.8523
7.8259	44.3088
7.8313	20.3466
7.8367	23.8038
7.8421	39.9941
7.8475	14.4424
7.8529	23.7431
7.8583	11.1874
7.8637	4.4698
7.8691	-8.6434
7.8745	8.3471
7.8799	12.148
7.8853	-8.1976
7.8907	-15.35
7.8961	-37.9791
7.9015	-48.6927
7.9069	-12.8159
7.9123	12.7198
7.9177	22.2977
7.9231	18.2859
7.9285	-9.9867
7.9339	-41.0197
7.9393	-14.4102
7.9447	-13.1523
7.9501	-20.8509
7.9555	-15.8838
7.9609	-23.0155
7.9663	4.716
7.9717	-28.6862
7.9771	20.1652
7.9825	33.9489
7.9879	16.9165
7.9933	-18.7996
7.9987	-14.0092
8.0041	-28.5692
8.0095	-41.0873
8.0149	-35.9579
8.0203	-32.2999
8.0257	-27.7462
8.0311	11.7834
8.0365	24.6853
8.0419	-7.9683
8.0473	8.6931
8.0527	-38.4263
8.0581	-43.8254
8.0635	-50.5425
8.0689	-35.8703
8.0743	-19.1544
8.0797	-2.7782
8.0851	19.4064
8.0905	-15.4671
8.0959	-1.4971
8.1013	22.9713
8.1067	4.9989
8.1121	-34.2661
8.1175	-13.4243
8.1229	17.7386
8.1283	21.6238
8.1337	13.8098
8.1391	44.7679
8.1445	11.1372
8.1499	16.1938
8.1553	9.9
8.1607	2.404
8.1661	-21.369
8.1715	-21.0617
8.1769	-5.8257
8.1823	-5.866
8.1877	-32.4566
8.1931	-34.2335
8.1985	-31.6205
8.2039	-19.207
8.2093	-21.6127
8.2147	-11.2001
8.2201	-7.0542
8.2255	-13.684
8.2309	12.8069
8.2363	-20.1713
8.2417	-33.6655
8.2471	-17.8487
8.2525	-30.0309
8.2579	-13.1806
8.2633	-40.4207
8.2687	35.7056
8.2741	11.6854
8.2795	-16.4958
8.2849	-11.509
8.2903	-23.5689
8.2957	-41.9512
8.3011	-6.7194
8.3065	-7.7182
8.3119	-3.1576
8.3173	2.6316
8.3227	9.7209
8.3281	12.3104
8.3335	-3.8675
8.3389	-0.0988
8.3443	38.4375
8.3497	27.0242
8.3551	-1.5189
8.3605	-8.7066
8.3659	-14.9321
8.3713	-36.1127
8.3767	-63.4477
8.3821	-7.8836
8.3875	18.6032
8.3929	56.0657
8.3983	23.2733
8.4037	-23.0808
8.4091	9.849
8.4145	21.8001
8.4199	36.5651
8.4253	46.5717
8.4307	46.3501
8.4361	38.8162
8.4415	44.7476
8.4469	52.473
8.4523	22.2002
8.4577	-1.5969
8.4631	44.9543
8.4685	30.1768
8.4739	53.55
8.4793	47.1563
8.4847	91.4017
8.4901	76.3106
8.4955	100.5058
8.5009	121.301
8.5063	107.4571
8.5117	117.3524
8.5171	68.397
8.5225	137.9045
8.5279	147.8914
8.5333	99.8266
8.5387	143.469
8.5441	134.7559
8.5495	160.3688
8.5549	192.1388
8.5603	244.8346
8.5657	215.755
8.5711	240.7931
8.5765	234.4231
8.5819	260.2729
8.5873	273.3604
8.5927	300.4842
8.5981	383.048
8.6035	406.6395
8.6089	490.6265
8.6143	506.3432
8.6197	516.5233
8.6251	498.0338
8.6305	543.8029
8.6359	608.1966
8.6413	638.4999
8.6467	785.0141
8.6521	875.2154
8.6575	943.9518
8.6629	1025.7202
8.6683	1032.0301
8.6737	1025.1882
8.6791	1077.4278
8.6845	1229.5705
8.6899	1374.2431
8.6953	1614.1907
8.7007	1834.5737
8.7061	2079.1515
8.7115	2277.3714
8.7169	2491.4371
8.7223	2653.5532
8.7277	2863.8188
8.7331	2958.7083
8.7385	3098.0177
8.7439	3441.121
8.7493	3837.7965
8.7547	4360.311
8.7601	5004.2431
8.7655	5684.5485
8.7709	6255.8542
8.7763	6470.9728
8.7817	6508.5979
8.7871	6710.8197
8.7925	7549.5673
8.7979	9052.4689
8.8033	11269.839
8.8087	13545.5719
8.8141	15246.3762
8.8195	15648.6852
8.8249	14869.1065
8.8303	13492.0041
8.8357	12533.846
8.8411	12315.9594
8.8465	12970.2723
8.8519	15461.1444
8.8573	21922.6527
8.8627	31457.6585
8.8681	39090.678
8.8735	41065.7432
8.8789	36199.7728
8.8843	26682.1543
8.8897	16307.3665
8.8951	8630.4035
8.9005	4333.4073
8.9059	2496.3317
8.9113	1691.7457
8.9167	1313.0157
8.9221	1171.8209
8.9275	1073.0271
8.9329	971.328
8.9383	910.7369
8.9437	847.61
8.9491	812.841
8.9545	780.8599
8.9599	762.5859
8.9653	750.4543
8.9707	757.5074
8.9761	713.318
8.9815	718.2483
8.9869	711.5282
8.9923	703.4558
8.9977	722.2349
9.0031	768.5639
9.0085	804.262
9.0139	847.3702
9.0193	945.2292
9.0247	1132.7134
9.0301	1433.4664
9.0355	1799.8813
9.0409	2145.6789
9.0463	2653.2667
9.0517	3107.5422
9.0571	3499.4933
9.0625	3739.3578
9.0679	3810.9719
9.0733	3543.2093
9.0787	2901.5571
9.0841	2063.3606
9.0895	1281.1893
9.0949	770.7514
9.1003	449.282
9.1057	301.2005
9.1111	265.5477
9.1165	243.2556
9.1219	258.0689
9.1273	313.1595
9.1327	459.3801
9.1381	650.4098
9.1435	775.8797
9.1489	862.3262
9.1543	781.1839
9.1597	631.0257
9.1651	394.1613
9.1705	222.1459
9.1759	91.8889
9.1813	60.6632
9.1867	22.7777
9.1921	29.2789
9.1975	38.6433
9.2029	3.4354
9.2083	0.2067
9.2137	14.4768
9.2191	-5.4774
9.2245	18.8034
9.2299	36.9761
9.2353	5.2149
9.2407	-29.9843
9.2461	0.1545
9.2515	6.2872
9.2569	1.7488
9.2623	-8.6646
9.2677	-0.1271
9.2731	-11.7747
9.2785	-20.6391
9.2839	1.6325
9.2893	-16.7092
9.2947	32.5842
9.3001	20.1586
9.3055	10.7627
9.3109	1.6361
9.3163	21.2992
9.3217	18.1432
9.3271	-36.9112
9.3325	-5.7406
9.3379	-19.9132
9.3433	-15.3233
9.3487	30.2771
9.3541	2.1167
9.3595	-16.605
9.3649	-17.2378
9.3703	19.1987
9.3757	-20.19
9.3811	-14.1817
9.3865	-10.4205
9.3919	24.2232
9.3973	7.0128
9.4027	-7.3966
9.4081	-2.9161
9.4135	50.9617
9.4189	32.9907
9.4243	-17.3169
9.4297	-22.398
9.4351	-24.9519
9.4405	-12.7762
9.4459	-19.596
9.4513	7.8951
9.4567	15.0093
9.4621	-12.1541
9.4675	26.4069
9.4729	18.4068
9.4783	5.5308
9.4837	41.6332
9.4891	-10.6551
9.4945	6.0335
9.4999	12.1128
9.5053	-30.4062
9.5107	-16.3182
9.5161	-2.7456
9.5215	22.3852
9.5269	23.6346
9.5323	32.1103
9.5377	21.0546
9.5431	10.3496
9.5485	7.6518
9.5539	-29.6842
9.5593	2.252
9.5647	-0.9845
9.5701	-29.8961
9.5755	30.2148
9.5809	25.6987
9.5863	-1.7756
9.5917	-34.2536
9.5971	-26.9989
9.6025	-19.8208
9.6079	-30.4059
9.6133	-14.9229
9.6187	-11.472
9.6241	5.0407
9.6295	1.6083
9.6349	7.5552
9.6403	15.8122
9.6457	-13.2759
9.6511	-12.2822
9.6565	-28.2767
9.6619	-1.8019
9.6673	19.6731
9.6727	7.6553
9.6781	-7.6734
9.6835	-29.7954
9.6889	-23.1375
9.6943	-18.2609
9.6997	-1.1039
9.7051	-10.7485
9.7105	-6.0847
9.7159	-25.0175
9.7213	-11.0307
9.7267	-15.8186
9.7321	25.1551
9.7375	-16.8766
9.7429	-31.6806
9.7483	-12.297
9.7537	6.2733
9.7591	6.8738
9.7645	-58.4458
9.7699	-26.5227
9.7753	-25.72
9.7807	-5.9996
9.7861	-7.334
9.7915	-25.4328
9.7969	-24.2713
9.8023	20.0519
9.8077	4.4832
9.8131	8.9119
9.8185	-15.2505
9.8239	14.3162
9.8293	-18.8026
9.8347	-1.006
9.8401	-13.4602
9.8455	-0.729
9.8509	-24.7126
9.8563	-11.2577
9.8617	-41.9901
9.8671	-17.6291
9.8725	48.9626
9.8779	7.1714
9.8833	-17.3406
9.8887	-33.6925
9.8941	-4.4693
9.8995	31.478
9.9049	17.9126
9.9103	-26.358
9.9157	-15.9115
9.9211	-13.954
9.9265	-32.0366
9.9319	-38.3298
9.9373	25.5534
9.9427	5.3718
9.9481	-11.4028
9.9535	-21.1945
9.9589	-10.9619
9.9643	19.1809
9.9697	27.435
9.9751	32.6418
9.9805	1.9501
9.9859	36.7654
9.9913	29.5641
9.9967	5.6709
10.0021	0.5537
10.0075	-2.9907
10.0129	7.6255
10.0183	58.043
10.0237	68.029
10.0291	36.7675
10.0345	69.47
10.0399	75.0583
10.0453	50.2354
10.0507	17.9035
10.0561	50.8719
10.0615	64.2271
10.0669	30.5903
10.0723	32.1882
10.0777	38.0882
10.0831	27.5001
10.0885	62.1224
10.0939	60.0989
10.0993	78.3717
10.1047	95.6434
10.1101	128.312
10.1155	122.9247
10.1209	292.2068
10.1263	502.5975
10.1317	870.042
10.1371	1422.5132
10.1425	2379.23
10.1479	3524.2229
10.1533	4829.7015
10.1587	6011.5889
10.1641	6968.9286
10.1695	7400.389
10.1749	7210.0539
10.1803	6280.8222
10.1857	5042.1248
10.1911	3734.642
10.1965	2489.2394
10.2019	1560.9246
10.2073	938.5888
10.2127	532.2496
10.2181	282.5715
10.2235	186.586
10.2289	97.255
10.2343	22.0217
10.2397	49.3676
10.2451	43.5985
10.2505	83.2778
10.2559	30.072
10.2613	-0.6012
10.2667	-2.5356
10.2721	30.1968
10.2775	28.848
10.2829	-8.2071
10.2883	-2.5463
10.2937	4.7928
10.2991	30.7905
10.3045	20.7067
10.3099	-0.8118
10.3153	-34.4579
10.3207	4.2394
10.3261	2.6663
10.3315	-11.3459
10.3369	-13.7752
10.3423	0.5563
10.3477	4.599
10.3531	-2.7744
10.3585	9.8031
10.3639	38.253
10.3693	-3.3236
10.3747	-7.3232
10.3801	-5.5142
10.3855	13.5851
10.3909	-27.228
10.3963	5.4906
10.4017	-30.7181
10.4071	-24.7092
10.4125	-16.1316
10.4179	-41.8258
10.4233	-2.142
10.4287	1.4786
10.4341	10.7439
10.4395	-50.2864
10.4449	-57.6381
10.4503	-32.8189
10.4557	-2.4125
10.4611	-11.8093
10.4665	-20.1745
10.4719	-16.3717
10.4773	9.214
10.4827	23.3567
10.4881	5.9408
10.4935	10.8452
10.4989	-0.9888
10.5043	-15.4713
10.5097	18.6921
10.5151	-5.5676
10.5205	-4.277
10.5259	-16.8913
10.5313	34.2239
10.5367	20.0026
10.5421	27.1923
10.5475	33.212
10.5529	35.9142
10.5583	42.9879
10.5637	7.6453
10.5691	23.7418
10.5745	35.803
10.5799	9.0863
10.5853	3.4435
10.5907	38.7484
10.5961	17.8632
10.6015	12.3457
10.6069	-1.1668
10.6123	-16.4356
10.6177	1.4421
10.6231	-22.4025
10.6285	-8.9399
10.6339	-11.3461
10.6393	-3.2293
10.6447	-19.719
10.6501	-36.0066
10.6555	-3.9121
10.6609	-16.7932
10.6663	-32.7803
10.6717	-41.9353
10.6771	-31.4576
10.6825	-28.395
10.6879	-8.3134
10.6933	-0.0358
10.6987	-16.6809
10.7041	23.164
10.7095	-5.7588
10.7149	17.4024
10.7203	5.1602
10.7257	-36.3603
10.7311	6.1409
10.7365	46.6964
10.7419	-6.6567
10.7473	18.3352
10.7527	-1.6147
10.7581	13.3829
10.7635	9.3597
10.7689	0.3496
10.7743	14.3486
10.7797	28.1942
10.7851	13.5717
10.7905	-4.0298
10.7959	33.3235
10.8013	5.8986
10.8067	-9.9782
10.8121	-7.5878
10.8175	-2.6591
10.8229	-40.6542
10.8283	-16.1616
10.8337	-8.6999
10.8391	16.219
10.8445	-8.9696
10.8499	-28.0404
10.8553	-4.9465
10.8607	7.6759
10.8661	0.4493
10.8715	27.8488
10.8769	26.7021
10.8823	-2.0294
10.8877	-2.4633
10.8931	-8.7794
10.8985	-9.4416
10.9039	0.9474
10.9093	4.2863
10.9147	-21.8162
10.9201	16.6105
10.9255	20.2693
10.9309	-11.1985
10.9363	12.9411
10.9417	-7.913
10.9471	-2.448
10.9525	-3.1552
10.9579	0.9003
10.9633	12.7302
10.9687	28.8934
10.9741	-13.2178
10.9795	15.4567
10.9849	6.5748
10.9903	25.3925
10.9957	-9.862
11.0011	-25.1411
11.0065	24.8335
11.0119	9.3317
11.0173	-19.4103
11.0227	-14.1492
11.0281	12.19
11.0335	-23.4181
11.0389	21.217
11.0443	-11.0337
11.0497	18.5748
11.0551	0.5549
11.0605	0.3006
11.0659	28.5922
11.0713	-1.1173
11.0767	4.9699
11.0821	9.0631
11.0875	-14.3566
11.0929	-32.5691
11.0983	-24.0669
11.1037	-0.6178
11.1091	-8.0873
11.1145	-10.2701
11.1199	13.8189
11.1253	9.1746
11.1307	-39.7958
11.1361	-0.6064
11.1415	1.2523
11.1469	-4.9412
11.1523	-17.1733
11.1577	2.6564
11.1631	30.0942
11.1685	19.9354
11.1739	17.9835
11.1793	14.283
11.1847	46.5806
11.1901	55.0208
11.1955	2.1878
11.2009	21.0611
11.2063	-11.1977
11.2117	-29.1259
11.2171	-25.7548
11.2225	-45.2061
11.2279	0.892
11.2333	-35.0892
11.2387	-13.7356
11.2441	-18.142
11.2495	3.3762
11.2549	43.6877
11.2603	8.6922
11.2657	1.1398
11.2711	-43.1715
11.2765	-20.4537
11.2819	-19.0509
11.2873	17.7652
11.2927	-11.0955
11.2981	-9.4505
11.3035	5.6753
11.3089	28.3932
11.3143	18.5338
11.3197	3.5942
11.3251	21.3543
11.3305	9.8172
11.3359	-8.3375
11.3413	-13.2805
11.3467	15.4894
11.3521	17.6251
11.3575	7.9116
11.3629	21.3796
11.3683	-1.471
11.3737	-26.0191
11.3791	-4.7327
11.3845	-4.7401
11.3899	5.7505
11.3953	-3.2816
11.4007	-24.6134
11.4061	3.6608
11.4115	13.6136
11.4169	-7.1665
11.4223	-3.1438
11.4277	6.7308
11.4331	1.751
11.4385	2.0226
11.4439	-18.788
11.4493	-24.955
11.4547	-15.549
11.4601	-24.0348
11.4655	7.17
11.4709	6.0746
11.4763	-13.0608
11.4817	16.1503
11.4871	-26.6857
11.4925	5.2405
11.4979	-1.3581
11.5033	-29.8041
11.5087	-23.489
11.5141	-38.7749
11.5195	-26.6866
11.5249	-23.6296
11.5303	6.9444
11.5357	-25.0602
11.5411	4.5463
11.5465	-7.9594
11.5519	-40.5569
11.5573	-1.585
11.5627	7.8609
11.5681	13.7815
11.5735	39.0749
11.5789	47.7308
11.5843	2.9632
11.5897	-23.5418
11.5951	-12.4518
11.6005	3.0571
11.6059	-41.741
11.6113	7.2
11.6167	21.5843
11.6221	-44.0288
11.6275	-25.94
11.6329	-13.4985
11.6383	-15.862
11.6437	-7.7031
11.6491	14.6036
11.6545	36.35
11.6599	-4.6996
11.6653	4.1647
11.6707	-12.4288
11.6761	-15.1314
11.6815	-2.7127
11.6869	16.5743
11.6923	-9.249
11.6977	-35.4778
11.7031	-9.9303
11.7085	20.2747
11.7139	-20.7248
11.7193	-29.1211
11.7247	40.5992
11.7301	27.9045
11.7355	-28.0189
11.7409	-19.9934
11.7463	37.5277
11.7517	12.6683
11.7571	4.117
11.7625	17.5537
11.7679	9.1797
11.7733	-18.0604
11.7787	-7.5432
11.7841	27.0814
11.7895	-8.2578
11.7949	-25.1367
11.8003	23.301
11.8057	4.7553
11.8111	40.8585
11.8165	17.1008
11.8219	18.057
11.8273	-36.3665
11.8327	-17.5456
11.8381	-15.3665
11.8435	13.8326
11.8489	-9.5836
11.8543	-30.7473
11.8597	-5.0665
11.8651	37.4285
11.8705	4.2785
11.8759	-6.0654
11.8813	31.8499
11.8867	29.1691
11.8921	32.3972
11.8975	-8.7823
11.9029	1.2927
11.9083	30.1121
11.9137	15.7805
11.9191	48.9113
11.9245	3.4716
11.9299	42.6097
11.9353	17.4101
11.9407	-6.7595
11.9461	2.8964
11.9515	64.3678
11.9569	24.4903
11.9623	-20.1552
11.9677	-6.9867
11.9731	11.1667
11.9785	7.8606
11.9839	6.9867
11.9893	-27.6361
11.9947	-41.8822
12.0001	7.7895
12.0055	-35.5408
12.0109	-17.3802
12.0163	-58.5914
12.0217	-37.8967
12.0271	22.4521
12.0325	7.8288
12.0379	-2.3222
12.0433	16.9154
12.0487	-30.3153
12.0541	-60.5075
12.0595	-37.7495
12.0649	-21.6861
12.0703	41.2568
12.0757	2.0261
12.0811	-5.2191
12.0865	-6.8256
12.0919	-50.9636
12.0973	-42.2814
12.1027	-2.3881
12.1081	4.833
12.1135	14.9762
12.1189	16.0781
12.1243	-10.1273
12.1297	21.0773
12.1351	45.6899
12.1405	3.8787
12.1459	47.4769
12.1513	45.8808
12.1567	-8.8028
12.1621	-38.6067
12.1675	-1.24
12.1729	-11.6522
12.1783	-10.4363
12.1837	-32.5222
12.1891	-12.5666
12.1945	17.5131
12.1999	-30.31
12.2053	-7.0263
12.2107	3.6533
12.2161	-30.4585
12.2215	-25.4989
12.2269	-36.4719
12.2323	-5.6256
12.2377	-39.101
12.2431	-31.7987
12.2485	10.0089
12.2539	-28.0117
12.2593	3.7654
12.2647	33.5944
12.2701	23.5786
12.2755	-27.3767
12.2809	-25.185
12.2863	29.4826
12.2917	1.2
12.2971	-15.7013
12.3025	-23.1745
12.3079	-7.8125
12.3133	-10.6968
12.3187	-8.1744
12.3241	15.5625
12.3295	10.5947
12.3349	-23.6762
12.3403	-60.4699
12.3457	-35.5179
12.3511	-10.3462
12.3565	14.0559
12.3619	23.7827
12.3673	43.0797
12.3727	29.9626
12.3781	-31.3051
12.3835	6.9143
12.3889	-21.72
12.3943	-22.7684
12.3997	-9.0466
12.4051	6.5938
12.4105	-3.1644
12.4159	-1.0085
12.4213	-34.6341
12.4267	44.4168
12.4321	5.7714
12.4375	28.9877
12.4429	19.4376
12.4483	5.6969
12.4537	22.2946
12.4591	17.3815
12.4645	-8.767
12.4699	-19.9381
12.4753	-11.3904
12.4807	-32.5252
12.4861	14.78
12.4915	36.5308
12.4969	4.9727
12.5023	-12.1975
12.5077	-22.6714
12.5131	-3.1009
12.5185	66.5921
12.5239	27.9417
12.5293	10.1618
12.5347	27.8476
12.5401	-7.8343
12.5455	12.5662
12.5509	23.6799
12.5563	10.2294
12.5617	33.286
12.5671	24.9478
12.5725	31.7983
12.5779	-10.805
12.5833	-18.3856
12.5887	-4.751
12.5941	21.5665
12.5995	-8.2937
12.6049	-19.7733
12.6103	17.1977
12.6157	39.7573
12.6211	22.6388
12.6265	26.9682
12.6319	-6.8103
12.6373	1.274
12.6427	24.0201
12.6481	-14.0959
12.6535	11.1945
12.6589	42.9967
12.6643	18.1585
12.6697	9.2544
12.6751	56.9221
12.6805	54.8388
12.6859	2.9891
12.6913	36.304
12.6967	28.5656
12.7021	87.5969
[truncated: 80 more rows]
