# Supplementary material for: Improvement of Peak Integration in Capillary Electrophoresis: Reference Data Set No. 1
Source: Electrophoresis. 2026 Mar 11;47(4):276–94. doi: 10.1002/elps.70077 (PMC13084974; doi:10.1002/elps.70077)
Supplement: Supplementary file 2 — Supporting File 2: elps70077‐sup‐0002‐RawElectropherograms.zip. [file ELPS-47--s002.zip › Raw Electropherograms/com2-type1-sam22-R.csv]

1.9075	0
1.9129	0
1.9183	0
1.9237	0
1.9291	0
1.9345	0
1.9399	0
1.9453	0
1.9507	0
1.9561	0
1.9615	0
1.9669	0
1.9723	0
1.9777	0
1.9831	0
1.9885	0
1.9939	0
1.9993	0
2.0047	-187.7887
2.0101	-203.4064
2.0155	-123.1467
2.0209	122.5153
2.0263	519.4408
2.0317	606.6302
2.0371	284.6441
2.0425	194.1631
2.0479	506.9431
2.0533	485.6827
2.0587	525.9798
2.0641	504.9714
2.0695	422.8146
2.0749	465.9485
2.0803	456.6934
2.0857	409.6443
2.0911	367.1364
2.0965	382.1364
2.1019	371.2805
2.1073	393.8108
2.1127	408.5452
2.1181	344.462
2.1235	358.9576
2.1289	330.3882
2.1343	306.3644
2.1397	356.2295
2.1451	340.8899
2.1505	349.3501
2.1559	354.6136
2.1613	328.8885
2.1667	336.011
2.1721	331.6112
2.1775	314.8125
2.1829	296.0098
2.1883	299.2838
2.1937	298.4487
2.1991	292.756
2.2045	282.7523
2.2099	268.289
2.2153	270.2924
2.2207	269.4781
2.2261	262.5911
2.2315	260.0844
2.2369	228.3593
2.2423	179.8117
2.2477	154.5243
2.2531	204.4589
2.2585	219.2796
2.2639	220.3047
2.2693	217.9375
2.2747	215.0012
2.2801	210.3539
2.2855	221.5028
2.2909	213.8572
2.2963	154.3285
2.3017	105.2433
2.3071	116.9074
2.3125	155.2854
2.3179	180.1653
2.3233	161.3883
2.3287	118.9409
2.3341	104.0561
2.3395	130.8142
2.3449	129.9098
2.3503	62.1166
2.3557	19.9792
2.3611	25.1168
2.3665	9.8746
2.3719	85.2572
2.3773	108.8325
2.3827	73.102
2.3881	84.8463
2.3935	108.6821
2.3989	109.9151
2.4043	90.9661
2.4097	72.4087
2.4151	69.5473
2.4205	57.3031
2.4259	49.4411
2.4313	65.5316
2.4367	62.8199
2.4421	71.3001
2.4475	79.5454
2.4529	72.0637
2.4583	62.2135
2.4637	85.0915
2.4691	89.1469
2.4745	51.8193
2.4799	61.7111
2.4853	58.4756
2.4907	60.2471
2.4961	70.1961
2.5015	50.1802
2.5069	30.9246
2.5123	24.4416
2.5177	25.6686
2.5231	13.8895
2.5285	17.8589
2.5339	19.9142
2.5393	23.346
2.5447	40.2811
2.5501	-3.0608
2.5555	13.3117
2.5609	63.2759
2.5663	55.3293
2.5717	-13.787
2.5771	-31.8688
2.5825	-20.3377
2.5879	-28.2552
2.5933	-38.027
2.5987	-15.5342
2.6041	1.5457
2.6095	-9.0933
2.6149	28.0674
2.6203	-22.9473
2.6257	-34.1783
2.6311	44.7333
2.6365	12.578
2.6419	18.447
2.6473	29.1949
2.6527	19.4016
2.6581	-2.4316
2.6635	-27.7422
2.6689	-35.4479
2.6743	-26.875
2.6797	-24.5592
2.6851	-27.0862
2.6905	14.4095
2.6959	60.9623
2.7013	21.2185
2.7067	-47.027
2.7121	-30.6327
2.7175	12.192
2.7229	-22.9584
2.7283	-50.4485
2.7337	-18.9461
2.7391	12.1098
2.7445	-16.091
2.7499	-22.4187
2.7553	-17.654
2.7607	-29.6094
2.7661	-69.9593
2.7715	-89.7692
2.7769	-55.4451
2.7823	-25.3887
2.7877	-31.7809
2.7931	-41.4803
2.7985	8.6394
2.8039	10.6697
2.8093	-45.7634
2.8147	-37.9624
2.8201	-45.9508
2.8255	-50.359
2.8309	-46.7366
2.8363	-50.2843
2.8417	-89.3416
2.8471	-71.9157
2.8525	-36.2474
2.8579	-74.1643
2.8633	-69.4913
2.8687	-47.2527
2.8741	-31.0835
2.8795	-33.2108
2.8849	-7.1438
2.8903	-24.2861
2.8957	-64.1301
2.9011	-85.5284
2.9065	-46.8646
2.9119	-21.0219
2.9173	-7.1536
2.9227	-3.4059
2.9281	-32.6368
2.9335	-52.3312
2.9389	-71.8753
2.9443	-79.5319
2.9497	-22.2589
2.9551	-32.51
2.9605	-60.3837
2.9659	-62.1485
2.9713	-13.5704
2.9767	-55.8083
2.9821	-66.1114
2.9875	-43.0186
2.9929	-67.492
2.9983	-83.772
3.0037	-76.0696
3.0091	-55.4761
3.0145	-44.9169
3.0199	-63.3003
3.0253	-44.3727
3.0307	-34.6657
3.0361	-78.1168
3.0415	-22.6354
3.0469	-23.4076
3.0523	-33.7074
3.0577	-5.0686
3.0631	-19.9328
3.0685	-45.5814
3.0739	-61.4705
3.0793	-52.7127
3.0847	-11.9538
3.0901	-4.6626
3.0955	-27.959
3.1009	-56.119
3.1063	-33.7931
3.1117	-30.9459
3.1171	-64.8566
3.1225	-102.6053
3.1279	-66.0329
3.1333	-22.4215
3.1387	-3.8828
3.1441	-7.1122
3.1495	-8.0039
3.1549	30.4701
3.1603	37.1126
3.1657	28.3455
3.1711	44.8974
3.1765	48.9667
3.1819	56.5817
3.1873	65.6219
3.1927	69.4706
3.1981	66.0662
3.2035	66.3037
3.2089	84.0434
3.2143	113.218
3.2197	86.248
3.2251	91.6527
3.2305	102.4025
3.2359	96.9116
3.2413	84.9549
3.2467	57.0985
3.2521	66.9722
3.2575	125.173
3.2629	176.955
3.2683	118.4885
3.2737	54.7463
3.2791	30.3808
3.2845	46.2988
3.2899	73.0659
3.2953	91.2855
3.3007	83.0804
3.3061	40.4509
3.3115	71.6224
3.3169	65.7159
3.3223	44.882
3.3277	60.6517
3.3331	56.1436
3.3385	36.1047
3.3439	33.9379
3.3493	65.3582
3.3547	50.805
3.3601	24.347
3.3655	12.9207
3.3709	27.6349
3.3763	44.5659
3.3817	57.2145
3.3871	69.9825
3.3925	62.2324
3.3979	-22.7077
3.4033	8.0223
3.4087	59.1906
3.4141	69.0216
3.4195	21.2819
3.4249	24.2609
3.4303	36.6938
3.4357	47.2736
3.4411	67.8433
3.4465	94.7804
3.4519	92.9544
3.4573	83.6942
3.4627	102.1033
3.4681	86.0575
3.4735	55.8524
3.4789	55.239
3.4843	112.9141
3.4897	128.1807
3.4951	142.5175
3.5005	129.1905
3.5059	77.5222
3.5113	86.9818
3.5167	84.1698
3.5221	76.1089
3.5275	80.732
3.5329	114.4498
3.5383	122.9798
3.5437	102.7838
3.5491	70.2893
3.5545	70.2264
3.5599	93.8335
3.5653	104.5476
3.5707	92.0558
3.5761	66.3773
3.5815	38.568
3.5869	7.1419
3.5923	-19.237
3.5977	-17.9707
3.6031	51.6693
3.6085	49.6062
3.6139	15.6718
3.6193	36.1497
3.6247	33.9352
3.6301	16.2748
3.6355	18.288
3.6409	64.2484
3.6463	90.6572
3.6517	65.9766
3.6571	31.1517
3.6625	18.025
3.6679	11.8679
3.6733	24.9401
3.6787	67.2096
3.6841	114.2442
3.6895	71.4951
3.6949	50.1987
3.7003	46.2473
3.7057	35.2628
3.7111	-14.7858
3.7165	29.6953
3.7219	34.2235
3.7273	-9.0558
3.7327	-9.8745
3.7381	2.9805
3.7435	-16.1879
3.7489	-49.117
3.7543	-49.9717
3.7597	-34.0152
3.7651	-13.7065
3.7705	-8.487
3.7759	-31.0828
3.7813	-28.1346
3.7867	-48.1714
3.7921	-54.0252
3.7975	-15.9832
3.8029	-11.286
3.8083	-32.9378
3.8137	-35.82
3.8191	-3.5449
3.8245	-0.5588
3.8299	-16.5718
3.8353	-30.0346
3.8407	-31.6939
3.8461	-28.3562
3.8515	-18.7438
3.8569	-23.5291
3.8623	-29.8994
3.8677	7.0601
3.8731	4.7126
3.8785	-15.79
3.8839	-17.8703
3.8893	36.0949
3.8947	32.7379
3.9001	25.3281
3.9055	18.0415
3.9109	-1.2247
3.9163	9.4748
3.9217	18.3721
3.9271	7.8447
3.9325	-22.2589
3.9379	-1.738
3.9433	34.9865
3.9487	56.3479
3.9541	46.2117
3.9595	36.7741
3.9649	61.7719
3.9703	93.0968
3.9757	119.842
3.9811	175.9097
3.9865	232.2619
3.9919	397.289
3.9973	720.3749
4.0027	1169.4365
4.0081	1822.8479
4.0135	2734.2899
4.0189	3840.313
4.0243	4976.7642
4.0297	6228.9236
4.0351	7418.5143
4.0405	8434.049
4.0459	9134.0373
4.0513	9291.6006
4.0567	9024.49
4.0621	8484.0983
4.0675	7718.8388
4.0729	6414.6041
4.0783	5195.8575
4.0837	4138.1451
4.0891	3195.6319
4.0945	2332.5641
4.0999	1639.0368
4.1053	1092.0695
4.1107	686.1404
4.1161	436.5976
4.1215	281.0151
4.1269	186.5898
4.1323	122.2633
4.1377	30.8729
4.1431	79.3103
4.1485	125.1461
4.1539	97.3348
4.1593	16.8577
4.1647	-16.9279
4.1701	3.4451
4.1755	33.7441
4.1809	-4.2268
4.1863	-33.5706
4.1917	-31.5495
4.1971	-24.4298
4.2025	-46.7099
4.2079	-6.9627
4.2133	-7.8013
4.2187	-27.9291
4.2241	-16.7895
4.2295	5.6479
4.2349	10.6573
4.2403	4.7962
4.2457	1.4328
4.2511	16.3579
4.2565	41.4735
4.2619	34.3644
4.2673	-4.0288
4.2727	41.8634
4.2781	44.9752
4.2835	26.6501
4.2889	11.9619
4.2943	14.7628
4.2997	11.1948
4.3051	13.5406
4.3105	13.5173
4.3159	-20.41
4.3213	-56.3905
4.3267	-42.2463
4.3321	5.929
4.3375	30.8923
4.3429	31.6804
4.3483	20.3748
4.3537	14.4306
4.3591	26.1366
4.3645	3.9825
4.3699	-37.0337
4.3753	-49.0187
4.3807	-1.4121
4.3861	-4.508
4.3915	25.074
4.3969	46.0622
4.4023	19.6914
4.4077	-7.2392
4.4131	-21.643
4.4185	-10.6849
4.4239	18.7364
4.4293	12.2379
4.4347	-12.3687
4.4401	6.5197
4.4455	52.3013
4.4509	2.6104
4.4563	-26.0043
4.4617	-20.2253
4.4671	2.5104
4.4725	0.7991
4.4779	-45.3254
4.4833	-32.3895
4.4887	8.7067
4.4941	-12.3998
4.4995	3.5057
4.5049	-5.7256
4.5103	-13.2923
4.5157	21.3452
4.5211	0.2215
4.5265	-22.9147
4.5319	-34.195
4.5373	-27.9421
4.5427	4.1799
4.5481	14.5726
4.5535	23.7821
4.5589	37.771
4.5643	-0.472
4.5697	-3.4373
4.5751	19.8933
4.5805	45.7417
4.5859	34.8152
4.5913	9.6213
4.5967	-13.4638
4.6021	-23.9274
4.6075	-10.5341
4.6129	38.2065
4.6183	55.0939
4.6237	34.7065
4.6291	13.1943
4.6345	-4.8224
4.6399	-16.3437
4.6453	-17.9257
4.6507	-11.5306
4.6561	-45.7299
4.6615	-19.4786
4.6669	24.7807
4.6723	15.5066
4.6777	-17.3435
4.6831	-1.2437
4.6885	1.1238
4.6939	-52.4937
4.6993	-34.7061
4.7047	-28.8082
4.7101	-32.7309
4.7155	-25.1105
4.7209	27.4394
4.7263	14.8471
4.7317	-5.3039
4.7371	-9.4963
4.7425	-37.9396
4.7479	-44.4987
4.7533	-36.8348
4.7587	-30.7538
4.7641	-46.0067
4.7695	-31.0108
4.7749	-19.073
4.7803	-36.2978
4.7857	-92.2986
4.7911	-50.3054
4.7965	-12.1915
4.8019	4.3525
4.8073	11.1217
4.8127	-8.2431
4.8181	-18.7491
4.8235	-31.8709
4.8289	-60.5368
4.8343	-62.1427
4.8397	-40.307
4.8451	-6.3061
4.8505	22.0222
4.8559	2.8653
4.8613	-23.0363
4.8667	-30.0271
4.8721	-9.5551
4.8775	16.4352
4.8829	10.8252
4.8883	1.3551
4.8937	2.7965
4.8991	8.9718
4.9045	-19.4136
4.9099	-38.1669
4.9153	-37.5208
4.9207	-33.6008
4.9261	-10.3867
4.9315	17.0707
4.9369	33.03
4.9423	23.6479
4.9477	25.0036
4.9531	9.3162
4.9585	-5.6471
4.9639	5.8663
4.9693	5.7409
4.9747	-16.822
4.9801	-24.8965
4.9855	3.497
4.9909	-14.9417
4.9963	-12.4268
5.0017	-11.8324
5.0071	-24.9675
5.0125	-0.3141
5.0179	-22.7641
5.0233	-29.0426
5.0287	-0.8974
5.0341	-17.4307
5.0395	-22.0664
5.0449	-11.6934
5.0503	-2.7675
5.0557	-26.8059
5.0611	-11.7801
5.0665	-20.0979
5.0719	-30.8582
5.0773	25.6114
5.0827	-5.9867
5.0881	-14.8933
5.0935	7.0346
5.0989	23.8919
5.1043	39.3987
5.1097	59.72
5.1151	62.3997
5.1205	23.8595
5.1259	-16.4433
5.1313	2.578
5.1367	23.6105
5.1421	1.3262
5.1475	5.1079
5.1529	15.6094
5.1583	14.0009
5.1637	-6.7503
5.1691	-27.5598
5.1745	-31.918
5.1799	-21.8327
5.1853	-10.3808
5.1907	-25.9331
5.1961	-5.6072
5.2015	-2.3644
5.2069	-23.5185
5.2123	-27.8682
5.2177	3.8305
5.2231	42.0724
5.2285	48.8349
5.2339	-8.8447
5.2393	16.9071
5.2447	18.1934
5.2501	-1.2137
5.2555	-5.8307
5.2609	-54.2883
5.2663	-40.2161
5.2717	10.0848
5.2771	41.9294
5.2825	23.6422
5.2879	41.8901
5.2933	38.6462
5.2987	-12.8352
5.3041	27.7025
5.3095	21.7702
5.3149	-9.0697
5.3203	-32.8849
5.3257	-27.3747
5.3311	-24.871
5.3365	-13.8002
5.3419	0.3295
5.3473	-14.5791
5.3527	-23.2919
5.3581	-23.0601
5.3635	-14.496
5.3689	0.983
5.3743	14.4737
5.3797	5.0824
5.3851	-19.5488
5.3905	-35.3048
5.3959	-16.7529
5.4013	-33.8939
5.4067	-53.7591
5.4121	-22.989
5.4175	0.9771
5.4229	-8.2163
5.4283	-15.3595
5.4337	2.9116
5.4391	-22.5774
5.4445	-9.6376
5.4499	10.173
5.4553	11.8595
5.4607	23.5823
5.4661	-7.1665
5.4715	-31.7291
5.4769	-26.3644
5.4823	-19.3006
5.4877	-22.9199
5.4931	-4.6329
5.4985	29.4572
5.5039	28.1783
5.5093	8.4265
5.5147	-24.8158
5.5201	-55.1982
5.5255	-49.7196
5.5309	23.9202
5.5363	41.3158
5.5417	9.891
5.5471	-12.0838
5.5525	-20.1729
5.5579	-22.4862
5.5633	-12.3125
5.5687	11.2163
5.5741	-8.6601
5.5795	-25.4479
5.5849	-24.4454
5.5903	-5.2304
5.5957	2.4884
5.6011	-6.4359
5.6065	-10.4144
5.6119	-0.7359
5.6173	-1.027
5.6227	1.7961
5.6281	-2.9929
5.6335	-15.1646
5.6389	-15.0849
5.6443	-8.624
5.6497	-22.3637
5.6551	-33.3658
5.6605	21.2149
5.6659	15.8111
5.6713	16.9252
5.6767	24.9338
5.6821	-0.0267
5.6875	-38.4573
5.6929	-45.3814
5.6983	-19.4685
5.7037	19.7052
5.7091	8.6836
5.7145	5.9969
5.7199	9.5686
5.7253	5.1847
5.7307	-1.904
5.7361	-0.9088
5.7415	-6.8606
5.7469	-20.1427
5.7523	10.8028
5.7577	0.2053
5.7631	-24.0777
5.7685	-30.8835
5.7739	-2.14
5.7793	-12.207
5.7847	-22.1853
5.7901	-10.0956
5.7955	19.8147
5.8009	43.4751
5.8063	22.927
5.8117	-12.0926
5.8171	15.9556
5.8225	14.6571
5.8279	23.3065
5.8333	28.9275
5.8387	-0.9402
5.8441	7.9635
5.8495	-2.5037
5.8549	-20.6234
5.8603	-17.4858
5.8657	-11.4828
5.8711	-0.3779
5.8765	3.9765
5.8819	1.8131
5.8873	48.5352
5.8927	62.4854
5.8981	61.6057
5.9035	66.9465
5.9089	76.879
5.9143	94.5198
5.9197	99.8212
5.9251	83.6314
5.9305	59.8796
5.9359	79.825
5.9413	68.9881
5.9467	24.269
5.9521	22.9239
5.9575	59.7616
5.9629	84.2361
5.9683	78.6743
5.9737	44.9172
5.9791	22.1764
5.9845	33.6365
5.9899	55.4931
5.9953	46.7032
6.0007	10.5581
6.0061	5.3003
6.0115	30.5264
6.0169	68.127
6.0223	79.6726
6.0277	66.4914
6.0331	47.3865
6.0385	36.6367
6.0439	31.5067
6.0493	42.1306
6.0547	66.3363
6.0601	112.013
6.0655	211.5465
6.0709	406.6946
6.0763	718.7059
6.0817	1200.7348
6.0871	1953.6456
6.0925	2911.9366
6.0979	3986.5274
6.1033	5185.6863
6.1087	6566.5059
6.1141	7750.9452
6.1195	8783.1645
6.1249	9656.7575
6.1303	10295.5577
6.1357	10674.4524
6.1411	10662.8594
6.1465	10036.6707
6.1519	8706.1744
6.1573	6695.2146
6.1627	4716.799
6.1681	2888.5986
6.1735	1634.1085
6.1789	841.711
6.1843	381.6571
6.1897	171.0701
6.1951	84.9396
6.2005	41.0138
6.2059	15.533
6.2113	28.7246
6.2167	9.1621
6.2221	-9.6522
6.2275	24.0497
6.2329	3.7981
6.2383	2.0252
6.2437	23.5894
6.2491	25.4501
6.2545	43.1886
6.2599	31.8102
6.2653	71.2463
6.2707	85.3386
6.2761	83.1599
6.2815	117.844
6.2869	99.4078
6.2923	63.3664
6.2977	52.848
6.3031	55.2045
6.3085	33.2759
6.3139	20.0547
6.3193	-4.269
6.3247	-39.6849
6.3301	-19.7033
6.3355	-28.4369
6.3409	-32.2055
6.3463	-12.0746
6.3517	-28.0537
6.3571	4.0149
6.3625	-14.8084
6.3679	-14.1316
6.3733	-11.4426
6.3787	-34.0784
6.3841	-31.5166
6.3895	-21.5093
6.3949	-26.5552
6.4003	-19.9697
6.4057	-30.1699
6.4111	-39.7268
6.4165	-49.6707
6.4219	-57.0184
6.4273	-56.474
6.4327	10.1254
6.4381	6.8748
6.4435	12.5144
6.4489	-39.2308
6.4543	-15.6056
6.4597	-23.0165
6.4651	-9.6131
6.4705	6.239
6.4759	-24.0375
6.4813	-63.5556
6.4867	-41.3054
6.4921	-25.9998
6.4975	-11.2299
6.5029	-34.3491
6.5083	12.8691
6.5137	38.0751
6.5191	-3.7569
6.5245	-46.3204
6.5299	-21.6015
6.5353	-33.8867
6.5407	12.53
6.5461	-11.3797
6.5515	-57.7947
6.5569	-24.3393
6.5623	-18.4992
6.5677	-4.4496
6.5731	14.1095
6.5785	11.864
6.5839	3.77
6.5893	-15.113
6.5947	-26.9398
6.6001	-44.2347
6.6055	-24.3713
6.6109	-4.7799
6.6163	-9.1786
6.6217	-31.5769
6.6271	-37.1875
6.6325	-25.2398
6.6379	-21.3809
6.6433	-8.2289
6.6487	-27.2674
6.6541	-18.0018
6.6595	-19.0331
6.6649	-23.4893
6.6703	-34.9118
6.6757	-6.5914
6.6811	18.3953
6.6865	12.4735
6.6919	22.5938
6.6973	25.1661
6.7027	18.1274
6.7081	40.7018
6.7135	21.0153
6.7189	16.8301
6.7243	-18.0082
6.7297	16.2793
6.7351	0.0323
6.7405	-21.9793
6.7459	20.1587
6.7513	59.1444
6.7567	55.4573
6.7621	-4.7193
6.7675	36.6604
6.7729	17.1076
6.7783	50.1353
6.7837	41.6196
6.7891	69.2395
6.7945	88.1988
6.7999	64.6117
6.8053	76.8108
6.8107	64.9153
6.8161	52.9649
6.8215	50.0441
6.8269	89.9379
6.8323	103.7736
6.8377	102.8962
6.8431	119.3837
6.8485	167.6414
6.8539	169.7551
6.8593	187.4674
6.8647	178.289
6.8701	186.6344
6.8755	199.3399
6.8809	214.7745
6.8863	202.7321
6.8917	210.9199
6.8971	272.0457
6.9025	345.1727
6.9079	358.1832
6.9133	330.347
6.9187	362.1289
6.9241	360.8499
6.9295	345.6472
6.9349	354.3006
6.9403	313.3532
6.9457	291.8474
6.9511	263.0648
6.9565	242.8603
6.9619	275.7702
6.9673	255.9329
6.9727	261.4411
6.9781	291.7699
6.9835	262.5082
6.9889	243.9275
6.9943	261.6029
6.9997	282.4911
7.0051	319.9143
7.0105	315.2093
7.0159	340.1035
7.0213	318.861
7.0267	361.7446
7.0321	400.218
7.0375	387.2316
7.0429	459.6616
7.0483	473.7833
7.0537	500.795
7.0591	606.9506
7.0645	737.7806
7.0699	865.2366
7.0753	999.8662
7.0807	1131.8942
7.0861	1124.2057
7.0915	1131.7302
7.0969	1188.538
7.1023	1304.6035
7.1077	1431.0269
7.1131	1673.2244
7.1185	1943.1705
7.1239	2151.7151
7.1293	2233.7226
7.1347	2236.1872
7.1401	2076.4564
7.1455	1903.7065
7.1509	1638.9513
7.1563	1447.311
7.1617	1288.7657
7.1671	1180.3377
7.1725	1221.7886
7.1779	1292.7986
7.1833	1359.5618
7.1887	1446.1463
7.1941	1478.5187
7.1995	1491.0221
7.2049	1530.8183
7.2103	1530.2754
7.2157	1602.5524
7.2211	1755.8605
7.2265	1967.7273
7.2319	2364.5264
7.2373	2793.3138
7.2427	3370.8187
7.2481	4117.328
7.2535	4827.1747
7.2589	5341.5657
7.2643	5814.7396
7.2697	6299.4844
7.2751	6836.5404
7.2805	7541.5064
7.2859	8497.5986
7.2913	9582.3358
7.2967	10232.2679
7.3021	10535.3838
7.3075	10605.827
7.3129	10194.1769
7.3183	9301.7044
7.3237	8022.7902
7.3291	6638.2859
7.3345	5083.8821
7.3399	3897.8475
7.3453	3162.9866
7.3507	2923.8531
7.3561	2850.9372
7.3615	3099.5775
7.3669	3647.5017
7.3723	4186.8656
7.3777	4622.5292
7.3831	4804.0348
7.3885	4856.0768
7.3939	4806.5455
7.3993	4722.5171
7.4047	4551.9092
7.4101	4548.5288
7.4155	4730.815
7.4209	4989.3358
7.4263	5519.3581
7.4317	6265.179
7.4371	7140.575
7.4425	8033.7109
7.4479	8650.2929
7.4533	9621.8644
7.4587	11189.6452
7.4641	14003.4394
7.4695	18137.7005
7.4749	23395.3575
7.4803	29055.0242
7.4857	34074.7407
7.4911	38792.6893
7.4965	41290.2271
7.5019	42174.3854
7.5073	42086.8691
7.5127	40003.6962
7.5181	34428.2267
7.5235	25226.5043
7.5289	14325.4442
7.5343	6119.7271
7.5397	2488.144
7.5451	1386.3465
7.5505	1031.7843
7.5559	860.6017
7.5613	699.3235
7.5667	628.9027
7.5721	535.9699
7.5775	468.2414
7.5829	421.793
7.5883	474.2857
7.5937	549.2579
7.5991	556.0657
7.6045	625.1655
7.6099	745.1046
7.6153	879.6441
7.6207	1032.7413
7.6261	1180.9451
7.6315	1300.9011
7.6369	1431.7096
7.6423	1489.3738
7.6477	1499.9683
7.6531	1377.0138
7.6585	1294.8919
7.6639	1223.9903
7.6693	1216.7653
7.6747	1338.4818
7.6801	1488.9357
7.6855	1790.6041
7.6909	2038.8753
7.6963	2282.573
7.7017	2362.0205
7.7071	2433.7096
7.7125	2242.5087
7.7179	1842.5251
7.7233	1339.473
7.7287	877.4181
7.7341	485.258
7.7395	252.5354
7.7449	152.4627
7.7503	122.0078
7.7557	104.5128
7.7611	125.4659
7.7665	140.1703
7.7719	113.5444
7.7773	115.6871
7.7827	132.662
7.7881	119.2449
7.7935	130.9707
7.7989	99.2986
7.8043	72.3031
7.8097	47.6203
7.8151	16.0716
7.8205	-0.0331
7.8259	28.7619
7.8313	63.7081
7.8367	35.3013
7.8421	25.7484
7.8475	41.1756
7.8529	42.1692
7.8583	41.0148
7.8637	30.8618
7.8691	16.1458
7.8745	-31.9333
7.8799	-19.6581
7.8853	6.2019
7.8907	30.8768
7.8961	22.1122
7.9015	-37.7426
7.9069	-25.496
7.9123	-39.3938
7.9177	-26.0981
7.9231	2.9923
7.9285	-5.7741
7.9339	-14.4968
7.9393	-8.2743
7.9447	-21.6494
7.9501	14.1132
7.9555	9.8741
7.9609	-7.7082
7.9663	-10.6261
7.9717	-16.9407
7.9771	-41.0912
7.9825	-25.6116
7.9879	-14.2831
7.9933	-8.07
7.9987	3.1144
8.0041	-8.7967
8.0095	-31.3075
8.0149	-8.0035
8.0203	-3.032
8.0257	11.2603
8.0311	-22.103
8.0365	5.6221
8.0419	-23.6173
8.0473	-33.2804
8.0527	-21.5016
8.0581	-47.1178
8.0635	-26.4362
8.0689	5.7017
8.0743	25.2986
8.0797	-30.7783
8.0851	18.9396
8.0905	-1.6768
8.0959	-41.857
8.1013	-20.1029
8.1067	-14.5505
8.1121	-2.8853
8.1175	-25.8162
8.1229	10.9988
8.1283	23.7924
8.1337	17.5728
8.1391	21.1346
8.1445	32.2582
8.1499	-4.2198
8.1553	-29.9375
8.1607	-45.0298
8.1661	-4.7337
8.1715	-15.9658
8.1769	-18.7633
8.1823	-18.0812
8.1877	-68.897
8.1931	-49.9037
8.1985	-15.8336
8.2039	25.3791
8.2093	-14.7635
8.2147	-5.0071
8.2201	-43.8689
8.2255	-50.8209
8.2309	-49.8218
8.2363	-41.4274
8.2417	-16.13
8.2471	-39.5765
8.2525	-14.4777
8.2579	-9.3368
8.2633	-14.9944
8.2687	-15.8312
8.2741	-18.7821
8.2795	-18.0751
8.2849	-3.5565
8.2903	-19.703
8.2957	-9.8991
8.3011	6.1314
8.3065	19.9441
8.3119	33.1703
8.3173	84.3127
8.3227	53.4766
8.3281	23.6629
8.3335	51.2168
8.3389	35.9209
8.3443	36.1961
8.3497	13.6843
8.3551	-7.5576
8.3605	-23.4389
8.3659	5.8431
8.3713	6.6893
8.3767	0.3608
8.3821	10.325
8.3875	20.7143
8.3929	21.5756
8.3983	37.6183
8.4037	12.1827
8.4091	17.3596
8.4145	23.8994
8.4199	24.8565
8.4253	43.0408
8.4307	41.1966
8.4361	72.3171
8.4415	53.1014
8.4469	59.5834
8.4523	56.5873
8.4577	18.5134
8.4631	46.237
8.4685	32.0022
8.4739	46.591
8.4793	37.4559
8.4847	79.4542
8.4901	114.7793
8.4955	124.9578
8.5009	142.8272
8.5063	110.2645
8.5117	95.0427
8.5171	90.4798
8.5225	115.7538
8.5279	152.4183
8.5333	180.2596
8.5387	161.1142
8.5441	145.2708
8.5495	212.1543
8.5549	246.2287
8.5603	239.0991
8.5657	258.8885
8.5711	270.3534
8.5765	287.1259
8.5819	291.551
8.5873	368.3631
8.5927	446.8023
8.5981	469.1858
8.6035	472.2688
8.6089	510.823
8.6143	514.685
8.6197	515.0801
8.6251	582.9948
8.6305	601.2859
8.6359	639.3641
8.6413	713.1164
8.6467	846.363
8.6521	971.4616
8.6575	1001.5677
8.6629	1046.1793
8.6683	1053.0073
8.6737	1079.1229
8.6791	1178.8887
8.6845	1274.0088
8.6899	1493.6406
8.6953	1739.5914
8.7007	1974.4141
8.7061	2218.8701
8.7115	2327.6023
8.7169	2625.1588
8.7223	2848.0582
8.7277	2935.8257
8.7331	3046.9639
8.7385	3298.4303
8.7439	3666.1817
8.7493	4275.4044
8.7547	5005.1305
8.7601	5520.8973
8.7655	5971.855
8.7709	6281.0681
8.7763	6411.5709
8.7817	6882.6218
8.7871	7702.3524
8.7925	8821.2878
8.7979	10667.367
8.8033	13032.2032
8.8087	15080.8696
8.8141	15902.7314
8.8195	15224.564
8.8249	13986.2042
8.8303	12917.7741
8.8357	12445.7808
8.8411	12923.071
8.8465	15110.4311
8.8519	20773.9581
8.8573	29801.7502
8.8627	37934.0714
8.8681	41177.062
8.8735	37888.0525
8.8789	28592.6549
8.8843	18098.5607
8.8897	9731.2759
8.8951	4890.069
8.9005	2675.9041
8.9059	1795.1427
8.9113	1441.6321
8.9167	1200.705
8.9221	1063.3715
8.9275	966.6021
8.9329	947.6754
8.9383	874.7045
8.9437	833.5564
8.9491	779.1576
8.9545	747.2013
8.9599	741.3534
8.9653	763.8369
8.9707	767.8115
8.9761	783.4682
8.9815	782.9853
8.9869	748.088
8.9923	714.5031
8.9977	785.0839
9.0031	796.8861
9.0085	848.4633
9.0139	964.3262
9.0193	1110.7949
9.0247	1342.0529
9.0301	1673.9224
9.0355	2041.2087
9.0409	2480.942
9.0463	2953.6582
9.0517	3342.7274
9.0571	3678.9251
9.0625	3747.751
9.0679	3533.5554
9.0733	3079.7634
9.0787	2308.1965
9.0841	1523.5182
9.0895	916.0957
9.0949	537.0995
9.1003	355.634
9.1057	268.8643
9.1111	229.9185
9.1165	261.2061
9.1219	286.8186
9.1273	421.1772
9.1327	574.0846
9.1381	699.4833
9.1435	833.8657
9.1489	801.4048
9.1543	660.7797
9.1597	467.8803
9.1651	281.5444
9.1705	153.5871
9.1759	82.1752
9.1813	39.3506
9.1867	71.2239
9.1921	31.7002
9.1975	6.768
9.2029	19.4347
9.2083	28.0029
9.2137	0.8942
9.2191	-5.004
9.2245	7.7509
9.2299	9.418
9.2353	-14.2423
9.2407	-26.3678
9.2461	-13.812
9.2515	-16.2665
9.2569	28.8008
9.2623	-21.6473
9.2677	-25.571
9.2731	-23.9833
9.2785	-8.3327
9.2839	-35.1133
9.2893	-7.2867
9.2947	2.8326
9.3001	6.8288
9.3055	-15.4027
9.3109	-8.952
9.3163	-5.8225
9.3217	0.6981
9.3271	-4.0564
9.3325	-13.2664
9.3379	-19.2511
9.3433	5.5678
9.3487	-37.8365
9.3541	-3.5518
9.3595	2.8435
9.3649	-10.3551
9.3703	1.5755
9.3757	8.9018
9.3811	25.5953
9.3865	62.7291
9.3919	10.552
9.3973	-41.5886
9.4027	-23.4265
9.4081	-16.3105
9.4135	2.7001
9.4189	55.0453
9.4243	20.1858
9.4297	0.4069
9.4351	1.5393
9.4405	25.4428
9.4459	27.7603
9.4513	19.2863
9.4567	25.9792
9.4621	4.7121
9.4675	12.9449
9.4729	4.6718
9.4783	28.8761
9.4837	40.2627
9.4891	55.3123
9.4945	-5.9407
9.4999	19.8962
9.5053	15.2715
9.5107	-7.1974
9.5161	-21.3565
9.5215	39.025
9.5269	23.361
9.5323	30.789
9.5377	-5.357
9.5431	-21.4016
9.5485	-45.9628
9.5539	-1.3953
9.5593	-19.0239
9.5647	-28.6748
9.5701	-20.5528
9.5755	1.2898
9.5809	16.8746
9.5863	2.2897
9.5917	2.3237
9.5971	-21.1589
9.6025	-1.0468
9.6079	14.027
9.6133	1.9822
9.6187	-19.8101
9.6241	-21.9325
9.6295	-29.2071
9.6349	-33.6436
9.6403	23.3397
9.6457	29.289
9.6511	-15.8128
9.6565	-35.0403
9.6619	5.0914
9.6673	2.8312
9.6727	-39.6478
9.6781	-5.2219
9.6835	23.7825
9.6889	13.3801
9.6943	-33.1566
9.6997	-13.6343
9.7051	-23.1609
9.7105	-30.5704
9.7159	-25.5674
9.7213	0.011
9.7267	22.7894
9.7321	22.9082
9.7375	-23.4215
9.7429	-31.1166
9.7483	-25.8083
9.7537	-13.1571
9.7591	-5.1763
9.7645	3.7921
9.7699	-15.9002
9.7753	-18.7579
9.7807	29.2171
9.7861	32.2994
9.7915	-6.6028
9.7969	-20.3762
9.8023	-22.0846
9.8077	-12.5842
9.8131	-29.3736
9.8185	1.5619
9.8239	17.1509
9.8293	-18.7208
9.8347	-34.8049
9.8401	-13.9587
9.8455	2.9765
9.8509	-18.1271
9.8563	-18.8699
9.8617	0.9032
9.8671	-14.2526
9.8725	-10.7737
9.8779	3.3186
9.8833	-0.8674
9.8887	3.9339
9.8941	12.764
9.8995	-46.7974
9.9049	1.212
9.9103	14.064
9.9157	-27.8508
9.9211	-20.3494
9.9265	0.0866
9.9319	29.2611
9.9373	-1.2369
9.9427	-3.369
9.9481	-5.5854
9.9535	17.8972
9.9589	23.2452
9.9643	-1.1419
9.9697	4.03
9.9751	2.806
9.9805	1.8738
9.9859	7.0008
9.9913	7.9429
9.9967	-0.8047
10.0021	13.3724
10.0075	20.9358
10.0129	36.0879
10.0183	48.51
10.0237	22.227
10.0291	9.2664
10.0345	40.3432
10.0399	27.0064
10.0453	21.7099
10.0507	9.5638
10.0561	22.7268
10.0615	22.5481
10.0669	52.8469
10.0723	53.0519
10.0777	44.9993
10.0831	52.9795
10.0885	35.402
10.0939	44.2498
10.0993	71.6701
10.1047	88.8531
10.1101	110.7358
10.1155	134.6211
10.1209	204.5663
10.1263	449.7902
10.1317	829.3026
10.1371	1428.6944
10.1425	2332.4003
10.1479	3479.4538
10.1533	4771.8103
10.1587	6158.4769
10.1641	6985.8595
10.1695	7497.8071
10.1749	7185.3272
10.1803	6245.5867
10.1857	5013.4247
10.1911	3669.0334
10.1965	2477.3265
10.2019	1579.356
10.2073	910.8069
10.2127	497.9937
10.2181	270.9421
10.2235	157.099
10.2289	69.816
10.2343	7.4985
10.2397	62.2597
10.2451	43.3417
10.2505	-23.4161
10.2559	27.6508
10.2613	69.0569
10.2667	28.604
10.2721	-21.2788
10.2775	-7.3596
10.2829	-9.4247
10.2883	24.5689
10.2937	34.266
10.2991	-6.2102
10.3045	-7.3127
10.3099	20.6013
10.3153	-16.9612
10.3207	5.2042
10.3261	-11.8926
10.3315	15.8562
10.3369	-17.0313
10.3423	-6.0024
10.3477	21.6789
10.3531	26.6887
10.3585	9.8188
10.3639	-15.9159
10.3693	-22.4382
10.3747	-15.6812
10.3801	-6.4333
10.3855	-13.8408
10.3909	10.5039
10.3963	10.8914
10.4017	-34.0541
10.4071	-53.6746
10.4125	-17.3624
10.4179	-7.1577
10.4233	18.3016
10.4287	33.4906
10.4341	-3.6949
10.4395	-23.6617
10.4449	-16.0629
10.4503	-25.7071
10.4557	-37.1843
10.4611	-3.1811
10.4665	13.1116
10.4719	20.0443
10.4773	28.8257
10.4827	5.4749
10.4881	-16.2515
10.4935	-21.9798
10.4989	-5.3343
10.5043	28.7391
10.5097	23.1982
10.5151	-34.4191
10.5205	-27.7585
10.5259	5.5982
10.5313	-11.0665
10.5367	26.6522
10.5421	35.6496
10.5475	35.1927
10.5529	7.9078
10.5583	47.028
10.5637	10.9206
10.5691	-9.0143
10.5745	2.9741
10.5799	49.4358
10.5853	13.151
10.5907	0.9071
10.5961	-5.7447
10.6015	46.2392
10.6069	-4.1331
10.6123	3.5583
10.6177	-12.5213
10.6231	-17.2149
10.6285	17.2412
10.6339	14.9767
10.6393	-2.4097
10.6447	5.256
10.6501	-0.079
10.6555	-0.6545
10.6609	-37.102
10.6663	14.9909
10.6717	33.5149
10.6771	17.7784
10.6825	-14.2894
10.6879	-3.6515
10.6933	-13.658
10.6987	-28.7023
10.7041	-3.3784
10.7095	32.9301
10.7149	20.3678
10.7203	17.0365
10.7257	-3.4554
10.7311	-14.6656
10.7365	0.5272
10.7419	-4.9775
10.7473	-20.7581
10.7527	-3.0369
10.7581	2.1936
10.7635	18.2795
10.7689	-10.155
10.7743	2.6214
10.7797	12.0725
10.7851	26.873
10.7905	14.6799
10.7959	8.0213
10.8013	-9.4992
10.8067	9.9918
10.8121	13.8719
10.8175	-20.5982
10.8229	-24.4916
10.8283	-11.5257
10.8337	5.2865
10.8391	-21.735
10.8445	-5.441
10.8499	-11.9285
10.8553	14.1794
10.8607	41.0569
10.8661	24.7667
10.8715	20.2835
10.8769	2.7469
10.8823	-34.309
10.8877	-14.1551
10.8931	6.5278
10.8985	30.7598
10.9039	5.558
10.9093	-9.2995
10.9147	-4.9266
10.9201	17.7201
10.9255	5.9673
10.9309	-37.3427
10.9363	13.3774
10.9417	6.1483
10.9471	-10.9132
10.9525	-10.7268
10.9579	-21.7898
10.9633	19.6119
10.9687	33.0259
10.9741	12.5306
10.9795	16.2109
10.9849	-4.5566
10.9903	9.4364
10.9957	-18.7485
11.0011	24.7059
11.0065	2.0346
11.0119	17.3914
11.0173	-37.1099
11.0227	-53.1573
11.0281	-27.1905
11.0335	13.8015
11.0389	5.9114
11.0443	-44.1425
11.0497	-28.7756
11.0551	-15.8952
11.0605	-32.5085
11.0659	8.4456
11.0713	17.7596
11.0767	18.7481
11.0821	37.357
11.0875	9.2175
11.0929	-22.3679
11.0983	0.875
11.1037	-39.5417
11.1091	-45.8262
11.1145	-49.1507
11.1199	-4.0879
11.1253	-45.6589
11.1307	-18.3363
11.1361	-8.1609
11.1415	-31.9599
11.1469	1.6178
11.1523	-15.2005
11.1577	13.192
11.1631	28.4144
11.1685	-4.4344
11.1739	-14.5072
11.1793	1.6475
11.1847	25.4142
11.1901	35.6601
11.1955	11.8811
11.2009	39.247
11.2063	-26.5922
11.2117	7.5781
11.2171	-10.0016
11.2225	-9.0728
11.2279	-30.2712
11.2333	15.0298
11.2387	1.0908
11.2441	-19.0057
11.2495	-10.3522
11.2549	-2.7505
11.2603	-0.864
11.2657	-14.3242
11.2711	7.3626
11.2765	37.9055
11.2819	35.3456
11.2873	26.6024
11.2927	16.4397
11.2981	-22.4552
11.3035	-20.9518
11.3089	20.2121
11.3143	9.0062
11.3197	-1.6877
11.3251	20.1909
11.3305	23.376
11.3359	-6.1511
11.3413	34.7894
11.3467	-19.6962
11.3521	-39.8774
11.3575	34.1194
11.3629	38.4275
11.3683	-6.2864
11.3737	46.3602
11.3791	16.3704
11.3845	-7.2985
11.3899	-26.008
11.3953	-11.5161
11.4007	23.5897
11.4061	-2.4429
11.4115	4.3717
11.4169	-13.7821
11.4223	-27.3094
11.4277	7.069
11.4331	13.1988
11.4385	13.8297
11.4439	12.3375
11.4493	-11.1015
11.4547	-1.3413
11.4601	-35.5134
11.4655	-3.9297
11.4709	-17.7687
11.4763	-78.348
11.4817	-75.4905
11.4871	-30.5118
11.4925	-9.2189
11.4979	-44.5152
11.5033	-22.122
11.5087	-3.6841
11.5141	1.655
11.5195	-1.3018
11.5249	-40.5595
11.5303	1.1052
11.5357	-2.6215
11.5411	-6.7039
11.5465	5.7737
11.5519	3.8378
11.5573	-7.5711
11.5627	-39.078
11.5681	1.3479
11.5735	19.4991
11.5789	8.1635
11.5843	41.1865
11.5897	9.3608
11.5951	-35.6929
11.6005	-27.2038
11.6059	11.3858
11.6113	16.7459
11.6167	16.947
11.6221	11.3871
11.6275	30.2818
11.6329	42.5845
11.6383	-0.7812
11.6437	12.4416
11.6491	2.593
11.6545	-37.7331
11.6599	-19.3648
11.6653	19.8785
11.6707	-4.1254
11.6761	4.4903
11.6815	25.9649
11.6869	-2.7078
11.6923	-23.1768
11.6977	10.3716
11.7031	64.6288
11.7085	40.9759
11.7139	4.4095
11.7193	11.5423
11.7247	4.4239
11.7301	15.2105
11.7355	-13.7415
11.7409	-46.0926
11.7463	1.509
11.7517	15.9333
11.7571	-13.0774
11.7625	36.7148
11.7679	-15.951
11.7733	-16.5095
11.7787	-28.1497
11.7841	-2.8451
11.7895	-27.7872
11.7949	-19.0804
11.8003	16.7172
11.8057	-26.2211
11.8111	11.1459
11.8165	-20.0789
11.8219	-30.74
11.8273	-23.0372
11.8327	-34.4419
11.8381	-29.2199
11.8435	-28.4704
11.8489	-6.3284
11.8543	21.014
11.8597	40.7529
11.8651	68.5621
11.8705	71.661
11.8759	66.3078
11.8813	12.1464
11.8867	-14.7081
11.8921	-9.6078
11.8975	40.2795
11.9029	46.4002
11.9083	60.5743
11.9137	61.2193
11.9191	-2.3553
11.9245	-16.2508
11.9299	31.3589
11.9353	13.4862
11.9407	32.1383
11.9461	7.8011
11.9515	-43.0759
11.9569	-56.6078
11.9623	-25.2509
11.9677	-16.1548
11.9731	9.388
11.9785	13.2136
11.9839	-19.6963
11.9893	-1.4515
11.9947	7.1768
12.0001	-11.3113
12.0055	27.341
12.0109	-19.9739
12.0163	-4.0148
12.0217	6.3291
12.0271	-39.5979
12.0325	14.4577
12.0379	-12.9391
12.0433	4.6543
12.0487	2.0862
12.0541	-17.7444
12.0595	-55.0244
12.0649	-0.9989
12.0703	-10.0821
12.0757	19.1434
12.0811	-22.1581
12.0865	19.708
12.0919	-19.2903
12.0973	-19.0865
12.1027	-35.6074
12.1081	-21.6329
12.1135	1.0942
12.1189	-10.1353
12.1243	-30.0226
12.1297	18.5201
12.1351	45.7051
12.1405	32.1917
12.1459	6.3879
12.1513	-7.5196
12.1567	21.0857
12.1621	43.8113
12.1675	1.3086
12.1729	7.6214
12.1783	-13.6557
12.1837	-13.9991
12.1891	6.9439
12.1945	-6.7559
12.1999	9.6716
12.2053	-18.321
12.2107	-12.0894
12.2161	28.9114
12.2215	23.119
12.2269	37.1484
12.2323	-7.1745
12.2377	-46.7401
12.2431	1.5571
12.2485	1.7727
12.2539	-28.6348
12.2593	-22.4312
12.2647	11.9054
12.2701	-9.4927
12.2755	35.3931
12.2809	11.9699
12.2863	58.5379
12.2917	40.8398
12.2971	-6.4611
12.3025	-27.237
12.3079	-46.2377
12.3133	-14.0001
12.3187	14.7514
12.3241	-3.667
12.3295	-38.6658
12.3349	-32.4885
12.3403	-0.1072
12.3457	-27.8833
12.3511	-22.2238
12.3565	-28.4495
12.3619	10.6581
12.3673	34.468
12.3727	-34.8371
12.3781	1.3002
12.3835	-17.6293
12.3889	-22.3083
12.3943	-14.2722
12.3997	-15.0131
12.4051	-5.2556
12.4105	-46.2918
12.4159	12.9756
12.4213	-20.9154
12.4267	-21.2887
12.4321	-11.4282
12.4375	-24.3665
12.4429	-21.1821
12.4483	-14.7574
12.4537	-7.921
12.4591	5.4931
12.4645	12.4904
12.4699	26.5154
12.4753	38.8314
12.4807	18.9995
12.4861	-4.9195
12.4915	6.3013
12.4969	-26.1318
12.5023	25.7902
12.5077	6.8606
12.5131	18.9897
12.5185	37.3709
12.5239	-17.4189
12.5293	-39.382
12.5347	1.2407
12.5401	-15.4502
12.5455	7.4064
12.5509	30.3401
12.5563	15.6591
12.5617	39.3205
12.5671	-17.96
12.5725	-26.3614
12.5779	-6.7103
12.5833	53.5488
12.5887	-5.0528
12.5941	31.6867
12.5995	28.2079
12.6049	-13.2229
12.6103	-8.3283
12.6157	-19.6162
12.6211	1.2352
12.6265	3.6447
12.6319	54.0828
12.6373	59.1613
12.6427	18.0576
12.6481	-27.4762
12.6535	19.6212
12.6589	13.0141
12.6643	-5.7051
12.6697	-22.753
12.6751	33.4229
12.6805	38.3174
12.6859	49.403
12.6913	44.3463
12.6967	22.2974
12.7021	49.5055
[truncated: 80 more rows]
