# Supplementary material for: Improvement of Peak Integration in Capillary Electrophoresis: Reference Data Set No. 1
Source: Electrophoresis. 2026 Mar 11;47(4):276–94. doi: 10.1002/elps.70077 (PMC13084974; doi:10.1002/elps.70077)
Supplement: Supplementary file 2 — Supporting File 2: elps70077‐sup‐0002‐RawElectropherograms.zip. [file ELPS-47--s002.zip › Raw Electropherograms/com2-type1-sam23-R.csv]

1.9075	0
1.9129	0
1.9183	0
1.9237	0
1.9291	0
1.9345	0
1.9399	0
1.9453	0
1.9507	0
1.9561	0
1.9615	-130.0466
1.9669	-150.5567
1.9723	-96.739
1.9777	161.1045
1.9831	609.52
1.9885	663.9642
1.9939	341.3786
1.9993	271.8391
2.0047	604.0844
2.0101	596.7534
2.0155	585.0262
2.0209	541.1014
2.0263	475.8893
2.0317	489.0334
2.0371	459.01
2.0425	450.6528
2.0479	460.685
2.0533	427.2802
2.0587	393.4684
2.0641	389.1817
2.0695	395.4306
2.0749	378.5471
2.0803	417.4385
2.0857	410.9424
2.0911	374.8904
2.0965	362.8292
2.1019	375.1502
2.1073	374.6754
2.1127	364.3443
2.1181	349.8457
2.1235	311.0395
2.1289	324.1821
2.1343	347.3868
2.1397	337.0737
2.1451	305.5213
2.1505	304.1556
2.1559	312.5758
2.1613	306.4994
2.1667	268.5916
2.1721	270.6817
2.1775	299.6738
2.1829	312.2991
2.1883	231.107
2.1937	281.2745
2.1991	309.7638
2.2045	289.8731
2.2099	323.8658
2.2153	288.9442
2.2207	224.6237
2.2261	194.0438
2.2315	265.0286
2.2369	253.858
2.2423	244.4835
2.2477	249.9681
2.2531	244.0429
2.2585	188.4472
2.2639	211.1577
2.2693	226.4602
2.2747	135.5191
2.2801	173.0482
2.2855	137.6424
2.2909	91.4465
2.2963	115.9429
2.3017	131.7991
2.3071	131.2043
2.3125	142.3227
2.3179	165.7286
2.3233	117.9638
2.3287	92.3179
2.3341	73.4774
2.3395	61.6841
2.3449	105.1223
2.3503	125.2921
2.3557	102.8552
2.3611	71.5612
2.3665	124.1413
2.3719	99.4547
2.3773	88.6843
2.3827	98.2657
2.3881	64.8899
2.3935	85.2637
2.3989	79.8785
2.4043	65.3642
2.4097	102.7422
2.4151	87.1638
2.4205	70.7466
2.4259	57.8236
2.4313	37.2367
2.4367	31.7508
2.4421	41.4763
2.4475	61.7324
2.4529	79.0458
2.4583	43.6666
2.4637	45.2274
2.4691	56.0844
2.4745	43.6956
2.4799	27.68
2.4853	-8.3258
2.4907	0.3158
2.4961	62.7882
2.5015	34.3378
2.5069	-35.2104
2.5123	-46.3398
2.5177	19.3665
2.5231	52.3856
2.5285	13.464
2.5339	-1.9003
2.5393	7.9424
2.5447	-42.37
2.5501	18.3623
2.5555	81.6834
2.5609	86.539
2.5663	16.484
2.5717	58.7045
2.5771	77.3757
2.5825	66.3516
2.5879	70.2895
2.5933	25.6652
2.5987	6.9689
2.6041	2.5962
2.6095	-17.1003
2.6149	-19.1279
2.6203	-10.2258
2.6257	-4.8463
2.6311	-8.6608
2.6365	10.9696
2.6419	1.3299
2.6473	-1.8487
2.6527	19.6438
2.6581	1.0478
2.6635	23.2444
2.6689	13.4128
2.6743	-43.0423
2.6797	-19.716
2.6851	0.1128
2.6905	26.663
2.6959	42.0837
2.7013	-16.1835
2.7067	1.2201
2.7121	14.5828
2.7175	10.9031
2.7229	36.7084
2.7283	36.8251
2.7337	32.1286
2.7391	19.8235
2.7445	-10.1912
2.7499	18.7027
2.7553	2.8096
2.7607	-28.0981
2.7661	-9.3718
2.7715	-37.6084
2.7769	-50.2992
2.7823	-37.8591
2.7877	-11.6229
2.7931	-18.167
2.7985	-15.8386
2.8039	7.6053
2.8093	38.9364
2.8147	-2.5098
2.8201	-8.5153
2.8255	-7.7703
2.8309	-24.0613
2.8363	-30.9399
2.8417	-59.4654
2.8471	-79.766
2.8525	-80.9972
2.8579	-85.3038
2.8633	-37.8673
2.8687	-14.2678
2.8741	-18.6624
2.8795	19.8362
2.8849	2.2345
2.8903	-8.4246
2.8957	-8.5422
2.9011	-37.8921
2.9065	-63.5135
2.9119	-64.0596
2.9173	-60.0569
2.9227	-79.9461
2.9281	-38.9874
2.9335	-48.2763
2.9389	-67.0837
2.9443	-33.0585
2.9497	-79.5956
2.9551	-67.6152
2.9605	-36.8045
2.9659	-48.8416
2.9713	-76.9124
2.9767	-100.7838
2.9821	-92.2068
2.9875	-57.2626
2.9929	-108.2796
2.9983	-98.6531
3.0037	-76.8241
3.0091	-73.4488
3.0145	-49.7216
3.0199	-46.6883
3.0253	-30.0508
3.0307	-18.1973
3.0361	-102.1581
3.0415	-96.9542
3.0469	-82.2272
3.0523	-72.1141
3.0577	-23.0588
3.0631	-59.106
3.0685	-94.6601
3.0739	-103.629
3.0793	-93.284
3.0847	-64.1783
3.0901	-57.5521
3.0955	-70.2801
3.1009	-79.6508
3.1063	-54.9223
3.1117	-49.4605
3.1171	-68.6508
3.1225	-91.5248
3.1279	-33.7618
3.1333	-12.5019
3.1387	-7.8536
3.1441	7.9349
3.1495	-2.0917
3.1549	-8.4904
3.1603	25.9645
3.1657	99.559
3.1711	105.843
3.1765	86.3186
3.1819	62.6793
3.1873	47.2897
3.1927	48.9208
3.1981	45.6652
3.2035	62.2057
3.2089	94.4926
3.2143	101.0934
3.2197	90.7733
3.2251	83.3937
3.2305	86.3472
3.2359	104.5744
3.2413	168.8836
3.2467	167.577
3.2521	145.9517
3.2575	197.1714
3.2629	85.6102
3.2683	44.3855
3.2737	71.9612
3.2791	93.8236
3.2845	93.1057
3.2899	54.3993
3.2953	46.1404
3.3007	114.7158
3.3061	107.4459
3.3115	59.5037
3.3169	35.0595
3.3223	61.4512
3.3277	48.5629
3.3331	13.7217
3.3385	14.046
3.3439	56.741
3.3493	40.694
3.3547	47.7335
3.3601	56.9521
3.3655	51.1326
3.3709	28.4645
3.3763	14.843
3.3817	20.03
3.3871	27.9579
3.3925	2.711
3.3979	24.2272
3.4033	43.3537
3.4087	45.3585
3.4141	39.0372
3.4195	48.6536
3.4249	49.7553
3.4303	38.8469
3.4357	24.9777
3.4411	41.8822
3.4465	48.7363
3.4519	49.4312
3.4573	53.0139
3.4627	29.1361
3.4681	65.6375
3.4735	97.1618
3.4789	69.5841
3.4843	84.3726
3.4897	86.0066
3.4951	86.9764
3.5005	91.2952
3.5059	58.1612
3.5113	56.082
3.5167	81.891
3.5221	113.463
3.5275	98.4338
3.5329	37.1784
3.5383	32.6555
3.5437	79.1708
3.5491	44.3718
3.5545	30.8406
3.5599	17.8282
3.5653	7.5001
3.5707	21.24
3.5761	0.6275
3.5815	45.1212
3.5869	106.2502
3.5923	66.9982
3.5977	30.8811
3.6031	41.8434
3.6085	61.0423
3.6139	40.6391
3.6193	68.5412
3.6247	79.4888
3.6301	89.3919
3.6355	112.2475
3.6409	62.521
3.6463	58.6695
3.6517	64.2018
3.6571	52.1006
3.6625	100.1264
3.6679	82.2422
3.6733	59.8743
3.6787	71.13
3.6841	65.5994
3.6895	55.9481
3.6949	43.8469
3.7003	30.1426
3.7057	18.7035
3.7111	25.004
3.7165	23.3482
3.7219	18.6818
3.7273	39.8869
3.7327	-11.6415
3.7381	-17.1073
3.7435	12.114
3.7489	-16.26
3.7543	-39.5459
3.7597	-42.4225
3.7651	-31.2585
3.7705	-23.2816
3.7759	-50.1362
3.7813	-15.6195
3.7867	16.5643
3.7921	-31.7875
3.7975	-22.47
3.8029	-29.6893
3.8083	-49.4829
3.8137	-61.7213
3.8191	-51.7527
3.8245	-29.4409
3.8299	-18.5327
3.8353	-24.8969
3.8407	-4.0561
3.8461	17.6254
3.8515	1.0994
3.8569	-43.3217
3.8623	-12.4533
3.8677	8.5092
3.8731	29.5252
3.8785	44.8586
3.8839	17.4924
3.8893	-27.9314
3.8947	-21.7717
3.9001	18.7945
3.9055	9.0041
3.9109	-5.6679
3.9163	27.5219
3.9217	51.9728
3.9271	-24.1699
3.9325	30.1009
3.9379	26.1329
3.9433	-18.4509
3.9487	-19.5688
3.9541	-8.2285
3.9595	-0.9378
3.9649	23.9358
3.9703	90.8406
3.9757	172.5107
3.9811	272.1567
3.9865	407.418
3.9919	626.4899
3.9973	1043.6821
4.0027	1621.1517
4.0081	2366.7411
4.0135	3315.1659
4.0189	4486.2
4.0243	5878.2677
4.0297	7118.3432
4.0351	8033.8159
4.0405	8749.1014
4.0459	9413.9266
4.0513	9499.7539
4.0567	8865.6854
4.0621	7786.8384
4.0675	6752.6066
4.0729	5554.5523
4.0783	4308.5852
4.0837	3362.8169
4.0891	2418.3141
4.0945	1696.5058
4.0999	1190.9368
4.1053	811.0667
4.1107	505.6058
4.1161	311.1084
4.1215	209.1597
4.1269	164.0711
4.1323	77.3008
4.1377	58.5541
4.1431	69.3473
4.1485	51.9287
4.1539	-3.9468
4.1593	-16.2234
4.1647	1.3271
4.1701	21.9881
4.1755	11.077
4.1809	-21.8415
4.1863	-19.3672
4.1917	20.8742
4.1971	-6.3128
4.2025	5.9611
4.2079	22.0689
4.2133	22.1097
4.2187	14.0438
4.2241	-10.4764
4.2295	-3.9494
4.2349	20.6845
4.2403	0.3793
4.2457	-14.3281
4.2511	-1.6212
4.2565	23.0002
4.2619	26.0842
4.2673	22.128
4.2727	1.984
4.2781	-12.915
4.2835	7.0805
4.2889	34.4072
4.2943	14.258
4.2997	-14.6874
4.3051	-7.6817
4.3105	-12.5071
4.3159	-22.6583
4.3213	-25.343
4.3267	-13.7213
4.3321	-5.7049
4.3375	-7.2578
4.3429	-5.6654
4.3483	-1.8665
4.3537	-29.7428
4.3591	-19.754
4.3645	-1.3691
4.3699	0.4621
4.3753	-21.2147
4.3807	8.3654
4.3861	34.4178
4.3915	31.5323
4.3969	6.838
4.4023	-15.8486
4.4077	-9.3064
4.4131	8.3883
4.4185	-7.5951
4.4239	4.5911
4.4293	-12.025
4.4347	-32.1923
4.4401	-0.3593
4.4455	3.3805
4.4509	-13.1749
4.4563	-37.8147
4.4617	-51.8616
4.4671	-9.0542
4.4725	-2.0313
4.4779	-19.5943
4.4833	-22.1892
4.4887	44.5115
4.4941	5.3781
4.4995	-45.2897
4.5049	-31.8266
4.5103	-35.7918
4.5157	-27.8408
4.5211	-25.6259
4.5265	-33.0497
4.5319	-16.7041
4.5373	16.7382
4.5427	10.2656
4.5481	-27.2039
4.5535	-0.5369
4.5589	-25.8442
4.5643	-24.8591
4.5697	9.4478
4.5751	17.0731
4.5805	19.5348
4.5859	8.5916
4.5913	-6.7074
4.5967	-8.8045
4.6021	-24.5912
4.6075	-17.4758
4.6129	-8.0768
4.6183	-26.0424
4.6237	12.9504
4.6291	10.5622
4.6345	-31.7443
4.6399	-71.4447
4.6453	-2.5502
4.6507	31.3131
4.6561	29.6
4.6615	13.3414
4.6669	-8.8316
4.6723	-6.4058
4.6777	8.9624
4.6831	14.8114
4.6885	-26.6973
4.6939	-7.5835
4.6993	3.3931
4.7047	-17.3408
4.7101	-2.5281
4.7155	-12.9262
4.7209	-35.5585
4.7263	-58.1816
4.7317	-68.7149
4.7371	-38.1324
4.7425	-16.6734
4.7479	-19.2644
4.7533	-33.6903
4.7587	-14.3128
4.7641	4.9309
4.7695	16.8456
4.7749	22.8462
4.7803	-5.4155
4.7857	-37.5211
4.7911	-43.4852
4.7965	-6.2906
4.8019	-11.1973
4.8073	8.1577
4.8127	31.6116
4.8181	25.3077
4.8235	-4.8867
4.8289	-4.4305
4.8343	5.4321
4.8397	1.2308
4.8451	-15.487
4.8505	-23.6083
4.8559	-36.1686
4.8613	-53.422
4.8667	-40.7585
4.8721	0.7897
4.8775	10.7207
4.8829	-19.0203
4.8883	-22.2868
4.8937	-9.1172
4.8991	5.5718
4.9045	11.7373
4.9099	3.5484
4.9153	22.9913
4.9207	39.1485
4.9261	24.6801
4.9315	-35.6261
4.9369	-9.679
4.9423	7.6802
4.9477	1.2199
4.9531	-12.4901
4.9585	-28.9629
4.9639	-20.9183
4.9693	-2.1796
4.9747	8.1098
4.9801	20.2009
4.9855	0.6196
4.9909	-14.4555
4.9963	3.4246
5.0017	5.5571
5.0071	14.2065
5.0125	31.0086
5.0179	43.1245
5.0233	10.024
5.0287	9.0657
5.0341	17.4652
5.0395	17.4707
5.0449	10.983
5.0503	-6.1071
5.0557	-18.0116
5.0611	-26.8362
5.0665	-49.812
5.0719	-5.2885
5.0773	26.5789
5.0827	26.4924
5.0881	20.3232
5.0935	16.1685
5.0989	5.9052
5.1043	-4.3892
5.1097	-2.2901
5.1151	-1.211
5.1205	-24.9489
5.1259	-51.6918
5.1313	-48.2686
5.1367	-29.0216
5.1421	-20.0686
5.1475	-17.5111
5.1529	-17.5262
5.1583	-41.6672
5.1637	-24.3061
5.1691	-4.1783
5.1745	-10.2589
5.1799	6.4952
5.1853	26.7737
5.1907	19.6018
5.1961	-6.378
5.2015	40.6365
5.2069	19.8033
5.2123	-22.1742
5.2177	-41.2506
5.2231	-11.093
5.2285	-19.6524
5.2339	-1.7657
5.2393	32.5583
5.2447	-0.6836
5.2501	1.0557
5.2555	2.4146
5.2609	2.6492
5.2663	17.1173
5.2717	-38.7944
5.2771	-69.9533
5.2825	-58.0391
5.2879	-22.6393
5.2933	-35.0517
5.2987	-46.6614
5.3041	-33.6854
5.3095	5.3101
5.3149	-13.6583
5.3203	-11.6444
5.3257	11.9339
5.3311	34.9842
5.3365	12.0407
5.3419	11.3408
5.3473	10.199
5.3527	-5.1493
5.3581	6.3348
5.3635	-0.8134
5.3689	-12.7627
5.3743	-11.9064
5.3797	15.2107
5.3851	-10.6847
5.3905	-34.3621
5.3959	-35.1411
5.4013	-34.8046
5.4067	-4.1957
5.4121	20.784
5.4175	25.5232
5.4229	9.1065
5.4283	-25.5872
5.4337	-23.5395
5.4391	-3.6412
5.4445	-15.4971
5.4499	0.5314
5.4553	-2.7635
5.4607	-10.2112
5.4661	6.5638
5.4715	-3.6002
5.4769	-10.6653
5.4823	-12.1322
5.4877	-6.478
5.4931	30.965
5.4985	37.5789
5.5039	35.1314
5.5093	45.7623
5.5147	48.8738
5.5201	11.1637
5.5255	-21.9948
5.5309	-22.1681
5.5363	-9.7596
5.5417	14.555
5.5471	17.9656
5.5525	3.948
5.5579	29.9209
5.5633	18.3524
5.5687	12.3176
5.5741	9.5675
5.5795	-35.6107
5.5849	-13.7224
5.5903	8.1208
5.5957	8.7774
5.6011	-1.8237
5.6065	-8.7323
5.6119	-4.7096
5.6173	-4.4998
5.6227	-26.9773
5.6281	-28.409
5.6335	-24.2322
5.6389	-14.3184
5.6443	-0.6952
5.6497	-26.8472
5.6551	-18.0782
5.6605	-5.2122
5.6659	-19.5277
5.6713	-6.9218
5.6767	-8.8215
5.6821	-16.7347
5.6875	-16.5375
5.6929	1.0145
5.6983	-2.9535
5.7037	-13.569
5.7091	-25.2526
5.7145	-52.7788
5.7199	-28.7864
5.7253	-1.6792
5.7307	5.2092
5.7361	0.3251
5.7415	-24.2128
5.7469	-22.2288
5.7523	-5.3221
5.7577	-26.7864
5.7631	3.5256
5.7685	32.4381
5.7739	28.5487
5.7793	-21.3064
5.7847	-28.9088
5.7901	-9.6625
5.7955	7.6011
5.8009	-1.305
5.8063	10.038
5.8117	14.7353
5.8171	14.289
5.8225	16.2658
5.8279	19.0924
5.8333	-3.1758
5.8387	-5.294
5.8441	38.7429
5.8495	45.9322
5.8549	45.5885
5.8603	40.6874
5.8657	28.6684
5.8711	10.0993
5.8765	45.2182
5.8819	72.5266
5.8873	71.6467
5.8927	90.3398
5.8981	72.5621
5.9035	72.2799
5.9089	85.0927
5.9143	47.5427
5.9197	64.6891
5.9251	67.2213
5.9305	45.455
5.9359	35.4314
5.9413	65.4914
5.9467	67.7095
5.9521	46.9772
5.9575	38.5549
5.9629	38.1689
5.9683	29.5869
5.9737	13.7407
5.9791	-0.8997
5.9845	6.2036
5.9899	36.7087
5.9953	50.1987
6.0007	19.4887
6.0061	14.3863
6.0115	25.1616
6.0169	35.6866
6.0223	30.3734
6.0277	-3.6269
6.0331	23.1358
6.0385	66.3361
6.0439	80.9456
6.0493	39.1352
6.0547	64.0665
6.0601	137.3495
6.0655	273.0071
6.0709	541.3072
6.0763	886.9734
6.0817	1411.9374
6.0871	2158.6903
6.0925	3134.3413
6.0979	4305.1079
6.1033	5509.6328
6.1087	6689.4269
6.1141	7808.3556
6.1195	8692.6738
6.1249	9305.2368
6.1303	9734.2526
6.1357	10066.834
6.1411	10186.3515
6.1465	9715.0098
6.1519	8608.1346
6.1573	6897.7656
6.1627	4961.9761
6.1681	3016.442
6.1735	1710.363
6.1789	895.4592
6.1843	411.9129
6.1897	214.0074
6.1951	91.097
6.2005	63.9449
6.2059	46.0923
6.2113	30.1106
6.2167	29.6262
6.2221	23.2855
6.2275	59.9046
6.2329	46.4921
6.2383	20.5037
6.2437	-4.3572
6.2491	27.9967
6.2545	68.7481
6.2599	53.5213
6.2653	77.2871
6.2707	116.1935
6.2761	71.3896
6.2815	74.3269
6.2869	81.7585
6.2923	107.3323
6.2977	86.5443
6.3031	55.6126
6.3085	36.8875
6.3139	7.3516
6.3193	20.9776
6.3247	-4.7866
6.3301	-31.3754
6.3355	-50.2347
6.3409	-33.3055
6.3463	-8.2929
6.3517	-3.9987
6.3571	28.2804
6.3625	3.1048
6.3679	-15.1361
6.3733	-5.2366
6.3787	-34.0038
6.3841	-28.7181
6.3895	18.1607
6.3949	14.2481
6.4003	-20.2295
6.4057	14.4535
6.4111	-6.972
6.4165	-6.7869
6.4219	0.8959
6.4273	-4.8041
6.4327	-45.0628
6.4381	3.3972
6.4435	-6.5404
6.4489	-27.0519
6.4543	-62.4971
6.4597	-56.2634
6.4651	-46.999
6.4705	-43.4106
6.4759	-26.2172
6.4813	-26.0282
6.4867	-39.7633
6.4921	-2.0179
6.4975	-29.005
6.5029	-38.5858
6.5083	-68.5463
6.5137	-73.0146
6.5191	-54.5143
6.5245	-40.8003
6.5299	-58.8703
6.5353	-57.0043
6.5407	-38.763
6.5461	-44.4431
6.5515	-32.156
6.5569	-55.3843
6.5623	-51.7157
6.5677	-39.9641
6.5731	-63.4536
6.5785	-24.1976
6.5839	-29.993
6.5893	-62.7673
6.5947	-46.7357
6.6001	-47.1074
6.6055	-23.8424
6.6109	-25.3857
6.6163	-5.6836
6.6217	-17.5714
6.6271	-3.2648
6.6325	-37.0559
6.6379	-26.0564
6.6433	-30.9751
6.6487	-17.472
6.6541	8.0811
6.6595	11.9069
6.6649	23.4069
6.6703	-8.6535
6.6757	-22.3622
6.6811	-5.6929
6.6865	17.4512
6.6919	12.0076
6.6973	-17.0887
6.7027	5.8116
6.7081	12.3732
6.7135	-18.1181
6.7189	-36.5206
6.7243	-26.4089
6.7297	-37.2645
6.7351	-24.0731
6.7405	-28.7165
6.7459	-62.0785
6.7513	-5.8469
6.7567	-9.6301
6.7621	-9.7287
6.7675	-13.4508
6.7729	-45.9813
6.7783	31.1154
6.7837	49.4449
6.7891	32.1956
6.7945	28.3188
6.7999	72.8876
6.8053	65.7558
6.8107	55.0439
6.8161	40.0342
6.8215	37.6644
6.8269	8.9229
6.8323	23.3777
6.8377	46.0462
6.8431	92.489
6.8485	104.9545
6.8539	95.4323
6.8593	114.9749
6.8647	79.1053
6.8701	132.4225
6.8755	166.9285
6.8809	170.3369
6.8863	195.1307
6.8917	198.4255
6.8971	217.6314
6.9025	233.5987
6.9079	284.3304
6.9133	308.1532
6.9187	309.9261
6.9241	343.7131
6.9295	306.5826
6.9349	290.4071
6.9403	295.6964
6.9457	310.3147
6.9511	295.6196
6.9565	243.9819
6.9619	218.8913
6.9673	208.6801
6.9727	213.6029
6.9781	249.5261
6.9835	246.4651
6.9889	234.778
6.9943	208.6468
6.9997	276.1239
7.0051	270.5791
7.0105	276.4204
7.0159	266.6169
7.0213	281.2478
7.0267	294.3786
7.0321	300.2537
7.0375	297.0359
7.0429	320.3923
7.0483	400.1034
7.0537	483.3019
7.0591	521.4515
7.0645	653.3279
7.0699	739.527
7.0753	872.0857
7.0807	962.4776
7.0861	1026.4684
7.0915	1101.0246
7.0969	1157.099
7.1023	1197.7252
7.1077	1294.1534
7.1131	1513.1219
7.1185	1758.1577
7.1239	2040.4766
7.1293	2248.0812
7.1347	2244.1162
7.1401	2197.6903
7.1455	1963.7579
7.1509	1727.8985
7.1563	1505.4997
7.1617	1233.4452
7.1671	1163.9451
7.1725	1101.747
7.1779	1166.5072
7.1833	1233.8622
7.1887	1323.747
7.1941	1414.3975
7.1995	1409.509
7.2049	1456.1904
7.2103	1470.4919
7.2157	1512.5838
7.2211	1543.9191
7.2265	1679.395
7.2319	1942.7764
7.2373	2279.7136
7.2427	2750.7747
7.2481	3527.1083
7.2535	4266.1691
7.2589	4960.3695
7.2643	5613.3376
7.2697	6090.684
7.2751	6522.764
7.2805	7107.7888
7.2859	7911.4286
7.2913	8965.2142
7.2967	9826.1223
7.3021	10749.2086
7.3075	11057.7052
7.3129	10873.2051
7.3183	10063.2061
7.3237	8850.0163
7.3291	7293.7058
7.3345	5558.5415
7.3399	4210.1455
7.3453	3280.5218
7.3507	2849.9512
7.3561	2699.2647
7.3615	2893.1745
7.3669	3262.4618
7.3723	3804.879
7.3777	4396.6875
7.3831	4770.2335
7.3885	4902.9471
7.3939	4892.4628
7.3993	4693.8912
7.4047	4515.8186
7.4101	4367.2753
7.4155	4439.8257
7.4209	4592.82
7.4263	5046.144
7.4317	5724.3716
7.4371	6532.8095
7.4425	7396.8508
7.4479	8139.2762
7.4533	8841.3084
7.4587	9809.1753
7.4641	11913.8437
7.4695	15200.5685
7.4749	19459.2211
7.4803	24691.6286
7.4857	30424.63
7.4911	35247.9416
7.4965	39341.086
7.5019	42281.7349
7.5073	42872.1044
7.5127	42617.0905
7.5181	39510.0211
7.5235	31277.8365
7.5289	20488.1263
7.5343	10142.7437
7.5397	4072.3733
7.5451	1865.7229
7.5505	1196.6012
7.5559	870.9933
7.5613	742.595
7.5667	591.3699
7.5721	466.8217
7.5775	433.4054
7.5829	369.2034
7.5883	359.9091
7.5937	429.0569
7.5991	497.5499
7.6045	573.8835
7.6099	607.0333
7.6153	716.9432
7.6207	878.4291
7.6261	1071.4903
7.6315	1213.2697
7.6369	1366.541
7.6423	1495.7655
7.6477	1527.0061
7.6531	1484.7827
7.6585	1355.2392
7.6639	1259.1289
7.6693	1165.5019
7.6747	1154.3887
7.6801	1276.3369
7.6855	1552.8153
7.6909	1844.8104
7.6963	2107.5909
7.7017	2407.5951
7.7071	2500.8077
7.7125	2400.0961
7.7179	2183.494
7.7233	1705.8118
7.7287	1111.7877
7.7341	613.4174
7.7395	273.5858
7.7449	115.2126
7.7503	73.7825
7.7557	84.8107
7.7611	79.1875
7.7665	108.3176
7.7719	68.6772
7.7773	57.8522
7.7827	54.5954
7.7881	76.1915
7.7935	65.2859
7.7989	39.2456
7.8043	48.3008
7.8097	8.3882
7.8151	2.739
7.8205	18.5917
7.8259	22.977
7.8313	19.3632
7.8367	29.3704
7.8421	50.9773
7.8475	20.2182
7.8529	0.3812
7.8583	15.051
7.8637	-34.0783
7.8691	-12.7769
7.8745	12.2958
7.8799	13.7927
7.8853	-42.2465
7.8907	-48.5393
7.8961	-23.841
7.9015	-11.6622
7.9069	-12.2492
7.9123	-25.6132
7.9177	-2.2935
7.9231	8.1255
7.9285	-6.9415
7.9339	-4.119
7.9393	-36.9484
7.9447	-14.508
7.9501	-42.6252
7.9555	-23.7214
7.9609	-4.0319
7.9663	-60.9727
7.9717	-49.6388
7.9771	-18.5235
7.9825	-25.2074
7.9879	-35.9793
7.9933	-41.4318
7.9987	-36.9339
8.0041	-9.3515
8.0095	-35.337
8.0149	-48.2195
8.0203	21.4516
8.0257	-29.7558
8.0311	-1.476
8.0365	-29.4523
8.0419	-49.6774
8.0473	-26.9544
8.0527	3.6365
8.0581	11.0118
8.0635	-15.1042
8.0689	4.1568
8.0743	0.9335
8.0797	9.5719
8.0851	-14.995
8.0905	-6.2827
8.0959	9.7545
8.1013	4.1966
8.1067	-4.1712
8.1121	-5.6486
8.1175	12.5353
8.1229	21.1963
8.1283	-22.2798
8.1337	-1.4311
8.1391	-18.9557
8.1445	-19.6404
8.1499	5.8441
8.1553	46.8874
8.1607	2.6042
8.1661	-10.9951
8.1715	-13.4492
8.1769	-35.4019
8.1823	-10.1056
8.1877	36.0497
8.1931	1.8266
8.1985	25.7442
8.2039	-26.0551
8.2093	-28.5377
8.2147	20.7238
8.2201	4.089
8.2255	-7.2576
8.2309	7.708
8.2363	-19.0755
8.2417	-28.9094
8.2471	-3.2161
8.2525	-6.3826
8.2579	-20.2832
8.2633	-34.4635
8.2687	-44.411
8.2741	-38.2292
8.2795	-14.3328
8.2849	-23.0041
8.2903	-35.8213
8.2957	14.7054
8.3011	28.5832
8.3065	17.6539
8.3119	9.1058
8.3173	6.453
8.3227	8.2499
8.3281	15.2978
8.3335	39.1514
8.3389	-18.8621
8.3443	3.6601
8.3497	16.8202
8.3551	-20.9616
8.3605	34.717
8.3659	46.1909
8.3713	16.1746
8.3767	-22.043
8.3821	-9.7559
8.3875	11.7779
8.3929	26.1214
8.3983	14.703
8.4037	22.0012
8.4091	19.2415
8.4145	43.2543
8.4199	-4.317
8.4253	13.2516
8.4307	2.8882
8.4361	13.4205
8.4415	42.8333
8.4469	40.7707
8.4523	61.6933
8.4577	62.9123
8.4631	53.0839
8.4685	44.5832
8.4739	24.1809
8.4793	31.2366
8.4847	49.1802
8.4901	49.1182
8.4955	113.7366
8.5009	133.5273
8.5063	119.5843
8.5117	113.091
8.5171	104.3357
8.5225	105.1658
8.5279	106.053
8.5333	149.2842
8.5387	177.7994
8.5441	176.3633
8.5495	210.1819
8.5549	260.732
8.5603	261.9965
8.5657	237.0655
8.5711	251.8626
8.5765	251.4123
8.5819	323.9503
8.5873	334.0403
8.5927	391.6493
8.5981	411.6611
8.6035	452.305
8.6089	460.5669
8.6143	525.1128
8.6197	541.2777
8.6251	540.4356
8.6305	573.7143
8.6359	612.1952
8.6413	689.314
8.6467	791.3525
8.6521	937.2796
8.6575	996.5437
8.6629	1040.978
8.6683	1045.6101
8.6737	1048.6954
8.6791	1106.3718
8.6845	1231.9316
8.6899	1397.6454
8.6953	1622.8067
8.7007	1896.3412
8.7061	2114.9879
8.7115	2298.4787
8.7169	2543.2268
8.7223	2742.2798
8.7277	2923.0744
8.7331	3031.161
8.7385	3118.5253
8.7439	3509.4377
8.7493	4030.5677
8.7547	4529.3105
8.7601	5130.9677
8.7655	5639.4835
8.7709	6117.6005
8.7763	6492.2067
8.7817	6713.5868
8.7871	7210.3122
8.7925	7921.8343
8.7979	8862.7939
8.8033	11071.313
8.8087	13524.9627
8.8141	15520.7254
8.8195	16083.5669
8.8249	15098.178
8.8303	13582.2554
8.8357	12500.6599
8.8411	12264.9178
8.8465	13062.6341
8.8519	16026.7151
8.8573	22880.2692
8.8627	32432.9835
8.8681	39732.3722
8.8735	41138.0435
8.8789	35276.0768
8.8843	25292.3571
8.8897	15120.3449
8.8951	7916.7755
8.9005	4017.9737
8.9059	2310.0025
8.9113	1566.8806
8.9167	1287.3033
8.9221	1151.0396
8.9275	1024.6961
8.9329	977.4365
8.9383	897.934
8.9437	847.3087
8.9491	813.0201
8.9545	826.841
8.9599	798.2426
8.9653	745.3057
8.9707	750.6013
8.9761	734.1741
8.9815	794.3637
8.9869	749.3204
8.9923	732.412
8.9977	750.0644
9.0031	789.5717
9.0085	773.4536
9.0139	845.1828
9.0193	946.5899
9.0247	1144.3745
9.0301	1426.0735
9.0355	1794.6564
9.0409	2180.8835
9.0463	2723.7367
9.0517	3196.4097
9.0571	3609.4278
9.0625	3845.7566
9.0679	3827.4538
9.0733	3491.2717
9.0787	2823.1955
9.0841	1930.7023
9.0895	1234.6745
9.0949	681.0893
9.1003	430.8675
9.1057	295.4112
9.1111	277.3137
9.1165	306.8409
9.1219	314.2157
9.1273	372.6525
9.1327	475.1292
9.1381	664.053
9.1435	812.0275
9.1489	834.7641
9.1543	720.0087
9.1597	561.0627
9.1651	393.0745
9.1705	197.8499
9.1759	90.7901
9.1813	88.595
9.1867	93.467
9.1921	30.6293
9.1975	22.6707
9.2029	42.1636
9.2083	3.0211
9.2137	-9.4874
9.2191	4.4286
9.2245	20.9339
9.2299	-20.4269
9.2353	21.0531
9.2407	8.1201
9.2461	3.0691
9.2515	-32.4479
9.2569	-20.7822
9.2623	34.186
9.2677	8.6018
9.2731	16.0406
9.2785	-13.0416
9.2839	-10.083
9.2893	-21.495
9.2947	25.3967
9.3001	19.7425
9.3055	17.7193
9.3109	11.4255
9.3163	-13.6203
9.3217	-36.1929
9.3271	-3.2265
9.3325	13.8469
9.3379	-10.6245
9.3433	-27.6068
9.3487	-40.031
9.3541	20.3682
9.3595	-0.5499
9.3649	-36.5343
9.3703	-16.034
9.3757	-5.4826
9.3811	18.4094
9.3865	12.222
9.3919	33.3113
9.3973	30.902
9.4027	0.5209
9.4081	-18.2931
9.4135	-5.2281
9.4189	-20.8209
9.4243	10.2967
9.4297	-3.4688
9.4351	-31.9125
9.4405	-21.235
9.4459	-14.3792
9.4513	7.9549
9.4567	48.1458
9.4621	82.5854
9.4675	20.8
9.4729	0.2494
9.4783	31.4644
9.4837	-25.0855
9.4891	0.27
9.4945	-2.3108
9.4999	13.0704
9.5053	15.2104
9.5107	19.3392
9.5161	0.9207
9.5215	3.7715
9.5269	29.824
9.5323	38.3126
9.5377	36.0518
9.5431	5.3766
9.5485	-21.1488
9.5539	-31.8504
9.5593	-8.7913
9.5647	37.1961
9.5701	-27.7236
9.5755	-8.863
9.5809	28.738
9.5863	19.381
9.5917	24.5276
9.5971	19.0012
9.6025	-0.4447
9.6079	-50.5271
9.6133	-13.3696
9.6187	4.1126
9.6241	19.1711
9.6295	0.8304
9.6349	-31.3736
9.6403	-27.2464
9.6457	9.2411
9.6511	20.9837
9.6565	-57.6258
9.6619	-31.4207
9.6673	-27.3881
9.6727	-2.7374
9.6781	-27.6507
9.6835	-49.1285
9.6889	-41.9833
9.6943	-30.5509
9.6997	-13.2439
9.7051	-30.6861
9.7105	-29.3008
9.7159	5.6669
9.7213	-23.0925
9.7267	-31.3161
9.7321	21.7522
9.7375	9.4338
9.7429	-7.9175
9.7483	-16.7299
9.7537	19.3348
9.7591	9.4335
9.7645	-8.3112
9.7699	-22.3934
9.7753	-7.8857
9.7807	-1.1458
9.7861	-19.3002
9.7915	-24.6618
9.7969	16.8279
9.8023	8.6488
9.8077	-23.62
9.8131	-23.8355
9.8185	13.2163
9.8239	14.4392
9.8293	1.2595
9.8347	-37.1879
9.8401	-36.5331
9.8455	-4.1684
9.8509	12.29
9.8563	19.8986
9.8617	-4.6335
9.8671	43.0782
9.8725	15.8625
9.8779	-3.1869
9.8833	13.8661
9.8887	5.7726
9.8941	1.0383
9.8995	13.9984
9.9049	-10.8219
9.9103	-30.807
9.9157	-27.512
9.9211	-20.1554
9.9265	-37.1354
9.9319	20.6181
9.9373	27.4031
9.9427	3.2798
9.9481	1.9643
9.9535	9.0588
9.9589	10.8351
9.9643	3.5162
9.9697	6.2267
9.9751	-32.4896
9.9805	-25.9988
9.9859	0.65
9.9913	37.5637
9.9967	2.1922
10.0021	20.9255
10.0075	18.2658
10.0129	40.7022
10.0183	15.224
10.0237	9.2201
10.0291	71.0002
10.0345	39.4003
10.0399	41.9163
10.0453	61.5302
10.0507	24.7927
10.0561	-7.1231
10.0615	31.2005
10.0669	28.4646
10.0723	26.085
10.0777	22.3168
10.0831	14.4387
10.0885	38.1819
10.0939	63.6273
10.0993	76.4438
10.1047	105.0823
10.1101	124.5369
10.1155	143.982
10.1209	285.4568
10.1263	500.3641
10.1317	977.7994
10.1371	1622.5717
10.1425	2523.395
10.1479	3780.9063
10.1533	5084.5217
10.1587	6254.447
10.1641	7045.4299
10.1695	7359.9868
10.1749	7033.8363
10.1803	6109.8106
10.1857	4780.2684
10.1911	3458.9505
10.1965	2309.4009
10.2019	1461.9141
10.2073	860.1008
10.2127	456.7756
10.2181	259.4605
10.2235	152.6184
10.2289	87.1068
10.2343	56.2156
10.2397	26.3262
10.2451	21.0732
10.2505	36.0927
10.2559	24.566
10.2613	38.0946
10.2667	36.3457
10.2721	18.0692
10.2775	19.2353
10.2829	6.2438
10.2883	-2.3766
10.2937	29.3924
10.2991	-12.858
10.3045	12.4307
10.3099	13.6545
10.3153	2.9189
10.3207	8.4187
10.3261	-1.3271
10.3315	13.8075
10.3369	-2.2111
10.3423	-29.8777
10.3477	0.4805
10.3531	0.358
10.3585	-53.0238
10.3639	-24.6187
10.3693	12.3982
10.3747	7.3773
10.3801	-28.4309
10.3855	-7.0645
10.3909	-15.2339
10.3963	-48.5865
10.4017	-36.9969
10.4071	-30.2031
10.4125	10.2277
10.4179	15.8386
10.4233	18.0984
10.4287	17.5423
10.4341	-29.3916
10.4395	-27.3439
10.4449	-19.2784
10.4503	-6.9843
10.4557	-13.6942
10.4611	-2.1679
10.4665	-15.0383
10.4719	6.6777
10.4773	-13.2113
10.4827	7.5856
10.4881	-1.0958
10.4935	-15.8848
10.4989	10.5376
10.5043	36.0287
10.5097	-22.9169
10.5151	-13.5595
10.5205	0.3333
10.5259	-24.8062
10.5313	5.6418
10.5367	12.0466
10.5421	14.3208
10.5475	-3.7632
10.5529	21.6789
10.5583	32.0325
10.5637	16.0568
10.5691	8.794
10.5745	-13.0033
10.5799	1.4529
10.5853	11.0138
10.5907	20.2411
10.5961	-1.4372
10.6015	-2.2039
10.6069	-8.2328
10.6123	16.4243
10.6177	30.9605
10.6231	20.2893
10.6285	45.9586
10.6339	45.1887
10.6393	0.1597
10.6447	-7.3872
10.6501	-13.1139
10.6555	11.8879
10.6609	30.2049
10.6663	28.3141
10.6717	32.6915
10.6771	-19.0127
10.6825	23.9437
10.6879	-32.6487
10.6933	2.5461
10.6987	-6.3059
10.7041	-2.9841
10.7095	21.5869
10.7149	19.1237
10.7203	-0.2394
10.7257	-10.2133
10.7311	57.1604
10.7365	36.1015
10.7419	20.5181
10.7473	33.1051
10.7527	29.768
10.7581	32.3287
10.7635	-13.2957
10.7689	-4.0658
10.7743	-3.0395
10.7797	-6.2958
10.7851	0.5543
10.7905	14.0748
10.7959	7.2473
10.8013	-0.7025
10.8067	-1.3716
10.8121	-12.6996
10.8175	-11.1839
10.8229	-4.4561
10.8283	-16.1467
10.8337	-24.0784
10.8391	-16.7905
10.8445	-41.7405
10.8499	-9.7466
10.8553	-10.2485
10.8607	-5.2002
10.8661	12.7471
10.8715	-5.9302
10.8769	-27.1359
10.8823	28.6273
10.8877	-6.1893
10.8931	-31.3612
10.8985	-9.2348
10.9039	-24.8954
10.9093	-40.8913
10.9147	18.9889
10.9201	25.4492
10.9255	12.2446
10.9309	2.5851
10.9363	-5.1811
10.9417	-8.4887
10.9471	12.9193
10.9525	-17.2197
10.9579	-13.7027
10.9633	1.5612
10.9687	-13.1532
10.9741	13.5638
10.9795	8.9214
10.9849	-12.7512
10.9903	-18.3896
10.9957	-9.8495
11.0011	-35.9203
11.0065	9.5937
11.0119	22.2043
11.0173	-53.1636
11.0227	-44.2304
11.0281	-22.5981
11.0335	-14.1962
11.0389	0.8317
11.0443	-4.1511
11.0497	-8.2038
11.0551	-3.9012
11.0605	-25.4315
11.0659	-3.7076
11.0713	-11.0994
11.0767	-15.623
11.0821	-15.2521
11.0875	28.7157
11.0929	15.437
11.0983	15.0718
11.1037	24.5481
11.1091	-48.5991
11.1145	-28.7124
11.1199	-34.9599
11.1253	-7.06
11.1307	-9.1355
11.1361	2.2636
11.1415	4.051
11.1469	-6.9522
11.1523	-18.2555
11.1577	33.5942
11.1631	7.859
11.1685	-6.9311
11.1739	19.6596
11.1793	19.0509
11.1847	8.3338
11.1901	-0.3609
11.1955	21.5777
11.2009	-10.0841
11.2063	-13.169
11.2117	14.9955
11.2171	15.6911
11.2225	1.4446
11.2279	25.7745
11.2333	-34.12
11.2387	-5.5952
11.2441	-16.2356
11.2495	-25.2229
11.2549	-8.6676
11.2603	16.9102
11.2657	47.1731
11.2711	0.9582
11.2765	22.0584
11.2819	43.2465
11.2873	-37.9319
11.2927	-3.101
11.2981	3.8266
11.3035	46.1745
11.3089	35.6138
11.3143	-27.8599
11.3197	-12.6236
11.3251	-10.2153
11.3305	-37.8918
11.3359	17.0483
11.3413	18.6041
11.3467	3.5352
11.3521	-0.2909
11.3575	-16.6171
11.3629	-16.4504
11.3683	8.5658
11.3737	-7.1669
11.3791	3.4404
11.3845	-8.3515
11.3899	10.4969
11.3953	41.2282
11.4007	31.3099
11.4061	-9.7692
11.4115	0.6052
11.4169	4.7982
11.4223	16.8756
11.4277	44.5445
11.4331	2.2032
11.4385	-22.7125
11.4439	31.2257
11.4493	25.2372
11.4547	-5.4868
11.4601	-38.7336
11.4655	13.7811
11.4709	-11.9409
11.4763	-6.9819
11.4817	-16.2487
11.4871	-11.6677
11.4925	55.7696
11.4979	83.3514
11.5033	-8.4542
11.5087	-18.2229
11.5141	-38.8797
11.5195	-20.3402
11.5249	-24.4197
11.5303	-5.8433
11.5357	-16.1835
11.5411	-17.1476
11.5465	-5.9037
11.5519	-4.6488
11.5573	-5.3919
11.5627	-31.5857
11.5681	-0.4878
11.5735	-31.9478
11.5789	-48.7435
11.5843	-50.7551
11.5897	-7.9881
11.5951	-4.0544
11.6005	-54.3838
11.6059	-31.6724
11.6113	8.6693
11.6167	10.6462
11.6221	-28.7364
11.6275	5.5079
11.6329	21.8185
11.6383	-3.3741
11.6437	21.4764
11.6491	65.7801
11.6545	16.61
11.6599	5.5467
11.6653	-1.7496
11.6707	16.7176
11.6761	22.5101
11.6815	-28.8126
11.6869	-51.2104
11.6923	-38.3167
11.6977	-1.7722
11.7031	-0.1283
11.7085	17.5234
11.7139	-10.3685
11.7193	-12.1375
11.7247	-0.9503
11.7301	-20.7785
11.7355	3.1085
11.7409	-0.6214
11.7463	10.1841
11.7517	34.0972
11.7571	-43.2132
11.7625	5.0214
11.7679	32.8721
11.7733	16.0347
11.7787	-20.512
11.7841	-42.5799
11.7895	-1.9126
11.7949	4.9251
11.8003	0.1282
11.8057	3.2543
11.8111	12.8413
11.8165	40.2418
11.8219	45.9641
11.8273	9.4532
11.8327	-21.0413
11.8381	13.7063
11.8435	-21.1534
11.8489	-2.0662
11.8543	22.1166
11.8597	15.73
11.8651	-6.2896
11.8705	-9.9422
11.8759	-7.2226
11.8813	28.8167
11.8867	13.7678
11.8921	46.4391
11.8975	22.6598
11.9029	-11.5468
11.9083	5.2631
11.9137	-17.8314
11.9191	-21.5596
11.9245	-2.4401
11.9299	0.6184
11.9353	9.1358
11.9407	-2.1365
11.9461	6.9365
11.9515	10.3905
11.9569	1.1787
11.9623	-7.9778
11.9677	30.4483
11.9731	-1.1771
11.9785	-19.342
11.9839	65.9622
11.9893	-3.852
11.9947	13.9371
12.0001	-23.1553
12.0055	-23.969
12.0109	-20.2622
12.0163	22.5978
12.0217	-1.0029
12.0271	11.1794
12.0325	-3.0807
12.0379	-26.981
12.0433	-33.4354
12.0487	-43.4986
12.0541	-57.0232
12.0595	-34.0874
12.0649	-4.4329
12.0703	-11.2811
12.0757	13.3958
12.0811	11.3331
12.0865	22.188
12.0919	-2.422
12.0973	-25.4351
12.1027	32.7924
12.1081	21.5509
12.1135	-27.8356
12.1189	25.3569
12.1243	22.5113
12.1297	2.9082
12.1351	44.879
12.1405	-29.1889
12.1459	-26.8882
12.1513	5.3645
12.1567	18.552
12.1621	-23.9379
12.1675	-31.0882
12.1729	-4.1976
12.1783	21.1346
12.1837	-4.3923
12.1891	15.9465
12.1945	3.2284
12.1999	20.7817
12.2053	6.3321
12.2107	-34.134
12.2161	-36.6811
12.2215	23.5883
12.2269	2.1379
12.2323	13.3463
12.2377	-8.6545
12.2431	-39.5745
12.2485	-57.9602
12.2539	-13.9026
12.2593	-11.9961
12.2647	-55.8621
12.2701	26.0057
12.2755	25.089
12.2809	1.7509
12.2863	-5.806
12.2917	-44.1967
12.2971	6.8605
12.3025	14.3121
12.3079	32.4566
12.3133	6.122
12.3187	-55.3412
12.3241	-17.9984
12.3295	8.3124
12.3349	4.2859
12.3403	-7.3833
12.3457	-4.8045
12.3511	24.233
12.3565	-14.4007
12.3619	-24.8195
12.3673	-5.3451
12.3727	5.0954
12.3781	10.342
12.3835	7.6588
12.3889	65.637
12.3943	0.0665
12.3997	-28.5452
12.4051	-24.6052
12.4105	-5.8021
12.4159	-6.7321
12.4213	2.0931
12.4267	55.9261
12.4321	20.6671
12.4375	27.7894
12.4429	-4.4659
12.4483	12.5294
12.4537	1.5612
12.4591	-2.7702
12.4645	4.2645
12.4699	7.6621
12.4753	34.8472
12.4807	23.1356
12.4861	13.9709
12.4915	22.574
12.4969	10.7215
12.5023	-2.3454
12.5077	-44.1142
12.5131	-41.4763
12.5185	-17.655
12.5239	-12.7164
12.5293	-37.3375
12.5347	-3.083
12.5401	0.8887
12.5455	2.1144
12.5509	-71.7043
12.5563	27.0009
12.5617	37.3736
12.5671	-26.9095
12.5725	49.7101
12.5779	51.2017
12.5833	17.8838
12.5887	21.4232
12.5941	20.6487
12.5995	57.6863
12.6049	-0.0126
12.6103	-5.2773
12.6157	-16.0146
12.6211	36.7091
12.6265	32.1344
12.6319	46.7307
12.6373	-3.2923
12.6427	5.488
12.6481	24.5596
12.6535	48.8031
12.6589	14.8337
12.6643	12.8178
12.6697	1.4187
12.6751	34.3311
12.6805	50.1132
12.6859	49.2038
12.6913	-2.0408
12.6967	23.7505
12.7021	42.5602
[truncated: 80 more rows]
