# Supplementary material for: Improvement of Peak Integration in Capillary Electrophoresis: Reference Data Set No. 1
Source: Electrophoresis. 2026 Mar 11;47(4):276–94. doi: 10.1002/elps.70077 (PMC13084974; doi:10.1002/elps.70077)
Supplement: Supplementary file 2 — Supporting File 2: elps70077‐sup‐0002‐RawElectropherograms.zip. [file ELPS-47--s002.zip › Raw Electropherograms/com2-type1-sam24-R.csv]

1.9075	0
1.9129	0
1.9183	0
1.9237	0
1.9291	0
1.9345	0
1.9399	0
1.9453	0
1.9507	-140.6728
1.9561	-184.9248
1.9615	-111.6424
1.9669	74.5441
1.9723	512.9344
1.9777	723.1949
1.9831	513.2294
1.9885	214.9356
1.9939	540.6349
1.9993	592.7761
2.0047	595.9404
2.0101	604.0483
2.0155	560.9055
2.0209	520.9018
2.0263	496.7949
2.0317	469.7765
2.0371	417.7901
2.0425	389.3663
2.0479	407.3556
2.0533	429.8995
2.0587	416.3825
2.0641	417.5603
2.0695	374.9931
2.0749	342.2263
2.0803	364.7941
2.0857	379.6064
2.0911	362.0388
2.0965	329.0112
2.1019	306.2974
2.1073	335.4657
2.1127	330.175
2.1181	325.7205
2.1235	332.7566
2.1289	302.5778
2.1343	285.197
2.1397	276.8523
2.1451	269.1582
2.1505	257.4185
2.1559	317.5723
2.1613	318.84
2.1667	270.7166
2.1721	294.6141
2.1775	289.7708
2.1829	300.1117
2.1883	302.1782
2.1937	238.9305
2.1991	213.3441
2.2045	196.9317
2.2099	192.3062
2.2153	211.482
2.2207	211.9119
2.2261	237.5635
2.2315	244.6043
2.2369	195.1109
2.2423	227.3842
2.2477	197.9812
2.2531	156.7173
2.2585	163.1271
2.2639	167.8022
2.2693	134.4715
2.2747	109.4249
2.2801	127.5644
2.2855	168.172
2.2909	185.8164
2.2963	171.7424
2.3017	124.4539
2.3071	57.6477
2.3125	42.1104
2.3179	62.3701
2.3233	80.3768
2.3287	35.6876
2.3341	96.3606
2.3395	123.3377
2.3449	87.3951
2.3503	61.4279
2.3557	101.2832
2.3611	94.4176
2.3665	48.2235
2.3719	39.388
2.3773	64.7951
2.3827	60.2226
2.3881	56.2596
2.3935	100.0097
2.3989	47.7319
2.4043	18.16
2.4097	19.564
2.4151	33.4199
2.4205	62.8612
2.4259	37.7948
2.4313	31.4847
2.4367	88.4585
2.4421	33.0948
2.4475	43.6276
2.4529	58.7254
2.4583	31.5297
2.4637	44.4329
2.4691	47.1661
2.4745	57.2741
2.4799	85.4097
2.4853	111.3798
2.4907	80.6164
2.4961	27.9237
2.5015	-2.3937
2.5069	46.7615
2.5123	50.0962
2.5177	34.1597
2.5231	16.3629
2.5285	7.1849
2.5339	63.4365
2.5393	60.361
2.5447	23.4881
2.5501	56.4415
2.5555	15.2666
2.5609	3.249
2.5663	25.8718
2.5717	46.1827
2.5771	39.7956
2.5825	-3.9733
2.5879	-40.1818
2.5933	-22.0984
2.5987	-7.9691
2.6041	0.4345
2.6095	21.6192
2.6149	55.7063
2.6203	14.994
2.6257	-22.7451
2.6311	-38.909
2.6365	-27.8724
2.6419	4.2183
2.6473	28.8019
2.6527	24.4911
2.6581	-0.512
2.6635	19.5715
2.6689	-7.2287
2.6743	-34.8241
2.6797	-32.8627
2.6851	-2.7486
2.6905	-13.6701
2.6959	-27.3758
2.7013	-32.2507
2.7067	-38.8176
2.7121	2.2068
2.7175	-9.7819
2.7229	-43.9685
2.7283	0.9193
2.7337	-42.5923
2.7391	-78.965
2.7445	-73.2228
2.7499	-26.6907
2.7553	-33.842
2.7607	-22.295
2.7661	-26.1464
2.7715	-87.5845
2.7769	-68.9166
2.7823	-32.0913
2.7877	-18.1921
2.7931	-46.7638
2.7985	-65.757
2.8039	-65.649
2.8093	-62.9929
2.8147	-62.2759
2.8201	-30.2957
2.8255	-57.8244
2.8309	-61.4053
2.8363	-14.7084
2.8417	-38.5841
2.8471	-16.8392
2.8525	-1.1091
2.8579	-12.5585
2.8633	-13.7654
2.8687	-3.8915
2.8741	-27.8278
2.8795	-62.7242
2.8849	-21.6683
2.8903	-26.6568
2.8957	-47.1589
2.9011	-52.0073
2.9065	-17.0201
2.9119	-24.7079
2.9173	-44.7634
2.9227	-74.7271
2.9281	-115.1465
2.9335	-74.8258
2.9389	-27.2164
2.9443	-9.5434
2.9497	-41.6572
2.9551	-80.9258
2.9605	-75.1339
2.9659	-67.5725
2.9713	-93.2464
2.9767	-63.0766
2.9821	-39.9856
2.9875	-38.4048
2.9929	-60.9025
2.9983	-93.5811
3.0037	-84.5887
3.0091	-59.6778
3.0145	-55.2487
3.0199	-115.8461
3.0253	-79.1644
3.0307	-56.1311
3.0361	-84.922
3.0415	-77.261
3.0469	-90.4066
3.0523	-103.8603
3.0577	-94.3851
3.0631	-47.0813
3.0685	-111.5576
3.0739	-144.0263
3.0793	-122.3156
3.0847	-105.4871
3.0901	-79.673
3.0955	-65.695
3.1009	-57.6478
3.1063	-40.9483
3.1117	-43.9963
3.1171	-19.3515
3.1225	-6.5328
3.1279	-48.7454
3.1333	-2.5094
3.1387	35.249
3.1441	48.8943
3.1495	45.2669
3.1549	46.224
3.1603	86.0989
3.1657	120.8902
3.1711	115.1015
3.1765	100.1165
3.1819	123.8711
3.1873	97.3442
3.1927	10.8121
3.1981	64.7865
3.2035	92.4914
3.2089	80.7772
3.2143	52.8087
3.2197	66.8484
3.2251	64.3356
3.2305	63.2766
3.2359	82.142
3.2413	132.1893
3.2467	123.5936
3.2521	94.089
3.2575	81.1272
3.2629	113.7728
3.2683	68.8642
3.2737	40.1891
3.2791	46.1934
3.2845	67.1331
3.2899	75.0759
3.2953	58.9102
3.3007	25.5127
3.3061	-4.4524
3.3115	35.0844
3.3169	71.2194
3.3223	65.493
3.3277	16.0733
3.3331	59.295
3.3385	59.6563
3.3439	28.4453
3.3493	-1.4661
3.3547	-4.9372
3.3601	28.9953
3.3655	41.0758
3.3709	13.506
3.3763	35.7278
3.3817	16.7157
3.3871	9.5059
3.3925	29.4152
3.3979	14.3936
3.4033	-1.0586
3.4087	11.492
3.4141	51.8935
3.4195	85.0757
3.4249	51.8838
3.4303	12.7767
3.4357	4.1595
3.4411	42.3202
3.4465	32.8004
3.4519	-0.9926
3.4573	-3.8173
3.4627	78.2136
3.4681	54.8477
3.4735	35.5914
3.4789	42.2589
3.4843	59.1609
3.4897	46.2807
3.4951	63.2302
3.5005	81.7034
3.5059	62.3988
3.5113	35.8324
3.5167	29.336
3.5221	51.1656
3.5275	94.1914
3.5329	98.8249
3.5383	95.096
3.5437	90.6584
3.5491	84.4736
3.5545	67.0021
3.5599	53.0139
3.5653	32.2128
3.5707	6.4675
3.5761	3.5533
3.5815	14.4772
3.5869	21.0181
3.5923	17.5278
3.5977	12.1226
3.6031	26.9129
3.6085	64.98
3.6139	86.727
3.6193	24.6631
3.6247	39.153
3.6301	40.8796
3.6355	17.0314
3.6409	-1.8083
3.6463	-5.5256
3.6517	-5.0885
3.6571	14.6693
3.6625	68.938
3.6679	76.9908
3.6733	52.2377
3.6787	23.6245
3.6841	11.8782
3.6895	-13.7434
3.6949	17.955
3.7003	52.74
3.7057	41.5619
3.7111	33.5112
3.7165	9.888
3.7219	11.5394
3.7273	44.0622
3.7327	7.5652
3.7381	47.6915
3.7435	51.9274
3.7489	-25.5432
3.7543	-74.928
3.7597	-50.749
3.7651	-28.6373
3.7705	-22.6276
3.7759	21.7722
3.7813	9.5056
3.7867	-5.0283
3.7921	-2.9758
3.7975	6.3757
3.8029	37.0148
3.8083	15.3675
3.8137	-26.0693
3.8191	-5.3318
3.8245	-26.7814
3.8299	-35.193
3.8353	-37.3538
3.8407	-54.441
3.8461	-20.1488
3.8515	-27.3854
3.8569	-44.6618
3.8623	-26.4272
3.8677	-41.9268
3.8731	-5.2175
3.8785	24.624
3.8839	0.1947
3.8893	21.3992
3.8947	-38.9216
3.9001	-84.1724
3.9055	-45.6161
3.9109	-3.8241
3.9163	-24.183
3.9217	-23.9701
3.9271	16.886
3.9325	-11.8575
3.9379	-35.501
3.9433	-31.4715
3.9487	-8.3078
3.9541	-5.3751
3.9595	28.1187
3.9649	65.7271
3.9703	100.7352
3.9757	141.916
3.9811	158.0301
3.9865	273.591
3.9919	496.2624
3.9973	791.5541
4.0027	1259.3209
4.0081	1937.6004
4.0135	2864.6554
4.0189	4074.3525
4.0243	5242.8667
4.0297	6395.6248
4.0351	7587.7215
4.0405	8759.2424
4.0459	9274.8443
4.0513	9280.6527
4.0567	8977.6188
4.0621	8401.2967
4.0675	7258.0659
4.0729	6123.8426
4.0783	4985.6812
4.0837	3819.9733
4.0891	2854.4961
4.0945	2020.585
4.0999	1389.9563
4.1053	990.3897
4.1107	686.4108
4.1161	440.4981
4.1215	284.9086
4.1269	208.5286
4.1323	124.7457
4.1377	69.3747
4.1431	26.3473
4.1485	2.8364
4.1539	26.1618
4.1593	26.7681
4.1647	23.0343
4.1701	31.3302
4.1755	59.9277
4.1809	42.3511
4.1863	18.9713
4.1917	9.2407
4.1971	15.0326
4.2025	-29.1605
4.2079	-25.4458
4.2133	-11.0778
4.2187	-45.2549
4.2241	-61.1599
4.2295	-25.4236
4.2349	17.923
4.2403	19.5108
4.2457	-25.6126
4.2511	22.7536
4.2565	44.2904
4.2619	-24.4218
4.2673	13.5774
4.2727	29.6064
4.2781	6.5903
4.2835	-44.4114
4.2889	-75.5974
4.2943	-46.5018
4.2997	-16.2337
4.3051	-13.5593
4.3105	-26.8878
4.3159	-34.7119
4.3213	-48.8201
4.3267	-51.8826
4.3321	-1.5108
4.3375	-8.0491
4.3429	-2.741
4.3483	16.3137
4.3537	6.9088
4.3591	-11.6896
4.3645	-2.4235
4.3699	20.9239
4.3753	26.37
4.3807	28.4149
4.3861	23.7698
4.3915	9.4254
4.3969	-14.4007
4.4023	-23.0523
4.4077	-15.4605
4.4131	-8.9085
4.4185	-18.6232
4.4239	-34.4621
4.4293	-32.0061
4.4347	-11.224
4.4401	10.6236
4.4455	-25.5082
4.4509	4.4422
4.4563	35.5415
4.4617	22.6688
4.4671	-5.6443
4.4725	-37.3792
4.4779	-24.5413
4.4833	24.5655
4.4887	15.1343
4.4941	-9.8131
4.4995	1.1985
4.5049	25.2056
4.5103	-26.6188
4.5157	-26.0958
4.5211	-29.8283
4.5265	-34.4558
4.5319	-0.8518
4.5373	-27.2524
4.5427	-14.9864
4.5481	8.1778
4.5535	-29.7887
4.5589	-14.5636
4.5643	-3.6028
4.5697	0.8885
4.5751	13.3967
4.5805	26.6883
4.5859	52.2971
4.5913	48.6015
4.5967	-5.2857
4.6021	21.8036
4.6075	-6.6993
4.6129	-24.3476
4.6183	13.6231
4.6237	-13.4522
4.6291	1.6826
4.6345	18.2551
4.6399	5.467
4.6453	-11.7898
4.6507	7.0128
4.6561	12.5386
4.6615	-9.7019
4.6669	-15.9016
4.6723	-2.7147
4.6777	0.18
4.6831	-11.7154
4.6885	-17.5354
4.6939	-11.2781
4.6993	-2.3246
4.7047	-4.8551
4.7101	-33.7516
4.7155	-29.8546
4.7209	-19.9758
4.7263	-14.5281
4.7317	-13.4471
4.7371	0.4165
4.7425	-0.773
4.7479	-15.6601
4.7533	-32.8038
4.7587	-36.4483
4.7641	-41.4437
4.7695	-46.0736
4.7749	-46.8524
4.7803	-51.5131
4.7857	-27.6075
4.7911	-8.7036
4.7965	-24.6514
4.8019	-57.417
4.8073	-58.938
4.8127	-24.3893
4.8181	32.7434
4.8235	56.28
4.8289	20.862
4.8343	-22.0097
4.8397	-36.7463
4.8451	-10.3593
4.8505	-13.6194
4.8559	-32.5404
4.8613	-47.0885
4.8667	-33.3715
4.8721	-24.6007
4.8775	-25.0504
4.8829	-36.9808
4.8883	-56.5986
4.8937	-13.2014
4.8991	0.464
4.9045	-1.8507
4.9099	38.643
4.9153	53.9085
4.9207	11.1663
4.9261	-21.9527
4.9315	31.5859
4.9369	37.9011
4.9423	11.0349
4.9477	-9.5795
4.9531	2.4428
4.9585	-9.7539
4.9639	17.6407
4.9693	39.5606
4.9747	22.1485
4.9801	29.6577
4.9855	22.5058
4.9909	8.0874
4.9963	-8.4017
5.0017	-35.8847
5.0071	-19.4224
5.0125	1.6272
5.0179	7.0288
5.0233	13.0467
5.0287	24.3715
5.0341	25.6475
5.0395	14.6122
5.0449	6.7515
5.0503	33.3491
5.0557	22.2385
5.0611	-7.8067
5.0665	24.9037
5.0719	10.4487
5.0773	-21.3558
5.0827	-39.5457
5.0881	-16.625
5.0935	2.0784
5.0989	22.8987
5.1043	29.6779
5.1097	2.263
5.1151	-17.4196
5.1205	-13.3636
5.1259	4.5194
5.1313	18.5805
5.1367	0.5036
5.1421	-9.4817
5.1475	-8.7647
5.1529	-4.1639
5.1583	-12.945
5.1637	-47.6736
5.1691	-41.2475
5.1745	22.6233
5.1799	13.2314
5.1853	1.2634
5.1907	3.0785
5.1961	9.109
5.2015	-19.5857
5.2069	-7.6527
5.2123	17.9069
5.2177	30.8204
5.2231	8.1585
5.2285	-6.3096
5.2339	-11.2026
5.2393	-14.8431
5.2447	-32.4867
5.2501	-61.8662
5.2555	-56.589
5.2609	-20.4244
5.2663	18.0473
5.2717	47.1206
5.2771	19.5739
5.2825	-26.4235
5.2879	-26.9996
5.2933	2.7629
5.2987	-5.5667
5.3041	-28.8987
5.3095	-25.3886
5.3149	11.4788
5.3203	-2.8723
5.3257	-21.124
5.3311	-7.0989
5.3365	-43.2875
5.3419	-2.571
5.3473	27.5296
5.3527	-3.6729
5.3581	6.519
5.3635	-11.6744
5.3689	-25.8928
5.3743	-22.186
5.3797	-29.5716
5.3851	18.6146
5.3905	30.0959
5.3959	-13.7858
5.4013	-34.0022
5.4067	-3.8663
5.4121	2.4105
5.4175	-20.0817
5.4229	-19.9043
5.4283	1.719
5.4337	21.314
5.4391	36.1246
5.4445	49.8107
5.4499	30.7414
5.4553	12.5186
5.4607	-5.2873
5.4661	-29.0963
5.4715	-11.0191
5.4769	-19.5848
5.4823	-31.6793
5.4877	-14.8219
5.4931	-29.1803
5.4985	-30.3517
5.5039	-13.7578
5.5093	10.1938
5.5147	2.0205
5.5201	-20.1406
5.5255	-36.2846
5.5309	-40.2686
5.5363	-55.5504
5.5417	-17.9011
5.5471	4.0223
5.5525	-15.625
5.5579	-11.2068
5.5633	-36.273
5.5687	-28.5608
5.5741	16.849
5.5795	25.223
5.5849	32.5957
5.5903	25.2479
5.5957	2.071
5.6011	-25.9024
5.6065	-63.6704
5.6119	-56.2032
5.6173	-11.4441
5.6227	20.8723
5.6281	-18.9156
5.6335	-9.357
5.6389	17.7361
5.6443	-14.9027
5.6497	-7.5623
5.6551	-13.1225
5.6605	-10.4929
5.6659	28.0441
5.6713	28.8873
5.6767	19.3818
5.6821	19.373
5.6875	33.9962
5.6929	21.0877
5.6983	-12.5597
5.7037	-12.438
5.7091	31.0676
5.7145	-10.3233
5.7199	-26.2888
5.7253	-34.5875
5.7307	-47.6521
5.7361	-43.0536
5.7415	-36.4399
5.7469	-19.2786
5.7523	2.5663
5.7577	-0.0783
5.7631	-6.0649
5.7685	4.7072
5.7739	22.8258
5.7793	10.3102
5.7847	-37.3986
5.7901	-43.4121
5.7955	-5.5714
5.8009	28.7812
5.8063	-11.1074
5.8117	-10.9137
5.8171	7.0372
5.8225	-21.704
5.8279	1.2608
5.8333	12.4472
5.8387	16.7332
5.8441	31.5456
5.8495	21.7052
5.8549	30.5662
5.8603	66.0091
5.8657	108.3516
5.8711	57.9945
5.8765	60.3202
5.8819	63.2395
5.8873	28.1385
5.8927	36.1501
5.8981	50.423
5.9035	51.2912
5.9089	38.8449
5.9143	45.1327
5.9197	41.2441
5.9251	45.0666
5.9305	47.8677
5.9359	5.2649
5.9413	48.1019
5.9467	82.0374
5.9521	69.707
5.9575	29.3386
5.9629	4.8396
5.9683	31.9289
5.9737	82.8746
5.9791	91.3651
5.9845	83.8121
5.9899	54.763
5.9953	23.7518
6.0007	23.2011
6.0061	55.0666
6.0115	50.4094
6.0169	30.3303
6.0223	32.7294
6.0277	25.9862
6.0331	15.7906
6.0385	14.0944
6.0439	28.6622
6.0493	41.6282
6.0547	85.0972
6.0601	138.9194
6.0655	210.3704
6.0709	402.383
6.0763	713.857
6.0817	1224.1862
6.0871	1985.8598
6.0925	2932.2803
6.0979	4047.4971
6.1033	5267.2991
6.1087	6533.0389
6.1141	7733.91
6.1195	8597.2786
6.1249	9379.6494
6.1303	10111.7557
6.1357	10576.6575
6.1411	10659.2634
6.1465	10203.7103
6.1519	8738.203
6.1573	6873.123
6.1627	4703.4133
6.1681	2913.6234
6.1735	1647.9779
6.1789	832.7543
6.1843	412.9083
6.1897	184.2602
6.1951	82.1531
6.2005	24.2194
6.2059	32.653
6.2113	7.5824
6.2167	14.8078
6.2221	2.8672
6.2275	-8.7684
6.2329	8.0813
6.2383	-7.3792
6.2437	25.8279
6.2491	36.5771
6.2545	43.6257
6.2599	17.757
6.2653	94.0695
6.2707	125.676
6.2761	100.2268
6.2815	119.1761
6.2869	56.751
6.2923	63.5818
6.2977	51.0529
6.3031	43.1706
6.3085	-10.5119
6.3139	-23.8892
6.3193	-33.0754
6.3247	-30.735
6.3301	-9.5471
6.3355	2.915
6.3409	19.4297
6.3463	8.3981
6.3517	3.8927
6.3571	7.7792
6.3625	21.2555
6.3679	9.7234
6.3733	14.1467
6.3787	-22.3389
6.3841	-10.2422
6.3895	0.7549
6.3949	-19.938
6.4003	-7.5481
6.4057	9.4977
6.4111	19.2809
6.4165	-31.5525
6.4219	-39.8713
6.4273	-17.45
6.4327	-28.2953
6.4381	-46.1791
6.4435	-6.6761
6.4489	8.4334
6.4543	-12.2691
6.4597	-5.2725
6.4651	-6.5254
6.4705	7.931
6.4759	-12.5489
6.4813	-4.4198
6.4867	-18.506
6.4921	-18.9766
6.4975	2.0933
6.5029	-15.7306
6.5083	-13.4526
6.5137	-36.6967
6.5191	-68.9585
6.5245	-12.3436
6.5299	10.6361
6.5353	0.2776
6.5407	-15.0083
6.5461	-19.0536
6.5515	-27.468
6.5569	-38.4969
6.5623	-43.8539
6.5677	-30.9352
6.5731	-40.9145
6.5785	-48.2101
6.5839	-10.165
6.5893	-18.4641
6.5947	15.9385
6.6001	5.435
6.6055	-3.1349
6.6109	-32.4671
6.6163	-9.7238
6.6217	-17.9114
6.6271	-48.9247
6.6325	-23.6249
6.6379	-15.6138
6.6433	-6.3775
6.6487	-26.117
6.6541	-54.2609
6.6595	-7.932
6.6649	-22.287
6.6703	3.8972
6.6757	29.6849
6.6811	-16.9114
6.6865	-4.4285
6.6919	-16.5532
6.6973	6.1628
6.7027	39.1913
6.7081	14.592
6.7135	-9.2706
6.7189	-8.1089
6.7243	8.5262
6.7297	17.8794
6.7351	16.3167
6.7405	-1.3888
6.7459	10.5825
6.7513	34.3345
6.7567	60.8036
6.7621	58.4
6.7675	-12.8843
6.7729	5.9852
6.7783	22.8955
6.7837	15.8066
6.7891	40.7878
6.7945	37.0242
6.7999	82.9464
6.8053	54.9501
6.8107	52.4662
6.8161	74.6528
6.8215	84.5095
6.8269	51.2303
6.8323	29.9981
6.8377	74.3225
6.8431	123.8743
6.8485	176.5792
6.8539	133.1739
6.8593	140.0342
6.8647	182.4203
6.8701	151.2689
6.8755	142.2097
6.8809	176.1665
6.8863	196.0585
6.8917	211.6646
6.8971	255.5736
6.9025	277.3224
6.9079	347.1323
6.9133	389.0413
6.9187	379.4723
6.9241	335.4916
6.9295	357.8978
6.9349	360.0344
6.9403	369.8638
6.9457	334.804
6.9511	351.515
6.9565	299.1937
6.9619	286.738
6.9673	232.7285
6.9727	256.7391
6.9781	254.5943
6.9835	249.7804
6.9889	263.7668
6.9943	300.5988
6.9997	296.4726
7.0051	275.9222
7.0105	281.5085
7.0159	303.8053
7.0213	306.0045
7.0267	307.1182
7.0321	356.458
7.0375	372.8932
7.0429	388.2261
7.0483	428.7632
7.0537	519.209
7.0591	556.0122
7.0645	629.0249
7.0699	741.1389
7.0753	876.07
7.0807	1012.0118
7.0861	1144.0415
7.0915	1164.6245
7.0969	1176.8745
7.1023	1228.1854
7.1077	1369.0769
7.1131	1520.9209
7.1185	1737.1979
7.1239	2031.9593
7.1293	2243.5732
7.1347	2346.6129
7.1401	2287.274
7.1455	2116.7937
7.1509	1904.6755
7.1563	1597.6142
7.1617	1359.3984
7.1671	1211.8957
7.1725	1161.6593
7.1779	1233.7059
7.1833	1295.9194
7.1887	1429.0428
7.1941	1447.8048
7.1995	1441.8619
7.2049	1479.7155
7.2103	1479.9091
7.2157	1510.3223
7.2211	1609.0247
7.2265	1749.8473
7.2319	1950.1494
7.2373	2228.9546
7.2427	2749.0096
7.2481	3417.9336
7.2535	4116.6138
7.2589	4905.7339
7.2643	5569.6723
7.2697	6019.2511
7.2751	6484.145
7.2805	7035.2969
7.2859	7802.3532
7.2913	8661.9296
7.2967	9834.3113
7.3021	10639.9287
7.3075	11029.6581
7.3129	10819.8994
7.3183	10320.3975
7.3237	9186.645
7.3291	7579.8861
7.3345	5984.9024
7.3399	4504.4835
7.3453	3498.7127
7.3507	2956.1911
7.3561	2749.2412
7.3615	2873.7101
7.3669	3198.5874
7.3723	3799.0516
7.3777	4303.671
7.3831	4709.7858
7.3885	4964.5417
7.3939	4932.4886
7.3993	4701.649
7.4047	4547.2053
7.4101	4478.6047
7.4155	4429.7145
7.4209	4567.1458
7.4263	5002.7223
7.4317	5616.8931
7.4371	6502.7192
7.4425	7263.8676
7.4479	8094.6614
7.4533	8858.006
7.4587	9902.4474
7.4641	11607.8688
7.4695	14398.57
7.4749	18533.3752
7.4803	23839.2523
7.4857	29262.3228
7.4911	34588.9854
7.4965	39344.8468
7.5019	41703.3416
7.5073	43269.0943
7.5127	43249.8753
7.5181	39868.5899
7.5235	33070.0395
7.5289	22399.7454
7.5343	11558.5061
7.5397	4772.9049
7.5451	2080.8189
7.5505	1291.8987
7.5559	995.0325
7.5613	787.8531
7.5667	662.296
7.5721	553.8578
7.5775	522.5168
7.5829	479.5358
7.5883	468.587
7.5937	502.7844
7.5991	511.8784
7.6045	560.443
7.6099	603.6284
7.6153	736.661
7.6207	844.7007
7.6261	991.4131
7.6315	1217.7441
7.6369	1371.064
7.6423	1492.1877
7.6477	1561.0844
7.6531	1492.0584
7.6585	1445.4073
7.6639	1377.8636
7.6693	1229.4613
7.6747	1213.7179
7.6801	1328.7575
7.6855	1508.4327
7.6909	1797.983
7.6963	2155.4034
7.7017	2360.6514
7.7071	2507.9823
7.7125	2450.1417
7.7179	2160.199
7.7233	1758.5622
7.7287	1184.7547
7.7341	685.9385
7.7395	413.5135
7.7449	216.0282
7.7503	118.8162
7.7557	84.6431
7.7611	79.6054
7.7665	75.9375
7.7719	116.5762
7.7773	100.3379
7.7827	93.3578
7.7881	94.8905
7.7935	53.5619
7.7989	65.9808
7.8043	92.0074
7.8097	109.3886
7.8151	78.0169
7.8205	77.062
7.8259	11.1054
7.8313	23.7017
7.8367	45.3684
7.8421	2.77
7.8475	31.9129
7.8529	12.3709
7.8583	-5.383
7.8637	33.7986
7.8691	-6.8514
7.8745	22.5285
7.8799	50.3525
7.8853	21.4163
7.8907	17.8368
7.8961	28.489
7.9015	17.4304
7.9069	-14.4062
7.9123	-38.8559
7.9177	-28.8264
7.9231	-22.5857
7.9285	-40.0234
7.9339	-46.6547
7.9393	0.7585
7.9447	-16.4287
7.9501	-5.5145
7.9555	32.3375
7.9609	4.1341
7.9663	-18.771
7.9717	-4.9171
7.9771	9.024
7.9825	-2.5846
7.9879	-7.8554
7.9933	-1.2931
7.9987	-29.6682
8.0041	-46.7307
8.0095	-30.8534
8.0149	-17.8218
8.0203	-24.1657
8.0257	-62.3937
8.0311	-60.1746
8.0365	-24.0798
8.0419	23.5445
8.0473	4.2436
8.0527	-30.2742
8.0581	-48.6975
8.0635	-20.639
8.0689	4.3787
8.0743	27.0753
8.0797	4.8777
8.0851	-11.4154
8.0905	-33.7569
8.0959	-37.1267
8.1013	-6.8032
8.1067	-9.1088
8.1121	0.8931
8.1175	18.6566
8.1229	5.113
8.1283	-6.7053
8.1337	22.0646
8.1391	3.9773
8.1445	-11.2588
8.1499	-23.0046
8.1553	-16.4209
8.1607	-6.9922
8.1661	-3.6997
8.1715	-2.3861
8.1769	12.2624
8.1823	-47.7514
8.1877	-61.4797
8.1931	-10.4344
8.1985	-22.4953
8.2039	-34.8588
8.2093	-16.5579
8.2147	8.3916
8.2201	-3.7137
8.2255	-37.9899
8.2309	5.7635
8.2363	-11.702
8.2417	4.2408
8.2471	-9.9981
8.2525	-25.8888
8.2579	-21.0012
8.2633	9.7125
8.2687	0.2055
8.2741	-32.2354
8.2795	-9.9707
8.2849	14.8309
8.2903	2.7497
8.2957	-16.3141
8.3011	-4.5991
8.3065	2.5265
8.3119	-14.5605
8.3173	16.1756
8.3227	6.9961
8.3281	-9.4538
8.3335	-1.3949
8.3389	27.5455
8.3443	2.0008
8.3497	-0.6109
8.3551	-7.7791
8.3605	16.3794
8.3659	-4.556
8.3713	-8.1164
8.3767	-24.598
8.3821	18.5811
8.3875	63.2974
8.3929	61.4897
8.3983	10.2665
8.4037	15.0257
8.4091	22.0951
8.4145	13.8215
8.4199	10.7961
8.4253	32.8896
8.4307	34.3615
8.4361	29.6616
8.4415	27.7641
8.4469	20.4083
8.4523	33.026
8.4577	47.9905
8.4631	40.9749
8.4685	45.7671
8.4739	37.2978
8.4793	66.6604
8.4847	60.3734
8.4901	73.8476
8.4955	113.9487
8.5009	119.6422
8.5063	102.0337
8.5117	104.0077
8.5171	120.6067
8.5225	117.4313
8.5279	122.1617
8.5333	130.9592
8.5387	136.0946
8.5441	150.565
8.5495	184.2742
8.5549	241.8047
8.5603	271.0784
8.5657	272.4132
8.5711	322.2972
8.5765	320.3009
8.5819	279.1675
8.5873	316.558
8.5927	364.586
8.5981	390.8575
8.6035	443.2581
8.6089	505.3716
8.6143	481.7067
8.6197	505.7666
8.6251	522.1682
8.6305	575.5323
8.6359	593.3389
8.6413	671.7405
8.6467	773.1275
8.6521	899.6512
8.6575	1034.8143
8.6629	1017.2506
8.6683	1035.0217
8.6737	1080.2489
8.6791	1095.5444
8.6845	1251.0643
8.6899	1427.2618
8.6953	1637.0624
8.7007	1860.4579
8.7061	2089.5519
8.7115	2287.6545
8.7169	2486.1509
8.7223	2720.4211
8.7277	2887.0183
8.7331	2936.6464
8.7385	3193.7008
8.7439	3524.834
8.7493	3962.8852
8.7547	4500.1172
8.7601	5170.669
8.7655	5831.2108
8.7709	6340.6958
8.7763	6483.3675
8.7817	6562.4821
8.7871	7016.5318
8.7925	7960.9612
8.7979	9574.242
8.8033	11593.7597
8.8087	13838.8511
8.8141	15452.0179
8.8195	15612.0415
8.8249	14592.8059
8.8303	13282.0391
8.8357	12317.2498
8.8411	12270.3694
8.8465	13158.4358
8.8519	16203.589
8.8573	23487.4387
8.8627	33054.6575
8.8681	39963.7183
8.8735	40606.7467
8.8789	34881.3986
8.8843	24879.767
8.8897	14705.8466
8.8951	7526.5183
8.9005	3898.7393
8.9059	2259.807
8.9113	1596.3071
8.9167	1298.0328
8.9221	1124.2483
8.9275	1025.5206
8.9329	946.7527
8.9383	915.4857
8.9437	870.6063
8.9491	864.809
8.9545	811.1835
8.9599	778.0334
8.9653	771.5837
8.9707	763.6589
8.9761	764.8391
8.9815	766.5791
8.9869	781.732
8.9923	733.0565
8.9977	737.4983
9.0031	746.4385
9.0085	767.7775
9.0139	813.6087
9.0193	948.6648
9.0247	1145.6394
9.0301	1425.6843
9.0355	1818.9627
9.0409	2300.6555
9.0463	2782.1498
9.0517	3263.1503
9.0571	3606.995
9.0625	3874.3647
9.0679	3891.4243
9.0733	3460.0132
9.0787	2737.0328
9.0841	1867.8171
9.0895	1142.8401
9.0949	703.7209
9.1003	391.9101
9.1057	286.1985
9.1111	252.6216
9.1165	254.3174
9.1219	309.4141
9.1273	322.0498
9.1327	484.8756
9.1381	669.518
9.1435	800.5743
9.1489	844.3515
9.1543	716.3411
9.1597	537.5495
9.1651	340.9661
9.1705	200.4181
9.1759	120.3126
9.1813	58.3247
9.1867	27.9486
9.1921	40.551
9.1975	44.4847
9.2029	38.3923
9.2083	0.2654
9.2137	10.0205
9.2191	22.0094
9.2245	-10.4434
9.2299	-29.5228
9.2353	-46.7592
9.2407	-29.613
9.2461	14.7547
9.2515	-42.9226
9.2569	-6.0563
9.2623	5.8994
9.2677	-15.8589
9.2731	-5.7428
9.2785	-12.7819
9.2839	-4.3433
9.2893	-12.104
9.2947	-14.2116
9.3001	15.1043
9.3055	2.3886
9.3109	-1.2806
9.3163	22.6804
9.3217	-2.3359
9.3271	-0.832
9.3325	6.5262
9.3379	-10.9978
9.3433	-6.3059
9.3487	-25.2432
9.3541	-32.7445
9.3595	-23.2039
9.3649	22.6859
9.3703	-0.3964
9.3757	-4.9974
9.3811	-16.7951
9.3865	24.0662
9.3919	44.4696
9.3973	-8.5347
9.4027	-0.7389
9.4081	13.8251
9.4135	2.6015
9.4189	-16.566
9.4243	-8.3116
9.4297	-26.6014
9.4351	-30.7066
9.4405	-24.095
9.4459	0.9129
9.4513	22.9682
9.4567	13.1284
9.4621	21.7503
9.4675	18.0003
9.4729	18.445
9.4783	-0.7341
9.4837	27.5952
9.4891	36.1074
9.4945	13.0802
9.4999	8.6575
9.5053	34.9254
9.5107	54.0799
9.5161	21.9317
9.5215	-2.433
9.5269	-17.1722
9.5323	7.58
9.5377	37.1819
9.5431	10.1589
9.5485	16.8394
9.5539	13.2187
9.5593	10.946
9.5647	-28.6176
9.5701	-28.723
9.5755	8.3466
9.5809	-22.4642
9.5863	-29.5471
9.5917	-46.3432
9.5971	-19.2171
9.6025	-22.5472
9.6079	-8.1214
9.6133	0.3497
9.6187	-20.5606
9.6241	7.8742
9.6295	-10.7094
9.6349	-34.7838
9.6403	-22.2352
9.6457	-33.7638
9.6511	14.4083
9.6565	21.4935
9.6619	26.5238
9.6673	-8.7674
9.6727	-6.2797
9.6781	8.7667
9.6835	-37.5598
9.6889	-0.978
9.6943	1.9111
9.6997	11.7118
9.7051	42.129
9.7105	10.3733
9.7159	2.0883
9.7213	-30.6176
9.7267	-29.2932
9.7321	19.6679
9.7375	-10.4076
9.7429	4.8807
9.7483	5.3765
9.7537	17.4616
9.7591	13.0551
9.7645	-13.782
9.7699	2.5245
9.7753	-4.9554
9.7807	17.3203
9.7861	6.6866
9.7915	1.4533
9.7969	-46.0816
9.8023	-28.8448
9.8077	-35.0463
9.8131	8.0017
9.8185	-19.8454
9.8239	-9.9111
9.8293	-22.2913
9.8347	-17.5699
9.8401	13.757
9.8455	-13.3338
9.8509	-18.3745
9.8563	-23.46
9.8617	-5.0534
9.8671	27.5128
9.8725	-2.3825
9.8779	-42.0296
9.8833	-23.3666
9.8887	-21.1999
9.8941	-6.5796
9.8995	-24.9466
9.9049	-28.9881
9.9103	30.6927
9.9157	13.1918
9.9211	-1.6027
9.9265	49.6521
9.9319	11.4659
9.9373	-8.2945
9.9427	2.0365
9.9481	9.7726
9.9535	-0.8358
9.9589	13.1022
9.9643	-22.8706
9.9697	9.847
9.9751	-14.7166
9.9805	-44.3029
9.9859	19.4545
9.9913	59.0256
9.9967	44.1576
10.0021	19.1514
10.0075	6.0456
10.0129	48.8046
10.0183	40.285
10.0237	-24.5344
10.0291	0.2879
10.0345	8.4221
10.0399	5.0282
10.0453	29.1214
10.0507	39.8542
10.0561	60.4633
10.0615	34.0517
10.0669	41.5781
10.0723	72.0505
10.0777	54.2427
10.0831	68.6733
10.0885	49.3288
10.0939	62.1669
10.0993	65.2208
10.1047	83.3403
10.1101	109.0257
10.1155	176.4914
10.1209	314.5239
10.1263	593.8428
10.1317	997.2719
10.1371	1670.2845
10.1425	2611.5816
10.1479	3872.0319
10.1533	5188.2597
10.1587	6316.5524
10.1641	7098.0569
10.1695	7399.7942
10.1749	6937.8521
10.1803	5858.9878
10.1857	4654.575
10.1911	3342.5753
10.1965	2242.2889
10.2019	1421.1697
10.2073	801.9409
10.2127	468.581
10.2181	256.6009
10.2235	125.0048
10.2289	93.9668
10.2343	31.1879
10.2397	-6.4148
10.2451	31.7591
10.2505	11.0452
10.2559	17.0153
10.2613	1.9968
10.2667	-13.7395
10.2721	-17.6989
10.2775	25.8137
10.2829	3.9325
10.2883	36.3821
10.2937	38.0599
10.2991	7.3887
10.3045	-18.4047
10.3099	-49.4494
10.3153	3.6138
10.3207	31.7022
10.3261	21.4567
10.3315	-6.1741
10.3369	-6.7702
10.3423	-14.0691
10.3477	14.7772
10.3531	17.1231
10.3585	-39.2254
10.3639	-5.2553
10.3693	-5.6838
10.3747	16.5211
10.3801	-17.3176
10.3855	-26.753
10.3909	-19.3374
10.3963	-18.8941
10.4017	-25.881
10.4071	14.4888
10.4125	18.0856
10.4179	1.2117
10.4233	16.4954
10.4287	-37.4237
10.4341	-23.6882
10.4395	-16.3749
10.4449	20.2077
10.4503	5.9104
10.4557	22.607
10.4611	-28.6168
10.4665	-15.254
10.4719	17.7559
10.4773	7.6919
10.4827	-11.986
10.4881	-14.7629
10.4935	21.0036
10.4989	46.1222
10.5043	12.1877
10.5097	19.8971
10.5151	20.5905
10.5205	16.9181
10.5259	23.4273
10.5313	-9.897
10.5367	-4.8628
10.5421	19.3651
10.5475	31.3116
10.5529	13.7229
10.5583	3.0617
10.5637	11.6308
10.5691	16.2087
10.5745	4.7229
10.5799	20.4827
10.5853	9.2848
10.5907	-4.2035
10.5961	-7.3736
10.6015	32.9966
10.6069	19.4553
10.6123	11.1102
10.6177	-25.9811
10.6231	-14.5692
10.6285	5.9866
10.6339	-16.5768
10.6393	-31.9334
10.6447	13.4129
10.6501	-3.2606
10.6555	-44.6457
10.6609	-23.6856
10.6663	-15.1927
10.6717	-8.8642
10.6771	-9.1353
10.6825	14.6843
10.6879	15.693
10.6933	-9.8679
10.6987	-3.5905
10.7041	-0.3264
10.7095	-6.3197
10.7149	-16.6421
10.7203	18.0443
10.7257	22.5649
10.7311	-9.1874
10.7365	-27.8978
10.7419	-7.9527
10.7473	-0.2785
10.7527	4.6626
10.7581	21.3024
10.7635	26.1951
10.7689	7.3998
10.7743	-9.1651
10.7797	1.53
10.7851	-33.2186
10.7905	-45.7685
10.7959	-18.0584
10.8013	-0.0515
10.8067	-34.6425
10.8121	-32.1369
10.8175	-39.8798
10.8229	8.644
10.8283	10.0486
10.8337	24.7803
10.8391	28.1246
10.8445	-5.9044
10.8499	11.6526
10.8553	10.835
10.8607	2.0316
10.8661	5.6234
10.8715	2.453
10.8769	12.8175
10.8823	-18.0377
10.8877	13.2997
10.8931	3.6371
10.8985	-5.9865
10.9039	10.5417
10.9093	-2.6288
10.9147	2.0059
10.9201	-9.9719
10.9255	-7.2759
10.9309	15.7763
10.9363	-13.3142
10.9417	-47.0024
10.9471	7.2031
10.9525	19.0441
10.9579	13.5383
10.9633	1.9227
10.9687	-14.5295
10.9741	15.1846
10.9795	-10.7317
10.9849	-13.525
10.9903	0.6093
10.9957	-38.1003
11.0011	-36.5475
11.0065	17.897
11.0119	-4.7763
11.0173	-1.4004
11.0227	-28.2647
11.0281	-30.7991
11.0335	-7.5767
11.0389	-2.849
11.0443	-29.4834
11.0497	-39.4266
11.0551	18.6079
11.0605	8.4659
11.0659	3.929
11.0713	-24.7468
11.0767	-27.5998
11.0821	-10.2215
11.0875	17.3117
11.0929	31.4275
11.0983	13.5586
11.1037	-17.9332
11.1091	-17.0541
11.1145	9.1852
11.1199	17.778
11.1253	-1.6482
11.1307	-11.3976
11.1361	-25.2892
11.1415	16.9095
11.1469	9.2654
11.1523	50.1115
11.1577	8.6018
11.1631	37.6481
11.1685	28.8861
11.1739	25.0833
11.1793	26.9672
11.1847	30.4886
11.1901	9.1645
11.1955	30.2409
11.2009	41.0938
11.2063	39.3086
11.2117	29.3121
11.2171	-7.203
11.2225	20.4886
11.2279	26.9565
11.2333	-45.5773
11.2387	-32.2906
11.2441	4.5269
11.2495	16.2215
11.2549	-0.9253
11.2603	17.5999
11.2657	28.3368
11.2711	13.4266
11.2765	-10.0089
11.2819	9.5458
11.2873	-4.164
11.2927	-5.9449
11.2981	7.4207
11.3035	-12.6664
11.3089	-13.3748
11.3143	22.3954
11.3197	-32.3127
11.3251	-16.4467
11.3305	23.4798
11.3359	5.335
11.3413	16.0955
11.3467	-4.4939
11.3521	-67.8764
11.3575	0.961
11.3629	-4.0049
11.3683	-17.1592
11.3737	-10.8196
11.3791	15.521
11.3845	-41.5011
11.3899	-56.2569
11.3953	-30.7664
11.4007	16.5173
11.4061	19.8275
11.4115	-23.8537
11.4169	-32.2365
11.4223	1.7107
11.4277	31.5043
11.4331	0.9307
11.4385	23.7884
11.4439	-21.5354
11.4493	-29.5481
11.4547	-14.7243
11.4601	-38.4275
11.4655	-21.3208
11.4709	18.568
11.4763	-38.693
11.4817	-36.8205
11.4871	-14.4789
11.4925	46.9274
11.4979	32.9828
11.5033	3.2588
11.5087	-14.5218
11.5141	-14.8173
11.5195	16.9654
11.5249	30.7151
11.5303	7.9907
11.5357	1.8399
11.5411	-25.7773
11.5465	-35.8112
11.5519	-0.9788
11.5573	13.198
11.5627	0.4665
11.5681	23.3906
11.5735	-4.7556
11.5789	-28.4277
11.5843	15.6461
11.5897	55.2077
11.5951	20.4684
11.6005	-19.8874
11.6059	-39.8819
11.6113	-41.5997
11.6167	-3.3967
11.6221	24.286
11.6275	2.4184
11.6329	-20.6194
11.6383	-14.2184
11.6437	-8.6558
11.6491	26.7847
11.6545	18.9837
11.6599	-5.1909
11.6653	-5.7108
11.6707	-26.0006
11.6761	-0.2865
11.6815	39.7074
11.6869	13.1168
11.6923	35.1778
11.6977	24.086
11.7031	32.9242
11.7085	13.1261
11.7139	1.9924
11.7193	-14.9179
11.7247	8.7175
11.7301	-19.5456
11.7355	-25.0225
11.7409	19.1411
11.7463	-9.1169
11.7517	-26.0295
11.7571	-45.2693
11.7625	3.2657
11.7679	-29.6132
11.7733	42.5526
11.7787	-7.1244
11.7841	-35.5167
11.7895	-28.1038
11.7949	-11.1022
11.8003	47.695
11.8057	17.7448
11.8111	3.1148
11.8165	-1.7723
11.8219	-33.9526
11.8273	17.5288
11.8327	39.1026
11.8381	3.0158
11.8435	-14.71
11.8489	-11.6898
11.8543	0.5714
11.8597	35.3037
11.8651	6.4191
11.8705	17.8521
11.8759	2.3001
11.8813	25.4578
11.8867	16.0057
11.8921	-30.579
11.8975	28.9311
11.9029	16.1236
11.9083	5.1523
11.9137	-17.6157
11.9191	48.8508
11.9245	42.9142
11.9299	-15.9473
11.9353	-13.7371
11.9407	20.1179
11.9461	34.1591
11.9515	-8.4069
11.9569	-15.8762
11.9623	-7.0088
11.9677	36.9175
11.9731	-6.5645
11.9785	-0.5765
11.9839	-11.2487
11.9893	-5.8313
11.9947	-13.3383
12.0001	2.7588
12.0055	-33.8441
12.0109	-18.59
12.0163	-2.0546
12.0217	-9.4954
12.0271	13.3426
12.0325	-9.0467
12.0379	5.8027
12.0433	21.4007
12.0487	4.594
12.0541	-11.6376
12.0595	31.8441
12.0649	-28.0878
12.0703	-19.029
12.0757	-14.2418
12.0811	-9.5256
12.0865	-28.7489
12.0919	-38.0954
12.0973	-15.4733
12.1027	-32.8045
12.1081	-60.5184
12.1135	-44.8009
12.1189	-6.6305
12.1243	-2.9098
12.1297	-3.2977
12.1351	-5.8829
12.1405	6.4838
12.1459	-35.1295
12.1513	-23.4119
12.1567	7.6532
12.1621	-7.8064
12.1675	13.6398
12.1729	-26.7239
12.1783	-25.7974
12.1837	24.3006
12.1891	-5.4755
12.1945	4.2092
12.1999	-11.9841
12.2053	-35.3466
12.2107	-19.9909
12.2161	-8.7557
12.2215	12.5493
12.2269	-2.9553
12.2323	0.1893
12.2377	9.9043
12.2431	49.9705
12.2485	-0.7746
12.2539	21.7496
12.2593	25.5137
12.2647	8.8599
12.2701	-18.5429
12.2755	11.5288
12.2809	11.4029
12.2863	15.4442
12.2917	-6.5013
12.2971	15.61
12.3025	13.1045
12.3079	13.444
12.3133	47.1372
12.3187	11.0192
12.3241	-12.3597
12.3295	-0.0138
12.3349	8.28
12.3403	6.089
12.3457	11.9872
12.3511	-6.6967
12.3565	-2.6549
12.3619	46.7547
12.3673	-9.9474
12.3727	-17.2245
12.3781	-6.3218
12.3835	-38.1197
12.3889	-51.8432
12.3943	-24.5054
12.3997	-40.5364
12.4051	-27.0671
12.4105	-15.7438
12.4159	-6.248
12.4213	-11.4957
12.4267	11.8069
12.4321	15.2607
12.4375	18.9076
12.4429	27.9574
12.4483	42.3968
12.4537	28.9627
12.4591	-35.9589
12.4645	-33.0079
12.4699	-38.6215
12.4753	-12.6474
12.4807	2.7814
12.4861	-23.5638
12.4915	-17.4199
12.4969	20.211
12.5023	-42.3537
12.5077	15.1131
12.5131	5.7194
12.5185	-24.8147
12.5239	-24.5454
12.5293	-39.9501
12.5347	-5.1794
12.5401	15.4301
12.5455	13.4782
12.5509	43.1669
12.5563	40.5363
12.5617	63.5655
12.5671	39.425
12.5725	-41.6266
12.5779	-4.9486
12.5833	19.68
12.5887	14.2861
12.5941	35.3252
12.5995	13.5453
12.6049	22.6655
12.6103	61.9095
12.6157	41.3535
12.6211	44.509
12.6265	-9.639
12.6319	-23.4985
12.6373	34.1412
12.6427	45.4938
12.6481	33.9425
12.6535	21.3263
12.6589	22.3402
12.6643	32.1195
12.6697	75.0344
12.6751	-2.1877
12.6805	-37.8675
12.6859	10.1334
12.6913	44.0821
12.6967	47.295
12.7021	21.9237
[truncated: 80 more rows]
