# Supplementary material for: Improvement of Peak Integration in Capillary Electrophoresis: Reference Data Set No. 1
Source: Electrophoresis. 2026 Mar 11;47(4):276–94. doi: 10.1002/elps.70077 (PMC13084974; doi:10.1002/elps.70077)
Supplement: Supplementary file 2 — Supporting File 2: elps70077‐sup‐0002‐RawElectropherograms.zip. [file ELPS-47--s002.zip › Raw Electropherograms/com2-type1-sam25-R.csv]

1.9075	0
1.9129	0
1.9183	0
1.9237	0
1.9291	0
1.9345	0
1.9399	0
1.9453	0
1.9507	0
1.9561	0
1.9615	0
1.9669	0
1.9723	0
1.9777	0
1.9831	0
1.9885	-41.0492
1.9939	-138.6702
1.9993	-83.1797
2.0047	32.2588
2.0101	485.3912
2.0155	714.1243
2.0209	569.3045
2.0263	179.7152
2.0317	525.2161
2.0371	618.9509
2.0425	572.3775
2.0479	568.7513
2.0533	525.3551
2.0587	492.2825
2.0641	474.1829
2.0695	472.8433
2.0749	489.8591
2.0803	455.3587
2.0857	439.145
2.0911	446.7499
2.0965	404.3824
2.1019	432.1085
2.1073	408.3465
2.1127	365.0361
2.1181	445.5961
2.1235	399.9695
2.1289	366.6144
2.1343	374.168
2.1397	388.4811
2.1451	364.1904
2.1505	359.3726
2.1559	359.1808
2.1613	337.2312
2.1667	361.1083
2.1721	342.0657
2.1775	309.2584
2.1829	300.5349
2.1883	275.3432
2.1937	285.931
2.1991	329.976
2.2045	376.8069
2.2099	330.7639
2.2153	291.7377
2.2207	287.9935
2.2261	291.5333
2.2315	190.2317
2.2369	214.0265
2.2423	278.7508
2.2477	321.5224
2.2531	316.424
2.2585	290.3868
2.2639	264.5365
2.2693	247.7783
2.2747	242.8053
2.2801	237.6293
2.2855	215.8557
2.2909	191.3805
2.2963	189.718
2.3017	172.7463
2.3071	165.4958
2.3125	160.0618
2.3179	144.3221
2.3233	158.7314
2.3287	172.6848
2.3341	174.2475
2.3395	155.771
2.3449	116.9575
2.3503	119.8487
2.3557	139.2887
2.3611	142.3693
2.3665	108.9076
2.3719	118.7041
2.3773	130.6446
2.3827	116.8996
2.3881	95.7975
2.3935	92.2083
2.3989	90.893
2.4043	96.3007
2.4097	136.6619
2.4151	128.2823
2.4205	106.0595
2.4259	75.2063
2.4313	21.9672
2.4367	49.3338
2.4421	57.6216
2.4475	45.813
2.4529	65.6563
2.4583	103.8535
2.4637	105.3179
2.4691	106.8481
2.4745	145.4598
2.4799	47.1641
2.4853	80.8438
2.4907	135.8139
2.4961	77.79
2.5015	92.8773
2.5069	110.2745
2.5123	97.7293
2.5177	63.0403
2.5231	107.019
2.5285	82.5708
2.5339	47.6779
2.5393	40.1836
2.5447	22.7088
2.5501	23.377
2.5555	8.8987
2.5609	-5.3385
2.5663	60.7362
2.5717	60.9633
2.5771	52.652
2.5825	63.5781
2.5879	85.0022
2.5933	31.807
2.5987	13.5503
2.6041	21.9936
2.6095	0.2635
2.6149	77.1327
2.6203	92.1501
2.6257	55.994
2.6311	35.4992
2.6365	37.0306
2.6419	10.8562
2.6473	3.5348
2.6527	57.1913
2.6581	66.9646
2.6635	21.6637
2.6689	-11.3492
2.6743	8.6502
2.6797	10.5369
2.6851	-1.0513
2.6905	9.4219
2.6959	36.8949
2.7013	-8.0755
2.7067	10.0229
2.7121	48.3174
2.7175	61.7412
2.7229	15.0931
2.7283	13.8566
2.7337	21.445
2.7391	17.6727
2.7445	-2.5035
2.7499	-47.9522
2.7553	-29.2076
2.7607	15.7156
2.7661	-10.7751
2.7715	6.5984
2.7769	-34.9097
2.7823	-80.7236
2.7877	-34.7959
2.7931	0.5752
2.7985	22.3172
2.8039	14.6782
2.8093	-28.176
2.8147	-28.4309
2.8201	-25.0356
2.8255	-39.0152
2.8309	-62.2412
2.8363	-12.8129
2.8417	-34.0803
2.8471	-66.9976
2.8525	-60.8859
2.8579	-25.0045
2.8633	-53.7344
2.8687	-76.9291
2.8741	-57.877
2.8795	-14.4461
2.8849	15.0595
2.8903	5.4772
2.8957	-32.392
2.9011	-54.1756
2.9065	-44.4047
2.9119	-11.1224
2.9173	4.3475
2.9227	-50.0747
2.9281	-47.0115
2.9335	-69.6039
2.9389	-89.8999
2.9443	-52.605
2.9497	-61.7435
2.9551	-46.0116
2.9605	-31.5235
2.9659	-59.5932
2.9713	-101.0075
2.9767	-75.4989
2.9821	-36.6175
2.9875	-32.9224
2.9929	-35.1624
2.9983	-56.0762
3.0037	-66.802
3.0091	-49.5359
3.0145	-20.7386
3.0199	-41.1635
3.0253	-68.7597
3.0307	-65.4292
3.0361	-6.1368
3.0415	-20.5314
3.0469	-55.8459
3.0523	-67.801
3.0577	-29.0569
3.0631	-68.8436
3.0685	-82.4078
3.0739	-50.9038
3.0793	-12.1823
3.0847	-32.5441
3.0901	-63.306
3.0955	-59.5421
3.1009	0.7493
3.1063	-39.1158
3.1117	-49.476
3.1171	-35.058
3.1225	-27.233
3.1279	-9.4201
3.1333	-17.1123
3.1387	-21.1576
3.1441	5.2053
3.1495	40.9047
3.1549	35.124
3.1603	15.9535
3.1657	7.7897
3.1711	17.4161
3.1765	60.9006
3.1819	99.4708
3.1873	108.5184
3.1927	87.076
3.1981	123.7737
3.2035	149.9697
3.2089	143.2463
3.2143	129.1588
3.2197	150.7519
3.2251	122.5699
3.2305	72.5287
3.2359	96.6617
3.2413	152.215
3.2467	173.3245
3.2521	171.9312
3.2575	177.5757
3.2629	138.6174
3.2683	151.7796
3.2737	176.9047
3.2791	154.4438
3.2845	125.3261
3.2899	96.2325
3.2953	74.4609
3.3007	72.5163
3.3061	111.8593
3.3115	114.213
3.3169	101.6546
3.3223	96.5437
3.3277	100.0509
3.3331	93.931
3.3385	74.7123
3.3439	45.5448
3.3493	20.3065
3.3547	10.8355
3.3601	14.5754
3.3655	26.9191
3.3709	39.7798
3.3763	42.8488
3.3817	13.6183
3.3871	-11.5199
3.3925	34.8306
3.3979	52.8525
3.4033	54.6861
3.4087	52.618
3.4141	50.2273
3.4195	10.7388
3.4249	-0.2687
3.4303	18.8293
3.4357	47.4425
3.4411	35.4954
3.4465	30.8036
3.4519	37.4925
3.4573	35.7962
3.4627	-37.5033
3.4681	-6.2505
3.4735	61.4614
3.4789	86.5955
3.4843	19.718
3.4897	18.2821
3.4951	32.7482
3.5005	36.8891
3.5059	58.6466
3.5113	75.9872
3.5167	80.4251
3.5221	82.3827
3.5275	110.1324
3.5329	136.7739
3.5383	122.7762
3.5437	96.2053
3.5491	116.8127
3.5545	70.8968
3.5599	63.1957
3.5653	80.0301
3.5707	63.8143
3.5761	41.7016
3.5815	30.2104
3.5869	30.6321
3.5923	41.9182
3.5977	61.0652
3.6031	64.7359
3.6085	66.1653
3.6139	84.2439
3.6193	129.1529
3.6247	96.2042
3.6301	50.9252
3.6355	35.0662
3.6409	3.1672
3.6463	40.9793
3.6517	69.6151
3.6571	48.6519
3.6625	10.607
3.6679	21.5582
3.6733	36.6831
3.6787	41.2381
3.6841	50.68
3.6895	46.6694
3.6949	54.9349
3.7003	60.4864
3.7057	27.0484
3.7111	33.26
3.7165	54.151
3.7219	66.5914
3.7273	48.8888
3.7327	7.7692
3.7381	4.6861
3.7435	36.3414
3.7489	73.2121
3.7543	39.3155
3.7597	25.1972
3.7651	20.2185
3.7705	0.2659
3.7759	-30.7468
3.7813	-35.8208
3.7867	-45.3381
3.7921	-60.9324
3.7975	-2.3771
3.8029	6.1038
3.8083	-27.5186
3.8137	-61.0861
3.8191	-10.7456
3.8245	7.8755
3.8299	-27.5973
3.8353	-74.67
3.8407	-32.8908
3.8461	-49.1236
3.8515	-43.2347
3.8569	-4.2842
3.8623	21.6933
3.8677	-34.5777
3.8731	-50.8556
3.8785	-36.8368
3.8839	-50.496
3.8893	-49.9738
3.8947	-31.3754
3.9001	-3.0402
3.9055	15.3901
3.9109	-31.2628
3.9163	-12.6582
3.9217	19.5933
3.9271	11.4729
3.9325	26.6308
3.9379	20.49
3.9433	14.2803
3.9487	22.6414
3.9541	25.9619
3.9595	55.1922
3.9649	96.8992
3.9703	136.2352
3.9757	160.8244
3.9811	238.863
3.9865	391.7344
3.9919	657.1452
3.9973	1106.1442
4.0027	1700.5618
4.0081	2524.5168
4.0135	3574.4768
4.0189	4779.1211
4.0243	5907.7043
4.0297	7108.7494
4.0351	8211.2791
4.0405	8885.7614
4.0459	9232.7022
4.0513	9240.8606
4.0567	8809.1213
4.0621	7815.9974
4.0675	6650.6162
4.0729	5551.5481
4.0783	4474.7117
4.0837	3373.503
4.0891	2399.0447
4.0945	1713.2763
4.0999	1206.3672
4.1053	811.3629
4.1107	559.1217
4.1161	386.385
4.1215	244.7727
4.1269	129.9361
4.1323	85.2218
4.1377	45.6451
4.1431	38.2383
4.1485	54.0602
4.1539	35.705
4.1593	14.1916
4.1647	9.2977
4.1701	12.6352
4.1755	-1.9174
4.1809	-21.4421
4.1863	-23.8263
4.1917	-11.735
4.1971	-0.3267
4.2025	-13.6527
4.2079	-2.706
4.2133	18.7727
4.2187	21.746
4.2241	8.4183
4.2295	-1.6239
4.2349	-4.2388
4.2403	3.4999
4.2457	26.3715
4.2511	6.6139
4.2565	-2.6598
4.2619	21.7056
4.2673	-3.5886
4.2727	36.0335
4.2781	34.0914
4.2835	-32.1627
4.2889	-14.2821
4.2943	10.6532
4.2997	16.0331
4.3051	-6.0631
4.3105	-46.3596
4.3159	-24.6982
4.3213	-15.9425
4.3267	-20.979
4.3321	8.7753
4.3375	12.2225
4.3429	-10.5347
4.3483	-33.0213
4.3537	-23.3861
4.3591	-29.1452
4.3645	-26.1387
4.3699	-19.2983
4.3753	-18.8897
4.3807	-8.8144
4.3861	3.4451
4.3915	10.4324
4.3969	7.5866
4.4023	2.9238
4.4077	-9.3716
4.4131	-13.593
4.4185	-4.1659
4.4239	-9.2932
4.4293	-6.1023
4.4347	6.2119
4.4401	17.7513
4.4455	1.6109
4.4509	-23.8957
4.4563	-20.0081
4.4617	5.8983
4.4671	-4.8807
4.4725	-10.5773
4.4779	1.1705
4.4833	9.3492
4.4887	-19.9037
4.4941	40.5006
4.4995	64.1269
4.5049	38.9366
4.5103	10.9679
4.5157	34.3953
4.5211	12.5157
4.5265	-13.9563
4.5319	15.2188
4.5373	-7.0923
4.5427	-34.696
4.5481	-32.8936
4.5535	9.8614
4.5589	17.0307
4.5643	-28.2865
4.5697	-51.7018
4.5751	-11.4313
4.5805	18.1477
4.5859	2.0427
4.5913	-20.702
4.5967	-24.7475
4.6021	-12.9975
4.6075	-22.0575
4.6129	-11.681
4.6183	24.0333
4.6237	41.4137
4.6291	-17.8672
4.6345	-36.6231
4.6399	2.5613
4.6453	40.7225
4.6507	22.5346
4.6561	8.8179
4.6615	0.3213
4.6669	-25.5073
4.6723	-20.9623
4.6777	-46.1848
4.6831	-60.5499
4.6885	-7.805
4.6939	23.3237
4.6993	35.0676
4.7047	24.886
4.7101	-2.1494
4.7155	9.0928
4.7209	35.1142
4.7263	9.9629
4.7317	-76.8177
4.7371	-64.524
4.7425	-35.05
4.7479	-38.4563
4.7533	-67.2745
4.7587	-24.105
4.7641	-7.6162
4.7695	-6.0599
4.7749	-13.6661
4.7803	-37.5611
4.7857	-28.9699
4.7911	-17.6714
4.7965	-25.3214
4.8019	-60.4745
4.8073	-27.6274
4.8127	-8.989
4.8181	-11.721
4.8235	-7.4655
4.8289	-5.258
4.8343	-4.7887
4.8397	-3.8663
4.8451	3.3868
4.8505	33.9912
4.8559	18.0072
4.8613	-0.8585
4.8667	18.5608
4.8721	1.8475
4.8775	-11.0908
4.8829	-9.389
4.8883	0.263
4.8937	-21.4622
4.8991	17.9967
4.9045	34.0419
4.9099	-1.2189
4.9153	14.1721
4.9207	15.3657
4.9261	2.5986
4.9315	-10.0517
4.9369	1.8501
4.9423	-6.7381
4.9477	-6.1931
4.9531	-0.1335
4.9585	-13.9015
4.9639	27.1159
4.9693	21.4174
4.9747	-12.3637
4.9801	-1.1643
4.9855	1.3016
4.9909	10.3924
4.9963	10.2498
5.0017	-15.3578
5.0071	-1.482
5.0125	-0.1525
5.0179	-5.4914
5.0233	-5.2773
5.0287	-17.8724
5.0341	-1.6844
5.0395	20.2204
5.0449	19.589
5.0503	-20.008
5.0557	-39.3576
5.0611	-25.3575
5.0665	3.8856
5.0719	-21.5966
5.0773	-4.1796
5.0827	-15.2183
5.0881	-62.4574
5.0935	-60.4462
5.0989	-24.991
5.1043	15.3067
5.1097	31.8212
5.1151	-5.3307
5.1205	-8.1678
5.1259	-11.6793
5.1313	-9.4991
5.1367	19.1509
5.1421	-10.8964
5.1475	-17.6001
5.1529	-11.5471
5.1583	-29.7966
5.1637	-49.8763
5.1691	-37.6911
5.1745	-12.6876
5.1799	-9.5672
5.1853	-70.6351
5.1907	-79.8411
5.1961	-46.9416
5.2015	-2.0163
5.2069	9.7013
5.2123	-16.1332
5.2177	-41.2262
5.2231	-37.3783
5.2285	2.0949
5.2339	-5.2545
5.2393	-20.5808
5.2447	-19.6394
5.2501	-1.4449
5.2555	18.0629
5.2609	20.647
5.2663	0.5692
5.2717	-35.5373
5.2771	-31.3771
5.2825	-15.4013
5.2879	-1.2746
5.2933	4.0292
5.2987	-8.9762
5.3041	-15.7201
5.3095	-8.0672
5.3149	12.0156
5.3203	7.7979
5.3257	5.3043
5.3311	10.6417
5.3365	21.456
5.3419	19.308
5.3473	-7.349
5.3527	-13.6073
5.3581	21.0668
5.3635	19.0476
5.3689	26.872
5.3743	28.8529
5.3797	19.5057
5.3851	27.2925
5.3905	18.584
5.3959	14.0892
5.4013	16.3766
5.4067	-0.2226
5.4121	-27.6963
5.4175	-40.282
5.4229	-30.5437
5.4283	-3.6321
5.4337	31.0162
5.4391	43.9966
5.4445	32.2591
5.4499	6.9723
5.4553	-3.0458
5.4607	-18.0921
5.4661	-29.5103
5.4715	-22.005
5.4769	-22.3825
5.4823	-15.0503
5.4877	-10.4171
5.4931	-17.4174
5.4985	-6.9117
5.5039	-3.048
5.5093	-16.6768
5.5147	-42.1227
5.5201	-27.9374
5.5255	-10.2289
5.5309	3.3482
5.5363	12.4676
5.5417	21.8262
5.5471	26.1173
5.5525	11.9662
5.5579	-14.1296
5.5633	-16.2905
5.5687	-10.4272
5.5741	3.5773
5.5795	7.5505
5.5849	-28.6659
5.5903	2.789
5.5957	7.6773
5.6011	-19.8948
5.6065	-35.6367
5.6119	-29.5301
5.6173	-18.1972
5.6227	4.7898
5.6281	41.8225
5.6335	7.6847
5.6389	-7.3455
5.6443	-6.1155
5.6497	-8.3337
5.6551	-1.7427
5.6605	-5.2444
5.6659	-13.9903
5.6713	-22.0836
5.6767	-29.6962
5.6821	-14.4383
5.6875	1.4425
5.6929	7.5087
5.6983	22.5295
5.7037	18.9145
5.7091	7.8628
5.7145	-7.8571
5.7199	-36.3915
5.7253	-34.7309
5.7307	-41.5537
5.7361	-50.4474
5.7415	-16.6474
5.7469	-12.9905
5.7523	-20.7186
5.7577	-23.024
5.7631	-7.2063
5.7685	1.6939
5.7739	-10.2978
5.7793	-19.6667
5.7847	2.3427
5.7901	5.2424
5.7955	3.6837
5.8009	13.516
5.8063	37.1062
5.8117	14.3661
5.8171	1.0077
5.8225	-0.0428
5.8279	7.8795
5.8333	28.498
5.8387	26.0431
5.8441	18.5975
5.8495	24.5813
5.8549	52.7063
5.8603	58.5445
5.8657	48.8932
5.8711	37.6572
5.8765	45.8445
5.8819	45.6755
5.8873	48.5413
5.8927	55.106
5.8981	58.3937
5.9035	99.4233
5.9089	109.1281
5.9143	86.7346
5.9197	69.0949
5.9251	54.7401
5.9305	61.6809
5.9359	66.7342
5.9413	39.0782
5.9467	29.5942
5.9521	24.8626
5.9575	22.764
5.9629	27.8818
5.9683	51.3726
5.9737	32.0363
5.9791	16.8106
5.9845	47.2898
5.9899	85.0967
5.9953	84.7334
6.0007	53.2527
6.0061	18.6452
6.0115	49.4947
6.0169	47.8104
6.0223	40.7824
6.0277	40.0994
6.0331	25.8517
6.0385	48.5394
6.0439	68.5105
6.0493	63.3877
6.0547	31.6973
6.0601	55.509
6.0655	153.8844
6.0709	334.8932
6.0763	626.2967
6.0817	1110.4282
6.0871	1798.3086
6.0925	2715.1893
6.0979	3889.3816
6.1033	5049.9538
6.1087	6220.335
6.1141	7397.4688
6.1195	8525.8347
6.1249	9383.187
6.1303	10052.4101
6.1357	10521.9256
6.1411	10662.3983
6.1465	10108.5364
6.1519	8821.1748
6.1573	6962.2703
6.1627	4964.3832
6.1681	3197.983
6.1735	1808.5806
6.1789	939.8045
6.1843	477.1919
6.1897	183.3338
6.1951	50.7731
6.2005	22.2406
6.2059	4.7409
6.2113	-4.6052
6.2167	47.827
6.2221	57.1036
6.2275	9.1182
6.2329	9.1511
6.2383	16.9128
6.2437	16.6806
6.2491	33.2974
6.2545	65.3761
6.2599	24.6248
6.2653	29.0931
6.2707	80.7771
6.2761	113.0244
6.2815	115.6543
6.2869	75.1518
6.2923	21.6067
6.2977	25.9246
6.3031	40.9865
6.3085	-1.6468
6.3139	-1.5498
6.3193	-18.2402
6.3247	2.629
6.3301	4.8917
6.3355	-48.6876
6.3409	-25.0254
6.3463	-22.2489
6.3517	-38.3078
6.3571	-17.2793
6.3625	-9.317
6.3679	-40.5652
6.3733	-89.0565
6.3787	-29.0438
6.3841	-23.5474
6.3895	-21.0252
6.3949	9.5293
6.4003	-43.2838
6.4057	9.9728
6.4111	-6.3347
6.4165	-3.2282
6.4219	4.6237
6.4273	-4.3235
6.4327	-19.4598
6.4381	-21.8972
6.4435	-10.8863
6.4489	2.274
6.4543	7.7969
6.4597	-44.1484
6.4651	-16.059
6.4705	-25.8925
6.4759	-12.6317
6.4813	-47.0102
6.4867	-14.447
6.4921	-25.574
6.4975	-25.2929
6.5029	-45.106
6.5083	-28.6862
6.5137	-50.699
6.5191	-1.5899
6.5245	13.1985
6.5299	-14.4191
6.5353	-38.0212
6.5407	-28.3851
6.5461	-32.4389
6.5515	-20.2028
6.5569	13.5161
6.5623	-41.1784
6.5677	-86.7817
6.5731	-60.1383
6.5785	-25.1822
6.5839	5.9801
6.5893	10.6535
6.5947	-44.213
6.6001	-24.3047
6.6055	-3.1445
6.6109	-47.3339
6.6163	-49.6841
6.6217	-32.4895
6.6271	-55.8251
6.6325	-44.5737
6.6379	-28.0317
6.6433	-42.8689
6.6487	-30.0719
6.6541	-26.7626
6.6595	1.1184
6.6649	-15.1446
6.6703	-13.4358
6.6757	-32.0404
6.6811	-9.6505
6.6865	-8.132
6.6919	25.5582
6.6973	-21.9963
6.7027	-15.8137
6.7081	-1.5279
6.7135	17.1803
6.7189	-7.9882
6.7243	-1.1805
6.7297	-15.6621
6.7351	-26.3978
6.7405	-61.0883
6.7459	16.0935
6.7513	-17.1562
6.7567	8.4651
6.7621	21.2231
6.7675	-6.8674
6.7729	12.5676
6.7783	52.8674
6.7837	36.747
6.7891	9.3528
6.7945	64.2146
6.7999	12.5305
6.8053	28.406
6.8107	88.6341
6.8161	62.4391
6.8215	49.2567
6.8269	51.6864
6.8323	36.0493
6.8377	49.5217
6.8431	50.3628
6.8485	77.2205
6.8539	130.2274
6.8593	132.7895
6.8647	183.0963
6.8701	160.5526
6.8755	145.5991
6.8809	184.0595
6.8863	186.1667
6.8917	191.3165
6.8971	227.1368
6.9025	210.5583
6.9079	263.7452
6.9133	282.0709
6.9187	315.0428
6.9241	312.5529
6.9295	304.0152
6.9349	303.4013
6.9403	326.816
6.9457	264.6375
6.9511	266.4728
6.9565	265.4336
6.9619	232.8226
6.9673	221.2174
6.9727	206.1676
6.9781	211.2525
6.9835	223.1443
6.9889	233.976
6.9943	227.8902
6.9997	245.965
7.0051	238.2109
7.0105	278.8009
7.0159	280.3659
7.0213	293.2974
7.0267	304.1695
7.0321	318.0735
7.0375	335.3084
7.0429	338.2564
7.0483	376.0593
7.0537	432.7436
7.0591	487.8977
7.0645	606.0305
7.0699	730.485
7.0753	799.1006
7.0807	932.0043
7.0861	1058.9411
7.0915	1126.2584
7.0969	1113.6027
7.1023	1205.7273
7.1077	1326.729
7.1131	1465.2869
7.1185	1742.69
7.1239	2013.8179
7.1293	2193.1465
7.1347	2232.1769
7.1401	2189.608
7.1455	2053.2453
7.1509	1828.6563
7.1563	1602.3627
7.1617	1400.0191
7.1671	1217.9435
7.1725	1157.6995
7.1779	1167.9362
7.1833	1251.6718
7.1887	1384.473
7.1941	1424.9518
7.1995	1401.3458
7.2049	1401.4038
7.2103	1411.2151
7.2157	1525.0084
7.2211	1606.763
7.2265	1721.4731
7.2319	1874.4944
7.2373	2156.4675
7.2427	2748.3165
7.2481	3361.0067
7.2535	4078.9471
7.2589	4759.2998
7.2643	5505.5616
7.2697	5962.2725
7.2751	6371.9627
7.2805	6985.9788
7.2859	7755.1772
7.2913	8692.0658
7.2967	9731.8705
7.3021	10585.1856
7.3075	11072.5175
7.3129	10899.4466
7.3183	10362.1245
7.3237	9390.2632
7.3291	7893.9915
7.3345	6139.1629
7.3399	4643.1532
7.3453	3533.2968
7.3507	2933.6488
7.3561	2767.915
7.3615	2835.9291
7.3669	3194.0628
7.3723	3682.3214
7.3777	4201.6278
7.3831	4604.1118
7.3885	4837.9208
7.3939	4873.2802
7.3993	4796.1441
7.4047	4644.3354
7.4101	4502.4267
7.4155	4474.8997
7.4209	4610.9616
7.4263	4924.845
7.4317	5518.2314
7.4371	6332.7756
7.4425	7239.5579
7.4479	8126.6184
7.4533	8804.1625
7.4587	9779.7756
7.4641	11295.8473
7.4695	14098.4752
7.4749	18110.3068
7.4803	23523.0932
7.4857	29607.7708
7.4911	34787.0038
7.4965	38784.3354
7.5019	41379.2818
7.5073	42385.2183
7.5127	42353.9714
7.5181	40750.6037
7.5235	34296.3942
7.5289	23788.7272
7.5343	12905.6316
7.5397	5347.5487
7.5451	2235.2245
7.5505	1303.7279
7.5559	1019.6269
7.5613	835.5138
7.5667	669.2711
7.5721	553.6642
7.5775	419.6867
7.5829	450.6079
7.5883	422.9925
7.5937	445.0799
7.5991	481.8512
7.6045	538.3529
7.6099	579.991
7.6153	729.8977
7.6207	847.2049
7.6261	988.9861
7.6315	1203.6281
7.6369	1373.2573
7.6423	1459.41
7.6477	1533.6081
7.6531	1537.5212
7.6585	1468.1994
7.6639	1346.2681
7.6693	1213.1686
7.6747	1144.4691
7.6801	1255.9945
7.6855	1416.4732
7.6909	1719.1632
7.6963	2035.0493
7.7017	2359.505
7.7071	2542.6075
7.7125	2464.8253
7.7179	2235.1401
7.7233	1843.206
7.7287	1297.014
7.7341	767.2457
7.7395	435.2852
7.7449	258.1763
7.7503	139.0844
7.7557	61.7023
7.7611	82.3869
7.7665	119.0312
7.7719	121.1259
7.7773	85.9568
7.7827	93.2783
7.7881	56.1062
7.7935	102.0016
7.7989	93.4311
7.8043	78.4171
7.8097	25.7305
7.8151	22.8196
7.8205	45.7321
7.8259	39.6858
7.8313	53.5277
7.8367	52.1793
7.8421	34.5343
7.8475	44.6136
7.8529	65.674
7.8583	54.7969
7.8637	21.6247
7.8691	-17.46
7.8745	-21.7686
7.8799	-24.3862
7.8853	0.9296
7.8907	-25.8617
7.8961	-75.399
7.9015	-47.1083
7.9069	-22.4178
7.9123	-50.465
7.9177	-2.6177
7.9231	13.1844
7.9285	-24.9712
7.9339	-39.8374
7.9393	-38.7767
7.9447	-25.6242
7.9501	-22.443
7.9555	-28.5728
7.9609	-15.8477
7.9663	9.3905
7.9717	-34.8113
7.9771	-11.018
7.9825	-1.8945
7.9879	-24.8577
7.9933	19.5938
7.9987	-30.5762
8.0041	-22.6084
8.0095	-23.8494
8.0149	-1.7701
8.0203	-20.7935
8.0257	-4.6165
8.0311	-11.0926
8.0365	-9.2086
8.0419	-3.4163
8.0473	-10.3451
8.0527	3.6291
8.0581	7.674
8.0635	-14.914
8.0689	-57.2466
8.0743	-33.9924
8.0797	-15.4105
8.0851	-22.4294
8.0905	-1.5781
8.0959	-19.2109
8.1013	-6.63
8.1067	-6.7481
8.1121	-22.2155
8.1175	5.8603
8.1229	-3.3156
8.1283	-8.3254
8.1337	-1.9737
8.1391	-23.8701
8.1445	-22.3204
8.1499	-32.7808
8.1553	-36.9335
8.1607	-25.6586
8.1661	-8.8062
8.1715	-24.7138
8.1769	-8.7677
8.1823	-23.4479
8.1877	8.5316
8.1931	1.2372
8.1985	-22.9936
8.2039	-31.6425
8.2093	-29.1544
8.2147	-29.0722
8.2201	-72.2007
8.2255	-23.0028
8.2309	-28.4226
8.2363	-31.1948
8.2417	10.2
8.2471	8.0246
8.2525	-26.137
8.2579	2.4352
8.2633	-16.4433
8.2687	-1.327
8.2741	17.0674
8.2795	23.4596
8.2849	36.7722
8.2903	24.9932
8.2957	-2.1399
8.3011	-0.6768
8.3065	-25.3188
8.3119	20.0215
8.3173	15.4819
8.3227	23.1641
8.3281	24.8779
8.3335	7.9286
8.3389	42.4773
8.3443	46.7937
8.3497	53.1739
8.3551	24.9585
8.3605	10.6745
8.3659	26.7865
8.3713	22.2835
8.3767	37.7033
8.3821	-8.9623
8.3875	-20.6796
8.3929	-13.7321
8.3983	-4.4865
8.4037	38.13
8.4091	35.0402
8.4145	10.6261
8.4199	43.9821
8.4253	20.1415
8.4307	30.7043
8.4361	17.0777
8.4415	35.9534
8.4469	20.3018
8.4523	11.0487
8.4577	18.4545
8.4631	64.7597
8.4685	56.6931
8.4739	102.812
8.4793	54.0894
8.4847	76.5921
8.4901	52.3285
8.4955	62.8256
8.5009	83.4204
8.5063	57.9796
8.5117	94.6525
8.5171	126.9364
8.5225	87.2475
8.5279	78.0421
8.5333	121.5904
8.5387	117.6026
8.5441	134.9359
8.5495	138.1148
8.5549	196.9305
8.5603	235.2926
8.5657	250.2276
8.5711	250.074
8.5765	212.7116
8.5819	262.8335
8.5873	286.1473
8.5927	312.3546
8.5981	371.3069
8.6035	375.566
8.6089	409.8379
8.6143	488.2359
8.6197	491.3429
8.6251	517.9483
8.6305	565.842
8.6359	566.6714
8.6413	613.4458
8.6467	711.5559
8.6521	866.2924
8.6575	961.7601
8.6629	1007.337
8.6683	1012.5418
8.6737	1034.9813
8.6791	1081.1721
8.6845	1206.4585
8.6899	1363.7654
8.6953	1572.6517
8.7007	1854.4744
8.7061	2046.5115
8.7115	2201.0324
8.7169	2345.0789
8.7223	2616.2061
8.7277	2880.545
8.7331	3005.027
8.7385	3089.6127
8.7439	3331.3013
8.7493	3823.7809
8.7547	4370.4903
8.7601	4974.8553
8.7655	5537.9943
8.7709	5932.4999
8.7763	6308.5715
8.7817	6660.2748
8.7871	7093.8855
8.7925	7680.0764
8.7979	8481.8772
8.8033	10078.6654
8.8087	12753.6583
8.8141	15006.9384
8.8195	16420.7495
8.8249	15769.9621
8.8303	14029.5396
8.8357	12698.7017
8.8411	12287.3422
8.8465	12740.2532
8.8519	14890.541
8.8573	20730.6391
8.8627	29790.5083
8.8681	38285.5508
8.8735	41049.9392
8.8789	37542.3479
8.8843	28445.9735
8.8897	17823.2822
8.8951	9529.8846
8.9005	4783.7449
8.9059	2622.2176
8.9113	1745.05
8.9167	1343.1647
8.9221	1187.1039
8.9275	1037.3336
8.9329	943.4041
8.9383	915.3762
8.9437	831.7979
8.9491	768.9728
8.9545	833.1411
8.9599	804.7505
8.9653	767.5434
8.9707	730.3125
8.9761	735.2786
8.9815	713.417
8.9869	721.2224
8.9923	748.5796
8.9977	733.9604
9.0031	724.8763
9.0085	754.0707
9.0139	762.4123
9.0193	886.5624
9.0247	1076.8192
9.0301	1285.5292
9.0355	1640.6863
9.0409	2073.1101
9.0463	2551.6882
9.0517	3017.6648
9.0571	3364.4595
9.0625	3685.2052
9.0679	3908.8546
9.0733	3738.9465
9.0787	3052.3371
9.0841	2215.3465
9.0895	1447.9096
9.0949	871.7577
9.1003	493.3126
9.1057	308.1497
9.1111	252.2927
9.1165	255.6499
9.1219	253.2124
9.1273	321.9526
9.1327	446.8424
9.1381	664.8886
9.1435	800.5741
9.1489	820.0014
9.1543	757.0255
9.1597	643.9831
9.1651	392.9054
9.1705	246.0827
9.1759	97.3987
9.1813	73.9543
9.1867	30.526
9.1921	26.1175
9.1975	36.3292
9.2029	1.7973
9.2083	26.7372
9.2137	-16.3995
9.2191	6.0611
9.2245	35.7565
9.2299	3.2491
9.2353	-3.9713
9.2407	21.4179
9.2461	-17.1983
9.2515	-37.5715
9.2569	-6.0198
9.2623	12.6675
9.2677	11.9685
9.2731	13.008
9.2785	4.0714
9.2839	13.9714
9.2893	-16.486
9.2947	28.6418
9.3001	3.7987
9.3055	-6.2073
9.3109	-0.9677
9.3163	-13.6451
9.3217	-8.2299
9.3271	-34.9625
9.3325	-33.0605
9.3379	5.4349
9.3433	5.7946
9.3487	-8.3713
9.3541	-12.6569
9.3595	-26.1294
9.3649	-20.065
9.3703	-25.8476
9.3757	-16.1061
9.3811	-2.3274
9.3865	5.9184
9.3919	22.3136
9.3973	-16.8155
9.4027	18.2777
9.4081	8.5481
9.4135	-11.9766
9.4189	33.7104
9.4243	39.9978
9.4297	-21.6892
9.4351	-4.9619
9.4405	43.2036
9.4459	19.9413
9.4513	-12.2269
9.4567	-24.7121
9.4621	6.3431
9.4675	25.8229
9.4729	39.1424
9.4783	25.7428
9.4837	8.4555
9.4891	30.8334
9.4945	-6.225
9.4999	-26.6469
9.5053	16.2702
9.5107	-36.1682
9.5161	-22.5079
9.5215	7.7957
9.5269	-16.4229
9.5323	20.0396
9.5377	13.5521
9.5431	3.8843
9.5485	-21.917
9.5539	-0.807
9.5593	-2.0936
9.5647	-4.6562
9.5701	4.6938
9.5755	-4.349
9.5809	16.3986
9.5863	-4.0201
9.5917	-21.8784
9.5971	-18.2282
9.6025	-26.3734
9.6079	-33.6854
9.6133	-25.897
9.6187	22.5431
9.6241	9.6461
9.6295	-67.3888
9.6349	-77.9475
9.6403	-13.3177
9.6457	3.3222
9.6511	-11.6331
9.6565	1.784
9.6619	-21.2833
9.6673	5.8248
9.6727	17.2509
9.6781	-4.3173
9.6835	18.9888
9.6889	-36.3835
9.6943	-28.3435
9.6997	-34.2897
9.7051	1.599
9.7105	13.8758
9.7159	-5.7091
9.7213	-7.0723
9.7267	-6.5249
9.7321	-25.0195
9.7375	-7.2956
9.7429	11.8767
9.7483	-11.3091
9.7537	17.7398
9.7591	6.2782
9.7645	-55.3047
9.7699	9.0607
9.7753	26.0465
9.7807	-18.4013
9.7861	-31.7832
9.7915	28.8332
9.7969	10.8151
9.8023	3.3819
9.8077	2.3491
9.8131	-11.9882
9.8185	-4.1141
9.8239	17.9144
9.8293	2.6166
9.8347	-5.0369
9.8401	-9.8972
9.8455	1.1099
9.8509	2.2274
9.8563	-21.143
9.8617	-17.8669
9.8671	-26.5586
9.8725	-35.835
9.8779	-0.5942
9.8833	2.0607
9.8887	8.0263
9.8941	-17.5691
9.8995	-8.6721
9.9049	-4.2553
9.9103	19.5896
9.9157	1.8751
9.9211	-19.7853
9.9265	-25.9175
9.9319	45.4316
9.9373	25.6628
9.9427	14.2768
9.9481	16.4901
9.9535	1.8597
9.9589	24.1439
9.9643	29.6527
9.9697	-10.5524
9.9751	-43.8743
9.9805	-2.8485
9.9859	-5.1107
9.9913	13.6786
9.9967	1.95
10.0021	36.6836
10.0075	27.8384
10.0129	28.0905
10.0183	41.5325
10.0237	27.2224
10.0291	6.8358
10.0345	41.9701
10.0399	50.7608
10.0453	55.2253
10.0507	54.2137
10.0561	78.2368
10.0615	25.7172
10.0669	49.9404
10.0723	83.3741
10.0777	73.9823
10.0831	39.2295
10.0885	52.4909
10.0939	60.051
10.0993	23.5053
10.1047	57.8686
10.1101	81.113
10.1155	167.0955
10.1209	258.5166
10.1263	435.032
10.1317	766.9292
10.1371	1337.2278
10.1425	2156.4264
10.1479	3279.9209
10.1533	4582.5156
10.1587	5836.9235
10.1641	6937.4638
10.1695	7390.4417
10.1749	7193.2146
10.1803	6363.1921
10.1857	5275.0462
10.1911	3971.6563
10.1965	2789.5146
10.2019	1717.8321
10.2073	1032.3011
10.2127	584.1548
10.2181	286.8066
10.2235	155.7233
10.2289	79.1775
10.2343	47.3087
10.2397	49.5745
10.2451	10.7307
10.2505	-2.9106
10.2559	-3.1363
10.2613	13.5114
10.2667	5.6262
10.2721	-8.3614
10.2775	7.386
10.2829	29.9862
10.2883	-29.5413
10.2937	-41.3379
10.2991	1.0272
10.3045	5.2107
10.3099	-22.0919
10.3153	2.3928
10.3207	2.3572
10.3261	12.8637
10.3315	7.0827
10.3369	39.4453
10.3423	37.1216
10.3477	-11.0754
10.3531	22.8262
10.3585	1.806
10.3639	3.1909
10.3693	-30.3044
10.3747	-41.4164
10.3801	-15.1895
10.3855	-11.0154
10.3909	-12.2154
10.3963	9.2983
10.4017	25.2978
10.4071	-25.7385
10.4125	4.5893
10.4179	-2.8916
10.4233	-15.204
10.4287	12.6179
10.4341	20.7575
10.4395	10.0247
10.4449	24.6369
10.4503	20.7864
10.4557	-10.6033
10.4611	28.6458
10.4665	-4.4925
10.4719	-35.1216
10.4773	-3.6924
10.4827	-10.1186
10.4881	-15.1284
10.4935	-51.5585
10.4989	-15.0715
10.5043	-2.7384
10.5097	-9.8709
10.5151	-40.6254
10.5205	-17.9483
10.5259	-14.3817
10.5313	25.2245
10.5367	-5.0125
10.5421	6.9339
10.5475	14.9986
10.5529	-4.0532
10.5583	-13.9605
10.5637	14.8408
10.5691	31.842
10.5745	18.2046
10.5799	-15.5033
10.5853	-17.5656
10.5907	-31.4545
10.5961	-34.9653
10.6015	-23.8892
10.6069	-14.4031
10.6123	32.8528
10.6177	-3.4917
10.6231	12.972
10.6285	3.6157
10.6339	48.9014
10.6393	20.4669
10.6447	-3.3213
10.6501	-15.5919
10.6555	11.5772
10.6609	22.7096
10.6663	11.6843
10.6717	-44.8897
10.6771	-31.677
10.6825	-39.9413
10.6879	-27.6225
10.6933	-20.9084
10.6987	-27.1513
10.7041	1.0232
10.7095	59.9434
10.7149	44.6023
10.7203	7.0426
10.7257	-12.4807
10.7311	2.3571
10.7365	-10.129
10.7419	23.6537
10.7473	17.3253
10.7527	14.556
10.7581	11.9653
10.7635	19.3601
10.7689	4.28
10.7743	32.1664
10.7797	2.9732
10.7851	-1.4392
10.7905	4.0919
10.7959	26.1553
10.8013	36.0713
10.8067	5.0169
10.8121	9.6288
10.8175	-34.5735
10.8229	-27.2616
10.8283	-17.2634
10.8337	0.9919
10.8391	14.5437
10.8445	-0.3808
10.8499	-11.9644
10.8553	-10.2309
10.8607	-17.7513
10.8661	-5.6358
10.8715	1.0489
10.8769	-4.1966
10.8823	39.4551
10.8877	37.9755
10.8931	15.3961
10.8985	17.3171
10.9039	18.3028
10.9093	-34.7644
10.9147	-22.2583
10.9201	15.7826
10.9255	9.6293
10.9309	-1.6791
10.9363	-18.0678
10.9417	-4.2149
10.9471	9.8679
10.9525	-12.5413
10.9579	-4.553
10.9633	-12.4766
10.9687	-10.5292
10.9741	-21.349
10.9795	-19.788
10.9849	-5.4835
10.9903	-12.8611
10.9957	36.2215
11.0011	-0.8713
11.0065	-7.6416
11.0119	-10.3621
11.0173	8.8674
11.0227	6.4966
11.0281	29.0317
11.0335	77.7559
11.0389	42.6025
11.0443	-16.1383
11.0497	-10.9692
11.0551	15.9144
11.0605	-10.4963
11.0659	-42.9209
11.0713	-37.3852
11.0767	-19.1331
11.0821	-6.8201
11.0875	-3.038
11.0929	-11.1149
11.0983	-14.5433
11.1037	-28.9011
11.1091	-2.6197
11.1145	-9.9313
11.1199	1.3281
11.1253	-21.247
11.1307	-20.49
11.1361	-11.3109
11.1415	22.9646
11.1469	8.864
11.1523	24.5957
11.1577	-13.7451
11.1631	-15.1715
11.1685	5.2678
11.1739	6.1582
11.1793	19.8611
11.1847	49.3291
11.1901	34.7874
11.1955	-22.7186
11.2009	-4.2946
11.2063	-9.1644
11.2117	-47.6063
11.2171	-47.1508
11.2225	-4.7413
11.2279	-29.59
11.2333	6.7658
11.2387	4.9345
11.2441	-34.4212
11.2495	2.6817
11.2549	47.5751
11.2603	36.7139
11.2657	0.6737
11.2711	-26.9471
11.2765	-22.5618
11.2819	-3.5706
11.2873	-0.9261
11.2927	-18.4834
11.2981	-56.7103
11.3035	-21.0108
11.3089	-3.9272
11.3143	31.2012
11.3197	3.4392
11.3251	-38.9629
11.3305	-41.995
11.3359	-2.0631
11.3413	22.9663
11.3467	23.1675
11.3521	-26.4295
11.3575	-1.8045
11.3629	42.5024
11.3683	11.136
11.3737	-16.5836
11.3791	-40.4832
11.3845	7.3942
11.3899	-6.8033
11.3953	-10.788
11.4007	28.2321
11.4061	16.9316
11.4115	-4.1963
11.4169	24.4887
11.4223	13.6624
11.4277	29.0179
11.4331	33.3951
11.4385	-0.9336
11.4439	-6.1983
11.4493	5.4684
11.4547	13.3655
11.4601	7.7114
11.4655	1.1057
11.4709	-9.2089
11.4763	9.1347
11.4817	14.732
11.4871	6.0699
11.4925	-44.2644
11.4979	-26.1999
11.5033	27.6125
11.5087	41.9541
11.5141	16.72
11.5195	-2.2694
11.5249	13.1202
11.5303	3.6523
11.5357	-7.1148
11.5411	-21.852
11.5465	7.3602
11.5519	-19.8793
11.5573	-38.3609
11.5627	-32.6624
11.5681	-6.7456
11.5735	-35.794
11.5789	-29.7424
11.5843	-38.06
11.5897	14.5845
11.5951	33.2766
11.6005	-7.0862
11.6059	-20.6636
11.6113	2.9703
11.6167	9.0353
11.6221	8.9891
11.6275	55.3493
11.6329	-48.9085
11.6383	23.5613
11.6437	27.9773
11.6491	27.5355
11.6545	-16.8594
11.6599	-6.1718
11.6653	-4.9762
11.6707	-31.0783
11.6761	-14.7138
11.6815	-39.3193
11.6869	28.9355
11.6923	-13.7764
11.6977	-5.4525
11.7031	-27.6504
11.7085	-37.8859
11.7139	2.9247
11.7193	15.3873
11.7247	40.7148
11.7301	16.2205
11.7355	-11.2606
11.7409	1.1989
11.7463	-2.4399
11.7517	-1.3913
11.7571	17.6655
11.7625	-4.5712
11.7679	53.6524
11.7733	36.8091
11.7787	-6.5392
11.7841	-17.463
11.7895	-4.2606
11.7949	-25.1413
11.8003	6.3604
11.8057	-15.1195
11.8111	1.5706
11.8165	8.8424
11.8219	22.4803
11.8273	21.1505
11.8327	4.2781
11.8381	39.4177
11.8435	-1.1459
11.8489	-3.8618
11.8543	11.1872
11.8597	26.0018
11.8651	-19.0038
11.8705	-18.6338
11.8759	-1.8356
11.8813	-9.2087
11.8867	-1.9143
11.8921	12.2838
11.8975	2.3766
11.9029	20.4022
11.9083	-11.1482
11.9137	-6.387
11.9191	28.3608
11.9245	23.2174
11.9299	8.0649
11.9353	18.4065
11.9407	1.6766
11.9461	37.7771
11.9515	14.7972
11.9569	-8.3475
11.9623	-20.8636
11.9677	5.1264
11.9731	-0.3595
11.9785	-24.9463
11.9839	-4.1641
11.9893	19.2616
11.9947	18.541
12.0001	-15.4821
12.0055	-33.0422
12.0109	-44.0271
12.0163	-20.625
12.0217	36.7774
12.0271	11.4187
12.0325	-64.3687
12.0379	-41.2358
12.0433	24.5251
12.0487	10.0963
12.0541	-24.0845
12.0595	-12.8087
12.0649	-41.8002
12.0703	-23.0229
12.0757	43.8189
12.0811	-2.1926
12.0865	-22.5449
12.0919	24.286
12.0973	-20.2526
12.1027	-32.1601
12.1081	-17.6672
12.1135	-24.0502
12.1189	11.3977
12.1243	31.9769
12.1297	45.7174
12.1351	29.627
12.1405	-14.3601
12.1459	3.5554
12.1513	-12.1119
12.1567	-4.6794
12.1621	2.3041
12.1675	23.0198
12.1729	-1.5062
12.1783	-9.9011
12.1837	-5.9636
12.1891	-7.6102
12.1945	-6.9824
12.1999	-26.9523
12.2053	26.1266
12.2107	-10.9158
12.2161	-32.6348
12.2215	2.6941
12.2269	5.5832
12.2323	-32.3649
12.2377	-0.4225
12.2431	19.953
12.2485	-16.7693
12.2539	-28.2243
12.2593	-51.5387
12.2647	-40.2367
12.2701	45.0834
12.2755	14.3399
12.2809	25.7931
12.2863	3.9384
12.2917	28.8522
12.2971	-10.7289
12.3025	-13.2719
12.3079	8.7333
12.3133	18.7116
12.3187	-1.5043
12.3241	0.2675
12.3295	-24.2554
12.3349	-9.1781
12.3403	-12.8573
12.3457	5.0029
12.3511	1.7204
12.3565	51.974
12.3619	38.0014
12.3673	41.116
12.3727	-21.5151
12.3781	-53.6514
12.3835	-30.8568
12.3889	-21.6948
12.3943	-8.6416
12.3997	-34.0327
12.4051	7.4548
12.4105	-7.133
12.4159	-1.4656
12.4213	13.8547
12.4267	-2.4313
12.4321	-37.8269
12.4375	-48.4687
12.4429	12.6578
12.4483	-33.0414
12.4537	25.2593
12.4591	33.7274
12.4645	8.787
12.4699	24.4657
12.4753	-21.6788
12.4807	-30.6759
12.4861	-31.4605
12.4915	15.0634
12.4969	18.9469
12.5023	18.9087
12.5077	2.836
12.5131	18.2769
12.5185	22.6294
12.5239	-5.2991
12.5293	-29.8773
12.5347	7.3904
12.5401	10.7337
12.5455	-15.479
12.5509	15.5569
12.5563	35.914
12.5617	10.4124
12.5671	15.4685
12.5725	38.5164
12.5779	-33.6759
12.5833	16.836
12.5887	15.3798
12.5941	26.1916
12.5995	1.143
12.6049	-9.1991
12.6103	-15.7058
12.6157	33.9744
12.6211	1.4244
12.6265	22.1703
12.6319	57.0976
12.6373	30.369
12.6427	-17.2764
12.6481	-5.6593
12.6535	-0.6944
12.6589	14.529
12.6643	17.5429
12.6697	-1.1438
12.6751	42.6749
12.6805	41.2893
12.6859	8.7648
12.6913	22.3995
12.6967	92.8071
12.7021	47.612
[truncated: 80 more rows]
