# Supplementary material for: Improvement of Peak Integration in Capillary Electrophoresis: Reference Data Set No. 1
Source: Electrophoresis. 2026 Mar 11;47(4):276–94. doi: 10.1002/elps.70077 (PMC13084974; doi:10.1002/elps.70077)
Supplement: Supplementary file 2 — Supporting File 2: elps70077‐sup‐0002‐RawElectropherograms.zip. [file ELPS-47--s002.zip › Raw Electropherograms/com2-type1-sam26-R.csv]

1.9075	0
1.9129	0
1.9183	0
1.9237	0
1.9291	0
1.9345	0
1.9399	0
1.9453	0
1.9507	0
1.9561	0
1.9615	0
1.9669	64.1652
1.9723	-187.0879
1.9777	-113.5756
1.9831	-63.095
1.9885	231.3172
1.9939	616.6712
1.9993	639.215
2.0047	223.5744
2.0101	299.0695
2.0155	629.4976
2.0209	579.171
2.0263	592.1859
2.0317	570.711
2.0371	505.7427
2.0425	428.9327
2.0479	425.9738
2.0533	423.3967
2.0587	406.3811
2.0641	386.7334
2.0695	422.6394
2.0749	406.7575
2.0803	364.7313
2.0857	339.679
2.0911	371.0931
2.0965	394.1829
2.1019	379.3761
2.1073	340.5708
2.1127	376.7007
2.1181	367.4587
2.1235	347.4855
2.1289	341.6658
2.1343	346.7946
2.1397	364.8084
2.1451	352.2964
2.1505	320.9288
2.1559	341.6514
2.1613	348.2857
2.1667	354.6551
2.1721	344.8938
2.1775	281.8107
2.1829	260.4251
2.1883	272.1694
2.1937	277.9432
2.1991	233.904
2.2045	240.6784
2.2099	229.5585
2.2153	218.8229
2.2207	243.5984
2.2261	205.7448
2.2315	191.9022
2.2369	202.103
2.2423	219.4823
2.2477	250.2671
2.2531	212.6648
2.2585	188.7245
2.2639	227.7225
2.2693	155.8461
2.2747	153.1955
2.2801	175.1038
2.2855	169.9788
2.2909	141.428
2.2963	131.4387
2.3017	132.632
2.3071	141.0708
2.3125	161.7358
2.3179	126.273
2.3233	101.9129
2.3287	96.6321
2.3341	42.171
2.3395	73.3663
2.3449	81.6565
2.3503	56.9404
2.3557	81.6913
2.3611	110.2023
2.3665	97.8809
2.3719	71.5572
2.3773	90.241
2.3827	32.4602
2.3881	50.7927
2.3935	98.8357
2.3989	64.1516
2.4043	101.798
2.4097	105.9257
2.4151	74.3298
2.4205	36.8396
2.4259	18.2609
2.4313	70.7116
2.4367	98.698
2.4421	30.7568
2.4475	54.9451
2.4529	58.1291
2.4583	35.0891
2.4637	7.0612
2.4691	21.4684
2.4745	50.3186
2.4799	56.5966
2.4853	34.5843
2.4907	47.6926
2.4961	59.8586
2.5015	77.181
2.5069	98.1639
2.5123	99.8195
2.5177	79.7115
2.5231	54.5027
2.5285	39.933
2.5339	48.8527
2.5393	-6.7693
2.5447	-24.6482
2.5501	5.3081
2.5555	22.5188
2.5609	29.0681
2.5663	37.083
2.5717	39.5179
2.5771	18.7318
2.5825	-13.1726
2.5879	5.521
2.5933	31.4839
2.5987	-0.9185
2.6041	6.0572
2.6095	32.8327
2.6149	39.7191
2.6203	-1.3761
2.6257	-16.8676
2.6311	-9.1881
2.6365	-12.1458
2.6419	-37.9067
2.6473	-0.7151
2.6527	23.5276
2.6581	35.6095
2.6635	41.1499
2.6689	29.3853
2.6743	18.0971
2.6797	16.2801
2.6851	9.7113
2.6905	-55.4216
2.6959	-57.1593
2.7013	-17.3685
2.7067	14.8647
2.7121	-41.7623
2.7175	-71.7904
2.7229	-60.2912
2.7283	-38.8845
2.7337	-72.6664
2.7391	-37.484
2.7445	-10.4927
2.7499	-12.743
2.7553	-28.1889
2.7607	-41.4291
2.7661	-34.7616
2.7715	-9.8696
2.7769	15.3928
2.7823	-30.0057
2.7877	-55.9121
2.7931	-46.4498
2.7985	-14.291
2.8039	-11.5456
2.8093	-45.4133
2.8147	-71.0492
2.8201	-49.3339
2.8255	-28.2746
2.8309	-26.0505
2.8363	-32.0446
2.8417	-33.5877
2.8471	-22.1366
2.8525	-20.9054
2.8579	-26.3883
2.8633	-38.1826
2.8687	-66.3131
2.8741	-56.3257
2.8795	-28.7418
2.8849	-1.0903
2.8903	14.1095
2.8957	-19.6618
2.9011	-58.4641
2.9065	-72.5885
2.9119	-46.0928
2.9173	-28.3994
2.9227	-26.8608
2.9281	-29.0655
2.9335	-14.2685
2.9389	-54.6589
2.9443	-69.2146
2.9497	-57.216
2.9551	-61.1209
2.9605	-73.4839
2.9659	-56.219
2.9713	-38.9207
2.9767	-64.4328
2.9821	-47.5561
2.9875	-33.5653
2.9929	-30.96
2.9983	-40.3259
3.0037	-71.0856
3.0091	-63.1553
3.0145	-43.9977
3.0199	-47.7132
3.0253	-67.2624
3.0307	-82.1648
3.0361	-76.4758
3.0415	-51.6142
3.0469	-59.8886
3.0523	-78.8898
3.0577	-76.5195
3.0631	-51.5461
3.0685	-62.6239
3.0739	-47.1226
3.0793	-20.5386
3.0847	-16.1742
3.0901	-86.7392
3.0955	-116.81
3.1009	-94.3152
3.1063	-55.7198
3.1117	-76.2508
3.1171	-25.6207
3.1225	-32.3295
3.1279	-71.9939
3.1333	-19.9463
3.1387	3.1161
3.1441	20.7271
3.1495	34.1746
3.1549	31.8927
3.1603	27.1945
3.1657	46.1595
3.1711	89.1035
3.1765	138.1929
3.1819	112.2683
3.1873	71.5709
3.1927	54.6482
3.1981	79.6278
3.2035	88.4126
3.2089	123.9898
3.2143	143.906
3.2197	120.2687
3.2251	127.9549
3.2305	116.7769
3.2359	115.9546
3.2413	130.2717
3.2467	84.262
3.2521	89.7275
3.2575	113.7891
3.2629	125.6021
3.2683	114.6544
3.2737	145.2297
3.2791	138.9552
3.2845	85.9632
3.2899	67.7228
3.2953	87.0275
3.3007	103.1882
3.3061	101.0087
3.3115	83.4915
3.3169	73.8157
3.3223	74.8267
3.3277	79.4687
3.3331	74.8465
3.3385	59.1709
3.3439	43.3133
3.3493	41.1611
3.3547	56.485
3.3601	0.1539
3.3655	-9.0267
3.3709	5.2483
3.3763	-3.0654
3.3817	31.2064
3.3871	22.2062
3.3925	19.8571
3.3979	58.7392
3.4033	-1.9622
3.4087	15.5061
3.4141	22.6917
3.4195	-32.2189
3.4249	17.9645
3.4303	67.423
3.4357	73.2599
3.4411	47.363
3.4465	93.8603
3.4519	59.9228
3.4573	50.038
3.4627	84.7499
3.4681	42.0904
3.4735	17.8259
3.4789	76.4883
3.4843	157.8371
3.4897	83.337
3.4951	124.243
3.5005	129.1952
3.5059	95.3565
3.5113	125.3675
3.5167	118.4725
3.5221	80.2192
3.5275	58.6236
3.5329	109.1403
3.5383	100.8925
3.5437	99.72
3.5491	102.9999
3.5545	86.3006
3.5599	69.4032
3.5653	69.855
3.5707	73.4145
3.5761	67.3758
3.5815	81.6871
3.5869	83.6165
3.5923	72.0931
3.5977	54.2932
3.6031	49.6433
3.6085	48.493
3.6139	47.2053
3.6193	38.8611
3.6247	6.3697
3.6301	-0.0959
3.6355	15.982
3.6409	33.9505
3.6463	8.9776
3.6517	38.0771
3.6571	65.029
3.6625	66.9638
3.6679	66.6579
3.6733	42.6482
3.6787	46.4713
3.6841	71.6073
3.6895	60.8483
3.6949	44.9287
3.7003	39.9826
3.7057	45.4292
3.7111	50.7753
3.7165	37.9846
3.7219	31.4727
3.7273	17.5348
3.7327	-20.7805
3.7381	15.3785
3.7435	32.543
3.7489	22.2779
3.7543	3.2639
3.7597	2.2501
3.7651	-2.2096
3.7705	-1.1909
3.7759	8.4032
3.7813	-23.336
3.7867	-22.2491
3.7921	-13.926
3.7975	-22.247
3.8029	-21.6304
3.8083	-6.7118
3.8137	5.2654
3.8191	2.854
3.8245	-10.226
3.8299	-13.3353
3.8353	-12.1571
3.8407	-13.7002
3.8461	-24.4437
3.8515	-20.1429
3.8569	-26.917
3.8623	-36.7604
3.8677	-4.3902
3.8731	10.552
3.8785	13.7095
3.8839	14.9223
3.8893	21.0812
3.8947	-11.6332
3.9001	-19.9527
3.9055	-9.1186
3.9109	-15.0302
3.9163	-8.7707
3.9217	-22.4673
3.9271	-35.3553
3.9325	-15.1718
3.9379	-9.0162
3.9433	25.8201
3.9487	53.1513
3.9541	37.8398
3.9595	65.7354
3.9649	61.7451
3.9703	72.8451
3.9757	140.4435
3.9811	193.9216
3.9865	301.1368
3.9919	508.3047
3.9973	872.0394
4.0027	1454.1377
4.0081	2193.0197
4.0135	3109.7401
4.0189	4186.231
4.0243	5267.6647
4.0297	6491.238
4.0351	7800.1349
4.0405	8917.9054
4.0459	9229.2462
4.0513	9252.5407
4.0567	9002.21
4.0621	8417.0535
4.0675	7384.699
4.0729	5975.5876
4.0783	4778.1811
4.0837	3797.639
4.0891	2742.3808
4.0945	1947.6478
4.0999	1356.4073
4.1053	913.2139
4.1107	589.4437
4.1161	358.4225
4.1215	240.1664
4.1269	184.1722
4.1323	130.3516
4.1377	63.3695
4.1431	52.9467
4.1485	46.4237
4.1539	-1.1393
4.1593	13.851
4.1647	9.375
4.1701	10.7677
4.1755	42.7731
4.1809	65.2218
4.1863	33.3522
4.1917	3.2592
4.1971	2.8487
4.2025	-15.5431
4.2079	-6.6065
4.2133	16.6741
4.2187	29.79
4.2241	-4.1661
4.2295	22.4558
4.2349	25.914
4.2403	0.767
4.2457	31.4682
4.2511	17.6399
4.2565	14.9058
4.2619	24.0156
4.2673	7.8796
4.2727	55.6127
4.2781	66.1578
4.2835	29.8097
4.2889	-15.0915
4.2943	-38.7631
4.2997	-26.0983
4.3051	-2.2085
4.3105	3.1066
4.3159	36.6329
4.3213	27.8995
4.3267	-8.2506
4.3321	-37.8958
4.3375	-43.5658
4.3429	-16.3421
4.3483	-4.6239
4.3537	-32.7181
4.3591	2.6008
4.3645	-11.3648
4.3699	-25.1783
4.3753	-13.7879
4.3807	-71.5095
4.3861	-86.9387
4.3915	-33.2846
4.3969	44.2932
4.4023	-27.32
4.4077	-17.2616
4.4131	0.0635
4.4185	-12.2935
4.4239	-16.6112
4.4293	1.9933
4.4347	11.4768
4.4401	7.2985
4.4455	9.5738
4.4509	9.956
4.4563	20.7094
4.4617	18.9933
4.4671	-34.6879
4.4725	-30.0028
4.4779	12.7823
4.4833	39.4565
4.4887	-5.0658
4.4941	4.5107
4.4995	6.0602
4.5049	-8.0923
4.5103	-26.4326
4.5157	-35.5699
4.5211	-38.5916
4.5265	-46.3136
4.5319	-63.6931
4.5373	-60.5336
4.5427	-27.4771
4.5481	-7.8861
4.5535	-23.1662
4.5589	-0.029
4.5643	-1.3855
4.5697	-11.5319
4.5751	-12.2842
4.5805	0.5333
4.5859	-1.2955
4.5913	-15.0694
4.5967	-24.8014
4.6021	6.5039
4.6075	39.4033
4.6129	34.7525
4.6183	-5.0561
4.6237	-32.6528
4.6291	-67.5461
4.6345	-45.5509
4.6399	6.4704
4.6453	-11.7408
4.6507	-31.9551
4.6561	-33.868
4.6615	-14.5909
4.6669	20.0714
4.6723	32.4446
4.6777	29.684
4.6831	17.9843
4.6885	1.4524
4.6939	-15.6138
4.6993	16.4273
4.7047	49.052
4.7101	15.5569
4.7155	-68.1517
4.7209	-51.4909
4.7263	-9.8421
4.7317	-24.7804
4.7371	-35.546
4.7425	-35.8146
4.7479	-19.7326
4.7533	3.1226
4.7587	-22.8775
4.7641	-8.2951
4.7695	9.1533
4.7749	11.7444
4.7803	39.7175
4.7857	18.3627
4.7911	1.1052
4.7965	1.871
4.8019	-25.6703
4.8073	-26.7994
4.8127	-17.822
4.8181	-11.5661
4.8235	-17.6081
4.8289	-39.9247
4.8343	-38.7493
4.8397	-21.6406
4.8451	-24.5885
4.8505	-11.9262
4.8559	-7.4681
4.8613	-4.0116
4.8667	12.6015
4.8721	-21.6916
4.8775	-16.1733
4.8829	-7.9932
4.8883	-54.1258
4.8937	-31.8733
4.8991	-10.9689
4.9045	3.621
4.9099	20.071
4.9153	25.1734
4.9207	1.9359
4.9261	-15.941
4.9315	-3.378
4.9369	8.5107
4.9423	16.1386
4.9477	5.1434
4.9531	-23.4908
4.9585	-24.7372
4.9639	-23.2746
4.9693	-11.1519
4.9747	12.5589
4.9801	27.7474
4.9855	22.9787
4.9909	-5.4945
4.9963	-41.4494
5.0017	-37.5125
5.0071	11.4221
5.0125	20.5458
5.0179	-4.4625
5.0233	11.0058
5.0287	0.443
5.0341	18.8657
5.0395	29.4016
5.0449	-40.5039
5.0503	23.2884
5.0557	36.7765
5.0611	9.7108
5.0665	22.1092
5.0719	33.8171
5.0773	22.9612
5.0827	2.3053
5.0881	-2.6584
5.0935	41.2963
5.0989	32.3815
5.1043	-1.1499
5.1097	-16.3264
5.1151	-15.0237
5.1205	-28.1798
5.1259	-19.9154
5.1313	16.7331
5.1367	-22.5982
5.1421	2.0725
5.1475	26.3237
5.1529	5.3696
5.1583	-26.9052
5.1637	-48.5755
5.1691	-22.2089
5.1745	23.0314
5.1799	-39.8492
5.1853	-12.8298
5.1907	1.9719
5.1961	-23.9186
5.2015	-33.1799
5.2069	-13.3748
5.2123	2.4348
5.2177	0.5602
5.2231	-18.0529
5.2285	-7.0338
5.2339	17.3035
5.2393	32.3178
5.2447	14.7273
5.2501	-0.1856
5.2555	-0.2703
5.2609	14.5153
5.2663	36.2326
5.2717	23.3655
5.2771	-0.9553
5.2825	-19.8074
5.2879	-14.3678
5.2933	40.1726
5.2987	23.0466
5.3041	-3.6864
5.3095	16.22
5.3149	11.8644
5.3203	17.5144
5.3257	9.3264
5.3311	-16.422
5.3365	4.3164
5.3419	-35.9317
5.3473	-54.6335
5.3527	-16.0933
5.3581	6.9285
5.3635	-9.1969
5.3689	-19.0772
5.3743	-17.0163
5.3797	-44.3073
5.3851	-45.2117
5.3905	-7.9008
5.3959	28.5701
5.4013	-17.998
5.4067	-50.6944
5.4121	-78.0328
5.4175	-84.1458
5.4229	-38.9969
5.4283	-25.1898
5.4337	-18.8949
5.4391	-5.2649
5.4445	21.0431
5.4499	23.152
5.4553	21.2711
5.4607	16.5472
5.4661	3.1543
5.4715	-19.8618
5.4769	-25.0726
5.4823	-24.7671
5.4877	-29.1718
5.4931	-9.4788
5.4985	-8.6336
5.5039	-8.9005
5.5093	8.0382
5.5147	32.335
5.5201	13.7027
5.5255	-17.4078
5.5309	-32.462
5.5363	-16.4265
5.5417	-1.0248
5.5471	-5.0477
5.5525	-24.2884
5.5579	-19.1209
5.5633	24.0111
5.5687	39.8494
5.5741	17.3347
5.5795	2.1254
5.5849	4.3544
5.5903	-10.9704
5.5957	-29.0573
5.6011	-2.1656
5.6065	-2.7037
5.6119	-17.1809
5.6173	-13.2474
5.6227	39.4462
5.6281	24.4631
5.6335	-21.3301
5.6389	-57.4417
5.6443	-43.5035
5.6497	17.2079
5.6551	20.3963
5.6605	6.9459
5.6659	28.842
5.6713	6.3242
5.6767	-18.2701
5.6821	-7.1039
5.6875	44.1583
5.6929	18.8552
5.6983	0.3381
5.7037	1.1232
5.7091	13.186
5.7145	3.2571
5.7199	8.3307
5.7253	15.7475
5.7307	10.8247
5.7361	-16.6685
5.7415	-18.9988
5.7469	4.687
5.7523	30.6032
5.7577	2.9983
5.7631	-17.3724
5.7685	-1.5744
5.7739	20.8902
5.7793	-26.6448
5.7847	-36.3825
5.7901	-26.3205
5.7955	-15.4243
5.8009	-17.9806
5.8063	-1.0062
5.8117	-5.7665
5.8171	-25.5144
5.8225	-32.5654
5.8279	-19.027
5.8333	-6.1193
5.8387	-5.429
5.8441	-11.646
5.8495	56.7335
5.8549	48.1422
5.8603	18.1807
5.8657	35.9532
5.8711	27.8614
5.8765	12.6724
5.8819	20.6441
5.8873	65.4938
5.8927	99.2123
5.8981	89.9682
5.9035	80.02
5.9089	92.3717
5.9143	98.0015
5.9197	96.08
5.9251	86.6909
5.9305	66.2515
5.9359	31.6702
5.9413	68.0258
5.9467	88.7743
5.9521	68.0834
5.9575	49.3411
5.9629	48.0255
5.9683	77.138
5.9737	95.8062
5.9791	29.6012
5.9845	52.919
5.9899	34.0705
5.9953	-7.7423
6.0007	20.0156
6.0061	23.2276
6.0115	16.4955
6.0169	24.2434
6.0223	60.9579
6.0277	39.5626
6.0331	13.1426
6.0385	13.9214
6.0439	57.0874
6.0493	84.3179
6.0547	74.7546
6.0601	78.6944
6.0655	159.164
6.0709	363.6906
6.0763	650.6644
6.0817	1102.0742
6.0871	1796.5076
6.0925	2689.2615
6.0979	3673.568
6.1033	4783.4426
6.1087	5990.8359
6.1141	7072.0689
6.1195	8015.8796
6.1249	8806.5433
6.1303	9431.063
6.1357	9876.8956
6.1411	9935.9699
6.1465	9727.3737
6.1519	9059.4059
6.1573	7656.4025
6.1627	5802.7593
6.1681	3910.9832
6.1735	2370.2772
6.1789	1248.1217
6.1843	632.003
6.1897	327.0408
6.1951	147.4168
6.2005	83.8693
6.2059	34.1896
6.2113	17.8353
6.2167	31.505
6.2221	47.3989
6.2275	40.3429
6.2329	13.4104
6.2383	43.017
6.2437	5.388
6.2491	15.9094
6.2545	22.6047
6.2599	12.6598
6.2653	96.5944
6.2707	97.2527
6.2761	97.846
6.2815	132.9297
6.2869	141.8798
6.2923	84.5761
6.2977	48.2929
6.3031	8.8773
6.3085	27.638
6.3139	-15.3625
6.3193	-32.1804
6.3247	-45.6123
6.3301	-2.8035
6.3355	22.2395
6.3409	25.3381
6.3463	-4.3142
6.3517	-24.9337
6.3571	29.0862
6.3625	-13.4964
6.3679	-13.5898
6.3733	12.6214
6.3787	35.0012
6.3841	9.5328
6.3895	12.9892
6.3949	9.3035
6.4003	-47.2308
6.4057	-52.6218
6.4111	-5.4504
6.4165	21.264
6.4219	-20.176
6.4273	-39.9117
6.4327	10.5574
6.4381	19.6292
6.4435	-41.8161
6.4489	-52.7046
6.4543	-38.4591
6.4597	-8.4666
6.4651	-6.7771
6.4705	-21.9925
6.4759	-18.1804
6.4813	-41.6808
6.4867	-8.522
6.4921	-6.806
6.4975	-42.3879
6.5029	-7.6889
6.5083	9.7005
6.5137	4.6155
6.5191	-4.1859
6.5245	-9.8309
6.5299	-22.9912
6.5353	-47.7762
6.5407	-20.1415
6.5461	1.6306
6.5515	-34.306
6.5569	-32.4639
6.5623	-20.262
6.5677	-24.8962
6.5731	-55.5469
6.5785	-51.2149
6.5839	-21.672
6.5893	-27.6806
6.5947	-46.2455
6.6001	-40.4719
6.6055	2.4816
6.6109	6.2816
6.6163	-5.2795
6.6217	-11.7994
6.6271	-48.6331
6.6325	-32.7635
6.6379	-17.8402
6.6433	-19.2145
6.6487	-17.4782
6.6541	11.0637
6.6595	-1.3756
6.6649	2.8374
6.6703	-8.2439
6.6757	-25.7123
6.6811	-21.583
6.6865	9.0204
6.6919	-7.9035
6.6973	-20.567
6.7027	-33.9034
6.7081	-19.4917
6.7135	26.609
6.7189	10.9697
6.7243	-23.0939
6.7297	-29.7585
6.7351	-15.4521
6.7405	48.6618
6.7459	41.2917
6.7513	25.6099
6.7567	43.1515
6.7621	51.7196
6.7675	40.7499
6.7729	22.3395
6.7783	34.0087
6.7837	42.8524
6.7891	37.3014
6.7945	18.6879
6.7999	56.3126
6.8053	33.4008
6.8107	70.0431
6.8161	72.8866
6.8215	62.4238
6.8269	50.8514
6.8323	41.9911
6.8377	85.7856
6.8431	111.667
6.8485	94.8499
6.8539	127.0776
6.8593	147.08
6.8647	143.8422
6.8701	114.7801
6.8755	148.6541
6.8809	142.0472
6.8863	158.3817
6.8917	178.8064
6.8971	195.3788
6.9025	203.5878
6.9079	265.5611
6.9133	295.4242
6.9187	324.9981
6.9241	371.7574
6.9295	351.2731
6.9349	344.0475
6.9403	370.0933
6.9457	313.816
6.9511	272.2945
6.9565	271.2522
6.9619	241.0623
6.9673	238.2027
6.9727	246.5469
6.9781	264.7638
6.9835	278.6199
6.9889	287.3138
6.9943	238.3787
6.9997	238.0626
7.0051	278.9279
7.0105	248.6871
7.0159	249.7308
7.0213	288.684
7.0267	309.9283
7.0321	312.0012
7.0375	323.7795
7.0429	360.0757
7.0483	417.9474
7.0537	430.2864
7.0591	508.5796
7.0645	601.4941
7.0699	730.6128
7.0753	852.5919
7.0807	935.0704
7.0861	994.0168
7.0915	1159.1779
7.0969	1194.9745
7.1023	1215.7399
7.1077	1353.8025
7.1131	1458.5341
7.1185	1638.0171
7.1239	1864.7926
7.1293	2086.9792
7.1347	2244.0874
7.1401	2264.6503
7.1455	2153.584
7.1509	1977.0933
7.1563	1734.327
7.1617	1475.9557
7.1671	1217.5051
7.1725	1127.1256
7.1779	1168.2043
7.1833	1261.9787
7.1887	1345.3154
7.1941	1447.209
7.1995	1471.5828
7.2049	1483.0808
7.2103	1510.2
7.2157	1531.9432
7.2211	1585.4787
7.2265	1701.6693
7.2319	1889.1025
7.2373	2195.1101
7.2427	2620.7277
7.2481	3184.9971
7.2535	4006.7243
7.2589	4752.459
7.2643	5369.0483
7.2697	5816.3467
7.2751	6385.4854
7.2805	6890.0475
7.2859	7472.8907
7.2913	8477.399
7.2967	9583.5561
7.3021	10442.4722
7.3075	10768.4182
7.3129	11005.2644
7.3183	10550.9976
7.3237	9572.3421
7.3291	8182.403
7.3345	6585.3339
7.3399	4982.0514
7.3453	3728.1437
7.3507	3156.458
7.3561	2845.2491
7.3615	2871.0065
7.3669	3112.5848
7.3723	3587.5931
7.3777	4148.8855
7.3831	4578.913
7.3885	4810.217
7.3939	4867.4
7.3993	4767.4465
7.4047	4630.2697
7.4101	4471.0144
7.4155	4360.7651
7.4209	4524.7392
7.4263	4891.9206
7.4317	5446.0152
7.4371	6202.8045
7.4425	7121.7953
7.4479	7917.7723
7.4533	8572.7338
7.4587	9392.1787
7.4641	10907.0634
7.4695	13429.8349
7.4749	17734.2022
7.4803	22894.6157
7.4857	28343.4846
7.4911	33626.6555
7.4965	37913.9077
7.5019	40553.827
7.5073	42425.1081
7.5127	42938.4375
7.5181	40891.1604
7.5235	35789.0308
7.5289	26062.4063
7.5343	14534.7646
7.5397	6227.9054
7.5451	2528.9476
7.5505	1434.0121
7.5559	1012.472
7.5613	848.2106
7.5667	687.4239
7.5721	577.6647
7.5775	523.6845
7.5829	422.0292
7.5883	414.0213
7.5937	429.2981
7.5991	492.0979
7.6045	529.2142
7.6099	623.2009
7.6153	688.9199
7.6207	823.8588
7.6261	985.4789
7.6315	1152.8394
7.6369	1307.5186
7.6423	1418.6014
7.6477	1515.8784
7.6531	1514.2432
7.6585	1426.8717
7.6639	1329.4667
7.6693	1190.0504
7.6747	1165.83
7.6801	1244.8636
7.6855	1412.0424
7.6909	1736.1252
7.6963	2054.3515
7.7017	2283.6101
7.7071	2420.1861
7.7125	2441.6575
7.7179	2270.8316
7.7233	1842.7605
7.7287	1385.6102
7.7341	817.687
7.7395	433.4371
7.7449	215.0099
7.7503	116.74
7.7557	83.4024
7.7611	99.1557
7.7665	96.2974
7.7719	106.5393
7.7773	70.2182
7.7827	90.9427
7.7881	150.2961
7.7935	133.0749
7.7989	100.2292
7.8043	44.6279
7.8097	52.2151
7.8151	28.6848
7.8205	42.877
7.8259	45.7245
7.8313	33.7513
7.8367	36.7682
7.8421	65.2327
7.8475	48.8663
7.8529	75.9058
7.8583	10.337
7.8637	33.266
7.8691	-8.2225
7.8745	13.3904
7.8799	-0.2976
7.8853	-11.3496
7.8907	14.6199
7.8961	-5.7539
7.9015	-0.1808
7.9069	-5.3552
7.9123	-3.301
7.9177	-15.6993
7.9231	-19.357
7.9285	-14.3562
7.9339	13.2386
7.9393	-16.8506
7.9447	-38.3389
7.9501	-34.894
7.9555	5.2448
7.9609	28.7456
7.9663	9.8125
7.9717	0.3246
7.9771	-24.6204
7.9825	19.5489
7.9879	-11.7867
7.9933	-17.7796
7.9987	-1.8112
8.0041	22.4217
8.0095	-2.3793
8.0149	-36.2715
8.0203	-54.0811
8.0257	-20.8867
8.0311	-25.4092
8.0365	-41.0542
8.0419	-27.0864
8.0473	-0.6283
8.0527	28.2201
8.0581	-11.1052
8.0635	-20.336
8.0689	-22.3181
8.0743	-8.6802
8.0797	5.8034
8.0851	-26.5955
8.0905	19.2687
8.0959	-5.837
8.1013	18.8517
8.1067	-17.6148
8.1121	5.6589
8.1175	-14.2955
8.1229	-37.5785
8.1283	-29.2362
8.1337	-32.4539
8.1391	25.8939
8.1445	15.0604
8.1499	10.2564
8.1553	-0.9216
8.1607	-19.0921
8.1661	-37.4275
8.1715	-13.9557
8.1769	-31.8766
8.1823	-25.075
8.1877	-0.386
8.1931	-0.0189
8.1985	-26.321
8.2039	-26.1442
8.2093	-26.7461
8.2147	5.9326
8.2201	-0.7027
8.2255	-9.1014
8.2309	-43.6361
8.2363	-40.9017
8.2417	-36.4953
8.2471	-54.9595
8.2525	-39.7262
8.2579	-25.6415
8.2633	-45.3775
8.2687	-34.3799
8.2741	14.7134
8.2795	28.7287
8.2849	-2.3253
8.2903	-8.3754
8.2957	22.755
8.3011	-18.1854
8.3065	-15.4092
8.3119	23.4619
8.3173	-0.8439
8.3227	-1.5032
8.3281	11.0626
8.3335	-8.7995
8.3389	-14.5467
8.3443	21.455
8.3497	18.2377
8.3551	-2.2567
8.3605	27.3647
8.3659	6.0297
8.3713	33.1469
8.3767	28.9876
8.3821	41.9616
8.3875	33.4973
8.3929	30.6083
8.3983	-8.1981
8.4037	54.4102
8.4091	17.1881
8.4145	10.5823
8.4199	19.8387
8.4253	0.0199
8.4307	32.8213
8.4361	41.0766
8.4415	-2.4881
8.4469	15.7455
8.4523	11.8444
8.4577	49.0418
8.4631	53.6648
8.4685	45.8414
8.4739	35.0594
8.4793	55.6467
8.4847	67.3314
8.4901	82.4673
8.4955	66.2553
8.5009	89.9108
8.5063	71.7628
8.5117	63.0742
8.5171	80.7729
8.5225	112.819
8.5279	121.2483
8.5333	133.7458
8.5387	134.8878
8.5441	167.6624
8.5495	189.2053
8.5549	222.1822
8.5603	243.0595
8.5657	255.2288
8.5711	255.0744
8.5765	215.0097
8.5819	265.9292
8.5873	289.5985
8.5927	319.7634
8.5981	398.0569
8.6035	438.683
8.6089	479.4923
8.6143	485.8053
8.6197	494.8534
8.6251	553.0195
8.6305	555.045
8.6359	593.4065
8.6413	634.7057
8.6467	756.0487
8.6521	858.4959
8.6575	1001.5491
8.6629	1041.3893
8.6683	1052.9549
8.6737	1080.0427
8.6791	1106.5706
8.6845	1204.4616
8.6899	1342.2866
8.6953	1551.0834
8.7007	1809.095
8.7061	2022.42
8.7115	2198.1764
8.7169	2469.1839
8.7223	2765.7112
8.7277	2905.8765
8.7331	2934.6461
8.7385	3099.4361
8.7439	3379.9657
8.7493	3874.3822
8.7547	4519.3317
8.7601	4996.9948
8.7655	5449.6037
8.7709	6059.5812
8.7763	6385.9244
8.7817	6680.0414
8.7871	6971.5785
8.7925	7746.5329
8.7979	8947.2408
8.8033	10638.3187
8.8087	13052.084
8.8141	15349.7701
8.8195	15977.2451
8.8249	15191.3282
8.8303	13826.4539
8.8357	12656.9709
8.8411	12382.6688
8.8465	12973.8102
8.8519	15309.7855
8.8573	21543.0385
8.8627	30634.081
8.8681	38562.5043
8.8735	41317.6507
8.8789	37079.8502
8.8843	27503.824
8.8897	16903.2691
8.8951	8919.3022
8.9005	4534.2171
8.9059	2522.3932
8.9113	1687.2458
8.9167	1379.9775
8.9221	1127.9886
8.9275	1024.6845
8.9329	993.8233
8.9383	932.0647
8.9437	885.3621
8.9491	829.2947
8.9545	799.2855
8.9599	786.8888
8.9653	739.7167
8.9707	753.6524
8.9761	765.1554
8.9815	779.9099
8.9869	748.3934
8.9923	763.3338
8.9977	751.9814
9.0031	746.6783
9.0085	785.7574
9.0139	835.0211
9.0193	943.1414
9.0247	1167.6261
9.0301	1404.6149
9.0355	1766.1833
9.0409	2211.8952
9.0463	2598.7883
9.0517	3015.9558
9.0571	3490.5845
9.0625	3758.1541
9.0679	3868.4069
9.0733	3563.7341
9.0787	2950.1455
9.0841	2116.7133
9.0895	1331.6947
9.0949	833.7515
9.1003	489.789
9.1057	325.5122
9.1111	263.7459
9.1165	211.7937
9.1219	278.0202
9.1273	291.8718
9.1327	458.7011
9.1381	630.8457
9.1435	770.4027
9.1489	829.2506
9.1543	759.0078
9.1597	552.5964
9.1651	352.8583
9.1705	220.1088
9.1759	98.5984
9.1813	63.6258
9.1867	39.1937
9.1921	38.0483
9.1975	17.0296
9.2029	22.3368
9.2083	39.178
9.2137	66.9844
9.2191	42.6113
9.2245	-24.0745
9.2299	7.0599
9.2353	-15.0968
9.2407	-19.3288
9.2461	-17.9131
9.2515	-13.1086
9.2569	-26.2948
9.2623	-9.9862
9.2677	10.6202
9.2731	18.7594
9.2785	17.1245
9.2839	-11.8548
9.2893	-17.0569
9.2947	-7.6985
9.3001	19.0307
9.3055	-56.8376
9.3109	-26.5803
9.3163	-2.113
9.3217	-21.6224
9.3271	-37.5528
9.3325	-5.6168
9.3379	-15.4698
9.3433	21.2595
9.3487	-2.2093
9.3541	-2.2725
9.3595	19.9702
9.3649	5.6934
9.3703	-17.2538
9.3757	2.5445
9.3811	6.4908
9.3865	-16.9205
9.3919	13.1701
9.3973	-13.9902
9.4027	6.8752
9.4081	32.9872
9.4135	23.1156
9.4189	22.5315
9.4243	49.6076
9.4297	16.429
9.4351	7.0767
9.4405	5.883
9.4459	13.5535
9.4513	-8.6516
9.4567	-26.6179
9.4621	-3.1418
9.4675	37.0046
9.4729	31.173
9.4783	18.9327
9.4837	37.6776
9.4891	-2.988
9.4945	-20.6557
9.4999	-24.0702
9.5053	-15.8979
9.5107	11.4056
9.5161	36.6167
9.5215	3.533
9.5269	-14.2678
9.5323	1.4274
9.5377	46.731
9.5431	-8.5186
9.5485	-6.6201
9.5539	-16.411
9.5593	8.1708
9.5647	7.2333
9.5701	-34.0894
9.5755	-26.8442
9.5809	-8.1895
9.5863	7.9026
9.5917	-20.5456
9.5971	-28.2805
9.6025	28.2237
9.6079	26.9895
9.6133	33.0753
9.6187	38.2915
9.6241	5.4188
9.6295	-14.0873
9.6349	0.0118
9.6403	15.1601
9.6457	11.0886
9.6511	-8.5001
9.6565	-15.1891
9.6619	-49.9669
9.6673	-12.0651
9.6727	2.3814
9.6781	-13.4188
9.6835	-23.759
9.6889	-13.7717
9.6943	1.104
9.6997	-0.2116
9.7051	-12.7833
9.7105	3.4014
9.7159	22.0388
9.7213	-3.6145
9.7267	-3.6047
9.7321	4.0149
9.7375	1.0965
9.7429	-31.5379
9.7483	-16.3675
9.7537	1.1917
9.7591	-1.7898
9.7645	-35.0404
9.7699	-35.475
9.7753	-32.7359
9.7807	29.0271
9.7861	-1.5131
9.7915	0.6564
9.7969	6.2732
9.8023	-5.6092
9.8077	-23.9309
9.8131	-21.9987
9.8185	14.0073
9.8239	-46.1428
9.8293	-22.0752
9.8347	-2.8581
9.8401	-2.8244
9.8455	-34.9576
9.8509	-22.1174
9.8563	-39.163
9.8617	7.2877
9.8671	27.6519
9.8725	-12.3118
9.8779	-3.6504
9.8833	11.2357
9.8887	10.4238
9.8941	25.7484
9.8995	15.0231
9.9049	-29.5841
9.9103	-12.2084
9.9157	-33.7957
9.9211	-20.5961
9.9265	-20.9484
9.9319	-35.9477
9.9373	-8.0348
9.9427	11.397
9.9481	-8.0642
9.9535	10.654
9.9589	30.6299
9.9643	-2.5393
9.9697	30.6232
9.9751	12.5644
9.9805	-16.9879
9.9859	12.9669
9.9913	-6.9402
9.9967	-4.8307
10.0021	12.1114
10.0075	34.3829
10.0129	28.4258
10.0183	30
10.0237	6.8157
10.0291	-1.7284
10.0345	53.4924
10.0399	31.1864
10.0453	15.2909
10.0507	39.8164
10.0561	36.4604
10.0615	57.0813
10.0669	52.5771
10.0723	45.6178
10.0777	19.9884
10.0831	27.1372
10.0885	74.7394
10.0939	70.2317
10.0993	63.526
10.1047	78.7899
10.1101	105.5217
10.1155	120.9485
10.1209	238.6154
10.1263	428.7533
10.1317	814.1952
10.1371	1401.452
10.1425	2279.2846
10.1479	3391.6948
10.1533	4726.5465
10.1587	5925.8863
10.1641	6975.8973
10.1695	7389.5234
10.1749	7145.3195
10.1803	6399.718
10.1857	5207.7023
10.1911	3779.6159
10.1965	2646.5744
10.2019	1677.8808
10.2073	965.0066
10.2127	555.583
10.2181	289.3855
10.2235	204.5498
10.2289	88.6237
10.2343	30.8625
10.2397	-12.4682
10.2451	-1.6543
10.2505	28.9594
10.2559	14.3238
10.2613	17.5343
10.2667	5.5502
10.2721	7.6539
10.2775	-4.3386
10.2829	7.3151
10.2883	19.4515
10.2937	7.9624
10.2991	24.7589
10.3045	20.5302
10.3099	-20.5806
10.3153	-1.8165
10.3207	-8.1306
10.3261	0.7331
10.3315	13.1027
10.3369	-7.1332
10.3423	-17.6766
10.3477	4.2255
10.3531	-24.7154
10.3585	-42.0096
10.3639	6.5633
10.3693	-5.1961
10.3747	-12.3316
10.3801	21.5691
10.3855	-0.8056
10.3909	-23.3602
10.3963	2.1647
10.4017	-0.8022
10.4071	-5.6091
10.4125	14.9643
10.4179	-1.4766
10.4233	-16.7289
10.4287	-11.1047
10.4341	-3.7589
10.4395	-2.0572
10.4449	17.2409
10.4503	-10.8749
10.4557	-34.1602
10.4611	-6.7263
10.4665	21.0374
10.4719	8.9193
10.4773	-15.7802
10.4827	-35.9038
10.4881	23.9318
10.4935	46.3564
10.4989	8.7208
10.5043	46.0664
10.5097	32.0721
10.5151	5.023
10.5205	5.6022
10.5259	8.8636
10.5313	-19.2924
10.5367	-38.9459
10.5421	17.9064
10.5475	19.8665
10.5529	43.6692
10.5583	38.5537
10.5637	21.9002
10.5691	15.4692
10.5745	60.1341
10.5799	-27.1703
10.5853	-1.9666
10.5907	-15.0705
10.5961	-3.0616
10.6015	34.1201
10.6069	8.6522
10.6123	12.8456
10.6177	-7.8989
10.6231	1.6491
10.6285	-0.7951
10.6339	-13.4078
10.6393	-3.2333
10.6447	1.9921
10.6501	-30.2647
10.6555	17.0221
10.6609	12.2994
10.6663	-1.6196
10.6717	-21.9654
10.6771	-18.3638
10.6825	-28.6117
10.6879	-18.8261
10.6933	-17.9272
10.6987	-33.3466
10.7041	3.9223
10.7095	-13.3308
10.7149	-17.2168
10.7203	7.532
10.7257	-9.5841
10.7311	-31.5487
10.7365	-32.3882
10.7419	27.7545
10.7473	41.7223
10.7527	3.3376
10.7581	15.0082
10.7635	2.2971
10.7689	21.5917
10.7743	33.8209
10.7797	14.2325
10.7851	-20.0364
10.7905	10.2978
10.7959	2.52
10.8013	4.245
10.8067	18.6206
10.8121	-34.1333
10.8175	-29.2699
10.8229	8.0661
10.8283	13.8833
10.8337	15.0807
10.8391	-40.4868
10.8445	-35.3696
10.8499	-1.0988
10.8553	9.9917
10.8607	-16.3624
10.8661	-24.9624
10.8715	-21.6391
10.8769	16.4335
10.8823	14.7323
10.8877	8.7142
10.8931	21.0561
10.8985	9.5355
10.9039	5.5261
10.9093	-23.0115
10.9147	-40.9736
10.9201	-12.0068
10.9255	-22.7595
10.9309	-0.6446
10.9363	-9.3743
10.9417	-28.7226
10.9471	-0.5898
10.9525	23.4246
10.9579	7.2199
10.9633	16.7389
10.9687	10.0233
10.9741	41.0037
10.9795	22.3263
10.9849	-2.9718
10.9903	-13.5299
10.9957	20.5213
11.0011	10.5514
11.0065	23.0425
11.0119	45.7772
11.0173	8.6205
11.0227	-28.6287
11.0281	-18.9607
11.0335	-13.8473
11.0389	-8.0722
11.0443	5.4881
11.0497	-5.5514
11.0551	-34.9977
11.0605	-29.1957
11.0659	-5.069
11.0713	6.694
11.0767	21.2313
11.0821	-24.0869
11.0875	-30.5213
11.0929	26.0818
11.0983	37.5434
11.1037	9.7186
11.1091	17.6384
11.1145	-36.6105
11.1199	-24.8319
11.1253	1.3496
11.1307	21.7884
11.1361	10.5468
11.1415	19.9254
11.1469	-0.6487
11.1523	10.3263
11.1577	22.4545
11.1631	25.4138
11.1685	25.3562
11.1739	28.0984
11.1793	50.8667
11.1847	-0.5437
11.1901	-5.6323
11.1955	-12.2027
11.2009	-5.8255
11.2063	-6.758
11.2117	-5.6975
11.2171	40.059
11.2225	5.7148
11.2279	-28.7174
11.2333	-18.8729
11.2387	31.6828
11.2441	-8.0016
11.2495	-33.6827
11.2549	50.6945
11.2603	15.8297
11.2657	-43.6531
11.2711	-45.7412
11.2765	-67.6688
11.2819	-40.7606
11.2873	4.3132
11.2927	7.6717
11.2981	-25.4637
11.3035	-34.9661
11.3089	-14.3213
11.3143	-48.5835
11.3197	-41.8631
11.3251	-68.143
11.3305	-17.7631
11.3359	3.1388
11.3413	-20.6641
11.3467	21.6394
11.3521	21.0879
11.3575	-5.0498
11.3629	-4.5463
11.3683	9.7402
11.3737	-27.7634
11.3791	-30.8782
11.3845	3.4759
11.3899	38.2137
11.3953	-5.7045
11.4007	-8.2431
11.4061	19.2775
11.4115	42.5864
11.4169	13.8708
11.4223	14.1483
11.4277	-5.2481
11.4331	-16.8352
11.4385	-8.5888
11.4439	11.1287
11.4493	75.8979
11.4547	16.4815
11.4601	-20.4545
11.4655	-45.2981
11.4709	-3.6
11.4763	-15.9879
11.4817	-26.9596
11.4871	-11.4881
11.4925	-8.0809
11.4979	-1.0632
11.5033	8.8142
11.5087	1.6034
11.5141	-24.2536
11.5195	7.8871
11.5249	-7.8077
11.5303	6.4573
11.5357	20.7057
11.5411	-0.4572
11.5465	-22.6447
11.5519	-17.5404
11.5573	-2.4866
11.5627	26.3612
11.5681	11.8133
11.5735	-13.3576
11.5789	-12.684
11.5843	5.4715
11.5897	23.7485
11.5951	-5.4529
11.6005	-8.8295
11.6059	-34.3469
11.6113	-7.4579
11.6167	17.6292
11.6221	4.7903
11.6275	-10.7481
11.6329	12.8534
11.6383	-11.0962
11.6437	-14.1986
11.6491	10.2362
11.6545	0.1466
11.6599	9.3198
11.6653	21.9482
11.6707	32.4911
11.6761	11.1588
11.6815	6.4478
11.6869	-12.4478
11.6923	-5.8668
11.6977	-21.5106
11.7031	-13.8018
11.7085	15.8733
11.7139	7.4602
11.7193	-3.3346
11.7247	7.0808
11.7301	-44.8401
11.7355	-13.2944
11.7409	36.0516
11.7463	46.614
11.7517	48.42
11.7571	18.3827
11.7625	-16.6758
11.7679	6.529
11.7733	-17.4331
11.7787	3.5746
11.7841	28.41
11.7895	-9.0194
11.7949	-20.0714
11.8003	6.4193
11.8057	4.0436
11.8111	-24.2642
11.8165	1.0634
11.8219	3.909
11.8273	3.1102
11.8327	-15.3798
11.8381	5.9759
11.8435	-36.6767
11.8489	-3.98
11.8543	28.8046
11.8597	5.2166
11.8651	15.4345
11.8705	8.3005
11.8759	1.7401
11.8813	18.1165
11.8867	-3.9627
11.8921	-15.1882
11.8975	-21.2883
11.9029	1.811
11.9083	-51.3066
11.9137	-9.6098
11.9191	20.4049
11.9245	-11.7374
11.9299	-27.9603
11.9353	0.7737
11.9407	18.85
11.9461	33.7982
11.9515	-21.6382
11.9569	13.1083
11.9623	-7.3621
11.9677	-38.1825
11.9731	21.9046
11.9785	-0.7305
11.9839	-5.7728
11.9893	-31.2982
11.9947	1.8751
12.0001	25.8848
12.0055	23.9464
12.0109	15.546
12.0163	-28.4261
12.0217	-8.4455
12.0271	-22.0364
12.0325	-32.012
12.0379	16.4994
12.0433	19.4899
12.0487	43.5932
12.0541	28.897
12.0595	-37.0981
12.0649	-32.2544
12.0703	-20.9134
12.0757	-23.1491
12.0811	-18.7392
12.0865	24.9478
12.0919	20.1094
12.0973	-25.156
12.1027	-10.7309
12.1081	8.6566
12.1135	-24.3962
12.1189	-7.0529
12.1243	21.7607
12.1297	-20.7218
12.1351	-26.0299
12.1405	25.7053
12.1459	22.2169
12.1513	26.3563
12.1567	12.1808
12.1621	-4.2786
12.1675	-22.3845
12.1729	-47.312
12.1783	4.1704
12.1837	-22.6886
12.1891	-29.6248
12.1945	6.2533
12.1999	24.2799
12.2053	24.0602
12.2107	41.8491
12.2161	36.8062
12.2215	26.6556
12.2269	-10.1757
12.2323	17.0764
12.2377	25.6294
12.2431	34.0869
12.2485	-12.5716
12.2539	-11.2968
12.2593	11.6002
12.2647	24.8303
12.2701	5.5292
12.2755	-49.1668
12.2809	-22.3495
12.2863	-44.5707
12.2917	-42.1513
12.2971	3.7602
12.3025	14.0247
12.3079	17.4225
12.3133	-31.1451
12.3187	-7.3391
12.3241	-30.23
12.3295	-30.911
12.3349	-19.2707
12.3403	-18.256
12.3457	17.0581
12.3511	8.3084
12.3565	-62.8572
12.3619	21.0233
12.3673	-5.7888
12.3727	-29.3448
12.3781	-20.2482
12.3835	5.262
12.3889	23.1971
12.3943	4.8753
12.3997	6.2651
12.4051	16.7342
12.4105	-37.6443
12.4159	13.9
12.4213	28.2774
12.4267	-8.5309
12.4321	-2.5028
12.4375	-7.392
12.4429	-2.7567
12.4483	23.3434
12.4537	-3.9509
12.4591	-21.4054
12.4645	2.6417
12.4699	-25.8816
12.4753	9.4918
12.4807	51.8522
12.4861	-18.264
12.4915	16.1987
12.4969	2.4403
12.5023	1.2234
12.5077	0.6957
12.5131	-2.0711
12.5185	14.9981
12.5239	0.8311
12.5293	26.0031
12.5347	-16.4033
12.5401	8.9723
12.5455	20.1915
12.5509	-12.8166
12.5563	-20.8974
12.5617	14.5436
12.5671	-23.8353
12.5725	-16.584
12.5779	-6.3877
12.5833	17.9574
12.5887	3.2106
12.5941	31.2584
12.5995	23.0491
12.6049	33.999
12.6103	9.1363
12.6157	-11.0941
12.6211	18.3146
12.6265	0.0886
12.6319	19.8605
12.6373	25.6196
12.6427	44.1407
12.6481	-12.4953
12.6535	0.2432
12.6589	23.8765
12.6643	35.4003
12.6697	13.2648
12.6751	52.2236
12.6805	61.4505
12.6859	83.0186
12.6913	52.1626
12.6967	25.1709
12.7021	53.1851
[truncated: 80 more rows]
