# Supplementary material for: Improvement of Peak Integration in Capillary Electrophoresis: Reference Data Set No. 1
Source: Electrophoresis. 2026 Mar 11;47(4):276–94. doi: 10.1002/elps.70077 (PMC13084974; doi:10.1002/elps.70077)
Supplement: Supplementary file 2 — Supporting File 2: elps70077‐sup‐0002‐RawElectropherograms.zip. [file ELPS-47--s002.zip › Raw Electropherograms/com2-type1-sam27-R.csv]

1.9075	0
1.9129	0
1.9183	0
1.9237	0
1.9291	0
1.9345	0
1.9399	0
1.9453	0
1.9507	0
1.9561	-75.1679
1.9615	-118.1543
1.9669	-64.0304
1.9723	53.172
1.9777	534.0872
1.9831	734.3486
1.9885	531.0905
1.9939	170.2959
1.9993	553.4379
2.0047	632.2277
2.0101	578.4349
2.0155	542.4972
2.0209	548.3603
2.0263	518.2763
2.0317	467.0668
2.0371	418.0267
2.0425	404.0729
2.0479	421.1648
2.0533	422.1037
2.0587	406.8112
2.0641	399.3385
2.0695	353.1215
2.0749	359.1327
2.0803	394.4961
2.0857	389.0021
2.0911	381.5127
2.0965	366.0851
2.1019	373.292
2.1073	422.603
2.1127	358.7832
2.1181	328.3581
2.1235	349.9932
2.1289	389.0859
2.1343	311.415
2.1397	281.9848
2.1451	296.2709
2.1505	320.3889
2.1559	318.1383
2.1613	319.0884
2.1667	308.1049
2.1721	283.5674
2.1775	295.9998
2.1829	297.716
2.1883	313.3436
2.1937	333.0572
2.1991	272.136
2.2045	264.8932
2.2099	267.7487
2.2153	255.2433
2.2207	235.8418
2.2261	215.3972
2.2315	201.755
2.2369	197.5566
2.2423	201.6573
2.2477	207.5745
2.2531	193.7055
2.2585	165.1879
2.2639	146.2429
2.2693	156.6324
2.2747	159.6833
2.2801	152.846
2.2855	149.9284
2.2909	163.4257
2.2963	173.7039
2.3017	168.3199
2.3071	138.2737
2.3125	101.846
2.3179	75.306
2.3233	82.1249
2.3287	130.6505
2.3341	130.4538
2.3395	145.906
2.3449	162.1746
2.3503	156.4309
2.3557	133.6873
2.3611	140.5915
2.3665	119.5297
2.3719	53.4218
2.3773	57.4416
2.3827	47.0395
2.3881	44.9773
2.3935	57.1781
2.3989	40.5854
2.4043	46.338
2.4097	63.7663
2.4151	78.5955
2.4205	75.4522
2.4259	88.8563
2.4313	79.0924
2.4367	50.9269
2.4421	48.4922
2.4475	23.6196
2.4529	21.0349
2.4583	42.0568
2.4637	58.4024
2.4691	47.4794
2.4745	63.1942
2.4799	91.1879
2.4853	84.6045
2.4907	29.6389
2.4961	-4.8134
2.5015	-14.7688
2.5069	-8.2789
2.5123	40.5354
2.5177	89.7939
2.5231	84.4555
2.5285	0.8335
2.5339	-0.123
2.5393	11.2685
2.5447	15.4032
2.5501	17.8571
2.5555	62.5298
2.5609	20.0321
2.5663	-20.492
2.5717	6.042
2.5771	51.2332
2.5825	41.8166
2.5879	16.7461
2.5933	13.2864
2.5987	53.4554
2.6041	-9.0586
2.6095	-29.8322
2.6149	22.8033
2.6203	29.857
2.6257	25.3948
2.6311	21.2371
2.6365	15.242
2.6419	-1.3013
2.6473	9.2991
2.6527	-1.9404
2.6581	-8.4591
2.6635	51.0189
2.6689	17.6431
2.6743	6.6342
2.6797	14.644
2.6851	-3.9424
2.6905	21.7275
2.6959	3.2298
2.7013	-33.2963
2.7067	-33.6012
2.7121	-16.4515
2.7175	-20.4026
2.7229	-29.6078
2.7283	-17.7431
2.7337	25.6683
2.7391	7.173
2.7445	-19.098
2.7499	-14.0269
2.7553	-56.4938
2.7607	-87.1157
2.7661	-68.6168
2.7715	-4.5239
2.7769	3.569
2.7823	-36.4609
2.7877	-66.0785
2.7931	-49.6367
2.7985	11.1061
2.8039	3.0485
2.8093	-36.5803
2.8147	-62.5059
2.8201	-26.1288
2.8255	-64.4365
2.8309	-59.2914
2.8363	-30.8622
2.8417	-109.5228
2.8471	-62.4894
2.8525	-44.4968
2.8579	-69.851
2.8633	-67.6631
2.8687	-47.4761
2.8741	-45.2911
2.8795	-51.4032
2.8849	-39.3953
2.8903	-20.3829
2.8957	-5.8649
2.9011	-11.2452
2.9065	-42.0079
2.9119	-23.3443
2.9173	-14.32
2.9227	-28.7182
2.9281	-62.3001
2.9335	-71.9354
2.9389	-63.8008
2.9443	-54.7329
2.9497	-52.0236
2.9551	-35.7724
2.9605	-63.9505
2.9659	-79.2059
2.9713	-58.7382
2.9767	-81.817
2.9821	-61.0317
2.9875	-41.2854
2.9929	-49.8934
2.9983	-69.7093
3.0037	-43.4011
3.0091	-13.2114
3.0145	-12.5386
3.0199	-61.3686
3.0253	-56.5544
3.0307	-79.421
3.0361	-114.4789
3.0415	-68.0399
3.0469	-75.0918
3.0523	-40.4843
3.0577	1.6767
3.0631	-50.0984
3.0685	-45.97
3.0739	-53.1809
3.0793	-71.2426
3.0847	-72.6448
3.0901	-75.1747
3.0955	-104.4523
3.1009	-124.6884
3.1063	-87.6928
3.1117	-15.9233
3.1171	4.2398
3.1225	-14.6363
3.1279	-39.501
3.1333	-25.9253
3.1387	5.7426
3.1441	15.6486
3.1495	-13.2442
3.1549	-17.0295
3.1603	20.9855
3.1657	65.3007
3.1711	85.8588
3.1765	68.1436
3.1819	74.4012
3.1873	94.4211
3.1927	104.9664
3.1981	68.5034
3.2035	49.5479
3.2089	75.781
3.2143	122.8581
3.2197	109.3581
3.2251	120.0368
3.2305	96.966
3.2359	58.184
3.2413	87.5034
3.2467	125.7705
3.2521	108.3385
3.2575	69.4502
3.2629	92.1654
3.2683	112.6157
3.2737	109.8952
3.2791	101.0615
3.2845	113.576
3.2899	127.3076
3.2953	86.5838
3.3007	48.7622
3.3061	73.4692
3.3115	29.6629
3.3169	9.2702
3.3223	-0.8158
3.3277	-19.8718
3.3331	2.2894
3.3385	26.6948
3.3439	43.238
3.3493	47.9239
3.3547	39.3248
3.3601	16.79
3.3655	1.5055
3.3709	-2.9791
3.3763	-32.0046
3.3817	-23.8248
3.3871	19.2527
3.3925	73.2884
3.3979	79.419
3.4033	68.7399
3.4087	57.847
3.4141	40.4842
3.4195	-2.7488
3.4249	55.9258
3.4303	71.5209
3.4357	24.084
3.4411	-5.6935
3.4465	19.8933
3.4519	57.8693
3.4573	70.9723
3.4627	30.321
3.4681	36.0587
3.4735	54.5923
3.4789	54.059
3.4843	17.5449
3.4897	46.2524
3.4951	44.5231
3.5005	34.6116
3.5059	58.9745
3.5113	65.8432
3.5167	82.5899
3.5221	87.3599
3.5275	63.7765
3.5329	67.8366
3.5383	79.839
3.5437	72.2803
3.5491	38.6186
3.5545	37.7422
3.5599	47.2401
3.5653	62.6803
3.5707	69.9849
3.5761	28.6466
3.5815	55.1023
3.5869	65.5536
3.5923	34.768
3.5977	43.1166
3.6031	59.7503
3.6085	37.537
3.6139	-3.4682
3.6193	27.4747
3.6247	34.2001
3.6301	36.2951
3.6355	57.5123
3.6409	112.7577
3.6463	72.2412
3.6517	34.3452
3.6571	23.1996
3.6625	25.8173
3.6679	44.1494
3.6733	52.4909
3.6787	49.7173
3.6841	39.2267
3.6895	3.4408
3.6949	9.8431
3.7003	29.7708
3.7057	19.1698
3.7111	4.3605
3.7165	10.7655
3.7219	3.1507
3.7273	-44.9193
3.7327	-68.7032
3.7381	-33.4979
3.7435	-3.1928
3.7489	-16.1597
3.7543	-8.8948
3.7597	-15.5834
3.7651	-36.0074
3.7705	-63.759
3.7759	-81.7492
3.7813	-52.3278
3.7867	-26.5293
3.7921	-32.3137
3.7975	-60.9373
3.8029	-59.9849
3.8083	-32.5038
3.8137	-9.5904
3.8191	-50.9285
3.8245	-62.6489
3.8299	-49.5834
3.8353	-26.988
3.8407	-13.0152
3.8461	15.8302
3.8515	35.3224
3.8569	24.2643
3.8623	-28.7703
3.8677	-14.8983
3.8731	-13.4515
3.8785	-15.795
3.8839	9.8957
3.8893	-3.8041
3.8947	-19.9009
3.9001	-14.8244
3.9055	15.5949
3.9109	-9.9865
3.9163	-7.3275
3.9217	2.4639
3.9271	-10.6401
3.9325	-24.9463
3.9379	-2.26
3.9433	47.2888
3.9487	88.9916
3.9541	33.3354
3.9595	74.9044
3.9649	104.5302
3.9703	67.7388
3.9757	80.551
3.9811	228.2322
3.9865	445.0886
3.9919	705.631
3.9973	1050.6121
4.0027	1643.4448
4.0081	2416.2113
4.0135	3374.1517
4.0189	4598.5367
4.0243	5918.8441
4.0297	7139.5087
4.0351	8144.1564
4.0405	8833.8768
4.0459	9393.3446
4.0513	9426.0324
4.0567	8859.6189
4.0621	7771.0524
4.0675	6727.9189
4.0729	5535.2835
4.0783	4308.1856
4.0837	3270.1842
4.0891	2383.3342
4.0945	1685.4709
4.0999	1149.5156
4.1053	755.6073
4.1107	457.3478
4.1161	293.7482
4.1215	209.0613
4.1269	154.8729
4.1323	116.7867
4.1377	63.8062
4.1431	29.1179
4.1485	34.9317
4.1539	43.8644
4.1593	16.9831
4.1647	10.344
4.1701	34.5954
4.1755	-1.3318
4.1809	-3.897
4.1863	9.1527
4.1917	14.7454
4.1971	-7.1946
4.2025	14.3104
4.2079	22.9692
4.2133	18.6597
4.2187	54.8347
4.2241	27.6269
4.2295	-6.4783
4.2349	-18.8174
4.2403	0.089
4.2457	21.6721
4.2511	20.5034
4.2565	3.9803
4.2619	-5.1564
4.2673	2.5246
4.2727	-31.9781
4.2781	-72.4337
4.2835	-57.1463
4.2889	-25.027
4.2943	6.1735
4.2997	17.692
4.3051	1.0713
4.3105	14.5784
4.3159	17.6576
4.3213	-0.6059
4.3267	-22.106
4.3321	52.6913
4.3375	68.9386
4.3429	52.1836
4.3483	32.3989
4.3537	-3.9139
4.3591	-30.4612
4.3645	-26.9964
4.3699	0.2401
4.3753	-7.7459
4.3807	-1.6593
4.3861	13.8949
4.3915	21.5331
4.3969	-6.1375
4.4023	26.3224
4.4077	23.3298
4.4131	-17.21
4.4185	-7.1958
4.4239	-41.6936
4.4293	-49.993
4.4347	-16.5239
4.4401	33.4219
4.4455	47.7324
4.4509	18.5424
4.4563	-21.9356
4.4617	-25.6106
4.4671	-17.7314
4.4725	-10.4367
4.4779	-4.4538
4.4833	-0.3948
4.4887	-16.5571
4.4941	-10.5509
4.4995	4.0098
4.5049	1.0691
4.5103	-30.2572
4.5157	-39.8114
4.5211	-32.205
4.5265	-25.9381
4.5319	-54.229
4.5373	-20.6981
4.5427	9.3632
4.5481	-2.5388
4.5535	20.3467
4.5589	12.579
4.5643	4.3979
4.5697	9.6644
4.5751	-0.5809
4.5805	13.2779
4.5859	37.2718
4.5913	49.3948
4.5967	18.6455
4.6021	10.1756
4.6075	-3.3992
4.6129	-14.2542
4.6183	19.1269
4.6237	8.8023
4.6291	-1.3104
4.6345	1.073
4.6399	1.0328
4.6453	-49.7314
4.6507	-54.0976
4.6561	-12.1688
4.6615	28.709
4.6669	17.5202
4.6723	-12.3927
4.6777	-24.2945
4.6831	6.3904
4.6885	-2.3049
4.6939	2.7334
4.6993	0.6815
4.7047	-27.775
4.7101	1.8977
4.7155	13.5103
4.7209	11.4556
4.7263	6.4201
4.7317	-16.6158
4.7371	-3.1127
4.7425	14.3972
4.7479	7.9786
4.7533	-15.5787
4.7587	-32.1204
4.7641	-28.7242
4.7695	-9.0433
4.7749	-6.0107
4.7803	14.6551
4.7857	21.6286
4.7911	1.5223
4.7965	-30.8134
4.8019	-39.2885
4.8073	-26.7542
4.8127	-9.6933
4.8181	-16.9951
4.8235	-17.9151
4.8289	-23.4779
4.8343	-27.8571
4.8397	-18.8268
4.8451	-57.8071
4.8505	-46.7819
4.8559	-8.8716
4.8613	-14.1601
4.8667	-7.8532
4.8721	24.5759
4.8775	50.1022
4.8829	27.2123
4.8883	-10.3565
4.8937	-6.3564
4.8991	0.4503
4.9045	-31.3003
4.9099	-44.2224
4.9153	-9.9363
4.9207	26.0859
4.9261	18.6302
4.9315	-35.8764
4.9369	-43.5422
4.9423	-20.821
4.9477	-0.0991
4.9531	-27.8715
4.9585	-37.8101
4.9639	-42.1459
4.9693	-45.2885
4.9747	-25.7552
4.9801	-10.8698
4.9855	-26.3553
4.9909	-65.1215
4.9963	-73.9797
5.0017	-28.1061
5.0071	-0.8449
5.0125	-22.698
5.0179	-78.4847
5.0233	4.73
5.0287	32.3188
5.0341	-8.1397
5.0395	-19.1534
5.0449	-23.0036
5.0503	25.8436
5.0557	73.6283
5.0611	33.6836
5.0665	15.3296
5.0719	18.4986
5.0773	33.7582
5.0827	46.2518
5.0881	17.805
5.0935	-8.5627
5.0989	-1.4151
5.1043	49.2677
5.1097	53.7406
5.1151	17.776
5.1205	-4.2624
5.1259	16.7279
5.1313	6.4696
5.1367	2.405
5.1421	15.4807
5.1475	29.7777
5.1529	-24.9945
5.1583	-28.2205
5.1637	-22.5141
5.1691	-28.5183
5.1745	-9.3163
5.1799	14.9466
5.1853	25.5513
5.1907	14.3311
5.1961	-15.7941
5.2015	-34.4172
5.2069	-34.245
5.2123	-17.1565
5.2177	9.0301
5.2231	40.5907
5.2285	0.8792
5.2339	-66.795
5.2393	-47.4787
5.2447	-0.999
5.2501	-2.2499
5.2555	-23.7383
5.2609	-6.7311
5.2663	-18.9382
5.2717	-24.7515
5.2771	-23.5584
5.2825	-22.1407
5.2879	-4.0082
5.2933	-14.8199
5.2987	-10.5716
5.3041	39.7416
5.3095	11.5876
5.3149	1.6451
5.3203	4.6221
5.3257	3.3972
5.3311	1.5007
5.3365	28.0081
5.3419	42.3677
5.3473	18.7946
5.3527	-15.0301
5.3581	3.8517
5.3635	2.6116
5.3689	-42.0368
5.3743	-54.9656
5.3797	-20.137
5.3851	-2.7968
5.3905	-19.9312
5.3959	-31.9722
5.4013	-27.3185
5.4067	10.8953
5.4121	46.2656
5.4175	-0.5714
5.4229	3.0547
5.4283	8.774
5.4337	-5.4303
5.4391	-36.5719
5.4445	-3.5132
5.4499	-1.0229
5.4553	-18.401
5.4607	-5.3484
5.4661	9.9995
5.4715	14.6011
5.4769	14.64
5.4823	14.6413
5.4877	-16.5559
5.4931	-44.3197
5.4985	-55.9535
5.5039	-49.5926
5.5093	-52.9449
5.5147	-19.4675
5.5201	1.8755
5.5255	-20.7485
5.5309	-16.5365
5.5363	2.1073
5.5417	11.1238
5.5471	6.3376
5.5525	25.8972
5.5579	3.6052
5.5633	-12.5609
5.5687	-3.7782
5.5741	-11.301
5.5795	-54.6341
5.5849	-55.6251
5.5903	-7.7138
5.5957	10.5696
5.6011	25.8223
5.6065	15.3351
5.6119	-14.4649
5.6173	-31.6193
5.6227	-49.7083
5.6281	-37.8375
5.6335	-9.7215
5.6389	-2.8058
5.6443	7.0276
5.6497	-22.1318
5.6551	-53.5271
5.6605	-26.4548
5.6659	-6.8329
5.6713	-3.4421
5.6767	-0.4656
5.6821	12.0647
5.6875	-22.9103
5.6929	-29.0974
5.6983	-15.4634
5.7037	-1.8635
5.7091	19.0585
5.7145	32.1548
5.7199	17.6166
5.7253	-24.7979
5.7307	-25.3822
5.7361	-25.417
5.7415	-14.815
5.7469	9.5785
5.7523	14.7863
5.7577	-29.2787
5.7631	-53.3409
5.7685	-37.0558
5.7739	-40.9972
5.7793	-24.0711
5.7847	-0.0441
5.7901	15.6225
5.7955	6.9072
5.8009	6.7263
5.8063	16.5276
5.8117	33.414
5.8171	50.2188
5.8225	43.0003
5.8279	35.3311
5.8333	28.4248
5.8387	13.2639
5.8441	13.5333
5.8495	-3.2379
5.8549	-17.3866
5.8603	5.7384
5.8657	18.0598
5.8711	22.5697
5.8765	23.9722
5.8819	30.5985
5.8873	66.666
5.8927	57.2525
5.8981	51.2929
5.9035	88.7195
5.9089	63.5879
5.9143	62.5852
5.9197	55.1221
5.9251	29.4179
5.9305	82.8076
5.9359	62.2164
5.9413	28.0704
5.9467	29.5098
5.9521	48.7329
5.9575	42.3716
5.9629	15.4061
5.9683	-8.2022
5.9737	23.133
5.9791	25.7311
5.9845	30.5215
5.9899	37.7797
5.9953	8.7369
6.0007	-2.4162
6.0061	-4.5739
6.0115	9.4009
6.0169	53.4059
6.0223	11.6088
6.0277	-6.5304
6.0331	4.5129
6.0385	-2.611
6.0439	2.0554
6.0493	48.2311
6.0547	112.1509
6.0601	159.3382
6.0655	235.1571
6.0709	464.1343
6.0763	850.4251
6.0817	1397.9786
6.0871	2131.3035
6.0925	3111.9562
6.0979	4239.9852
6.1033	5429.8972
6.1087	6663.0409
6.1141	7785.8493
6.1195	8776.453
6.1249	9584.7284
6.1303	10083.8753
6.1357	10466.5061
6.1411	10506.0922
6.1465	9937.5056
6.1519	8668.436
6.1573	6738.041
6.1627	4714.1204
6.1681	2917.5307
6.1735	1593.1638
6.1789	858.6661
6.1843	377.7748
6.1897	139.6616
6.1951	75.0789
6.2005	44.3739
6.2059	20.0003
6.2113	38.6142
6.2167	9.0566
6.2221	-26.8384
6.2275	26.5841
6.2329	5.2653
6.2383	19.6536
6.2437	13.7352
6.2491	14.6937
6.2545	65.3824
6.2599	29.566
6.2653	41.972
6.2707	88.4031
6.2761	100.1123
6.2815	72.3587
6.2869	69.6363
6.2923	66.4442
6.2977	45.0871
6.3031	-12.6886
6.3085	-21.3423
6.3139	-33.2596
6.3193	-39.2545
6.3247	-23.3973
6.3301	-3.8674
6.3355	23.0717
6.3409	3.1773
6.3463	0.3857
6.3517	23.0975
6.3571	26.1331
6.3625	-6.5902
6.3679	25.3986
6.3733	-8.7426
6.3787	-17.2331
6.3841	9.9771
6.3895	-15.7458
6.3949	-5.8259
6.4003	-18.3935
6.4057	-4.698
6.4111	-3.4781
6.4165	-55.8965
6.4219	-36.4228
6.4273	34.6162
6.4327	25.9546
6.4381	-11.3332
6.4435	-20.2073
6.4489	-26.1212
6.4543	-3.3857
6.4597	-1.7494
6.4651	16.8057
6.4705	-25.7835
6.4759	-64.7559
6.4813	-41.8941
6.4867	7.0309
6.4921	25.2464
6.4975	-6.6817
6.5029	3.9035
6.5083	-26.9904
6.5137	-10.4905
6.5191	-11.3105
6.5245	-24.8744
6.5299	16.6935
6.5353	-15.0131
6.5407	-29.3089
6.5461	-9.1501
6.5515	15.7957
6.5569	9.0053
6.5623	-11.9546
6.5677	-48.9446
6.5731	-37.6953
6.5785	-42.6399
6.5839	-16.9552
6.5893	-39.9613
6.5947	18.526
6.6001	-12.6946
6.6055	-22.1878
6.6109	-5.2916
6.6163	10.2212
6.6217	-49.1111
6.6271	-26.5989
6.6325	-34.1481
6.6379	-22.8573
6.6433	-27.5541
6.6487	6.1188
6.6541	-41.4869
6.6595	-9.0587
6.6649	28.0416
6.6703	23.2845
6.6757	-54.8339
6.6811	-69.2875
6.6865	-3.9233
6.6919	21.2756
6.6973	56.6481
6.7027	13.4763
6.7081	6.2775
6.7135	-9.0617
6.7189	55.3577
6.7243	45.8518
6.7297	62.5539
6.7351	18.7277
6.7405	15.6572
6.7459	-19.5147
6.7513	19.8111
6.7567	43.2769
6.7621	30.6899
6.7675	19.208
6.7729	23.1929
6.7783	41.8856
6.7837	66.0927
6.7891	58.469
6.7945	70.0888
6.7999	47.1621
6.8053	77.9729
6.8107	80.9908
6.8161	113.6243
6.8215	109.9338
6.8269	97.3946
6.8323	104.8385
6.8377	123.5914
6.8431	157.0146
6.8485	223.811
6.8539	200.4719
6.8593	183.9043
6.8647	209.319
6.8701	201.9009
6.8755	197.27
6.8809	206.4865
6.8863	240.674
6.8917	264.5424
6.8971	268.5199
6.9025	275.3978
6.9079	305.9995
6.9133	336.9153
6.9187	404.1095
6.9241	446.172
6.9295	397.4944
6.9349	383.708
6.9403	389.8249
6.9457	371.4589
6.9511	360.7215
6.9565	299.5294
6.9619	304.9416
6.9673	246.3664
6.9727	284.1509
6.9781	266.6829
6.9835	302.3929
6.9889	310.5158
6.9943	308.1134
6.9997	300.8016
7.0051	302.8063
7.0105	296.833
7.0159	278.1042
7.0213	270.3603
7.0267	349.0473
7.0321	393.612
7.0375	387.9941
7.0429	398.624
7.0483	456.4752
7.0537	498.2441
7.0591	567.7613
7.0645	684.28
7.0699	797.9003
7.0753	895.2155
7.0807	1048.0853
7.0861	1169.8721
7.0915	1247.3005
7.0969	1283.9166
7.1023	1320.885
7.1077	1410.7942
7.1131	1534.7474
7.1185	1754.6838
7.1239	2020.1783
7.1293	2249.8243
7.1347	2357.2931
7.1401	2313.2045
7.1455	2152.391
7.1509	1944.2281
7.1563	1672.4888
7.1617	1449.8717
7.1671	1280.8316
7.1725	1267.7098
7.1779	1248.3222
7.1833	1311.4753
7.1887	1400.1636
7.1941	1482.9042
7.1995	1530.8647
7.2049	1534.9668
7.2103	1564.6409
7.2157	1599.4514
7.2211	1618.4908
7.2265	1748.9927
7.2319	1936.3262
7.2373	2320.9245
7.2427	2685.4204
7.2481	3314.3311
7.2535	4101.5535
7.2589	4827.4069
7.2643	5490.0313
7.2697	6077.0325
7.2751	6507.0094
7.2805	7013.454
7.2859	7798.2198
7.2913	8744.7133
7.2967	9618.3549
7.3021	10519.6079
7.3075	11144.6492
7.3129	11106.2417
7.3183	10526.0507
7.3237	9416.6417
7.3291	7855.1774
7.3345	6235.9831
7.3399	4673.0209
7.3453	3658.2882
7.3507	3081.4542
7.3561	2830.8174
7.3615	2901.8875
7.3669	3206.8352
7.3723	3706.9115
7.3777	4254.348
7.3831	4721.121
7.3885	4982.9397
7.3939	4970.5172
7.3993	4770.6483
7.4047	4576.9667
7.4101	4394.9519
7.4155	4466.044
7.4209	4656.0435
7.4263	4949.6127
7.4317	5566.6627
7.4371	6345.2645
7.4425	7220.3914
7.4479	7945.0865
7.4533	8696.121
7.4587	9619.1985
7.4641	11156.7248
7.4695	14066.9257
7.4749	18180.9468
7.4803	23168.3408
7.4857	28860.7516
7.4911	34132.733
7.4965	38148.8197
7.5019	41685.4817
7.5073	43274.6084
7.5127	43022.8433
7.5181	41207.0566
7.5235	34554.0999
7.5289	24222.0733
7.5343	13243.9365
7.5397	5600.0976
7.5451	2365.165
7.5505	1361.6588
7.5559	1067.2089
7.5613	861.7085
7.5667	708.1361
7.5721	587.4618
7.5775	527.3974
7.5829	510.1332
7.5883	483.5423
7.5937	463.6794
7.5991	509.6494
7.6045	551.9924
7.6099	678.0319
7.6153	766.7832
7.6207	865.0403
7.6261	1020.532
7.6315	1220.7609
7.6369	1381.8973
7.6423	1521.4009
7.6477	1565.0233
7.6531	1602.5288
7.6585	1485.6275
7.6639	1386.4833
7.6693	1206.9026
7.6747	1167.1997
7.6801	1221.8918
7.6855	1467.227
7.6909	1806.8056
7.6963	2082.7466
7.7017	2351.384
7.7071	2498.9424
7.7125	2465.4806
7.7179	2235.9455
7.7233	1849.6266
7.7287	1302.1744
7.7341	788.9168
7.7395	422.1917
7.7449	201.5208
7.7503	145.7924
7.7557	160.6946
7.7611	131.2613
7.7665	113.1367
7.7719	102.831
7.7773	163.473
7.7827	134.1768
7.7881	118.1168
7.7935	91.9993
7.7989	100.4457
7.8043	92.0213
7.8097	77.8551
7.8151	47.154
7.8205	20.5201
7.8259	70.8419
7.8313	60.0961
7.8367	60.2326
7.8421	37.8568
7.8475	30.9459
7.8529	38.752
7.8583	-6.1843
7.8637	-7.3743
7.8691	-20.9212
7.8745	-8.6586
7.8799	-18.6106
7.8853	42.933
7.8907	2.4025
7.8961	12.2289
7.9015	24.4492
7.9069	-19.6076
7.9123	-16.5168
7.9177	-21.8459
7.9231	-2.7717
7.9285	-11.7793
7.9339	16.4017
7.9393	1.662
7.9447	-2.2001
7.9501	14.2363
7.9555	10.8951
7.9609	25.664
7.9663	-3.0959
7.9717	-3.4093
7.9771	-25.5244
7.9825	-2.0071
7.9879	14.341
7.9933	-3.4211
7.9987	23.7709
8.0041	25.419
8.0095	31.4844
8.0149	4.9201
8.0203	-28.1606
8.0257	-35.088
8.0311	21.4904
8.0365	41.4908
8.0419	13.4776
8.0473	-26.0773
8.0527	-15.8089
8.0581	-40.5201
8.0635	-37.2863
8.0689	-11.25
8.0743	18.0056
8.0797	-30.6302
8.0851	-11.2819
8.0905	2.4645
8.0959	18.997
8.1013	-60.8983
8.1067	-54.4067
8.1121	3.2673
8.1175	-9.4766
8.1229	0.9197
8.1283	-34.9065
8.1337	-38.7118
8.1391	-52.6436
8.1445	-54.7054
8.1499	-49.5035
8.1553	-18.9066
8.1607	21.5731
8.1661	-5.1722
8.1715	-23.4565
8.1769	3.9405
8.1823	3.5884
8.1877	-1.1004
8.1931	-22.9854
8.1985	-30.9583
8.2039	-13.0684
8.2093	-9.4403
8.2147	-23.6805
8.2201	9.8543
8.2255	-27.7391
8.2309	-15.2801
8.2363	8.6476
8.2417	-17.8803
8.2471	-15.9242
8.2525	-3.7005
8.2579	19.4308
8.2633	0.9479
8.2687	-7.9152
8.2741	-18.2151
8.2795	-10.2006
8.2849	-4.2776
8.2903	13.0471
8.2957	23.1329
8.3011	4.6469
8.3065	-47.05
8.3119	-25.2577
8.3173	-13.2394
8.3227	-9.3969
8.3281	-6.2568
8.3335	7.7286
8.3389	-4.8124
8.3443	-32.5446
8.3497	14.8886
8.3551	10.5987
8.3605	-9.6059
8.3659	11.233
8.3713	-14.0516
8.3767	-17.961
8.3821	5.7894
8.3875	43.348
8.3929	13.2435
8.3983	1.2581
8.4037	30.8645
8.4091	13.1191
8.4145	17.9329
8.4199	19.9911
8.4253	11.4473
8.4307	24.5838
8.4361	37.9612
8.4415	56.8057
8.4469	60.6709
8.4523	32.5767
8.4577	13.4053
8.4631	61.0246
8.4685	53.3754
8.4739	48.7857
8.4793	34.77
8.4847	36.2937
8.4901	42.7169
8.4955	82.9238
8.5009	74.3964
8.5063	94.0721
8.5117	83.2352
8.5171	84.8635
8.5225	74.2883
8.5279	61.7334
8.5333	91.8716
8.5387	113.5922
8.5441	145.8066
8.5495	176.7116
8.5549	190.3985
8.5603	201.9615
8.5657	206.4198
8.5711	233.288
8.5765	218.6537
8.5819	224.7981
8.5873	306.259
8.5927	360.565
8.5981	381.0606
8.6035	424.0465
8.6089	431.1602
8.6143	469.9256
8.6197	504.0085
8.6251	512.8666
8.6305	550.2738
8.6359	604.2509
8.6413	635.8785
8.6467	709.2901
8.6521	815.2203
8.6575	946.9816
8.6629	997.7061
8.6683	1048.1337
8.6737	1037.8969
8.6791	1034.655
8.6845	1157.4941
8.6899	1295.5565
8.6953	1502.6497
8.7007	1767.8852
8.7061	1956.1979
8.7115	2179.2964
8.7169	2418.3623
8.7223	2633.4698
8.7277	2824.2239
8.7331	2952.4458
8.7385	3015.0143
8.7439	3258.9812
8.7493	3792.3751
8.7547	4293.0439
8.7601	4947.0489
8.7655	5556.5601
8.7709	6023.0365
8.7763	6485.6881
8.7817	6647.3377
8.7871	6927.6213
8.7925	7661.9515
8.7979	8550.4941
8.8033	10046.4003
8.8087	12366.4618
8.8141	14646.7193
8.8195	15930.584
8.8249	15619.8106
8.8303	14094.7221
8.8357	12822.0946
8.8411	12293.3159
8.8465	12559.8441
8.8519	14541.7504
8.8573	19825.0912
8.8627	28839.2964
8.8681	37619.959
8.8735	41375.2659
8.8789	38099.9076
8.8843	29031.2065
8.8897	18501.7932
8.8951	10064.7712
8.9005	5062.2924
8.9059	2723.1901
8.9113	1819.1117
8.9167	1396.6397
8.9221	1172.5043
8.9275	1037.6987
8.9329	1000.1417
8.9383	927.1791
8.9437	882.9013
8.9491	842.7545
8.9545	817.3595
8.9599	788.2566
8.9653	755.4515
8.9707	741.9356
8.9761	747.6773
8.9815	767.8415
8.9869	760.0819
8.9923	770.7697
8.9977	751.5659
9.0031	728.3223
9.0085	757.0922
9.0139	780.3955
9.0193	885.0418
9.0247	1024.3323
9.0301	1303.5074
9.0355	1614.1723
9.0409	2031.124
9.0463	2473.717
9.0517	2977.2422
9.0571	3406.6831
9.0625	3766.0185
9.0679	3921.165
9.0733	3690.2995
9.0787	3078.5436
9.0841	2266.5029
9.0895	1430.0317
9.0949	845.7833
9.1003	490.1108
9.1057	302.0192
9.1111	252.0743
9.1165	243.0321
9.1219	265.3705
9.1273	332.9639
9.1327	430.248
9.1381	555.8537
9.1435	706.9154
9.1489	817.2159
9.1543	828.6229
9.1597	638.9481
9.1651	428.4594
9.1705	248.2248
9.1759	149.1665
9.1813	80.8717
9.1867	27.2915
9.1921	-24.0243
9.1975	34.7151
9.2029	41.9279
9.2083	15.7305
9.2137	-38.0497
9.2191	-21.6214
9.2245	-5.146
9.2299	28.8663
9.2353	21.1145
9.2407	-9.2222
9.2461	-31.6555
9.2515	-5.4279
9.2569	4.7546
9.2623	19.0437
9.2677	-8.9583
9.2731	-4.4407
9.2785	6.7318
9.2839	16.6183
9.2893	-12.5729
9.2947	-57.2456
9.3001	-9.9327
9.3055	-11.838
9.3109	-38.1291
9.3163	-71.6006
9.3217	-36.5817
9.3271	8.3984
9.3325	-1.3023
9.3379	19.603
9.3433	3.3558
9.3487	25.8739
9.3541	44.4595
9.3595	24.8485
9.3649	28.9942
9.3703	21.559
9.3757	25.9679
9.3811	-1.6313
9.3865	-10.8206
9.3919	-17.1267
9.3973	-31.5085
9.4027	1.2915
9.4081	1.2192
9.4135	-20.5962
9.4189	-7.0053
9.4243	-9.2825
9.4297	-21.0789
9.4351	-30.4771
9.4405	26.1566
9.4459	37.8797
9.4513	2.729
9.4567	-12.9333
9.4621	25.3479
9.4675	23.5645
9.4729	4.3875
9.4783	-12.7288
9.4837	15.5134
9.4891	5.5463
9.4945	15.1123
9.4999	27.9853
9.5053	10.207
9.5107	-14.0191
9.5161	-7.3339
9.5215	-36.6403
9.5269	8.7083
9.5323	-9.1993
9.5377	-21.7429
9.5431	-6.6875
9.5485	25.3028
9.5539	28.133
9.5593	-9.9866
9.5647	-46.6975
9.5701	16.882
9.5755	50.5612
9.5809	8.2296
9.5863	-17.9909
9.5917	-22.9433
9.5971	5.3087
9.6025	35.9611
9.6079	10.8855
9.6133	-33.8616
9.6187	-32.1312
9.6241	-6.5125
9.6295	12.8116
9.6349	-4.4834
9.6403	6.6046
9.6457	-17.7592
9.6511	-18.4001
9.6565	-7.8938
9.6619	-9.999
9.6673	-8.6756
9.6727	-20.8225
9.6781	-32.2998
9.6835	26.4261
9.6889	-10.0459
9.6943	-24.7711
9.6997	-41.9713
9.7051	-34.517
9.7105	-14.5089
9.7159	-11.6169
9.7213	-20.0751
9.7267	-38.7226
9.7321	-23.5136
9.7375	-16.3781
9.7429	3.8779
9.7483	16.6076
9.7537	23.1112
9.7591	25.8068
9.7645	19.8883
9.7699	-23.1366
9.7753	-2.1185
9.7807	-6.2656
9.7861	-23.5972
9.7915	-16.258
9.7969	-33.3518
9.8023	45.4911
9.8077	26.5257
9.8131	-15.7233
9.8185	-6.1937
9.8239	8.5949
9.8293	22.9435
9.8347	1.1408
9.8401	-31.6782
9.8455	-22.5513
9.8509	-46.5434
9.8563	-13.8362
9.8617	-48.4158
9.8671	-35.0874
9.8725	-1.5402
9.8779	15.2066
9.8833	10.805
9.8887	20.4132
9.8941	-3.7552
9.8995	-11.5864
9.9049	13.2902
9.9103	7.9718
9.9157	11.965
9.9211	-31.257
9.9265	-4.6932
9.9319	27.3393
9.9373	-30.3595
9.9427	2.4274
9.9481	9.6602
9.9535	22.8867
9.9589	18.5983
9.9643	27.0006
9.9697	-14.8731
9.9751	-43.9095
9.9805	-32.0864
9.9859	-16.5259
9.9913	1.6973
9.9967	45.5705
10.0021	38.8548
10.0075	38.1878
10.0129	36.7763
10.0183	47.9245
10.0237	77.5448
10.0291	47.3005
10.0345	62.6838
10.0399	54.0312
10.0453	31.5101
10.0507	23.5719
10.0561	49.1055
10.0615	18.1854
10.0669	69.5753
10.0723	61.5474
10.0777	36.3407
10.0831	35.9384
10.0885	76.3003
10.0939	94.5362
10.0993	72.9024
10.1047	49.21
10.1101	65.8738
10.1155	104.9185
10.1209	266.4061
10.1263	443.5886
10.1317	806.6015
10.1371	1385.7434
10.1425	2166.808
10.1479	3361.5062
10.1533	4684.6269
10.1587	5931.8329
10.1641	6913.5898
10.1695	7395.0529
10.1749	7181.1172
10.1803	6460.0025
10.1857	5190.3813
10.1911	3876.432
10.1965	2703.6371
10.2019	1724.0163
10.2073	1027.8054
10.2127	631.0197
10.2181	376.8796
10.2235	172.0478
10.2289	89.1332
10.2343	80.9607
10.2397	73.9726
10.2451	2.7125
10.2505	7.711
10.2559	32.9922
10.2613	20.0188
10.2667	43.7005
10.2721	52.1109
10.2775	33.358
10.2829	5.6832
10.2883	12.6226
10.2937	15.6193
10.2991	16.4745
10.3045	-9.6848
10.3099	3.4296
10.3153	-0.2197
10.3207	-17.2102
10.3261	-23.2352
10.3315	-51.0041
10.3369	-37.152
10.3423	-27.5284
10.3477	-9.0508
10.3531	-39.5114
10.3585	-35.6248
10.3639	-6.3862
10.3693	-16.4057
10.3747	5.6661
10.3801	9.9363
10.3855	35.5986
10.3909	20.3325
10.3963	12.7402
10.4017	-12.3987
10.4071	-8.8249
10.4125	-6.872
10.4179	55.7976
10.4233	16.7689
10.4287	-21.9106
10.4341	-18.6726
10.4395	-9.2059
10.4449	-7.0557
10.4503	11.7709
10.4557	-29.3588
10.4611	7.5287
10.4665	36.2632
10.4719	2.7059
10.4773	-4.6024
10.4827	-4.5215
10.4881	4.8588
10.4935	-10.8826
10.4989	-7.1726
10.5043	25.5364
10.5097	-1.0039
10.5151	-20.1285
10.5205	-7.7767
10.5259	-8.7924
10.5313	-1.2535
10.5367	23.1838
10.5421	41.7988
10.5475	-0.1298
10.5529	7.648
10.5583	3.6067
10.5637	-0.5207
10.5691	-10.3105
10.5745	7.7854
10.5799	-23.8475
10.5853	-24.8641
10.5907	-9.1278
10.5961	10.4196
10.6015	8.4387
10.6069	9.7473
10.6123	-10.7333
10.6177	16.4441
10.6231	-25.8853
10.6285	-7.472
10.6339	17.4035
10.6393	11.7215
10.6447	-4.3974
10.6501	-0.5766
10.6555	-42.8544
10.6609	-55.6788
10.6663	-50.187
10.6717	18.0216
10.6771	10.3885
10.6825	-17.6391
10.6879	-27.6161
10.6933	6.2568
10.6987	11.106
10.7041	-9.3742
10.7095	7.8017
10.7149	10.4302
10.7203	-1.4718
10.7257	26.962
10.7311	-12.9286
10.7365	2.8305
10.7419	25.3073
10.7473	13.5943
10.7527	28.3551
10.7581	34.7482
10.7635	-13.1808
10.7689	-1.652
10.7743	0.6892
10.7797	-14.3132
10.7851	-29.8851
10.7905	-21.7247
10.7959	-1.1804
10.8013	35.4944
10.8067	43.7824
10.8121	-11.0494
10.8175	-6.7101
10.8229	23.6148
10.8283	14.8361
10.8337	-15.6661
10.8391	-32.1135
10.8445	0.4402
10.8499	8.283
10.8553	45.2549
10.8607	55.7029
10.8661	14.1595
10.8715	-31.0002
10.8769	-20.0794
10.8823	-24.6861
10.8877	-2.7863
10.8931	25.4341
10.8985	58.0065
10.9039	6.6123
10.9093	20.0842
10.9147	-15.3159
10.9201	-2.4927
10.9255	9.6029
10.9309	20.924
10.9363	11.7475
10.9417	27.001
10.9471	20.17
10.9525	-9.6249
10.9579	11.0905
10.9633	-12.8981
10.9687	-1.1034
10.9741	22.3171
10.9795	35.0704
10.9849	23.9343
10.9903	8.9821
10.9957	-20.9968
11.0011	17.0797
11.0065	-29.7019
11.0119	-11.4264
11.0173	14.5594
11.0227	10.7898
11.0281	-25.5559
11.0335	-38.5263
11.0389	-15.7914
11.0443	-12.5929
11.0497	-12.0112
11.0551	-2.9969
11.0605	13.2969
11.0659	11.2873
11.0713	23.2666
11.0767	-1.9885
11.0821	-18.2049
11.0875	4.0006
11.0929	-21.219
11.0983	-7.7428
11.1037	-43.1889
11.1091	4.6582
11.1145	25.1688
11.1199	13.5776
11.1253	-39.9084
11.1307	28.023
11.1361	19.3098
11.1415	-23.054
11.1469	12.6672
11.1523	2.4473
11.1577	-25.2466
11.1631	-11.1202
11.1685	-4.2631
11.1739	3.4996
11.1793	28.9718
11.1847	16.2746
11.1901	6.7507
11.1955	0.8329
11.2009	0.0075
11.2063	-8.2728
11.2117	-35.9013
11.2171	-15.0407
11.2225	-24.0185
11.2279	-10.9623
11.2333	-47.1012
11.2387	-11.0039
11.2441	-11.4654
11.2495	-62.2589
11.2549	-21.2972
11.2603	10.3286
11.2657	-11.5016
11.2711	-22.0122
11.2765	-12.8083
11.2819	-8.3818
11.2873	13.4857
11.2927	2.7176
11.2981	11.6963
11.3035	33.225
11.3089	34.4543
11.3143	34.5747
11.3197	-4.495
11.3251	11.577
11.3305	-15.2149
11.3359	-23.5119
11.3413	8.7784
11.3467	-19.9328
11.3521	7.6202
11.3575	-22.5801
11.3629	0.6594
11.3683	2.0422
11.3737	4.1254
11.3791	-2.3088
11.3845	-35.4059
11.3899	3.3014
11.3953	-1.132
11.4007	-12.4092
11.4061	-12.2644
11.4115	0.2808
11.4169	17.5321
11.4223	27.1378
11.4277	22.0985
11.4331	-10.9185
11.4385	-19.2689
11.4439	-12.1412
11.4493	28.1793
11.4547	28.6203
11.4601	3.214
11.4655	10.6229
11.4709	-1.2292
11.4763	-18.7286
11.4817	13.5985
11.4871	-26.2786
11.4925	-5.77
11.4979	-1.7897
11.5033	-12.2872
11.5087	-3.8579
11.5141	0.9148
11.5195	-5.6435
11.5249	-39.0332
11.5303	-18.7205
11.5357	18.4449
11.5411	-17.3468
11.5465	-21.9353
11.5519	-11.757
11.5573	1.7418
11.5627	3.6731
11.5681	30.4007
11.5735	6.1264
11.5789	-18.3961
11.5843	-23.2993
11.5897	-27.2073
11.5951	-5.8983
11.6005	-2.7623
11.6059	30.5709
11.6113	48.8798
11.6167	0.028
11.6221	12.2643
11.6275	34.5012
11.6329	2.7742
11.6383	-40.0676
11.6437	-0.4807
11.6491	4.8526
11.6545	-29.1947
11.6599	-0.1665
11.6653	-35.4
11.6707	40.2589
11.6761	16.7126
11.6815	-4.9304
11.6869	-22.0668
11.6923	-11.2437
11.6977	-24.1117
11.7031	-21.8873
11.7085	2.1377
11.7139	-5.205
11.7193	13.2545
11.7247	-33.2397
11.7301	7.8907
11.7355	33.222
11.7409	-37.2698
11.7463	-16.1912
11.7517	-5.2994
11.7571	18.9602
11.7625	26.4394
11.7679	17.5983
11.7733	5.5204
11.7787	-1.8919
11.7841	19.9924
11.7895	6.6034
11.7949	-15.2741
11.8003	34.0625
11.8057	15.0727
11.8111	31.0046
11.8165	10.2388
11.8219	24.5984
11.8273	-30.1812
11.8327	-7.8559
11.8381	-2.3104
11.8435	-16.6817
11.8489	-14.4507
11.8543	17.473
11.8597	-1.9415
11.8651	6.3357
11.8705	21.5443
11.8759	-0.1209
11.8813	9.5445
11.8867	3.9826
11.8921	-9.1322
11.8975	13.2745
11.9029	2.9269
11.9083	-21.3882
11.9137	-17.0043
11.9191	27.8842
11.9245	-7.0237
11.9299	-37.2162
11.9353	-24.1768
11.9407	-3.987
11.9461	38.1146
11.9515	6.1014
11.9569	-2.6427
11.9623	29.3856
11.9677	48.7243
11.9731	27.0195
11.9785	-2.3342
11.9839	-8.22
11.9893	8.3625
11.9947	-23.6575
12.0001	-30.3642
12.0055	-39.5656
12.0109	-6.2159
12.0163	-44.0016
12.0217	1.4947
12.0271	9.3241
12.0325	60.3007
12.0379	11.2898
12.0433	37.484
12.0487	30.2313
12.0541	-20.6939
12.0595	-30.1957
12.0649	22.8038
12.0703	-16.4815
12.0757	-2.7489
12.0811	-0.2244
12.0865	-20.6486
12.0919	-6.7879
12.0973	-28.8387
12.1027	-37.5654
12.1081	10.422
12.1135	24.8752
12.1189	0.631
12.1243	-16.6502
12.1297	-8.3755
12.1351	23.674
12.1405	12.9365
12.1459	-6.4725
12.1513	12.0033
12.1567	-21.0307
12.1621	-15.9428
12.1675	-0.7648
12.1729	2.1318
12.1783	20.0449
12.1837	2.7008
12.1891	-15.7408
12.1945	12.3332
12.1999	29.3174
12.2053	26.198
12.2107	2.6156
12.2161	-22.8264
12.2215	-35.7642
12.2269	-3.4965
12.2323	-52.7255
12.2377	-64.2046
12.2431	-61.6412
12.2485	-37.535
12.2539	-12.7848
12.2593	-7.1169
12.2647	-40.4929
12.2701	33.3615
12.2755	26.5022
12.2809	12.2016
12.2863	-22.4469
12.2917	8.1197
12.2971	2.7243
12.3025	-12.6594
12.3079	20.8149
12.3133	5.9479
12.3187	-10.2673
12.3241	-10.2292
12.3295	1.6836
12.3349	25.2937
12.3403	18.778
12.3457	5.4782
12.3511	21.0567
12.3565	11.2815
12.3619	-63.6789
12.3673	-38.027
12.3727	-15.4487
12.3781	-25.6948
12.3835	-28.3098
12.3889	-14.7308
12.3943	40.6512
12.3997	-7.0771
12.4051	-9.4796
12.4105	-6.1574
12.4159	-11.9945
12.4213	16.3497
12.4267	-23.2697
12.4321	35.7422
12.4375	15.1284
12.4429	31.3438
12.4483	-24.341
12.4537	-23.8554
12.4591	16.7558
12.4645	8.8746
12.4699	-3.7973
12.4753	-17.4205
12.4807	5.0613
12.4861	45.6046
12.4915	6.4209
12.4969	9.0891
12.5023	7.1924
12.5077	24.099
12.5131	-29.2161
12.5185	-25.0124
12.5239	54.5197
12.5293	72.4106
12.5347	-4.1965
12.5401	40.0487
12.5455	30.0615
12.5509	5.5621
12.5563	28.4017
12.5617	53.0627
12.5671	41.8672
12.5725	30.1407
12.5779	20.5979
12.5833	-11.9076
12.5887	21.8517
12.5941	13.9213
12.5995	6.0996
12.6049	10.7805
12.6103	-15.7604
12.6157	35.6427
12.6211	32.1426
12.6265	19.5938
12.6319	-6.2645
12.6373	51.1016
12.6427	2.1014
12.6481	-1.2908
12.6535	18.0053
12.6589	49.9129
12.6643	16.6885
12.6697	46.033
12.6751	33.0058
12.6805	32.5225
12.6859	77.8678
12.6913	64.9491
12.6967	51.4742
12.7021	58.4991
[truncated: 80 more rows]
