# Supplementary material for: Improvement of Peak Integration in Capillary Electrophoresis: Reference Data Set No. 1
Source: Electrophoresis. 2026 Mar 11;47(4):276–94. doi: 10.1002/elps.70077 (PMC13084974; doi:10.1002/elps.70077)
Supplement: Supplementary file 2 — Supporting File 2: elps70077‐sup‐0002‐RawElectropherograms.zip. [file ELPS-47--s002.zip › Raw Electropherograms/com2-type1-sam28-R.csv]

1.9075	0
1.9129	0
1.9183	0
1.9237	0
1.9291	0
1.9345	0
1.9399	0
1.9453	0
1.9507	0
1.9561	0
1.9615	0
1.9669	0
1.9723	73.0805
1.9777	117.7352
1.9831	-142.4617
1.9885	-101.5119
1.9939	-54.5167
1.9993	225.619
2.0047	621.1653
2.0101	669.2321
2.0155	203.7065
2.0209	164.3657
2.0263	470.6774
2.0317	537.135
2.0371	463.086
2.0425	415.0386
2.0479	400.093
2.0533	377.1744
2.0587	359.4142
2.0641	327.0613
2.0695	308.658
2.0749	325.3295
2.0803	295.6597
2.0857	323.8828
2.0911	379.1212
2.0965	405.6395
2.1019	343.2237
2.1073	343.7773
2.1127	356.9878
2.1181	342.4105
2.1235	332.874
2.1289	338.8235
2.1343	322.6337
2.1397	284.2974
2.1451	287.2967
2.1505	281.1259
2.1559	290.6889
2.1613	304.3323
2.1667	269.3428
2.1721	278.3456
2.1775	281.3024
2.1829	271.7087
2.1883	270.7271
2.1937	227.6176
2.1991	247.2215
2.2045	290.5411
2.2099	257.8822
2.2153	215.5455
2.2207	217.2946
2.2261	228.3765
2.2315	201.8122
2.2369	201.4119
2.2423	206.1926
2.2477	208.841
2.2531	203.4157
2.2585	177.2131
2.2639	204.4463
2.2693	217.4815
2.2747	158.908
2.2801	74.2167
2.2855	98.2346
2.2909	128.1504
2.2963	102.5499
2.3017	81.0955
2.3071	110.9523
2.3125	117.352
2.3179	80.2953
2.3233	63.5625
2.3287	78.0244
2.3341	74.9142
2.3395	48.1201
2.3449	31.2093
2.3503	30.8267
2.3557	42.9758
2.3611	65.2774
2.3665	87.064
2.3719	26.2599
2.3773	6.3914
2.3827	26.6896
2.3881	40.5768
2.3935	63.41
2.3989	48.4424
2.4043	44.5438
2.4097	95.3245
2.4151	46.5814
2.4205	45.0204
2.4259	64.0414
2.4313	57.8149
2.4367	47.2767
2.4421	15.4669
2.4475	12.3865
2.4529	58.7464
2.4583	68.5115
2.4637	51.5023
2.4691	48.9246
2.4745	66.0805
2.4799	43.5577
2.4853	32.3778
2.4907	3.3234
2.4961	-14.6466
2.5015	83.3868
2.5069	93.5025
2.5123	81.4085
2.5177	72.8131
2.5231	51.9207
2.5285	11.8895
2.5339	-2.4167
2.5393	-2.2486
2.5447	-21.4352
2.5501	7.476
2.5555	27.5314
2.5609	27.5026
2.5663	13.1247
2.5717	-4.4599
2.5771	-2.2564
2.5825	6.13
2.5879	-5.7634
2.5933	-68.8664
2.5987	-41.3185
2.6041	7.7697
2.6095	10.3123
2.6149	22.0876
2.6203	-22.5097
2.6257	-44.2489
2.6311	-2.2103
2.6365	11.944
2.6419	-29.2767
2.6473	-45.0009
2.6527	-12.0893
2.6581	-8.7099
2.6635	-25.7896
2.6689	-34.4207
2.6743	-26.7218
2.6797	-15.474
2.6851	-8.3098
2.6905	-10.7088
2.6959	-20.0513
2.7013	-28.169
2.7067	-36.2283
2.7121	-38.465
2.7175	-25.3399
2.7229	5.2748
2.7283	-34.6869
2.7337	-39.1147
2.7391	-30.1533
2.7445	-58.6334
2.7499	-53.1602
2.7553	-29.0963
2.7607	-22.3019
2.7661	-61.0955
2.7715	-105.6936
2.7769	-55.9029
2.7823	-28.3542
2.7877	-88.5459
2.7931	-43.7185
2.7985	-2.4213
2.8039	-9.5084
2.8093	-49.9569
2.8147	-2.74
2.8201	-39.924
2.8255	-61.3524
2.8309	-38.7952
2.8363	-69.7021
2.8417	-69.4611
2.8471	-85.1158
2.8525	-112.2302
2.8579	-90.4671
2.8633	-73.5858
2.8687	-68.2309
2.8741	-69.392
2.8795	-68.228
2.8849	-77.0734
2.8903	-59.5924
2.8957	-19.8976
2.9011	13.0369
2.9065	-25.7171
2.9119	-29.9254
2.9173	-34.479
2.9227	-85.5325
2.9281	-31.0731
2.9335	-55.3608
2.9389	-75.5425
2.9443	-12.0873
2.9497	-38.7043
2.9551	-45.418
2.9605	-38.8632
2.9659	-49.7287
2.9713	-118.9465
2.9767	-124.9339
2.9821	-101.7839
2.9875	-85.2512
2.9929	-94.5007
2.9983	-93.8844
3.0037	-78.9267
3.0091	-60.95
3.0145	-71.288
3.0199	-95.7214
3.0253	-81.9115
3.0307	-57.1846
3.0361	-112.6278
3.0415	-115.0308
3.0469	-71.1821
3.0523	-27.9758
3.0577	-52.2795
3.0631	-96.6284
3.0685	-124.6264
3.0739	-130.4317
3.0793	-117.1197
3.0847	-95.9505
3.0901	-89.1848
3.0955	-90.6339
3.1009	-86.5571
3.1063	-65.6889
3.1117	-81.4799
3.1171	-76.151
3.1225	-11.9631
3.1279	-4.205
3.1333	31.766
3.1387	18.5366
3.1441	-56.3265
3.1495	13.1087
3.1549	13.8169
3.1603	15.2389
3.1657	50.5769
3.1711	51.2894
3.1765	62.7373
3.1819	73.4001
3.1873	62.5736
3.1927	5.194
3.1981	-4.6042
3.2035	22.4743
3.2089	49.4406
3.2143	25.3886
3.2197	47.6049
3.2251	81.9982
3.2305	111.3916
3.2359	123.4043
3.2413	86.1637
3.2467	99.5352
3.2521	125.4981
3.2575	93.8323
3.2629	82.7797
3.2683	88.4213
3.2737	100.7777
3.2791	101.9745
3.2845	45.607
3.2899	35.9404
3.2953	50.1287
3.3007	55.4818
3.3061	50.4184
3.3115	36.2399
3.3169	21.7333
3.3223	16.7983
3.3277	33.03
3.3331	27.0445
3.3385	20.27
3.3439	15.8419
3.3493	-12.3499
3.3547	23.9646
3.3601	46.748
3.3655	28.5659
3.3709	-3.1163
3.3763	-14.3498
3.3817	-18.8308
3.3871	-10.5617
3.3925	28.0227
3.3979	41.0906
3.4033	42.3916
3.4087	39.4086
3.4141	37.3875
3.4195	51.8754
3.4249	27.6378
3.4303	-4.221
3.4357	8.1282
3.4411	48.9019
3.4465	58.698
3.4519	65.3931
3.4573	87.5854
3.4627	34.0152
3.4681	60.3261
3.4735	95.8664
3.4789	79.9325
3.4843	73.0957
3.4897	46.1056
3.4951	38.0919
3.5005	58.4998
3.5059	46.3138
3.5113	69.7729
3.5167	110.5455
3.5221	126.3874
3.5275	49.8371
3.5329	52.1577
3.5383	61.5003
3.5437	63.0992
3.5491	93.7096
3.5545	51.4266
3.5599	48.5899
3.5653	72.621
3.5707	40.9753
3.5761	35.2849
3.5815	1.5343
3.5869	-17.3759
3.5923	50.7809
3.5977	101.022
3.6031	78.0442
3.6085	40.632
3.6139	49.3036
3.6193	6.637
3.6247	9.4058
3.6301	30.7596
3.6355	34.3135
3.6409	37.3587
3.6463	45.1547
3.6517	45.4592
3.6571	30.5031
3.6625	12.6173
3.6679	23.1195
3.6733	33.2476
3.6787	24.1948
3.6841	2.3903
3.6895	25.2616
3.6949	40.6787
3.7003	42.2967
3.7057	74.9713
3.7111	12.2
3.7165	-3.1085
3.7219	29.4047
3.7273	-1.2445
3.7327	4.1415
3.7381	12.7318
3.7435	-1.7813
3.7489	-50.99
3.7543	-28.7496
3.7597	-17.4295
3.7651	-27.2747
3.7705	-40.4389
3.7759	-37.6591
3.7813	-20.3087
3.7867	-6.1574
3.7921	-10.9078
3.7975	-17.7067
3.8029	-61.3629
3.8083	-79.5243
3.8137	-40.1176
3.8191	-71.6192
3.8245	-75.2874
3.8299	-39.6716
3.8353	3.2996
3.8407	-54.5099
3.8461	-46.5188
3.8515	-19.4062
3.8569	-2.459
3.8623	24.1247
3.8677	44.1313
3.8731	24.2407
3.8785	-20.4029
3.8839	-20.5187
3.8893	-16.541
3.8947	2.0453
3.9001	17.8263
3.9055	-5.5429
3.9109	3.1938
3.9163	19.5339
3.9217	13.8352
3.9271	-32.5303
3.9325	1.2821
3.9379	31.6428
3.9433	45.4122
3.9487	52.5407
3.9541	55.3951
3.9595	50.1002
3.9649	77.3192
3.9703	158.7142
3.9757	174.1755
3.9811	218.157
3.9865	343.3316
3.9919	592.8001
3.9973	975.382
4.0027	1469.3334
4.0081	2180.5159
4.0135	3140.8006
4.0189	4153.578
4.0243	5374.1353
4.0297	6618.2465
4.0351	7736.4249
4.0405	8607.2001
4.0459	9294.0249
4.0513	9372.2336
4.0567	8849.8843
4.0621	8150.286
4.0675	7250.5643
4.0729	6150.9414
4.0783	4910.951
4.0837	3665.8161
4.0891	2761.2863
4.0945	1994.3745
4.0999	1349.5142
4.1053	911.2892
4.1107	618.9242
4.1161	410.3975
4.1215	252.4807
4.1269	137.9394
4.1323	95.9772
4.1377	80.9703
4.1431	53.6744
4.1485	7.8496
4.1539	45.6026
4.1593	9.273
4.1647	-15.0962
4.1701	20.337
4.1755	-26.5282
4.1809	-11.5745
4.1863	5.4426
4.1917	-7.8653
4.1971	-3.0618
4.2025	-13.9436
4.2079	-22.7603
4.2133	-12.3878
4.2187	30.6642
4.2241	59.6691
4.2295	75.7824
4.2349	70.3784
4.2403	20.3841
4.2457	-61.3623
4.2511	-55.1422
4.2565	-3.28
4.2619	-24.9247
4.2673	-4.3779
4.2727	-14.6942
4.2781	-20.3469
4.2835	37.6539
4.2889	29.558
4.2943	9.2474
4.2997	0.2593
4.3051	9.1071
4.3105	2.8715
4.3159	-21.1413
4.3213	-37.4893
4.3267	-20.8748
4.3321	29.9378
4.3375	20.8494
4.3429	-4.3249
4.3483	-9.4133
4.3537	-8.1527
4.3591	-7.5041
4.3645	7.3468
4.3699	26.1987
4.3753	-4.9535
4.3807	4.6582
4.3861	3.791
4.3915	-14.5658
4.3969	-1.3416
4.4023	11.2333
4.4077	9.1422
4.4131	2.103
4.4185	11.2959
4.4239	-21.6429
4.4293	-49.9227
4.4347	-64.1998
4.4401	-66.0255
4.4455	-8.113
4.4509	13.437
4.4563	15.4109
4.4617	41.0863
4.4671	41.2883
4.4725	-0.5089
4.4779	-28.6522
4.4833	4.5084
4.4887	21.4037
4.4941	-16.5704
4.4995	-38.6724
4.5049	-7.303
4.5103	-35.6025
4.5157	-14.2314
4.5211	11.2306
4.5265	3.7401
4.5319	-19.8374
4.5373	-3.0267
4.5427	11.8332
4.5481	13.2469
4.5535	39.6537
4.5589	43.6597
4.5643	23.2833
4.5697	-3.515
4.5751	-2.7869
4.5805	-38.9387
4.5859	-50.9861
4.5913	-15.5251
4.5967	55.9396
4.6021	25.7293
4.6075	-7.5686
4.6129	-33.2421
4.6183	-70.6965
4.6237	-45.6586
4.6291	4.8114
4.6345	37.4867
4.6399	16.1834
4.6453	-18.761
4.6507	-25.9702
4.6561	-13.8007
4.6615	1.6681
4.6669	6.4474
4.6723	7.8668
4.6777	-8.5122
4.6831	-40.4269
4.6885	-25.765
4.6939	-26.332
4.6993	-10.5541
4.7047	33.5255
4.7101	55.258
4.7155	6.2808
4.7209	-24.0281
4.7263	-10.3312
4.7317	-14.2313
4.7371	-42.8369
4.7425	-46.6697
4.7479	-22.1858
4.7533	-5.6218
4.7587	-2.1752
4.7641	7.9943
4.7695	11.4251
4.7749	-15.3875
4.7803	28.9439
4.7857	38.0968
4.7911	23.4883
4.7965	37.6207
4.8019	53.3173
4.8073	40.4172
4.8127	2.7108
4.8181	-38.9542
4.8235	-17.5246
4.8289	4.6933
4.8343	11.5913
4.8397	-3.5549
4.8451	-43.6793
4.8505	-60.8109
4.8559	-61.4101
4.8613	-45.0577
4.8667	13.0684
4.8721	-18.4171
4.8775	-28.9552
4.8829	14.1663
4.8883	-15.7105
4.8937	-24.3718
4.8991	-20.9046
4.9045	-11.419
4.9099	8.0523
4.9153	9.6394
4.9207	13.5475
4.9261	24.8626
4.9315	34.0892
4.9369	16.5348
4.9423	7.7428
4.9477	-1.4283
4.9531	-34.3578
4.9585	-8.7361
4.9639	-14.5224
4.9693	-42.9511
4.9747	-50.6693
4.9801	-23.9313
4.9855	17.784
4.9909	47.088
4.9963	46.1118
5.0017	56.1452
5.0071	33.4081
5.0125	10.1179
5.0179	10.6856
5.0233	-5.5556
5.0287	-21.9126
5.0341	-30.2306
5.0395	-27.3625
5.0449	-18.4533
5.0503	-0.8485
5.0557	-0.0389
5.0611	-16.9867
5.0665	-13.4899
5.0719	-29.1926
5.0773	-19.7392
5.0827	5.836
5.0881	-15
5.0935	31.1481
5.0989	31.3174
5.1043	-6.119
5.1097	5.4491
5.1151	-28.2746
5.1205	-12.5399
5.1259	24.5964
5.1313	4.6037
5.1367	-13.254
5.1421	-12.0347
5.1475	2.3527
5.1529	16.452
5.1583	8.0531
5.1637	-11.5683
5.1691	-21.4713
5.1745	-7.8248
5.1799	0.9743
5.1853	10.4382
5.1907	7.2318
5.1961	-8.6402
5.2015	10.9754
5.2069	-15.6797
5.2123	-30.6431
5.2177	-6.5867
5.2231	-4.001
5.2285	-22.4559
5.2339	-9.8847
5.2393	24.7762
5.2447	-9.844
5.2501	12.4328
5.2555	21.5391
5.2609	-7.9367
5.2663	-50.5968
5.2717	-27.0671
5.2771	-3.017
5.2825	7.8709
5.2879	18.9852
5.2933	-5.9032
5.2987	-25.8083
5.3041	-28.83
5.3095	-19.2298
5.3149	-37.6939
5.3203	-40.3769
5.3257	-30.1505
5.3311	-19.3509
5.3365	-1.2019
5.3419	-8.6456
5.3473	-13.0829
5.3527	5.9115
5.3581	-7.9473
5.3635	-32.6844
5.3689	-41.2064
5.3743	-21.8299
5.3797	-5.1024
5.3851	-21.8119
5.3905	-31.5438
5.3959	-21.9836
5.4013	-36.1406
5.4067	-24.2712
5.4121	-21.9713
5.4175	-26.1305
5.4229	14.2034
5.4283	-4.7944
5.4337	-36.4378
5.4391	-47.0447
5.4445	-18.5463
5.4499	-33.2752
5.4553	-36.3128
5.4607	-15.5379
5.4661	13.9017
5.4715	10.0567
5.4769	1.5336
5.4823	-5.7497
5.4877	-9.8319
5.4931	19.346
5.4985	20.0303
5.5039	8.3024
5.5093	6.9102
5.5147	-23.1348
5.5201	-6.7979
5.5255	15.3744
5.5309	9.7697
5.5363	30.4901
5.5417	19.0183
5.5471	10.1882
5.5525	21.298
5.5579	4.7423
5.5633	-18.4875
5.5687	-23.8843
5.5741	-12.0287
5.5795	-21.1916
5.5849	-9.1464
5.5903	-5.878
5.5957	-10.8491
5.6011	10.5216
5.6065	6.0852
5.6119	-7.6945
5.6173	-26.5854
5.6227	-55.1262
5.6281	-70.1458
5.6335	-30.6363
5.6389	15.7201
5.6443	-9.0577
5.6497	5.9244
5.6551	24.6415
5.6605	28.2034
5.6659	10.539
5.6713	11.8772
5.6767	18.4196
5.6821	22.9721
5.6875	17.4138
5.6929	-14.5709
5.6983	-18.3805
5.7037	-5.8585
5.7091	0.106
5.7145	-27.5766
5.7199	-25.6469
5.7253	-11.3697
5.7307	-1.7096
5.7361	0.0024
5.7415	-16.6684
5.7469	-43.9076
5.7523	-61.1932
5.7577	-27.3654
5.7631	-2.03
5.7685	15.4272
5.7739	19.9482
5.7793	-1.7386
5.7847	-0.2953
5.7901	17.5104
5.7955	26.2714
5.8009	-6.2691
5.8063	-6.1261
5.8117	-33.8691
5.8171	-59.798
5.8225	-23.0766
5.8279	-1.2758
5.8333	-4.2119
5.8387	-6.537
5.8441	14.5399
5.8495	9.1909
5.8549	16.9397
5.8603	14.3656
5.8657	-12.8042
5.8711	14.0065
5.8765	45.6395
5.8819	54.049
5.8873	32.6896
5.8927	25.5241
5.8981	46.1596
5.9035	86.2315
5.9089	117.6305
5.9143	72.0608
5.9197	49.3818
5.9251	56.2051
5.9305	76.7657
5.9359	72.4292
5.9413	45.7359
5.9467	49.2714
5.9521	72.9443
5.9575	56.1665
5.9629	51.9156
5.9683	54.5978
5.9737	60.4129
5.9791	67.2749
5.9845	65.5031
5.9899	49.2298
5.9953	23.808
6.0007	4.7274
6.0061	37.5729
6.0115	33.9497
6.0169	32.6582
6.0223	74.0857
6.0277	24.5385
6.0331	-6.8942
6.0385	-2.1003
6.0439	28.7636
6.0493	34.233
6.0547	73.3485
6.0601	115.1625
6.0655	163.9644
6.0709	338.0853
6.0763	646.5838
6.0817	1151.1144
6.0871	1889.9014
6.0925	2821.6736
6.0979	3860.7153
6.1033	5020.258
6.1087	6260.8601
6.1141	7450.9584
6.1195	8590.4705
6.1249	9511.2086
6.1303	10179.5026
6.1357	10624.6579
6.1411	10725.1803
6.1465	10067.6559
6.1519	8788.2045
6.1573	6916.8322
6.1627	4883.813
6.1681	3052.6957
6.1735	1722.3303
6.1789	861.2666
6.1843	372.7157
6.1897	185.1234
6.1951	101.5696
6.2005	36.1313
6.2059	79.0862
6.2113	26.9528
6.2167	-17.516
6.2221	21.9185
6.2275	12.1856
6.2329	-22.6574
6.2383	7.1301
6.2437	13.5961
6.2491	-8.4616
6.2545	30.1485
6.2599	43.4797
6.2653	17.9165
6.2707	71.1555
6.2761	45.1725
6.2815	60.0897
6.2869	65.3436
6.2923	60.5619
6.2977	56.9741
6.3031	52.9651
6.3085	7.3029
6.3139	-8.7534
6.3193	-8.1462
6.3247	-14.4883
6.3301	-39.669
6.3355	-11.4312
6.3409	-18.5817
6.3463	-12.211
6.3517	1.1623
6.3571	11.9094
6.3625	-6.3995
6.3679	-4.5277
6.3733	-6.0401
6.3787	5.153
6.3841	-3.1164
6.3895	4.0043
6.3949	31.4051
6.4003	12.3365
6.4057	-32.254
6.4111	-32.8957
6.4165	-32.0083
6.4219	1.0742
6.4273	-21.6125
6.4327	-26.9763
6.4381	-22.3187
6.4435	-15.7007
6.4489	-7.6958
6.4543	-22.764
6.4597	-25.1742
6.4651	-15.0298
6.4705	-2.0149
6.4759	-25.053
6.4813	-27.2754
6.4867	-58.5772
6.4921	-27.9018
6.4975	-3.399
6.5029	-31.2508
6.5083	-54.8685
6.5137	-46.3319
6.5191	2.379
6.5245	-18.1045
6.5299	-34.7513
6.5353	-36.1762
6.5407	-31.0331
6.5461	4.2904
6.5515	-47.1766
6.5569	-32.0403
6.5623	10.1621
6.5677	11.6344
6.5731	-23.4431
6.5785	-36.4862
6.5839	-38.566
6.5893	-39.5229
6.5947	-43.0013
6.6001	-18.89
6.6055	-27.5142
6.6109	-38.3502
6.6163	-7.7118
6.6217	-34.163
6.6271	-16.6341
6.6325	12.9294
6.6379	4.3011
6.6433	23.6254
6.6487	30.1767
6.6541	-25.4641
6.6595	-14.3478
6.6649	9.0167
6.6703	5.4371
6.6757	-20.4753
6.6811	38.1309
6.6865	39.7479
6.6919	12.5157
6.6973	9.461
6.7027	19.4098
6.7081	30.2889
6.7135	13.3946
6.7189	-46.1801
6.7243	23.7794
6.7297	39.7602
6.7351	19.5411
6.7405	32.3921
6.7459	16.6118
6.7513	28.1041
6.7567	51.8503
6.7621	39.7923
6.7675	56.6352
6.7729	46.9308
6.7783	77.4791
6.7837	95.9823
6.7891	83.4335
6.7945	94.5716
6.7999	84.108
6.8053	122.1376
6.8107	104.7034
6.8161	96.2142
6.8215	78.231
6.8269	52.6295
6.8323	130.1707
6.8377	132.7961
6.8431	147.991
6.8485	173.0693
6.8539	206.3443
6.8593	191.737
6.8647	198.465
6.8701	203.9459
6.8755	204.4829
6.8809	233.9253
6.8863	273.5571
6.8917	292.3258
6.8971	288.1593
6.9025	314.1385
6.9079	373.3201
6.9133	399.7578
6.9187	384.3979
6.9241	404.6202
6.9295	389.3269
6.9349	358.9767
6.9403	353.8314
6.9457	307.1823
6.9511	304.1745
6.9565	315.8169
6.9619	311.0008
6.9673	268.7491
6.9727	220.6935
6.9781	227.3899
6.9835	296.1487
6.9889	309.2283
6.9943	286.3813
6.9997	309.2814
7.0051	357.7607
7.0105	344.0465
7.0159	361.4365
7.0213	363.8734
7.0267	388.9284
7.0321	394.2141
7.0375	373.2065
7.0429	413.7986
7.0483	469.2911
7.0537	494.9116
7.0591	569.4472
7.0645	714.0584
7.0699	857.6777
7.0753	993.1189
7.0807	1069.4031
7.0861	1106.1565
7.0915	1173.3804
7.0969	1224.9363
7.1023	1345.0165
7.1077	1431.69
7.1131	1616.4706
7.1185	1877.9452
7.1239	2123.2245
7.1293	2243.9505
7.1347	2251.5635
7.1401	2201.8211
7.1455	2013.3503
7.1509	1773.893
7.1563	1553.1142
7.1617	1334.2289
7.1671	1282.9651
7.1725	1253.1142
7.1779	1279.3012
7.1833	1376.913
7.1887	1489.4568
7.1941	1511.3976
7.1995	1506.9246
7.2049	1500.8211
7.2103	1548.218
7.2157	1607.3034
7.2211	1745.0393
7.2265	1924.0522
7.2319	2160.1404
7.2373	2565.6895
7.2427	3155.6493
7.2481	3810.921
7.2535	4524.7248
7.2589	5210.0522
7.2643	5720.3383
7.2697	6190.9272
7.2751	6671.1317
7.2805	7458.0381
7.2859	8289.869
7.2913	9167.3855
7.2967	10136.2061
7.3021	10759.8027
7.3075	10921.1147
7.3129	10483.9157
7.3183	9886.8012
7.3237	8664.9841
7.3291	7035.677
7.3345	5488.8724
7.3399	4201.5956
7.3453	3352.7377
7.3507	2877.4684
7.3561	2801.8535
7.3615	3017.1028
7.3669	3456.0058
7.3723	3968.3547
7.3777	4420.9295
7.3831	4815.4589
7.3885	4939.1757
7.3939	4902.599
7.3993	4814.1541
7.4047	4607.718
7.4101	4615.1032
7.4155	4659.1087
7.4209	4826.0497
7.4263	5232.1363
7.4317	6074.8738
7.4371	6857.6207
7.4425	7651.7728
7.4479	8371.1879
7.4533	9352.6492
7.4587	10583.8554
7.4641	12796.1851
7.4695	16497.2051
7.4749	21155.8291
7.4803	27220.8643
7.4857	32946.8231
7.4911	37393.1387
7.4965	40209.1477
7.5019	41680.4596
7.5073	42075.193
7.5127	41364.5206
7.5181	37729.2148
7.5235	28980.2937
7.5289	17956.9166
7.5343	8420.5836
7.5397	3268.6175
7.5451	1622.8651
7.5505	1152.9134
7.5559	915.6682
7.5613	724.7879
7.5667	643.1514
7.5721	583.5943
7.5775	495.1356
7.5829	484.2984
7.5883	542.5582
7.5937	553.1374
7.5991	531.8911
7.6045	607.7688
7.6099	740.1485
7.6153	857.5216
7.6207	984.9271
7.6261	1129.9822
7.6315	1336.3522
7.6369	1449.5735
7.6423	1504.7685
7.6477	1498.2155
7.6531	1456.4225
7.6585	1371.334
7.6639	1305.4318
7.6693	1245.6582
7.6747	1248.7256
7.6801	1396.4785
7.6855	1682.3625
7.6909	1970.2609
7.6963	2249.6329
7.7017	2494.6131
7.7071	2484.736
7.7125	2324.6444
7.7179	2034.3097
7.7233	1565.3632
7.7287	1048.4968
7.7341	617.7211
7.7395	312.7051
7.7449	188.2282
7.7503	146.8177
7.7557	141.9692
7.7611	116.3669
7.7665	85.5877
7.7719	89.6308
7.7773	98.4079
7.7827	90.2807
7.7881	107.1769
7.7935	103.436
7.7989	99.4168
7.8043	76.7991
7.8097	32.0874
7.8151	78.116
7.8205	92.4065
7.8259	36.75
7.8313	59.3702
7.8367	60.1862
7.8421	33.4309
7.8475	34.2579
7.8529	44.5638
7.8583	70.2703
7.8637	-47.3833
7.8691	0.6313
7.8745	42.5325
7.8799	29.5086
7.8853	-9.1769
7.8907	-5.005
7.8961	-18.5681
7.9015	-35.9182
7.9069	17.7367
7.9123	22.8583
7.9177	15.2409
7.9231	24.4641
7.9285	6.8636
7.9339	-20.6622
7.9393	7.3698
7.9447	41.983
7.9501	1.5951
7.9555	-26.8147
7.9609	-10.9241
7.9663	-20.4525
7.9717	-0.1485
7.9771	10.7713
7.9825	33.8635
7.9879	9.7068
7.9933	-32.0214
7.9987	-40.6824
8.0041	-3.6188
8.0095	6.0383
8.0149	0.1526
8.0203	-49.2938
8.0257	-7.0136
8.0311	-14.4454
8.0365	-30.0751
8.0419	3.3639
8.0473	-9.2275
8.0527	-33.0485
8.0581	-26.6352
8.0635	-3.1128
8.0689	-23.5686
8.0743	-31.8444
8.0797	-18.4156
8.0851	-12.3682
8.0905	-26.8051
8.0959	-21.2512
8.1013	-24.6924
8.1067	-5.0442
8.1121	-0.1887
8.1175	-8.3855
8.1229	-14.5198
8.1283	-6.843
8.1337	-15.1758
8.1391	7.7627
8.1445	10.8927
8.1499	-1.346
8.1553	-6.2997
8.1607	-32.2634
8.1661	-15.4228
8.1715	-27.3993
8.1769	-11.5624
8.1823	-3.8944
8.1877	-25.7606
8.1931	-35.301
8.1985	-35.4623
8.2039	-47.2028
8.2093	-23.3025
8.2147	-20.8755
8.2201	-35.2832
8.2255	-52.8887
8.2309	-26.262
8.2363	22.5264
8.2417	11.0783
8.2471	-4.5065
8.2525	-20.0986
8.2579	4.7473
8.2633	-4.4489
8.2687	2.7951
8.2741	-0.9486
8.2795	-3.2288
8.2849	25.7984
8.2903	-10.4206
8.2957	-0.3235
8.3011	14.3462
8.3065	-28.799
8.3119	-5.5849
8.3173	-0.8672
8.3227	11.5511
8.3281	2.5405
8.3335	-21.7578
8.3389	-19.4307
8.3443	66.1241
8.3497	76.769
8.3551	16.9617
8.3605	-23.8389
8.3659	-13.4191
8.3713	-24.0897
8.3767	-24.352
8.3821	8.8067
8.3875	22.2223
8.3929	31.5342
8.3983	16.368
8.4037	6.0092
8.4091	9.8604
8.4145	2.5576
8.4199	19.2566
8.4253	-0.1911
8.4307	12.8047
8.4361	42.7808
8.4415	41.021
8.4469	39.3565
8.4523	64.7743
8.4577	59.8252
8.4631	43.2815
8.4685	45.381
8.4739	36.8061
8.4793	55.2179
8.4847	85.3577
8.4901	85.6984
8.4955	105.1627
8.5009	69.8152
8.5063	107.5869
8.5117	120.4585
8.5171	113.76
8.5225	119.4786
8.5279	130.2197
8.5333	108.8455
8.5387	117.2186
8.5441	125.9731
8.5495	189.7195
8.5549	226.3214
8.5603	207.8924
8.5657	250.3611
8.5711	266.1438
8.5765	255.1737
8.5819	273.6715
8.5873	336.2181
8.5927	424.0316
8.5981	414.3929
8.6035	447.4474
8.6089	484.5593
8.6143	538.7854
8.6197	541.5987
8.6251	550.7458
8.6305	590.5337
8.6359	627.2756
8.6413	762.0896
8.6467	842.8298
8.6521	897.624
8.6575	944.258
8.6629	989.5445
8.6683	1053.2826
8.6737	1068.5075
8.6791	1153.2429
8.6845	1273.9527
8.6899	1451.3403
8.6953	1693.7732
8.7007	1934.1633
8.7061	2087.7278
8.7115	2316.1986
8.7169	2554.2308
8.7223	2706.2612
8.7277	2898.806
8.7331	3047.6546
8.7385	3275.5251
8.7439	3610.4806
8.7493	4041.3846
8.7547	4555.3308
8.7601	5408.8196
8.7655	6060.2634
8.7709	6330.8978
8.7763	6508.1718
8.7817	6756.0705
8.7871	7382.3362
8.7925	8539.0367
8.7979	10101.7496
8.8033	12362.6644
8.8087	14733.7818
8.8141	15682.277
8.8195	15692.5083
8.8249	14181.3438
8.8303	12934.8864
8.8357	12436.6495
8.8411	12663.363
8.8465	14120.304
8.8519	18686.706
8.8573	27131.454
8.8627	36212.959
8.8681	40912.4638
8.8735	39154.8223
8.8789	31572.4067
8.8843	20904.251
8.8897	11613.2311
8.8951	5822.1085
8.9005	3066.9897
8.9059	1945.1741
8.9113	1490.5137
8.9167	1263.1958
8.9221	1120.0217
8.9275	988.942
8.9329	953.6961
8.9383	893.1593
8.9437	840.7487
8.9491	826.3684
8.9545	773.1487
8.9599	794.9845
8.9653	730.3696
8.9707	725.3254
8.9761	714.7527
8.9815	723.0191
8.9869	778.511
8.9923	764.971
8.9977	766.0737
9.0031	778.5642
9.0085	817.2911
9.0139	894.0094
9.0193	1034.1603
9.0247	1280.7228
9.0301	1565.7654
9.0355	1925.1379
9.0409	2366.1917
9.0463	2854.9656
9.0517	3316.0724
9.0571	3565.0723
9.0625	3772.5726
9.0679	3698.3302
9.0733	3272.8132
9.0787	2492.7905
9.0841	1707.6735
9.0895	1012.4208
9.0949	591.3876
9.1003	384.8904
9.1057	275.8455
9.1111	239.1265
9.1165	227.5545
9.1219	274.1865
9.1273	358.8478
9.1327	540.0632
9.1381	645.915
9.1435	770.4434
9.1489	776.0306
9.1543	682.9422
9.1597	486.9991
9.1651	319.6016
9.1705	125.3501
9.1759	71.169
9.1813	80.0186
9.1867	8.7423
9.1921	10.8079
9.1975	4.2701
9.2029	16.066
9.2083	35.8139
9.2137	24.4134
9.2191	14.7432
9.2245	8.0026
9.2299	3.9874
9.2353	16.3947
9.2407	28.1359
9.2461	-8.7254
9.2515	-29.2334
9.2569	-7.1443
9.2623	11.995
9.2677	4.0967
9.2731	-5.4287
9.2785	-9.9482
9.2839	-11.2893
9.2893	-57.0616
9.2947	-12.744
9.3001	4.3576
9.3055	4.9203
9.3109	15.6025
9.3163	0.4846
9.3217	-31.3728
9.3271	-14.9393
9.3325	-40.3432
9.3379	9.429
9.3433	-2.9834
9.3487	-37.2625
9.3541	-41.9206
9.3595	-12.4756
9.3649	-3.0593
9.3703	-2.2554
9.3757	8.9454
9.3811	-6.5339
9.3865	-34.0663
9.3919	10.9419
9.3973	18.9339
9.4027	12.4171
9.4081	29.8498
9.4135	4.5506
9.4189	5.8403
9.4243	-5.5667
9.4297	4.8981
9.4351	28.2379
9.4405	21.1783
9.4459	4.1671
9.4513	27.2883
9.4567	17.2101
9.4621	-12.2207
9.4675	-47.1448
9.4729	2.1963
9.4783	10.3017
9.4837	31.702
9.4891	7.282
9.4945	19.9451
9.4999	17.107
9.5053	4.6497
9.5107	20.7888
9.5161	24.0495
9.5215	-20.8867
9.5269	-28.2882
9.5323	-24.111
9.5377	12.7495
9.5431	39.7134
9.5485	42.9998
9.5539	-7.7765
9.5593	19.5471
9.5647	-13.609
9.5701	-23.2452
9.5755	-12.1688
9.5809	-15.3565
9.5863	8.8019
9.5917	20.9334
9.5971	23.5891
9.6025	26.2115
9.6079	-1.8428
9.6133	-18.7007
9.6187	-20.177
9.6241	-18.7007
9.6295	4.5222
9.6349	10.7259
9.6403	-33.028
9.6457	-4.1714
9.6511	7.0184
9.6565	4.1718
9.6619	-25.8865
9.6673	-37.0864
9.6727	9.5367
9.6781	27.0644
9.6835	-33.243
9.6889	2.1223
9.6943	-12.5264
9.6997	0.5268
9.7051	7.4335
9.7105	6.4658
9.7159	-24.435
9.7213	-17.9787
9.7267	6.9006
9.7321	-21.3205
9.7375	-33.0121
9.7429	-14.0881
9.7483	33.0774
9.7537	-8.024
9.7591	16.918
9.7645	13.2817
9.7699	-21.7575
9.7753	-34.3689
9.7807	-2.4122
9.7861	-23.1457
9.7915	-51.9478
9.7969	-30.9844
9.8023	18.0549
9.8077	31.7882
9.8131	-17.1484
9.8185	-28.8717
9.8239	-20.0923
9.8293	-53.4971
9.8347	-14.7656
9.8401	11.6761
9.8455	39.002
9.8509	-0.6754
9.8563	3.1286
9.8617	-22.8591
9.8671	-39.31
9.8725	10.1358
9.8779	-14.7681
9.8833	-45.0961
9.8887	-17.6237
9.8941	-9.9069
9.8995	-14.7141
9.9049	-19.5376
9.9103	3.966
9.9157	1.4733
9.9211	-11.2736
9.9265	21.4426
9.9319	-12.3366
9.9373	28.5329
9.9427	-21.0522
9.9481	-40.6344
9.9535	-9.8932
9.9589	9.0847
9.9643	62.084
9.9697	61.2727
9.9751	25.8202
9.9805	-2.2273
9.9859	-4.3292
9.9913	-7.5487
9.9967	16.8169
10.0021	13.574
10.0075	30.0611
10.0129	11.906
10.0183	31.8299
10.0237	29.4597
10.0291	34.3281
10.0345	56.6862
10.0399	58.3871
10.0453	14.3013
10.0507	40.7961
10.0561	39.1959
10.0615	66.8093
10.0669	25.5263
10.0723	59.9166
10.0777	53.247
10.0831	68.5408
10.0885	77.3888
10.0939	95.6491
10.0993	73.0402
10.1047	103.3853
10.1101	138.045
10.1155	203.9216
10.1209	256.1916
10.1263	445.8929
10.1317	779.8554
10.1371	1359.0369
10.1425	2207.9549
10.1479	3375.3062
10.1533	4731.1844
10.1587	5864.4549
10.1641	7019.3997
10.1695	7452.5013
10.1749	7205.9058
10.1803	6409.6991
10.1857	5210.5209
10.1911	3864.8422
10.1965	2705.7489
10.2019	1689.308
10.2073	1010.8528
10.2127	536.92
10.2181	315.1963
10.2235	181.4027
10.2289	94.9018
10.2343	60.7292
10.2397	39.0727
10.2451	69.7259
10.2505	20.4861
10.2559	22.9012
10.2613	23.4838
10.2667	25.6831
10.2721	-2.5949
10.2775	25.6368
10.2829	23.4098
10.2883	7.3309
10.2937	-24.6325
10.2991	19.2124
10.3045	63.5872
10.3099	-11.5604
10.3153	9.6349
10.3207	20.6429
10.3261	-1.7816
10.3315	17.495
10.3369	38.4296
10.3423	25.3834
10.3477	11.1882
10.3531	13.7172
10.3585	-18.2158
10.3639	-12.9554
10.3693	-20.0483
10.3747	-55.7414
10.3801	-54.212
10.3855	-39.1473
10.3909	-1.119
10.3963	-7.6249
10.4017	-17.8214
10.4071	-26.0724
10.4125	23.7246
10.4179	43.5265
10.4233	2.8088
10.4287	-24.4681
10.4341	17.1839
10.4395	23.0826
10.4449	4.2131
10.4503	-12.9339
10.4557	-7.2184
10.4611	-32.816
10.4665	-16.2151
10.4719	15.5106
10.4773	42.8705
10.4827	26.4505
10.4881	-28.0411
10.4935	-22.4648
10.4989	5.8782
10.5043	11.9019
10.5097	-11.2135
10.5151	-22.9439
10.5205	-7.9236
10.5259	7.6031
10.5313	-39.8677
10.5367	10.7475
10.5421	12.333
10.5475	-20.2521
10.5529	-3.3019
10.5583	12.7963
10.5637	-3.6083
10.5691	-1.9553
10.5745	5.9094
10.5799	-4.7095
10.5853	5.7609
10.5907	-16.6135
10.5961	-8.7719
10.6015	15.3985
10.6069	-10.8597
10.6123	-27.8505
10.6177	4.5255
10.6231	24.1457
10.6285	-6.7039
10.6339	10.5917
10.6393	15.6463
10.6447	-19.1873
10.6501	29.6037
10.6555	-2.0372
10.6609	-27.8679
10.6663	5.6936
10.6717	14.9394
10.6771	-36.1428
10.6825	-18.3335
10.6879	-26.0377
10.6933	-19.1203
10.6987	18.2436
10.7041	8.1984
10.7095	22.9764
10.7149	4.067
10.7203	27.077
10.7257	19.9529
10.7311	25.6168
10.7365	-6.0625
10.7419	-6.0645
10.7473	-17.6514
10.7527	-6.5718
10.7581	22.7117
10.7635	14.3562
10.7689	-2.0186
10.7743	-10.0983
10.7797	-40.19
10.7851	-24.6187
10.7905	12.3671
10.7959	-33.2025
10.8013	11.98
10.8067	38.3273
10.8121	4.8185
10.8175	-27.3943
10.8229	10.127
10.8283	29.5924
10.8337	12.7435
10.8391	-7.8653
10.8445	-16.2039
10.8499	38.2027
10.8553	-4.8907
10.8607	7.5992
10.8661	-31.8466
10.8715	-12.7301
10.8769	-12.7259
10.8823	27.8453
10.8877	31.3325
10.8931	-36.17
10.8985	-7.3942
10.9039	37.8971
10.9093	6.0044
10.9147	-32.0056
10.9201	12.7352
10.9255	-9.4883
10.9309	-65.0633
10.9363	-43.0114
10.9417	-22.9118
10.9471	-9.4471
10.9525	13.639
10.9579	-9.9693
10.9633	-0.884
10.9687	16.2568
10.9741	-2.1531
10.9795	27.8084
10.9849	-21.2385
10.9903	-13.6373
10.9957	30.0263
11.0011	28.339
11.0065	18.599
11.0119	12.324
11.0173	-5.5365
11.0227	-16.6458
11.0281	-9.8277
11.0335	-16.0561
11.0389	27.8749
11.0443	41.3478
11.0497	-17.4294
11.0551	14.0909
11.0605	13.3149
11.0659	-1.6252
11.0713	30.4322
11.0767	26.36
11.0821	-5.3667
11.0875	-26.6095
11.0929	-19.7953
11.0983	13.774
11.1037	12.6806
11.1091	0.2987
11.1145	15.4248
11.1199	24.6694
11.1253	21.1026
11.1307	9.5996
11.1361	-5.5086
11.1415	-7.4194
11.1469	-28.6687
11.1523	-3.4952
11.1577	-6.8184
11.1631	-0.1566
11.1685	-3.5565
11.1739	-30.2938
11.1793	1.5445
11.1847	-13.7694
11.1901	-14.6611
11.1955	32.4868
11.2009	29.6385
11.2063	9.7696
11.2117	7.5945
11.2171	9.7437
11.2225	-20.0751
11.2279	8.7114
11.2333	34.2504
11.2387	17.8654
11.2441	-11.6009
11.2495	-35.731
11.2549	-25.5574
11.2603	-16.8593
11.2657	-2.477
11.2711	-10.4994
11.2765	13.4562
11.2819	17.6497
11.2873	-20.2211
11.2927	44.4665
11.2981	12.1709
11.3035	4.6094
11.3089	-14.0234
11.3143	-18.3497
11.3197	-47.5232
11.3251	18.8389
11.3305	40.6027
11.3359	-6.478
11.3413	4.445
11.3467	32.9146
11.3521	5.7227
11.3575	16.3939
11.3629	-12.602
11.3683	-16.5306
11.3737	-40.2042
11.3791	-9.4324
11.3845	-1.2539
11.3899	-1.6393
11.3953	-8.7705
11.4007	23.1089
11.4061	8.1945
11.4115	-14.3538
11.4169	-13.3224
11.4223	-13.8466
11.4277	-37.0636
11.4331	-11.0927
11.4385	-1.4104
11.4439	3.5895
11.4493	-10.8373
11.4547	-8.826
11.4601	-12.2984
11.4655	18.4595
11.4709	36.5483
11.4763	-28.8146
11.4817	-17.3622
11.4871	-19.2226
11.4925	30.3797
11.4979	-18.4838
11.5033	2.3567
11.5087	27.7061
11.5141	31.968
11.5195	4.6826
11.5249	16.7305
11.5303	34.3533
11.5357	-24.6066
11.5411	-24.0837
11.5465	7.9014
11.5519	1.133
11.5573	-37.3115
11.5627	-16.6857
11.5681	-36.3091
11.5735	-14.4045
11.5789	-38.3975
11.5843	-16.6043
11.5897	3.0863
11.5951	7.3705
11.6005	-0.9933
11.6059	-13.133
11.6113	-4.0634
11.6167	-10.3575
11.6221	21.2491
11.6275	-17.1711
11.6329	-35.9648
11.6383	-3.3264
11.6437	-16.723
11.6491	28.0177
11.6545	5.2577
11.6599	15.7225
11.6653	0.4788
11.6707	-40.4926
11.6761	-27.8717
11.6815	0.5065
11.6869	35.2861
11.6923	31.4748
11.6977	26.8813
11.7031	-12.085
11.7085	1.1791
11.7139	-1.4364
11.7193	2.7959
11.7247	-34.9271
11.7301	24.0783
11.7355	29.4724
11.7409	4.5612
11.7463	40.559
11.7517	-55.1907
11.7571	-30.2062
11.7625	25.7542
11.7679	21.8789
11.7733	6.7896
11.7787	-17.174
11.7841	19.8725
11.7895	13.4674
11.7949	4.7786
11.8003	-21.1611
11.8057	-8.9446
11.8111	-9.318
11.8165	-21.086
11.8219	-7.0452
11.8273	-43.7278
11.8327	3.9777
11.8381	21.0922
11.8435	-22.9663
11.8489	26.1272
11.8543	29.4628
11.8597	19.6919
11.8651	32.2532
11.8705	32.319
11.8759	-6.0647
11.8813	-36.2644
11.8867	33.5954
11.8921	37.9965
11.8975	8.343
11.9029	22.2738
11.9083	32.6282
11.9137	18.4571
11.9191	0.029
11.9245	-15.1837
11.9299	10.9308
11.9353	-8.0644
11.9407	-12.9892
11.9461	6.0964
11.9515	-6.3664
11.9569	8.4366
11.9623	11.2383
11.9677	23.7771
11.9731	17.0647
11.9785	-2.7298
11.9839	-15.1252
11.9893	13.9048
11.9947	-4.8865
12.0001	-12.9705
12.0055	7.7539
12.0109	-45.0354
12.0163	8.7831
12.0217	36.1715
12.0271	33.5307
12.0325	17.3998
12.0379	-2.4067
12.0433	3.5858
12.0487	8.497
12.0541	-17.0398
12.0595	-33.4212
12.0649	3.8004
12.0703	-10.8051
12.0757	44.3897
12.0811	-11.4434
12.0865	7.1595
12.0919	1.4755
12.0973	36.4283
12.1027	-31.0406
12.1081	-1.813
12.1135	8.2746
12.1189	8.3844
12.1243	-1.0509
12.1297	-12.7837
12.1351	-28.6682
12.1405	17.3352
12.1459	-0.5679
12.1513	6.3225
12.1567	-8.3493
12.1621	-29.4127
12.1675	-31.1055
12.1729	-6.2634
12.1783	-19.2404
12.1837	-1.758
12.1891	-19.2542
12.1945	19.9705
12.1999	-26.639
12.2053	1.4887
12.2107	5.4304
12.2161	6.9798
12.2215	10.9973
12.2269	-6.1068
12.2323	-19.5836
12.2377	-44.3578
12.2431	-23.5802
12.2485	-40.7746
12.2539	-21.0015
12.2593	-11.3411
12.2647	6.5034
12.2701	-16.94
12.2755	-21.9729
12.2809	9.2407
12.2863	8.8726
12.2917	41.7446
12.2971	-27.6378
12.3025	-7.387
12.3079	8.7729
12.3133	-8.9905
12.3187	-4.94
12.3241	-16.5149
12.3295	1.1488
12.3349	-18.8947
12.3403	1.3779
12.3457	4.7439
12.3511	-23.2498
12.3565	-52.595
12.3619	-21.0492
12.3673	32.4526
12.3727	-13.9423
12.3781	-32.476
12.3835	-52.8467
12.3889	-21.1557
12.3943	5.3652
12.3997	43.1049
12.4051	-19.3753
12.4105	-24.6616
12.4159	-6.0184
12.4213	-9.7331
12.4267	32.9069
12.4321	-10.0019
12.4375	-13.6457
12.4429	-7.9434
12.4483	6.1085
12.4537	26.0712
12.4591	-26.1596
12.4645	10.2977
12.4699	38.7055
12.4753	16.3527
12.4807	26.2328
12.4861	16.7712
12.4915	0.6337
12.4969	-16.6789
12.5023	-8.9439
12.5077	0.2341
12.5131	2.8545
12.5185	-8.8425
12.5239	22.5032
12.5293	-29.4415
12.5347	9.4127
12.5401	-4.1863
12.5455	8.973
12.5509	42.1613
12.5563	26.3569
12.5617	4.825
12.5671	-1.5893
12.5725	-0.3205
12.5779	58.0304
12.5833	17.3955
12.5887	22.9149
12.5941	66.105
12.5995	78.5689
12.6049	0.1878
12.6103	-24.3221
12.6157	14.0623
12.6211	42.6982
12.6265	32.0582
12.6319	9.1544
12.6373	5.901
12.6427	44.9089
12.6481	84.3204
12.6535	67.9662
12.6589	1.0473
12.6643	0.3878
12.6697	-43.1161
12.6751	-0.3386
12.6805	42.302
12.6859	5.1757
12.6913	3.1415
12.6967	61.5055
12.7021	30.5586
[truncated: 80 more rows]
