# Supplementary material for: Improvement of Peak Integration in Capillary Electrophoresis: Reference Data Set No. 1
Source: Electrophoresis. 2026 Mar 11;47(4):276–94. doi: 10.1002/elps.70077 (PMC13084974; doi:10.1002/elps.70077)
Supplement: Supplementary file 2 — Supporting File 2: elps70077‐sup‐0002‐RawElectropherograms.zip. [file ELPS-47--s002.zip › Raw Electropherograms/com2-type1-sam29-R.csv]

1.9075	-201.7933
1.9129	-140.0267
1.9183	100.2957
1.9237	513.3946
1.9291	615.261
1.9345	256.9779
1.9399	177.7446
1.9453	525.746
1.9507	494.8398
1.9561	479.9118
1.9615	461.3658
1.9669	427.2753
1.9723	403.4748
1.9777	387.7756
1.9831	377.978
1.9885	366.9254
1.9939	349.2096
1.9993	359.1408
2.0047	351.8668
2.0101	348.542
2.0155	372.6646
2.0209	345.9032
2.0263	367.0677
2.0317	390.3771
2.0371	362.9872
2.0425	302.4217
2.0479	303.3383
2.0533	321.2434
2.0587	319.2577
2.0641	295.7531
2.0695	293.2058
2.0749	294.9612
2.0803	283.6583
2.0857	250.3116
2.0911	294.9709
2.0965	306.1235
2.1019	286.3629
2.1073	301.9958
2.1127	267.7094
2.1181	237.9805
2.1235	227.4041
2.1289	230.6225
2.1343	212.3784
2.1397	184.8553
2.1451	160.8527
2.1505	158.6617
2.1559	210.4322
2.1613	222.0808
2.1667	223.889
2.1721	235.1193
2.1775	213.8582
2.1829	174.4702
2.1883	161.3364
2.1937	170.6342
2.1991	134.2151
2.2045	117.3238
2.2099	108.2817
2.2153	103.4308
2.2207	109.6063
2.2261	126.3789
2.2315	124.0536
2.2369	109.9675
2.2423	106.672
2.2477	113.0751
2.2531	89.2271
2.2585	66.7384
2.2639	81.7751
2.2693	88.6321
2.2747	49.9726
2.2801	39.2238
2.2855	95.5685
2.2909	108.4112
2.2963	81.3837
2.3017	48.0073
2.3071	41.8557
2.3125	96.6852
2.3179	79.5993
2.3233	90.3067
2.3287	128.6961
2.3341	88.8229
2.3395	41.178
2.3449	54.8296
2.3503	82.5537
2.3557	34.552
2.3611	80.8768
2.3665	69.9822
2.3719	35.0553
2.3773	52.1364
2.3827	52.2065
2.3881	46.4256
2.3935	29.689
2.3989	-0.7934
2.4043	-18.6202
2.4097	6.9045
2.4151	41.4229
2.4205	62.7259
2.4259	78.5693
2.4313	61.2533
2.4367	40.9421
2.4421	40.9102
2.4475	71.1954
2.4529	41.9318
2.4583	36.6773
2.4637	53.0245
2.4691	34.961
2.4745	67.327
2.4799	22.7739
2.4853	-24.3798
2.4907	52.4527
2.4961	72.9635
2.5015	29.0411
2.5069	-13.3684
2.5123	-0.1587
2.5177	4.1355
2.5231	2.3104
2.5285	9.4793
2.5339	23.669
2.5393	-3.3155
2.5447	-36.7426
2.5501	-44.4941
2.5555	-16.2242
2.5609	24.7667
2.5663	12.6765
2.5717	-4.1793
2.5771	-14.6287
2.5825	-35.5208
2.5879	-6.5705
2.5933	57.1238
2.5987	82.0462
2.6041	-13.5869
2.6095	-29.4042
2.6149	-43.9061
2.6203	-53.876
2.6257	-33.1342
2.6311	-1.1956
2.6365	-15.7691
2.6419	-39.2454
2.6473	-31.9931
2.6527	1.0085
2.6581	-14.5288
2.6635	-24.8508
2.6689	-9.1265
2.6743	-23.7153
2.6797	7.0896
2.6851	0.5818
2.6905	-48.125
2.6959	-49.2917
2.7013	0.1594
2.7067	-13.4901
2.7121	-56.8533
2.7175	-14.4516
2.7229	27.2507
2.7283	17.8011
2.7337	-23.3709
2.7391	-51.2309
2.7445	-18.6046
2.7499	-27.8541
2.7553	-52.3586
2.7607	-49.2588
2.7661	-26.1283
2.7715	-15.3772
2.7769	-14.6551
2.7823	-26.2131
2.7877	-65.6199
2.7931	-25.2886
2.7985	5.3526
2.8039	-8.7937
2.8093	-18.6867
2.8147	-15.1209
2.8201	-17.1016
2.8255	-26.2583
2.8309	-29.5924
2.8363	-15.4098
2.8417	-25.217
2.8471	-39.2482
2.8525	-19.7013
2.8579	-24.8818
2.8633	-23.3223
2.8687	-8.2401
2.8741	7.9756
2.8795	-35.5641
2.8849	-23.4993
2.8903	-10.187
2.8957	-33.0161
2.9011	-11.4595
2.9065	-18.85
2.9119	-28.7158
2.9173	-32.8109
2.9227	-63.2809
2.9281	-43.8209
2.9335	-34.235
2.9389	-31.3754
2.9443	21.8111
2.9497	-22.2257
2.9551	-71.1743
2.9605	-83.1439
2.9659	-51.5605
2.9713	-55.2609
2.9767	-58.4373
2.9821	-70.3163
2.9875	-98.8963
2.9929	-55.0391
2.9983	-61.9412
3.0037	-89.2383
3.0091	-92.4853
3.0145	-82.0163
3.0199	-71.026
3.0253	-48.863
3.0307	-17.0914
3.0361	-11.3045
3.0415	-31.9823
3.0469	-58.0166
3.0523	-69.6159
3.0577	-45.0008
3.0631	-17.6143
3.0685	-19.9756
3.0739	-47.1394
3.0793	-67.2847
3.0847	-44.6152
3.0901	-60.3306
3.0955	-99.6416
3.1009	-109.1713
3.1063	-65.3533
3.1117	-48.1873
3.1171	-65.2847
3.1225	-93.2487
3.1279	-51.238
3.1333	-41.4718
3.1387	-44.812
3.1441	-31.2403
3.1495	12.2635
3.1549	51.5547
3.1603	76.6753
3.1657	82.0942
3.1711	65.5239
3.1765	56.9079
3.1819	48.037
3.1873	48.284
3.1927	80.4639
3.1981	81.966
3.2035	85.6454
3.2089	80.3602
3.2143	46.3901
3.2197	94.3808
3.2251	111.0886
3.2305	111.4735
3.2359	142.1473
3.2413	196.7369
3.2467	180.7529
3.2521	155.7661
3.2575	167.9337
3.2629	144.5284
3.2683	129.5976
3.2737	135.2784
3.2791	152.0763
3.2845	135.9476
3.2899	101.3544
3.2953	65.0533
3.3007	56.6112
3.3061	117.0568
3.3115	108.9034
3.3169	86.1606
3.3223	74.3741
3.3277	69.485
3.3331	-7.6568
3.3385	18.0525
3.3439	83.3741
3.3493	64.0831
3.3547	31.1911
3.3601	3.4666
3.3655	6.7349
3.3709	44.5741
3.3763	25.2996
3.3817	79.7476
3.3871	104.5647
3.3925	41.9865
3.3979	2.1656
3.4033	20.7067
3.4087	24.2032
3.4141	-5.0028
3.4195	-7.0912
3.4249	30.7474
3.4303	42.8627
3.4357	31.3253
3.4411	43.3862
3.4465	34.2275
3.4519	28.0242
3.4573	43.0538
3.4627	86.6607
3.4681	91.2218
3.4735	68.6558
3.4789	56.7709
3.4843	80.4745
3.4897	76.4137
3.4951	75.5008
3.5005	70.0764
3.5059	58.217
3.5113	73.55
3.5167	105.5499
3.5221	114.8172
3.5275	101.9319
3.5329	129.6429
3.5383	111.1134
3.5437	75.612
3.5491	51.9151
3.5545	64.9974
3.5599	74.6202
3.5653	104.8101
3.5707	138.7551
3.5761	139.3045
3.5815	136.1409
3.5869	114.3234
3.5923	77.9234
3.5977	37.6252
3.6031	11.0988
3.6085	14.448
3.6139	20.7602
3.6193	2.6367
3.6247	-40.5207
3.6301	3.2882
3.6355	40.6272
3.6409	23.6565
3.6463	30.035
3.6517	59.2495
3.6571	57.9832
3.6625	24.3803
3.6679	18.6068
3.6733	42.5281
3.6787	55.7601
3.6841	56.7963
3.6895	67.8816
3.6949	82.7572
3.7003	58.653
3.7057	34.4009
3.7111	60.2476
3.7165	30.0143
3.7219	61.911
3.7273	87.9896
3.7327	40.292
3.7381	40.2409
3.7435	35.6721
3.7489	12.9932
3.7543	-17.0443
3.7597	-0.0567
3.7651	24.8977
3.7705	30.0454
3.7759	8.168
3.7813	-21.1929
3.7867	-22.1808
3.7921	-10.3614
3.7975	11.2243
3.8029	46.0823
3.8083	38.3429
3.8137	9.166
3.8191	-21.3109
3.8245	-37.5595
3.8299	-60.1001
3.8353	-49.9694
3.8407	-40.8461
3.8461	-60.9383
3.8515	-10.6948
3.8569	4.1685
3.8623	-4.6052
3.8677	-14.4465
3.8731	-24.8935
3.8785	19.4603
3.8839	54.0227
3.8893	49.1053
3.8947	48.6062
3.9001	32.6878
3.9055	42.2341
3.9109	67.2018
3.9163	43.0075
3.9217	13.0553
3.9271	-7.3218
3.9325	-16.7996
3.9379	-20.4286
3.9433	-29.5331
3.9487	-4.0328
3.9541	44.9312
3.9595	88.674
3.9649	101.9667
3.9703	142.4578
3.9757	186.4063
3.9811	212.881
3.9865	275.5529
3.9919	443.4701
3.9973	759.1621
4.0027	1260.9992
4.0081	1952.2101
4.0135	2858.0314
4.0189	3949.4575
4.0243	5144.9083
4.0297	6269.0378
4.0351	7485.1801
4.0405	8494.6691
4.0459	9164.3064
4.0513	9416.2457
4.0567	9107.5442
4.0621	8301.0611
4.0675	7185.0682
4.0729	5969.3627
4.0783	4787.6426
4.0837	3683.0535
4.0891	2711.8368
4.0945	1934.7763
4.0999	1299.4701
4.1053	868.4926
4.1107	569.5184
4.1161	358.6249
4.1215	244.5445
4.1269	174.4191
4.1323	132.7831
4.1377	95.9852
4.1431	12.4771
4.1485	-10.2308
4.1539	-2.2004
4.1593	13.1072
4.1647	22.7577
4.1701	41.1313
4.1755	31.9112
4.1809	2.2204
4.1863	-16.3527
4.1917	-0.3335
4.1971	17.4625
4.2025	20.033
4.2079	-0.7251
4.2133	-20.7215
4.2187	-5.2736
4.2241	20.2689
4.2295	28.2099
4.2349	14.5026
4.2403	8.3095
4.2457	6.9802
4.2511	9.1205
4.2565	19.3537
4.2619	-16.8272
4.2673	-29.3901
4.2727	1.1476
4.2781	29.7113
4.2835	7.9726
4.2889	-21.7279
4.2943	-33.5485
4.2997	-15.0218
4.3051	-16.0921
4.3105	23.1249
4.3159	49.7718
4.3213	-7.0219
4.3267	-3.2843
4.3321	-8.009
4.3375	-20.2128
4.3429	-22.6418
4.3483	-9.097
4.3537	-15.3297
4.3591	-19.0129
4.3645	-8.2261
4.3699	-12.8763
4.3753	-22.0351
4.3807	-13.305
4.3861	4.413
4.3915	-16.3628
4.3969	34.6958
4.4023	51.3136
4.4077	22.981
4.4131	17.2167
4.4185	13.6359
4.4239	-32.5322
4.4293	-68.8858
4.4347	-13.8836
4.4401	9.7156
4.4455	2.6446
4.4509	-7.0813
4.4563	-2.2736
4.4617	-38.2275
4.4671	-31.0339
4.4725	-10.7332
4.4779	-1.542
4.4833	33.8205
4.4887	-21.4042
4.4941	-48.6007
4.4995	-11.7031
4.5049	-42.5145
4.5103	-33.3171
4.5157	9.9343
4.5211	43.0217
4.5265	-8.2089
4.5319	-24.83
4.5373	-22.5532
4.5427	-14.7718
4.5481	-7.5541
4.5535	12.0497
4.5589	19.1981
4.5643	11.5921
4.5697	-3.0654
4.5751	0.7596
4.5805	24.3738
4.5859	34.5178
4.5913	8.2734
4.5967	-12.0936
4.6021	-1.0326
4.6075	13.0996
4.6129	16.173
4.6183	29.687
4.6237	15.5091
4.6291	1.5736
4.6345	3.0511
4.6399	12.1839
4.6453	-34.82
4.6507	-39.2599
4.6561	-15.1744
4.6615	-48.5851
4.6669	-34.6189
4.6723	-32.0776
4.6777	-39.5363
4.6831	-34.1594
4.6885	-39.9958
4.6939	22.4579
4.6993	65.0084
4.7047	8.2452
4.7101	8.4731
4.7155	9.6772
4.7209	4.478
4.7263	-4.131
4.7317	-10.2647
4.7371	-6.1855
4.7425	-1.6553
4.7479	-6.9346
4.7533	-29.7219
4.7587	-13.5639
4.7641	-15.2949
4.7695	-43.6383
4.7749	-57.9891
4.7803	-14.3843
4.7857	-8.1237
4.7911	-17.5168
4.7965	24.6564
4.8019	16.9296
4.8073	-4.3869
4.8127	-8.8184
4.8181	20.0373
4.8235	30.4651
4.8289	22.3595
4.8343	17.3877
4.8397	26.7331
4.8451	20.7137
4.8505	15.8323
4.8559	6.7075
4.8613	-7.8431
4.8667	-14.8177
4.8721	-14.2704
4.8775	-9.2315
4.8829	3.607
4.8883	29.4307
4.8937	5.893
4.8991	-12.1623
4.9045	-5.2065
4.9099	18.4036
4.9153	-4.5451
4.9207	-3.7193
4.9261	9.2033
4.9315	-2.8537
4.9369	-22.0435
4.9423	-27.1946
4.9477	-21.2616
4.9531	-10.6003
4.9585	-0.2058
4.9639	-3.9094
4.9693	-0.3885
4.9747	9.4094
4.9801	-32.1951
4.9855	-25.3981
4.9909	-10.1105
4.9963	-7.7282
5.0017	-6.5362
5.0071	-37.5849
5.0125	-49.5327
5.0179	-33.0675
5.0233	-10.9445
5.0287	8.6126
5.0341	7.2815
5.0395	-3.9627
5.0449	-6.8624
5.0503	-29.1568
5.0557	-19.5328
5.0611	-3.3658
5.0665	-15.7241
5.0719	-30.4741
5.0773	1.4998
5.0827	21.3271
5.0881	-6.2603
5.0935	-3.8137
5.0989	12.8776
5.1043	14.6431
5.1097	2.1288
5.1151	20.9975
5.1205	-12.3259
5.1259	-22.2807
5.1313	-8.2813
5.1367	-42.0775
5.1421	-29.7446
5.1475	9.1267
5.1529	32.0154
5.1583	-8.5445
5.1637	-32.9277
5.1691	-9.7782
5.1745	16.3248
5.1799	-1.4421
5.1853	22.4863
5.1907	3.1462
5.1961	-26.0923
5.2015	-31.636
5.2069	-56.7927
5.2123	-29.6498
5.2177	22.9923
5.2231	55.8887
5.2285	4.6016
5.2339	9.0693
5.2393	-3.3092
5.2447	-29.6207
5.2501	32.5636
5.2555	10.6794
5.2609	-19.9098
5.2663	-36.7049
5.2717	-52.2946
5.2771	-19.0227
5.2825	-28.828
5.2879	-48.2143
5.2933	-11.8276
5.2987	-22.332
5.3041	-12.6868
5.3095	6.6797
5.3149	9.614
5.3203	-6.9463
5.3257	-12.1107
5.3311	-4.6231
5.3365	2.1109
5.3419	-30.7942
5.3473	-35.0098
5.3527	-38.25
5.3581	-38.6839
5.3635	16.0455
5.3689	15.1451
5.3743	8.4046
5.3797	4.7226
5.3851	-22.9983
5.3905	-19.3836
5.3959	-21.0951
5.4013	-27.4344
5.4067	-22.8499
5.4121	-39.4547
5.4175	-29.2205
5.4229	-1.1232
5.4283	14.4197
5.4337	-25.7173
5.4391	-16.752
5.4445	-5.8347
5.4499	-31.3333
5.4553	-22.926
5.4607	-26.4124
5.4661	-20.918
5.4715	0.8881
5.4769	7.8802
5.4823	24.0241
5.4877	21.7305
5.4931	-3.6838
5.4985	-27.0471
5.5039	-17.6598
5.5093	-10.5935
5.5147	-16.374
5.5201	-28.9725
5.5255	-25.5941
5.5309	-22.6254
5.5363	-25.2572
5.5417	-30.4466
5.5471	-13.1676
5.5525	14.9118
5.5579	27.1964
5.5633	9.5234
5.5687	8.8561
5.5741	-16.3725
5.5795	-22.7676
5.5849	-2.0213
5.5903	-44.9071
5.5957	-23.4508
5.6011	-6.5619
5.6065	-18.8881
5.6119	-13.0187
5.6173	-18.4701
5.6227	-0.11
5.6281	27.7022
5.6335	11.6162
5.6389	-16.3538
5.6443	-24.268
5.6497	-11.0073
5.6551	9.4055
5.6605	0.7938
5.6659	-0.5121
5.6713	2.3107
5.6767	-0.4982
5.6821	2.4461
5.6875	-6.2744
5.6929	-10.6967
5.6983	-0.0413
5.7037	6.6266
5.7091	-2.5034
5.7145	6.6738
5.7199	27.4067
5.7253	-18.5328
5.7307	-54.8808
5.7361	-47.1648
5.7415	-3.2739
5.7469	27.4269
5.7523	-13.4833
5.7577	-38.2185
5.7631	-29.2235
5.7685	-8.3081
5.7739	-11.216
5.7793	20.1334
5.7847	54.0938
5.7901	40.8281
5.7955	17.4025
5.8009	16.6739
5.8063	20.4916
5.8117	12.2699
5.8171	11.7539
5.8225	40.3951
5.8279	39.3522
5.8333	-2.393
5.8387	14.6827
5.8441	12.7846
5.8495	13.3146
5.8549	26.5941
5.8603	40.5573
5.8657	39.685
5.8711	48.465
5.8765	44.8525
5.8819	-11.8615
5.8873	28.9558
5.8927	71.0517
5.8981	94.3469
5.9035	102.9511
5.9089	62.0747
5.9143	45.1995
5.9197	51.0694
5.9251	59.6558
5.9305	46.4142
5.9359	66.4214
5.9413	78.9524
5.9467	60.0175
5.9521	58.4874
5.9575	61.9869
5.9629	40.697
5.9683	8.6659
5.9737	41.7782
5.9791	28.6398
5.9845	5.0929
5.9899	-7.9799
5.9953	-5.8843
6.0007	4.0069
6.0061	18.8605
6.0115	28.6771
6.0169	21.8089
6.0223	20.6553
6.0277	20.3299
6.0331	15.69
6.0385	5.7722
6.0439	10.9807
6.0493	47.7067
6.0547	101.0842
6.0601	163.0973
6.0655	256.3013
6.0709	489.0248
6.0763	906.7923
6.0817	1536.2243
6.0871	2360.0064
6.0925	3461.7988
6.0979	4671.2704
6.1033	5892.2171
6.1087	7079.7617
6.1141	8208.8619
6.1195	9232.355
6.1249	10026.5233
6.1303	10406.7232
6.1357	10614.6191
6.1411	10605.5519
6.1465	9732.1185
6.1519	7932.6819
6.1573	5938.6189
6.1627	3950.4124
6.1681	2335.9464
6.1735	1200.7092
6.1789	576.3729
6.1843	248.8612
6.1897	117.8707
6.1951	90.3813
6.2005	90.4986
6.2059	45.4681
6.2113	-1.5921
6.2167	14.1463
6.2221	26.9465
6.2275	23.8005
6.2329	36.099
6.2383	-3.3045
6.2437	6.4843
6.2491	28.9321
6.2545	27.7506
6.2599	44.4402
6.2653	59.2834
6.2707	79.8413
6.2761	75.7186
6.2815	27.6703
6.2869	58.6435
6.2923	34.606
6.2977	-33.9756
6.3031	37.2694
6.3085	39.4481
6.3139	-45.1221
6.3193	-24.6126
6.3247	-11.8417
6.3301	-11.6147
6.3355	-33.3884
6.3409	-34.797
6.3463	-7.3455
6.3517	36.168
6.3571	-9.1568
6.3625	-13.0771
6.3679	-25.9453
6.3733	18.949
6.3787	-20.8991
6.3841	-22.2966
6.3895	-27.3262
6.3949	-71.3945
6.4003	-2.5914
6.4057	25.7036
6.4111	-16.5136
6.4165	-43.8567
6.4219	-14.2276
6.4273	-42.3824
6.4327	-22.0135
6.4381	-6.0482
6.4435	-6.6038
6.4489	-16.2178
6.4543	4.6594
6.4597	8.1577
6.4651	32.0352
6.4705	-22.4183
6.4759	-33.5464
6.4813	-2.0634
6.4867	-5.2221
6.4921	-38.3568
6.4975	-38.2072
6.5029	-35.0592
6.5083	-24.2752
6.5137	-36.1214
6.5191	-35.833
6.5245	-19.2517
6.5299	-23.7291
6.5353	-18.696
6.5407	-32.8927
6.5461	-38.2345
6.5515	-47.1975
6.5569	-22.9833
6.5623	-40.8038
6.5677	-19.7234
6.5731	-41.9593
6.5785	-14.9492
6.5839	12.2636
6.5893	-15.2034
6.5947	-21.2451
6.6001	-31.752
6.6055	1.5516
6.6109	2.247
6.6163	-1.6368
6.6217	0.8672
6.6271	-47.8202
6.6325	-14.0711
6.6379	29.2163
6.6433	13.9602
6.6487	57.7375
6.6541	13.4629
6.6595	5.1284
6.6649	13.5588
6.6703	39.5322
6.6757	30.8194
6.6811	1.9492
6.6865	1.3263
6.6919	-16.6927
6.6973	-5.3624
6.7027	-4.6821
6.7081	18.4474
6.7135	24.4177
6.7189	14.1659
6.7243	12.8247
6.7297	-23.1166
6.7351	-41.3167
6.7405	2.4614
6.7459	21.1869
6.7513	2.7051
6.7567	7.8293
6.7621	57.5269
6.7675	55.5865
6.7729	60.9981
6.7783	76.0305
6.7837	73.8336
6.7891	69.8694
6.7945	81.3042
6.7999	87.9261
6.8053	86.1013
6.8107	77.0413
6.8161	85.1153
6.8215	81.8101
6.8269	60.2268
6.8323	87.3898
6.8377	101.1534
6.8431	141.0666
6.8485	178.4677
6.8539	198.4452
6.8593	201.0393
6.8647	185.3107
6.8701	173.2622
6.8755	148.0635
6.8809	233.5615
6.8863	229.2608
6.8917	243.0064
6.8971	290.374
6.9025	320.4083
6.9079	311.9712
6.9133	360.3947
6.9187	412.0412
6.9241	399.8405
6.9295	389.1737
6.9349	408.7442
6.9403	390.5534
6.9457	308.7093
6.9511	307.9536
6.9565	242.3291
6.9619	252.6316
6.9673	231.8953
6.9727	266.3971
6.9781	284.8401
6.9835	285.9462
6.9889	272.9387
6.9943	262.4574
6.9997	273.1321
7.0051	321.1881
7.0105	313.0246
7.0159	342.7764
7.0213	346.4805
7.0267	351.4653
7.0321	395.9455
7.0375	395.8756
7.0429	420.6725
7.0483	465.355
7.0537	556.1436
7.0591	656.1137
7.0645	712.9747
7.0699	856.4505
7.0753	956.5895
7.0807	1117.4565
7.0861	1191.887
7.0915	1296.5375
7.0969	1242.6314
7.1023	1356.7155
7.1077	1484.0995
7.1131	1669.0018
7.1185	1916.4499
7.1239	2142.678
7.1293	2303.8668
7.1347	2313.2801
7.1401	2216.643
7.1455	2026.0666
7.1509	1784.6096
7.1563	1527.1245
7.1617	1357.7344
7.1671	1204.1395
7.1725	1196.9445
7.1779	1311.4333
7.1833	1355.0671
7.1887	1387.3569
7.1941	1471.9527
7.1995	1483.2337
7.2049	1524.7924
7.2103	1537.8547
7.2157	1605.706
7.2211	1719.5518
7.2265	1840.6134
7.2319	2083.8514
7.2373	2429.2902
7.2427	2981.2458
7.2481	3666.8378
7.2535	4449.8005
7.2589	5217.0948
7.2643	5770.5594
7.2697	6311.2353
7.2751	6792.1083
7.2805	7298.5395
7.2859	8050.3148
7.2913	9121.8688
7.2967	10148.6856
7.3021	10800.7986
7.3075	11095.7005
7.3129	10827.8038
7.3183	10013.25
7.3237	8640.4029
7.3291	6971.8558
7.3345	5339.2111
7.3399	3996.0344
7.3453	3240.1431
7.3507	2850.4013
7.3561	2724.6896
7.3615	2942.9503
7.3669	3362.7893
7.3723	3915.0898
7.3777	4453.8516
7.3831	4846.2918
7.3885	4987.699
7.3939	4941.9597
7.3993	4674.9897
7.4047	4508.8747
7.4101	4420.2331
7.4155	4409.1418
7.4209	4670.2256
7.4263	5151.9714
7.4317	5788.4439
7.4371	6614.0929
7.4425	7484.6879
7.4479	8184.9453
7.4533	9077.8819
7.4587	10278.5235
7.4641	12125.8578
7.4695	15530.1373
7.4749	19995.0706
7.4803	25541.5261
7.4857	31380.8099
7.4911	36561.4893
7.4965	41046.1363
7.5019	43099.5752
7.5073	43920.8198
7.5127	43119.3073
7.5181	38908.1201
7.5235	29588.9276
7.5289	18107.0714
7.5343	8479.1066
7.5397	3384.3343
7.5451	1678.4129
7.5505	1137.3221
7.5559	915.0424
7.5613	761.9695
7.5667	589.8749
7.5721	538.914
7.5775	501.3594
7.5829	412.4179
7.5883	462.3469
7.5937	483.2157
7.5991	549.6956
7.6045	590.8614
7.6099	659.8819
7.6153	772.7762
7.6207	939.0145
7.6261	1090.7475
7.6315	1224.5191
7.6369	1435.6865
7.6423	1581.5192
7.6477	1564.0143
7.6531	1520.0456
7.6585	1447.0427
7.6639	1321.2552
7.6693	1184.7423
7.6747	1184.5984
7.6801	1350.9186
7.6855	1607.2762
7.6909	1933.013
7.6963	2240.7123
7.7017	2493.4513
7.7071	2623.9794
7.7125	2521.9971
7.7179	2103.495
7.7233	1571.7903
7.7287	975.1152
7.7341	537.4106
7.7395	274.0709
7.7449	128.0474
7.7503	90.5356
7.7557	66.8638
7.7611	105.0376
7.7665	142.8476
7.7719	142.3599
7.7773	135.715
7.7827	138.089
7.7881	115.1705
7.7935	131.9188
7.7989	79.9442
7.8043	93.3145
7.8097	68.4253
7.8151	32.0861
7.8205	45.1571
7.8259	77.933
7.8313	54.1581
7.8367	30.7282
7.8421	-7.6668
7.8475	48.6028
7.8529	60.2599
7.8583	21.6449
7.8637	-2.6281
7.8691	-8.415
7.8745	-0.1732
7.8799	5.6237
7.8853	-4.2565
7.8907	-2.7828
7.8961	15.0441
7.9015	-8.234
7.9069	-3.7864
7.9123	-4.7675
7.9177	-35.9027
7.9231	2.2465
7.9285	-1.3584
7.9339	-17.1785
7.9393	-19.1529
7.9447	33.1129
7.9501	19.8969
7.9555	-26.1625
7.9609	-6.9976
7.9663	-19.756
7.9717	14.6041
7.9771	6.9909
7.9825	-11.6349
7.9879	-15.1212
7.9933	-26.8117
7.9987	-19.4962
8.0041	26.8497
8.0095	16.7741
8.0149	-5.7435
8.0203	-0.7115
8.0257	0.9799
8.0311	-14.0599
8.0365	-34.2309
8.0419	-11.1411
8.0473	-8.2994
8.0527	-24.0593
8.0581	16.6336
8.0635	0.5914
8.0689	-14.9839
8.0743	-33.9275
8.0797	-35.3052
8.0851	-13.7068
8.0905	-1.7163
8.0959	17.7846
8.1013	-23.8948
8.1067	-20.1594
8.1121	-40.9296
8.1175	2.6466
8.1229	-19.6243
8.1283	-31.6752
8.1337	-4.1567
8.1391	2.2469
8.1445	7.2088
8.1499	0.8129
8.1553	-2.4051
8.1607	-18.5704
8.1661	-26.7521
8.1715	4.1193
8.1769	-0.7561
8.1823	-56.9338
8.1877	-41.5871
8.1931	-3.686
8.1985	-19.9007
8.2039	-28.4034
8.2093	-49.1775
8.2147	-4.5213
8.2201	-32.1357
8.2255	-42.0015
8.2309	23.2772
8.2363	12.1374
8.2417	1.5074
8.2471	-29.0497
8.2525	23.2808
8.2579	-3.9943
8.2633	-25.6177
8.2687	0.8766
8.2741	21.1325
8.2795	-29.5726
8.2849	-34.9323
8.2903	17.9327
8.2957	15.7736
8.3011	16.3727
8.3065	-12.3279
8.3119	6.2501
8.3173	-10.0565
8.3227	11.3584
8.3281	36.5662
8.3335	-19.0586
8.3389	18.0769
8.3443	15.7674
8.3497	-5.0277
8.3551	-8.9566
8.3605	-12.2127
8.3659	33.6454
8.3713	52.9385
8.3767	39.2894
8.3821	27.1357
8.3875	22.5074
8.3929	5.0332
8.3983	-1.8461
8.4037	-8.1727
8.4091	-11.5652
8.4145	22.6708
8.4199	11.061
8.4253	7.6638
8.4307	13.3585
8.4361	41.3205
8.4415	30.0703
8.4469	31.4102
8.4523	41.8215
8.4577	47.4908
8.4631	58.1373
8.4685	66.4693
8.4739	43.6724
8.4793	33.0931
8.4847	14.5429
8.4901	16.2487
8.4955	30.0099
8.5009	100.8925
8.5063	112.1566
8.5117	97.9479
8.5171	86.7224
8.5225	62.0789
8.5279	102.8803
8.5333	142.1081
8.5387	124.19
8.5441	153.3508
8.5495	166.3816
8.5549	190.1944
8.5603	203.1224
8.5657	245.5754
8.5711	238.7139
8.5765	211.1686
8.5819	212.2147
8.5873	330.5157
8.5927	358.6049
8.5981	418.1948
8.6035	469.1978
8.6089	475.4459
8.6143	517.4064
8.6197	496.9647
8.6251	503.4059
8.6305	550.2004
8.6359	592.6168
8.6413	671.8015
8.6467	791.7014
8.6521	905.5292
8.6575	1006.0768
8.6629	1002.8897
8.6683	1033.8253
8.6737	1109.1127
8.6791	1123.6231
8.6845	1228.5774
8.6899	1448.5685
8.6953	1661.3144
8.7007	1925.3992
8.7061	2117.7616
8.7115	2238.6697
8.7169	2524.7088
8.7223	2770.7978
8.7277	2908.0752
8.7331	3027.3103
8.7385	3236.6913
8.7439	3632.1034
8.7493	4094.4221
8.7547	4562.9193
8.7601	5310.9239
8.7655	6064.6402
8.7709	6432.5911
8.7763	6351.0274
8.7817	6535.3665
8.7871	7161.1277
8.7925	8272.9009
8.7979	9820.3998
8.8033	12026.092
8.8087	14344.7261
8.8141	15600.3421
8.8195	15427.6073
8.8249	14222.8634
8.8303	12874.019
8.8357	12241.744
8.8411	12322.9422
8.8465	13664.8426
8.8519	18085.1694
8.8573	26200.0898
8.8627	35007.267
8.8681	40715.1119
8.8735	39300.4581
8.8789	32357.4263
8.8843	21731.7133
8.8897	12338.0971
8.8951	6373.2646
8.9005	3291.7671
8.9059	2037.2971
8.9113	1470.2588
8.9167	1212.0121
8.9221	1125.1741
8.9275	991.6111
8.9329	971.3585
8.9383	926.4129
8.9437	813.401
8.9491	791.5703
8.9545	743.3194
8.9599	702.5415
8.9653	720.8315
8.9707	718.323
8.9761	712.246
8.9815	714.421
8.9869	727.1122
8.9923	761.3788
8.9977	731.3986
9.0031	754.4295
9.0085	804.3295
9.0139	855.8854
9.0193	982.5748
9.0247	1141.0525
9.0301	1431.0256
9.0355	1908.2717
9.0409	2396.1447
9.0463	2911.1846
9.0517	3401.7426
9.0571	3783.4224
9.0625	3967.8533
9.0679	3796.0921
9.0733	3310.4864
9.0787	2498.9753
9.0841	1611.1159
9.0895	956.0721
9.0949	561.9366
9.1003	368.5338
9.1057	267.7512
9.1111	207.1181
9.1165	243.2056
9.1219	269.8034
9.1273	369.1128
9.1327	522.755
9.1381	693.3091
9.1435	856.3679
9.1489	817.1933
9.1543	692.0245
9.1597	451.3754
9.1651	233.3958
9.1705	141.297
9.1759	100.0409
9.1813	60.6493
9.1867	37.4513
9.1921	-4.0802
9.1975	-1.4079
9.2029	-21.443
9.2083	-21.3695
9.2137	-10.4004
9.2191	-2.907
9.2245	-18.0514
9.2299	-15.3693
9.2353	-6.2314
9.2407	-14.3164
9.2461	-16.3603
9.2515	-9.7956
9.2569	-2.3811
9.2623	24.3178
9.2677	7.3548
9.2731	-2.2257
9.2785	-17.1766
9.2839	-13.6452
9.2893	6.853
9.2947	-6.2767
9.3001	-8.6443
9.3055	15.207
9.3109	-1.8775
9.3163	1.4335
9.3217	-6.7874
9.3271	-0.4661
9.3325	5.7623
9.3379	-12.4508
9.3433	-37.5692
9.3487	-6.8303
9.3541	-33.369
9.3595	-1.9111
9.3649	10.8491
9.3703	3.5619
9.3757	-6.0185
9.3811	-12.5407
9.3865	-18.3197
9.3919	-10.5909
9.3973	-14.0304
9.4027	-30.727
9.4081	-4.6258
9.4135	26.1374
9.4189	2.7041
9.4243	36.7864
9.4297	44.2268
9.4351	-13.0911
9.4405	-31.441
9.4459	-10.589
9.4513	18.8457
9.4567	26.5331
9.4621	9.8697
9.4675	18.4582
9.4729	0.2413
9.4783	5.7114
9.4837	45.8212
9.4891	-18.4856
9.4945	32.3564
9.4999	2.7598
9.5053	-13.2484
9.5107	2.9145
9.5161	-20.1532
9.5215	-15.1858
9.5269	-4.903
9.5323	-5.8645
9.5377	-12.3496
9.5431	4.7896
9.5485	16.5275
9.5539	15.176
9.5593	-25.226
9.5647	-21.8018
9.5701	-14.939
9.5755	38.104
9.5809	39.6979
9.5863	-6.936
9.5917	-16.8513
9.5971	-17.4235
9.6025	-3.5386
9.6079	-18.3194
9.6133	-22.6227
9.6187	-7.9349
9.6241	-21.0534
9.6295	-21.3775
9.6349	3.1017
9.6403	-15.7784
9.6457	-10.7304
9.6511	-18.2909
9.6565	19.2059
9.6619	33.7457
9.6673	51.4231
9.6727	18.597
9.6781	-49.2088
9.6835	-28.4283
9.6889	-22.8862
9.6943	-5.733
9.6997	-34.5196
9.7051	-22.0854
9.7105	42.3773
9.7159	7.3863
9.7213	-6.6408
9.7267	12.533
9.7321	-23.7156
9.7375	12.9453
9.7429	17.1587
9.7483	4.092
9.7537	6.1959
9.7591	11.5132
9.7645	-21.6527
9.7699	5.6481
9.7753	19.2972
9.7807	8.8597
9.7861	8.8213
9.7915	-19.6083
9.7969	12.6372
9.8023	15.9275
9.8077	-8.8054
9.8131	-4.0332
9.8185	-14.7076
9.8239	-15.6931
9.8293	-36.7785
9.8347	21.8449
9.8401	21.7695
9.8455	-23.7206
9.8509	-11.004
9.8563	26.8906
9.8617	-1.8386
9.8671	-26.4331
9.8725	-18.4967
9.8779	-16.1613
9.8833	19.0616
9.8887	5.9365
9.8941	14.8605
9.8995	14.1819
9.9049	8.9245
9.9103	-39.1422
9.9157	-45.863
9.9211	-5.9187
9.9265	16.8374
9.9319	-24.1853
9.9373	-9.9743
9.9427	-12.4011
9.9481	-15.0842
9.9535	5.3067
9.9589	-26.1448
9.9643	-33.7811
9.9697	29.0478
9.9751	-14.172
9.9805	-18.1365
9.9859	31.07
9.9913	34.7783
9.9967	35.632
10.0021	13.2587
10.0075	1.3484
10.0129	17.0556
10.0183	31.2511
10.0237	38.1079
10.0291	45.1616
10.0345	49.6026
10.0399	19.3748
10.0453	-7.3651
10.0507	11.8415
10.0561	56.118
10.0615	55.7942
10.0669	30.2916
10.0723	31.8339
10.0777	47.9892
10.0831	96.0582
10.0885	89.3324
10.0939	73.9998
10.0993	118.4679
10.1047	101.643
10.1101	102.1645
10.1155	203.4598
10.1209	288.7478
10.1263	543.5052
10.1317	985.6428
10.1371	1671.7683
10.1425	2739.8868
10.1479	3914.949
10.1533	5271.9767
10.1587	6492.7031
10.1641	7119.2917
10.1695	7380.0615
10.1749	6971.6952
10.1803	5919.8089
10.1857	4595.9565
10.1911	3339.9094
10.1965	2223.9459
10.2019	1396.0872
10.2073	838.0568
10.2127	475.9356
10.2181	236.7126
10.2235	129.6298
10.2289	79.3681
10.2343	34.5607
10.2397	71.9501
10.2451	35.8156
10.2505	25.7645
10.2559	49.737
10.2613	31.4959
10.2667	12.7404
10.2721	-6.6424
10.2775	1.7627
10.2829	18.9705
10.2883	3.1858
10.2937	30.6766
10.2991	6.8734
10.3045	28.6387
10.3099	-3.1015
10.3153	-15.582
10.3207	-2.1964
10.3261	-11.3257
10.3315	-12.0829
10.3369	-1.1996
10.3423	32.6944
10.3477	-36.4143
10.3531	-11.7024
10.3585	10.6411
10.3639	21.6276
10.3693	-4.5035
10.3747	0.4182
10.3801	-14.701
10.3855	25.1675
10.3909	8.0199
10.3963	-14.429
10.4017	-4.114
10.4071	-17.2642
10.4125	-2.9343
10.4179	-37.6146
10.4233	-22.3179
10.4287	-51.9823
10.4341	-36.215
10.4395	-28.5945
10.4449	-38.9953
10.4503	5.3373
10.4557	-9.6312
10.4611	-46.1728
10.4665	-17.8446
10.4719	-39.3351
10.4773	8.6486
10.4827	26.4711
10.4881	9.6686
10.4935	9.8412
10.4989	2.6865
10.5043	25.1914
10.5097	50.9926
10.5151	39.0903
10.5205	33.3258
10.5259	17.8976
10.5313	47.1935
10.5367	28.7097
10.5421	11.4928
10.5475	21.9222
10.5529	-4.8273
10.5583	-16.9327
10.5637	-0.2771
10.5691	21.3196
10.5745	-16.1683
10.5799	-18.5518
10.5853	-4.6813
10.5907	-31.0382
10.5961	-9.9439
10.6015	-7.7671
10.6069	-0.0894
10.6123	46.4802
10.6177	13.553
10.6231	-29.5191
10.6285	-38.4324
10.6339	-26.4082
10.6393	-36.304
10.6447	13.8439
10.6501	-1.9272
10.6555	26.9643
10.6609	4.2524
10.6663	-22.6824
10.6717	2.8965
10.6771	23.1947
10.6825	19.7181
10.6879	20.9318
10.6933	27.2863
10.6987	47.6751
10.7041	42.9979
10.7095	40.8122
10.7149	-15.7549
10.7203	-9.5377
10.7257	-21.4908
10.7311	-5.3232
10.7365	4.5984
10.7419	-1.6574
10.7473	4.4782
10.7527	-28.6024
10.7581	-23.5665
10.7635	-7.8292
10.7689	5.2286
10.7743	14.712
10.7797	-23.6722
10.7851	-0.6738
10.7905	3.6484
10.7959	16.5228
10.8013	2.1759
10.8067	20.132
10.8121	19.2911
10.8175	10.8819
10.8229	14.1535
10.8283	-2.1431
10.8337	-10.7798
10.8391	-19.2047
10.8445	-47.2736
10.8499	-15.8881
10.8553	10.1988
10.8607	9.3469
10.8661	0.1711
10.8715	1.6214
10.8769	-7.2676
10.8823	-0.9475
10.8877	7.0565
10.8931	-12.8042
10.8985	5.4511
10.9039	-18.8303
10.9093	36.3568
10.9147	4.9321
10.9201	-3.0793
10.9255	3.7773
10.9309	-23.14
10.9363	8.9785
10.9417	31.6882
10.9471	-17.2619
10.9525	-11.7389
10.9579	10.0192
10.9633	22.0405
10.9687	-23.5943
10.9741	-45.7947
10.9795	18.2112
10.9849	5.0812
10.9903	1.7029
10.9957	-23.2483
11.0011	-22.9131
11.0065	-33.3231
11.0119	-38.6516
11.0173	-2.8363
11.0227	-12.7187
11.0281	13.6467
11.0335	19.3136
11.0389	-6.9075
11.0443	-27.6105
11.0497	-9.5074
11.0551	-4.6712
11.0605	18.8792
11.0659	9.1368
11.0713	-3.4365
11.0767	-0.8345
11.0821	46.0687
11.0875	-30.7687
11.0929	-40.6287
11.0983	-15.2566
11.1037	-18.3925
11.1091	-10.5634
11.1145	1.0574
11.1199	-0.6031
11.1253	41.4052
11.1307	21.2504
11.1361	35.8428
11.1415	48.3181
11.1469	32.7087
11.1523	13.7058
11.1577	39.6819
11.1631	49.0919
11.1685	29.8386
11.1739	-14.4064
11.1793	18.6729
11.1847	-21.3268
11.1901	9.7557
11.1955	7.6349
11.2009	-0.0197
11.2063	-47.1907
11.2117	-59.2404
11.2171	-30.6519
11.2225	-15.1169
11.2279	2.1734
11.2333	-14.1889
11.2387	6.2716
11.2441	21.5711
11.2495	-7.3533
11.2549	26.9854
11.2603	8.6354
11.2657	15.586
11.2711	28.5867
11.2765	-2.9923
11.2819	-15.5004
11.2873	-26.3484
11.2927	-3.7355
11.2981	-7.3825
11.3035	-2.3464
11.3089	-14.4805
11.3143	-7.5358
11.3197	3.0984
11.3251	-26.2705
11.3305	8.1531
11.3359	22.6957
11.3413	23.6233
11.3467	45.7696
11.3521	7.8685
11.3575	0.2482
11.3629	-29.6217
11.3683	-41.2811
11.3737	18.5121
11.3791	-14.9178
11.3845	-38.2796
11.3899	-34.8737
11.3953	-52.6641
11.4007	29.7102
11.4061	33.4322
11.4115	-35.5152
11.4169	26.831
11.4223	62.7685
11.4277	-25.6276
11.4331	-51.0633
11.4385	-34.5682
11.4439	-31.4961
11.4493	-2.2839
11.4547	17.6724
11.4601	17.5663
11.4655	23.9053
11.4709	23.5075
11.4763	-6.9025
11.4817	25.8119
11.4871	-15.8365
11.4925	-8.394
11.4979	-31.939
11.5033	-13.9157
11.5087	-22.3218
11.5141	-43.4247
11.5195	-18.4808
11.5249	4.6607
11.5303	-0.187
11.5357	19.3871
11.5411	-0.0676
11.5465	4.3487
11.5519	-16.7989
11.5573	-4.1575
11.5627	36.5249
11.5681	19.5309
11.5735	-2.6677
11.5789	-50.566
11.5843	-42.1269
11.5897	-30.8545
11.5951	33.4525
11.6005	-7.9815
11.6059	8.4504
11.6113	25.4514
11.6167	27.1011
11.6221	-14.2729
11.6275	-7.2212
11.6329	12.7111
11.6383	-11.7102
11.6437	-9.5395
11.6491	-6.7942
11.6545	-43.1712
11.6599	-32.1487
11.6653	-20.9427
11.6707	27.3192
11.6761	20.1051
11.6815	0.2096
11.6869	-2.9753
11.6923	-8.7578
11.6977	-10.6786
11.7031	5.142
11.7085	27.847
11.7139	-50.5016
11.7193	-9.344
11.7247	17.0874
11.7301	30.567
11.7355	-8.2575
11.7409	-16.1802
11.7463	5.6045
11.7517	5.8987
11.7571	15.2739
11.7625	26.1595
11.7679	33.4346
11.7733	35.2256
11.7787	1.0427
11.7841	-20.889
11.7895	7.466
11.7949	-15.5538
11.8003	7.6778
11.8057	45.369
11.8111	10.0369
11.8165	-6.7448
11.8219	0.4954
11.8273	-16.0875
11.8327	-4.2611
11.8381	-34.9377
11.8435	-33.4541
11.8489	-39.0969
11.8543	10.0454
11.8597	-3.639
11.8651	13.1366
11.8705	40.9653
11.8759	32.5399
11.8813	15.9368
11.8867	-23.0359
11.8921	25.1524
11.8975	46.6146
11.9029	28.8051
11.9083	-23.7911
11.9137	-24.0563
11.9191	-16.6896
11.9245	5.7125
11.9299	11.3268
11.9353	-40.2827
11.9407	-11.4235
11.9461	2.241
11.9515	-28.0569
11.9569	-27.8703
11.9623	-4.3284
11.9677	59.3674
11.9731	24.995
11.9785	51.0105
11.9839	-13.1243
11.9893	31.4922
11.9947	56.0112
12.0001	46.1859
12.0055	23.0427
12.0109	4.0691
12.0163	24.522
12.0217	-22.6031
12.0271	-25.8038
12.0325	-54.0815
12.0379	-40.4813
12.0433	25.1943
12.0487	-7.164
12.0541	-2.8327
12.0595	-19.4294
12.0649	0.5737
12.0703	-13.3208
12.0757	-36.9732
12.0811	-52.4502
12.0865	-30.1247
12.0919	14.1552
12.0973	-33.3321
12.1027	-11.5585
12.1081	17.0194
12.1135	24.3859
12.1189	-10.6518
12.1243	-2.97
12.1297	-31.9029
12.1351	-0.799
12.1405	-30.6126
12.1459	-68.7758
12.1513	-14.9167
12.1567	-13.9072
12.1621	-22.9698
12.1675	4.7629
12.1729	3.4233
12.1783	-8.0724
12.1837	-18.2066
12.1891	-7.574
12.1945	24.7456
12.1999	-21.112
12.2053	12.6127
12.2107	22.9384
12.2161	39.5039
12.2215	2.0663
12.2269	-0.2655
12.2323	3.4145
12.2377	16.7648
12.2431	84.1825
12.2485	50.8596
12.2539	-49.8873
12.2593	-21.642
12.2647	-17.7167
12.2701	-13.1522
12.2755	-36.481
12.2809	14.7009
12.2863	17.3773
12.2917	-3.9115
12.2971	0.49
12.3025	-17.2711
12.3079	4.8662
12.3133	-28.4113
12.3187	-19.1603
12.3241	25.7905
12.3295	47.7799
12.3349	-17.7355
12.3403	-22.2712
12.3457	-2.0113
12.3511	1.7422
12.3565	-37.5129
12.3619	-6.1339
12.3673	27.3486
12.3727	12.8341
12.3781	14.3202
12.3835	34.4406
12.3889	-3.2959
12.3943	1.245
12.3997	14.4968
12.4051	0.2074
12.4105	1.2422
12.4159	53.9829
12.4213	-21.8274
12.4267	-2.1488
12.4321	-1.4863
12.4375	-46.3172
12.4429	-21.2661
12.4483	-4.1629
12.4537	17.9757
12.4591	43.2664
12.4645	6.588
12.4699	26.6495
12.4753	-3.5751
12.4807	-33.8819
12.4861	4.102
12.4915	36.524
12.4969	31.8523
12.5023	14.7276
12.5077	0.9711
12.5131	17.0823
12.5185	7.4579
12.5239	-5.0378
12.5293	3.1988
12.5347	10.4852
12.5401	-2.863
12.5455	5.3245
12.5509	0.7484
12.5563	-7.5795
12.5617	32.5038
12.5671	16.3605
12.5725	-14.7877
12.5779	7.189
12.5833	5.8119
12.5887	9.3865
12.5941	-16.9946
12.5995	-9.2047
12.6049	-4.8292
12.6103	4.0185
12.6157	36.0033
12.6211	-0.8564
12.6265	0.9229
12.6319	4.9314
12.6373	11.9132
12.6427	-16.9293
12.6481	28.3878
12.6535	25.0365
12.6589	-0.6765
12.6643	-13.2962
12.6697	44.2948
12.6751	61.7351
12.6805	18.1944
12.6859	39.3402
12.6913	38.9684
12.6967	62.2144
12.7021	63.2543
[truncated: 80 more rows]
