# Supplementary material for: Improvement of Peak Integration in Capillary Electrophoresis: Reference Data Set No. 1
Source: Electrophoresis. 2026 Mar 11;47(4):276–94. doi: 10.1002/elps.70077 (PMC13084974; doi:10.1002/elps.70077)
Supplement: Supplementary file 2 — Supporting File 2: elps70077‐sup‐0002‐RawElectropherograms.zip. [file ELPS-47--s002.zip › Raw Electropherograms/com2-type1-sam3-R.csv]

1.9075	0
1.9129	0
1.9183	0
1.9237	0
1.9291	0
1.9345	0
1.9399	0
1.9453	0
1.9507	0
1.9561	0
1.9615	0
1.9669	0
1.9723	-156.7166
1.9777	-208.9388
1.9831	-166.9746
1.9885	-9.8893
1.9939	481.3289
1.9993	640.2069
2.0047	391.7961
2.0101	103.5406
2.0155	410.1299
2.0209	503.0837
2.0263	545.9124
2.0317	531.2933
2.0371	403.1752
2.0425	443.5546
2.0479	416.8114
2.0533	350.182
2.0587	323.906
2.0641	367.5775
2.0695	387.7045
2.0749	371.1954
2.0803	332.9205
2.0857	328.0307
2.0911	338.8575
2.0965	352.9371
2.1019	371.7796
2.1073	402.3473
2.1127	356.0515
2.1181	341.9569
2.1235	354.6584
2.1289	320.9278
2.1343	271.6211
2.1397	275.0347
2.1451	281.2056
2.1505	232.7954
2.1559	258.2936
2.1613	270.7642
2.1667	290.4876
2.1721	319.6652
2.1775	242.1625
2.1829	234.7823
2.1883	270.1216
2.1937	292.0004
2.1991	228.476
2.2045	204.0564
2.2099	209.0193
2.2153	221.4993
2.2207	213.5412
2.2261	179.5305
2.2315	169.5216
2.2369	182.8338
2.2423	197.2915
2.2477	213.7452
2.2531	187.2021
2.2585	149.4376
2.2639	141.6164
2.2693	147.7257
2.2747	129.4922
2.2801	107.5823
2.2855	90.0787
2.2909	40.6587
2.2963	93.861
2.3017	140.6365
2.3071	135.0517
2.3125	130.1864
2.3179	63.945
2.3233	35.638
2.3287	48.2416
2.3341	39.5891
2.3395	66.8186
2.3449	62.6047
2.3503	53.6617
2.3557	87.1114
2.3611	68.9821
2.3665	77.4277
2.3719	86.0974
2.3773	62.8265
2.3827	51.1024
2.3881	52.6
2.3935	63.9522
2.3989	71.8964
2.4043	41.4557
2.4097	26.1092
2.4151	42.0984
2.4205	66.1537
2.4259	34.1986
2.4313	6.9814
2.4367	20.2099
2.4421	55.3399
2.4475	63.601
2.4529	39.1563
2.4583	35.3359
2.4637	44.6811
2.4691	39.9272
2.4745	5.0422
2.4799	4.2689
2.4853	21.2067
2.4907	22.7658
2.4961	-26.349
2.5015	15.8251
2.5069	58.2359
2.5123	43.2308
2.5177	2.3768
2.5231	10.4498
2.5285	38.0283
2.5339	42.6346
2.5393	-19.1321
2.5447	0.4575
2.5501	15.7789
2.5555	14.8524
2.5609	22.9794
2.5663	38.7021
2.5717	43.691
2.5771	20.3611
2.5825	-30.8873
2.5879	-21.7529
2.5933	-17.7742
2.5987	2.2537
2.6041	43.5756
2.6095	32.8978
2.6149	28.9747
2.6203	23.6006
2.6257	11.4818
2.6311	1.0266
2.6365	-6.5192
2.6419	9.6574
2.6473	31.1256
2.6527	10.1412
2.6581	-31.7999
2.6635	-25.5336
2.6689	-11.6483
2.6743	-49.1157
2.6797	-20.695
2.6851	-29.6257
2.6905	-55.4247
2.6959	-58.7295
2.7013	-37.6751
2.7067	-7.2488
2.7121	8.3243
2.7175	4.2215
2.7229	15.9575
2.7283	36.4111
2.7337	5.7642
2.7391	-53.0031
2.7445	-27.4929
2.7499	-35.8233
2.7553	-29.8166
2.7607	0.6099
2.7661	31.3041
2.7715	-11.8173
2.7769	-47.9585
2.7823	-49.0738
2.7877	-17.5405
2.7931	-31.4473
2.7985	-29.0273
2.8039	-21.2958
2.8093	-27.1137
2.8147	-44.1495
2.8201	-35.5489
2.8255	-44.203
2.8309	-79.3212
2.8363	-82.4641
2.8417	-67.6608
2.8471	-67.6495
2.8525	-77.1398
2.8579	-55.0269
2.8633	14.2611
2.8687	30.2198
2.8741	-6.747
2.8795	-39.1635
2.8849	36.1764
2.8903	26.3077
2.8957	-20.1237
2.9011	-24.3207
2.9065	-59.4892
2.9119	-84.6163
2.9173	-82.4411
2.9227	-56.164
2.9281	-52.9732
2.9335	-53.1308
2.9389	-61.8198
2.9443	-71.8184
2.9497	-55.5963
2.9551	-50.0405
2.9605	-62.8901
2.9659	-71.8304
2.9713	-42.2645
2.9767	-64.6299
2.9821	-72.1543
2.9875	-52.2289
2.9929	-22.8012
2.9983	-49.5046
3.0037	-42.4318
3.0091	-28.9824
3.0145	-45.2814
3.0199	-60.9777
3.0253	-64.4568
3.0307	-68.4168
3.0361	-77.4169
3.0415	-72.6969
3.0469	-12.353
3.0523	9.1887
3.0577	-33.6658
3.0631	-86.5066
3.0685	-95.2709
3.0739	-63.4163
3.0793	-29.6798
3.0847	-46.8193
3.0901	-58.9334
3.0955	-38.1904
3.1009	-42.2924
3.1063	-111.1868
3.1117	-45.2948
3.1171	-27.0516
3.1225	-48.4448
3.1279	-65.4317
3.1333	-35.2911
3.1387	-78.0147
3.1441	-106.784
3.1495	-84.7803
3.1549	-83.8775
3.1603	-113.2963
3.1657	-129.6729
3.1711	-115.5496
3.1765	-74.2883
3.1819	-33.5365
3.1873	-43.1185
3.1927	-71.906
3.1981	-66.0263
3.2035	-97.0792
3.2089	-33.4634
3.2143	44.0811
3.2197	43.5719
3.2251	70.8956
3.2305	85.1915
3.2359	66.2288
3.2413	29.4785
3.2467	71.4023
3.2521	132.8048
3.2575	140.7277
3.2629	107.6593
3.2683	147.5806
3.2737	116.1111
3.2791	101.7861
3.2845	131.2391
3.2899	172.4562
3.2953	108.9905
3.3007	114.4907
3.3061	142.1109
3.3115	87.7314
3.3169	70.974
3.3223	120.2167
3.3277	158.9827
3.3331	131.9105
3.3385	129.6937
3.3439	124.1666
3.3493	115.1933
3.3547	103.6785
3.3601	84.9416
3.3655	68.1301
3.3709	83.0101
3.3763	111.0996
3.3817	90.8964
3.3871	162.5262
3.3925	144.6417
3.3979	68.778
3.4033	73.6377
3.4087	57.3244
3.4141	27.8183
3.4195	9.2018
3.4249	22.8704
3.4303	43.6878
3.4357	30.5325
3.4411	26.4009
3.4465	59.944
3.4519	74.7316
3.4573	26.361
3.4627	-5.98
3.4681	13.7473
3.4735	41.4836
3.4789	33.6246
3.4843	15.0947
3.4897	8.076
3.4951	30.5918
3.5005	44.9101
3.5059	67.4648
3.5113	69.49
3.5167	24.0838
3.5221	96.9158
3.5275	116.9191
3.5329	94.6463
3.5383	86.1629
3.5437	130.1431
3.5491	113.3509
3.5545	81.9296
3.5599	82.6918
3.5653	116.2674
3.5707	155.8445
3.5761	138.9558
3.5815	71.4289
3.5869	47.7766
3.5923	16.6294
3.5977	19.8293
3.6031	42.5512
3.6085	33.0269
3.6139	36.6815
3.6193	49.7621
3.6247	59.3898
3.6301	55.6293
3.6355	67.1805
3.6409	98.5386
3.6463	116.5181
3.6517	94.8084
3.6571	63.2052
3.6625	52.1921
3.6679	37.8753
3.6733	18.1165
3.6787	41.4894
3.6841	64.2516
3.6895	82.8885
3.6949	96.3223
3.7003	99.063
3.7057	75.9081
3.7111	85.6695
3.7165	108.5812
3.7219	88.405
3.7273	78.3596
3.7327	72.2698
3.7381	74.2714
3.7435	89.4749
3.7489	98.3294
3.7543	48.463
3.7597	24.2131
3.7651	68.0987
3.7705	42.237
3.7759	3.2315
3.7813	10.4353
3.7867	54.7379
3.7921	27.232
3.7975	34.3376
3.8029	19.1839
3.8083	-17.4146
3.8137	-21.799
3.8191	-25.7686
3.8245	-56.7844
3.8299	-82.5665
3.8353	-51.9337
3.8407	-14.4871
3.8461	1.9138
3.8515	8.3291
3.8569	15.0647
3.8623	-1.2412
3.8677	-0.3987
3.8731	16.6845
3.8785	42.9018
3.8839	65.0828
3.8893	54.5933
3.8947	17.7777
3.9001	-13.7672
3.9055	20.3851
3.9109	2.8908
3.9163	-13.5721
3.9217	-20.6457
3.9271	-36.0146
3.9325	2.3462
3.9379	1.2275
3.9433	-2.6406
3.9487	50.0152
3.9541	38.7309
3.9595	47.3291
3.9649	70.9863
3.9703	99.7262
3.9757	168.3282
3.9811	260.0441
3.9865	365.126
3.9919	533.0098
3.9973	923.6553
4.0027	1493.8028
4.0081	2166.4187
4.0135	3018.988
4.0189	4277.4009
4.0243	5662.1638
4.0297	6906.3627
4.0351	7970.7237
4.0405	8895.4404
4.0459	9641.583
4.0513	9660.4705
4.0567	9058.3255
4.0621	8084.6575
4.0675	7104.5124
4.0729	5781.9764
4.0783	4482.406
4.0837	3494.7166
4.0891	2594.7376
4.0945	1765.916
4.0999	1115.7872
4.1053	707.3771
4.1107	499.9608
4.1161	345.9011
4.1215	232.9743
4.1269	164.123
4.1323	139.3215
4.1377	99.5023
4.1431	71.9127
4.1485	66.6009
4.1539	75.1902
4.1593	22.1021
4.1647	27.8019
4.1701	51.3319
4.1755	37.2192
4.1809	36.2265
4.1863	15.0956
4.1917	9.2915
4.1971	36.5639
4.2025	49.0848
4.2079	3.2282
4.2133	-34.9292
4.2187	-45.8126
4.2241	-61.2418
4.2295	17.5822
4.2349	27.4041
4.2403	-29.7939
4.2457	-46.1262
4.2511	-38.6031
4.2565	-8.3478
4.2619	37.8407
4.2673	76.7985
4.2727	18.6622
4.2781	26.3343
4.2835	43.1191
4.2889	8.9063
4.2943	5.0122
4.2997	28.2577
4.3051	39.5974
4.3105	20.8421
4.3159	-6.0767
4.3213	-36.5996
4.3267	-16.2494
4.3321	27.5827
4.3375	-10.4769
4.3429	-5.8661
4.3483	-7.9039
4.3537	-14.9829
4.3591	3.8913
4.3645	34.8744
4.3699	43.807
4.3753	11.4007
4.3807	-49.5968
4.3861	13.2287
4.3915	31.7162
4.3969	8.7126
4.4023	-16.1364
4.4077	14.3819
4.4131	-35.3589
4.4185	-79.7762
4.4239	-76.9386
4.4293	-72.2238
4.4347	-66.7801
4.4401	-36.6571
4.4455	-7.1824
4.4509	-35.5438
4.4563	-4.0074
4.4617	-1.4376
4.4671	-17.5272
4.4725	-5.3645
4.4779	-0.8811
4.4833	-4.0451
4.4887	-20.3882
4.4941	-37.3865
4.4995	30.4874
4.5049	35.2548
4.5103	14.299
4.5157	0.9705
4.5211	-27.4394
4.5265	-23.3498
4.5319	-16.9614
4.5373	-24.4627
4.5427	-38.5019
4.5481	-18.0352
4.5535	-18.595
4.5589	-40.179
4.5643	-43.5164
4.5697	-4.6474
4.5751	22.7211
4.5805	29.0063
4.5859	18.4779
4.5913	-3.6506
4.5967	-45.9479
4.6021	-57.1891
4.6075	-11.0281
4.6129	-6.8726
4.6183	11.9253
4.6237	27.1497
4.6291	10.9525
4.6345	-58.8121
4.6399	-37.1533
4.6453	7.9581
4.6507	15.2167
4.6561	-58.2851
4.6615	-69.7193
4.6669	-58.1253
4.6723	-42.953
4.6777	-29.375
4.6831	-20.6476
4.6885	-47.1132
4.6939	-57.8016
4.6993	-1.4966
4.7047	38.3941
4.7101	5.2369
4.7155	-12.2763
4.7209	34.8436
4.7263	34.8515
4.7317	-5.6453
4.7371	-47.8641
4.7425	-57.2227
4.7479	-5.4889
4.7533	-14.9902
4.7587	-3.1128
4.7641	30.5699
4.7695	19.6269
4.7749	12.9353
4.7803	0.963
4.7857	-15.4917
4.7911	-25.9256
4.7965	-2.3188
4.8019	22.5789
4.8073	47.0348
4.8127	59.9038
4.8181	-8.1053
4.8235	-31.0655
4.8289	-16.9499
4.8343	1.6759
4.8397	-24.3093
4.8451	-10.512
4.8505	-4.9971
4.8559	-26.7559
4.8613	-45.9549
4.8667	1.3047
4.8721	17.023
4.8775	-2.6098
4.8829	-7.7111
4.8883	-34.3204
4.8937	-33.0553
4.8991	-15.2194
4.9045	-3.9926
4.9099	27.3921
4.9153	-6.0619
4.9207	-39.4821
4.9261	-14.3129
4.9315	13.8405
4.9369	18.147
4.9423	1.1427
4.9477	-20.8721
4.9531	-7.5988
4.9585	8.4264
4.9639	14.4052
4.9693	15.7535
4.9747	30.4724
4.9801	27.689
4.9855	11.022
4.9909	-7.7045
4.9963	-12.4174
5.0017	0.7758
5.0071	-17.6155
5.0125	-36.2871
5.0179	-17.2203
5.0233	-8.3156
5.0287	-0.8221
5.0341	6.0866
5.0395	10.236
5.0449	6.9836
5.0503	-0.2282
5.0557	-6.1848
5.0611	-7.6024
5.0665	-3.1786
5.0719	2.0864
5.0773	-11.5989
5.0827	-29.3474
5.0881	-12.4003
5.0935	-7.5095
5.0989	9.0451
5.1043	8.9085
5.1097	-43.437
5.1151	-45.0228
5.1205	-33.4608
5.1259	-32.4775
5.1313	-45.3517
5.1367	-20.4788
5.1421	-50.5098
5.1475	-51.0123
5.1529	10.2392
5.1583	6.3098
5.1637	-11.6769
5.1691	-23.0339
5.1745	-18.8794
5.1799	1.6018
5.1853	2.2982
5.1907	8.4329
5.1961	8.2434
5.2015	-22.4738
5.2069	22.9971
5.2123	50.7087
5.2177	42.4439
5.2231	12.0996
5.2285	9.7946
5.2339	10.0258
5.2393	5.9922
5.2447	3.535
5.2501	29.1134
5.2555	0.9787
5.2609	-13.7337
5.2663	10.5756
5.2717	4.8948
5.2771	-7.2202
5.2825	-2.4276
5.2879	16.6254
5.2933	22.3893
5.2987	-2.5921
5.3041	19.8334
5.3095	51.5118
5.3149	9.6498
5.3203	-8.1685
5.3257	-17.2506
5.3311	-16.7533
5.3365	-6.7552
5.3419	-22.8772
5.3473	-15.0043
5.3527	2.5154
5.3581	5.0524
5.3635	-31.2861
5.3689	-36.4303
5.3743	-14.7183
5.3797	4.1359
5.3851	-35.3223
5.3905	-24.0365
5.3959	-4.0988
5.4013	-3.8725
5.4067	-36.7788
5.4121	-66.109
5.4175	-25.5291
5.4229	38.2012
5.4283	45.3152
5.4337	35.504
5.4391	30.533
5.4445	16.1838
5.4499	-13.5442
5.4553	-2.7431
5.4607	-22.3081
5.4661	-33.3121
5.4715	-10.0799
5.4769	14.0531
5.4823	10.8167
5.4877	-2.5077
5.4931	-2.5233
5.4985	32.951
5.5039	-19.3722
5.5093	-43.5609
5.5147	-29.578
5.5201	-28.2386
5.5255	-11.5389
5.5309	-16.3313
5.5363	-31.7039
5.5417	-35.5915
5.5471	-37.5142
5.5525	-29.1836
5.5579	-13.9559
5.5633	-6.4559
5.5687	-45.0856
5.5741	-9.4632
5.5795	-2.6904
5.5849	-58.0736
5.5903	-54.4051
5.5957	-17.4197
5.6011	-18.5391
5.6065	-39.965
5.6119	7.5903
5.6173	-0.4921
5.6227	1.8553
5.6281	13.7203
5.6335	3.758
5.6389	5.9699
5.6443	4.7142
5.6497	-1.8808
5.6551	-9.1689
5.6605	-3.7931
5.6659	-27.1112
5.6713	-40.4736
5.6767	-21.8515
5.6821	-20.2931
5.6875	-5.6917
5.6929	9.2593
5.6983	14.0643
5.7037	5.463
5.7091	-2.4446
5.7145	3.7099
5.7199	22.0163
5.7253	36.5418
5.7307	14.5861
5.7361	32.486
5.7415	49.1552
5.7469	-9.0714
5.7523	-63.7897
5.7577	-73.279
5.7631	-48.6838
5.7685	-13.1409
5.7739	-7.2879
5.7793	-6.1824
5.7847	3.3409
5.7901	18.9393
5.7955	12.7628
5.8009	17.4412
5.8063	-1.9588
5.8117	-27.0019
5.8171	21.7242
5.8225	31.7935
5.8279	44.7572
5.8333	47.2808
5.8387	-1.1889
5.8441	-1.8389
5.8495	14.0627
5.8549	19.5007
5.8603	6.0844
5.8657	46.4094
5.8711	44.3633
5.8765	42.0766
5.8819	73.5078
5.8873	69.4377
5.8927	55.9598
5.8981	54.2604
5.9035	61.1542
5.9089	38.2895
5.9143	35.9422
5.9197	50.1639
5.9251	59.1945
5.9305	32.3549
5.9359	48.5418
5.9413	45.0919
5.9467	26.0337
5.9521	21.5976
5.9575	-6.9486
5.9629	24.7247
5.9683	66.9503
5.9737	57.4685
5.9791	47.6679
5.9845	31.7143
5.9899	-0.3376
5.9953	-30.5604
6.0007	27.4879
6.0061	55.7349
6.0115	59.2923
6.0169	57.5914
6.0223	71.9784
6.0277	43.9297
6.0331	27.1992
6.0385	22.5879
6.0439	2.1652
6.0493	64.5178
6.0547	87.6217
6.0601	132.9674
6.0655	323.5538
6.0709	587.6567
6.0763	1037.7018
6.0817	1670.934
6.0871	2493.3235
6.0925	3513.4429
6.0979	4599.253
6.1033	5720.9814
6.1087	6799.6189
6.1141	7608.4484
6.1195	8431.6582
6.1249	9123.7208
6.1303	9584.2857
6.1357	9785.8728
6.1411	9819.1119
6.1465	9426.217
6.1519	8419.3302
6.1573	6597.2324
6.1627	4663.0181
6.1681	3044.2655
6.1735	1751.3961
6.1789	881.8721
6.1843	434.5126
6.1897	194.028
6.1951	67.6027
6.2005	39.0056
6.2059	34.2885
6.2113	27.7405
6.2167	9.682
6.2221	17.026
6.2275	-0.0945
6.2329	-7.5928
6.2383	4.3919
6.2437	-0.2905
6.2491	11.7559
6.2545	9.8934
6.2599	4.7545
6.2653	64.6664
6.2707	85.4834
6.2761	58.5789
6.2815	68.0485
6.2869	48.5197
6.2923	96.5472
6.2977	31.1079
6.3031	8.2563
6.3085	31.5079
6.3139	7.888
6.3193	-20.9173
6.3247	-34.8902
6.3301	-6.3333
6.3355	-18.2757
6.3409	-29.7187
6.3463	-30.4517
6.3517	-14.6184
6.3571	5.9905
6.3625	19.3211
6.3679	25.8897
6.3733	32.6419
6.3787	26.7574
6.3841	-7.3671
6.3895	-21.6473
6.3949	-3.0799
6.4003	10.486
6.4057	13.1634
6.4111	-3.2744
6.4165	-44.0343
6.4219	-36.2062
6.4273	-19.958
6.4327	-54.8106
6.4381	-9.8363
6.4435	-12.5656
6.4489	-35.8027
6.4543	-52.0091
6.4597	-32.7412
6.4651	-3.7004
6.4705	-28.6411
6.4759	-0.9879
6.4813	-21.2466
6.4867	-8.4054
6.4921	-13.0751
6.4975	15.6601
6.5029	36.1106
6.5083	-11.8705
6.5137	-20.1319
6.5191	1.859
6.5245	-34.6152
6.5299	-40.6522
6.5353	-33.7031
6.5407	-12.8949
6.5461	-32.5989
6.5515	-50.6272
6.5569	-41.2951
6.5623	-25.1005
6.5677	-13.88
6.5731	-29.9739
6.5785	-15.0089
6.5839	-40.8489
6.5893	-55.336
6.5947	-43.7346
6.6001	-1.0405
6.6055	-21.5884
6.6109	-22.8105
6.6163	18.706
6.6217	-4.1829
6.6271	28.3938
6.6325	14.0822
6.6379	-7.4888
6.6433	8.5467
6.6487	-17.1721
6.6541	-5.361
6.6595	-3.7896
6.6649	-50.1887
6.6703	-16.4031
6.6757	4.2623
6.6811	-3.3276
6.6865	39.463
6.6919	30.9981
6.6973	24.3665
6.7027	36.1046
6.7081	26.9786
6.7135	44.338
6.7189	-7.4219
6.7243	23.1818
6.7297	23.0522
6.7351	6.9196
6.7405	12.0565
6.7459	24.1173
6.7513	5.1955
6.7567	29.1357
6.7621	-1.6491
6.7675	-2.2085
6.7729	20.5426
6.7783	46.8287
6.7837	35.2505
6.7891	57.9857
6.7945	82.2167
6.7999	50.512
6.8053	49.4741
6.8107	49.7747
6.8161	88.0381
6.8215	57.1167
6.8269	76.166
6.8323	96.2214
6.8377	133.2346
6.8431	115.8513
6.8485	88.672
6.8539	118.8424
6.8593	182.8351
6.8647	196.0536
6.8701	194.2191
6.8755	196.4589
6.8809	206.9903
6.8863	214.9788
6.8917	227.4724
6.8971	296.0959
6.9025	295.0923
6.9079	280.4816
6.9133	310.1982
6.9187	346.4002
6.9241	376.9972
6.9295	405.6302
6.9349	399.6426
6.9403	357.65
6.9457	343.2044
6.9511	349.1336
6.9565	328.1617
6.9619	275.0339
6.9673	246.3625
6.9727	264.4235
6.9781	230.7672
6.9835	283.6041
6.9889	278.332
6.9943	323.0379
6.9997	336.8328
7.0051	304.6815
7.0105	310.9135
7.0159	311.3963
7.0213	332.1089
7.0267	311.6936
7.0321	304.1189
7.0375	350.83
7.0429	386.038
7.0483	418.4624
7.0537	464.9285
7.0591	546.5948
7.0645	588.3529
7.0699	715.5981
7.0753	885.4362
7.0807	967.5306
7.0861	1018.1841
7.0915	1106.5193
7.0969	1187.6573
7.1023	1249.2754
7.1077	1298.0562
7.1131	1408.519
7.1185	1651.0214
7.1239	1904.5004
7.1293	2180.9423
7.1347	2271.8464
7.1401	2273.257
7.1455	2232.8144
7.1509	2015.0758
7.1563	1697.3454
7.1617	1469.0676
7.1671	1318.189
7.1725	1169.576
7.1779	1135.6447
7.1833	1259.8735
7.1887	1385.1205
7.1941	1420.075
7.1995	1474.3586
7.2049	1474.6017
7.2103	1456.8042
7.2157	1482.19
7.2211	1538.0895
7.2265	1602.172
7.2319	1802.5132
7.2373	2045.4624
7.2427	2432.1438
7.2481	2994.5746
7.2535	3740.9215
7.2589	4517.76
7.2643	5226.2384
7.2697	5843.2294
7.2751	6291.1364
7.2805	6693.1439
7.2859	7324.8029
7.2913	8095.866
7.2967	9283.9197
7.3021	10245.7859
7.3075	10911.761
7.3129	11184.7502
7.3183	10802.1914
7.3237	9806.8909
7.3291	8328.6632
7.3345	6757.504
7.3399	5085.8415
7.3453	3767.7558
7.3507	3029.9586
7.3561	2758.1635
7.3615	2788.4374
7.3669	2982.6237
7.3723	3471.1444
7.3777	4066.8838
7.3831	4549.2634
7.3885	4806.5433
7.3939	4867.3772
7.3993	4771.7294
7.4047	4570.1543
7.4101	4406.5383
7.4155	4315.3938
7.4209	4436.1247
7.4263	4704.5981
7.4317	5196.8661
7.4371	5929.3965
7.4425	6874.7167
7.4479	7785.618
7.4533	8462.0632
7.4587	9384.6759
7.4641	10523.8404
7.4695	12526.7142
7.4749	15902.8708
7.4803	20571.3509
7.4857	26048.0865
7.4911	32045.7472
7.4965	37563.4679
7.5019	40763.1581
7.5073	43227.6115
7.5127	43591.5266
7.5181	41999.3698
7.5235	37306.7043
7.5289	27521.5627
7.5343	16165.4532
7.5397	7166.3018
7.5451	2904.1522
7.5505	1525.6248
7.5559	1115.6659
7.5613	898.2406
7.5667	756.619
7.5721	662.7205
7.5775	555.1247
7.5829	466.3421
7.5883	434.0783
7.5937	409.1135
7.5991	481.2692
7.6045	546.1411
7.6099	593.2289
7.6153	626.1393
7.6207	773.4751
7.6261	1004.0289
7.6315	1144.1358
7.6369	1325.0151
7.6423	1489.2255
7.6477	1561.3111
7.6531	1567.1619
7.6585	1524.1291
7.6639	1412.4448
7.6693	1250.6751
7.6747	1228.5577
7.6801	1282.5164
7.6855	1387.3895
7.6909	1640.5108
7.6963	2036.1489
7.7017	2282.7194
7.7071	2509.783
7.7125	2597.0799
7.7179	2393.0983
7.7233	2016.6061
7.7287	1443.2323
7.7341	875.8819
7.7395	491.7641
7.7449	259.3631
7.7503	143.0061
7.7557	126.8523
7.7611	100.1177
7.7665	69.4224
7.7719	62.6838
7.7773	125.6658
7.7827	97.7743
7.7881	116.1352
7.7935	127.7034
7.7989	86.2527
7.8043	75.8762
7.8097	87.2586
7.8151	33.5747
7.8205	54.9155
7.8259	69.2405
7.8313	47.3977
7.8367	52.2004
7.8421	49.5894
7.8475	85.6137
7.8529	60.1973
7.8583	19.5292
7.8637	56.4648
7.8691	38.0826
7.8745	-1.1923
7.8799	26.8333
7.8853	1.0437
7.8907	24.4085
7.8961	20.5257
7.9015	26.1014
7.9069	3.8778
7.9123	-16.8058
7.9177	-31.5574
7.9231	-6.6548
7.9285	-34.7822
7.9339	-75.8046
7.9393	-18.981
7.9447	-42.7395
7.9501	-23.0837
7.9555	-4.3465
7.9609	-20.5745
7.9663	-17.5272
7.9717	8.2441
7.9771	5.6675
7.9825	-1.1024
7.9879	16.9235
7.9933	-7.1446
7.9987	-16.6489
8.0041	1.6613
8.0095	-6.3693
8.0149	-26.1834
8.0203	-37.3944
8.0257	-1.2756
8.0311	-11.2302
8.0365	-10.6024
8.0419	-17.4179
8.0473	-32.956
8.0527	-16.1702
8.0581	-10.6925
8.0635	15.4976
8.0689	15.3603
8.0743	28.1077
8.0797	-6.739
8.0851	-31.3678
8.0905	-16.3772
8.0959	-36.8427
8.1013	-32.8322
8.1067	-13.2215
8.1121	-4.1754
8.1175	-16.5145
8.1229	-28.6798
8.1283	-25.3023
8.1337	12.4637
8.1391	-22.1798
8.1445	27.626
8.1499	-4.4713
8.1553	-22.6971
8.1607	-16.7751
8.1661	-0.1504
8.1715	13.4436
8.1769	1.631
8.1823	-8.3738
8.1877	28.0662
8.1931	-24.3902
8.1985	-30.716
8.2039	-49.7122
8.2093	-35.6417
8.2147	-46.5771
8.2201	-42.6731
8.2255	-14.6293
8.2309	-22.3902
8.2363	10.4289
8.2417	-20.1971
8.2471	-32.3612
8.2525	-40.8143
8.2579	-21.57
8.2633	-6.3538
8.2687	29.3881
8.2741	9.2815
8.2795	10.4968
8.2849	-31.8285
8.2903	-33.2682
8.2957	15.8761
8.3011	5.5604
8.3065	3.057
8.3119	0.8362
8.3173	18.5254
8.3227	-26.751
8.3281	-6.7668
8.3335	-25.6404
8.3389	12.4654
8.3443	34.7805
8.3497	15.29
8.3551	12.0724
8.3605	15.5494
8.3659	41.6377
8.3713	35.7363
8.3767	20.3907
8.3821	25.3712
8.3875	33.2682
8.3929	19.55
8.3983	4.8616
8.4037	-9.9053
8.4091	-37.7399
8.4145	-16.4125
8.4199	7.0954
8.4253	58.0362
8.4307	63.3418
8.4361	45.7838
8.4415	20.0533
8.4469	33.8714
8.4523	32.8789
8.4577	59.9024
8.4631	64.8425
8.4685	63.59
8.4739	39.6311
8.4793	16.3574
8.4847	33.9688
8.4901	62.9841
8.4955	58.6703
8.5009	86.35
8.5063	98.4227
8.5117	111.2034
8.5171	101.1147
8.5225	82.957
8.5279	87.0137
8.5333	60.8702
8.5387	103.4524
8.5441	114.4196
8.5495	146.2185
8.5549	164.5699
8.5603	170.9881
8.5657	226.4618
8.5711	231.052
8.5765	200.0788
8.5819	217.5575
8.5873	258.5565
8.5927	300.6939
8.5981	349.0688
8.6035	410.7288
8.6089	441.4653
8.6143	446.6347
8.6197	423.9173
8.6251	428.7875
8.6305	488.9951
8.6359	552.8516
8.6413	621.281
8.6467	708.9901
8.6521	815.4616
8.6575	867.5742
8.6629	889.3046
8.6683	917.4861
8.6737	955.5536
8.6791	965.7477
8.6845	1075.9033
8.6899	1273.674
8.6953	1463.424
8.7007	1676.7906
8.7061	1957.3099
8.7115	2135.1959
8.7169	2286.2076
8.7223	2545.9891
8.7277	2799.1483
8.7331	2835.8194
8.7385	2989.4536
8.7439	3205.3883
8.7493	3616.2923
8.7547	4322.7052
8.7601	4953.5255
8.7655	5443.1719
8.7709	5937.1098
8.7763	6225.5658
8.7817	6388.1804
8.7871	6831.8163
8.7925	7416.4627
8.7979	8526.198
8.8033	10069.0204
8.8087	12374.1926
8.8141	14723.2054
8.8195	16001.4431
8.8249	15498.5252
8.8303	13911.7755
8.8357	12683.5743
8.8411	12244.1357
8.8465	12511.2955
8.8519	14335.7046
8.8573	19899.4971
8.8627	29021.819
8.8681	37738.1066
8.8735	41082.704
8.8789	37781.4161
8.8843	29148.6782
8.8897	18608.0767
8.8951	9996.0167
8.9005	4991.254
8.9059	2701.879
8.9113	1760.1603
8.9167	1359.8162
8.9221	1144.7272
8.9275	1061.9466
8.9329	998.0056
8.9383	921.2516
8.9437	910.8686
8.9491	845.4481
8.9545	787.5887
8.9599	738.5867
8.9653	726.497
8.9707	759.9405
8.9761	733.9882
8.9815	734.6356
8.9869	713.2226
8.9923	696.4653
8.9977	707.1368
9.0031	745.0984
9.0085	760.5668
9.0139	769.2666
9.0193	817.8902
9.0247	954.2435
9.0301	1213.3984
9.0355	1539.4219
9.0409	2012.0205
9.0463	2524.3673
9.0517	3076.0616
9.0571	3498.1465
9.0625	3832.0664
9.0679	3975.4709
9.0733	3764.6059
9.0787	3088.5442
9.0841	2216.7618
9.0895	1357.4779
9.0949	814.2008
9.1003	474.302
9.1057	362.4541
9.1111	300.8312
9.1165	242.6135
9.1219	249.6097
9.1273	354.1953
9.1327	437.7231
9.1381	551.9678
9.1435	754.1224
9.1489	789.1798
9.1543	766.9048
9.1597	595.7967
9.1651	410.3489
9.1705	261.806
9.1759	135.0768
9.1813	80.0827
9.1867	22.5595
9.1921	25.556
9.1975	1.5425
9.2029	-5.9434
9.2083	32.1889
9.2137	37.9265
9.2191	-6.637
9.2245	8.6693
9.2299	-28.332
9.2353	-18.9949
9.2407	32.8023
9.2461	-20.7579
9.2515	-34.5255
9.2569	-37.0054
9.2623	-22.8269
9.2677	-51.1985
9.2731	-26.2414
9.2785	-6.5216
9.2839	1.178
9.2893	13.5249
9.2947	30.0399
9.3001	8.5132
9.3055	-0.4156
9.3109	-17.6596
9.3163	-47.3575
9.3217	-42.9328
9.3271	-24.7464
9.3325	-9.4067
9.3379	11.3927
9.3433	16.6787
9.3487	-3.2504
9.3541	-16.7852
9.3595	0.9773
9.3649	-4.8336
9.3703	31.7012
9.3757	13.5762
9.3811	16.946
9.3865	20.0302
9.3919	15.6726
9.3973	-13.1057
9.4027	16.9962
9.4081	12.451
9.4135	-6.839
9.4189	15.342
9.4243	-18.745
9.4297	-3.0687
9.4351	36.4385
9.4405	54.8821
9.4459	-8.7943
9.4513	-4.7726
9.4567	-6.2864
9.4621	24.8256
9.4675	39.4907
9.4729	26.85
9.4783	5.8967
9.4837	-25.0048
9.4891	8.7898
9.4945	13.6182
9.4999	41.9048
9.5053	15.849
9.5107	11.4382
9.5161	27.7754
9.5215	-10.7329
9.5269	-11.8533
9.5323	10.6951
9.5377	0.5169
9.5431	-18.6483
9.5485	-6.4541
9.5539	-0.7474
9.5593	-1.9819
9.5647	-13.6079
9.5701	45.9687
9.5755	-28.554
9.5809	-21.3898
9.5863	-4.9357
9.5917	5.7363
9.5971	-28.878
9.6025	-10.8539
9.6079	2.7709
9.6133	-24.5008
9.6187	-22.0511
9.6241	-41.1799
9.6295	-8.441
9.6349	-0.1838
9.6403	20.7201
9.6457	9.8742
9.6511	-13.9019
9.6565	-50.6542
9.6619	-24.9626
9.6673	-23.8985
9.6727	-6.9167
9.6781	-15.5878
9.6835	-10.0811
9.6889	-6.429
9.6943	25.394
9.6997	-9.3181
9.7051	-67.8896
9.7105	-45.3202
9.7159	-33.4849
9.7213	-26.8894
9.7267	4.9508
9.7321	5.5744
9.7375	-5.845
9.7429	17.2746
9.7483	-9.0792
9.7537	1.2764
9.7591	-54.9416
9.7645	-10.1128
9.7699	-0.97
9.7753	11.4718
9.7807	25.044
9.7861	-15.3469
9.7915	-2.524
9.7969	-3.0269
9.8023	-40.2024
9.8077	-11.9146
9.8131	-1.8482
9.8185	26.3276
9.8239	-1.9188
9.8293	-26.8743
9.8347	-2.9194
9.8401	-11.1746
9.8455	-3.8782
9.8509	-15.8452
9.8563	17.141
9.8617	21.3265
9.8671	-6.6706
9.8725	-30.0135
9.8779	-4.6476
9.8833	1.3449
9.8887	18.6654
9.8941	40.4574
9.8995	46.4129
9.9049	-5.5062
9.9103	-6.1124
9.9157	-26.552
9.9211	-5.2073
9.9265	-6.2828
9.9319	-8.0343
9.9373	-10.424
9.9427	-22.5651
9.9481	-27.4594
9.9535	17.3194
9.9589	22.4264
9.9643	-10.7252
9.9697	26.0314
9.9751	43.8292
9.9805	40.6751
9.9859	3.3374
9.9913	31.4319
9.9967	32.2422
10.0021	6.7216
10.0075	17.6323
10.0129	32.0758
10.0183	11.7272
10.0237	21.9478
10.0291	19.4025
10.0345	39.2732
10.0399	23.4902
10.0453	35.8403
10.0507	47.7247
10.0561	25.793
10.0615	24.4723
10.0669	28.3017
10.0723	31.7129
10.0777	46.3193
10.0831	28.3344
10.0885	48.2046
10.0939	49.2767
10.0993	77.2319
10.1047	109.4795
10.1101	132.8171
10.1155	155.9972
10.1209	260.0336
10.1263	461.5323
10.1317	786.8712
10.1371	1343.8206
10.1425	2262.4691
10.1479	3399.4379
10.1533	4730.7354
10.1587	5921.5346
10.1641	6877.538
10.1695	7347.4715
10.1749	7209.2057
10.1803	6347.2663
10.1857	5169.9184
10.1911	3871.7564
10.1965	2687.9631
10.2019	1774.8334
10.2073	1012.847
10.2127	592.5046
10.2181	355.2362
10.2235	198.5003
10.2289	82.4699
10.2343	38.1994
10.2397	29.2716
10.2451	13.4759
10.2505	9.185
10.2559	41.4076
10.2613	26.6192
10.2667	43.999
10.2721	35.0003
10.2775	-13.0941
10.2829	-12.2694
10.2883	-21.4909
10.2937	5.5263
10.2991	16.042
10.3045	-28.4396
10.3099	-36.4459
10.3153	6.8476
10.3207	9.9801
10.3261	7.5851
10.3315	-31.1349
10.3369	-9.6181
10.3423	3.7911
10.3477	7.8937
10.3531	-17.5615
10.3585	-3.9501
10.3639	-1.1651
10.3693	-14.4709
10.3747	-30.0799
10.3801	-32.2825
10.3855	14.2342
10.3909	29.6179
10.3963	20.1566
10.4017	41.5749
10.4071	4.4633
10.4125	-11.3911
10.4179	-8.3885
10.4233	15.6309
10.4287	-0.6105
10.4341	37.2549
10.4395	25.03
10.4449	-10.6426
10.4503	-7.1902
10.4557	28.3499
10.4611	30.0635
10.4665	4.4759
10.4719	25.4664
10.4773	-13.7509
10.4827	-16.996
10.4881	-16.3106
10.4935	-19.5413
10.4989	-2.0746
10.5043	-29.2949
10.5097	-24.2837
10.5151	-33.3666
10.5205	-13.3716
10.5259	-1.8791
10.5313	31.1505
10.5367	29.6336
10.5421	5.2807
10.5475	-4.6977
10.5529	0.6952
10.5583	19.4172
10.5637	-6.2843
10.5691	-11.8439
10.5745	-23.0232
10.5799	13.1698
10.5853	5.231
10.5907	14.0695
10.5961	-14.3936
10.6015	-9.6003
10.6069	15.5299
10.6123	23.6815
10.6177	27.8911
10.6231	6.6509
10.6285	-8.6346
10.6339	-48.6435
10.6393	-10.2759
10.6447	4.8712
10.6501	10.4718
10.6555	-9.5376
10.6609	-10.8188
10.6663	-5.9478
10.6717	6.8728
10.6771	26.561
10.6825	-35.5902
10.6879	-35.0841
10.6933	21.6994
10.6987	-23.7152
10.7041	-41.1623
10.7095	-23.6404
10.7149	4.2614
10.7203	5.9533
10.7257	3.7597
10.7311	8.5566
10.7365	37.3773
10.7419	28.9029
10.7473	14.6061
10.7527	26.8222
10.7581	-6.4466
10.7635	-32.0693
10.7689	-2.6239
10.7743	-8.6833
10.7797	22.0856
10.7851	12.7734
10.7905	-25.8576
10.7959	17.4358
10.8013	26.5265
10.8067	-8.9604
10.8121	-9.7272
10.8175	-2.1277
10.8229	-6.4162
10.8283	-50.8677
10.8337	-19.5973
10.8391	18.3544
10.8445	-9.7997
10.8499	-4.5693
10.8553	0.8082
10.8607	29.9555
10.8661	3.4208
10.8715	-24.0313
10.8769	-1.3583
10.8823	9.4476
10.8877	-3.7378
10.8931	-28.0555
10.8985	-24.289
10.9039	27.9841
10.9093	39.7852
10.9147	28.2433
10.9201	4.719
10.9255	3.6703
10.9309	15.971
10.9363	28.3301
10.9417	20.7304
10.9471	34.9689
10.9525	15.4075
10.9579	-17.744
10.9633	-8.0464
10.9687	-22.202
10.9741	-9.1702
10.9795	-17.4366
10.9849	24.5916
10.9903	19.5659
10.9957	-11.407
11.0011	-3.765
11.0065	-9.6453
11.0119	1.4084
11.0173	-21.1762
11.0227	9.9766
11.0281	22.9145
11.0335	43.1201
11.0389	13.2518
11.0443	1.2005
11.0497	6.1397
11.0551	-1.5355
11.0605	29.6275
11.0659	19.6095
11.0713	27.636
11.0767	-2.1823
11.0821	-17.0546
11.0875	14.287
11.0929	21.3906
11.0983	-17.5526
11.1037	9.3126
11.1091	9.1334
11.1145	-33.263
11.1199	-13.524
11.1253	19.6856
11.1307	-0.3184
11.1361	-10.0639
11.1415	27.2037
11.1469	13.007
11.1523	-45.8578
11.1577	-37.8091
11.1631	-22.994
11.1685	-2.9498
11.1739	-11.9176
11.1793	15.983
11.1847	3.5044
11.1901	-15.7592
11.1955	-24.7292
11.2009	4.6407
11.2063	0.3736
11.2117	-12.6037
11.2171	-19.7076
11.2225	-1.8255
11.2279	-0.801
11.2333	-7.7154
11.2387	-4.3329
11.2441	-7.0939
11.2495	-32.6734
11.2549	12.0486
11.2603	-21.3202
11.2657	-6.8611
11.2711	15.8905
11.2765	-22.9385
11.2819	-20.8063
11.2873	-2.045
11.2927	25.3427
11.2981	-5.0356
11.3035	-26.9381
11.3089	-15.7071
11.3143	-4.7098
11.3197	-0.5845
11.3251	31.5119
11.3305	37.6688
11.3359	10.3696
11.3413	-14.3414
11.3467	-16.8508
11.3521	-26.1651
11.3575	-17.7834
11.3629	-8.765
11.3683	-11.5385
11.3737	12.5617
11.3791	37.3539
11.3845	-23.4313
11.3899	-28.2654
11.3953	13.3582
11.4007	9.7347
11.4061	48.5171
11.4115	-9.7129
11.4169	6.7789
11.4223	36.4625
11.4277	2.7973
11.4331	-5.073
11.4385	1.5129
11.4439	-42.43
11.4493	-10.1472
11.4547	-22.2146
11.4601	-54.1715
11.4655	-32.9589
11.4709	-23.6723
11.4763	-20.7215
11.4817	-17.1094
11.4871	33.9318
11.4925	57.1814
11.4979	3.9839
11.5033	-46.4309
11.5087	-49.5706
11.5141	10.3601
11.5195	35.9689
11.5249	-11.1872
11.5303	18.5247
11.5357	-8.5678
11.5411	-72.9937
11.5465	-45.7093
11.5519	-42.23
11.5573	-6.8888
11.5627	-17.6538
11.5681	-30.633
11.5735	-32.3853
11.5789	46.4362
11.5843	32.8575
11.5897	-2.3171
11.5951	45.0432
11.6005	26.3555
11.6059	47.8889
11.6113	63.4438
11.6167	4.7062
11.6221	-29.807
11.6275	-27.5902
11.6329	-20.9639
11.6383	0.6357
11.6437	-4.9713
11.6491	20.3616
11.6545	-15.6544
11.6599	-8.534
11.6653	-7.6752
11.6707	4.551
11.6761	-19.6625
11.6815	-38.0504
11.6869	-18.1598
11.6923	-22.2167
11.6977	-10.7768
11.7031	0.74
11.7085	20.4533
11.7139	-37.3546
11.7193	-27.568
11.7247	1.9229
11.7301	14.1978
11.7355	12.0908
11.7409	-4.5726
11.7463	23.9296
11.7517	-18.6551
11.7571	-9.7846
11.7625	18.2738
11.7679	-0.8595
11.7733	-18.2316
11.7787	-35.1415
11.7841	-15.8001
11.7895	-17.3082
11.7949	-25.9422
11.8003	-8.3269
11.8057	-28.5444
11.8111	8.4344
11.8165	-12.6581
11.8219	-18.4206
11.8273	4.6976
11.8327	-11.1941
11.8381	-4.1981
11.8435	25.6554
11.8489	26.0509
11.8543	3.7249
11.8597	8.3967
11.8651	50.6483
11.8705	15.0469
11.8759	48.0566
11.8813	23.0303
11.8867	45.2699
11.8921	-6.9487
11.8975	-20.5413
11.9029	-3.2996
11.9083	-39.6303
11.9137	-27.2023
11.9191	-25.4873
11.9245	29.0955
11.9299	8.3839
11.9353	45.0837
11.9407	38.4782
11.9461	-5.1596
11.9515	25.7113
11.9569	11.836
11.9623	-16.9898
11.9677	10.778
11.9731	-8.1979
11.9785	8.0373
11.9839	17.054
11.9893	-26.8978
11.9947	-14.5686
12.0001	40.8751
12.0055	10.7825
12.0109	-10.5863
12.0163	-14.7387
12.0217	15.4101
12.0271	18.1478
12.0325	18.6818
12.0379	-57.0322
12.0433	-41.0845
12.0487	-23.6721
12.0541	-9.615
12.0595	7.7292
12.0649	32.7367
12.0703	-4.7079
12.0757	23.7656
12.0811	27.2179
12.0865	41.4146
12.0919	39.8145
12.0973	4.7751
12.1027	-18.8447
12.1081	-37.4575
12.1135	19.7248
12.1189	68.5058
12.1243	22.8929
12.1297	48.1325
12.1351	59.4685
12.1405	3.1972
12.1459	-35.1057
12.1513	33.5896
12.1567	19.549
12.1621	5.4007
12.1675	13.9334
12.1729	5.5757
12.1783	39.1581
12.1837	-4.7845
12.1891	-22.4199
12.1945	8.3374
12.1999	29.979
12.2053	39.5531
12.2107	15.0188
12.2161	9.832
12.2215	-20.8796
12.2269	-16.7528
12.2323	22.3312
12.2377	-15.6259
12.2431	-54.8069
12.2485	-54.3532
12.2539	-22.5424
12.2593	16.5455
12.2647	24.132
12.2701	-31.7794
12.2755	-19.8194
12.2809	1.8843
12.2863	27.1579
12.2917	-2.8578
12.2971	8.5658
12.3025	24.5953
12.3079	-2.8196
12.3133	-22.1629
12.3187	-48.3264
12.3241	-50.0503
12.3295	-1.2398
12.3349	-5.3877
12.3403	-41.8841
12.3457	20.3389
12.3511	-1.7108
12.3565	-11.6162
12.3619	2.8974
12.3673	-26.029
12.3727	-13.3739
12.3781	19.7442
12.3835	30.2374
12.3889	-30.683
12.3943	15.7932
12.3997	-27.5693
12.4051	-3.1384
12.4105	13.1999
12.4159	24.1958
12.4213	-3.8454
12.4267	24.1933
12.4321	-33.1598
12.4375	0.709
12.4429	36.0903
12.4483	-6.4389
12.4537	0.7143
12.4591	-21.346
12.4645	-17.8896
12.4699	-35.2315
12.4753	-17.1301
12.4807	-32.2585
12.4861	3.5717
12.4915	-19.7384
12.4969	-12.8855
12.5023	-18.3459
12.5077	-41.1222
12.5131	15.6066
12.5185	29.3996
12.5239	46.0512
12.5293	-7.219
12.5347	-38.4174
12.5401	13.7364
12.5455	-21.6229
12.5509	10.4513
12.5563	-36.8897
12.5617	-1.558
12.5671	22.2986
12.5725	12.0919
12.5779	18.9395
12.5833	-6.4221
12.5887	7.569
12.5941	5.5794
12.5995	45.4007
12.6049	26.0283
12.6103	-25.3081
12.6157	11.0949
12.6211	36.2362
12.6265	34.7784
12.6319	41.3173
12.6373	32.7642
12.6427	11.1164
12.6481	24.4358
12.6535	42.8603
12.6589	51.9094
12.6643	-29.051
12.6697	27.3218
12.6751	34.3917
12.6805	60.5744
12.6859	22.2423
12.6913	43.8448
12.6967	40.9219
12.7021	32.2025
[truncated: 80 more rows]
