# Supplementary material for: Improvement of Peak Integration in Capillary Electrophoresis: Reference Data Set No. 1
Source: Electrophoresis. 2026 Mar 11;47(4):276–94. doi: 10.1002/elps.70077 (PMC13084974; doi:10.1002/elps.70077)
Supplement: Supplementary file 2 — Supporting File 2: elps70077‐sup‐0002‐RawElectropherograms.zip. [file ELPS-47--s002.zip › Raw Electropherograms/com2-type1-sam30-R.csv]

1.9075	563.6961
1.9129	678.5874
1.9183	395.1071
1.9237	177.1322
1.9291	510.1241
1.9345	527.5857
1.9399	483.1983
1.9453	444.3576
1.9507	415.6982
1.9561	394.887
1.9615	422.7652
1.9669	435.89
1.9723	406.0316
1.9777	428.9266
1.9831	404.0547
1.9885	352.8491
1.9939	313.1311
1.9993	337.1472
2.0047	354.0285
2.0101	366.7874
2.0155	370.41
2.0209	346.9942
2.0263	336.9588
2.0317	333.4669
2.0371	337.3505
2.0425	349.612
2.0479	316.8262
2.0533	286.8339
2.0587	276.1272
2.0641	281.9688
2.0695	250.7409
2.0749	246.4731
2.0803	274.3065
2.0857	313.8596
2.0911	291.2398
2.0965	248.2189
2.1019	222.8982
2.1073	234.2711
2.1127	259.7956
2.1181	291.67
2.1235	251.6495
2.1289	152.4373
2.1343	158.9442
2.1397	144.3416
2.1451	155.1118
2.1505	187.7879
2.1559	183.2913
2.1613	189.8839
2.1667	196.3517
2.1721	183.2394
2.1775	133.3565
2.1829	120.436
2.1883	136.0468
2.1937	143.7851
2.1991	111.5457
2.2045	104.215
2.2099	92.3197
2.2153	83.389
2.2207	91.7866
2.2261	116.1161
2.2315	102.0877
2.2369	82.2895
2.2423	77.4423
2.2477	59.9682
2.2531	94.2429
2.2585	100.3849
2.2639	68.8196
2.2693	107.6105
2.2747	147.5414
2.2801	125.3023
2.2855	60.5065
2.2909	46.7863
2.2963	79.0664
2.3017	75.5615
2.3071	56.3287
2.3125	82.7521
2.3179	55.2672
2.3233	33.0357
2.3287	34.4325
2.3341	59.2894
2.3395	72.8344
2.3449	58.6983
2.3503	53.3392
2.3557	82.1211
2.3611	86.4949
2.3665	54.151
2.3719	32.0973
2.3773	42.3197
2.3827	38.377
2.3881	48.0306
2.3935	25.5368
2.3989	-12.6609
2.4043	45.6848
2.4097	68.1422
2.4151	68.4329
2.4205	49.4901
2.4259	4.903
2.4313	34.546
2.4367	43.5597
2.4421	41.4233
2.4475	75.3206
2.4529	10.8417
2.4583	3.2733
2.4637	26.8553
2.4691	20.2221
2.4745	63.1194
2.4799	46.1887
2.4853	38.6338
2.4907	82.9339
2.4961	1.6151
2.5015	-3.0718
2.5069	4.0503
2.5123	-25.5766
2.5177	-30.0278
2.5231	22.6694
2.5285	61.4395
2.5339	55.6326
2.5393	32.4782
2.5447	28.4176
2.5501	27.8256
2.5555	26.6419
2.5609	26.7447
2.5663	-19.1078
2.5717	-38.714
2.5771	-19.5675
2.5825	15.9101
2.5879	-1.933
2.5933	-21.7925
2.5987	-23.8204
2.6041	-5.6013
2.6095	-7.5701
2.6149	31.5525
2.6203	53.6365
2.6257	12.0467
2.6311	-11.807
2.6365	-5.722
2.6419	1.0706
2.6473	-14.2658
2.6527	-52.8584
2.6581	-24.0715
2.6635	13.2073
2.6689	8.5876
2.6743	-62.4462
2.6797	-4.7861
2.6851	52.1027
2.6905	41.8936
2.6959	-43.2298
2.7013	-63.6801
2.7067	-61.4945
2.7121	-50.0314
2.7175	-27.6919
2.7229	-18.4694
2.7283	6.6347
2.7337	15.6708
2.7391	-18.8886
2.7445	8.9173
2.7499	-4.9282
2.7553	-25.9212
2.7607	-16.7984
2.7661	-20.4394
2.7715	-61.6615
2.7769	-64.7654
2.7823	-10.8228
2.7877	-16.2854
2.7931	8.0956
2.7985	12.049
2.8039	-6.5649
2.8093	18.4637
2.8147	-10.2296
2.8201	-31.1786
2.8255	-34.9592
2.8309	-48.2377
2.8363	-16.0885
2.8417	-24.1567
2.8471	-48.233
2.8525	-27.0514
2.8579	-46.7729
2.8633	-36.1819
2.8687	-5.3418
2.8741	10.0964
2.8795	-23.9121
2.8849	-24.1336
2.8903	-22.9232
2.8957	-40.7972
2.9011	0.9618
2.9065	0.7013
2.9119	-7.5193
2.9173	-8.8281
2.9227	-49.313
2.9281	-42.463
2.9335	-61.2341
2.9389	-107.1211
2.9443	-85.6917
2.9497	-63.0171
2.9551	-53.3474
2.9605	-56.3735
2.9659	-62.2098
2.9713	-37.1854
2.9767	-22.8131
2.9821	-44.9595
2.9875	-107.3854
2.9929	-78.1457
2.9983	-65.9557
3.0037	-72.8111
3.0091	-73.4879
3.0145	-65.1828
3.0199	-67.3331
3.0253	-51.2254
3.0307	-3.6649
3.0361	9.7661
3.0415	-25.2396
3.0469	-49.9682
3.0523	-47.5989
3.0577	-83.8217
3.0631	-96.3383
3.0685	-86.8685
3.0739	-67.1604
3.0793	-59.5358
3.0847	-81.7931
3.0901	-70.3865
3.0955	-42.9354
3.1009	-67.832
3.1063	-70.443
3.1117	-88.7176
3.1171	-95.8871
3.1225	-48.0959
3.1279	-32.9273
3.1333	-36.8039
3.1387	-34.4882
3.1441	-10.8923
3.1495	-8.8545
3.1549	-6.3459
3.1603	1.6722
3.1657	24.8956
3.1711	89.6966
3.1765	80.1901
3.1819	68.3259
3.1873	89.7708
3.1927	89.4536
3.1981	90.6734
3.2035	99.5888
3.2089	106.6068
3.2143	86.7715
3.2197	73.0132
3.2251	103.3024
3.2305	140.3073
3.2359	108.8317
3.2413	145.5199
3.2467	155.8092
3.2521	131.6043
3.2575	104.4996
3.2629	120.2785
3.2683	169.6816
3.2737	202.1116
3.2791	177.6756
3.2845	161.7793
3.2899	157.4642
3.2953	152.325
3.3007	134.0536
3.3061	97.1901
3.3115	92.595
3.3169	85.1856
3.3223	54.6097
3.3277	18.8023
3.3331	12.6895
3.3385	23.9649
3.3439	43.5866
3.3493	65.8954
3.3547	85.293
3.3601	65.2228
3.3655	37.3784
3.3709	66.1078
3.3763	31.8201
3.3817	10.4862
3.3871	1.0673
3.3925	-20.2434
3.3979	-10.4432
3.4033	-14.9348
3.4087	-9.8686
3.4141	31.1174
3.4195	57.4663
3.4249	45.005
3.4303	13.0449
3.4357	-7.3778
3.4411	36.6589
3.4465	53.7248
3.4519	57.9282
3.4573	78.7984
3.4627	147.1156
3.4681	77.06
3.4735	23.1114
3.4789	25.1479
3.4843	6.1666
3.4897	41.6964
3.4951	63.5193
3.5005	77.5519
3.5059	125.9041
3.5113	112.2855
3.5167	85.0304
3.5221	84.7397
3.5275	127.5343
3.5329	82.0699
3.5383	50.1786
3.5437	54.9516
3.5491	85.9575
3.5545	71.4589
3.5599	91.1392
3.5653	98.3177
3.5707	72.8708
3.5761	110.3753
3.5815	124.2652
3.5869	100.0548
3.5923	53.658
3.5977	43.8217
3.6031	68.2402
3.6085	69.6766
3.6139	52.4298
3.6193	76.1496
3.6247	78.0919
3.6301	65.204
3.6355	45.8013
3.6409	27.2129
3.6463	14.1746
3.6517	42.2092
3.6571	78.6303
3.6625	75.0335
3.6679	60.9233
3.6733	57.142
3.6787	60.4775
3.6841	65.1628
3.6895	73.5663
3.6949	101.531
3.7003	116.4644
3.7057	97.3909
3.7111	69.9356
3.7165	62.2697
3.7219	50.7255
3.7273	30.8446
3.7327	33.5921
3.7381	54.6857
3.7435	62.9302
3.7489	41.4682
3.7543	-10.9668
3.7597	-13.2827
3.7651	-19.4282
3.7705	-35.1817
3.7759	-37.1829
3.7813	-19.8063
3.7867	-0.9159
3.7921	3.374
3.7975	-11.7488
3.8029	18.914
3.8083	-0.5023
3.8137	-53.1048
3.8191	-87.6906
3.8245	-19.9132
3.8299	-23.3348
3.8353	-44.4394
3.8407	-33.4555
3.8461	-18.0603
3.8515	-14.6893
3.8569	6.4245
3.8623	33.4565
3.8677	-6.0059
3.8731	38.868
3.8785	40.1072
3.8839	-3.2398
3.8893	22.4902
3.8947	14.1996
3.9001	37.8087
3.9055	53.3582
3.9109	-17.9743
3.9163	16.623
3.9217	63.2522
3.9271	86.1364
3.9325	72.0369
3.9379	31.9661
3.9433	1.0307
3.9487	-25.2677
3.9541	-37.9357
3.9595	41.1468
3.9649	92.6319
3.9703	100.4327
3.9757	87.183
3.9811	137.8777
3.9865	219.3636
3.9919	401.9224
3.9973	708.6481
4.0027	1095.765
4.0081	1757.5391
4.0135	2592.9357
4.0189	3600.5067
4.0243	4867.9238
4.0297	6211.4216
4.0351	7565.3637
4.0405	8713.6361
4.0459	9320.4952
4.0513	9487.0954
4.0567	9110.5818
4.0621	8364.6775
4.0675	7410.5995
4.0729	6162.9155
4.0783	4925.1151
4.0837	3802.1444
4.0891	2849.5202
4.0945	2059.7914
4.0999	1429.203
4.1053	942.7557
4.1107	608.7633
4.1161	424.5862
4.1215	236.4126
4.1269	127.5322
4.1323	103.0999
4.1377	36.4148
4.1431	63.401
4.1485	64.919
4.1539	27.8437
4.1593	26.4342
4.1647	22.305
4.1701	9.3599
4.1755	20.0709
4.1809	84.4081
4.1863	27.2268
4.1917	10.2617
4.1971	25.7173
4.2025	24.8689
4.2079	33.3771
4.2133	15.7592
4.2187	-3.0292
4.2241	7.9924
4.2295	54.587
4.2349	23.5762
4.2403	-8.8129
4.2457	10.1629
4.2511	44.3436
4.2565	45.3658
4.2619	7.5827
4.2673	-37.0516
4.2727	-7.8148
4.2781	1.6207
4.2835	29.399
4.2889	47.5594
4.2943	-19.0198
4.2997	-2.9321
4.3051	7.0035
4.3105	3.901
4.3159	14.0235
4.3213	-15.228
4.3267	-6.6106
4.3321	12.5327
4.3375	2.3448
4.3429	25.6295
4.3483	54.114
4.3537	53.0615
4.3591	14.281
4.3645	21.5489
4.3699	-2.0895
4.3753	-23.1527
4.3807	-20.7529
4.3861	-21.7575
4.3915	13.6693
4.3969	16.8882
4.4023	-19.8492
4.4077	-22.822
4.4131	-17.8152
4.4185	-19.4565
4.4239	-19.5701
4.4293	2.0712
4.4347	-1.1414
4.4401	7.7107
4.4455	14.029
4.4509	-11.4525
4.4563	1.0025
4.4617	-0.1298
4.4671	-2.2032
4.4725	16.3635
4.4779	19.6685
4.4833	31.5606
4.4887	39.6917
4.4941	23.8141
4.4995	-33.7695
4.5049	-65.5873
4.5103	-50.8811
4.5157	-3.1282
4.5211	1.2454
4.5265	2.8338
4.5319	3.2405
4.5373	-5.2407
4.5427	-36.2644
4.5481	-65.7394
4.5535	-41.6946
4.5589	3.8075
4.5643	-11.571
4.5697	27.6653
4.5751	22.7566
4.5805	-2.2943
4.5859	15.239
4.5913	-16.1982
4.5967	-21.7299
4.6021	2.0196
4.6075	30.1529
4.6129	-0.116
4.6183	1.1045
4.6237	-4.9761
4.6291	-45.7626
4.6345	-45.0438
4.6399	-41.0642
4.6453	-29.0503
4.6507	-5.5564
4.6561	15.1049
4.6615	-1.9154
4.6669	-8.1987
4.6723	0.5233
4.6777	-20.3327
4.6831	-5.1855
4.6885	5.7325
4.6939	4.8824
4.6993	6.5024
4.7047	-3.5324
4.7101	-21.4098
4.7155	-40.63
4.7209	-53.5477
4.7263	-56.5196
4.7317	-32.4538
4.7371	-2.2621
4.7425	11.2935
4.7479	21.7047
4.7533	25.6822
4.7587	17.5362
4.7641	-2.1956
4.7695	-10.7253
4.7749	-38.2981
4.7803	-44.0666
4.7857	-16.6753
4.7911	-10.4508
4.7965	-13.046
4.8019	-8.5657
4.8073	-1.0527
4.8127	-12.0677
4.8181	8.3809
4.8235	7.669
4.8289	-6.8649
4.8343	12.12
4.8397	47.1261
4.8451	21.4054
4.8505	-10.7895
4.8559	32.8865
4.8613	21.2875
4.8667	25.393
4.8721	25.8475
4.8775	-1.0445
4.8829	14.7668
4.8883	5.6965
4.8937	-12.6147
4.8991	-17.5593
4.9045	-4.7128
4.9099	-17.6233
4.9153	-28.955
4.9207	-20.4805
4.9261	0.2415
4.9315	-0.5789
4.9369	-1.0469
4.9423	6.9602
4.9477	16.7373
4.9531	36.5058
4.9585	27.413
4.9639	-1.3796
4.9693	-15.4468
4.9747	-50.687
4.9801	-39.6247
4.9855	-2.7054
4.9909	10.6907
4.9963	2.1912
5.0017	-28.5262
5.0071	-40.776
5.0125	-11.2102
5.0179	-36.4761
5.0233	-32.832
5.0287	-12.4676
5.0341	-4.6923
5.0395	-43.5394
5.0449	-33.9205
5.0503	9.2149
5.0557	45.4316
5.0611	2.449
5.0665	-26.8499
5.0719	-38.0526
5.0773	-30.3344
5.0827	-1.8594
5.0881	-4.6927
5.0935	0.1271
5.0989	19.4236
5.1043	31.5527
5.1097	-33.3128
5.1151	-42.9404
5.1205	-3.0272
5.1259	26.7403
5.1313	-17.2498
5.1367	-56.317
5.1421	-46.5231
5.1475	15.8876
5.1529	-4.616
5.1583	-1.6315
5.1637	9.1278
5.1691	-0.7122
5.1745	-40.4096
5.1799	-48.5013
5.1853	-31.791
5.1907	-11.7093
5.1961	-26.2743
5.2015	-15.2075
5.2069	-2.8655
5.2123	-3.1876
5.2177	-16.0812
5.2231	-14.3464
5.2285	-0.3834
5.2339	8.6665
5.2393	-12.8566
5.2447	-50.4349
5.2501	-44.0257
5.2555	-9.8167
5.2609	9.3883
5.2663	-18.832
5.2717	4.587
5.2771	26.8544
5.2825	-8.453
5.2879	-29.4743
5.2933	-27.4823
5.2987	-28.3851
5.3041	-45.2724
5.3095	-50.5327
5.3149	-6.2274
5.3203	26.661
5.3257	25.3693
5.3311	28.4603
5.3365	12.3281
5.3419	11.4864
5.3473	24.4968
5.3527	14.6274
5.3581	-14.1064
5.3635	-16.3388
5.3689	-6.1068
5.3743	-24.6401
5.3797	-31.706
5.3851	3.2699
5.3905	14.8921
5.3959	-61.9616
5.4013	-56.9785
5.4067	-10.7825
5.4121	29.1475
5.4175	26.3178
5.4229	-14.7102
5.4283	-25.2874
5.4337	-25.7788
5.4391	-21.3764
5.4445	37.4839
5.4499	26.4533
5.4553	13.9181
5.4607	18.3497
5.4661	-25.3006
5.4715	-2.3951
5.4769	5.0501
5.4823	-14.3658
5.4877	-7.2575
5.4931	-3.3085
5.4985	1.1596
5.5039	5.5592
5.5093	10.1148
5.5147	43.6644
5.5201	40.0075
5.5255	17.4617
5.5309	10.7496
5.5363	-12.4186
5.5417	-26.6413
5.5471	-32.6937
5.5525	-32.4339
5.5579	-16.2656
5.5633	-22.6131
5.5687	-18.2308
5.5741	10.5494
5.5795	12.1534
5.5849	-9.9387
5.5903	-22.6504
5.5957	-15.1781
5.6011	-9.2233
5.6065	-43.9561
5.6119	-40.091
5.6173	-5.6884
5.6227	-17.9765
5.6281	2.9382
5.6335	8.2411
5.6389	-5.2561
5.6443	-17.4179
5.6497	-24.8837
5.6551	-23.4389
5.6605	-10.1305
5.6659	9.8277
5.6713	-13.433
5.6767	-31.2521
5.6821	-21.9703
5.6875	17.56
5.6929	37.3776
5.6983	5.3793
5.7037	-12.3405
5.7091	4.0659
5.7145	-39.8853
5.7199	-34.2439
5.7253	-15.9755
5.7307	-10.3589
5.7361	-13.6698
5.7415	22.7969
5.7469	20.4911
5.7523	-13.1599
5.7577	-2.7043
5.7631	3.5897
5.7685	-16.2284
5.7739	-32.2036
5.7793	2.7162
5.7847	25.796
5.7901	9.8056
5.7955	-0.5995
5.8009	39.1184
5.8063	46.6856
5.8117	46.2444
5.8171	27.0025
5.8225	-6.6966
5.8279	29.8464
5.8333	53.5584
5.8387	63.878
5.8441	66.0907
5.8495	56.3166
5.8549	55.882
5.8603	55.6902
5.8657	63.1676
5.8711	105.8596
5.8765	101.0663
5.8819	62.7968
5.8873	25.6567
5.8927	40.7576
5.8981	84.4788
5.9035	71.6501
5.9089	21.3914
5.9143	0.9154
5.9197	41.8882
5.9251	32.3324
5.9305	1.9803
5.9359	10.8571
5.9413	46.9513
5.9467	56.2019
5.9521	52.0763
5.9575	49.2511
5.9629	32.1591
5.9683	5.0465
5.9737	1.0784
5.9791	27.4825
5.9845	32.1293
5.9899	17.6458
5.9953	2.0848
6.0007	-1.5447
6.0061	15.6368
6.0115	24.4358
6.0169	24.6085
6.0223	15.6329
6.0277	-1.8335
6.0331	6.8404
6.0385	22.3445
6.0439	20.082
6.0493	-14.6704
6.0547	13.6046
6.0601	56.2177
6.0655	119.9414
6.0709	227.8597
6.0763	372.4961
6.0817	688.1825
6.0871	1194.4756
6.0925	1908.4306
6.0979	2811.1015
6.1033	4017.85
6.1087	5342.3794
6.1141	6638.6299
6.1195	7826.7775
6.1249	9065.1592
6.1303	10172.8208
6.1357	10980.967
6.1411	11236.0234
6.1465	10682.7057
6.1519	9700.5184
6.1573	7771.8363
6.1627	5553.7119
6.1681	3576.6563
6.1735	2103.2631
6.1789	1143.7296
6.1843	561.1849
6.1897	227.2565
6.1951	119.0653
6.2005	64.4466
6.2059	58.2535
6.2113	55.4603
6.2167	20.2898
6.2221	43.3421
6.2275	10.6796
6.2329	-5.3396
6.2383	1.8628
6.2437	-0.4286
6.2491	3.7836
6.2545	30.9502
6.2599	54.3971
6.2653	79.8114
6.2707	82.3877
6.2761	64.7051
6.2815	88.2558
6.2869	88.4959
6.2923	113.5374
6.2977	79.9423
6.3031	17.2081
6.3085	65.073
6.3139	49.1092
6.3193	25.6955
6.3247	-47.5406
6.3301	-11.4152
6.3355	-3.6758
6.3409	-22.2322
6.3463	-37.7419
6.3517	-23.1774
6.3571	-27.8172
6.3625	-28.959
6.3679	8.2008
6.3733	3.7519
6.3787	12.5629
6.3841	11.401
6.3895	-0.7829
6.3949	11.7152
6.4003	-9.681
6.4057	13.0756
6.4111	9.8569
6.4165	-30.8368
6.4219	-41.9836
6.4273	-41.4114
6.4327	-3.0317
6.4381	10.5734
6.4435	-28.6994
6.4489	-7.9756
6.4543	-22.2217
6.4597	-19.705
6.4651	-17.7244
6.4705	-30.5966
6.4759	-32.7012
6.4813	-34.2788
6.4867	-9.9354
6.4921	13.1099
6.4975	13.4721
6.5029	5.0868
6.5083	-15.368
6.5137	-61.1035
6.5191	-33.9839
6.5245	-24.6954
6.5299	-6.6873
6.5353	-10.8302
6.5407	-18.5765
6.5461	-27.4016
6.5515	-21.1737
6.5569	-61.0212
6.5623	-9.3835
6.5677	-43.3682
6.5731	-50.5185
6.5785	-25.4576
6.5839	9.5552
6.5893	-7.9819
6.5947	-57.0203
6.6001	-28.1992
6.6055	-9.8386
6.6109	-29.6628
6.6163	-49.3241
6.6217	-49.5937
6.6271	-42.7761
6.6325	-11.9638
6.6379	-44.6894
6.6433	-46.0182
6.6487	-12.7303
6.6541	1.6416
6.6595	-22.3416
6.6649	-10.2393
6.6703	-16.2669
6.6757	-8.5344
6.6811	-30.2633
6.6865	-3.8373
6.6919	-12.7594
6.6973	5.3772
6.7027	25.58
6.7081	19.1825
6.7135	1.9694
6.7189	-9.1363
6.7243	4.2798
6.7297	17.4644
6.7351	-14.6751
6.7405	-50.9723
6.7459	-28.7025
6.7513	-11.937
6.7567	12.9405
6.7621	24.4649
6.7675	10.0517
6.7729	20.9706
6.7783	24.8581
6.7837	18.5351
6.7891	32.3218
6.7945	35.6726
6.7999	51.5826
6.8053	75.3696
6.8107	68.588
6.8161	49.6097
6.8215	21.3841
6.8269	66.7367
6.8323	55.1224
6.8377	31.0448
6.8431	29.7627
6.8485	88.7263
6.8539	102.6733
6.8593	107.9394
6.8647	126.4246
6.8701	155.029
6.8755	147.0666
6.8809	137.7569
6.8863	145.3266
6.8917	212.4876
6.8971	246.6702
6.9025	271.4175
6.9079	250.2968
6.9133	235.0163
6.9187	290.5962
6.9241	325.9779
6.9295	357.7411
6.9349	344.3639
6.9403	319.0569
6.9457	279.7018
6.9511	266.2963
6.9565	278.1263
6.9619	229.969
6.9673	202.5392
6.9727	271.1417
6.9781	241.7442
6.9835	228.798
6.9889	238.9666
6.9943	260.5169
6.9997	297.8754
7.0051	273.9479
7.0105	271.6893
7.0159	253.916
7.0213	277.1605
7.0267	307.611
7.0321	322.585
7.0375	309.0742
7.0429	338.2311
7.0483	374.268
7.0537	374.9357
7.0591	407.6345
7.0645	493.2548
7.0699	553.0529
7.0753	704.0685
7.0807	860.0188
7.0861	957.8465
7.0915	1160.4229
7.0969	1148.3059
7.1023	1228.2889
7.1077	1246.6368
7.1131	1351.2708
7.1185	1466.4922
7.1239	1721.2597
7.1293	1962.8968
7.1347	2205.9751
7.1401	2380.2601
7.1455	2299.1635
7.1509	2162.4743
7.1563	1910.3175
7.1617	1603.1847
7.1671	1344.147
7.1725	1193.7147
7.1779	1128.2958
7.1833	1148.5562
7.1887	1154.8384
7.1941	1300.8784
7.1995	1376.2323
7.2049	1380.8832
7.2103	1409.3489
7.2157	1449.854
7.2211	1491.2748
7.2265	1527.1559
7.2319	1612.7635
7.2373	1696.801
7.2427	1825.658
7.2481	2171.3738
7.2535	2654.7669
7.2589	3306.2261
7.2643	4118.5246
7.2697	5006.7863
7.2751	5677.3821
7.2805	6308.8913
7.2859	6797.0697
7.2913	7273.7558
7.2967	8036.5581
7.3021	9198.7877
7.3075	10604.8586
7.3129	11838.7011
7.3183	12286.8344
7.3237	11691.9774
7.3291	10130.0888
7.3345	7942.1829
7.3399	5942.9541
7.3453	4388.4266
7.3507	3432.1081
7.3561	2868.1721
7.3615	2670.3886
7.3669	2710.2855
7.3723	2951.3883
7.3777	3384.767
7.3831	4023.4909
7.3885	4543.0064
7.3939	4816.6433
7.3993	4895.9398
7.4047	4688.7821
7.4101	4569.832
7.4155	4364.2358
7.4209	4287.2327
7.4263	4321.9086
7.4317	4462.0045
7.4371	4877.6767
7.4425	5632.138
7.4479	6601.6011
7.4533	7511.4039
7.4587	8397.6525
7.4641	9069.733
7.4695	9920.6078
7.4749	11750.7733
7.4803	14793.1108
7.4857	19357.4294
7.4911	24563.7803
7.4965	30372.8971
7.5019	35804.5159
7.5073	40809.0722
7.5127	43530.0126
7.5181	44863.7303
7.5235	44171.9068
7.5289	38959.3272
7.5343	29149.9921
7.5397	17351.8143
7.5451	7897.0302
7.5505	3203.5874
7.5559	1605.3512
7.5613	1111.575
7.5667	872.3488
7.5721	756.9435
7.5775	565.5514
7.5829	439.3971
7.5883	419.8799
7.5937	425.4269
7.5991	418.4877
7.6045	392.9739
7.6099	392.4392
7.6153	468.0237
7.6207	540.1583
7.6261	653.177
7.6315	785.1485
7.6369	952.0203
7.6423	1215.6652
7.6477	1453.0126
7.6531	1577.4291
7.6585	1636.681
7.6639	1524.3812
7.6693	1437.066
7.6747	1228.8687
7.6801	1079.651
7.6855	1077.3469
7.6909	1115.0423
7.6963	1353.5288
7.7017	1712.097
7.7071	2177.2694
7.7125	2547.1642
7.7179	2745.8637
7.7233	2639.4985
7.7287	2259.0048
7.7341	1632.9696
7.7395	985.7533
7.7449	524.4812
7.7503	212.3532
7.7557	94.8477
7.7611	98.2364
7.7665	115.3369
7.7719	94.8927
7.7773	48.9735
7.7827	50.8932
7.7881	53.9316
7.7935	77.0049
7.7989	86.0556
7.8043	101.2083
7.8097	73.345
7.8151	36.3022
7.8205	36.0941
7.8259	38.7698
7.8313	19.9157
7.8367	26.7258
7.8421	40.1333
7.8475	62.7908
7.8529	36.6852
7.8583	32.7795
7.8637	21.8725
7.8691	-0.8727
7.8745	-1.2781
7.8799	8.2336
7.8853	-11.7051
7.8907	3.1665
7.8961	-2.1802
7.9015	-22.983
7.9069	-12.4133
7.9123	-16.8246
7.9177	-14.6514
7.9231	-15.8264
7.9285	-15.4538
7.9339	-64.5707
7.9393	-22.7647
7.9447	-10.318
7.9501	-5.6301
7.9555	-30.1562
7.9609	-19.4198
7.9663	-25.9244
7.9717	-9.0475
7.9771	-12.9122
7.9825	-35.7286
7.9879	-5.145
7.9933	-12.5169
7.9987	-12.0511
8.0041	-13.2059
8.0095	28.5281
8.0149	-24.4333
8.0203	-54.0792
8.0257	-44.0018
8.0311	-31.7762
8.0365	-25.8096
8.0419	14.5543
8.0473	3.3958
8.0527	-2.6415
8.0581	9.6803
8.0635	-44.6954
8.0689	-41.412
8.0743	-6.6948
8.0797	-14.0654
8.0851	-14.2392
8.0905	-16.193
8.0959	-18.6288
8.1013	-36.2713
8.1067	-8.3038
8.1121	-17.9367
8.1175	-13.5568
8.1229	-12.6592
8.1283	-13.8581
8.1337	-16.8815
8.1391	31.0022
8.1445	-3.4581
8.1499	-16.6366
8.1553	-25.3591
8.1607	-3.7396
8.1661	28.6741
8.1715	31.1433
8.1769	0.786
8.1823	23.6437
8.1877	-5.9453
8.1931	-58.2143
8.1985	-44.6713
8.2039	-27.7448
8.2093	-5.1578
8.2147	3.1655
8.2201	6.6978
8.2255	7.7222
8.2309	12.6677
8.2363	15.1173
8.2417	8.1386
8.2471	-41.5047
8.2525	-27.7143
8.2579	11.7498
8.2633	-37.1959
8.2687	-32.0753
8.2741	-20.4644
8.2795	-0.9643
8.2849	-26.9373
8.2903	-27.5238
8.2957	-19.4385
8.3011	7.2325
8.3065	-19.7857
8.3119	-13.3911
8.3173	28.1772
8.3227	7.9639
8.3281	26.4878
8.3335	17.0418
8.3389	-21.14
8.3443	-32.0169
8.3497	28.8445
8.3551	65.3398
8.3605	64.4973
8.3659	13.6281
8.3713	4.81
8.3767	1.0088
8.3821	-1.4789
8.3875	-8.4898
8.3929	29.1492
8.3983	57.7665
8.4037	26.9571
8.4091	8.9342
8.4145	23.53
8.4199	41.6277
8.4253	4.8463
8.4307	43.4885
8.4361	30.3168
8.4415	22.3214
8.4469	-0.3382
8.4523	51.7273
8.4577	65.146
8.4631	37.0129
8.4685	32.5316
8.4739	30.9064
8.4793	52.1859
8.4847	45.1459
8.4901	58.5746
8.4955	88.661
8.5009	49.0273
8.5063	127.4124
8.5117	133.0153
8.5171	112.5986
8.5225	109.7695
8.5279	129.9604
8.5333	153.3276
8.5387	128.2633
8.5441	121.8304
8.5495	164.5564
8.5549	187.4402
8.5603	168.321
8.5657	215.441
8.5711	246.6873
8.5765	277.9716
8.5819	265.1996
8.5873	289.5812
8.5927	288.5211
8.5981	324.1416
8.6035	373.0838
8.6089	451.1713
8.6143	460.4596
8.6197	484.6399
8.6251	520.3855
8.6305	553.4808
8.6359	544.2852
8.6413	522.4533
8.6467	578.5933
8.6521	686.192
8.6575	783.8235
8.6629	901.9638
8.6683	991.7575
8.6737	1008.4667
8.6791	1043.0625
8.6845	1054.3891
8.6899	1148.8393
8.6953	1335.5883
8.7007	1443.4046
8.7061	1662.6352
8.7115	1930.0807
8.7169	2120.0854
8.7223	2334.8511
8.7277	2564.7641
8.7331	2765.6379
8.7385	2918.2194
8.7439	2910.9725
8.7493	3200.2613
8.7547	3526.4224
8.7601	3936.3905
8.7655	4445.8658
8.7709	5098.7043
8.7763	5819.8529
8.7817	6260.101
8.7871	6370.0108
8.7925	6481.0684
8.7979	6970.2271
8.8033	7872.5438
8.8087	9334.643
8.8141	11264.1024
8.8195	13478.1328
8.8249	15098.0901
8.8303	15475.6425
8.8357	14614.3095
8.8411	13279.3374
8.8465	12194.8132
8.8519	12023.7482
8.8573	12534.1918
8.8627	15047.1932
8.8681	21484.8277
8.8735	30404.7927
8.8789	38635.8357
8.8843	40975.8871
8.8897	36105.9418
8.8951	26651.5614
8.9005	16440.5881
8.9059	8819.7814
8.9113	4452.1417
8.9167	2452.0283
8.9221	1664.4551
8.9275	1331.8202
8.9329	1161.2963
8.9383	1062.2539
8.9437	958.9296
8.9491	901.2573
8.9545	864.4238
8.9599	808.9778
8.9653	758.5144
8.9707	740.1728
8.9761	763.6528
8.9815	751.1755
8.9869	742.6111
8.9923	726.4286
8.9977	762.7291
9.0031	772.9136
9.0085	790.4179
9.0139	747.4382
9.0193	717.1211
9.0247	798.5343
9.0301	882.1548
9.0355	988.2474
9.0409	1260.8691
9.0463	1717.7496
9.0517	2198.4252
9.0571	2752.8092
9.0625	3353.0712
9.0679	3839.9829
9.0733	4143.8642
9.0787	4135.653
9.0841	3614.5854
9.0895	2751.4153
9.0949	1807.378
9.1003	1113.0562
9.1057	623.4792
9.1111	418.8144
9.1165	320.6434
9.1219	253.6403
9.1273	232.1773
9.1327	248.9649
9.1381	296.2806
9.1435	413.9508
9.1489	659.6239
9.1543	813.669
9.1597	903.1723
9.1651	780.1834
9.1705	527.9647
9.1759	334.88
9.1813	188.3427
9.1867	78.5514
9.1921	36.0327
9.1975	30.4677
9.2029	51.8342
9.2083	34.4471
9.2137	28.1354
9.2191	25.2805
9.2245	22.1157
9.2299	11.5368
9.2353	10.4286
9.2407	8.0537
9.2461	-24.8252
9.2515	-9.6394
9.2569	-16.1032
9.2623	1.7402
9.2677	4.8731
9.2731	19.0771
9.2785	-7.2774
9.2839	-9.4792
9.2893	-4.7621
9.2947	-3.3769
9.3001	-7.3929
9.3055	-13.5725
9.3109	5.2993
9.3163	-9.7842
9.3217	-12.3518
9.3271	15.229
9.3325	-17.2956
9.3379	-17.4655
9.3433	7.0896
9.3487	18.9448
9.3541	-10.4857
9.3595	-47.317
9.3649	-4.2935
9.3703	-1.3894
9.3757	17.9642
9.3811	-4.392
9.3865	-29.2961
9.3919	-4.975
9.3973	-25.0429
9.4027	19.9383
9.4081	18.7468
9.4135	22.0244
9.4189	-5.2839
9.4243	-8.7652
9.4297	8.1602
9.4351	13.8806
9.4405	7.4628
9.4459	-12.2074
9.4513	27.5884
9.4567	24.7403
9.4621	26.256
9.4675	30.6999
9.4729	20.2737
9.4783	17.5405
9.4837	-3.864
9.4891	24.7326
9.4945	1.2297
9.4999	31.3042
9.5053	7.3585
9.5107	-5.1738
9.5161	28.8774
9.5215	56.1721
9.5269	-4.4293
9.5323	0.7861
9.5377	6.5813
9.5431	19.9117
9.5485	-20.5116
9.5539	-10.3251
9.5593	-14.4098
9.5647	15.6973
9.5701	-3.3573
9.5755	16.5214
9.5809	-10.9191
9.5863	8.5627
9.5917	-4.4754
9.5971	21.4484
9.6025	-12.1307
9.6079	-14.4359
9.6133	-7.5848
9.6187	-20.0172
9.6241	-38.7303
9.6295	-35.9503
9.6349	-6.6849
9.6403	31.4408
9.6457	3.0936
9.6511	-34.2863
9.6565	-4.1679
9.6619	-18.6447
9.6673	-33.7308
9.6727	-10.4227
9.6781	-24.0976
9.6835	-6.9308
9.6889	-18.7595
9.6943	-36.3224
9.6997	-0.4289
9.7051	4.9763
9.7105	6.8527
9.7159	2.2448
9.7213	4.0323
9.7267	-13.2845
9.7321	-23.8847
9.7375	-2.4082
9.7429	-5.3457
9.7483	16.2131
9.7537	-28.2114
9.7591	-20.6036
9.7645	6.1826
9.7699	-31.071
9.7753	-35.5623
9.7807	-12.3625
9.7861	-26.5592
9.7915	-5.9817
9.7969	-7.7031
9.8023	-27.2335
9.8077	-22.1963
9.8131	-36.482
9.8185	-20.8342
9.8239	-1.049
9.8293	20.5632
9.8347	34.2459
9.8401	18.9711
9.8455	-10.0236
9.8509	10.4744
9.8563	18.7144
9.8617	11.6774
9.8671	-28.5597
9.8725	-6.7865
9.8779	-7.4419
9.8833	-7.4878
9.8887	15.1541
9.8941	-24.385
9.8995	9.772
9.9049	39.1993
9.9103	-21.1419
9.9157	-18.6714
9.9211	-7.0333
9.9265	-2.8024
9.9319	19.4604
9.9373	19.9756
9.9427	11.2206
9.9481	22.6525
9.9535	15.7777
9.9589	5.1878
9.9643	21.5666
9.9697	-6.8885
9.9751	15.3602
9.9805	0.9472
9.9859	0.3463
9.9913	10.5503
9.9967	7.7594
10.0021	37.1225
10.0075	61.3229
10.0129	6.5773
10.0183	15.1775
10.0237	-20.6374
10.0291	13.8126
10.0345	17.9236
10.0399	44.8177
10.0453	10.888
10.0507	34.8818
10.0561	50.9008
10.0615	64.614
10.0669	49.701
10.0723	63.2933
10.0777	94.8882
10.0831	52.9861
10.0885	10.0304
10.0939	33.1457
10.0993	56.1645
10.1047	61.0341
10.1101	78.454
10.1155	180.1294
10.1209	263.9466
10.1263	454.055
10.1317	791.4677
10.1371	1396.8515
10.1425	2236.5235
10.1479	3391.5533
10.1533	4675.1146
10.1587	5942.2676
10.1641	6919.9245
10.1695	7304.5847
10.1749	7184.4137
10.1803	6344.772
10.1857	5210.1187
10.1911	3833.8684
10.1965	2659.1277
10.2019	1746.4709
10.2073	1076.1715
10.2127	588.6731
10.2181	298.4836
10.2235	180.5479
10.2289	123.9457
10.2343	81.7196
10.2397	72.9471
10.2451	46.4072
10.2505	64.5986
10.2559	51.006
10.2613	-12.6419
10.2667	3.7115
10.2721	-2.4997
10.2775	33.2907
10.2829	24.474
10.2883	6.1923
10.2937	9.5027
10.2991	-13.6033
10.3045	25.6926
10.3099	18.9805
10.3153	-9.5462
10.3207	-14.9941
10.3261	9.8291
10.3315	22.7449
10.3369	28.2676
10.3423	23.9261
10.3477	-0.6841
10.3531	-14.4223
10.3585	9.2825
10.3639	-8.6054
10.3693	42.7074
10.3747	10.0137
10.3801	-1.6364
10.3855	18.3383
10.3909	-32.4393
10.3963	-23.1526
10.4017	-1.2434
10.4071	-33.2619
10.4125	-27.3956
10.4179	-12.318
10.4233	-28.3399
10.4287	-10.0981
10.4341	10.9257
10.4395	-7.1296
10.4449	2.0303
10.4503	11.797
10.4557	-1.0047
10.4611	-1.2216
10.4665	1.9757
10.4719	-25.6139
10.4773	1.503
10.4827	29.1258
10.4881	-27.6796
10.4935	-1.9871
10.4989	1.4603
10.5043	1.267
10.5097	-2.0898
10.5151	-1.0446
10.5205	-1.3641
10.5259	11.9741
10.5313	26.5887
10.5367	2.0829
10.5421	-46.4307
10.5475	-10.2585
10.5529	2.666
10.5583	5.9193
10.5637	14.7205
10.5691	9.2448
10.5745	-22.7133
10.5799	17.0335
10.5853	9.8369
10.5907	18.0122
10.5961	-10.7109
10.6015	3.819
10.6069	-32.3889
10.6123	-15.0571
10.6177	-13.7263
10.6231	-3.5281
10.6285	-0.7638
10.6339	35.8498
10.6393	19.091
10.6447	-32.9923
10.6501	-24.7172
10.6555	33.5316
10.6609	22.2794
10.6663	-48.3802
10.6717	9.6008
10.6771	-1.2476
10.6825	21.5768
10.6879	26.153
10.6933	6.2661
10.6987	10.0833
10.7041	18.3366
10.7095	12.7507
10.7149	-5.5432
10.7203	12.9348
10.7257	-17.5091
10.7311	10.3353
10.7365	14.4158
10.7419	-16.147
10.7473	-22.9655
10.7527	-8.303
10.7581	5.995
10.7635	-18.795
10.7689	-2.6179
10.7743	-6.5875
10.7797	-38.4208
10.7851	-35.7863
10.7905	-17.9584
10.7959	10.8256
10.8013	-23.5767
10.8067	1.5532
10.8121	18.6779
10.8175	0.3521
10.8229	-19.9628
10.8283	-21.1948
10.8337	1.0076
10.8391	22.1442
10.8445	0.488
10.8499	-10.0981
10.8553	-0.5264
10.8607	12.2532
10.8661	-5.5281
10.8715	-25.3082
10.8769	-21.2069
10.8823	-7.9317
10.8877	-26.9204
10.8931	15.7869
10.8985	58.8905
10.9039	31.131
10.9093	22.5306
10.9147	26.3411
10.9201	23.9553
10.9255	22.1879
10.9309	-8.7918
10.9363	-15.0675
10.9417	-12.5815
10.9471	-19.412
10.9525	6.5308
10.9579	49.3806
10.9633	15.228
10.9687	20.8345
10.9741	22.237
10.9795	0.7519
10.9849	-9.3195
10.9903	-16.7115
10.9957	-14.3399
11.0011	1.3874
11.0065	15.2526
11.0119	14.2161
11.0173	-20.1023
11.0227	-24.1771
11.0281	-9.0714
11.0335	-10.9984
11.0389	34.5237
11.0443	-5.6387
11.0497	-5.6095
11.0551	-37.2515
11.0605	-22.1023
11.0659	-3.4216
11.0713	-6.6829
11.0767	1.2734
11.0821	12.1247
11.0875	9.3063
11.0929	16.357
11.0983	2.9144
11.1037	3.0672
11.1091	10.0246
11.1145	8.6905
11.1199	-6.9956
11.1253	39.0481
11.1307	44.064
11.1361	-13.276
11.1415	-33.8024
11.1469	-27.4974
11.1523	-18.2164
11.1577	-1.8327
11.1631	-2.6357
11.1685	-19.6825
11.1739	7.533
11.1793	8.0442
11.1847	-1.8931
11.1901	-44.0389
11.1955	-32.0044
11.2009	0.075
11.2063	22.1908
11.2117	12.8795
11.2171	8.9687
11.2225	32.6794
11.2279	15.5836
11.2333	4.9607
11.2387	-17.2671
11.2441	-11.0163
11.2495	31.5802
11.2549	9.3431
11.2603	-18.1809
11.2657	-27.046
11.2711	-10.0596
11.2765	8.4896
11.2819	-0.7736
11.2873	0.1585
11.2927	-28.8521
11.2981	-37.4346
11.3035	-22.8715
11.3089	15.0765
11.3143	48.0573
11.3197	12.3737
11.3251	16.3121
11.3305	-10.1978
11.3359	-8.1554
11.3413	10.9018
11.3467	-21.2023
11.3521	7.5329
11.3575	-4.2267
11.3629	-29.6155
11.3683	0.1656
11.3737	18.4256
11.3791	-11.536
11.3845	4.6948
11.3899	23.7263
11.3953	-9.123
11.4007	-4.8777
11.4061	-8.9899
11.4115	-19.3061
11.4169	-18.0644
11.4223	1.915
11.4277	11.543
11.4331	-3.5727
11.4385	-1.9166
11.4439	18.2746
11.4493	2.1297
11.4547	9.5016
11.4601	7.8196
11.4655	19.4134
11.4709	-4.0791
11.4763	-9.2015
11.4817	-22.4743
11.4871	-9.6164
11.4925	-11.3522
11.4979	-26.0604
11.5033	3.6413
11.5087	-2.251
11.5141	-14.134
11.5195	-31.5532
11.5249	-52.4381
11.5303	-9.5865
11.5357	-3.6526
11.5411	-19.1661
11.5465	4.2969
11.5519	-16.1458
11.5573	6.8655
11.5627	18.2178
11.5681	-9.0963
11.5735	2.7104
11.5789	25.9829
11.5843	-0.124
11.5897	3.6607
11.5951	-9.1396
11.6005	-39.8022
11.6059	-11.1852
11.6113	13.3177
11.6167	-13.0603
11.6221	23.3702
11.6275	41.3298
11.6329	-17.4027
11.6383	-43.8915
11.6437	-21.6844
11.6491	5.5097
11.6545	12.5068
11.6599	20.8909
11.6653	31.0393
11.6707	-8.1236
11.6761	34.0991
11.6815	13.9817
11.6869	38.2504
11.6923	7.1451
11.6977	-27.2504
11.7031	10.72
11.7085	26.4596
11.7139	-6.9989
11.7193	-28.3464
11.7247	-22.144
11.7301	22.1507
11.7355	0.2558
11.7409	-40.7689
11.7463	6.3883
11.7517	11.7529
11.7571	42.0286
11.7625	3.037
11.7679	-15.2189
11.7733	48.8998
11.7787	51.773
11.7841	23.4542
11.7895	-78.8812
11.7949	3.6973
11.8003	25.0641
11.8057	22.1492
11.8111	-39.4648
11.8165	-13.3582
11.8219	-6.2541
11.8273	-27.8021
11.8327	16.8825
11.8381	-1.1637
11.8435	-19.5575
11.8489	-35.542
11.8543	-11.2028
11.8597	2.2671
11.8651	-16.591
11.8705	-40.249
11.8759	-13.663
11.8813	10.1579
11.8867	40.0409
11.8921	33.1185
11.8975	0.7625
11.9029	6.8523
11.9083	27.2472
11.9137	47.8996
11.9191	55.1153
11.9245	26.4856
11.9299	-5.4738
11.9353	-35.6996
11.9407	-14.0574
11.9461	-26.634
11.9515	35.6142
11.9569	9.3838
11.9623	-52.2002
11.9677	-50.7941
11.9731	-11.9321
11.9785	12.9926
11.9839	1.6874
11.9893	21.945
11.9947	-5.2518
12.0001	-18.5962
12.0055	0.6955
12.0109	25.5736
12.0163	13.1125
12.0217	4.8586
12.0271	-36.0479
12.0325	-29.3257
12.0379	0.8887
12.0433	1.7879
12.0487	7.2521
12.0541	7.978
12.0595	29.801
12.0649	42.8907
12.0703	41.8347
12.0757	8.9813
12.0811	-3.0551
12.0865	3.1503
12.0919	-11.9549
12.0973	-2.2975
12.1027	-19.1188
12.1081	-43.6857
12.1135	-40.1213
12.1189	26.7367
12.1243	3.7755
12.1297	11.4756
12.1351	22.7853
12.1405	-33.4784
12.1459	-63.1151
12.1513	-24.6451
12.1567	-4.6273
12.1621	-3.807
12.1675	-41.2431
12.1729	19.5516
12.1783	-1.0912
12.1837	-11.5871
12.1891	-20.5752
12.1945	-3.916
12.1999	9.6954
12.2053	-2.0137
12.2107	-98.2835
12.2161	-84.8072
12.2215	16.1058
12.2269	24.7206
12.2323	-33.662
12.2377	-42.5293
12.2431	-19.061
12.2485	-40.6544
12.2539	-40.1443
12.2593	-13.2697
12.2647	-29.598
12.2701	-93.4658
12.2755	-2.6121
12.2809	33.2065
12.2863	-15.6427
12.2917	-37.7013
12.2971	-47.9685
12.3025	-24.0347
12.3079	-0.7555
12.3133	-11.6606
12.3187	-39.744
12.3241	-30.3893
12.3295	-12.6701
12.3349	24.468
12.3403	14.7862
12.3457	17.501
12.3511	28.0084
12.3565	27.1027
12.3619	-18.7578
12.3673	-26.1053
12.3727	-10.4654
12.3781	-18.8134
12.3835	14.5409
12.3889	44.3232
12.3943	36.018
12.3997	32.468
12.4051	1.5769
12.4105	20.2851
12.4159	34.3028
12.4213	21.6301
12.4267	-11.0726
12.4321	-49.469
12.4375	21.1825
12.4429	19.8438
12.4483	17.6559
12.4537	44.2408
12.4591	-7.341
12.4645	-30.7413
12.4699	-9.2342
12.4753	-8.1851
12.4807	-29.0159
12.4861	-20.8847
12.4915	-58.8558
12.4969	-33.2376
12.5023	11.5442
12.5077	-18.6301
12.5131	-33.9974
12.5185	4.6187
12.5239	14.7798
12.5293	18.0491
12.5347	29.0105
12.5401	11.5074
12.5455	-36.2447
12.5509	15.4206
12.5563	32.1536
12.5617	15.6479
12.5671	13.0177
12.5725	29.7391
12.5779	54.4742
12.5833	63.9794
12.5887	11.5879
12.5941	25.9691
12.5995	-0.1957
12.6049	35.6616
12.6103	69.3637
12.6157	1.6302
12.6211	-11.6843
12.6265	-23.7025
12.6319	15.465
12.6373	4.3275
12.6427	30.5739
12.6481	43.9282
12.6535	21.418
12.6589	23.1525
12.6643	37.6742
12.6697	29.647
12.6751	112.5674
12.6805	71.1629
12.6859	60.9505
12.6913	78.7128
12.6967	102.1564
12.7021	97.9217
[truncated: 80 more rows]
