# Supplementary material for: Improvement of Peak Integration in Capillary Electrophoresis: Reference Data Set No. 1
Source: Electrophoresis. 2026 Mar 11;47(4):276–94. doi: 10.1002/elps.70077 (PMC13084974; doi:10.1002/elps.70077)
Supplement: Supplementary file 2 — Supporting File 2: elps70077‐sup‐0002‐RawElectropherograms.zip. [file ELPS-47--s002.zip › Raw Electropherograms/com2-type1-sam4-R.csv]

1.9075	0
1.9129	0
1.9183	0
1.9237	0
1.9291	0
1.9345	0
1.9399	0
1.9453	0
1.9507	-142.5264
1.9561	-98.9569
1.9615	-62.7868
1.9669	208.3019
1.9723	679.7292
1.9777	735.8529
1.9831	305.8165
1.9885	274.3194
1.9939	615.3488
1.9993	554.7604
2.0047	559.8436
2.0101	576.8178
2.0155	555.0617
2.0209	474.4521
2.0263	473.7895
2.0317	449.5927
2.0371	404.4852
2.0425	380.4645
2.0479	442.2103
2.0533	452.8644
2.0587	407.364
2.0641	348.2311
2.0695	390.8645
2.0749	372.8897
2.0803	370.9641
2.0857	407.1603
2.0911	397.7097
2.0965	393.1213
2.1019	387.5752
2.1073	363.1091
2.1127	304.9541
2.1181	334.0168
2.1235	358.7285
2.1289	341.1096
2.1343	280.7127
2.1397	286.2224
2.1451	281.9703
2.1505	293.1274
2.1559	335.9457
2.1613	278.1784
2.1667	268.1405
2.1721	262.6595
2.1775	244.8816
2.1829	313.6308
2.1883	252.6236
2.1937	218.9264
2.1991	269.1539
2.2045	299.231
2.2099	282.4519
2.2153	258.5754
2.2207	245.1251
2.2261	241.08
2.2315	204.8572
2.2369	190.6244
2.2423	208.1373
2.2477	232.3042
2.2531	142.4711
2.2585	117.6339
2.2639	116.6527
2.2693	90.7976
2.2747	146.0968
2.2801	188.3663
2.2855	190.4918
2.2909	153.9667
2.2963	122.4334
2.3017	74.1017
2.3071	74.9971
2.3125	122.4124
2.3179	124.3051
2.3233	95.9677
2.3287	97.0092
2.3341	114.6175
2.3395	98.4438
2.3449	113.3259
2.3503	129.609
2.3557	124.699
2.3611	87.555
2.3665	71.5668
2.3719	58.2313
2.3773	65.9667
2.3827	94.2612
2.3881	48.9281
2.3935	71.5734
2.3989	77.0765
2.4043	39.4077
2.4097	89.0325
2.4151	70.8592
2.4205	42.4024
2.4259	40.6484
2.4313	67.7027
2.4367	70.5195
2.4421	79.3629
2.4475	88.1793
2.4529	67.5181
2.4583	24.5947
2.4637	-14.8652
2.4691	-11.7166
2.4745	53.3072
2.4799	40.2891
2.4853	46.0419
2.4907	53.8838
2.4961	45.4545
2.5015	69.5779
2.5069	87.2721
2.5123	71.3524
2.5177	36.6272
2.5231	65.2766
2.5285	20.556
2.5339	-24.262
2.5393	-44.6863
2.5447	-63.3553
2.5501	-12.235
2.5555	20.2099
2.5609	24.395
2.5663	25.5327
2.5717	-6.6005
2.5771	15.6623
2.5825	43.8073
2.5879	10.7795
2.5933	-18.9137
2.5987	-27.1375
2.6041	-17.4236
2.6095	7.399
2.6149	46.0363
2.6203	66.7793
2.6257	50.8863
2.6311	12.5189
2.6365	19.9125
2.6419	25.0262
2.6473	4.0176
2.6527	-17.9487
2.6581	15.0632
2.6635	-31.4832
2.6689	-51.3088
2.6743	-20.7954
2.6797	31.8034
2.6851	0.6344
2.6905	-47.3776
2.6959	-52.6115
2.7013	7.2064
2.7067	-11.008
2.7121	2.594
2.7175	16.52
2.7229	8.6975
2.7283	37.2007
2.7337	-2.0189
2.7391	-18.2269
2.7445	6.4822
2.7499	-31.222
2.7553	-42.062
2.7607	-25.9433
2.7661	-7.0013
2.7715	-21.5484
2.7769	-19.2314
2.7823	-22.0312
2.7877	-14.219
2.7931	18.4999
2.7985	-47.4924
2.8039	-60.1858
2.8093	-58.5914
2.8147	-85.5442
2.8201	-5.7464
2.8255	8.0223
2.8309	-14.3188
2.8363	-29.1763
2.8417	-21.0181
2.8471	19.3713
2.8525	12.0636
2.8579	-35.4281
2.8633	-1.2529
2.8687	-30.0325
2.8741	-26.4599
2.8795	-8.8815
2.8849	-68.8245
2.8903	-46.3211
2.8957	-69.4311
2.9011	-98.7554
2.9065	-40.9945
2.9119	27.709
2.9173	-24.8509
2.9227	-75.6266
2.9281	-20.7044
2.9335	-40.0857
2.9389	-40.1682
2.9443	-43.707
2.9497	-62.2873
2.9551	-49.8801
2.9605	-70.845
2.9659	-60.4436
2.9713	-28.0014
2.9767	-75.6553
2.9821	-78.4274
2.9875	-54.1091
2.9929	-40.4878
2.9983	-72.6658
3.0037	-30.1569
3.0091	-22.8236
3.0145	-56.5004
3.0199	-88.9303
3.0253	-37.0847
3.0307	-32.043
3.0361	-54.0379
3.0415	-67.6089
3.0469	-87.6538
3.0523	-93.8909
3.0577	-97.5028
3.0631	-105.0261
3.0685	-105.44
3.0739	-53.6912
3.0793	-30.6758
3.0847	-57.7426
3.0901	-87.0752
3.0955	-80.015
3.1009	-95.034
3.1063	-122.3093
3.1117	-117.3925
3.1171	-128.886
3.1225	-105.313
3.1279	-57.7194
3.1333	-28.8574
3.1387	-100.4927
3.1441	-137.8582
3.1495	-123.9196
3.1549	-76.1405
3.1603	-59.3656
3.1657	-89.6842
3.1711	-105.2175
3.1765	-89.4571
3.1819	-110.453
3.1873	-109.9815
3.1927	-87.6689
3.1981	-50.524
3.2035	-13.7587
3.2089	-22.8072
3.2143	-45.704
3.2197	-41.4972
3.2251	21.406
3.2305	11.7716
3.2359	1.8945
3.2413	10.8339
3.2467	34.1244
3.2521	37.8956
3.2575	55.036
3.2629	88.3042
3.2683	118.7242
3.2737	80.4931
3.2791	34.9619
3.2845	34.0642
3.2899	71.56
3.2953	53.7516
3.3007	52.9791
3.3061	77.4092
3.3115	103.6164
3.3169	88.3117
3.3223	104.5935
3.3277	126.8372
3.3331	128.7704
3.3385	91.1285
3.3439	73.1091
3.3493	90.645
3.3547	118.7787
3.3601	122.6079
3.3655	75.12
3.3709	47.6554
3.3763	63.8952
3.3817	101.3333
3.3871	36.6497
3.3925	19.11
3.3979	22.2122
3.4033	26.1029
3.4087	40.3817
3.4141	39.6367
3.4195	43.3542
3.4249	55.0882
3.4303	61.4921
3.4357	33.2263
3.4411	17.4006
3.4465	21.369
3.4519	30.4914
3.4573	2.3605
3.4627	-0.2832
3.4681	6.821
3.4735	-1.5692
3.4789	-5.195
3.4843	6.847
3.4897	4.1938
3.4951	-16.5476
3.5005	14.352
3.5059	3.7698
3.5113	6.191
3.5167	41.2821
3.5221	67.0079
3.5275	55.7054
3.5329	29.8536
3.5383	26.5478
3.5437	89.4204
3.5491	124.8355
3.5545	119.0285
3.5599	74.8715
3.5653	12.8608
3.5707	44.6938
3.5761	63.6402
3.5815	71.6331
3.5869	84.5552
3.5923	70.9619
3.5977	76.4457
3.6031	74.987
3.6085	56.9553
3.6139	66.4975
3.6193	59.4408
3.6247	46.0626
3.6301	45.3194
3.6355	74.8333
3.6409	11.5329
3.6463	0.9596
3.6517	44.8746
3.6571	50.6445
3.6625	20.0681
3.6679	18.7784
3.6733	51.159
3.6787	88.3164
3.6841	39.6643
3.6895	38.5488
3.6949	60.9093
3.7003	62.4037
3.7057	43.9052
3.7111	17.9844
3.7165	11.936
3.7219	30.0067
3.7273	29.6968
3.7327	44.2394
3.7381	61.2271
3.7435	53.9752
3.7489	-10.326
3.7543	6.5047
3.7597	25.0346
3.7651	26.4921
3.7705	27.012
3.7759	7.2676
3.7813	23.1426
3.7867	58.2389
3.7921	67.4835
3.7975	1.4239
3.8029	18.2685
3.8083	21.9806
3.8137	-51.9492
3.8191	-20.3144
3.8245	-32.9207
3.8299	-33.4106
3.8353	-2.1155
3.8407	-22.1552
3.8461	-0.5885
3.8515	23.8444
3.8569	27.924
3.8623	9.238
3.8677	-5.361
3.8731	-37.2927
3.8785	-54.2242
3.8839	-8.2935
3.8893	-27.1372
3.8947	-11.307
3.9001	9.317
3.9055	-11.8864
3.9109	10.3909
3.9163	19.8637
3.9217	15.2982
3.9271	3.7873
3.9325	-10.982
3.9379	-29.3901
3.9433	-13.7082
3.9487	34.2809
3.9541	42.7259
3.9595	60.136
3.9649	54.5056
3.9703	50.2988
3.9757	124.8973
3.9811	198.9761
3.9865	322.2866
3.9919	537.3931
3.9973	893.2259
4.0027	1369.4803
4.0081	2083.4871
4.0135	3022.8298
4.0189	4178.1722
4.0243	5530.5069
4.0297	6918.8776
4.0351	8047.3411
4.0405	8759.8329
4.0459	9338.0924
4.0513	9361.2235
4.0567	8979.7481
4.0621	8269.2375
4.0675	7197.6483
4.0729	5828.3129
4.0783	4560.3858
4.0837	3503.3364
4.0891	2578.4656
4.0945	1795.7016
4.0999	1206.2766
4.1053	795.5311
4.1107	539.3612
4.1161	379.6092
4.1215	242.8064
4.1269	125.8895
4.1323	53.3644
4.1377	58.1121
4.1431	91.7872
4.1485	91.8138
4.1539	42.889
4.1593	39.1333
4.1647	15.1373
4.1701	11.2324
4.1755	36.5069
4.1809	43.2762
4.1863	-0.7624
4.1917	-18.4054
4.1971	-9.0392
4.2025	-22.2755
4.2079	-16.7311
4.2133	14.9706
4.2187	26.2096
4.2241	-29.1878
4.2295	-20.1786
4.2349	-9.4966
4.2403	-5.2212
4.2457	-8.306
4.2511	-43.5867
4.2565	-31.9676
4.2619	-10.3682
4.2673	-3.4692
4.2727	15.3288
4.2781	11.267
4.2835	0.2258
4.2889	-10.9181
4.2943	-26.1019
4.2997	-15.805
4.3051	-15.5081
4.3105	-28.2213
4.3159	-33.0952
4.3213	-9.4137
4.3267	23.7516
4.3321	52.1045
4.3375	60.2349
4.3429	30.9068
4.3483	17.1762
4.3537	6.5079
4.3591	-11.4346
4.3645	6.3301
4.3699	-3.1468
4.3753	-16.8829
4.3807	-17.7396
4.3861	-17.3342
4.3915	-5.3999
4.3969	30.3781
4.4023	71.3812
4.4077	60.3329
4.4131	8.6469
4.4185	-16.7557
4.4239	-16.158
4.4293	-26.3017
4.4347	-48.336
4.4401	-11.2424
4.4455	22.0135
4.4509	-22.0359
4.4563	-2.9911
4.4617	42.8939
4.4671	47.3691
4.4725	-19.9458
4.4779	-46.9663
4.4833	-13.6142
4.4887	20.922
4.4941	23.9722
4.4995	13.3425
4.5049	10.0791
4.5103	5.5824
4.5157	-4.4797
4.5211	-18.0595
4.5265	-23.3326
4.5319	4.1577
4.5373	36.2504
4.5427	22.5726
4.5481	13.1
4.5535	-8.2062
4.5589	-12.7036
4.5643	22.3366
4.5697	6.0062
4.5751	3.6094
4.5805	1.7405
4.5859	-16.489
4.5913	-33.1265
4.5967	-38.2381
4.6021	-40.5142
4.6075	-45.0198
4.6129	-47.7546
4.6183	-18.7173
4.6237	-11.7622
4.6291	-23.6501
4.6345	-4.0781
4.6399	-18.6013
4.6453	-4.2404
4.6507	25.3914
4.6561	21.1027
4.6615	-2.7948
4.6669	-5.1162
4.6723	-1.5507
4.6777	-8.1568
4.6831	23.979
4.6885	23.4076
4.6939	6.6797
4.6993	-8.0281
4.7047	-28.0056
4.7101	-4.2923
4.7155	-2.6576
4.7209	-29.1031
4.7263	4.1734
4.7317	-13.7221
4.7371	-40.6691
4.7425	-42.1819
4.7479	-2.7152
4.7533	-40.9974
4.7587	-35.6175
4.7641	-11.2304
4.7695	-38.461
4.7749	-4.9375
4.7803	4.5516
4.7857	-4.3496
4.7911	-10.5201
4.7965	-25.3731
4.8019	-10.0854
4.8073	3.5158
4.8127	-5.1283
4.8181	-9.4003
4.8235	-23.3579
4.8289	-35.102
4.8343	-33.3587
4.8397	-11.9363
4.8451	-23.0985
4.8505	-39.4385
4.8559	-35.2059
4.8613	9.4357
4.8667	27.606
4.8721	14.6346
4.8775	-15.2451
4.8829	-39.2806
4.8883	-24.6152
4.8937	-3.507
4.8991	-8.1699
4.9045	-41.7927
4.9099	1.5976
4.9153	23.1289
4.9207	35.2542
4.9261	38.7396
4.9315	-18.8564
4.9369	-8.1749
4.9423	-2.3773
4.9477	-12.2093
4.9531	33.7047
4.9585	12.6545
4.9639	-6.0405
4.9693	-3.616
4.9747	-1.6954
4.9801	-41.3545
4.9855	-34.6063
4.9909	-11.4582
4.9963	-30.8093
5.0017	-40.2844
5.0071	-46.2253
5.0125	-28.1935
5.0179	14.1627
5.0233	-14.3426
5.0287	-26.7488
5.0341	-2.4677
5.0395	43.2634
5.0449	37.9426
5.0503	2.8406
5.0557	-18.5199
5.0611	-23.4975
5.0665	-45.0323
5.0719	-12.5151
5.0773	-9.5714
5.0827	-23.3994
5.0881	6.2755
5.0935	-13.0513
5.0989	-27.5602
5.1043	-18.2676
5.1097	13.6207
5.1151	18.0183
5.1205	7.7326
5.1259	-3.403
5.1313	-4.1007
5.1367	10.9974
5.1421	-1.6709
5.1475	3.3099
5.1529	29.9087
5.1583	-5.7575
5.1637	-20.7371
5.1691	-14.7983
5.1745	-5.4782
5.1799	-19.2101
5.1853	-2.847
5.1907	6.2693
5.1961	-1.7385
5.2015	-18.6896
5.2069	-14.604
5.2123	19.041
5.2177	45.6286
5.2231	22.9249
5.2285	-29.846
5.2339	-38.2754
5.2393	-12.0614
5.2447	20.4575
5.2501	11.0875
5.2555	31.4888
5.2609	17.0746
5.2663	-33.7212
5.2717	-0.069
5.2771	5.3584
5.2825	-6.1488
5.2879	-15.2548
5.2933	-4.514
5.2987	-13.1976
5.3041	-7.7803
5.3095	-9.6342
5.3149	-57.1506
5.3203	-64.691
5.3257	-26.1047
5.3311	11.2229
5.3365	2.557
5.3419	-13.5626
5.3473	-22.0738
5.3527	-9.3887
5.3581	20.3559
5.3635	12.5872
5.3689	-0.3968
5.3743	-0.5194
5.3797	10.3255
5.3851	6.9894
5.3905	28.442
5.3959	18.5756
5.4013	-14.6153
5.4067	-10.0947
5.4121	7.2367
5.4175	-0.0327
5.4229	-12.9431
5.4283	3.3939
5.4337	2.3734
5.4391	-25.2071
5.4445	-51.7064
5.4499	-49.3391
5.4553	-30.5985
5.4607	2.977
5.4661	9.9127
5.4715	-20.3
5.4769	-11.1504
5.4823	-25.1111
5.4877	-32.6924
5.4931	-22.1397
5.4985	-15.1512
5.5039	-16.4327
5.5093	-2.7522
5.5147	12.381
5.5201	-9.1465
5.5255	-23.5238
5.5309	-30.9482
5.5363	-32.7506
5.5417	-28.5082
5.5471	-17.3763
5.5525	-18.2613
5.5579	-25.7923
5.5633	-22.1145
5.5687	30.1631
5.5741	12.8435
5.5795	-8.3472
5.5849	0.6595
5.5903	-36.8857
5.5957	-33.0545
5.6011	-21.8053
5.6065	-21.8361
5.6119	-25.5852
5.6173	-30.4105
5.6227	-25.1526
5.6281	-17.3942
5.6335	-26.2481
5.6389	-37.7658
5.6443	-30.932
5.6497	-12.4841
5.6551	1.7934
5.6605	2.3953
5.6659	-11.9434
5.6713	-24.0482
5.6767	-17.0294
5.6821	9.9122
5.6875	27.2381
5.6929	13.5374
5.6983	-21.6724
5.7037	-8.1556
5.7091	-18.3752
5.7145	-32.6614
5.7199	-37.6093
5.7253	-31.3465
5.7307	-9.5762
5.7361	14.2357
5.7415	22.1532
5.7469	-4.0168
5.7523	-17.2604
5.7577	-16.6974
5.7631	-3.8827
5.7685	20.1091
5.7739	44.6708
5.7793	17.0182
5.7847	-10.8876
5.7901	4.4461
5.7955	18.5084
5.8009	20.7377
5.8063	40.357
5.8117	68.4317
5.8171	24.5778
5.8225	37.4772
5.8279	41.9525
5.8333	23.6403
5.8387	27.6939
5.8441	41.0023
5.8495	35.0424
5.8549	26.6516
5.8603	48.0683
5.8657	32.7511
5.8711	50.8914
5.8765	92.7752
5.8819	121.311
5.8873	96.1543
5.8927	74.1349
5.8981	74.8745
5.9035	88.4035
5.9089	42.4463
5.9143	34.3151
5.9197	33.2746
5.9251	16.5337
5.9305	-3.6966
5.9359	26.2153
5.9413	43.6998
5.9467	34.198
5.9521	26.0928
5.9575	12.3432
5.9629	12.1664
5.9683	18.7956
5.9737	16.1249
5.9791	23.4087
5.9845	37.6797
5.9899	29.2576
5.9953	-16.6436
6.0007	-3.417
6.0061	-6.0442
6.0115	-9.1247
6.0169	0.6945
6.0223	-9.0111
6.0277	8.0472
6.0331	24.7447
6.0385	21.7112
6.0439	-0.2064
6.0493	0.4186
6.0547	27.7574
6.0601	78.3313
6.0655	151.4315
6.0709	292.182
6.0763	570.9572
6.0817	1022.2295
6.0871	1690.043
6.0925	2551.9275
6.0979	3590.0721
6.1033	4742.3742
6.1087	5949.1937
6.1141	7126.8004
6.1195	8272.0573
6.1249	9238.0667
6.1303	9953.1861
6.1357	10590.985
6.1411	10626.8149
6.1465	10046.0698
6.1519	9012.4563
6.1573	7228.4839
6.1627	5088.9209
6.1681	3289.2673
6.1735	1917.4207
6.1789	1020.6988
6.1843	484.6728
6.1897	299.2802
6.1951	135.6659
6.2005	81.8354
6.2059	66.2013
6.2113	61.7291
6.2167	66.6985
6.2221	20.9017
6.2275	19.2045
6.2329	21.5854
6.2383	2.8857
6.2437	-18.8975
6.2491	38.7302
6.2545	46.4069
6.2599	29.2644
6.2653	61.0584
6.2707	47.2147
6.2761	59.4789
6.2815	90.1003
6.2869	66.6935
6.2923	83.1893
6.2977	36.2902
6.3031	30.5785
6.3085	43.254
6.3139	35.8482
6.3193	-21.3424
6.3247	-12.3338
6.3301	-15.3158
6.3355	0.8357
6.3409	-6.1413
6.3463	-4.4456
6.3517	-12.2351
6.3571	-9.4848
6.3625	-29.6285
6.3679	5.0793
6.3733	-6.4852
6.3787	10.0381
6.3841	13.4455
6.3895	13.5363
6.3949	19.4833
6.4003	-5.006
6.4057	-15.4521
6.4111	-53.6103
6.4165	31.8206
6.4219	-26.7578
6.4273	-16.7468
6.4327	-29.9004
6.4381	-2.5277
6.4435	-17.8718
6.4489	-26.5217
6.4543	-28.2098
6.4597	-61.3768
6.4651	-18.2944
6.4705	-2.1509
6.4759	-21.9219
6.4813	-14.5079
6.4867	3.0089
6.4921	-13.893
6.4975	18.5061
6.5029	-36.5214
6.5083	-30.6069
6.5137	-33.0487
6.5191	-28.371
6.5245	-60.7904
6.5299	-34.3895
6.5353	-54.3235
6.5407	-71.3684
6.5461	-30.6895
6.5515	-19.6527
6.5569	-46.437
6.5623	-64.32
6.5677	-31.7338
6.5731	-31.2414
6.5785	-43.3046
6.5839	-19.199
6.5893	-22.4084
6.5947	-24.1795
6.6001	6.9124
6.6055	-22.9741
6.6109	-26.0269
6.6163	-3.8531
6.6217	-44.7512
6.6271	-30.6937
6.6325	5.9128
6.6379	-0.9496
6.6433	-10.8461
6.6487	18.5577
6.6541	33.437
6.6595	15.6138
6.6649	-14.8425
6.6703	-24.0032
6.6757	-0.4395
6.6811	11.2589
6.6865	-9.6227
6.6919	-9.907
6.6973	63.0858
6.7027	22.7334
6.7081	-5.6431
6.7135	12.5322
6.7189	30.3626
6.7243	-23.6562
6.7297	10.3981
6.7351	5.3725
6.7405	47.6483
6.7459	11.5333
6.7513	-41.4618
6.7567	-16.7141
6.7621	-9.3323
6.7675	35.2076
6.7729	56.4616
6.7783	49.601
6.7837	24.7897
6.7891	34.7011
6.7945	24.803
6.7999	52.3431
6.8053	87.1366
6.8107	74.787
6.8161	54.0856
6.8215	56.3955
6.8269	96.2829
6.8323	106.991
6.8377	92.9524
6.8431	107.3264
6.8485	145.2526
6.8539	130.2771
6.8593	140.6713
6.8647	173.4335
6.8701	167.4319
6.8755	173.1702
6.8809	162.0784
6.8863	155.6803
6.8917	204.8309
6.8971	257.2487
6.9025	279.5073
6.9079	282.8997
6.9133	321.6232
6.9187	363.9747
6.9241	359.0481
6.9295	383.6955
6.9349	365.1943
6.9403	335.4592
6.9457	339.3291
6.9511	315.1369
6.9565	291.4887
6.9619	264.9974
6.9673	245.7122
6.9727	302.3337
6.9781	277.609
6.9835	242.1415
6.9889	236.1438
6.9943	236.4591
6.9997	258.9059
7.0051	331.515
7.0105	298.6507
7.0159	283.6328
7.0213	288.0382
7.0267	327.7081
7.0321	303.3534
7.0375	301.0523
7.0429	292.4356
7.0483	362.8303
7.0537	401.4965
7.0591	410.4183
7.0645	499.085
7.0699	588.7113
7.0753	676.0349
7.0807	793.1429
7.0861	947.3238
7.0915	1056.337
7.0969	1130.0718
7.1023	1192.1564
7.1077	1286.1167
7.1131	1363.9955
7.1185	1525.1193
7.1239	1714.4141
7.1293	2003.3303
7.1347	2207.2747
7.1401	2265.6619
7.1455	2295.6391
7.1509	2192.4158
7.1563	1907.6399
7.1617	1602.1957
7.1671	1354.7529
7.1725	1175.5085
7.1779	1090.3289
7.1833	1182.5515
7.1887	1257.2831
7.1941	1358.0342
7.1995	1411.819
7.2049	1424.579
7.2103	1360.4608
7.2157	1373.7421
7.2211	1468.3546
7.2265	1514.6606
7.2319	1639.8581
7.2373	1799.7979
7.2427	2067.3912
7.2481	2414.7759
7.2535	2980.4663
7.2589	3754.9618
7.2643	4602.038
7.2697	5256.4832
7.2751	5764.3346
7.2805	6398.4287
7.2859	6814.2967
7.2913	7363.9579
7.2967	8240.1983
7.3021	9413.5821
7.3075	10408.2241
7.3129	10906.8694
7.3183	11332.9237
7.3237	10900.8667
7.3291	9769.3539
7.3345	8046.8514
7.3399	6075.4419
7.3453	4520.3433
7.3507	3481.936
7.3561	2890.9223
7.3615	2685.3863
7.3669	2758.1977
7.3723	3074.41
7.3777	3497.7378
7.3831	4048.1898
7.3885	4518.775
7.3939	4842.7808
7.3993	4838.6336
7.4047	4646.6328
7.4101	4480.9139
7.4155	4336.1486
7.4209	4338.8313
7.4263	4354.7526
7.4317	4677.0742
7.4371	5216.382
7.4425	6161.274
7.4479	7116.3862
7.4533	7902.557
7.4587	8556.5152
7.4641	9314.9933
7.4695	10394.4528
7.4749	12688.3472
7.4803	16505.9095
7.4857	21269.2198
7.4911	27208.6015
7.4965	32976.6534
7.5019	37734.2807
7.5073	41804.2616
7.5127	43856.3436
7.5181	44545.2433
7.5235	42114.1489
7.5289	35371.047
7.5343	24491.2277
7.5397	13369.2548
7.5451	5639.5123
7.5505	2376.1435
7.5559	1395.2713
7.5613	999.8434
7.5667	786.3448
7.5721	671.7739
7.5775	550.7959
7.5829	409.3382
7.5883	388.5755
7.5937	406.292
7.5991	446.909
7.6045	430.5485
7.6099	477.249
7.6153	503.4571
7.6207	580.4864
7.6261	767.5856
7.6315	963.7811
7.6369	1119.9063
7.6423	1337.0832
7.6477	1513.4836
7.6531	1591.8813
7.6585	1585.1781
7.6639	1577.7926
7.6693	1381.688
7.6747	1219.5141
7.6801	1157.3476
7.6855	1171.3116
7.6909	1362.2489
7.6963	1660.559
7.7017	2035.4921
7.7071	2358.5644
7.7125	2623.2171
7.7179	2589.2245
7.7233	2351.3085
7.7287	1870.8867
7.7341	1277.6961
7.7395	761.8214
7.7449	386.095
7.7503	167.4825
7.7557	101.1036
7.7611	62.0692
7.7665	48.0742
7.7719	100.0709
7.7773	91.8325
7.7827	138.8539
7.7881	92.2743
7.7935	81.6144
7.7989	59.2068
7.8043	73.3745
7.8097	58.9804
7.8151	73.7007
7.8205	44.9317
7.8259	62.3355
7.8313	48.3131
7.8367	65.2514
7.8421	46.0533
7.8475	27.0495
7.8529	49.787
7.8583	43.2642
7.8637	21.9623
7.8691	5.5345
7.8745	-0.9902
7.8799	-10.0129
7.8853	-14.0332
7.8907	-4.1899
7.8961	0.6247
7.9015	-26.2293
7.9069	-18.0263
7.9123	-2.834
7.9177	-1.7765
7.9231	-17.7411
7.9285	-40.7419
7.9339	-42.7521
7.9393	-21.0656
7.9447	-21.4147
7.9501	-8.8291
7.9555	-6.9771
7.9609	-19.8261
7.9663	-12.0058
7.9717	-11.0384
7.9771	-14.5448
7.9825	-21.6168
7.9879	-0.8
7.9933	-17.8052
7.9987	-20.2494
8.0041	13.0031
8.0095	8.7894
8.0149	-16.1598
8.0203	-53.6291
8.0257	-10.37
8.0311	-12.2701
8.0365	-48.1024
8.0419	-17.5832
8.0473	35.3247
8.0527	-20.5617
8.0581	-25.9136
8.0635	-36.403
8.0689	-21.2447
8.0743	4.5096
8.0797	-16.4875
8.0851	5.391
8.0905	-3.9255
8.0959	-34.6122
8.1013	8.8242
8.1067	9.8976
8.1121	-33.3709
8.1175	-43.4693
8.1229	-39.8856
8.1283	-45.9615
8.1337	-36.3535
8.1391	31.1425
8.1445	24.0302
8.1499	-29.2249
8.1553	-23.734
8.1607	18.0855
8.1661	14.1084
8.1715	0.4558
8.1769	-7.6336
8.1823	8.2606
8.1877	-7.9269
8.1931	-10.1799
8.1985	-35.8581
8.2039	-37.8397
8.2093	-36.9725
8.2147	-0.4101
8.2201	13.5381
8.2255	-22.7104
8.2309	-11.6782
8.2363	8.8706
8.2417	-25.281
8.2471	-39.3459
8.2525	-33.2492
8.2579	-6.4492
8.2633	-17.3894
8.2687	16.7799
8.2741	-6.6046
8.2795	-8.7568
8.2849	-24.8926
8.2903	-1.5216
8.2957	42.4956
8.3011	-4.9602
8.3065	-8.0644
8.3119	-55.7483
8.3173	-15.6531
8.3227	13.8876
8.3281	-14.9089
8.3335	1.418
8.3389	51.2622
8.3443	49.9191
8.3497	72.6443
8.3551	20.095
8.3605	22.6001
8.3659	2.9883
8.3713	10.8155
8.3767	23.2851
8.3821	7.0816
8.3875	4.0316
8.3929	-4.1008
8.3983	10.488
8.4037	-7.5761
8.4091	15.4065
8.4145	-5.9529
8.4199	3.5862
8.4253	57.3076
8.4307	34.3593
8.4361	52.7317
8.4415	26.5746
8.4469	-14.6871
8.4523	10.23
8.4577	27.7017
8.4631	47.968
8.4685	58.2917
8.4739	32.2812
8.4793	53.0609
8.4847	26.6566
8.4901	70.4791
8.4955	86.0015
8.5009	63.6698
8.5063	113.2776
8.5117	107.5685
8.5171	78.7947
8.5225	70.3626
8.5279	92.9615
8.5333	71.6326
8.5387	124.1237
8.5441	136.4035
8.5495	144.9443
8.5549	141.6328
8.5603	185.4663
8.5657	219.2105
8.5711	239.5203
8.5765	211.8766
8.5819	243.4971
8.5873	239.2358
8.5927	273.1256
8.5981	300.9768
8.6035	360.2186
8.6089	414.139
8.6143	398.2467
8.6197	424.4073
8.6251	439.1265
8.6305	491.4491
8.6359	517.4391
8.6413	600.9387
8.6467	637.7351
8.6521	730.9301
8.6575	824.7321
8.6629	895.3947
8.6683	926.914
8.6737	970.8494
8.6791	1027.3447
8.6845	1080.7178
8.6899	1177.3277
8.6953	1407.4264
8.7007	1569.5548
8.7061	1833.8351
8.7115	2030.4898
8.7169	2211.7725
8.7223	2448.7909
8.7277	2656.0362
8.7331	2791.0776
8.7385	2874.6536
8.7439	3059.0305
8.7493	3446.5847
8.7547	3937.815
8.7601	4429.2843
8.7655	4917.2604
8.7709	5596.6925
8.7763	6096.6103
8.7817	6513.1796
8.7871	6539.774
8.7925	6807.7688
8.7979	7615.1971
8.8033	9098.3948
8.8087	11255.3715
8.8141	13688.1
8.8195	15394.6359
8.8249	15549.2622
8.8303	14571.7912
8.8357	13059.9797
8.8411	12222.8595
8.8465	12091.5743
8.8519	12777.4724
8.8573	15725.5141
8.8627	22876.0816
8.8681	32648.2476
8.8735	39820.9465
8.8789	40824.1944
8.8843	34960.9131
8.8897	24431.9551
8.8951	14352.0456
8.9005	7512.8996
8.9059	3829.4236
8.9113	2248.6283
8.9167	1597.2703
8.9221	1279.8557
8.9275	1086.3922
8.9329	1016.3872
8.9383	926.1444
8.9437	889.4076
8.9491	835.4927
8.9545	794.4273
8.9599	750.8807
8.9653	716.9121
8.9707	747.3064
8.9761	724.3854
8.9815	691.9521
8.9869	722.9486
8.9923	721.5199
8.9977	756.8464
9.0031	712.293
9.0085	727.9803
9.0139	727.3131
9.0193	739.3562
9.0247	803.6127
9.0301	972.3591
9.0355	1325.2547
9.0409	1720.7186
9.0463	2238.0795
9.0517	2768.7887
9.0571	3291.8853
9.0625	3768.6923
9.0679	4072.6859
9.0733	4006.7294
9.0787	3541.3987
9.0841	2606.1023
9.0895	1702.009
9.0949	1012.7647
9.1003	588.2052
9.1057	386.9652
9.1111	267.3507
9.1165	209.135
9.1219	218.3682
9.1273	273.2796
9.1327	338.0691
9.1381	452.3954
9.1435	629.4331
9.1489	828.8569
9.1543	821.0805
9.1597	693.028
9.1651	524.3976
9.1705	291.3437
9.1759	217.3509
9.1813	137.4063
9.1867	86.3134
9.1921	40.0204
9.1975	-4.5134
9.2029	30.8711
9.2083	22.0891
9.2137	-4.7442
9.2191	-23.1696
9.2245	-13.6565
9.2299	12.3869
9.2353	20.5651
9.2407	21.9522
9.2461	-11.1823
9.2515	-1.7468
9.2569	32.0791
9.2623	7.7772
9.2677	7.2197
9.2731	-16.1646
9.2785	-8.0849
9.2839	1.5028
9.2893	4.7686
9.2947	25.5308
9.3001	38.1977
9.3055	26.7233
9.3109	-15.5224
9.3163	-3.4097
9.3217	-28.3004
9.3271	-36.6215
9.3325	-1.4929
9.3379	-7.2292
9.3433	-15.1297
9.3487	-19.7032
9.3541	-37.3276
9.3595	-18.9381
9.3649	5.8227
9.3703	35.4178
9.3757	-21.5482
9.3811	-9.0083
9.3865	-10.39
9.3919	-27.9684
9.3973	-24.4434
9.4027	-15.0549
9.4081	4.0696
9.4135	-18.8043
9.4189	-9.8567
9.4243	-10.9798
9.4297	24.7435
9.4351	18.4922
9.4405	22.2678
9.4459	2.6737
9.4513	17.9827
9.4567	6.7936
9.4621	-21.1599
9.4675	-2.2453
9.4729	30.1264
9.4783	38.1417
9.4837	41.1298
9.4891	7.7363
9.4945	5.5451
9.4999	42.8364
9.5053	16.058
9.5107	-4.2482
9.5161	22.5263
9.5215	-11.3429
9.5269	32.7514
9.5323	34.8634
9.5377	-9.4612
9.5431	-14.6197
9.5485	11.3499
9.5539	-0.5199
9.5593	-5.5376
9.5647	-15.9154
9.5701	-5.1425
9.5755	-1.5185
9.5809	-15.5856
9.5863	4.9858
9.5917	0.1494
9.5971	-16.5173
9.6025	-34.7793
9.6079	3.4064
9.6133	0.6141
9.6187	-22.1
9.6241	-23.994
9.6295	-22.3753
9.6349	-10.1065
9.6403	-3.7663
9.6457	-3.9519
9.6511	-17.5201
9.6565	-25.9738
9.6619	-33.2289
9.6673	-27.7626
9.6727	-20.6664
9.6781	1.9872
9.6835	-19.8658
9.6889	12.3884
9.6943	18.0333
9.6997	-0.578
9.7051	-16.6706
9.7105	-29.2073
9.7159	-17.829
9.7213	-50.2556
9.7267	-16.916
9.7321	13.9917
9.7375	-23.2572
9.7429	12.2247
9.7483	42.5816
9.7537	-19.1254
9.7591	-9.502
9.7645	8.7812
9.7699	-14.5372
9.7753	-25.0977
9.7807	0.6725
9.7861	11.6829
9.7915	6.7142
9.7969	6.9781
9.8023	-30.8934
9.8077	-0.0358
9.8131	-27.4785
9.8185	-26.1798
9.8239	-15.2385
9.8293	-14.3246
9.8347	-2.4094
9.8401	14.6157
9.8455	-7.1863
9.8509	27.5153
9.8563	1.2025
9.8617	-20.1072
9.8671	28.1307
9.8725	7.5585
9.8779	-7.574
9.8833	-11.8475
9.8887	-3.8977
9.8941	-4.6207
9.8995	-11.0191
9.9049	-32.1649
9.9103	4.5001
9.9157	-15.147
9.9211	-3.2036
9.9265	-20.9218
9.9319	-17.9715
9.9373	30.1494
9.9427	46.5983
9.9481	-37.1949
9.9535	-1.6056
9.9589	1.2722
9.9643	-14.5028
9.9697	37.9091
9.9751	40.1347
9.9805	1.6364
9.9859	51.82
9.9913	45.009
9.9967	-3.131
10.0021	0.3215
10.0075	15.2295
10.0129	37.2519
10.0183	15.2178
10.0237	11.2111
10.0291	24.7166
10.0345	19.172
10.0399	63.8112
10.0453	44.7667
10.0507	55.9948
10.0561	71.6477
10.0615	47.3411
10.0669	67.377
10.0723	62.091
10.0777	5.1522
10.0831	66.4904
10.0885	91.2148
10.0939	100.0477
10.0993	88.8712
10.1047	84.6513
10.1101	162.1038
10.1155	189.2602
10.1209	276.708
10.1263	526.5484
10.1317	926.7787
10.1371	1610.0108
10.1425	2519.698
10.1479	3678.6113
10.1533	5023.574
10.1587	6293.9607
10.1641	7019.2719
10.1695	7337.6902
10.1749	6955.5933
10.1803	6051.7894
10.1857	4908.1719
10.1911	3560.3112
10.1965	2409.4799
10.2019	1578.5474
10.2073	955.9867
10.2127	538.9287
10.2181	240.8363
10.2235	118.9298
10.2289	60.8998
10.2343	31.6962
10.2397	43.987
10.2451	58.9372
10.2505	43.1618
10.2559	64.1223
10.2613	52.405
10.2667	22.4028
10.2721	1.7436
10.2775	22.4895
10.2829	-9.7491
10.2883	-7.5045
10.2937	-8.3654
10.2991	-0.7472
10.3045	10.0813
10.3099	11.7623
10.3153	14.1987
10.3207	11.5487
10.3261	43.4817
10.3315	27.5433
10.3369	-29.5046
10.3423	-17.6248
10.3477	-7.3179
10.3531	-32.5299
10.3585	-55.6014
10.3639	-30.4638
10.3693	-19.0056
10.3747	-11.6788
10.3801	-7.8569
10.3855	-8.1507
10.3909	9.2447
10.3963	34.6215
10.4017	25.3755
10.4071	-11.8334
10.4125	-3.0444
10.4179	1.3742
10.4233	-4.9579
10.4287	-4.4867
10.4341	11.165
10.4395	17.8737
10.4449	26.4101
10.4503	20.8865
10.4557	14.5396
10.4611	16.1858
10.4665	-28.2658
10.4719	-10.0326
10.4773	-17.5219
10.4827	-36.9751
10.4881	-10.7712
10.4935	-10.7834
10.4989	17.9041
10.5043	-10.1829
10.5097	-6.2078
10.5151	-28.6387
10.5205	28.5035
10.5259	14.0897
10.5313	-16.1583
10.5367	-6.027
10.5421	20.4306
10.5475	48.6402
10.5529	34.2192
10.5583	15.0303
10.5637	0.6494
10.5691	-0.8255
10.5745	-9.9039
10.5799	8.8579
10.5853	26.8769
10.5907	11.5153
10.5961	26.6699
10.6015	26.3582
10.6069	26.9854
10.6123	-2.581
10.6177	-24.4826
10.6231	-6.147
10.6285	5.2104
10.6339	11.6127
10.6393	-12.4658
10.6447	-38.3113
10.6501	-46.0807
10.6555	-13.7524
10.6609	-14.2833
10.6663	-21.1689
10.6717	-22.0465
10.6771	-28.8829
10.6825	-4.7455
10.6879	-17.1549
10.6933	-26.3183
10.6987	-40.4815
10.7041	-24.2403
10.7095	-16.38
10.7149	36.9794
10.7203	32.2174
10.7257	32.8485
10.7311	2.0419
10.7365	9.3454
10.7419	32.5163
10.7473	-40.7074
10.7527	-16.1055
10.7581	27.2362
10.7635	-1.4452
10.7689	-13.492
10.7743	-7.3004
10.7797	-12.775
10.7851	-9.4307
10.7905	-6.9704
10.7959	-7.2316
10.8013	-5.9719
10.8067	-15.7301
10.8121	-14.7986
10.8175	-17.067
10.8229	-15.8998
10.8283	18.5604
10.8337	15.9803
10.8391	10.9158
10.8445	-31.4706
10.8499	-6.5983
10.8553	6.0481
10.8607	20.0271
10.8661	-8.5495
10.8715	-13.9853
10.8769	-46.4956
10.8823	-27.1863
10.8877	37.4917
10.8931	22.2644
10.8985	45.0109
10.9039	43.1599
10.9093	-5.82
10.9147	-7.4431
10.9201	-12.8756
10.9255	26.7223
10.9309	-1.2131
10.9363	29.4295
10.9417	-0.2038
10.9471	-13.8717
10.9525	5.671
10.9579	10.7164
10.9633	6.0428
10.9687	25.6249
10.9741	10.6042
10.9795	2.801
10.9849	15.0651
10.9903	32.4321
10.9957	19.5389
11.0011	-13.8987
11.0065	-18.0927
11.0119	13.1323
11.0173	7.2422
11.0227	13.1917
11.0281	-6.3736
11.0335	16.4016
11.0389	36.3821
11.0443	-7.3809
11.0497	-10.5155
11.0551	-11.0326
11.0605	20.3472
11.0659	-21.2066
11.0713	8.6968
11.0767	-24.8516
11.0821	-10.7364
11.0875	11.9151
11.0929	-0.0653
11.0983	1.5782
11.1037	-5.5231
11.1091	24.6673
11.1145	35.0526
11.1199	2.3086
11.1253	-4.2645
11.1307	-5.7616
11.1361	-30.8644
11.1415	-39.993
11.1469	-49.6711
11.1523	-29.6543
11.1577	5.0633
11.1631	17.9539
11.1685	0.4976
11.1739	29.4498
11.1793	40.4165
11.1847	36.0579
11.1901	-6.9227
11.1955	46.1409
11.2009	29.0395
11.2063	10.4911
11.2117	4.616
11.2171	10.5978
11.2225	13.1353
11.2279	19.2851
11.2333	-17.5785
11.2387	13.2355
11.2441	-19.3269
11.2495	9.9513
11.2549	-5.2198
11.2603	-16.1633
11.2657	-7.5971
11.2711	12.788
11.2765	-4.02
11.2819	-5.9262
11.2873	10.7853
11.2927	-26.7346
11.2981	-0.5562
11.3035	-4.197
11.3089	-23.8478
11.3143	-1.1045
11.3197	-15.7017
11.3251	-35.8987
11.3305	-26.5858
11.3359	-28.7931
11.3413	-5.2562
11.3467	-32.0053
11.3521	-8.798
11.3575	1.099
11.3629	-6.3786
11.3683	17.8599
11.3737	-28.2433
11.3791	-2.1519
11.3845	14.5864
11.3899	-23.1706
11.3953	-11.2559
11.4007	-4.37
11.4061	19.6125
11.4115	-3.4594
11.4169	-6.4437
11.4223	-41.6059
11.4277	-15.7973
11.4331	-13.1113
11.4385	-18.2224
11.4439	-25.2766
11.4493	16.8841
11.4547	16.5872
11.4601	-14.4054
11.4655	1.8677
11.4709	-0.6588
11.4763	-33.5058
11.4817	-13.5635
11.4871	29.8706
11.4925	12.0982
11.4979	-34.1011
11.5033	-5.8495
11.5087	-9.561
11.5141	-10.2482
11.5195	-25.0126
11.5249	13.5228
11.5303	22.1407
11.5357	-5.5745
11.5411	15.6574
11.5465	31.0629
11.5519	5.8528
11.5573	-5.0278
11.5627	-15.5274
11.5681	17.3628
11.5735	-3.4349
11.5789	14.5102
11.5843	-5.9703
11.5897	-19.6867
11.5951	13.5714
11.6005	-8.2166
11.6059	-35.7472
11.6113	-33.5658
11.6167	-10.6004
11.6221	-24.6865
11.6275	30.2451
11.6329	24.2599
11.6383	-10.2019
11.6437	10.3612
11.6491	29.3677
11.6545	4.6775
11.6599	0.4735
11.6653	-7.5306
11.6707	-35.3042
11.6761	-9.2323
11.6815	26.6282
11.6869	-6.5512
11.6923	-6.3627
11.6977	-0.7487
11.7031	9.1022
11.7085	6.7728
11.7139	0.787
11.7193	-34.4031
11.7247	5.8054
11.7301	49.2751
11.7355	17.7553
11.7409	-7.6855
11.7463	-3.992
11.7517	28.3289
11.7571	24.0915
11.7625	8.9117
11.7679	-19.1931
11.7733	6.1209
11.7787	-13.1441
11.7841	8.2008
11.7895	13.398
11.7949	38.7173
11.8003	27.2345
11.8057	-20.6164
11.8111	-25.1345
11.8165	4.9148
11.8219	13.0927
11.8273	-16.0683
11.8327	15.9176
11.8381	6.5838
11.8435	3.5564
11.8489	-23.0064
11.8543	11.3069
11.8597	10.5892
11.8651	9.3289
11.8705	24.5919
11.8759	17.1839
11.8813	-7.0464
11.8867	-26.4558
11.8921	-50.3047
11.8975	-33.7007
11.9029	-7.0839
11.9083	28.1557
11.9137	-20.7816
11.9191	43.4754
11.9245	23.1473
11.9299	32.4193
11.9353	20.0153
11.9407	-18.8173
11.9461	3.3052
11.9515	-40.9007
11.9569	-42.7418
11.9623	-15.4426
11.9677	-38.3435
11.9731	22.1489
11.9785	-24.4007
11.9839	-10.3977
11.9893	-53.804
11.9947	-50.6246
12.0001	-44.4062
12.0055	1.3387
12.0109	30.0641
12.0163	-37.2985
12.0217	-32.3475
12.0271	-10.4727
12.0325	-24.7976
12.0379	3.5647
12.0433	21.2934
12.0487	15.3526
12.0541	33.7103
12.0595	-6.4448
12.0649	-24.6587
12.0703	-6.1825
12.0757	18.6838
12.0811	34.5961
12.0865	31.5601
12.0919	13.4646
12.0973	-0.4216
12.1027	35.9896
12.1081	44.6985
12.1135	1.5132
12.1189	-8.9614
12.1243	-1.0389
12.1297	3.3326
12.1351	-19.6348
12.1405	-40.7729
12.1459	-55.4417
12.1513	-24.5103
12.1567	-16.0431
12.1621	27.5825
12.1675	21.6751
12.1729	23.4996
12.1783	-6.2925
12.1837	-7.1826
12.1891	12.2086
12.1945	-5.5446
12.1999	-7.4689
12.2053	-15.4285
12.2107	-3.2014
12.2161	2.895
12.2215	-33.8819
12.2269	3.5598
12.2323	26.0481
12.2377	17.0877
12.2431	22.839
12.2485	4.6571
12.2539	-26.247
12.2593	39.4467
12.2647	6.4389
12.2701	1.2106
12.2755	-29.8711
12.2809	-28.3097
12.2863	-24.3544
12.2917	5.8239
12.2971	-13.4256
12.3025	30.4025
12.3079	-9.4119
12.3133	-0.3383
12.3187	-24.7234
12.3241	-39.9815
12.3295	4.444
12.3349	1.7265
12.3403	-12.6425
12.3457	3.089
12.3511	27.6401
12.3565	14.0114
12.3619	-11.6972
12.3673	4.3671
12.3727	-8.8555
12.3781	-8.6626
12.3835	-12.6932
12.3889	-12.1973
12.3943	-10.8247
12.3997	-19.863
12.4051	-68.011
12.4105	-1.1691
12.4159	-2.9082
12.4213	-26.513
12.4267	34.4437
12.4321	61.9946
12.4375	41.4421
12.4429	39.324
12.4483	6.9254
12.4537	7.6917
12.4591	11.7569
12.4645	6.6986
12.4699	18.6173
12.4753	-5.4723
12.4807	-4.5853
12.4861	-17.1528
12.4915	-19.9096
12.4969	20.0866
12.5023	10.1018
12.5077	-20.3713
12.5131	13.0565
12.5185	30.4231
12.5239	-15.1884
12.5293	11.1384
12.5347	4.8168
12.5401	46.064
12.5455	45.2508
12.5509	16.1159
12.5563	13.9468
12.5617	-9.1926
12.5671	32.433
12.5725	-4.947
12.5779	25.0369
12.5833	42.6076
12.5887	35.4448
12.5941	43.7587
12.5995	-4.3917
12.6049	12.4247
12.6103	53.3496
12.6157	31.9696
12.6211	-4.0753
12.6265	21.2708
12.6319	71.8272
12.6373	21.994
12.6427	10.9007
12.6481	87.1891
12.6535	96.0193
12.6589	106.0026
12.6643	78.655
12.6697	99.8292
12.6751	54.9877
12.6805	68.7606
12.6859	37.1113
12.6913	73.2859
12.6967	100.3426
12.7021	85.6632
[truncated: 80 more rows]
