# Supplementary material for: Improvement of Peak Integration in Capillary Electrophoresis: Reference Data Set No. 1
Source: Electrophoresis. 2026 Mar 11;47(4):276–94. doi: 10.1002/elps.70077 (PMC13084974; doi:10.1002/elps.70077)
Supplement: Supplementary file 2 — Supporting File 2: elps70077‐sup‐0002‐RawElectropherograms.zip. [file ELPS-47--s002.zip › Raw Electropherograms/com2-type1-sam5-R.csv]

1.9075	0
1.9129	-144.1555
1.9183	-189.256
1.9237	-136.3907
1.9291	-66.6363
1.9345	382.7584
1.9399	628.491
1.9453	481.7825
1.9507	73.0951
1.9561	424.897
1.9615	547.4814
1.9669	542.5795
1.9723	547.8142
1.9777	467.2855
1.9831	421.3394
1.9885	380.603
1.9939	350.0044
1.9993	369.6349
2.0047	338.5935
2.0101	362.7319
2.0155	405.4218
2.0209	375.2832
2.0263	308.341
2.0317	307.2601
2.0371	307.2295
2.0425	272.9849
2.0479	363.7058
2.0533	339.1931
2.0587	306.2164
2.0641	318.2743
2.0695	300.1823
2.0749	321.1668
2.0803	317.1639
2.0857	287.6235
2.0911	280.1192
2.0965	287.6454
2.1019	256.4327
2.1073	216.7749
2.1127	220.3917
2.1181	258.0071
2.1235	255.4695
2.1289	253.2341
2.1343	272.699
2.1397	242.7161
2.1451	232.1177
2.1505	204.5738
2.1559	175.7623
2.1613	227.1937
2.1667	204.3962
2.1721	205.2301
2.1775	225.061
2.1829	209.3284
2.1883	236.9334
2.1937	196.5523
2.1991	143.2002
2.2045	147.8751
2.2099	148.8246
2.2153	156.0891
2.2207	154.2766
2.2261	132.8912
2.2315	101.2337
2.2369	96.5674
2.2423	100.7564
2.2477	94.7489
2.2531	68.6289
2.2585	116.2796
2.2639	102.7139
2.2693	49.0864
2.2747	39.4019
2.2801	68.9794
2.2855	57.8306
2.2909	55.5036
2.2963	101.2239
2.3017	104.3176
2.3071	37.7094
2.3125	21.5119
2.3179	72.6237
2.3233	38.231
2.3287	52.5705
2.3341	61.2807
2.3395	44.2003
2.3449	15.8828
2.3503	19.9359
2.3557	33.8225
2.3611	44.9342
2.3665	50.5912
2.3719	74.1111
2.3773	88.5644
2.3827	74.7449
2.3881	36.9689
2.3935	39.5746
2.3989	51.7582
2.4043	40.6332
2.4097	17.2458
2.4151	39.5321
2.4205	32.4203
2.4259	31.554
2.4313	42.081
2.4367	52.6945
2.4421	76.8817
2.4475	65.4887
2.4529	29.5806
2.4583	3.9652
2.4637	49.4965
2.4691	78.6755
2.4745	51.3863
2.4799	-6.9868
2.4853	41.0819
2.4907	13.3943
2.4961	-11.3339
2.5015	5.6287
2.5069	44.4749
2.5123	7.4967
2.5177	18.6668
2.5231	58.9284
2.5285	58.7967
2.5339	68.8909
2.5393	46.1176
2.5447	9.8445
2.5501	-15.448
2.5555	-28.0902
2.5609	-4.6226
2.5663	5.5479
2.5717	3.4975
2.5771	65.5325
2.5825	13.2555
2.5879	-11.4696
2.5933	12.6467
2.5987	20.0874
2.6041	53.5525
2.6095	15.7186
2.6149	-37.4817
2.6203	-22.9684
2.6257	-17.3419
2.6311	-11.4365
2.6365	-14.5221
2.6419	-28.9875
2.6473	-29.4348
2.6527	-43.1444
2.6581	-35.4212
2.6635	-5.2795
2.6689	0.4134
2.6743	-17.2268
2.6797	-15.9012
2.6851	-2.0623
2.6905	-6.8522
2.6959	-20.8928
2.7013	-12.9788
2.7067	-16.4791
2.7121	-61.7382
2.7175	-85.2593
2.7229	-88.061
2.7283	-62.4285
2.7337	-22.2065
2.7391	-31.0048
2.7445	-8.83
2.7499	-0.8752
2.7553	-10.5449
2.7607	-1.3043
2.7661	-34.7314
2.7715	-49.4145
2.7769	-50.6844
2.7823	-63.8216
2.7877	-41.6952
2.7931	-7.9642
2.7985	11.5102
2.8039	4.2518
2.8093	0.8295
2.8147	-27.3955
2.8201	-22.9538
2.8255	6.713
2.8309	-50.3459
2.8363	-13.6774
2.8417	-10.3213
2.8471	-39.3114
2.8525	-7.5021
2.8579	2.5599
2.8633	-66.2837
2.8687	-110.8151
2.8741	-26.7706
2.8795	-23.8607
2.8849	-23.6712
2.8903	-21.5635
2.8957	-22.4907
2.9011	-14.8305
2.9065	-22.6006
2.9119	-21.3205
2.9173	-13.401
2.9227	-34.0431
2.9281	-24.619
2.9335	-20.1431
2.9389	-42.2859
2.9443	-88.5866
2.9497	-37.9705
2.9551	-12.574
2.9605	-11.9621
2.9659	-14.0548
2.9713	-46.8949
2.9767	-46.377
2.9821	-40.4478
2.9875	-46.3616
2.9929	-37.8619
2.9983	-15.9838
3.0037	-13.0766
3.0091	-48.9141
3.0145	-117.8135
3.0199	-56.3196
3.0253	-39.2303
3.0307	-56.6717
3.0361	-28.3042
3.0415	-2.0028
3.0469	-54.0095
3.0523	-93.3197
3.0577	-48.3473
3.0631	-25.5315
3.0685	-5.74
3.0739	-17.1874
3.0793	-53.6373
3.0847	-44.8895
3.0901	-36.6604
3.0955	-51.6397
3.1009	-86.049
3.1063	-112.9245
3.1117	-72.5201
3.1171	-37.3529
3.1225	-47.0072
3.1279	-105.965
3.1333	-87.8272
3.1387	-80.9665
3.1441	-95.6431
3.1495	-112.522
3.1549	-79.0056
3.1603	-79.1063
3.1657	-67.0037
3.1711	-31.985
3.1765	-21.636
3.1819	-63.0929
3.1873	-84.4506
3.1927	-80.5647
3.1981	-76.3146
3.2035	-41.3293
3.2089	-48.8317
3.2143	-75.8417
3.2197	-73.9777
3.2251	-10.8419
3.2305	-21.8633
3.2359	-28.6959
3.2413	19.9264
3.2467	63.4174
3.2521	18.6383
3.2575	-8.7534
3.2629	19.824
3.2683	70.1695
3.2737	49.7039
3.2791	61.1031
3.2845	93.0893
3.2899	91.7419
3.2953	88.8076
3.3007	100.5704
3.3061	104.0901
3.3115	102.3622
3.3169	196.5392
3.3223	202.7963
3.3277	171.2206
3.3331	146.0322
3.3385	132.3365
3.3439	130.0571
3.3493	135.9083
3.3547	126.8584
3.3601	73.0686
3.3655	67.9761
3.3709	105.1444
3.3763	130.8598
3.3817	94.2421
3.3871	57.329
3.3925	48.44
3.3979	45.3302
3.4033	31.2895
3.4087	21.4755
3.4141	39.5396
3.4195	54.4511
3.4249	51.3392
3.4303	37.8309
3.4357	34.1482
3.4411	42.7512
3.4465	47.2466
3.4519	27.923
3.4573	35.4034
3.4627	17.756
3.4681	4.6977
3.4735	29.6546
3.4789	38.1989
3.4843	20.8829
3.4897	-0.457
3.4951	2.5176
3.5005	62.3789
3.5059	64.4838
3.5113	57.1032
3.5167	56.7381
3.5221	40.2629
3.5275	-5.7864
3.5329	0.4223
3.5383	41.6824
3.5437	63.5312
3.5491	65.1965
3.5545	71.8609
3.5599	81.2438
3.5653	89.9961
3.5707	108.0509
3.5761	79.6217
3.5815	81.1938
3.5869	125.1738
3.5923	107.985
3.5977	86.1477
3.6031	98.1072
3.6085	128.6366
3.6139	125.6777
3.6193	83.2436
3.6247	50.5307
3.6301	50.6396
3.6355	82.4878
3.6409	57.1532
3.6463	28.4476
3.6517	31.2306
3.6571	69.6932
3.6625	78.9686
3.6679	69.3663
3.6733	47.1991
3.6787	30.7665
3.6841	52.6651
3.6895	35.5292
3.6949	43.9033
3.7003	64.919
3.7057	44.8407
3.7111	16.9916
3.7165	36.4516
3.7219	66.9933
3.7273	60.7855
3.7327	29.6711
3.7381	62.543
3.7435	111.5252
3.7489	127.8935
3.7543	90.2896
3.7597	50.5594
3.7651	31.5484
3.7705	33.8065
3.7759	40.3572
3.7813	31.4984
3.7867	13.9309
3.7921	-5.3053
3.7975	-17.7965
3.8029	-11.3705
3.8083	-13.3161
3.8137	-20.0003
3.8191	-29.1566
3.8245	-59.944
3.8299	-44.0352
3.8353	-39.6484
3.8407	-60.5886
3.8461	-35.3968
3.8515	2.548
3.8569	-2.8662
3.8623	-8.1978
3.8677	74.5469
3.8731	6.6535
3.8785	-20.5768
3.8839	-22.2615
3.8893	-57.8588
3.8947	-18.7862
3.9001	14.9595
3.9055	26.4778
3.9109	22.1097
3.9163	34.1037
3.9217	13.9521
3.9271	19.5482
3.9325	42.3481
3.9379	-7.0313
3.9433	5.6978
3.9487	21.9598
3.9541	46.3593
3.9595	103.1258
3.9649	46.5147
3.9703	63.3632
3.9757	121.2539
3.9811	163.8191
3.9865	277.2896
3.9919	396.8863
3.9973	603.6643
4.0027	987.0763
4.0081	1608.599
4.0135	2508.3779
4.0189	3650.5732
4.0243	4917.2123
4.0297	6114.2084
4.0351	7453.7665
4.0405	8625.2195
4.0459	9449.5091
4.0513	9737.8612
4.0567	9360.3388
4.0621	8595.735
4.0675	7523.6724
4.0729	6202.5982
4.0783	4970.2962
4.0837	3788.8525
4.0891	2766.7598
4.0945	1979.6048
4.0999	1413.475
4.1053	963.9293
4.1107	608.2386
4.1161	341.0573
4.1215	173.2397
4.1269	132.9683
4.1323	107.0058
4.1377	90.1977
4.1431	102.3094
4.1485	78.1399
4.1539	61.2854
4.1593	45.5887
4.1647	29.9999
4.1701	45.6264
4.1755	6.9028
4.1809	-23.3147
4.1863	-7.8711
4.1917	44.0144
4.1971	39.9151
4.2025	14.5762
4.2079	-3.1829
4.2133	3.7244
4.2187	-10.2613
4.2241	20.7287
4.2295	49.0731
4.2349	25.5521
4.2403	29.2091
4.2457	21.6127
4.2511	14.9145
4.2565	18.3977
4.2619	19.9144
4.2673	2.9306
4.2727	22.6504
4.2781	64.6348
4.2835	53.4063
4.2889	73.1035
4.2943	44.9262
4.2997	8.5794
4.3051	33.9403
4.3105	5.9387
4.3159	8.4529
4.3213	13.1922
4.3267	-12.5323
4.3321	-30.0752
4.3375	-23.1141
4.3429	-1.3618
4.3483	14.8733
4.3537	-8.3836
4.3591	-2.1178
4.3645	-6.6002
4.3699	-20.1647
4.3753	-10.9809
4.3807	-11.8399
4.3861	-5.7024
4.3915	-0.8327
4.3969	-9.0421
4.4023	-8.0165
4.4077	-20.212
4.4131	-18.0287
4.4185	1.1177
4.4239	-40.1598
4.4293	-19.8067
4.4347	-9.8379
4.4401	-25.0768
4.4455	-2.5115
4.4509	-37.6084
4.4563	-35.5691
4.4617	-0.5167
4.4671	6.8004
4.4725	-21.5247
4.4779	-22.8464
4.4833	-33.4073
4.4887	-81.0351
4.4941	-47.2728
4.4995	-13.284
4.5049	-16.8965
4.5103	-47.8921
4.5157	-16.0062
4.5211	30.773
4.5265	43.2171
4.5319	24.2988
4.5373	20.9813
4.5427	28.3143
4.5481	10.5386
4.5535	-21.7555
4.5589	-38.101
4.5643	-23.2539
4.5697	5.3327
4.5751	20.2332
4.5805	10.2496
4.5859	19.4807
4.5913	-22.0229
4.5967	-33.0558
4.6021	2.0315
4.6075	-20.8411
4.6129	-32.4183
4.6183	-37.7133
4.6237	-29.6583
4.6291	0.4143
4.6345	-51.2063
4.6399	-41.5583
4.6453	-15.0123
4.6507	-46.0387
4.6561	-12.3966
4.6615	-55.706
4.6669	-78.5457
4.6723	-19.8608
4.6777	-12.7545
4.6831	-1.7212
4.6885	-4.6975
4.6939	-26.0472
4.6993	-39.7693
4.7047	-0.765
4.7101	0.5893
4.7155	-17.4496
4.7209	9.08
4.7263	-17.846
4.7317	-27.2931
4.7371	-9.1162
4.7425	17.8404
4.7479	-8.8217
4.7533	-7.341
4.7587	-2.6204
4.7641	-10.0788
4.7695	0.3591
4.7749	-2.337
4.7803	2.7518
4.7857	9.2413
4.7911	-12.2128
4.7965	3.4449
4.8019	-27.4777
4.8073	-53.0885
4.8127	7.7725
4.8181	-11.5736
4.8235	6.1048
4.8289	15.1345
4.8343	-28.1177
4.8397	-35.8395
4.8451	-37.906
4.8505	-28.3673
4.8559	-12.7332
4.8613	-24.0131
4.8667	-45.2695
4.8721	-44.763
4.8775	-15.3256
4.8829	28.8757
4.8883	26.2345
4.8937	33.7737
4.8991	51.543
4.9045	53.8539
4.9099	5.0191
4.9153	-22.4448
4.9207	-12.3638
4.9261	23.7143
4.9315	23.0545
4.9369	-9.0378
4.9423	-12.0712
4.9477	12.7869
4.9531	-6.6252
4.9585	-1.9625
4.9639	-7.6957
4.9693	-26.2735
4.9747	-36.0711
4.9801	-5.8204
4.9855	-34.4648
4.9909	-70.8109
4.9963	-45.2816
5.0017	4.1879
5.0071	6.2767
5.0125	-11.2071
5.0179	-12.8736
5.0233	26.9088
5.0287	1.5674
5.0341	-15.2287
5.0395	-14.017
5.0449	-43.904
5.0503	-15.7663
5.0557	-20.8195
5.0611	-56.1168
5.0665	-71.3847
5.0719	-15.522
5.0773	25.9082
5.0827	18.238
5.0881	-17.2008
5.0935	76.0274
5.0989	49.5346
5.1043	-0.385
5.1097	-9.6268
5.1151	-7.5455
5.1205	32.5521
5.1259	44.9484
5.1313	18.5162
5.1367	-18.7281
5.1421	-43.8384
5.1475	-21.4715
5.1529	10.5132
5.1583	7.5119
5.1637	22.0233
5.1691	19.7146
5.1745	-1.1252
5.1799	-35.8616
5.1853	-67.8343
5.1907	4.468
5.1961	50.5414
5.2015	27.5276
5.2069	8.1196
5.2123	-10.0934
5.2177	-19.7186
5.2231	-18.6983
5.2285	-8.1589
5.2339	0.947
5.2393	-11.5101
5.2447	-20.8882
5.2501	-5.7762
5.2555	-7.3853
5.2609	21.5404
5.2663	22.5757
5.2717	-19.5515
5.2771	-8.5598
5.2825	-0.0138
5.2879	-13.1975
5.2933	-35.314
5.2987	-26.8404
5.3041	5.5458
5.3095	23.366
5.3149	15.331
5.3203	-10.7084
5.3257	7.8478
5.3311	-18.8448
5.3365	-41.9626
5.3419	-22.8271
5.3473	-51.007
5.3527	-57.5256
5.3581	-42.2393
5.3635	-15.3243
5.3689	6.834
5.3743	20.2632
5.3797	26.1686
5.3851	21.5726
5.3905	0.3623
5.3959	-25.4538
5.4013	-7.8563
5.4067	14.5175
5.4121	-6.8939
5.4175	-8.5988
5.4229	-6.0467
5.4283	5.9414
5.4337	21.3156
5.4391	-5.3052
5.4445	-25.4737
5.4499	-10.572
5.4553	28.863
5.4607	36.4179
5.4661	13.0211
5.4715	16.5141
5.4769	38.3246
5.4823	35.2752
5.4877	9.9549
5.4931	1.1529
5.4985	-9.6717
5.5039	-33.7604
5.5093	4.405
5.5147	-17.3768
5.5201	-45.9273
5.5255	-37.4813
5.5309	-10.5226
5.5363	2.4527
5.5417	1.589
5.5471	-11.1693
5.5525	-29.9238
5.5579	-9.4076
5.5633	-15.59
5.5687	-21.6566
5.5741	15.9163
5.5795	-31.8666
5.5849	-24.5985
5.5903	-5.6907
5.5957	-23.584
5.6011	-14.5218
5.6065	-37.147
5.6119	-43.2685
5.6173	-20.5718
5.6227	-24.7831
5.6281	-1.6543
5.6335	12.5058
5.6389	5.4403
5.6443	-17.6833
5.6497	-54.8056
5.6551	-48.1572
5.6605	-17.3834
5.6659	-0.5355
5.6713	6.3463
5.6767	35.3889
5.6821	51.1334
5.6875	35.7126
5.6929	42.9111
5.6983	30.2643
5.7037	7.208
5.7091	-8.8253
5.7145	1.4976
5.7199	-24.007
5.7253	-33.4912
5.7307	-18.1496
5.7361	2.7508
5.7415	-4.6141
5.7469	-11.4703
5.7523	-1.7457
5.7577	24.0265
5.7631	12.9589
5.7685	3.8234
5.7739	5.1538
5.7793	17.3489
5.7847	32.0524
5.7901	15.9485
5.7955	-8.0773
5.8009	-21.8357
5.8063	-13.2575
5.8117	-7.5752
5.8171	4.9098
5.8225	15.857
5.8279	11.8842
5.8333	12.071
5.8387	22.2262
5.8441	57.1652
5.8495	108.5158
5.8549	85.2063
5.8603	79.819
5.8657	67.1997
5.8711	40.9309
5.8765	47.4832
5.8819	92.1739
5.8873	87.174
5.8927	47.0565
5.8981	49.385
5.9035	18.1805
5.9089	18.8004
5.9143	36.4682
5.9197	35.4264
5.9251	26.5692
5.9305	32.369
5.9359	34.1415
5.9413	19.3321
5.9467	8.3943
5.9521	7.2711
5.9575	11.8435
5.9629	9.6856
5.9683	-16.2882
5.9737	14.3793
5.9791	14.0774
5.9845	3.1562
5.9899	45.742
5.9953	18.1211
6.0007	12.2906
6.0061	12.6908
6.0115	-3.7954
6.0169	32.9923
6.0223	37.8926
6.0277	29.595
6.0331	32.4881
6.0385	53.3298
6.0439	37.0901
6.0493	43.7358
6.0547	77.3685
6.0601	91.8426
6.0655	142.513
6.0709	243.0844
6.0763	426.5227
6.0817	757.3546
6.0871	1293.0158
6.0925	2045.7362
6.0979	3012.2687
6.1033	4205.1025
6.1087	5564.409
6.1141	6960.1996
6.1195	8344.753
6.1249	9654.5807
6.1303	10746.632
6.1357	11445.6344
6.1411	11451.0875
6.1465	10805.8044
6.1519	9269.4208
6.1573	7061.5805
6.1627	4788.1018
6.1681	2956.6522
6.1735	1659.4348
6.1789	861.7722
6.1843	409.4002
6.1897	178.8263
6.1951	77.6728
6.2005	80.9342
6.2059	26.7878
6.2113	28.7443
6.2167	-0.2846
6.2221	18.7127
6.2275	21.8763
6.2329	8.6257
6.2383	28.9874
6.2437	28.7417
6.2491	12.2515
6.2545	27.02
6.2599	38.3767
6.2653	55.2973
6.2707	36.0067
6.2761	52.0756
6.2815	88.0571
6.2869	74.1905
6.2923	71.6761
6.2977	135.0312
6.3031	70.9508
6.3085	22.9617
6.3139	4.3254
6.3193	20.4585
6.3247	39.3737
6.3301	13.9178
6.3355	8.4708
6.3409	13.229
6.3463	-7.6616
6.3517	8.0349
6.3571	16.8865
6.3625	-53.5831
6.3679	-17.1301
6.3733	-0.8075
6.3787	2.8184
6.3841	13.7626
6.3895	-12.7533
6.3949	-41.0874
6.4003	-21.042
6.4057	-11.0289
6.4111	-12.0779
6.4165	-30.6807
6.4219	-35.3653
6.4273	-57.4447
6.4327	-45.4047
6.4381	-47.6832
6.4435	-63.7222
6.4489	-24.3046
6.4543	-22.5701
6.4597	-43.5279
6.4651	-53.0018
6.4705	-62.4711
6.4759	-59.0048
6.4813	-12.7823
6.4867	2.2675
6.4921	-5.9648
6.4975	-28.0526
6.5029	-36.4323
6.5083	-36.7982
6.5137	-76.493
6.5191	-18.5804
6.5245	6.6145
6.5299	-27.7413
6.5353	-40.1786
6.5407	-36.1704
6.5461	-45.8357
6.5515	-31.3797
6.5569	0.4588
6.5623	-37.8636
6.5677	-23.7513
6.5731	-54.0467
6.5785	-71.5703
6.5839	-42.8431
6.5893	-27.9815
6.5947	-27.5146
6.6001	-17.9762
6.6055	-17.984
6.6109	-20.7678
6.6163	-29.5444
6.6217	-47.6417
6.6271	-8.2196
6.6325	-16.3355
6.6379	-19.2161
6.6433	-4.2792
6.6487	-31.1648
6.6541	-66.7044
6.6595	-74.7699
6.6649	-70.3889
6.6703	-59.8438
6.6757	-62.3177
6.6811	1.1961
6.6865	-1.2841
6.6919	5.6975
6.6973	-19.1124
6.7027	-68.5157
6.7081	-79.2721
6.7135	-31.7176
6.7189	4.7748
6.7243	-5.2457
6.7297	-27.8881
6.7351	10.8012
6.7405	-51.4833
6.7459	-24.0267
6.7513	-20.3849
6.7567	7.1488
6.7621	-38.6949
6.7675	-11.304
6.7729	2.8126
6.7783	0.0223
6.7837	-28.7756
6.7891	-7.4278
6.7945	30.1545
6.7999	12.2333
6.8053	-6.271
6.8107	38.4953
6.8161	23.0016
6.8215	41.8966
6.8269	56.668
6.8323	36.0971
6.8377	3.9465
6.8431	27.6067
6.8485	45.5859
6.8539	70.9064
6.8593	73.6567
6.8647	46.9631
6.8701	63.9071
6.8755	86.3671
6.8809	91.118
6.8863	115.3977
6.8917	140.4327
6.8971	173.7046
6.9025	231.2949
6.9079	267.1577
6.9133	247.9932
6.9187	265.4092
6.9241	290.3694
6.9295	303.3688
6.9349	323.9999
6.9403	287.337
6.9457	262.1742
6.9511	247.3863
6.9565	245.2257
6.9619	229.9878
6.9673	196.6608
6.9727	189.9424
6.9781	202.8975
6.9835	200.0285
6.9889	181.8861
6.9943	181.3005
6.9997	190.7774
7.0051	212.629
7.0105	235.7264
7.0159	228.9874
7.0213	226.92
7.0267	233.0079
7.0321	233.8594
7.0375	223.8984
7.0429	279.4025
7.0483	312.8978
7.0537	283.4636
7.0591	329.9489
7.0645	390.272
7.0699	464.5427
7.0753	587.029
7.0807	732.3482
7.0861	903.9989
7.0915	997.4982
7.0969	1050.1044
7.1023	1108.1886
7.1077	1129.9408
7.1131	1168.3728
7.1185	1350.5698
7.1239	1546.898
7.1293	1864.6779
7.1347	2138.8448
7.1401	2307.5519
7.1455	2268.7957
7.1509	2100.5443
7.1563	1789.1575
7.1617	1517.8264
7.1671	1369.3248
7.1725	1112.876
7.1779	1049.0064
7.1833	1018.9458
7.1887	1097.6217
7.1941	1241.185
7.1995	1300.2957
7.2049	1294.6191
7.2103	1336.3743
7.2157	1312.9157
7.2211	1349.8299
7.2265	1438.1997
7.2319	1516.5572
7.2373	1617.6295
7.2427	1828.4745
7.2481	2098.1612
7.2535	2544.7417
7.2589	3237.7515
7.2643	4030.7622
7.2697	4846.8856
7.2751	5581.5732
7.2805	6100.7395
7.2859	6496.1955
7.2913	7043.9114
7.2967	7912.9932
7.3021	9076.4189
7.3075	10382.5733
7.3129	11254.044
7.3183	11580.1295
7.3237	11298.1575
7.3291	10043.5857
7.3345	8306.0537
7.3399	6294.6742
7.3453	4618.2712
7.3507	3446.0853
7.3561	2864.6831
7.3615	2637.6247
7.3669	2607.953
7.3723	2828.9523
7.3777	3326.8843
7.3831	3901.6618
7.3885	4416.9303
7.3939	4729.1888
7.3993	4830.118
7.4047	4648.6471
7.4101	4482.2997
7.4155	4292.14
7.4209	4119.3375
7.4263	4148.9169
7.4317	4350.9365
7.4371	4794.7038
7.4425	5653.251
7.4479	6579.069
7.4533	7430.8437
7.4587	8339.7895
7.4641	8966.5817
7.4695	9933.0119
7.4749	11657.0262
7.4803	14452.6232
7.4857	18871.3473
7.4911	24104.9572
7.4965	29979.011
7.5019	35942.5268
7.5073	40736.034
7.5127	43583.4568
7.5181	45227.5075
7.5235	44229.6074
7.5289	38903.8388
7.5343	28728.5323
7.5397	16785.4188
7.5451	7540.5569
7.5505	3086.5037
7.5559	1530.8685
7.5613	1062.5803
7.5667	808.4266
7.5721	619.741
7.5775	534.6798
7.5829	446.5595
7.5883	396.5818
7.5937	383.438
7.5991	339.4168
7.6045	375.6661
7.6099	413.4869
7.6153	471.7953
7.6207	507.9405
7.6261	630.5141
7.6315	824.837
7.6369	988.628
7.6423	1182.3939
7.6477	1403.7954
7.6531	1567.3545
7.6585	1578.2308
7.6639	1509.3757
7.6693	1405.8902
7.6747	1274.1499
7.6801	1130.2325
7.6855	1035.6117
7.6909	1153.1505
7.6963	1404.8544
7.7017	1759.3772
7.7071	2179.8548
7.7125	2581.46
7.7179	2734.3046
7.7233	2565.8561
7.7287	2139.49
7.7341	1535.4163
7.7395	872.7867
7.7449	417.4214
7.7503	189.8229
7.7557	96.902
7.7611	73.7483
7.7665	29.8508
7.7719	38.8598
7.7773	54.3574
7.7827	53.0636
7.7881	86.5064
7.7935	75.3726
7.7989	39.5716
7.8043	80.5822
7.8097	80.5022
7.8151	53.7832
7.8205	21.8354
7.8259	32.9455
7.8313	7.9493
7.8367	-26.6734
7.8421	-5.2734
7.8475	8.057
7.8529	5.4124
7.8583	5.3542
7.8637	0.4209
7.8691	15.6781
7.8745	-6.4849
7.8799	-22.0225
7.8853	-30.8986
7.8907	-26.3535
7.8961	-46.8125
7.9015	-53.8821
7.9069	0.4432
7.9123	12.5465
7.9177	-9.2576
7.9231	-4.7954
7.9285	-12.4779
7.9339	-1.6697
7.9393	-19.2488
7.9447	-3.5656
7.9501	31.2735
7.9555	14.4556
7.9609	21.3142
7.9663	-5.148
7.9717	-18.8397
7.9771	-9.0435
7.9825	-15.5737
7.9879	-2.312
7.9933	6.8854
7.9987	-50.399
8.0041	-38.0335
8.0095	-23.6147
8.0149	-1.7653
8.0203	-22.5942
8.0257	-33.0388
8.0311	-45.4172
8.0365	-57.5087
8.0419	-48.3552
8.0473	-49.8816
8.0527	-36.3633
8.0581	8.8403
8.0635	-16.0202
8.0689	-47.6895
8.0743	0.5033
8.0797	17.0694
8.0851	-23.0199
8.0905	-10.3636
8.0959	-9.0095
8.1013	12.9821
8.1067	7.6586
8.1121	-30.1202
8.1175	-19.4467
8.1229	-21.8095
8.1283	-42.0097
8.1337	-8.4342
8.1391	-5.8673
8.1445	-7.2102
8.1499	-34.497
8.1553	-5.0696
8.1607	-6.2747
8.1661	-31.7933
8.1715	-37.8079
8.1769	-38.4822
8.1823	-11.5194
8.1877	-25.6299
8.1931	-22.9152
8.1985	-22.6197
8.2039	-13.5348
8.2093	-28.3302
8.2147	6.0909
8.2201	-15.7145
8.2255	-46.7548
8.2309	-40.5899
8.2363	-26.1596
8.2417	5.0872
8.2471	22.7877
8.2525	5.4295
8.2579	-18.5987
8.2633	-13.8954
8.2687	-20.5739
8.2741	-0.5567
8.2795	-1.5333
8.2849	-33.8495
8.2903	-0.6819
8.2957	-0.1659
8.3011	-4.9768
8.3065	-13.2607
8.3119	13.4882
8.3173	13.5019
8.3227	48.3533
8.3281	51.4629
8.3335	15.6944
8.3389	5.1586
8.3443	-5.1941
8.3497	-24.2982
8.3551	-13.5302
8.3605	-15.2964
8.3659	7.7812
8.3713	19.2591
8.3767	-16.838
8.3821	-28.4956
8.3875	7.6065
8.3929	5.5172
8.3983	0.8849
8.4037	44.3536
8.4091	47.925
8.4145	42.5542
8.4199	41.0384
8.4253	16.4295
8.4307	38.2145
8.4361	38.6065
8.4415	9.68
8.4469	10.5477
8.4523	46.1802
8.4577	69.2
8.4631	74.7741
8.4685	52.5846
8.4739	73.4415
8.4793	86.9238
8.4847	41.8711
8.4901	10.2894
8.4955	39.729
8.5009	64.7159
8.5063	93.1741
8.5117	78.4992
8.5171	63.6179
8.5225	38.6583
8.5279	75.3468
8.5333	101.776
8.5387	107.98
8.5441	112.3058
8.5495	142.7668
8.5549	128.8316
8.5603	157.954
8.5657	185.0856
8.5711	209.829
8.5765	243.2903
8.5819	246.3216
8.5873	235.3609
8.5927	247.8228
8.5981	322.9774
8.6035	378.6443
8.6089	402.3055
8.6143	400.7993
8.6197	423.2158
8.6251	458.6977
8.6305	503.4239
8.6359	516.3353
8.6413	523.5091
8.6467	595.5887
8.6521	678.7382
8.6575	762.8263
8.6629	857.1806
8.6683	914.6956
8.6737	975.4919
8.6791	958.5532
8.6845	1010.1179
8.6899	1129.6289
8.6953	1278.1068
8.7007	1456.3796
8.7061	1759.0554
8.7115	1927.9685
8.7169	2143.833
8.7223	2367.923
8.7277	2568.6676
8.7331	2776.8818
8.7385	2819.3595
8.7439	2927.5597
8.7493	3250.3965
8.7547	3615.6172
8.7601	4050.4213
8.7655	4628.2546
8.7709	5305.2782
8.7763	5920.348
8.7817	6173.7557
8.7871	6150.6932
8.7925	6458.7413
8.7979	7142.6756
8.8033	8263.3983
8.8087	9984.5699
8.8141	12350.2464
8.8195	14434.7712
8.8249	15456.2701
8.8303	15062.0217
8.8357	13885.7187
8.8411	12686.3173
8.8465	11975.788
8.8519	12164.5617
8.8573	13447.3598
8.8627	17870.3295
8.8681	26175.5293
8.8735	35123.7437
8.8789	40864.7803
8.8843	39238.6504
8.8897	31343.8354
8.8951	20591.6792
8.9005	11593.7078
8.9059	5950.232
8.9113	3101.0847
8.9167	1953.7359
8.9221	1446.9869
8.9275	1225.3752
8.9329	1071.267
8.9383	958.8324
8.9437	886.2113
8.9491	822.7314
8.9545	801.4698
8.9599	749.1685
8.9653	705.4414
8.9707	760.4163
8.9761	776.4519
8.9815	773.8983
8.9869	737.2495
8.9923	725.3472
8.9977	741.5374
9.0031	721.9987
9.0085	695.4586
9.0139	643.1341
9.0193	726.4324
9.0247	729.7591
9.0301	858.9758
9.0355	1051.5211
9.0409	1384.2726
9.0463	1867.4501
9.0517	2429.075
9.0571	3067.4257
9.0625	3724.3699
9.0679	4129.6978
9.0733	4304.0381
9.0787	3950.5657
9.0841	3179.821
9.0895	2267.9823
9.0949	1394.74
9.1003	783.2259
9.1057	459.39
9.1111	265.03
9.1165	208.5418
9.1219	210.7536
9.1273	257.749
9.1327	292.988
9.1381	382.128
9.1435	567.3879
9.1489	734.8187
9.1543	872.4569
9.1597	863.4383
9.1651	678.9369
9.1705	458.03
9.1759	257.8802
9.1813	131.6387
9.1867	65.6913
9.1921	24.982
9.1975	53.1967
9.2029	3.9155
9.2083	32.0412
9.2137	17.2396
9.2191	10.5906
9.2245	-14.6617
9.2299	5.0724
9.2353	-12.9275
9.2407	-18.5568
9.2461	24.5978
9.2515	19.5275
9.2569	-28.4698
9.2623	-15.0506
9.2677	-25.4366
9.2731	6.7765
9.2785	-30.3868
9.2839	7.51
9.2893	18.5984
9.2947	-0.8332
9.3001	-19.6476
9.3055	-13.0353
9.3109	-28.0664
9.3163	27.9132
9.3217	1.2671
9.3271	-1.3179
9.3325	-11.3241
9.3379	-5.4915
9.3433	35.7739
9.3487	-11.2959
9.3541	-63.2768
9.3595	-26.9712
9.3649	-5.7293
9.3703	-7.5629
9.3757	-40.723
9.3811	-30.9758
9.3865	-28.709
9.3919	-7.8864
9.3973	28.8916
9.4027	-10.1164
9.4081	-28.8089
9.4135	16.0519
9.4189	39.3527
9.4243	37.8194
9.4297	27.6089
9.4351	27.5868
9.4405	15.7503
9.4459	-6.3686
9.4513	19.9047
9.4567	12.5165
9.4621	12.8951
9.4675	24.398
9.4729	3.6851
9.4783	18.1452
9.4837	62.5126
9.4891	34.2847
9.4945	-16.6839
9.4999	-15.1331
9.5053	1.0328
9.5107	0.3928
9.5161	11.7969
9.5215	11.5526
9.5269	41.0601
9.5323	13.7915
9.5377	-26.1491
9.5431	9.0445
9.5485	-10.6962
9.5539	-46.5169
9.5593	-30.7849
9.5647	-0.5667
9.5701	-9.0536
9.5755	2.7247
9.5809	-35.6971
9.5863	-27.7177
9.5917	-12.0694
9.5971	-26.2776
9.6025	-12.9761
9.6079	-3.5212
9.6133	-8.9024
9.6187	9.1964
9.6241	-22.7055
9.6295	-37.5715
9.6349	-21.9631
9.6403	-9.8581
9.6457	-13.6641
9.6511	-20.0375
9.6565	-33.1235
9.6619	-20.1608
9.6673	-9.6931
9.6727	-19.916
9.6781	-3.158
9.6835	17.9603
9.6889	41.6398
9.6943	43.4629
9.6997	-21.3753
9.7051	-22.4587
9.7105	7.5461
9.7159	12.4646
9.7213	-18.6876
9.7267	-0.9201
9.7321	22.2824
9.7375	3.6137
9.7429	-16.1929
9.7483	-36.4034
9.7537	2.1687
9.7591	16.6382
9.7645	17.2131
9.7699	-24.1118
9.7753	-34.7737
9.7807	-26.0603
9.7861	-3.5562
9.7915	2.9476
9.7969	-5.307
9.8023	9.0226
9.8077	13.1739
9.8131	-5.5633
9.8185	-10.1149
9.8239	-33.3767
9.8293	-34.0907
9.8347	-3.0313
9.8401	12.4183
9.8455	37.5929
9.8509	6.8014
9.8563	4.4652
9.8617	21.2405
9.8671	39.1693
9.8725	21.2149
9.8779	6.0428
9.8833	24.4534
9.8887	-12.6602
9.8941	-24.6732
9.8995	-14.3923
9.9049	-18.6257
9.9103	-5.5902
9.9157	-14.3176
9.9211	-1.6795
9.9265	1.521
9.9319	2.9213
9.9373	-19.8834
9.9427	-32.4853
9.9481	-21.7262
9.9535	20.6348
9.9589	15.3589
9.9643	26.2537
9.9697	42.7394
9.9751	16.3291
9.9805	86.6385
9.9859	13.8111
9.9913	-12.899
9.9967	9.0456
10.0021	21.4742
10.0075	-4.2693
10.0129	4.2346
10.0183	18.4032
10.0237	44.5314
10.0291	20.8732
10.0345	35.7308
10.0399	42.9361
10.0453	7.9348
10.0507	13.7589
10.0561	11.6227
10.0615	-27.6591
10.0669	4.8874
10.0723	82.4119
10.0777	54.1907
10.0831	63.3465
10.0885	60.1927
10.0939	58.0403
10.0993	31.4351
10.1047	30.2985
10.1101	116.3842
10.1155	169.6218
10.1209	244.5521
10.1263	430.5476
10.1317	776.6958
10.1371	1395.0191
10.1425	2297.0568
10.1479	3383.5297
10.1533	4672.1969
10.1587	5950.526
10.1641	6864.2865
10.1695	7301.323
10.1749	7120.4083
10.1803	6265.757
10.1857	5088.9575
10.1911	3862.4916
10.1965	2700.1585
10.2019	1748.4951
10.2073	1061.8589
10.2127	601.6152
10.2181	314.8882
10.2235	196.1543
10.2289	130.0229
10.2343	56.1416
10.2397	71.3365
10.2451	10.3321
10.2505	12.9352
10.2559	12.5955
10.2613	-13.6257
10.2667	-60.6529
10.2721	-3.1705
10.2775	-10.0511
10.2829	-23.3562
10.2883	-16.6625
10.2937	-15.4157
10.2991	14.7909
10.3045	-4.5867
10.3099	-3.1483
10.3153	27.0896
10.3207	-11.5389
10.3261	-11.2751
10.3315	-11.3148
10.3369	-34.2965
10.3423	-16.8571
10.3477	11.4669
10.3531	-33.6664
10.3585	-0.828
10.3639	-17.6083
10.3693	-9.7751
10.3747	40.283
10.3801	9.7797
10.3855	-21.7751
10.3909	-38.3387
10.3963	16.2181
10.4017	17.331
10.4071	-2.7605
10.4125	-32.4673
10.4179	-27.0634
10.4233	12.6845
10.4287	17.8868
10.4341	-4.8561
10.4395	-3.8302
10.4449	-12.1287
10.4503	7.2619
10.4557	-16.0959
10.4611	-11.5496
10.4665	15.3446
10.4719	11.8334
10.4773	14.5779
10.4827	48.1328
10.4881	36.5552
10.4935	-3.063
10.4989	18.5039
10.5043	8.5946
10.5097	11.3081
10.5151	22.314
10.5205	13.3415
10.5259	4.7256
10.5313	26.5687
10.5367	6.623
10.5421	10.2335
10.5475	2.4315
10.5529	-0.3252
10.5583	9.2188
10.5637	-5.535
10.5691	3.0947
10.5745	9.412
10.5799	20.5038
10.5853	-14.7358
10.5907	-42.5504
10.5961	5.0881
10.6015	3.1405
10.6069	-7.5916
10.6123	-10.1535
10.6177	-6.2085
10.6231	-32.139
10.6285	-21.2849
10.6339	8.4843
10.6393	10.5628
10.6447	-14.9287
10.6501	16.2063
10.6555	22.6732
10.6609	-29.4759
10.6663	-10.5466
10.6717	8.2596
10.6771	4.9644
10.6825	15.6019
10.6879	5.8298
10.6933	-1.8864
10.6987	9.7525
10.7041	0.3232
10.7095	-9.9264
10.7149	47.5191
10.7203	18.5487
10.7257	-26.4887
10.7311	0.56
10.7365	-19.9405
10.7419	-23.2227
10.7473	-6.2797
10.7527	36.2968
10.7581	10.8015
10.7635	-27.4189
10.7689	-16.0291
10.7743	4.1562
10.7797	-3.1156
10.7851	21.7894
10.7905	31.5239
10.7959	21.2801
10.8013	36.3221
10.8067	-30.5298
10.8121	-13.7598
10.8175	7.2328
10.8229	-7.1358
10.8283	4.0871
10.8337	-17.2202
10.8391	-33.6723
10.8445	-14.7957
10.8499	-11.7044
10.8553	-0.0004
10.8607	-10.1788
10.8661	-11.1403
10.8715	-7.6616
10.8769	0.0554
10.8823	45.3912
10.8877	-5.1792
10.8931	1.1285
10.8985	3.3967
10.9039	40.1506
10.9093	2.3695
10.9147	13.0761
10.9201	-1.3084
10.9255	2.6963
10.9309	-19.1735
10.9363	3.6618
10.9417	-30.492
10.9471	2.0766
10.9525	-41.3846
10.9579	-23.3466
10.9633	-9.3097
10.9687	-10.841
10.9741	-23.0867
10.9795	-34.093
10.9849	-24.1338
10.9903	24.2537
10.9957	-10.7174
11.0011	7.9651
11.0065	-4.2628
11.0119	-28.6762
11.0173	-10.3446
11.0227	12.4414
11.0281	-14.5225
11.0335	-25.6762
11.0389	-46.7544
11.0443	3.9636
11.0497	25.7968
11.0551	15.9675
11.0605	0.7308
11.0659	-16.6359
11.0713	11.8261
11.0767	-13.2659
11.0821	-33.7251
11.0875	-32.3652
11.0929	-1.7862
11.0983	-33.7278
11.1037	-8.2907
11.1091	-24.5818
11.1145	12.3476
11.1199	8.1184
11.1253	-15.3514
11.1307	0.2424
11.1361	4.5913
11.1415	17.7947
11.1469	-12.1398
11.1523	12.0087
11.1577	37.7162
11.1631	-3.3825
11.1685	15.8466
11.1739	14.4927
11.1793	-3.4976
11.1847	-6.5058
11.1901	12.4408
11.1955	1.2747
11.2009	-1.0908
11.2063	-8.8745
11.2117	24.0846
11.2171	10.9109
11.2225	38.3206
11.2279	30.0779
11.2333	0.7576
11.2387	26.7081
11.2441	32.614
11.2495	28.0551
11.2549	4.4317
11.2603	-20.5505
11.2657	-19.0278
11.2711	-21.7696
11.2765	5.1071
11.2819	39.5562
11.2873	40.2975
11.2927	-3.2338
11.2981	-8.5316
11.3035	27.6306
11.3089	36.4546
11.3143	-2.4648
11.3197	6.5306
11.3251	-37.5284
11.3305	6.0957
11.3359	2.2353
11.3413	7.6083
11.3467	-3.4224
11.3521	-12.1856
11.3575	1.2559
11.3629	-7.2166
11.3683	-15.9104
11.3737	35.1678
11.3791	27.6629
11.3845	-11.8526
11.3899	7.595
11.3953	19.4472
11.4007	13.706
11.4061	-19.0683
11.4115	30.9292
11.4169	-26.9229
11.4223	-10.9569
11.4277	-5.2968
11.4331	10.8401
11.4385	-29.9779
11.4439	-20.8835
11.4493	38.1155
11.4547	-11.1863
11.4601	-4.8688
11.4655	30.97
11.4709	17.3596
11.4763	16.627
11.4817	-53.5609
11.4871	-72.917
11.4925	-4.4944
11.4979	18.3032
11.5033	-3.4215
11.5087	27.7155
11.5141	-14.3012
11.5195	-47.6014
11.5249	-37.2335
11.5303	-0.5572
11.5357	20.5202
11.5411	37.7175
11.5465	5.7794
11.5519	16.2859
11.5573	-50.2727
11.5627	-37.9605
11.5681	-27.3062
11.5735	-15.9022
11.5789	15.0939
11.5843	-25.3404
11.5897	-2.4457
11.5951	-15.4318
11.6005	19.2699
11.6059	-1.2557
11.6113	-29.9877
11.6167	-2.0738
11.6221	-14.5545
11.6275	-8.7885
11.6329	-43.6439
11.6383	-41.8056
11.6437	29.4477
11.6491	-21.2388
11.6545	21.3087
11.6599	11.748
11.6653	-5.6931
11.6707	-20.5688
11.6761	-19.1302
11.6815	16.3783
11.6869	-37.2112
11.6923	-27.6364
11.6977	-8.155
11.7031	4.3442
11.7085	9.2228
11.7139	-22.5349
11.7193	23.3948
11.7247	24.9655
11.7301	27.7473
11.7355	-3.2757
11.7409	14.6876
11.7463	-3.8779
11.7517	-12.9139
11.7571	17.1452
11.7625	4.5703
11.7679	19.3832
11.7733	11.8516
11.7787	-11.3403
11.7841	-18.7836
11.7895	-17.8088
11.7949	-39.2321
11.8003	-0.2366
11.8057	8.7329
11.8111	11.1315
11.8165	14.5355
11.8219	-3.2153
11.8273	5.6511
11.8327	-34.9868
11.8381	-21.4994
11.8435	48.3749
11.8489	0.3424
11.8543	14.4384
11.8597	20.5901
11.8651	21.8576
11.8705	-26.5718
11.8759	-19.0381
11.8813	3.3546
11.8867	16.4993
11.8921	2.7506
11.8975	32.5134
11.9029	-1.6661
11.9083	5.7166
11.9137	-7.9658
11.9191	-15.2432
11.9245	16.8794
11.9299	-13.8717
11.9353	24.7521
11.9407	27.3853
11.9461	1.6125
11.9515	4.2707
11.9569	-6.0486
11.9623	24.6966
11.9677	5.9265
11.9731	0.6292
11.9785	41.1414
11.9839	-32.6908
11.9893	-20.905
11.9947	46.0209
12.0001	38.5675
12.0055	-4.6072
12.0109	8.0695
12.0163	48.6752
12.0217	11.06
12.0271	-7.9816
12.0325	-3.8648
12.0379	-5.7394
12.0433	-34.3192
12.0487	-13.2431
12.0541	-41.2869
12.0595	-15.6143
12.0649	-0.632
12.0703	47.3281
12.0757	7.3056
12.0811	-27.1949
12.0865	-34.5319
12.0919	-9.7218
12.0973	-3.7039
12.1027	-7.7439
12.1081	14.1513
12.1135	-15.7043
12.1189	6.9248
12.1243	17.3287
12.1297	-12.6507
12.1351	-33.5661
12.1405	-3.5033
12.1459	-28.7665
12.1513	4.8335
12.1567	28.3583
12.1621	0.8735
12.1675	-20.6468
12.1729	30.4964
12.1783	62.3547
12.1837	16.3647
12.1891	-34.3864
12.1945	11.0302
12.1999	-3.3258
12.2053	-52.1891
12.2107	55.8421
12.2161	22.0239
12.2215	-24.7994
12.2269	-24.8124
12.2323	44.2795
12.2377	4.4108
12.2431	-1.2021
12.2485	-4.23
12.2539	19.4062
12.2593	-37.077
12.2647	-10.6419
12.2701	-9.6488
12.2755	-10.9081
12.2809	1.2199
12.2863	-40.926
12.2917	-4.8654
12.2971	6.2186
12.3025	33.2614
12.3079	13.8053
12.3133	-16.7047
12.3187	-39.9538
12.3241	-15.1676
12.3295	34.9929
12.3349	37.34
12.3403	-44.3415
12.3457	-41.1695
12.3511	-21.5811
12.3565	16.403
12.3619	-29.2825
12.3673	-71.6044
12.3727	-28.4934
12.3781	5.1401
12.3835	6.8732
12.3889	-4.2872
12.3943	-16.7052
12.3997	-15.9301
12.4051	14.3555
12.4105	28.5102
12.4159	7.9548
12.4213	22.6735
12.4267	6.3417
12.4321	26.7979
12.4375	-20.5414
12.4429	-34.0238
12.4483	-12.0762
12.4537	-23.3361
12.4591	9.6185
12.4645	-14.1572
12.4699	-21.5432
12.4753	1.9076
12.4807	18.3405
12.4861	-10.7012
12.4915	-21.5973
12.4969	3.9752
12.5023	-11.3314
12.5077	56.4793
12.5131	32.813
12.5185	44.2976
12.5239	12.1649
12.5293	23.9585
12.5347	66.5358
12.5401	81.1103
12.5455	43.1112
12.5509	55.4454
12.5563	41.1006
12.5617	-18.4761
12.5671	16.99
12.5725	24.4917
12.5779	25.6772
12.5833	74.4407
12.5887	21.2994
12.5941	19.6171
12.5995	35.56
12.6049	11.6521
12.6103	22.5657
12.6157	-2.3363
12.6211	34.8917
12.6265	80.5648
12.6319	33.7788
12.6373	56.2665
12.6427	59.5567
12.6481	124.9922
12.6535	148.8533
12.6589	90.3091
12.6643	62.8074
12.6697	50.4253
12.6751	75.9992
12.6805	120.1645
12.6859	135.4952
12.6913	138.5324
12.6967	78.428
12.7021	90.7759
[truncated: 80 more rows]
