# Supplementary material for: Improvement of Peak Integration in Capillary Electrophoresis: Reference Data Set No. 1
Source: Electrophoresis. 2026 Mar 11;47(4):276–94. doi: 10.1002/elps.70077 (PMC13084974; doi:10.1002/elps.70077)
Supplement: Supplementary file 2 — Supporting File 2: elps70077‐sup‐0002‐RawElectropherograms.zip. [file ELPS-47--s002.zip › Raw Electropherograms/com2-type1-sam6-R.csv]

1.9075	0
1.9129	0
1.9183	0
1.9237	0
1.9291	0
1.9345	0
1.9399	0
1.9453	0
1.9507	0
1.9561	0
1.9615	0
1.9669	0
1.9723	-145.9877
1.9777	-186.996
1.9831	-132.5711
1.9885	-16.4088
1.9939	459.7399
1.9993	640.2752
2.0047	422.9811
2.0101	125.1464
2.0155	487.3816
2.0209	561.5085
2.0263	536.7719
2.0317	495.9499
2.0371	435.3347
2.0425	446.0793
2.0479	442.8032
2.0533	405.1934
2.0587	350.1569
2.0641	371.5375
2.0695	399.2089
2.0749	384.5453
2.0803	337.217
2.0857	395.7657
2.0911	353.8839
2.0965	336.0894
2.1019	377.1279
2.1073	361.9979
2.1127	329.4044
2.1181	332.1056
2.1235	366.6312
2.1289	390.1919
2.1343	353.7282
2.1397	305.5687
2.1451	282.9117
2.1505	302.9892
2.1559	284.7376
2.1613	262.9125
2.1667	280.2945
2.1721	333.857
2.1775	285.3932
2.1829	241.2277
2.1883	233.2751
2.1937	255.1139
2.1991	259.2352
2.2045	282.4827
2.2099	269.2262
2.2153	216.7606
2.2207	171.6518
2.2261	207.6224
2.2315	200.5012
2.2369	169.2366
2.2423	184.6743
2.2477	247.5955
2.2531	230.7519
2.2585	172.221
2.2639	132.6921
2.2693	142.4219
2.2747	109.3944
2.2801	91.2579
2.2855	117.571
2.2909	139.5865
2.2963	105.0096
2.3017	115.9544
2.3071	167.4567
2.3125	160.8541
2.3179	139.4621
2.3233	115.1861
2.3287	84.585
2.3341	47.3347
2.3395	58.519
2.3449	49.6473
2.3503	33.1243
2.3557	29.3281
2.3611	16.3193
2.3665	54.8805
2.3719	92.0242
2.3773	87.1612
2.3827	49.8302
2.3881	78.0036
2.3935	70.9618
2.3989	25.6795
2.4043	39.9816
2.4097	35.9122
2.4151	36.3677
2.4205	48.7241
2.4259	70.6588
2.4313	94.3185
2.4367	98.4803
2.4421	87.0425
2.4475	63.4267
2.4529	15.6633
2.4583	26.2452
2.4637	25.9796
2.4691	-13.5109
2.4745	9.7783
2.4799	30.9228
2.4853	66.8343
2.4907	95.5223
2.4961	48.7962
2.5015	78.0654
2.5069	72.7904
2.5123	37.9762
2.5177	39.0386
2.5231	13.9198
2.5285	20.7834
2.5339	28.6398
2.5393	-1.4003
2.5447	-5.6384
2.5501	-3.1261
2.5555	27.6167
2.5609	77.6742
2.5663	42.5253
2.5717	50.3561
2.5771	29.4804
2.5825	-23.593
2.5879	-4.9525
2.5933	-4.4257
2.5987	-8.5179
2.6041	-1.7811
2.6095	23.9152
2.6149	18.305
2.6203	1.9099
2.6257	-10.5115
2.6311	-7.3568
2.6365	12.8855
2.6419	2.6135
2.6473	6.5413
2.6527	39.0136
2.6581	-12.447
2.6635	4.6131
2.6689	37.8606
2.6743	47.9237
2.6797	38.0385
2.6851	25.1685
2.6905	-1.9489
2.6959	-25.4015
2.7013	-10.5496
2.7067	-36.9979
2.7121	-46.4977
2.7175	-45.5559
2.7229	-50.651
2.7283	11.5433
2.7337	22.184
2.7391	-22.2802
2.7445	-72.6448
2.7499	12.6342
2.7553	26.3085
2.7607	-28.3876
2.7661	-77.1024
2.7715	32.6447
2.7769	42.3383
2.7823	8.9711
2.7877	-21.0927
2.7931	-25.8997
2.7985	-39.0049
2.8039	-44.9803
2.8093	-33.8424
2.8147	-6.258
2.8201	-19.6853
2.8255	-28.5436
2.8309	-41.2376
2.8363	-73.4947
2.8417	-110.2953
2.8471	-104.3386
2.8525	-91.6444
2.8579	-90.0945
2.8633	-69.7888
2.8687	-36.1766
2.8741	0.6278
2.8795	14.628
2.8849	-34.72
2.8903	-61.574
2.8957	-75.1956
2.9011	-86.1118
2.9065	-95.0948
2.9119	-56.6659
2.9173	-16.4821
2.9227	-4.5958
2.9281	-37.7643
2.9335	-80.617
2.9389	-71.4432
2.9443	-46.8349
2.9497	-40.5615
2.9551	-58.4234
2.9605	-62.8167
2.9659	-57.6264
2.9713	-48.5267
2.9767	-41.6741
2.9821	-51.1673
2.9875	-43.8696
2.9929	-28.7062
2.9983	-34.2649
3.0037	-31.845
3.0091	-53.9307
3.0145	-76.8363
3.0199	-66.6083
3.0253	-33.4098
3.0307	-23.336
3.0361	-43.6091
3.0415	-87.3451
3.0469	-117.0556
3.0523	-79.2795
3.0577	-48.4066
3.0631	-59.6371
3.0685	-90.1526
3.0739	-74.2387
3.0793	-68.0554
3.0847	-85.4756
3.0901	-105.7972
3.0955	-70.4144
3.1009	-72.5884
3.1063	-81.4172
3.1117	-48.4451
3.1171	-66.7363
3.1225	-93.3942
3.1279	-113.3151
3.1333	-115.3291
3.1387	-82.7667
3.1441	-57.5563
3.1495	-53.5473
3.1549	-74.1297
3.1603	-108.1858
3.1657	-100.3954
3.1711	-103.4229
3.1765	-115.3609
3.1819	-95.9684
3.1873	-86.9404
3.1927	-90.7935
3.1981	-95.7056
3.2035	-83.3697
3.2089	-37.8193
3.2143	4.3965
3.2197	40.6476
3.2251	72.9407
3.2305	93.3977
3.2359	63.7366
3.2413	42.2743
3.2467	61.1711
3.2521	97.6758
3.2575	104.7411
3.2629	111.2379
3.2683	124.8625
3.2737	130.2694
3.2791	100.4524
3.2845	68.3615
3.2899	53.679
3.2953	66.3881
3.3007	73.3738
3.3061	95.8918
3.3115	105.8111
3.3169	87.0643
3.3223	108.5995
3.3277	87.5937
3.3331	69.9824
3.3385	94.6309
3.3439	153.1524
3.3493	109.4364
3.3547	53.163
3.3601	32.5301
3.3655	50.6519
3.3709	69.0917
3.3763	46.9074
3.3817	31.2075
3.3871	86.6669
3.3925	54.0525
3.3979	35.1188
3.4033	33.7055
3.4087	27.6456
3.4141	6.0144
3.4195	35.3856
3.4249	75.0894
3.4303	80.3203
3.4357	24.4348
3.4411	-8.6576
3.4465	12.5866
3.4519	50.6915
3.4573	4.2484
3.4627	22.4686
3.4681	32.1856
3.4735	5.2577
3.4789	-47.8124
3.4843	-30.3801
3.4897	-11.6014
3.4951	15.5447
3.5005	63.2857
3.5059	51.7379
3.5113	19.1357
3.5167	33.9224
3.5221	100.7722
3.5275	65.5261
3.5329	74.3123
3.5383	71.0545
3.5437	46.5999
3.5491	67.1849
3.5545	52.1383
3.5599	37.6707
3.5653	46.3082
3.5707	80.129
3.5761	46.8117
3.5815	54.9848
3.5869	71.3697
3.5923	44.1576
3.5977	81.8207
3.6031	73.2159
3.6085	61.9033
3.6139	78.074
3.6193	44.4771
3.6247	53.0412
3.6301	61.3855
3.6355	52.039
3.6409	58.0808
3.6463	70.0579
3.6517	53.729
3.6571	29.8865
3.6625	50.1624
3.6679	26.7398
3.6733	32.1399
3.6787	49.8615
3.6841	40.6059
3.6895	46.2012
3.6949	60.1732
3.7003	76.2545
3.7057	79.538
3.7111	33.0076
3.7165	69.8915
3.7219	56.5152
3.7273	-23.7315
3.7327	38.0836
3.7381	73.9908
3.7435	77.7339
3.7489	66.0882
3.7543	60.829
3.7597	35.2113
3.7651	35.4465
3.7705	41.9086
3.7759	22.3832
3.7813	54.1473
3.7867	50.3844
3.7921	32.5544
3.7975	27.6546
3.8029	-1.5725
3.8083	-19.342
3.8137	-18.6109
3.8191	0.9251
3.8245	28.2647
3.8299	7.1978
3.8353	-21.0071
3.8407	-32.9653
3.8461	-29.4857
3.8515	-81.7244
3.8569	-79.4148
3.8623	-20.3296
3.8677	39.9529
3.8731	22.2726
3.8785	-12.6757
3.8839	-44.2831
3.8893	-57.8684
3.8947	-20.3659
3.9001	-18.3591
3.9055	-23.3935
3.9109	-14.4751
3.9163	-15.1479
3.9217	0.1999
3.9271	33.6199
3.9325	58.5609
3.9379	19.6699
3.9433	-9.6772
3.9487	-6.486
3.9541	16.2039
3.9595	37.559
3.9649	101.7486
3.9703	85.6526
3.9757	52.6486
3.9811	99.2338
3.9865	207.9882
3.9919	372.0195
3.9973	579.3511
4.0027	869.9068
4.0081	1394.7281
4.0135	2219.4656
4.0189	3264.6552
4.0243	4456.6431
4.0297	5698.7525
4.0351	6974.9813
4.0405	8239.2128
4.0459	9214.0702
4.0513	9444.4956
4.0567	9182.154
4.0621	8722.585
4.0675	7934.2315
4.0729	6655.1921
4.0783	5555.2664
4.0837	4404.8886
4.0891	3253.066
4.0945	2232.0831
4.0999	1538.6671
4.1053	1056.661
4.1107	669.1526
4.1161	370.087
4.1215	261.624
4.1269	178.3485
4.1323	147.2343
4.1377	142.6913
4.1431	96.2106
4.1485	61.7474
4.1539	22.9841
4.1593	-2.4926
4.1647	9.9751
4.1701	24.1036
4.1755	28.6957
4.1809	29.8823
4.1863	23.7544
4.1917	-25.9566
4.1971	-32.1257
4.2025	-20.0888
4.2079	-4.4543
4.2133	28.8789
4.2187	35.2703
4.2241	31.4476
4.2295	27.8957
4.2349	27.7954
4.2403	23.0346
4.2457	20.8734
4.2511	27.5252
4.2565	38.2883
4.2619	-9.7701
4.2673	3.796
4.2727	16.5059
4.2781	-28.6262
4.2835	-26.1888
4.2889	-5.6255
4.2943	-2.7155
4.2997	-18.7492
4.3051	1.2547
4.3105	-8.3849
4.3159	-1.9082
4.3213	6.666
4.3267	-46.7405
4.3321	-18.74
4.3375	16.4048
4.3429	31.5845
4.3483	24.0789
4.3537	2.9281
4.3591	-24.6009
4.3645	-22.7928
4.3699	20.1467
4.3753	-11.1949
4.3807	-27.2927
4.3861	-30.0761
4.3915	-23.4742
4.3969	7.1067
4.4023	-20.6583
4.4077	-21.5877
4.4131	5.002
4.4185	-29.8688
4.4239	-10.3193
4.4293	10.2089
4.4347	2.4575
4.4401	-37.5183
4.4455	-21.0001
4.4509	-7.816
4.4563	-8.7159
4.4617	-15.4597
4.4671	-2.984
4.4725	32.3625
4.4779	39.8082
4.4833	-4.7739
4.4887	-40.8695
4.4941	-18.1274
4.4995	1.5225
4.5049	-15.4102
4.5103	-60.121
4.5157	-47.4736
4.5211	-20.5978
4.5265	0.8638
4.5319	10.165
4.5373	-11.2696
4.5427	-46.963
4.5481	-58.084
4.5535	-15.1077
4.5589	8.748
4.5643	-8.7218
4.5697	-32.4266
4.5751	-34.4022
4.5805	-21.5441
4.5859	14.0116
4.5913	18.797
4.5967	-16.5761
4.6021	-33.0454
4.6075	-4.6906
4.6129	-17.2695
4.6183	-47.9353
4.6237	-7.5867
4.6291	4.5021
4.6345	7.3686
4.6399	-2.8933
4.6453	-29.6684
4.6507	-10.3341
4.6561	-24.4959
4.6615	-29.2456
4.6669	5.0256
4.6723	-5.5635
4.6777	-21.3824
4.6831	-43.7714
4.6885	-62.3298
4.6939	-36.4307
4.6993	13.0451
4.7047	5.2882
4.7101	-34.9736
4.7155	-10.7805
4.7209	-33.9983
4.7263	-35.3065
4.7317	-11.0657
4.7371	14.4184
4.7425	23.2089
4.7479	1.037
4.7533	-21.55
4.7587	-20.1505
4.7641	-19.2622
4.7695	13.4421
4.7749	41.2611
4.7803	39.9865
4.7857	19.6935
4.7911	26.1914
4.7965	20.6993
4.8019	0.097
4.8073	-3.6224
4.8127	1.7826
4.8181	5.8747
4.8235	9.3654
4.8289	13.1457
4.8343	-9.7296
4.8397	-25.2825
4.8451	-32.8124
4.8505	-43.6104
4.8559	-78.1323
4.8613	-67.0017
4.8667	-44.5367
4.8721	-34.7551
4.8775	-18.5029
4.8829	23.4202
4.8883	43.719
4.8937	26.5372
4.8991	-4.3696
4.9045	27.8042
4.9099	31.7063
4.9153	9.025
4.9207	6.2742
4.9261	4.1041
4.9315	-4.7138
4.9369	-6.3266
4.9423	10.261
4.9477	14.1821
4.9531	4.2815
4.9585	-13.4765
4.9639	-28.0812
4.9693	-17.2868
4.9747	-32.3048
4.9801	-19.9953
4.9855	13.2739
4.9909	-12.4902
4.9963	5.1571
5.0017	-6.1619
5.0071	-30.2324
5.0125	-7.4696
5.0179	-38.4702
5.0233	-22.5762
5.0287	13.1639
5.0341	11.5665
5.0395	-14.9674
5.0449	0.7664
5.0503	12.1762
5.0557	-6.9804
5.0611	13.8175
5.0665	14.6723
5.0719	-1.813
5.0773	-15.3113
5.0827	5.245
5.0881	-51.6948
5.0935	-22.3369
5.0989	49.3819
5.1043	-9.0983
5.1097	-25.3372
5.1151	1.8603
5.1205	27.198
5.1259	9.1466
5.1313	11.4936
5.1367	-5.1134
5.1421	-20.0469
5.1475	-15.4448
5.1529	-16.7926
5.1583	-20.0352
5.1637	-6.7674
5.1691	15.5575
5.1745	-0.2026
5.1799	9.8478
5.1853	11.9146
5.1907	-1.0413
5.1961	-6.3413
5.2015	46.444
5.2069	50.811
5.2123	20.897
5.2177	8.4677
5.2231	-10.2284
5.2285	-10.1574
5.2339	-8.4913
5.2393	-22.4082
5.2447	-37.3445
5.2501	-20.4065
5.2555	13.8502
5.2609	34.7135
5.2663	-8.3
5.2717	8.3962
5.2771	18.9743
5.2825	4.7517
5.2879	-3.3166
5.2933	4.5425
5.2987	11.7857
5.3041	22.3516
5.3095	40.3888
5.3149	8.5414
5.3203	-22.038
5.3257	-41.7344
5.3311	-44.4622
5.3365	-4.6269
5.3419	-6.8177
5.3473	-28.2177
5.3527	-31.9322
5.3581	17.8263
5.3635	-19.8381
5.3689	-52.4897
5.3743	-39.0273
5.3797	-4.284
5.3851	-23.5488
5.3905	-30.1923
5.3959	-13.4095
5.4013	3.2208
5.4067	-23.3471
5.4121	-6.6301
5.4175	13.9223
5.4229	-7.8823
5.4283	5.7771
5.4337	-2.1598
5.4391	-31.8545
5.4445	-60.7459
5.4499	-32.8896
5.4553	-10.0638
5.4607	-6.3911
5.4661	-14.9774
5.4715	-9.7155
5.4769	8.8533
5.4823	27.7975
5.4877	28.3406
5.4931	-3.9855
5.4985	12.5258
5.5039	17.9666
5.5093	6.224
5.5147	-14.2801
5.5201	-43.4762
5.5255	-25.9052
5.5309	-9.4463
5.5363	-23.5057
5.5417	-13.9233
5.5471	-17.2015
5.5525	-28.6671
5.5579	-37.7258
5.5633	-27.9614
5.5687	7.5736
5.5741	-3.2849
5.5795	-37.4588
5.5849	-14.1431
5.5903	8.9177
5.5957	-0.246
5.6011	-7.1779
5.6065	22.2
5.6119	-5.6193
5.6173	-15.6565
5.6227	-16.1036
5.6281	-26.4288
5.6335	-48.9585
5.6389	-45.1143
5.6443	-40.7258
5.6497	-45.6938
5.6551	-38.4417
5.6605	-17.062
5.6659	6.5642
5.6713	11.92
5.6767	-26.4932
5.6821	-52.4491
5.6875	-55.8673
5.6929	-26.9824
5.6983	31.6791
5.7037	20.298
5.7091	-8.7346
5.7145	-10.5606
5.7199	21.7148
5.7253	-15.401
5.7307	-9.494
5.7361	-2.4073
5.7415	-11.1796
5.7469	16.5972
5.7523	40.6619
5.7577	30.734
5.7631	3.5234
5.7685	12.2898
5.7739	15.0755
5.7793	14.1855
5.7847	8.6334
5.7901	-1.4573
5.7955	9.7148
5.8009	1.8543
5.8063	-10.9962
5.8117	-7.7486
5.8171	7.5523
5.8225	15.0788
5.8279	-0.7245
5.8333	-24.1267
5.8387	19.5452
5.8441	27.1026
5.8495	30.3871
5.8549	48.5978
5.8603	76.8051
5.8657	67.4208
5.8711	61.6986
5.8765	60.1188
5.8819	47.3838
5.8873	59.9626
5.8927	84.4434
5.8981	80.2582
5.9035	36.2843
5.9089	93.4408
5.9143	86.8621
5.9197	76.6706
5.9251	100.7901
5.9305	80.0632
5.9359	70.3481
5.9413	72.0435
5.9467	73.0002
5.9521	51.8577
5.9575	25.0129
5.9629	10.8692
5.9683	5.3946
5.9737	-3.7933
5.9791	4.088
5.9845	21.1778
5.9899	41.0691
5.9953	53.9992
6.0007	35.754
6.0061	62.9209
6.0115	91.27
6.0169	82.18
6.0223	59.3028
6.0277	64.4051
6.0331	66.0717
6.0385	42.3494
6.0439	-3.5174
6.0493	42.0162
6.0547	75.5698
6.0601	110.3216
6.0655	233.5584
6.0709	365.5666
6.0763	694.9338
6.0817	1211.9214
6.0871	1887.6509
6.0925	2797.1394
6.0979	3856.2638
6.1033	4933.656
6.1087	5972.4728
6.1141	7091.3631
6.1195	8020.627
6.1249	8721.8899
6.1303	9267.4882
6.1357	9853.0723
6.1411	9960.9041
6.1465	9792.0694
6.1519	8847.7547
6.1573	7331.8313
6.1627	5529.6531
6.1681	3685.1169
6.1735	2175.3608
6.1789	1186.9687
6.1843	595.4031
6.1897	228.9438
6.1951	109.7786
6.2005	69.243
6.2059	27.162
6.2113	29.8951
6.2167	39.8976
6.2221	50.241
6.2275	28.364
6.2329	39.2204
6.2383	-10.4467
6.2437	35.7359
6.2491	-17.5703
6.2545	48.0115
6.2599	19.164
6.2653	19.115
6.2707	60.54
6.2761	69.5234
6.2815	107.6201
6.2869	71.8484
6.2923	55.9636
6.2977	38.3869
6.3031	14.0447
6.3085	3.5633
6.3139	-4.0886
6.3193	-1.3978
6.3247	3.9829
6.3301	-1.0915
6.3355	-1.9968
6.3409	-19.2162
6.3463	-15.7201
6.3517	-11.4534
6.3571	-1.7741
6.3625	24.4023
6.3679	-19.303
6.3733	-19.247
6.3787	-37.2004
6.3841	-39.3706
6.3895	-29.5905
6.3949	-27.8937
6.4003	-6.1244
6.4057	-34.5248
6.4111	-6.4764
6.4165	-10.1079
6.4219	6.8846
6.4273	-32.2418
6.4327	-2.8199
6.4381	-7.1692
6.4435	-33.5869
6.4489	2.2808
6.4543	-13.3876
6.4597	-46.7737
6.4651	-37.2632
6.4705	-49.3475
6.4759	-26.173
6.4813	-48.7688
6.4867	-74.8193
6.4921	-30.2409
6.4975	-36.1966
6.5029	-22.647
6.5083	4.8305
6.5137	-1.964
6.5191	-2.0451
6.5245	-41.6308
6.5299	-13.3504
6.5353	8.4593
6.5407	-25.9868
6.5461	-43.289
6.5515	-19.6508
6.5569	-7.516
6.5623	-22.8382
6.5677	-17.342
6.5731	-2.9976
6.5785	-20.0842
6.5839	-45.9238
6.5893	-40.8413
6.5947	-8.9275
6.6001	2.8425
6.6055	-3.9161
6.6109	-9.5422
6.6163	-28.8057
6.6217	-40.8643
6.6271	-32.4777
6.6325	-34.5275
6.6379	-34.0999
6.6433	24.7481
6.6487	25.7577
6.6541	-21.5335
6.6595	8.7247
6.6649	37.7591
6.6703	22.4373
6.6757	12.5054
6.6811	-9.6646
6.6865	7.5053
6.6919	-12.8219
6.6973	-28.2155
6.7027	-4.5156
6.7081	40.19
6.7135	38.6144
6.7189	11.543
6.7243	15.3633
6.7297	36.1012
6.7351	44.2168
6.7405	24.4885
6.7459	49.5788
6.7513	35.8058
6.7567	17.1973
6.7621	30.9241
6.7675	6.1768
6.7729	64.0182
6.7783	60.7241
6.7837	46.6274
6.7891	44.5777
6.7945	50.938
6.7999	74.9219
6.8053	54.1933
6.8107	70.7941
6.8161	111.0982
6.8215	104.2974
6.8269	98.5521
6.8323	84.7946
6.8377	81.7895
6.8431	148.0613
6.8485	146.155
6.8539	183.0394
6.8593	146.0206
6.8647	161.8777
6.8701	150.9444
6.8755	167.6001
6.8809	178.9998
6.8863	177.5768
6.8917	273.666
6.8971	273.0988
6.9025	277.2624
6.9079	277.6932
6.9133	292.4136
6.9187	379.4742
6.9241	389.6474
6.9295	386.6675
6.9349	405.7663
6.9403	375.0731
6.9457	287.7544
6.9511	276.6563
6.9565	268.1588
6.9619	270.6989
6.9673	286.4341
6.9727	225.7433
6.9781	210.6463
6.9835	274.9049
6.9889	291.7226
6.9943	299.0969
6.9997	315.3737
7.0051	311.3468
7.0105	286.8979
7.0159	331.1178
7.0213	350.1029
7.0267	318.3824
7.0321	320.4486
7.0375	350.6196
7.0429	413.8983
7.0483	455.414
7.0537	405.2265
7.0591	498.4127
7.0645	558.2589
7.0699	697.319
7.0753	791.7795
7.0807	963.7306
7.0861	1082.0065
7.0915	1105.4629
7.0969	1130.5416
7.1023	1228.5909
7.1077	1276.5527
7.1131	1376.5674
7.1185	1571.7948
7.1239	1821.8045
7.1293	2116.1545
7.1347	2246.3336
7.1401	2259.5122
7.1455	2183.9334
7.1509	1931.4191
7.1563	1758.4715
7.1617	1525.373
7.1671	1280.8516
7.1725	1187.8322
7.1779	1169.1758
7.1833	1279.8825
7.1887	1336.3661
7.1941	1417.4243
7.1995	1427.6742
7.2049	1432.9647
7.2103	1446.6633
7.2157	1504.3648
7.2211	1544.2664
7.2265	1606.0756
7.2319	1765.056
7.2373	1981.297
7.2427	2361.7989
7.2481	2931.8143
7.2535	3659.6997
7.2589	4437.325
7.2643	5166.5589
7.2697	5734.0475
7.2751	6213.1976
7.2805	6609.4564
7.2859	7021.7663
7.2913	7928.6738
7.2967	8900.6975
7.3021	9883.0771
7.3075	10617.7496
7.3129	10897.3546
7.3183	10795.2467
7.3237	9952.896
7.3291	8748.6443
7.3345	6988.9465
7.3399	5278.1733
7.3453	3928.8296
7.3507	3132.719
7.3561	2805.304
7.3615	2773.4972
7.3669	2956.5084
7.3723	3355.5341
7.3777	3896.2415
7.3831	4393.9215
7.3885	4689.7427
7.3939	4789.6809
7.3993	4680.0285
7.4047	4569.876
7.4101	4363.9478
7.4155	4306.3061
7.4209	4423.0159
7.4263	4722.1811
7.4317	5171.2226
7.4371	5841.673
7.4425	6805.8309
7.4479	7656.6368
7.4533	8526.8298
7.4587	9255.2012
7.4641	10309.3246
7.4695	12226.5176
7.4749	15495.0703
7.4803	19936.8373
7.4857	25683.5397
7.4911	31845.2628
7.4965	36620.1753
7.5019	40726.6525
7.5073	42822.2439
7.5127	43018.5009
7.5181	42354.771
7.5235	37633.2071
7.5289	28753.5432
7.5343	17052.7067
7.5397	7753.6234
7.5451	3181.6481
7.5505	1602.6061
7.5559	1127.4556
7.5613	854.2606
7.5667	674.4066
7.5721	588.5258
7.5775	493.4907
7.5829	480.1943
7.5883	425.9797
7.5937	452.3038
7.5991	468.7759
7.6045	509.2946
7.6099	578.9011
7.6153	678.9136
7.6207	802.3784
7.6261	924.1711
7.6315	1135.6783
7.6369	1342.3305
7.6423	1417.825
7.6477	1533.4031
7.6531	1542.1721
7.6585	1459.319
7.6639	1314.9858
7.6693	1282.3907
7.6747	1215.7033
7.6801	1193.8301
7.6855	1315.4663
7.6909	1649.1422
7.6963	1971.3078
7.7017	2299.5863
7.7071	2515.5236
7.7125	2523.4502
7.7179	2369.3253
7.7233	1949.3829
7.7287	1411.1356
7.7341	928.6578
7.7395	483.7754
7.7449	210.6193
7.7503	118.6415
7.7557	108.2457
7.7611	95.061
7.7665	77.03
7.7719	90.4811
7.7773	62.8013
7.7827	72.6223
7.7881	93.4067
7.7935	97.4468
7.7989	95.0315
7.8043	94.9037
7.8097	66.427
7.8151	31.6188
7.8205	15.5738
7.8259	18.6435
7.8313	63.3859
7.8367	28.7002
7.8421	16.5624
7.8475	47.0891
7.8529	50.4856
7.8583	18.6368
7.8637	12.2216
7.8691	23.2661
7.8745	-12.5886
7.8799	28.92
7.8853	-3.8912
7.8907	10.2662
7.8961	27.5745
7.9015	-23.562
7.9069	-21.8643
7.9123	7.4794
7.9177	40.6291
7.9231	0.0188
7.9285	-1.6495
7.9339	-29.4791
7.9393	-28.1893
7.9447	-1.0897
7.9501	-36.5658
7.9555	19.6153
7.9609	28.4062
7.9663	15.4327
7.9717	8.6127
7.9771	-15.052
7.9825	-12.0848
7.9879	4.4426
7.9933	-15.8119
7.9987	-22.8301
8.0041	-36.7517
8.0095	-36.6437
8.0149	-32.493
8.0203	5.8345
8.0257	-56.5231
8.0311	-21.3739
8.0365	-16.7431
8.0419	-34.9631
8.0473	-43.6537
8.0527	-9.8661
8.0581	-1.1448
8.0635	-30.0131
8.0689	-28.2745
8.0743	-1.0836
8.0797	4.234
8.0851	-1.9263
8.0905	-18.1236
8.0959	-16.4777
8.1013	-10.9816
8.1067	-20.764
8.1121	-9.9729
8.1175	-5.8203
8.1229	-0.8621
8.1283	2.1536
8.1337	-3.667
8.1391	-39.3345
8.1445	-66.6387
8.1499	-36.8216
8.1553	-21.6476
8.1607	-16.5824
8.1661	-48.7777
8.1715	-10.083
8.1769	-27.537
8.1823	-2.2181
8.1877	-40.2693
8.1931	-17.7797
8.1985	-3.531
8.2039	-5.5407
8.2093	-20.8762
8.2147	-5.5331
8.2201	-15.6825
8.2255	-16.2224
8.2309	-23.5473
8.2363	-35.2922
8.2417	-48.5609
8.2471	-43.0147
8.2525	-41.405
8.2579	-30.1475
8.2633	-8.1319
8.2687	5.7624
8.2741	-34.2933
8.2795	-5.8162
8.2849	6.1918
8.2903	-4.8541
8.2957	14.9239
8.3011	9.4515
8.3065	-5.3164
8.3119	-11.4999
8.3173	-17.9335
8.3227	-25.3693
8.3281	-25.16
8.3335	43.0388
8.3389	55.3769
8.3443	64.4127
8.3497	48.3024
8.3551	-5.4566
8.3605	-18.5736
8.3659	-18.7086
8.3713	34.7679
8.3767	0.0913
8.3821	32.1393
8.3875	38.9304
8.3929	40.998
8.3983	23.4498
8.4037	-27.2163
8.4091	11.6454
8.4145	15.5027
8.4199	17.5484
8.4253	3.8698
8.4307	21.0405
8.4361	50.3742
8.4415	23.8259
8.4469	51.8361
8.4523	34.6643
8.4577	-4.5105
8.4631	21.6088
8.4685	53.3112
8.4739	58.839
8.4793	44.6717
8.4847	82.5336
8.4901	91.2273
8.4955	65.1893
8.5009	54.5482
8.5063	45.0618
8.5117	45.3539
8.5171	85.461
8.5225	66.9076
8.5279	77.0927
8.5333	128.742
8.5387	119.6657
8.5441	120.1701
8.5495	178.5882
8.5549	205.6354
8.5603	198.4929
8.5657	210.2778
8.5711	222.0063
8.5765	206.7552
8.5819	215.8568
8.5873	272.3275
8.5927	294.8598
8.5981	376.2692
8.6035	436.6701
8.6089	439.5139
8.6143	464.2795
8.6197	488.1117
8.6251	506.5544
8.6305	518.0734
8.6359	542.5755
8.6413	576.3989
8.6467	667.2969
8.6521	826.8718
8.6575	899.9567
8.6629	923.4974
8.6683	953.048
8.6737	994.7259
8.6791	1034.1594
8.6845	1164.5067
8.6899	1380.7461
8.6953	1545.1506
8.7007	1774.287
8.7061	1980.6188
8.7115	2155.9365
8.7169	2345.7898
8.7223	2574.3803
8.7277	2716.2498
8.7331	2794.2524
8.7385	2965.7089
8.7439	3300.2323
8.7493	3857.8146
8.7547	4432.6924
8.7601	4881.9995
8.7655	5575.7493
8.7709	6053.8218
8.7763	6318.0861
8.7817	6596.4374
8.7871	7001.5887
8.7925	7970.6246
8.7979	8915.9228
8.8033	10302.6538
8.8087	12582.3414
8.8141	14799.4429
8.8195	15742.6468
8.8249	15220.6942
8.8303	13651.4969
8.8357	12524.6972
8.8411	12275.9657
8.8465	12769.8781
8.8519	15504.4215
8.8573	22438.9492
8.8627	31833.8533
8.8681	39066.3844
8.8735	40556.2796
8.8789	35838.2565
8.8843	26214.3213
8.8897	15799.9297
8.8951	8200.0836
8.9005	4148.8373
8.9059	2247.9645
8.9113	1562.0118
8.9167	1244.0492
8.9221	1145.1545
8.9275	1038.2464
8.9329	924.5896
8.9383	850.8283
8.9437	854.0121
8.9491	817.7882
8.9545	766.3251
8.9599	759.312
8.9653	745.5356
8.9707	737.5332
8.9761	715.7087
8.9815	709.943
8.9869	748.5925
8.9923	736.1106
8.9977	744.395
9.0031	695.0725
9.0085	712.3795
9.0139	741.224
9.0193	827.7307
9.0247	1069.7433
9.0301	1322.442
9.0355	1697.3311
9.0409	2148.4376
9.0463	2709.2695
9.0517	3175.9902
9.0571	3614.7066
9.0625	3897.7961
9.0679	3930.3302
9.0733	3619.6744
9.0787	2859.7574
9.0841	1956.5039
9.0895	1220.0957
9.0949	695.0505
9.1003	407.5549
9.1057	337.2141
9.1111	227.7941
9.1165	230.2198
9.1219	233.8386
9.1273	333.828
9.1327	481.219
9.1381	633.6126
9.1435	804.1058
9.1489	812.9154
9.1543	734.7576
9.1597	520.5796
9.1651	356.7792
9.1705	190.1458
9.1759	79.5513
9.1813	35.2338
9.1867	17.885
9.1921	9.9905
9.1975	30.0355
9.2029	12.3548
9.2083	8.8203
9.2137	-28.2004
9.2191	-10.8773
9.2245	14.7075
9.2299	-4.614
9.2353	-49.6088
9.2407	-22.625
9.2461	-28.275
9.2515	-16.5858
9.2569	1.0913
9.2623	-12.9009
9.2677	-7.1721
9.2731	21.3694
9.2785	18.287
9.2839	-3.036
9.2893	0.9037
9.2947	-22.2634
9.3001	-21.9197
9.3055	22.0157
9.3109	0.1521
9.3163	-19.5811
9.3217	-15.289
9.3271	-9.3753
9.3325	9.3325
9.3379	18.0267
9.3433	32.2487
9.3487	47.9891
9.3541	29.118
9.3595	42.9113
9.3649	-9.0565
9.3703	-33.2893
9.3757	-7.9294
9.3811	3.2154
9.3865	7.2206
9.3919	56.4628
9.3973	63.6809
9.4027	27.3017
9.4081	0.9384
9.4135	-28.8135
9.4189	-30.9519
9.4243	-3.5992
9.4297	3.9712
9.4351	-20.8298
9.4405	-20.3348
9.4459	35.2202
9.4513	9.699
9.4567	-6.6058
9.4621	15.0541
9.4675	-22.9638
9.4729	-7.4981
9.4783	20.3241
9.4837	35.5168
9.4891	19.8114
9.4945	10.4595
9.4999	1.573
9.5053	6.4476
9.5107	37.6771
9.5161	-14.3883
9.5215	13.2874
9.5269	7.3016
9.5323	-0.7377
9.5377	-7.0665
9.5431	35.1991
9.5485	3.4344
9.5539	-48.0385
9.5593	-23.4145
9.5647	-13.4299
9.5701	-2.6341
9.5755	4.5319
9.5809	-3.3285
9.5863	-4.5432
9.5917	13.2337
9.5971	16.4608
9.6025	-5.7663
9.6079	-36.7909
9.6133	-39.853
9.6187	14.7967
9.6241	-4.0755
9.6295	-20.8983
9.6349	17.6044
9.6403	-9.5975
9.6457	-67.5673
9.6511	-42.1394
9.6565	4.4229
9.6619	3.2554
9.6673	-20.0848
9.6727	-65.2332
9.6781	-30.4444
9.6835	-19.6707
9.6889	-32.1328
9.6943	-25.857
9.6997	-6.8781
9.7051	-12.6388
9.7105	-12.1114
9.7159	-20.2484
9.7213	1.2865
9.7267	-26.9649
9.7321	-9.1626
9.7375	-13.7635
9.7429	-38.0384
9.7483	-17.7133
9.7537	-4.1415
9.7591	-3.7244
9.7645	-19.9991
9.7699	-0.1487
9.7753	-30.6509
9.7807	0.4419
9.7861	-7.3194
9.7915	-2.7626
9.7969	21.2764
9.8023	-1.8999
9.8077	-17.5868
9.8131	-10.039
9.8185	-20.836
9.8239	-13.3918
9.8293	-2.2304
9.8347	-0.0654
9.8401	10.2722
9.8455	25.8949
9.8509	2.8596
9.8563	34.7854
9.8617	12.624
9.8671	-19.274
9.8725	6.7819
9.8779	27.6559
9.8833	14.1473
9.8887	6.9235
9.8941	13.3663
9.8995	-0.2085
9.9049	-9.0013
9.9103	-15.7276
9.9157	-14.4975
9.9211	9.3616
9.9265	17.4169
9.9319	-19.9879
9.9373	5.7747
9.9427	-9.5677
9.9481	-4.2463
9.9535	-21.3267
9.9589	-44.2753
9.9643	3.9785
9.9697	14.2948
9.9751	-7.1959
9.9805	-7.3995
9.9859	20.2426
9.9913	20.861
9.9967	-3.3299
10.0021	6.7515
10.0075	33.124
10.0129	13.9592
10.0183	9.4378
10.0237	21.7626
10.0291	18.2066
10.0345	35.2276
10.0399	70.5474
10.0453	54.5889
10.0507	47.9202
10.0561	49.7971
10.0615	42.9962
10.0669	70.8365
10.0723	15.3887
10.0777	-11.4055
10.0831	14.9796
10.0885	41.1155
10.0939	19.313
10.0993	13.8563
10.1047	75.5244
10.1101	83.7733
10.1155	142.4683
10.1209	233.7199
10.1263	457.9742
10.1317	781.9203
10.1371	1427.3446
10.1425	2313.4628
10.1479	3415.7238
10.1533	4689.2285
10.1587	5904.4529
10.1641	6859.9187
10.1695	7416.5005
10.1749	7148.1553
10.1803	6301.6764
10.1857	5138.7384
10.1911	3807.2968
10.1965	2656.3077
10.2019	1714.8944
10.2073	1038.1474
10.2127	602.1775
10.2181	349.8295
10.2235	160.399
10.2289	48.903
10.2343	47.8576
10.2397	3.3964
10.2451	9.0311
10.2505	54.1544
10.2559	17.3333
10.2613	-6.9322
10.2667	-24.5418
10.2721	19.6382
10.2775	39.1116
10.2829	34.2477
10.2883	36.4099
10.2937	15.9675
10.2991	-0.7744
10.3045	29.851
10.3099	3.3718
10.3153	-17.6103
10.3207	7.8055
10.3261	-8.2482
10.3315	14.0368
10.3369	10.7453
10.3423	0.1935
10.3477	9.0207
10.3531	14.0322
10.3585	4.8056
10.3639	3.7237
10.3693	-1.5553
10.3747	-39.0536
10.3801	-15.049
10.3855	6.1839
10.3909	26.2967
10.3963	23.7167
10.4017	38.4865
10.4071	-7.1832
10.4125	11.2327
10.4179	-11.3208
10.4233	-25.617
10.4287	-22.1442
10.4341	-19.614
10.4395	-41.4715
10.4449	-0.5332
10.4503	-8.1488
10.4557	0.1932
10.4611	21.2443
10.4665	18.0043
10.4719	14.857
10.4773	18.6178
10.4827	28.9245
10.4881	-10.3859
10.4935	-26.1197
10.4989	-17.511
10.5043	10.7356
10.5097	-4.9972
10.5151	-13.3599
10.5205	-39.2503
10.5259	-37.0994
10.5313	-1.3033
10.5367	16.9609
10.5421	36.6841
10.5475	26.0045
10.5529	-10.7259
10.5583	-28.2056
10.5637	-2.8891
10.5691	-16.9393
10.5745	-4.704
10.5799	-5.4754
10.5853	-3.748
10.5907	24.3979
10.5961	28.9284
10.6015	-23.3118
10.6069	-14.927
10.6123	12.3698
10.6177	3.8151
10.6231	5.7047
10.6285	17.0497
10.6339	-9.4288
10.6393	-24.667
10.6447	-25.1294
10.6501	-52.7055
10.6555	-22.3759
10.6609	-19.7771
10.6663	18.8361
10.6717	-32.5459
10.6771	-2.0193
10.6825	20.2778
10.6879	20.5635
10.6933	-5.3806
10.6987	-15.911
10.7041	51.4178
10.7095	56.6159
10.7149	71.1785
10.7203	-12.4554
10.7257	-80.0147
10.7311	-32.6275
10.7365	10.6312
10.7419	17.2904
10.7473	-26.5761
10.7527	-16.7649
10.7581	45.8948
10.7635	10.241
10.7689	36.5944
10.7743	7.9535
10.7797	-9.5417
10.7851	4.5497
10.7905	-4.5691
10.7959	7.89
10.8013	-20.7019
10.8067	-5.0002
10.8121	-18.2034
10.8175	-4.0997
10.8229	-16.6353
10.8283	-32.2044
10.8337	13.4165
10.8391	-22.7033
10.8445	2.665
10.8499	-3.9287
10.8553	-3.6616
10.8607	-6.8823
10.8661	-19.3551
10.8715	1.2249
10.8769	37.4163
10.8823	32.9549
10.8877	36.6921
10.8931	-20.3113
10.8985	-11.5926
10.9039	3.449
10.9093	-16.5454
10.9147	17.1788
10.9201	33.2637
10.9255	-13.9595
10.9309	-45.0534
10.9363	10.1647
10.9417	7.5642
10.9471	33.3839
10.9525	54.86
10.9579	24.1815
10.9633	13.7823
10.9687	11.94
10.9741	-23.115
10.9795	-28.539
10.9849	4.9255
10.9903	10.6217
10.9957	-4.5692
11.0011	-1.7461
11.0065	-9.4075
11.0119	-40.2526
11.0173	-3.7488
11.0227	-0.9793
11.0281	0.3514
11.0335	14.2482
11.0389	-8.1265
11.0443	21.7067
11.0497	-6.6999
11.0551	-6.4601
11.0605	-4.6687
11.0659	19.9845
11.0713	24.1657
11.0767	-10.9436
11.0821	15.6432
11.0875	-6.218
11.0929	-8.8353
11.0983	6.0202
11.1037	-13.6069
11.1091	-23.941
11.1145	-8.4314
11.1199	-6.4394
11.1253	13.2801
11.1307	-6.1796
11.1361	-2.5057
11.1415	-4.6112
11.1469	1.3215
11.1523	23.6769
11.1577	32.3911
11.1631	-3.0441
11.1685	11.4864
11.1739	3.9107
11.1793	-4.553
11.1847	3.6546
11.1901	-24.5384
11.1955	-44.9356
11.2009	-35.3481
11.2063	-39.7663
11.2117	1.4708
11.2171	-27.3287
11.2225	-7.6425
11.2279	-34.7854
11.2333	-8.9153
11.2387	21.1512
11.2441	10.3987
11.2495	18.5902
11.2549	-7.2675
11.2603	-24.7289
11.2657	20.2234
11.2711	-0.5777
11.2765	-22.5875
11.2819	-28.1602
11.2873	-16.2712
11.2927	-2.5329
11.2981	-11.274
11.3035	-2.2651
11.3089	6.8612
11.3143	10.0301
11.3197	-0.8689
11.3251	11.0247
11.3305	14.8833
11.3359	3.6805
11.3413	-2.3649
11.3467	-18.1383
11.3521	10.4762
11.3575	28.3919
11.3629	34.5765
11.3683	13.1515
11.3737	10.2331
11.3791	10.8317
11.3845	5.1393
11.3899	-29.2751
11.3953	-22.6088
11.4007	-27.4036
11.4061	-28.3778
11.4115	-16.071
11.4169	-7.4701
11.4223	-9.1562
11.4277	-10.3236
11.4331	7.7063
11.4385	41.1831
11.4439	64.9522
11.4493	28.9643
11.4547	28.7543
11.4601	5.1133
11.4655	-12.7825
11.4709	8.0106
11.4763	30.8149
11.4817	25.6354
11.4871	11.7346
11.4925	49.569
11.4979	8.8637
11.5033	7.3226
11.5087	23.1022
11.5141	21.5715
11.5195	-9.9469
11.5249	3.6624
11.5303	-4.5573
11.5357	-16.4965
11.5411	-56.0114
11.5465	-9.8955
11.5519	-26.4687
11.5573	-35.9944
11.5627	-9.9413
11.5681	-24.7352
11.5735	-3.6306
11.5789	-12.7841
11.5843	22.8436
11.5897	35.4117
11.5951	35.8508
11.6005	1.0799
11.6059	-2.0388
11.6113	21.1976
11.6167	10.8256
11.6221	-5.9528
11.6275	27.687
11.6329	44.3143
11.6383	15.4508
11.6437	19.0544
11.6491	6.314
11.6545	-30.402
11.6599	-20.2288
11.6653	6.3239
11.6707	-35.8413
11.6761	35.5407
11.6815	-20.5655
11.6869	-28.3832
11.6923	-47.8048
11.6977	-20.6913
11.7031	2.4947
11.7085	-0.0294
11.7139	-35.2285
11.7193	-13.4828
11.7247	32.148
11.7301	10.7215
11.7355	-20.9034
11.7409	-20.6612
11.7463	-11.7166
11.7517	16.9067
11.7571	10.2038
11.7625	14.572
11.7679	5.4398
11.7733	-23.1567
11.7787	5.3435
11.7841	35.7311
11.7895	-31.5685
11.7949	18.7294
11.8003	12.0813
11.8057	16.8214
11.8111	-21.4617
11.8165	-14.1881
11.8219	-41.6972
11.8273	-31.5098
11.8327	-40.7362
11.8381	-26.1214
11.8435	18.0179
11.8489	-0.7806
11.8543	21.6775
11.8597	12.9024
11.8651	-34.2593
11.8705	-23.7376
11.8759	-21.4254
11.8813	-7.4507
11.8867	-17.6435
11.8921	-31.1305
11.8975	-24.8099
11.9029	7.6626
11.9083	9.2952
11.9137	-22.5202
11.9191	9.0128
11.9245	37.5846
11.9299	16.1331
11.9353	58.3436
11.9407	6.9312
11.9461	-19.2278
11.9515	-10.9664
11.9569	-24.5466
11.9623	-3.8685
11.9677	-20.0965
11.9731	3.0239
11.9785	-4.3117
11.9839	-9.1577
11.9893	-23.6551
11.9947	-8.3876
12.0001	-27.0023
12.0055	-35.7754
12.0109	-41.4044
12.0163	-23.7795
12.0217	-4.6145
12.0271	-1.5483
12.0325	-5.8284
12.0379	-46.8737
12.0433	-13.9281
12.0487	41.5063
12.0541	21.3191
12.0595	24.0632
12.0649	56.54
12.0703	18.5288
12.0757	12.143
12.0811	57.8882
12.0865	58.0951
12.0919	11.2913
12.0973	12.3047
12.1027	33.1988
12.1081	6.0356
12.1135	-6.0347
12.1189	-27.832
12.1243	-22.4688
12.1297	1.2683
12.1351	-9.7403
12.1405	-9.4737
12.1459	6.9352
12.1513	-13.5686
12.1567	3.7991
12.1621	-17.068
12.1675	-8.7794
12.1729	0.7119
12.1783	23.1685
12.1837	-4.6052
12.1891	-20.4451
12.1945	-7.3878
12.1999	26.9621
12.2053	22.4539
12.2107	35.3252
12.2161	24.2969
12.2215	-26.0905
12.2269	26.4319
12.2323	0.4365
12.2377	-34.5242
12.2431	-65.3882
12.2485	18.2714
12.2539	-2.7344
12.2593	10.192
12.2647	17.8898
12.2701	34.0422
12.2755	21.0409
12.2809	33.0364
12.2863	-16.8461
12.2917	-18.0137
12.2971	-32.2347
12.3025	11.8109
12.3079	11.2546
12.3133	-14.2644
12.3187	-37.862
12.3241	-13.9806
12.3295	-30.2541
12.3349	-6.7821
12.3403	15.0105
12.3457	-5.9717
12.3511	2.2102
12.3565	-32.3025
12.3619	4.073
12.3673	25.8689
12.3727	-9.8054
12.3781	15.0639
12.3835	30.2457
12.3889	-23.9712
12.3943	-25.6133
12.3997	-19.1489
12.4051	-18.0033
12.4105	5.495
12.4159	26.9619
12.4213	22.8291
12.4267	-2.0407
12.4321	-16.4364
12.4375	-17.0531
12.4429	32.216
12.4483	28.4035
12.4537	1.5247
12.4591	-39.6816
12.4645	-19.326
12.4699	3.4203
12.4753	-21.8847
12.4807	4.2028
12.4861	22.0295
12.4915	-7.4944
12.4969	-15.9295
12.5023	-10.3194
12.5077	-6.1822
12.5131	39.4754
12.5185	33.8098
12.5239	1.2856
12.5293	0.7479
12.5347	-46.8506
12.5401	4.4719
12.5455	15.6046
12.5509	19.2804
12.5563	24.9455
12.5617	4.1425
12.5671	-22.7616
12.5725	18.7292
12.5779	12.7194
12.5833	19.8878
12.5887	-9.1959
12.5941	12.9003
12.5995	6.5216
12.6049	-12.3892
12.6103	11.2846
12.6157	52.3907
12.6211	33.9634
12.6265	23.866
12.6319	5.7087
12.6373	-27.2678
12.6427	9.5881
12.6481	40.3749
12.6535	32.0412
12.6589	1.2521
12.6643	50.3894
12.6697	-11.5838
12.6751	-11.8359
12.6805	37.8275
12.6859	14.9115
12.6913	5.908
12.6967	18.4983
12.7021	18.3629
[truncated: 80 more rows]
