# Supplementary material for: Improvement of Peak Integration in Capillary Electrophoresis: Reference Data Set No. 1
Source: Electrophoresis. 2026 Mar 11;47(4):276–94. doi: 10.1002/elps.70077 (PMC13084974; doi:10.1002/elps.70077)
Supplement: Supplementary file 2 — Supporting File 2: elps70077‐sup‐0002‐RawElectropherograms.zip. [file ELPS-47--s002.zip › Raw Electropherograms/com2-type1-sam7-R.csv]

1.9075	0
1.9129	0
1.9183	0
1.9237	0
1.9291	0
1.9345	0
1.9399	0
1.9453	0
1.9507	0
1.9561	-112.7622
1.9615	-93.0408
1.9669	-41.1292
1.9723	206.0879
1.9777	586.0401
1.9831	634.0617
1.9885	324.7664
1.9939	370.5834
1.9993	673.7924
2.0047	580.9549
2.0101	585.0675
2.0155	593.0328
2.0209	561.929
2.0263	495.2309
2.0317	505.768
2.0371	484.4938
2.0425	452.6294
2.0479	449.6544
2.0533	448.5538
2.0587	430.5415
2.0641	416.8455
2.0695	414.2907
2.0749	388.1662
2.0803	404.0645
2.0857	429.4415
2.0911	429.3924
2.0965	378.2285
2.1019	415.4225
2.1073	420.3398
2.1127	377.6196
2.1181	356.4953
2.1235	401.0707
2.1289	370.785
2.1343	305.4
2.1397	302.3527
2.1451	307.0467
2.1505	307.2456
2.1559	306.7679
2.1613	307.2644
2.1667	292.288
2.1721	327.7123
2.1775	349.4816
2.1829	331.0324
2.1883	361.3705
2.1937	328.4475
2.1991	285.7097
2.2045	264.567
2.2099	258.0787
2.2153	250.0853
2.2207	246.3302
2.2261	244.0461
2.2315	235.922
2.2369	244.4432
2.2423	217.1264
2.2477	186.3286
2.2531	203.2803
2.2585	192.3576
2.2639	160.7354
2.2693	143.6942
2.2747	166.9254
2.2801	189.4503
2.2855	156.9754
2.2909	127.4106
2.2963	141.3303
2.3017	173.491
2.3071	153.8574
2.3125	125.2644
2.3179	117.8645
2.3233	139.4954
2.3287	132.9926
2.3341	153.3034
2.3395	166.6131
2.3449	95.491
2.3503	154.2703
2.3557	183.2701
2.3611	150.6884
2.3665	84.9621
2.3719	78.8945
2.3773	105.1614
2.3827	119.9386
2.3881	92.8962
2.3935	56.7688
2.3989	62.4359
2.4043	74.3316
2.4097	75.9461
2.4151	106.5112
2.4205	122.0971
2.4259	120.4431
2.4313	111.4921
2.4367	115.5276
2.4421	104.5991
2.4475	94.2909
2.4529	101.0503
2.4583	130.0723
2.4637	68.9167
2.4691	59.8539
2.4745	76.3522
2.4799	60.9299
2.4853	161.0257
2.4907	102.4164
2.4961	34.6988
2.5015	105.3687
2.5069	114.3782
2.5123	104.3546
2.5177	82.5601
2.5231	55.9789
2.5285	51.7632
2.5339	73.6098
2.5393	86.4122
2.5447	70.189
2.5501	25.0562
2.5555	25.2159
2.5609	64.5546
2.5663	93.6085
2.5717	46.3296
2.5771	47.1828
2.5825	48.78
2.5879	40.0415
2.5933	26.6363
2.5987	23.0992
2.6041	54.8219
2.6095	68.7844
2.6149	28.7387
2.6203	18.7632
2.6257	12.5881
2.6311	10.3655
2.6365	-1.9329
2.6419	-66.3223
2.6473	24.7041
2.6527	67.703
2.6581	23.0074
2.6635	46.9899
2.6689	24.8898
2.6743	16.9304
2.6797	23.6408
2.6851	11.3337
2.6905	32.2976
2.6959	34.2403
2.7013	15.5294
2.7067	-7.0547
2.7121	-14.7972
2.7175	-11.0291
2.7229	15.9249
2.7283	61.6052
2.7337	46.9925
2.7391	-5.7254
2.7445	-7.3632
2.7499	48.0931
2.7553	-1.3664
2.7607	1.8905
2.7661	5.0706
2.7715	-9.2166
2.7769	-4.3519
2.7823	17.725
2.7877	25.3634
2.7931	20.6129
2.7985	18.0667
2.8039	-28.9143
2.8093	-18.5128
2.8147	16.4979
2.8201	4.5366
2.8255	-53.445
2.8309	-62.2303
2.8363	-51.8149
2.8417	-53.4331
2.8471	-29.5133
2.8525	-43.6679
2.8579	-47.8385
2.8633	-15.7909
2.8687	12.0274
2.8741	-24.5822
2.8795	-38.217
2.8849	-13.7047
2.8903	-16.653
2.8957	-40.1356
2.9011	-41.6562
2.9065	-24.3054
2.9119	-19.8933
2.9173	-57.6574
2.9227	-64.9763
2.9281	-57.5185
2.9335	-69.5047
2.9389	-66.9923
2.9443	-36.1386
2.9497	-24.6457
2.9551	-54.8065
2.9605	-31.5919
2.9659	-47.3096
2.9713	-47.2942
2.9767	-13.7601
2.9821	-25.479
2.9875	-32.8396
2.9929	-54.9795
2.9983	-76.1862
3.0037	-44.2545
3.0091	-67.0498
3.0145	-71.41
3.0199	-71.044
3.0253	-115.0671
3.0307	-66.6403
3.0361	-63.0283
3.0415	-77.0419
3.0469	-48.5025
3.0523	-51.9
3.0577	-34.1379
3.0631	-16.1301
3.0685	-22.0839
3.0739	-37.218
3.0793	-16.5417
3.0847	-22.9779
3.0901	-63.4899
3.0955	-30.4041
3.1009	-40.5595
3.1063	-59.5462
3.1117	-75.8971
3.1171	-101.9546
3.1225	-56.3032
3.1279	-38.8413
3.1333	-55.5967
3.1387	-66.7662
3.1441	-100.0993
3.1495	-99.8506
3.1549	-64.135
3.1603	-14.6819
3.1657	-15.9351
3.1711	-33.398
3.1765	-34.9323
3.1819	-9.762
3.1873	-8.3063
3.1927	-41.4601
3.1981	-41.5905
3.2035	3.2647
3.2089	1.0875
3.2143	29.4054
3.2197	54.6353
3.2251	73.7631
3.2305	116.1723
3.2359	136.7843
3.2413	123.2019
3.2467	97.6942
3.2521	98.8412
3.2575	120.1971
3.2629	105.9612
3.2683	88.2876
3.2737	109.7272
3.2791	116.5083
3.2845	92.8272
3.2899	74.428
3.2953	85.9145
3.3007	96.1461
3.3061	115.1621
3.3115	134.3916
3.3169	132.6946
3.3223	74.4708
3.3277	82.3531
3.3331	126.291
3.3385	154.4729
3.3439	102.9241
3.3493	87.2605
3.3547	74.6344
3.3601	73.3984
3.3655	105.8085
3.3709	78.8642
3.3763	62.6836
3.3817	63.8778
3.3871	70.8976
3.3925	78.4896
3.3979	58.6212
3.4033	35.4796
3.4087	30.2285
3.4141	32.8003
3.4195	31.4742
3.4249	43.0193
3.4303	56.3626
3.4357	14.6979
3.4411	43.3157
3.4465	47.4138
3.4519	22.5773
3.4573	49.5857
3.4627	55.7115
3.4681	46.6013
3.4735	27.7077
3.4789	4.5735
3.4843	2.357
3.4897	22.4326
3.4951	49.7001
3.5005	67.6722
3.5059	72.6476
3.5113	55.2418
3.5167	34.0332
3.5221	38.5181
3.5275	111.9112
3.5329	98.7823
3.5383	78.8018
3.5437	92.3629
3.5491	91.842
3.5545	101.6505
3.5599	63.9421
3.5653	13.89
3.5707	64.5334
3.5761	64.3995
3.5815	86.7921
3.5869	109.4384
3.5923	78.6965
3.5977	131.186
3.6031	108.2155
3.6085	60.3625
3.6139	75.6545
3.6193	114.1894
3.6247	73.7098
3.6301	24.7541
3.6355	26.0832
3.6409	39.5525
3.6463	82.211
3.6517	108.1091
3.6571	96.1249
3.6625	71.5627
3.6679	93.5761
3.6733	87.1365
3.6787	35.82
3.6841	-13.8335
3.6895	56.4262
3.6949	62.891
3.7003	24.7254
3.7057	41.6801
3.7111	31.2122
3.7165	35.0424
3.7219	30.7286
3.7273	1.981
3.7327	47.5506
3.7381	98.0642
3.7435	99.8966
3.7489	49.4071
3.7543	66.939
3.7597	63.3036
3.7651	57.5047
3.7705	58.9449
3.7759	45.8077
3.7813	14.4639
3.7867	21.4295
3.7921	43.1664
3.7975	0.7857
3.8029	43.4779
3.8083	11.0198
3.8137	-54.4747
3.8191	-36.3756
3.8245	-52.0891
3.8299	-57.0749
3.8353	-54.4191
3.8407	-53.0101
3.8461	-28.2551
3.8515	-21.8619
3.8569	-12.8984
3.8623	-0.4353
3.8677	-52.0715
3.8731	-17.2707
3.8785	33.0934
3.8839	54.1946
3.8893	55.7113
3.8947	32.9557
3.9001	19.6503
3.9055	15.5656
3.9109	-2.978
3.9163	-2.0185
3.9217	37.2966
3.9271	72.9389
3.9325	44.667
3.9379	10.5093
3.9433	23.4779
3.9487	56.857
3.9541	77.9776
3.9595	105.3395
3.9649	104.1573
3.9703	120.8909
3.9757	185.0792
3.9811	254.6168
3.9865	350.1346
3.9919	536.7878
3.9973	875.4135
4.0027	1423.1927
4.0081	2130.8409
4.0135	3053.2134
4.0189	4188.6694
4.0243	5499.5186
4.0297	6960.7188
4.0351	8176.7349
4.0405	8979.3946
4.0459	9290.6851
4.0513	9468.8293
4.0567	8979.1964
4.0621	8074.3151
4.0675	7058.4631
4.0729	5860.4432
4.0783	4568.8742
4.0837	3399.5906
4.0891	2497.5366
4.0945	1797.3901
4.0999	1241.8177
4.1053	806.7625
4.1107	492.3509
4.1161	302.9759
4.1215	198.3988
4.1269	146.7425
4.1323	128.5858
4.1377	123.7428
4.1431	85.4003
4.1485	59.3074
4.1539	42.6882
4.1593	24.4506
4.1647	72.0142
4.1701	80.3225
4.1755	64.9963
4.1809	52.7957
4.1863	2.7528
4.1917	-2.2063
4.1971	12.0808
4.2025	11.0459
4.2079	-27.5713
4.2133	-25.2092
4.2187	-0.1457
4.2241	16.9289
4.2295	-12.0458
4.2349	-1.1307
4.2403	0.323
4.2457	-7.4189
4.2511	12.2157
4.2565	16.5561
4.2619	5.4664
4.2673	-1.1067
4.2727	13.7358
4.2781	-10.9306
4.2835	-4.9173
4.2889	-4.0194
4.2943	-37.5023
4.2997	-5.4361
4.3051	4.9248
4.3105	-10.5089
4.3159	-28.2269
4.3213	9.1992
4.3267	-3.5907
4.3321	-3.8608
4.3375	22.654
4.3429	16.3154
4.3483	29.4394
4.3537	33.5702
4.3591	26.8117
4.3645	26.5912
4.3699	20.2469
4.3753	-3.0742
4.3807	-10.0494
4.3861	29.4081
4.3915	-10.8742
4.3969	-33.076
4.4023	-11.9216
4.4077	39.9925
4.4131	27.3271
4.4185	19.2127
4.4239	-0.3476
4.4293	-31.8836
4.4347	-11.2343
4.4401	6.531
4.4455	2.2705
4.4509	-10.5569
4.4563	16.7403
4.4617	39.9564
4.4671	5.5375
4.4725	-50.0739
4.4779	-36.988
4.4833	-41.8305
4.4887	-41.8084
4.4941	-47.0353
4.4995	-66.3703
4.5049	-9.9203
4.5103	8.913
4.5157	8.5487
4.5211	17.8352
4.5265	-4.3334
4.5319	-4.737
4.5373	-11.6262
4.5427	-34.3994
4.5481	-21.5996
4.5535	-36.7078
4.5589	-37.9875
4.5643	-4.5208
4.5697	43.0087
4.5751	-18.1157
4.5805	-40.7339
4.5859	-19.3626
4.5913	-35.6833
4.5967	-17.9185
4.6021	-26.5771
4.6075	-39.9968
4.6129	-16.8204
4.6183	-13.7465
4.6237	-5.9556
4.6291	-5.9886
4.6345	-25.0686
4.6399	-32.0302
4.6453	-19.0737
4.6507	-14.9438
4.6561	-30.8432
4.6615	-34.0584
4.6669	-20.435
4.6723	-2.8838
4.6777	13.0054
4.6831	25.8024
4.6885	1.8494
4.6939	21.4261
4.6993	43.5141
4.7047	-36.2667
4.7101	-37.9366
4.7155	4.6977
4.7209	44.5718
4.7263	36.8282
4.7317	-11.3346
4.7371	-20.4854
4.7425	-4.4872
4.7479	7.6414
4.7533	-1.8168
4.7587	9.3573
4.7641	13.2423
4.7695	-8.731
4.7749	-36.6289
4.7803	-20.5343
4.7857	-12.4979
4.7911	-22.5801
4.7965	-9.3919
4.8019	11.325
4.8073	-7.7136
4.8127	-41.7625
4.8181	-28.4861
4.8235	-34.8898
4.8289	-11.6249
4.8343	-1.5489
4.8397	-53.7273
4.8451	-27.3536
4.8505	8.6002
4.8559	24.5765
4.8613	12.0245
4.8667	2.6103
4.8721	-0.66
4.8775	1.3264
4.8829	5.4953
4.8883	4.7077
4.8937	23.0692
4.8991	37.578
4.9045	33.1728
4.9099	5.2981
4.9153	-15.4393
4.9207	-5.1051
4.9261	7.909
4.9315	-24.689
4.9369	0.3229
4.9423	0.125
4.9477	-16.1773
4.9531	-12.7832
4.9585	-2.6753
4.9639	17.8496
4.9693	24.135
4.9747	5.9038
4.9801	20.5396
4.9855	3.1178
4.9909	-4.5816
4.9963	15.1588
5.0017	12.4614
5.0071	10.3631
5.0125	-0.8276
5.0179	-17.5924
5.0233	-18.3037
5.0287	-8.7406
5.0341	-3.035
5.0395	11.6881
5.0449	49.2685
5.0503	-14.5052
5.0557	-34.6198
5.0611	-15.4181
5.0665	-1.2135
5.0719	25.9735
5.0773	39.5513
5.0827	18.116
5.0881	-32.3126
5.0935	-14.0862
5.0989	-23.8858
5.1043	-36.0643
5.1097	-28.2168
5.1151	-9.1449
5.1205	19.9245
5.1259	-5.0334
5.1313	-61.4445
5.1367	-37.2101
5.1421	-33.5551
5.1475	-26.9409
5.1529	-13.5056
5.1583	-1.5456
5.1637	23.9433
5.1691	6.2859
5.1745	-16.4282
5.1799	3.9636
5.1853	-10.5165
5.1907	-24.3115
5.1961	-37.28
5.2015	-45.6689
5.2069	-13.204
5.2123	-14.5424
5.2177	-20.9672
5.2231	-22.1806
5.2285	-54.4329
5.2339	-32.4921
5.2393	-4.6839
5.2447	-1.6375
5.2501	-29.343
5.2555	-21.4211
5.2609	-34.1762
5.2663	-40.2038
5.2717	20.4684
5.2771	6.4792
5.2825	31.1104
5.2879	40.4421
5.2933	-31.4732
5.2987	4.4787
5.3041	15.1884
5.3095	-10.1763
5.3149	-52.2906
5.3203	-68.93
5.3257	-59.4411
5.3311	-50.4802
5.3365	-40.1784
5.3419	17.4693
5.3473	6.9808
5.3527	9.6343
5.3581	41.3829
5.3635	44.8026
5.3689	5.7526
5.3743	-11.9702
5.3797	-6.9691
5.3851	-5.9981
5.3905	9.5474
5.3959	2.7277
5.4013	-2.3869
5.4067	20.7661
5.4121	7.7313
5.4175	17.2707
5.4229	13.3693
5.4283	-26.6016
5.4337	-28.5309
5.4391	9.1049
5.4445	55.201
5.4499	77.4499
5.4553	38.6643
5.4607	10.5443
5.4661	8.8506
5.4715	21.9686
5.4769	17.3275
5.4823	9.7457
5.4877	16.2958
5.4931	22.7222
5.4985	3.7713
5.5039	-0.5329
5.5093	-14.0023
5.5147	-36.1746
5.5201	-52.5755
5.5255	-24.569
5.5309	-13.6569
5.5363	-10.8776
5.5417	-2.6532
5.5471	2.342
5.5525	13.3911
5.5579	9.1188
5.5633	-9.4632
5.5687	0.1418
5.5741	0.8737
5.5795	-6.5487
5.5849	-14.9458
5.5903	-13.9987
5.5957	-17.0293
5.6011	-33.7611
5.6065	-52.0282
5.6119	-45.0512
5.6173	8.0575
5.6227	13.0172
5.6281	-12.0879
5.6335	-20.3043
5.6389	12.5432
5.6443	34.1525
5.6497	16.5306
5.6551	-37.3414
5.6605	-42.9171
5.6659	-37.5449
5.6713	-17.6288
5.6767	-3.2033
5.6821	-58.845
5.6875	-42.6632
5.6929	-33.9957
5.6983	-47.4408
5.7037	-34.7419
5.7091	-26.6361
5.7145	-24.3955
5.7199	-24.6267
5.7253	-21.3725
5.7307	-5.1333
5.7361	14.9204
5.7415	13.9896
5.7469	-21.6906
5.7523	-21.1209
5.7577	1.6497
5.7631	21.4338
5.7685	19.2355
5.7739	-5.9372
5.7793	-9.2338
5.7847	-28.5294
5.7901	-58.9323
5.7955	-17.0098
5.8009	40.4527
5.8063	17.2056
5.8117	-50.9599
5.8171	-24.3557
5.8225	-29.6238
5.8279	-44.0789
5.8333	-38.8033
5.8387	10.4623
5.8441	52.8138
5.8495	68.1537
5.8549	74.7912
5.8603	89.0207
5.8657	78.6921
5.8711	66.0607
5.8765	65.2741
5.8819	78.6511
5.8873	79.7623
5.8927	54.7777
5.8981	57.1691
5.9035	90.6856
5.9089	76.8253
5.9143	43.3408
5.9197	48.8697
5.9251	80.3412
5.9305	69.9449
5.9359	67.256
5.9413	75.2165
5.9467	74.9054
5.9521	46.5998
5.9575	50.7525
5.9629	42.917
5.9683	32.6815
5.9737	40.4843
5.9791	59.2933
5.9845	62.0518
5.9899	55.4925
5.9953	41.617
6.0007	4.8298
6.0061	31.4192
6.0115	35.2029
6.0169	-3.8252
6.0223	6.6222
6.0277	20.6224
6.0331	13.0294
6.0385	-8.6796
6.0439	-9.2812
6.0493	40.9455
6.0547	66.1553
6.0601	100.0763
6.0655	215.8321
6.0709	338.5676
6.0763	661.9431
6.0817	1171.8339
6.0871	1857.3387
6.0925	2812.5296
6.0979	3922.2689
6.1033	5139.115
6.1087	6425.937
6.1141	7675.2564
6.1195	8901.8092
6.1249	10006.7232
6.1303	10835.5272
6.1357	11152.9937
6.1411	11166.7228
6.1465	10229.5649
6.1519	8396.7862
6.1573	6416.7948
6.1627	4342.7404
6.1681	2536.185
6.1735	1384.7029
6.1789	766.7261
6.1843	348.4348
6.1897	168.7847
6.1951	83.4464
6.2005	55.7612
6.2059	-12.2828
6.2113	-9.9869
6.2167	21.4158
6.2221	45.5682
6.2275	26.4644
6.2329	14.917
6.2383	48.6008
6.2437	10.8339
6.2491	25.902
6.2545	27.8093
6.2599	39.3718
6.2653	62.4577
6.2707	74.5881
6.2761	80.2955
6.2815	70.1366
6.2869	89.6149
6.2923	43.6952
6.2977	16.5534
6.3031	18.1097
6.3085	41.42
6.3139	3.343
6.3193	-26.0957
6.3247	-1.0357
6.3301	-27.7744
6.3355	-12.7518
6.3409	4.1436
6.3463	27.2315
6.3517	28.223
6.3571	16.3839
6.3625	-0.1058
6.3679	-1.734
6.3733	5.0962
6.3787	12.4779
6.3841	-22.5175
6.3895	-48.7858
6.3949	-39.1883
6.4003	-12.1571
6.4057	16.8609
6.4111	4.6212
6.4165	-38.8494
6.4219	-39.3366
6.4273	-30.6725
6.4327	-17.9007
6.4381	-3.8518
6.4435	-44.6608
6.4489	-16.464
6.4543	-45.9942
6.4597	-43.6191
6.4651	-31.8701
6.4705	9.0045
6.4759	-7.2039
6.4813	-5.3986
6.4867	13.7824
6.4921	13.2298
6.4975	-12.8308
6.5029	-36.8745
6.5083	-8.8938
6.5137	11.4875
6.5191	-7.4775
6.5245	-10.5012
6.5299	-12.7861
6.5353	-30.9458
6.5407	-58.0469
6.5461	-18.7707
6.5515	-29.8932
6.5569	-8.3366
6.5623	-16.7732
6.5677	-27.0666
6.5731	1.6459
6.5785	-5.3238
6.5839	-39.0662
6.5893	-67.2367
6.5947	-11.6978
6.6001	-9.71
6.6055	-27.3802
6.6109	-23.4752
6.6163	-0.1047
6.6217	5.9998
6.6271	-5.4498
6.6325	-11.5182
6.6379	-26.4224
6.6433	2.8082
6.6487	22.415
6.6541	24.3774
6.6595	33.5758
6.6649	-8.065
6.6703	1.3942
6.6757	-23.4246
6.6811	6.9394
6.6865	-25.5312
6.6919	8.5453
6.6973	31.3096
6.7027	48.7702
6.7081	25.3293
6.7135	-7.7186
6.7189	0.69
6.7243	5.9488
6.7297	28.8807
6.7351	23.3343
6.7405	18.1313
6.7459	17.2368
6.7513	-10.8105
6.7567	31.4943
6.7621	27.8037
6.7675	64.4714
6.7729	27.1809
6.7783	56.5815
6.7837	13.4809
6.7891	60.2614
6.7945	50.2184
6.7999	74.4468
6.8053	70.8443
6.8107	109.1933
6.8161	111.2044
6.8215	104.4739
6.8269	93.9357
6.8323	119.7251
6.8377	92.6874
6.8431	129.9422
6.8485	129.5108
6.8539	203.1387
6.8593	198.7053
6.8647	189.1861
6.8701	206.7948
6.8755	185.9083
6.8809	216.5778
6.8863	230.5869
6.8917	251.1844
6.8971	286.3088
6.9025	297.018
6.9079	299.7211
6.9133	351.1514
6.9187	379.4452
6.9241	406.8608
6.9295	415.2222
6.9349	384.1948
6.9403	356.1001
6.9457	353.6608
6.9511	347.1993
6.9565	314.7427
6.9619	269.1898
6.9673	298.7214
6.9727	291.0219
6.9781	248.6891
6.9835	249.4625
6.9889	289.3606
6.9943	313.161
6.9997	316.1613
7.0051	315.2889
7.0105	297.4818
7.0159	320.1159
7.0213	358.2875
7.0267	372.6523
7.0321	363.1727
7.0375	363.4323
7.0429	373.455
7.0483	391.0008
7.0537	459.5924
7.0591	529.1454
7.0645	580.4031
7.0699	686.1296
7.0753	817.2365
7.0807	939.1815
7.0861	1030.8426
7.0915	1090.8111
7.0969	1178.7627
7.1023	1224.0166
7.1077	1274.8311
7.1131	1441.7607
7.1185	1613.2514
7.1239	1856.1522
7.1293	2110.4074
7.1347	2307.309
7.1401	2341.6518
7.1455	2266.3814
7.1509	2077.3807
7.1563	1795.2856
7.1617	1541.251
7.1671	1346.1659
7.1725	1219.6392
7.1779	1173.2208
7.1833	1196.8508
7.1887	1356.8216
7.1941	1423.2102
7.1995	1431.9313
7.2049	1409.0021
7.2103	1454.2908
7.2157	1506.6266
7.2211	1499.6737
7.2265	1595.3613
7.2319	1693.8655
7.2373	1883.7537
7.2427	2164.5301
7.2481	2646.5394
7.2535	3304.2178
7.2589	4018.4667
7.2643	4825.3947
7.2697	5510.1889
7.2751	6041.0759
7.2805	6436.5477
7.2859	6994.1036
7.2913	7713.9883
7.2967	8719.5314
7.3021	9795.2987
7.3075	10781.1702
7.3129	11245.5536
7.3183	11134.2485
7.3237	10595.7848
7.3291	9334.7309
7.3345	7517.6713
7.3399	5720.4782
7.3453	4308.8777
7.3507	3316.762
7.3561	2853.7551
7.3615	2734.3045
7.3669	2846.2967
7.3723	3223.2198
7.3777	3740.9654
7.3831	4276.9801
7.3885	4707.0038
7.3939	4858.0157
7.3993	4852.9514
7.4047	4656.3356
7.4101	4467.7992
7.4155	4358.385
7.4209	4310.4418
7.4263	4405.2152
7.4317	4797.4734
7.4371	5517.2724
7.4425	6302.4041
7.4479	7361.3756
7.4533	8204.222
7.4587	8845.6092
7.4641	9703.5338
7.4695	11074.8817
7.4749	13524.9571
7.4803	17525.7003
7.4857	22984.7218
7.4911	28574.8829
7.4965	34498.6876
7.5019	39300.3319
7.5073	41883.2442
7.5127	43874.0899
7.5181	43930.4693
7.5235	41121.7146
7.5289	33524.6103
7.5343	22314.8991
7.5397	11460.907
7.5451	4766.4682
7.5505	2107.0668
7.5559	1297.3111
7.5613	1016.6207
7.5667	824.0754
7.5721	678.0863
7.5775	525.8712
7.5829	445.289
7.5883	430.4502
7.5937	427.4018
7.5991	423.6522
7.6045	449.8544
7.6099	531.4251
7.6153	586.7586
7.6207	715.9841
7.6261	838.0013
7.6315	1007.6476
7.6369	1211.8465
7.6423	1356.6157
7.6477	1489.627
7.6531	1578.8933
7.6585	1552.8082
7.6639	1471.4967
7.6693	1392.9622
7.6747	1202.277
7.6801	1113.8153
7.6855	1175.5632
7.6909	1388.2882
7.6963	1745.197
7.7017	2113.8126
7.7071	2401.0126
7.7125	2580.9842
7.7179	2554.1885
7.7233	2289.0314
7.7287	1801.8949
7.7341	1209.4693
7.7395	739.0785
7.7449	357.5908
7.7503	170.5723
7.7557	144.041
7.7611	96.5744
7.7665	48.3114
7.7719	102.9591
7.7773	93.674
7.7827	100.3737
7.7881	106.6777
7.7935	109.136
7.7989	141.2391
7.8043	106.5008
7.8097	87.3229
7.8151	69.0414
7.8205	95.7278
7.8259	78.6153
7.8313	66.1724
7.8367	76.3678
7.8421	58.7612
7.8475	49.6623
7.8529	39.9607
7.8583	10.5719
7.8637	27.6141
7.8691	46.359
7.8745	31.8649
7.8799	32.3325
7.8853	9.188
7.8907	-7.1339
7.8961	-4.0751
7.9015	4.867
7.9069	-6.5926
7.9123	10.8993
7.9177	-5.6953
7.9231	-23.3372
7.9285	8.6084
7.9339	1.054
7.9393	-34.0414
7.9447	-1.514
7.9501	17.658
7.9555	-19.1966
7.9609	-1.7209
7.9663	6.5567
7.9717	-19.7
7.9771	-33.3417
7.9825	-32.3749
7.9879	-22.213
7.9933	-43.3213
7.9987	-19.3761
8.0041	-42.1603
8.0095	-35.7223
8.0149	-38.9406
8.0203	-57.5706
8.0257	-19.9502
8.0311	10.7057
8.0365	10.7142
8.0419	-4.154
8.0473	-39.0366
8.0527	-15.9194
8.0581	17.4105
8.0635	-3.4975
8.0689	12.0942
8.0743	-25.7535
8.0797	-9.3011
8.0851	-25.7
8.0905	7.9285
8.0959	-31.8105
8.1013	-37.33
8.1067	-47.0913
8.1121	5.5171
8.1175	20.4722
8.1229	10.6477
8.1283	2.1376
8.1337	-10.4309
8.1391	-37.7321
8.1445	-35.9316
8.1499	-29.9043
8.1553	-37.9433
8.1607	-51.5254
8.1661	-13.4091
8.1715	9.8102
8.1769	24.1473
8.1823	-2.945
8.1877	-31.9271
8.1931	-26.9583
8.1985	3.0649
8.2039	11.3545
8.2093	-38.0678
8.2147	-45.4522
8.2201	-6.7317
8.2255	-22.1766
8.2309	-32.1407
8.2363	-21.862
8.2417	15.5468
8.2471	-0.4737
8.2525	-1.4994
8.2579	0.3329
8.2633	5.3493
8.2687	-29.1331
8.2741	-21.287
8.2795	-2.2691
8.2849	-14.6814
8.2903	-28.6799
8.2957	0.9374
8.3011	-18.4754
8.3065	-9.9146
8.3119	7.3891
8.3173	10.4707
8.3227	22.1471
8.3281	13.9587
8.3335	31.6787
8.3389	17.6302
8.3443	28.5703
8.3497	23.4524
8.3551	57.9899
8.3605	50.0916
8.3659	-19.1847
8.3713	-15.0592
8.3767	-16.5301
8.3821	-11.624
8.3875	-17.438
8.3929	-7.2061
8.3983	35.6847
8.4037	2.9416
8.4091	7.1388
8.4145	37.5135
8.4199	22.7487
8.4253	10.6763
8.4307	5.602
8.4361	58.9911
8.4415	54.9628
8.4469	18.909
8.4523	45.4611
8.4577	45.7733
8.4631	-2.0833
8.4685	47.6295
8.4739	57.9549
8.4793	58.8069
8.4847	35.1904
8.4901	32.4727
8.4955	44.8964
8.5009	97.5482
8.5063	61.0566
8.5117	54.519
8.5171	78.0011
8.5225	69.7859
8.5279	61.7689
8.5333	58.5395
8.5387	126.8075
8.5441	138.145
8.5495	111.1628
8.5549	120.6925
8.5603	167.0772
8.5657	219.0756
8.5711	230.6617
8.5765	229.3232
8.5819	216.08
8.5873	235.3376
8.5927	260.3417
8.5981	322.4754
8.6035	371.9365
8.6089	409.9624
8.6143	458.2978
8.6197	501.104
8.6251	532.6773
8.6305	544.7232
8.6359	565.7608
8.6413	579.0125
8.6467	622.7679
8.6521	737.8242
8.6575	800.55
8.6629	899.5924
8.6683	939.7425
8.6737	977.734
8.6791	1027.1856
8.6845	1083.4705
8.6899	1186.3047
8.6953	1345.9666
8.7007	1565.8713
8.7061	1767.5831
8.7115	1945.893
8.7169	2213.0418
8.7223	2385.6166
8.7277	2575.2974
8.7331	2777.229
8.7385	2875.0795
8.7439	2983.4421
8.7493	3396.6808
8.7547	3922.037
8.7601	4472.9744
8.7655	4853.9502
8.7709	5361.2481
8.7763	6054.4431
8.7817	6336.7523
8.7871	6479.3141
8.7925	6892.0114
8.7979	7524.224
8.8033	8725.3468
8.8087	10559.4524
8.8141	12909.5061
8.8195	14928.1091
8.8249	15710.0757
8.8303	15104.8512
8.8357	13684.4759
8.8411	12401.3422
8.8465	12035.7486
8.8519	12476.07
8.8573	14772.9043
8.8627	20672.2456
8.8681	29693.0539
8.8735	38241.3316
8.8789	41445.5697
8.8843	37198.586
8.8897	27792.2092
8.8951	17423.0819
8.9005	9204.9697
8.9059	4625.0379
8.9113	2523.3749
8.9167	1712.5661
8.9221	1340.7496
8.9275	1146.8165
8.9329	1019.0799
8.9383	940.7726
8.9437	855.8917
8.9491	808.0095
8.9545	831.8946
8.9599	779.4077
8.9653	749.2846
8.9707	761.9105
8.9761	757.814
8.9815	730.2496
8.9869	731.4975
8.9923	763.4409
8.9977	731.2188
9.0031	710.4682
9.0085	729.5894
9.0139	701.758
9.0193	794.1415
9.0247	826.3825
9.0301	978.3201
9.0355	1201.0155
9.0409	1562.401
9.0463	2087.0985
9.0517	2601.3866
9.0571	3142.7616
9.0625	3615.5513
9.0679	4005.4504
9.0733	4033.9743
9.0787	3803.5746
9.0841	3034.1697
9.0895	2081.9225
9.0949	1296.556
9.1003	770.3965
9.1057	469.2363
9.1111	331.5681
9.1165	246.9695
9.1219	236.4302
9.1273	239.1698
9.1327	323.274
9.1381	435.7384
9.1435	602.8782
9.1489	778.0726
9.1543	840.4034
9.1597	739.2659
9.1651	567.1975
9.1705	385.391
9.1759	252.4287
9.1813	163.7077
9.1867	84.3984
9.1921	42.7754
9.1975	46.5561
9.2029	8.081
9.2083	17.6886
9.2137	1.8101
9.2191	-32.9441
9.2245	-26.8019
9.2299	4.173
9.2353	0.8706
9.2407	34.8943
9.2461	-23.4907
9.2515	-3.5404
9.2569	1.2846
9.2623	1.5859
9.2677	-2.7031
9.2731	6.9782
9.2785	-24.8276
9.2839	-11.5493
9.2893	32.514
9.2947	-40.9145
9.3001	-51.8762
9.3055	-6.8771
9.3109	-10.4458
9.3163	-3.8172
9.3217	-11.7707
9.3271	-10.2669
9.3325	-23.7176
9.3379	26.5491
9.3433	-3.9421
9.3487	-37.6713
9.3541	-17.0637
9.3595	-3.3809
9.3649	-5.9054
9.3703	-40.8129
9.3757	-7.4293
9.3811	-23.7177
9.3865	-8.0608
9.3919	25.7031
9.3973	-5.0008
9.4027	-5.6986
9.4081	-19.6156
9.4135	-2.1855
9.4189	15.9668
9.4243	22.1164
9.4297	17.543
9.4351	-9.851
9.4405	-0.9676
9.4459	14.9904
9.4513	-17.6455
9.4567	-8.5569
9.4621	46.8548
9.4675	33.0322
9.4729	-7.5258
9.4783	-8.8703
9.4837	-2.6583
9.4891	8.6936
9.4945	23.2976
9.4999	12.7747
9.5053	20.0224
9.5107	20.8932
9.5161	8.6968
9.5215	26.0462
9.5269	0.1967
9.5323	-38.2399
9.5377	-24.6717
9.5431	11.7559
9.5485	1.506
9.5539	-23.3128
9.5593	4.9356
9.5647	19.6461
9.5701	19.3706
9.5755	13.2787
9.5809	51.595
9.5863	12.1371
9.5917	44.6629
9.5971	14.2138
9.6025	11.6856
9.6079	14.3045
9.6133	5.0986
9.6187	11.134
9.6241	14.392
9.6295	-22.8264
9.6349	-43.6136
9.6403	-5.9938
9.6457	8.8963
9.6511	29.2634
9.6565	16.6538
9.6619	-2.2233
9.6673	-13.707
9.6727	-23.3552
9.6781	-39.534
9.6835	-50.3348
9.6889	-47.3354
9.6943	-54.9135
9.6997	-28.0756
9.7051	-0.0992
9.7105	9.3061
9.7159	13.9204
9.7213	18.9626
9.7267	1.5437
9.7321	-10.8461
9.7375	-15.035
9.7429	-3.0277
9.7483	-33.3629
9.7537	-35.1461
9.7591	-36.7063
9.7645	18.3222
9.7699	18.7271
9.7753	-13.5288
9.7807	-14.866
9.7861	-25.3631
9.7915	-39.7942
9.7969	-32.1942
9.8023	-19.5963
9.8077	51.4382
9.8131	1.739
9.8185	-17.7696
9.8239	3.4235
9.8293	-34.0398
9.8347	-18.6369
9.8401	-18.5014
9.8455	-4.9299
9.8509	-28.8254
9.8563	6.8156
9.8617	15.8669
9.8671	29.2141
9.8725	24.8916
9.8779	-5.7328
9.8833	-19.3224
9.8887	-3.3859
9.8941	-21.2584
9.8995	13.3206
9.9049	-9.9873
9.9103	-31.1847
9.9157	7.694
9.9211	29.4747
9.9265	28.7631
9.9319	8.1235
9.9373	30.6875
9.9427	10.5142
9.9481	12.3235
9.9535	-2.8079
9.9589	-12.8462
9.9643	-7.6163
9.9697	-14.2188
9.9751	15.4088
9.9805	31.668
9.9859	32.2785
9.9913	-1.5644
9.9967	9.1187
10.0021	-12.1884
10.0075	15.2546
10.0129	39.7893
10.0183	40.7773
10.0237	35.8744
10.0291	13.5642
10.0345	-6.8781
10.0399	5.8933
10.0453	5.9797
10.0507	26.5049
10.0561	28.9067
10.0615	32.9541
10.0669	16.0585
10.0723	38.0706
10.0777	77.5249
10.0831	68.8193
10.0885	48.8725
10.0939	14.6299
10.0993	27.1242
10.1047	60.7415
10.1101	82.5378
10.1155	146.8952
10.1209	181.0797
10.1263	370.2959
10.1317	623.9377
10.1371	1172.4994
10.1425	1941.4982
10.1479	2984.8064
10.1533	4210
10.1587	5472.0427
10.1641	6690.9922
10.1695	7309.6668
10.1749	7202.6247
10.1803	6690.2044
10.1857	5613.1614
10.1911	4259.7495
10.1965	3062.156
10.2019	2041.6758
10.2073	1235.5951
10.2127	730.2346
10.2181	436.6992
10.2235	198.1532
10.2289	105.3045
10.2343	60.6793
10.2397	56.4699
10.2451	25.8492
10.2505	6.3703
10.2559	11.8619
10.2613	35.6016
10.2667	23.7111
10.2721	16.0491
10.2775	17.3975
10.2829	29.7367
10.2883	39.1482
10.2937	26.1115
10.2991	-17.4127
10.3045	-19.8344
10.3099	10.0358
10.3153	-35.6718
10.3207	-22.1245
10.3261	-25.5953
10.3315	16.3169
10.3369	21.9169
10.3423	55.3642
10.3477	38.5099
10.3531	-12.3428
10.3585	-2.1332
10.3639	-22.7697
10.3693	-3.6164
10.3747	-17.9567
10.3801	-30.1403
10.3855	-1.1006
10.3909	8.7599
10.3963	5.5416
10.4017	5.4315
10.4071	-4.7853
10.4125	-7.7742
10.4179	40.6165
10.4233	-26.3085
10.4287	-20.9433
10.4341	-11.5383
10.4395	-13.6165
10.4449	1.7547
10.4503	1.3807
10.4557	31.5494
10.4611	-1.8845
10.4665	-6.2233
10.4719	3.8229
10.4773	3.1328
10.4827	-14.3353
10.4881	4.6491
10.4935	5.8946
10.4989	-9.7196
10.5043	-9.4096
10.5097	29.9561
10.5151	13.6222
10.5205	5.5606
10.5259	24.9095
10.5313	14.9358
10.5367	0.7704
10.5421	-22.4139
10.5475	-19.8607
10.5529	5.3138
10.5583	-15.2976
10.5637	14.3876
10.5691	13.411
10.5745	-14.3003
10.5799	0.6269
10.5853	17.7129
10.5907	16.9082
10.5961	-15.256
10.6015	-19.9016
10.6069	-6.2206
10.6123	-5.0527
10.6177	-5.3758
10.6231	-2.916
10.6285	14.6176
10.6339	-17.2814
10.6393	3.4248
10.6447	-6.8853
10.6501	-32.6654
10.6555	-0.9994
10.6609	25.8093
10.6663	-4.2397
10.6717	-16.0099
10.6771	-39.1616
10.6825	-16.8851
10.6879	-11.5142
10.6933	2.022
10.6987	-39.7627
10.7041	-14.7979
10.7095	13.2564
10.7149	-16.0746
10.7203	20.2699
10.7257	32.6668
10.7311	63.9156
10.7365	43.7455
10.7419	-14.2008
10.7473	9.9513
10.7527	-16.7332
10.7581	-14.6005
10.7635	9.5338
10.7689	-5.7527
10.7743	34.061
10.7797	43.9307
10.7851	-0.8696
10.7905	7.8338
10.7959	36.2397
10.8013	-10.7767
10.8067	-29.9163
10.8121	1.6786
10.8175	-11.1974
10.8229	11.8667
10.8283	17.4191
10.8337	-16.7003
10.8391	-11.2949
10.8445	3.465
10.8499	11.2693
10.8553	-31.5826
10.8607	-37.5762
10.8661	-24.8342
10.8715	14.7642
10.8769	13.949
10.8823	-4.3933
10.8877	-41.832
10.8931	-31.7588
10.8985	-6.549
10.9039	-10.316
10.9093	13.1987
10.9147	18.5567
10.9201	5.5438
10.9255	14.0864
10.9309	4.7204
10.9363	-6.0938
10.9417	-11.5881
10.9471	-21.1409
10.9525	-3.7257
10.9579	23.8647
10.9633	18.8695
10.9687	24.7338
10.9741	1.3511
10.9795	-11.1343
10.9849	-7.291
10.9903	-16.2714
10.9957	2.8524
11.0011	-21.995
11.0065	15.7105
11.0119	6.986
11.0173	-21.5406
11.0227	9.9183
11.0281	-36.1392
11.0335	-4.9767
11.0389	32.944
11.0443	11.6966
11.0497	-7.7796
11.0551	-13.4121
11.0605	12.1395
11.0659	-23.834
11.0713	-3.692
11.0767	-0.027
11.0821	-0.3791
11.0875	12.5752
11.0929	-6.7616
11.0983	-19.2109
11.1037	14.2598
11.1091	20.6385
11.1145	10.2507
11.1199	25.1814
11.1253	51.1961
11.1307	39.0521
11.1361	41.9984
11.1415	29.6538
11.1469	-22.5025
11.1523	-23.1886
11.1577	-25.2913
11.1631	-6.587
11.1685	9.7547
11.1739	25.1195
11.1793	13.9958
11.1847	-15.934
11.1901	-0.3693
11.1955	21.4492
11.2009	13.3775
11.2063	8.7053
11.2117	-36.1003
11.2171	-4.5086
11.2225	9.2564
11.2279	-7.8121
11.2333	-1.9524
11.2387	-36.2754
11.2441	-49.3471
11.2495	-20.283
11.2549	-7.9796
11.2603	6.7919
11.2657	-20.4201
11.2711	18.6399
11.2765	27.3685
11.2819	6.5974
11.2873	11.4003
11.2927	-27.4551
11.2981	-14.3136
11.3035	-8.4104
11.3089	-40.926
11.3143	-13.1689
11.3197	19.4196
11.3251	20.2004
11.3305	-35.6553
11.3359	-15.3715
11.3413	-2.9209
11.3467	51.3931
11.3521	-2.4408
11.3575	-2.2855
11.3629	3.04
11.3683	26.1168
11.3737	10.9413
11.3791	-3.3802
11.3845	-6.6574
11.3899	-11.536
11.3953	-5.6763
11.4007	15.0769
11.4061	4.1296
11.4115	-57.2732
11.4169	-36.7267
11.4223	9.5463
11.4277	-28.3771
11.4331	2.3375
11.4385	-7.3722
11.4439	11.165
11.4493	-43.4571
11.4547	-59.0182
11.4601	3.19
11.4655	25.7141
11.4709	30.6436
11.4763	8.9592
11.4817	-9.6049
11.4871	-12.5228
11.4925	3.8136
11.4979	27.5622
11.5033	11.5765
11.5087	51.5909
11.5141	16.3594
11.5195	29.6577
11.5249	14.7699
11.5303	-21.4423
11.5357	-26.2501
11.5411	-39.8047
11.5465	-12.5694
11.5519	-0.5875
11.5573	-20.4428
11.5627	-13.004
11.5681	4.9495
11.5735	12.0555
11.5789	10.3615
11.5843	10.8794
11.5897	-10.57
11.5951	0.9798
11.6005	35.0795
11.6059	-7.6156
11.6113	5.7197
11.6167	-12.8315
11.6221	-44.1454
11.6275	-35.8104
11.6329	-9.7804
11.6383	8.9223
11.6437	27.7655
11.6491	8.9353
11.6545	22.1246
11.6599	26.0867
11.6653	-5.126
11.6707	-4.6837
11.6761	-26.3054
11.6815	-15.5841
11.6869	6.4761
11.6923	21.6779
11.6977	-8.0574
11.7031	-15.8727
11.7085	20.8782
11.7139	-42.2201
11.7193	-57.6718
11.7247	-25.6541
11.7301	10.7691
11.7355	-9.3861
11.7409	20.0886
11.7463	-15.6368
11.7517	-42.1978
11.7571	-19.3315
11.7625	2.6264
11.7679	24.9323
11.7733	36.1249
11.7787	8.8899
11.7841	0.0604
11.7895	12.6877
11.7949	-31.921
11.8003	20.2236
11.8057	14.3781
11.8111	-0.1959
11.8165	18.3678
11.8219	-3.5131
11.8273	-39.0883
11.8327	-6.8391
11.8381	-46.0921
11.8435	-14.8099
11.8489	-5.722
11.8543	-9.4583
11.8597	9.7951
11.8651	4.5198
11.8705	4.0543
11.8759	-6.4153
11.8813	-45.5215
11.8867	25.609
11.8921	-3.0822
11.8975	-2.4877
11.9029	30.7077
11.9083	49.4849
11.9137	49.4297
11.9191	83.8366
11.9245	63.4118
11.9299	10.2466
11.9353	9.0763
11.9407	23.4751
11.9461	55.6935
11.9515	66.0569
11.9569	34.6171
11.9623	-12.71
11.9677	18.6665
11.9731	4.7241
11.9785	-51.7871
11.9839	-5.204
11.9893	-7.6338
11.9947	22.1076
12.0001	2.1416
12.0055	16.2739
12.0109	-16.7355
12.0163	5.3045
12.0217	-14.4502
12.0271	8.4166
12.0325	-41.5914
12.0379	-9.9809
12.0433	-18.1778
12.0487	-23.553
12.0541	-4.0568
12.0595	39.2272
12.0649	18.5799
12.0703	6.419
12.0757	-45.795
12.0811	3.0364
12.0865	13.1402
12.0919	-8.0066
12.0973	-10.0431
12.1027	-24.0399
12.1081	-5.7597
12.1135	30.5406
12.1189	8.0678
12.1243	2.4996
12.1297	-27.9549
12.1351	-23.7979
12.1405	-33.1064
12.1459	-4.7039
12.1513	-12.9838
12.1567	4.4292
12.1621	43.3508
12.1675	46.2433
12.1729	13.6256
12.1783	23.7773
12.1837	51.4982
12.1891	7.8634
12.1945	-21.2645
12.1999	-33.9008
12.2053	-3.4175
12.2107	10.219
12.2161	-9.6329
12.2215	-46.1227
12.2269	-43.7308
12.2323	-16.9382
12.2377	20.6381
12.2431	-5.3949
12.2485	3.8136
12.2539	-8.307
12.2593	-2.4736
12.2647	-45.3264
12.2701	12.1341
12.2755	15.2779
12.2809	14.5705
12.2863	-3.1045
12.2917	2.0651
12.2971	5.1554
12.3025	-3.1773
12.3079	-33.3632
12.3133	-26.6731
12.3187	6.997
12.3241	-2.3434
12.3295	-23.2758
12.3349	-65.8634
12.3403	-12.5131
12.3457	10.6642
12.3511	-35.4897
12.3565	-26.6927
12.3619	5.5341
12.3673	-9.0915
12.3727	-10.063
12.3781	-28.3172
12.3835	10.3463
12.3889	12.1007
12.3943	-54.7404
12.3997	-38.5204
12.4051	-15.4375
12.4105	-6.6991
12.4159	-34.448
12.4213	-30.5603
12.4267	-33.828
12.4321	-6.3959
12.4375	10.5093
12.4429	20.6055
12.4483	38.5975
12.4537	14.0048
12.4591	-0.4907
12.4645	47.2689
12.4699	3.1321
12.4753	37.5233
12.4807	36.7775
12.4861	20.9748
12.4915	71.237
12.4969	-13.2678
12.5023	-3.4154
12.5077	30.9107
12.5131	-8.502
12.5185	1.3224
12.5239	-12.4553
12.5293	37.3344
12.5347	-22.6742
12.5401	19.2869
12.5455	-12.7095
12.5509	32.909
12.5563	69.8151
12.5617	25.0736
12.5671	31.0657
12.5725	52.5217
12.5779	33.0346
12.5833	10.8047
12.5887	16.0449
12.5941	0.7036
12.5995	5.5729
12.6049	34.9768
12.6103	15.6769
12.6157	27.5339
12.6211	45.0657
12.6265	6.8803
12.6319	-32.5489
12.6373	44.0534
12.6427	4.7904
12.6481	20.2262
12.6535	35.7966
12.6589	12.5276
12.6643	-5.4963
12.6697	43.9348
12.6751	19.6092
12.6805	11.5297
12.6859	18.5097
12.6913	31.3491
12.6967	29.8879
12.7021	-9.5017
[truncated: 80 more rows]
