# Supplementary material for: Improvement of Peak Integration in Capillary Electrophoresis: Reference Data Set No. 1
Source: Electrophoresis. 2026 Mar 11;47(4):276–94. doi: 10.1002/elps.70077 (PMC13084974; doi:10.1002/elps.70077)
Supplement: Supplementary file 2 — Supporting File 2: elps70077‐sup‐0002‐RawElectropherograms.zip. [file ELPS-47--s002.zip › Raw Electropherograms/com2-type1-sam8-R.csv]

1.9075	0
1.9129	0
1.9183	0
1.9237	0
1.9291	0
1.9345	0
1.9399	0
1.9453	0
1.9507	0
1.9561	0
1.9615	0
1.9669	-142.1276
1.9723	-175.2394
1.9777	-110.3374
1.9831	62.2631
1.9885	530.496
1.9939	670.8399
1.9993	414.0549
2.0047	143.3259
2.0101	500.6583
2.0155	565.6063
2.0209	547.2731
2.0263	526.2574
2.0317	501.4173
2.0371	446.8969
2.0425	422.701
2.0479	413.8435
2.0533	390.0635
2.0587	347.9573
2.0641	382.6712
2.0695	428.2004
2.0749	423.9861
2.0803	393.0336
2.0857	386.1653
2.0911	382.234
2.0965	366.8599
2.1019	347.0269
2.1073	316.934
2.1127	306.1397
2.1181	328.4023
2.1235	371.2902
2.1289	306.435
2.1343	246.1826
2.1397	244.3421
2.1451	314.2152
2.1505	354.6971
2.1559	331.3164
2.1613	293.4712
2.1667	307.9158
2.1721	327.4785
2.1775	295.9409
2.1829	252.5967
2.1883	242.2562
2.1937	242.4818
2.1991	229.3975
2.2045	205.2108
2.2099	178.641
2.2153	169.8555
2.2207	187.8464
2.2261	229.6718
2.2315	271.6493
2.2369	251.6989
2.2423	219.9576
2.2477	178.3593
2.2531	144.6587
2.2585	155.342
2.2639	147.0384
2.2693	128.742
2.2747	106.0379
2.2801	81.5572
2.2855	65.6068
2.2909	87.574
2.2963	138.796
2.3017	184.9289
2.3071	124.0315
2.3125	87.8479
2.3179	70.4383
2.3233	61.0707
2.3287	130.2784
2.3341	108.8526
2.3395	61.6431
2.3449	52.3914
2.3503	84.2661
2.3557	83.5952
2.3611	75.8485
2.3665	71.6678
2.3719	54.9505
2.3773	57.7394
2.3827	34.892
2.3881	9.7524
2.3935	58.3379
2.3989	72.6952
2.4043	58.8945
2.4097	33.9654
2.4151	19.5649
2.4205	36.9434
2.4259	29.9706
2.4313	30.0717
2.4367	67.8176
2.4421	25.8061
2.4475	46.3043
2.4529	68.0029
2.4583	38.1379
2.4637	52.9044
2.4691	1.5567
2.4745	-7.6718
2.4799	51.8632
2.4853	2.4269
2.4907	15.7981
2.4961	52.5459
2.5015	74.7453
2.5069	58.2306
2.5123	22.6274
2.5177	7.3252
2.5231	23.1597
2.5285	54.1346
2.5339	-2.7374
2.5393	-8.3775
2.5447	8.4656
2.5501	-30.1683
2.5555	9.063
2.5609	25.4576
2.5663	10.9223
2.5717	-9.0356
2.5771	24.8473
2.5825	21.2568
2.5879	15.0837
2.5933	33.6849
2.5987	23.4887
2.6041	-3.2074
2.6095	-15.5215
2.6149	0.5571
2.6203	26.56
2.6257	3.3448
2.6311	-8.5479
2.6365	-8.1998
2.6419	-51.6704
2.6473	2.2788
2.6527	10.474
2.6581	-21.554
2.6635	-0.1522
2.6689	7.462
2.6743	2.9184
2.6797	-5.9858
2.6851	-8.5188
2.6905	12.4075
2.6959	36.201
2.7013	35.2739
2.7067	-11.35
2.7121	-71.8366
2.7175	-36.285
2.7229	-0.8914
2.7283	-27.6956
2.7337	-31.2846
2.7391	-52.0219
2.7445	-42.6737
2.7499	1.3854
2.7553	5.8685
2.7607	5.1504
2.7661	3.8136
2.7715	3.1469
2.7769	5.2477
2.7823	12.5064
2.7877	14.6076
2.7931	4.1139
2.7985	-22.7842
2.8039	-33.4864
2.8093	-12.2408
2.8147	-3.1754
2.8201	-53.0984
2.8255	-79.2399
2.8309	-43.1378
2.8363	-4.6941
2.8417	-16.1588
2.8471	-32.3949
2.8525	-19.6854
2.8579	-15.2345
2.8633	-30.5761
2.8687	-5.889
2.8741	-26.7726
2.8795	-20.7443
2.8849	15.969
2.8903	-19.8041
2.8957	-46.9075
2.9011	-63.3378
2.9065	-59.8146
2.9119	-19.7271
2.9173	-17.4678
2.9227	-20.5758
2.9281	-21.5774
2.9335	-25.5284
2.9389	-24.9311
2.9443	-24.0789
2.9497	-45.8224
2.9551	-96.4877
2.9605	-62.2433
2.9659	-67.6142
2.9713	-76.6292
2.9767	-56.8908
2.9821	-85.1542
2.9875	-78.0414
2.9929	-57.6749
2.9983	-46.8514
3.0037	-48.9708
3.0091	-41.8283
3.0145	-54.3399
3.0199	-84.5483
3.0253	-87.792
3.0307	-70.0321
3.0361	-49.5692
3.0415	-35.8625
3.0469	-36.4355
3.0523	-61.8771
3.0577	-60.897
3.0631	-46.0408
3.0685	-55.196
3.0739	-87.1434
3.0793	-72.0811
3.0847	-50.0845
3.0901	-76.1746
3.0955	-125.2551
3.1009	-97.5389
3.1063	-29.9583
3.1117	11.3623
3.1171	-68.9273
3.1225	-91.7255
3.1279	-83.9952
3.1333	-73.2053
3.1387	-56.8879
3.1441	-65.508
3.1495	-80.8668
3.1549	-89.0536
3.1603	-78.5025
3.1657	-40.7989
3.1711	-9.2878
3.1765	-3.1854
3.1819	-31.3647
3.1873	-38.4953
3.1927	-36.0435
3.1981	-27.4673
3.2035	-5.8146
3.2089	57.7435
3.2143	107.4323
3.2197	123.6233
3.2251	105.4596
3.2305	105.2841
3.2359	72.04
3.2413	61.495
3.2467	107.2153
3.2521	139.9801
3.2575	71.7996
3.2629	39.5015
3.2683	90.4514
3.2737	115.3103
3.2791	104.3781
3.2845	90.9473
3.2899	86.052
3.2953	81.0849
3.3007	61.2455
3.3061	70.4114
3.3115	87.7612
3.3169	67.0716
3.3223	93.9978
3.3277	73.7399
3.3331	43.81
3.3385	69.0416
3.3439	80.5165
3.3493	81.4678
3.3547	68.8987
3.3601	55.5005
3.3655	114.8594
3.3709	78.2297
3.3763	49.1931
3.3817	82.0405
3.3871	53.5578
3.3925	58.6427
3.3979	45.4166
3.4033	16.1422
3.4087	55.7906
3.4141	12.0033
3.4195	-15.6506
3.4249	6.4756
3.4303	49.7964
3.4357	37.4768
3.4411	31.832
3.4465	43.3207
3.4519	52.6902
3.4573	24.4821
3.4627	22.5672
3.4681	35.9366
3.4735	36.4563
3.4789	27.596
3.4843	-1.5499
3.4897	-28.3022
3.4951	-26.1929
3.5005	20.1617
3.5059	38.5527
3.5113	50.109
3.5167	66.7168
3.5221	61.6146
3.5275	28.037
3.5329	17.3629
3.5383	44.8687
3.5437	84.0151
3.5491	136.499
3.5545	173.819
3.5599	166.2196
3.5653	91.3749
3.5707	103.1712
3.5761	110.6749
3.5815	99.5057
3.5869	88.7316
3.5923	79.5448
3.5977	29.0957
3.6031	15.0329
3.6085	93.5351
3.6139	53.8248
3.6193	40.015
3.6247	60.5922
3.6301	96.9158
3.6355	116.1083
3.6409	92.8321
3.6463	32.0588
3.6517	-23.4785
3.6571	38.7193
3.6625	62.8376
3.6679	53.1798
3.6733	37.405
3.6787	54.7842
3.6841	45.986
3.6895	26.7484
3.6949	27.1985
3.7003	80.5486
3.7057	107.0888
3.7111	92.167
3.7165	58.5752
3.7219	37.3544
3.7273	28.2585
3.7327	53.9893
3.7381	80.3764
3.7435	67.6665
3.7489	15.617
3.7543	0.1683
3.7597	14.9882
3.7651	35.1757
3.7705	13.6281
3.7759	28.0319
3.7813	47.4102
3.7867	43.8079
3.7921	6.3431
3.7975	-11.747
3.8029	2.7201
3.8083	27.9761
3.8137	10.168
3.8191	-27.4264
3.8245	-38.1928
3.8299	-44.5507
3.8353	-90.6967
3.8407	-54.2261
3.8461	-10.7794
3.8515	0.0098
3.8569	-31.7226
3.8623	-6.3827
3.8677	17.9761
3.8731	20.4217
3.8785	0.9577
3.8839	6.0281
3.8893	-5.7871
3.8947	-0.9791
3.9001	26.5645
3.9055	0.8699
3.9109	8.3481
3.9163	12.5902
3.9217	-10.8726
3.9271	-53.3967
3.9325	-15.0029
3.9379	17.8232
3.9433	30.5331
3.9487	62.6334
3.9541	51.0852
3.9595	27.5579
3.9649	28.6864
3.9703	88.9856
3.9757	150.9545
3.9811	239.5365
3.9865	382.5284
3.9919	615.5861
3.9973	951.017
4.0027	1488.0748
4.0081	2243.9843
4.0135	3222.4508
4.0189	4320.1983
4.0243	5726.1874
4.0297	7049.347
4.0351	8057.2781
4.0405	8896.9939
4.0459	9485.5827
4.0513	9562.8175
4.0567	9014.776
4.0621	7950.6552
4.0675	6957.0149
4.0729	5780.1334
4.0783	4477.3261
4.0837	3371.6444
4.0891	2513.1928
4.0945	1788.9953
4.0999	1191.5016
4.1053	782.5854
4.1107	575.7801
4.1161	402.2508
4.1215	232.0698
4.1269	97.5582
4.1323	98.0309
4.1377	102.3136
4.1431	91.0414
4.1485	62.4985
4.1539	7.4776
4.1593	20.7966
4.1647	36.5042
4.1701	16.2001
4.1755	-10.3858
4.1809	-12.0617
4.1863	1.6908
4.1917	16.6564
4.1971	14.2586
4.2025	18.7395
4.2079	18.2919
4.2133	24.6531
4.2187	58.664
4.2241	47.317
4.2295	22.2505
4.2349	3.6454
4.2403	1.393
4.2457	-13.1323
4.2511	-28.0163
4.2565	-25.7936
4.2619	-1.7968
4.2673	-13.1024
4.2727	-23.0149
4.2781	-16.5747
4.2835	5.1639
4.2889	10.067
4.2943	34.6653
4.2997	36.3866
4.3051	3.9415
4.3105	-15.0419
4.3159	-22.1391
4.3213	-10.8585
4.3267	12.5983
4.3321	24.8903
4.3375	-5.6507
4.3429	-14.2912
4.3483	0.066
4.3537	4.3048
4.3591	-9.7821
4.3645	10.7491
4.3699	35.7116
4.3753	15.1124
4.3807	-26.0761
4.3861	2.1577
4.3915	38.9134
4.3969	22.3136
4.4023	-1.1445
4.4077	-8.9372
4.4131	0.4134
4.4185	12.5164
4.4239	-17.9012
4.4293	1.1825
4.4347	16.9929
4.4401	9.8254
4.4455	11.5909
4.4509	-35.7913
4.4563	-35.7272
4.4617	6.6875
4.4671	6.0113
4.4725	14.351
4.4779	18.0432
4.4833	19.5754
4.4887	31.1181
4.4941	54.6328
4.4995	37.6075
4.5049	0.8237
4.5103	-18.8042
4.5157	-14.7833
4.5211	10.3144
4.5265	16.6169
4.5319	-11.9856
4.5373	6.082
4.5427	17.0013
4.5481	10.0318
4.5535	-12.707
4.5589	-30.8879
4.5643	-2.3776
4.5697	-4.2815
4.5751	-41.7929
4.5805	-29.0379
4.5859	-3.3308
4.5913	2.4777
4.5967	-19.3156
4.6021	-57.3572
4.6075	-50.2012
4.6129	-33.3018
4.6183	-23.5794
4.6237	-27.3548
4.6291	-27.8565
4.6345	6.2626
4.6399	16.1302
4.6453	-45.8871
4.6507	-47.8061
4.6561	-23.467
4.6615	-7.4616
4.6669	-21.5353
4.6723	-55.6463
4.6777	-46.5691
4.6831	-14.0543
4.6885	15.7322
4.6939	11.8506
4.6993	4.1598
4.7047	-5.4477
4.7101	-1.4776
4.7155	42.9835
4.7209	7.8938
4.7263	-32.332
4.7317	-32.4144
4.7371	24.9622
4.7425	17.6458
4.7479	15.9146
4.7533	23.664
4.7587	16.3757
4.7641	-20.5611
4.7695	-12.4132
4.7749	3.6032
4.7803	-9.7365
4.7857	14.3502
4.7911	6.421
4.7965	-19.5762
4.8019	-35.2375
4.8073	-4.2339
4.8127	1.7648
4.8181	-9.3543
4.8235	-27.0015
4.8289	-46.1161
4.8343	-76.8962
4.8397	-43.3683
4.8451	24.115
4.8505	-0.5818
4.8559	8.3761
4.8613	-20.8591
4.8667	-43.3041
4.8721	35.4696
4.8775	32.5266
4.8829	-5.6974
4.8883	-26.4413
4.8937	1.2777
4.8991	-26.8889
4.9045	-4.2299
4.9099	12.3972
4.9153	-27.946
4.9207	-24.0609
4.9261	-23.6909
4.9315	-23.4178
4.9369	-9.8958
4.9423	28.7188
4.9477	-18.5513
4.9531	-45.5637
4.9585	-15.5279
4.9639	3.5502
4.9693	40.9919
4.9747	50.0778
4.9801	31.0077
4.9855	19.2383
4.9909	-16.1931
4.9963	-30.4495
5.0017	-37.0952
5.0071	-65.2834
5.0125	-28.3492
5.0179	-4.7565
5.0233	6.2641
5.0287	23.0887
5.0341	25.8296
5.0395	8.1974
5.0449	-4.5124
5.0503	1.6929
5.0557	-11.2651
5.0611	-28.2017
5.0665	-38.4842
5.0719	-36.5067
5.0773	-23.8868
5.0827	-6.0647
5.0881	0.0513
5.0935	4.1269
5.0989	44.5763
5.1043	44.6373
5.1097	8.9047
5.1151	-18.9399
5.1205	24.5383
5.1259	27.0222
5.1313	17.2477
5.1367	15.1492
5.1421	28.8211
5.1475	16.2911
5.1529	-1.428
5.1583	-6.8989
5.1637	8.1004
5.1691	10.0683
5.1745	-1.2501
5.1799	-9.9829
5.1853	-9.5998
5.1907	-24.2997
5.1961	-41.3627
5.2015	-23.9613
5.2069	22.0862
5.2123	12.9747
5.2177	33.072
5.2231	36.4616
5.2285	9.1411
5.2339	-20.1244
5.2393	-16.7777
5.2447	-9.0565
5.2501	-11.9651
5.2555	-30.6163
5.2609	-37.2344
5.2663	-52.0672
5.2717	-57.4587
5.2771	-32.6573
5.2825	-48.8928
5.2879	-28.5466
5.2933	-10.895
5.2987	-33.598
5.3041	-9.7291
5.3095	-3.4734
5.3149	13.5182
5.3203	43.7521
5.3257	-9.3457
5.3311	-36.6891
5.3365	-39.0332
5.3419	-27.1295
5.3473	-14.2214
5.3527	-26.301
5.3581	-31.6705
5.3635	-23.4195
5.3689	-20.8979
5.3743	-54.3746
5.3797	-56.1137
5.3851	-37.4767
5.3905	-43.83
5.3959	-11.5148
5.4013	1.9885
5.4067	14.7387
5.4121	46.6206
5.4175	-19.1857
5.4229	-12.6986
5.4283	14.8057
5.4337	6.1062
5.4391	44.6014
5.4445	26.8241
5.4499	6.8809
5.4553	13.6795
5.4607	-16.5255
5.4661	-5.72
5.4715	-7.1294
5.4769	-30.8452
5.4823	-18.09
5.4877	-6.634
5.4931	10.5411
5.4985	33.3581
5.5039	52.1418
5.5093	55.3298
5.5147	30.7839
5.5201	-2.602
5.5255	-13.6467
5.5309	-16.471
5.5363	-10.4247
5.5417	-14.3089
5.5471	-39.2998
5.5525	-21.6447
5.5579	1.8819
5.5633	8.0453
5.5687	-6.7561
5.5741	6.9955
5.5795	16.8631
5.5849	2.9063
5.5903	-25.7505
5.5957	-4.6851
5.6011	16.1687
5.6065	-0.6387
5.6119	-39.7281
5.6173	-26.0874
5.6227	-21.9176
5.6281	0.8067
5.6335	13.891
5.6389	-43.6476
5.6443	-24.9491
5.6497	-27.2584
5.6551	-40.0309
5.6605	-11.9716
5.6659	13.2393
5.6713	-17.6152
5.6767	-44.0261
5.6821	-6.0571
5.6875	7.123
5.6929	25.6562
5.6983	37.5401
5.7037	28.0772
5.7091	1.2234
5.7145	-9.8788
5.7199	-19.6395
5.7253	-30.4164
5.7307	-18.6556
5.7361	-34.0522
5.7415	-56.6607
5.7469	-59.1262
5.7523	-10.4846
5.7577	6.9467
5.7631	13.337
5.7685	5.2372
5.7739	-34.1787
5.7793	-46.3288
5.7847	-17.6957
5.7901	9.2335
5.7955	-8.5381
5.8009	30.4442
5.8063	19.9606
5.8117	-15.7032
5.8171	-28.8804
5.8225	-5.3788
5.8279	-1.1493
5.8333	14.6872
5.8387	49.5351
5.8441	21.5658
5.8495	34.5444
5.8549	58.8368
5.8603	65.8891
5.8657	44.0763
5.8711	33.4997
5.8765	61.3603
5.8819	106.8182
5.8873	103.6372
5.8927	69.687
5.8981	45.6026
5.9035	40.3403
5.9089	46.2262
5.9143	37.9721
5.9197	35.2275
5.9251	26.8649
5.9305	9.1627
5.9359	76.2403
5.9413	89.0559
5.9467	82.57
5.9521	94.4983
5.9575	46.6616
5.9629	7.7815
5.9683	-0.8768
5.9737	12.6759
5.9791	-9.3054
5.9845	10.6539
5.9899	29.2568
5.9953	34.4528
6.0007	61.3579
6.0061	37.756
6.0115	24.2016
6.0169	29.0671
6.0223	19.8806
6.0277	28.388
6.0331	48.716
6.0385	59.5207
6.0439	38.6874
6.0493	42.4888
6.0547	76.5091
6.0601	113.1055
6.0655	160.8793
6.0709	425.5702
6.0763	757.6047
6.0817	1221.8765
6.0871	1924.7862
6.0925	2879.1276
6.0979	3974.2247
6.1033	5224.8175
6.1087	6581.7142
6.1141	7772.8197
6.1195	8793.2916
6.1249	9698.5124
6.1303	10453.8616
6.1357	10906.2415
6.1411	10961.765
6.1465	10149.0418
6.1519	8536.3865
6.1573	6522.9178
6.1627	4371.2032
6.1681	2695.2444
6.1735	1528.7538
6.1789	756.4549
6.1843	341.6277
6.1897	146.2503
6.1951	131.7076
6.2005	101.999
6.2059	38.087
6.2113	18.7387
6.2167	8.0172
6.2221	44.0541
6.2275	48.7234
6.2329	7.6124
6.2383	8.7693
6.2437	37.9491
6.2491	-22.9461
6.2545	29.8145
6.2599	26.7993
6.2653	28.7571
6.2707	71.2461
6.2761	98.4145
6.2815	86.627
6.2869	68.9866
6.2923	69.108
6.2977	36.6475
6.3031	-0.5935
6.3085	21.2218
6.3139	7.3324
6.3193	-19.7608
6.3247	-23.6244
6.3301	21.7531
6.3355	-15.6208
6.3409	20.3176
6.3463	38.377
6.3517	20.9237
6.3571	-11.5388
6.3625	28.4514
6.3679	6.8355
6.3733	-28.1265
6.3787	-34.341
6.3841	-37.4087
6.3895	-2.014
6.3949	-5.2173
6.4003	-22.9925
6.4057	-39.624
6.4111	-0.1986
6.4165	-12.5511
6.4219	-39.5885
6.4273	-32.5717
6.4327	-21.86
6.4381	-8.8578
6.4435	-14.7278
6.4489	-25.2428
6.4543	-30.1869
6.4597	-18.439
6.4651	-14.927
6.4705	-28.7707
6.4759	-41.5889
6.4813	-12.0917
6.4867	-25.635
6.4921	-50.9716
6.4975	-63.4318
6.5029	-30.9267
6.5083	-65.3259
6.5137	-50.7073
6.5191	-48.2069
6.5245	-62.9085
6.5299	-53.2507
6.5353	-19.2453
6.5407	-23.3016
6.5461	0.7841
6.5515	-53.1905
6.5569	-22.4207
6.5623	5.4017
6.5677	-7.8651
6.5731	-12.6107
6.5785	-16.896
6.5839	5.2221
6.5893	-21.301
6.5947	-39.1883
6.6001	-47.0942
6.6055	-23.7953
6.6109	2.3201
6.6163	-7.9697
6.6217	-21.4694
6.6271	-7.604
6.6325	-28.3318
6.6379	-26.4403
6.6433	-35.095
6.6487	-20.966
6.6541	-3.7313
6.6595	-18.0931
6.6649	-34.3005
6.6703	2.0017
6.6757	10.2426
6.6811	12.188
6.6865	8.9491
6.6919	6.8374
6.6973	-33.8261
6.7027	-40.0373
6.7081	28.4487
6.7135	48.3032
6.7189	41.5553
6.7243	-15.4834
6.7297	-14.9582
6.7351	1.8175
6.7405	27.2934
6.7459	2.6455
6.7513	-26.8152
6.7567	-26.803
6.7621	6.9411
6.7675	38.359
6.7729	55.6336
6.7783	37.9306
6.7837	41.0074
6.7891	14.6017
6.7945	31.6222
6.7999	56.981
6.8053	20.9442
6.8107	33.7477
6.8161	46.8857
6.8215	85.132
6.8269	102.2704
6.8323	117.6345
6.8377	89.5986
6.8431	110.3121
6.8485	102.1814
6.8539	118.2633
6.8593	147.871
6.8647	144.906
6.8701	133.5697
6.8755	101.7855
6.8809	163.3817
6.8863	244.5378
6.8917	198.9041
6.8971	223.8837
6.9025	252.4312
6.9079	270.6324
6.9133	298.3074
6.9187	314.6099
6.9241	370.6987
6.9295	393.7719
6.9349	342.2587
6.9403	347.9003
6.9457	304.5872
6.9511	316.4312
6.9565	285.6681
6.9619	271.0778
6.9673	233.7966
6.9727	212.0858
6.9781	227.8394
6.9835	249.3433
6.9889	269.7439
6.9943	275.6579
6.9997	251.4641
7.0051	259.5202
7.0105	302.2316
7.0159	286.7651
7.0213	311.5529
7.0267	337.8954
7.0321	302.836
7.0375	355.4178
7.0429	400.7034
7.0483	391.4093
7.0537	425.383
7.0591	502.7327
7.0645	533.754
7.0699	651.2724
7.0753	785.5546
7.0807	939.5945
7.0861	1059.5617
7.0915	1089.9513
7.0969	1172.1332
7.1023	1208.6266
7.1077	1318.1072
7.1131	1387.3332
7.1185	1601.4955
7.1239	1882.0368
7.1293	2120.2964
7.1347	2312.8326
7.1401	2328.3356
7.1455	2143.7534
7.1509	1972.3561
7.1563	1692.5939
7.1617	1461.0482
7.1671	1290.8585
7.1725	1190.4768
7.1779	1132.4018
7.1833	1243.6735
7.1887	1326.5382
7.1941	1426.6574
7.1995	1494.7313
7.2049	1460.7347
7.2103	1437.9441
7.2157	1467.3261
7.2211	1514.5224
7.2265	1589.8898
7.2319	1735.7811
7.2373	2005.5124
7.2427	2359.1561
7.2481	2846.9683
7.2535	3483.2167
7.2589	4365.9513
7.2643	5097.6475
7.2697	5666.8634
7.2751	6172.5924
7.2805	6588.0243
7.2859	7175.11
7.2913	7871.5107
7.2967	8965.6104
7.3021	10140.5805
7.3075	10889.5164
7.3129	11150.1943
7.3183	10955.1605
7.3237	10072.0937
7.3291	8695.0992
7.3345	6951.3871
7.3399	5297.102
7.3453	3992.7504
7.3507	3182.3501
7.3561	2793.0469
7.3615	2751.8174
7.3669	2894.5417
7.3723	3367.594
7.3777	3935.4279
7.3831	4484.6353
7.3885	4796.7266
7.3939	4889.2464
7.3993	4800.1274
7.4047	4550.1272
7.4101	4390.2008
7.4155	4321.0002
7.4209	4402.9113
7.4263	4690.6011
7.4317	5154.3967
7.4371	5867.3306
7.4425	6758.8862
7.4479	7642.6115
7.4533	8366.5912
7.4587	9100.4063
7.4641	10313.7971
7.4695	12144.6662
7.4749	15237.9212
7.4803	19765.3616
7.4857	25100.0914
7.4911	30803.4757
7.4965	36455.6268
7.5019	40471.326
7.5073	42675.7828
7.5127	43849.4187
7.5181	42387.6264
7.5235	38275.2629
7.5289	29738.8402
7.5343	18149.2639
7.5397	8552.8593
7.5451	3324.4269
7.5505	1645.9239
7.5559	1190.9494
7.5613	895.0873
7.5667	733.9944
7.5721	568.3884
7.5775	484.6996
7.5829	453.3333
7.5883	440.4872
7.5937	419.829
7.5991	465.3841
7.6045	495.8516
7.6099	507.3327
7.6153	614.3329
7.6207	695.2309
7.6261	860.6613
7.6315	1067.3895
7.6369	1273.2287
7.6423	1425.1814
7.6477	1543.0841
7.6531	1553.4959
7.6585	1510.9621
7.6639	1409.7549
7.6693	1276.4919
7.6747	1161.061
7.6801	1208.9053
7.6855	1328.572
7.6909	1537.4209
7.6963	1929.7406
7.7017	2214.4777
7.7071	2478.7994
7.7125	2576.8646
7.7179	2461.5451
7.7233	2105.5069
7.7287	1532.0631
7.7341	980.7039
7.7395	550.9583
7.7449	317.7219
7.7503	210.1285
7.7557	111.6937
7.7611	108.0214
7.7665	86.3558
7.7719	90.8132
7.7773	99.7503
7.7827	117.4066
7.7881	89.2163
7.7935	94.6988
7.7989	108.2431
7.8043	84.2265
7.8097	85.3859
7.8151	53.9911
7.8205	37.5785
7.8259	49.9386
7.8313	28.1295
7.8367	19.9328
7.8421	42.4286
7.8475	42.4505
7.8529	4.4061
7.8583	17.8909
7.8637	16.8091
7.8691	-5.9155
7.8745	-1.2994
7.8799	8.9875
7.8853	-32.1247
7.8907	-30.2805
7.8961	-0.3668
7.9015	-23.2439
7.9069	-30.5914
7.9123	-22.4193
7.9177	-15.2842
7.9231	6.1503
7.9285	-8.124
7.9339	-10.1797
7.9393	-5.2986
7.9447	10.0868
7.9501	-15.5489
7.9555	-35.4252
7.9609	-0.2943
7.9663	-6.4793
7.9717	4.3141
7.9771	-13.0726
7.9825	-2.5441
7.9879	-8.061
7.9933	0.7968
7.9987	13.7206
8.0041	6.7751
8.0095	-19.4486
8.0149	-32.7276
8.0203	-56.6417
8.0257	-3.6073
8.0311	21.9979
8.0365	2.4861
8.0419	-41.1316
8.0473	-58.5539
8.0527	-57.5946
8.0581	-7.7845
8.0635	-3.231
8.0689	-18.2906
8.0743	-26.8252
8.0797	-21.5989
8.0851	-7.379
8.0905	-6.9319
8.0959	-38.5967
8.1013	2.7915
8.1067	38.1704
8.1121	23.646
8.1175	17.41
8.1229	-39.9524
8.1283	1.1457
8.1337	-15.5312
8.1391	-14.4119
8.1445	-33.3723
8.1499	-25.1416
8.1553	-34.2599
8.1607	-17.5213
8.1661	3.6575
8.1715	25.9876
8.1769	21.4902
8.1823	-8.8899
8.1877	21.631
8.1931	-33.9904
8.1985	-42.6416
8.2039	-23.5391
8.2093	-42.2833
8.2147	-19.6761
8.2201	-2.8847
8.2255	-10.493
8.2309	-29.8162
8.2363	-31.4126
8.2417	-8.2907
8.2471	-12.7437
8.2525	-30.9877
8.2579	-9.0426
8.2633	20.7602
8.2687	17.257
8.2741	-0.828
8.2795	11.4536
8.2849	-2.2904
8.2903	-6.5424
8.2957	-38.155
8.3011	-34.3048
8.3065	1.7787
8.3119	-43.0082
8.3173	-2.868
8.3227	35.6705
8.3281	15.2561
8.3335	-0.4441
8.3389	4.5105
8.3443	11.4391
8.3497	22.5394
8.3551	26.3513
8.3605	21.5421
8.3659	44.8431
8.3713	41.7776
8.3767	-19.03
8.3821	13.8111
8.3875	34.5174
8.3929	-1.4349
8.3983	27.4417
8.4037	46.7371
8.4091	21.7236
8.4145	10.8768
8.4199	34.7151
8.4253	3.4451
8.4307	-1.2676
8.4361	52.1971
8.4415	25.798
8.4469	15.6004
8.4523	36.7841
8.4577	19.7116
8.4631	4.5892
8.4685	38.8087
8.4739	49.7003
8.4793	52.2799
8.4847	70.3648
8.4901	76.8812
8.4955	50.1077
8.5009	72.495
8.5063	116.6018
8.5117	123.2469
8.5171	98.9888
8.5225	107.8805
8.5279	117.6782
8.5333	85.091
8.5387	102.6418
8.5441	124.0305
8.5495	158.4656
8.5549	222.6428
8.5603	256.4776
8.5657	217.0857
8.5711	185.0266
8.5765	206.3265
8.5819	206.4981
8.5873	245.927
8.5927	303.2802
8.5981	330.2346
8.6035	342.7087
8.6089	438.9562
8.6143	525.5787
8.6197	537.1701
8.6251	530.3639
8.6305	555.7391
8.6359	584.5726
8.6413	600.2311
8.6467	691.4141
8.6521	823.6464
8.6575	941.7449
8.6629	976.5947
8.6683	1002.4937
8.6737	1033.0224
8.6791	1046.2362
8.6845	1117.8677
8.6899	1226.6568
8.6953	1438.5675
8.7007	1709.3417
8.7061	1952.6195
8.7115	2110.1051
8.7169	2299.1261
8.7223	2557.6426
8.7277	2776.6095
8.7331	2796.8766
8.7385	2889.1191
8.7439	3169.4753
8.7493	3650.7337
8.7547	4205.9992
8.7601	4711.2466
8.7655	5256.44
8.7709	5912.507
8.7763	6381.0941
8.7817	6595.3722
8.7871	6809.2244
8.7925	7262.0516
8.7979	8068.9226
8.8033	9600.2273
8.8087	11650.7672
8.8141	14234.7985
8.8195	15903.1276
8.8249	15890.5667
8.8303	14398.8194
8.8357	12868.4052
8.8411	12123.9653
8.8465	12290.0705
8.8519	13568.4877
8.8573	18048.2196
8.8627	26612.7571
8.8681	35844.1115
8.8735	41047.9359
8.8789	39432.586
8.8843	31641.4243
8.8897	21101.9417
8.8951	11809.3917
8.9005	5870.2126
8.9059	3104.5289
8.9113	1986.8137
8.9167	1471.5053
8.9221	1180.3472
8.9275	1069.1857
8.9329	988.1937
8.9383	896.5233
8.9437	855.0383
8.9491	862.304
8.9545	829.9096
8.9599	811.9565
8.9653	733.096
8.9707	731.8805
8.9761	775.1504
8.9815	743.9566
8.9869	733.8934
8.9923	723.0663
8.9977	752.3295
9.0031	755.4402
9.0085	723.2254
9.0139	734.9627
9.0193	794.4445
9.0247	926.1734
9.0301	1175.5277
9.0355	1502.4525
9.0409	1858.5931
9.0463	2365.9708
9.0517	2936.5946
9.0571	3406.7997
9.0625	3778.5829
9.0679	3969.8134
9.0733	3790.8254
9.0787	3254.0394
9.0841	2348.2007
9.0895	1559.7485
9.0949	955.2504
9.1003	545.1266
9.1057	391.8375
9.1111	314.5165
9.1165	263.1597
9.1219	274.9181
9.1273	283.6924
9.1327	341.161
9.1381	516.0456
9.1435	693.7208
9.1489	846.3765
9.1543	812.9929
9.1597	696.224
9.1651	491.0306
9.1705	271.3025
9.1759	138.8121
9.1813	84.457
9.1867	25.0222
9.1921	18.862
9.1975	-24.0101
9.2029	-47.9218
9.2083	14.8589
9.2137	23.9107
9.2191	17.2469
9.2245	-10.7103
9.2299	26.9695
9.2353	3.9938
9.2407	10.6845
9.2461	-4.3857
9.2515	-3.6561
9.2569	-30.8146
9.2623	-16.3317
9.2677	2.7489
9.2731	6.4249
9.2785	-15.4377
9.2839	-16.3406
9.2893	-57.0513
9.2947	20.448
9.3001	0.1745
9.3055	8.5075
9.3109	-35.7518
9.3163	-54.8069
9.3217	-28.2998
9.3271	-6.2365
9.3325	1.2562
9.3379	-12.2614
9.3433	-4.3128
9.3487	1.6711
9.3541	1.4464
9.3595	7.7897
9.3649	6.8085
9.3703	5.5094
9.3757	3.2408
9.3811	2.5456
9.3865	13.9135
9.3919	3.0017
9.3973	5.8544
9.4027	-1.1422
9.4081	-6.1099
9.4135	-19.374
9.4189	-35.8961
9.4243	20.1403
9.4297	21.9534
9.4351	-0.4624
9.4405	3.6776
9.4459	13.7059
9.4513	15.7424
9.4567	-1.0374
9.4621	-19.3218
9.4675	-15.6047
9.4729	-12.6443
9.4783	20.5419
9.4837	7.9343
9.4891	-21.9699
9.4945	2.3783
9.4999	46.8331
9.5053	20.4935
9.5107	25.6258
9.5161	44.6309
9.5215	32.2838
9.5269	30.3152
9.5323	10.5067
9.5377	25.168
9.5431	34.2304
9.5485	0.1368
9.5539	-30.2278
9.5593	-44.6317
9.5647	-3.0172
9.5701	-9.499
9.5755	16.2825
9.5809	-13.5816
9.5863	4.149
9.5917	20.8011
9.5971	-30.4567
9.6025	-29.5269
9.6079	-8.1307
9.6133	17.5183
9.6187	-6.0607
9.6241	-9.3415
9.6295	-19.2477
9.6349	-19.1155
9.6403	-0.225
9.6457	-4.6943
9.6511	-13.3136
9.6565	-4.9844
9.6619	-29.1872
9.6673	-24.2601
9.6727	19.3143
9.6781	-16.7206
9.6835	-11.177
9.6889	-9.4488
9.6943	-46.1403
9.6997	-55.124
9.7051	-21.1017
9.7105	-5.6427
9.7159	19.8731
9.7213	37.2396
9.7267	-0.968
9.7321	-1.965
9.7375	-34.1592
9.7429	2.1611
9.7483	40.9246
9.7537	20.312
9.7591	-3.1988
9.7645	1.3047
9.7699	-25.2353
9.7753	3.3105
9.7807	6.0963
9.7861	-1.4054
9.7915	-22.276
9.7969	-18.3896
9.8023	15.4299
9.8077	-5.313
9.8131	-1.9338
9.8185	-22.0195
9.8239	-11.8036
9.8293	4.0399
9.8347	-4.6718
9.8401	-14.0153
9.8455	34.2621
9.8509	-14.4319
9.8563	-1.6387
9.8617	34.7462
9.8671	32.0006
9.8725	23.8494
9.8779	6.5091
9.8833	-14.7185
9.8887	-19.6189
9.8941	-13.582
9.8995	11.6632
9.9049	4.6661
9.9103	-30.9811
9.9157	18.5224
9.9211	30.5824
9.9265	10.2163
9.9319	16.9245
9.9373	-10.7763
9.9427	20.8955
9.9481	-22.2004
9.9535	1.1366
9.9589	18.5273
9.9643	53.378
9.9697	20.2271
9.9751	-40.7605
9.9805	-15.8938
9.9859	16.3242
9.9913	4.8849
9.9967	-22.8506
10.0021	13.9624
10.0075	-42.7063
10.0129	-10.6235
10.0183	41.645
10.0237	69.4463
10.0291	99.6124
10.0345	61.5902
10.0399	28.0722
10.0453	35.0565
10.0507	3.549
10.0561	15.7238
10.0615	0.2865
10.0669	22.8412
10.0723	90.6073
10.0777	53.5681
10.0831	84.7088
10.0885	92.3016
10.0939	78.7678
10.0993	76.9657
10.1047	105.8557
10.1101	96.2644
10.1155	128.8162
10.1209	249.0992
10.1263	486.0057
10.1317	886.3333
10.1371	1518.256
10.1425	2457.1508
10.1479	3612.6615
10.1533	4876.8458
10.1587	6064.8342
10.1641	6945.0283
10.1695	7324.4798
10.1749	7098.0935
10.1803	6147.7858
10.1857	4881.0261
10.1911	3606.041
10.1965	2431.8843
10.2019	1543.6204
10.2073	946.711
10.2127	512.4215
10.2181	240.7105
10.2235	129.3231
10.2289	86.1693
10.2343	19.3513
10.2397	65.7302
10.2451	18.0749
10.2505	7.5874
10.2559	7.0153
10.2613	22.3846
10.2667	44.4984
10.2721	20.5131
10.2775	-22.317
10.2829	1.0236
10.2883	-6.2866
10.2937	-10.4638
10.2991	3.6603
10.3045	-5.2226
10.3099	-4.5844
10.3153	13.5494
10.3207	-15.4236
10.3261	15.369
10.3315	-4.2319
10.3369	-4.8119
10.3423	1.1418
10.3477	10.7093
10.3531	33.6658
10.3585	11.7843
10.3639	-6.7706
10.3693	-39.0612
10.3747	26.5987
10.3801	11.3722
10.3855	-23.1486
10.3909	6.0096
10.3963	-26.0692
10.4017	57.4292
10.4071	16.1253
10.4125	-13.639
10.4179	39.0983
10.4233	-15.7761
10.4287	-36.9186
10.4341	-13.0359
10.4395	15.3924
10.4449	3.1489
10.4503	0.4041
10.4557	14.4555
10.4611	-20.4981
10.4665	-56.9264
10.4719	-42.6266
10.4773	-10.6375
10.4827	-13.6049
10.4881	-2.0775
10.4935	12.4794
10.4989	-10.1325
10.5043	12.2375
10.5097	3.4051
10.5151	12.3246
10.5205	13.2522
10.5259	20.9972
10.5313	8.8108
10.5367	-8.2753
10.5421	11.0737
10.5475	-22.2112
10.5529	-33.5487
10.5583	-26.6285
10.5637	-3.2864
10.5691	-8.5736
10.5745	27.694
10.5799	23.0275
10.5853	43.7661
10.5907	10.7762
10.5961	2.1755
10.6015	1.5562
10.6069	8.3805
10.6123	17.4524
10.6177	11.7898
10.6231	-7.3927
10.6285	37.3467
10.6339	20.6489
10.6393	-4.7255
10.6447	-0.7726
10.6501	-32.1359
10.6555	-39.151
10.6609	-29.1063
10.6663	-12.4731
10.6717	-24.5959
10.6771	-15.9937
10.6825	-14.8224
10.6879	-23.2737
10.6933	2.4045
10.6987	22.8147
10.7041	-28.0095
10.7095	-24.383
10.7149	-3.079
10.7203	11.0197
10.7257	23.711
10.7311	14.6654
10.7365	23.58
10.7419	47.8438
10.7473	5.3284
10.7527	3.9072
10.7581	-8.1697
10.7635	12.3708
10.7689	4.6706
10.7743	2.8745
10.7797	-31.2198
10.7851	-4.9745
10.7905	18.4771
10.7959	47.9216
10.8013	3.6729
10.8067	-16.5151
10.8121	-16.6207
10.8175	-2.2528
10.8229	17.4767
10.8283	23.9108
10.8337	14.5742
10.8391	38.0239
10.8445	-3.7133
10.8499	23.0226
10.8553	5.077
10.8607	-3.0664
10.8661	-36.1264
10.8715	-33.0038
10.8769	1.0134
10.8823	-0.6877
10.8877	-15.7338
10.8931	-29.3885
10.8985	-16.4778
10.9039	4.2913
10.9093	6.4547
10.9147	-14.2831
10.9201	-12.7572
10.9255	-8.5769
10.9309	34.17
10.9363	26.6611
10.9417	16.3297
10.9471	7.7599
10.9525	8.1482
10.9579	20.7131
10.9633	32.9562
10.9687	31.2104
10.9741	15.2598
10.9795	-11.3142
10.9849	18.5741
10.9903	43.0105
10.9957	14.659
11.0011	-9.8343
11.0065	-13.7694
11.0119	-37.1266
11.0173	2.793
11.0227	12.0373
11.0281	0.0065
11.0335	-5.5916
11.0389	13.2847
11.0443	-2.0979
11.0497	18.9264
11.0551	19.0038
11.0605	8.2367
11.0659	-23.1791
11.0713	-48.9185
11.0767	-68.6988
11.0821	-51.1849
11.0875	-5.7508
11.0929	-13.5148
11.0983	-4.0644
11.1037	-10.5289
11.1091	-5.5672
11.1145	-20.8991
11.1199	-36.5332
11.1253	-18.121
11.1307	-11.1859
11.1361	-0.4983
11.1415	-11.7419
11.1469	-34.3869
11.1523	-12.4819
11.1577	9.1149
11.1631	10.4763
11.1685	30.6925
11.1739	4.7128
11.1793	23.8052
11.1847	28.6036
11.1901	25.8018
11.1955	1.4579
11.2009	-9.8265
11.2063	6.289
11.2117	-20.3151
11.2171	-8.2607
11.2225	-3.1873
11.2279	17.6576
11.2333	13.3774
11.2387	3.2414
11.2441	-24.9469
11.2495	-19.5887
11.2549	8.5411
11.2603	13.082
11.2657	6.0466
11.2711	24.8631
11.2765	45.322
11.2819	29.1764
11.2873	-2.6477
11.2927	-0.1138
11.2981	30.3405
11.3035	12.5608
11.3089	-12.806
11.3143	-36.7352
11.3197	-11.3143
11.3251	3.7622
11.3305	21.0548
11.3359	-8.6099
11.3413	27.1649
11.3467	-7.7843
11.3521	-0.411
11.3575	-14.4515
11.3629	-17.8936
11.3683	-23.9725
11.3737	-25.396
11.3791	5.6976
11.3845	-3.6154
11.3899	-8.7503
11.3953	10.9845
11.4007	-6.1173
11.4061	-10.2268
11.4115	-1.9697
11.4169	-19.8306
11.4223	3.522
11.4277	0.4941
11.4331	-19.4437
11.4385	-4.9217
11.4439	-13.6415
11.4493	12.8928
11.4547	-13.2092
11.4601	-20.566
11.4655	-15.231
11.4709	-32.0058
11.4763	-6.4889
11.4817	24.8856
11.4871	6.8996
11.4925	-14.9299
11.4979	-10.8287
11.5033	8.6789
11.5087	43.2749
11.5141	3.661
11.5195	-32.6815
11.5249	5.1896
11.5303	15.0993
11.5357	16.8441
11.5411	-12.6345
11.5465	15.4779
11.5519	-5.5433
11.5573	-3.3072
11.5627	-18.5446
11.5681	-2.5851
11.5735	25.6981
11.5789	-0.4232
11.5843	-18.6662
11.5897	-23.0769
11.5951	-28.6245
11.6005	28.0655
11.6059	19.8793
11.6113	-17.838
11.6167	-25.9181
11.6221	-19.0851
11.6275	-24.5155
11.6329	-15.5403
11.6383	-24.1752
11.6437	-30.744
11.6491	-10.7225
11.6545	25.8779
11.6599	22.3901
11.6653	-23.0289
11.6707	5.0923
11.6761	-10.8109
11.6815	-20.269
11.6869	24.4904
11.6923	-32.4815
11.6977	13.0392
11.7031	26.4697
11.7085	9.3639
11.7139	-3.1045
11.7193	-21.1459
11.7247	-39.2911
11.7301	-41.5811
11.7355	9.6293
11.7409	8.6463
11.7463	17.6148
11.7517	27.0469
11.7571	30.8188
11.7625	60.1998
11.7679	23.6368
11.7733	0.9555
11.7787	-0.5201
11.7841	29.8406
11.7895	0.0599
11.7949	-30.3536
11.8003	-40.4435
11.8057	-21.2735
11.8111	-8.4579
11.8165	10.0933
11.8219	17.0057
11.8273	38.4004
11.8327	33.6602
11.8381	-18.434
11.8435	-0.9528
11.8489	18.1483
11.8543	18.726
11.8597	12.4581
11.8651	-2.4087
11.8705	19.3993
11.8759	-11.0802
11.8813	1.8621
11.8867	24.4806
11.8921	19.3482
11.8975	3.6503
11.9029	-0.5342
11.9083	-26.2274
11.9137	-7.7872
11.9191	16.8984
11.9245	-16.6693
11.9299	-21.8493
11.9353	-23.9588
11.9407	-3.6607
11.9461	2.3285
11.9515	-5.8884
11.9569	39.7014
11.9623	46.9531
11.9677	-7.8049
11.9731	-10.3663
11.9785	-7.9586
11.9839	-5.791
11.9893	6.224
11.9947	-14.0043
12.0001	25.4767
12.0055	17.7447
12.0109	-6.9366
12.0163	-18.4483
12.0217	14.7816
12.0271	25.4514
12.0325	4.2082
12.0379	-4.9408
12.0433	-26.9424
12.0487	-12.98
12.0541	-5.25
12.0595	-21.9934
12.0649	15.6793
12.0703	-14.7563
12.0757	-29.1266
12.0811	-4.6462
12.0865	-11.5961
12.0919	-6.9894
12.0973	2.1373
12.1027	-10.2926
12.1081	-11.7622
12.1135	-23.2638
12.1189	-56.7024
12.1243	-29.1505
12.1297	35.2722
12.1351	4.1757
12.1405	49.5156
12.1459	0.1153
12.1513	-7.5736
12.1567	-13.8028
12.1621	19.9496
12.1675	11.1711
12.1729	-37.5011
12.1783	-1.5052
12.1837	-5.0688
12.1891	-7.1387
12.1945	-19.3739
12.1999	-21.6427
12.2053	12.4925
12.2107	7.1659
12.2161	5.1962
12.2215	3.0051
12.2269	6.8062
12.2323	-31.9509
12.2377	-8.9528
12.2431	28.466
12.2485	13.9493
12.2539	20.3372
12.2593	28.6812
12.2647	21.805
12.2701	-18.8654
12.2755	-7.5541
12.2809	-7.3213
12.2863	-2.135
12.2917	36.1651
12.2971	-1.1445
12.3025	-19.082
12.3079	1.6082
12.3133	-16.0596
12.3187	-37.8089
12.3241	-11.4256
12.3295	-16.3035
12.3349	-18.966
12.3403	55.5384
12.3457	23.0253
12.3511	-45.7243
12.3565	-55.252
12.3619	-35.7919
12.3673	-18.6207
12.3727	-19.8075
12.3781	10.529
12.3835	9.1412
12.3889	17.1711
12.3943	11.615
12.3997	-11.0436
12.4051	22.198
12.4105	-7.4397
12.4159	-43.3374
12.4213	-14.3043
12.4267	-9.188
12.4321	-45.106
12.4375	-12.0325
12.4429	4.3127
12.4483	19.5336
12.4537	-7.4142
12.4591	-22.6227
12.4645	9.3623
12.4699	-33.9555
12.4753	-31.0089
12.4807	37.0765
12.4861	66.5907
12.4915	-20.5378
12.4969	-9.729
12.5023	-24.876
12.5077	-41.9823
12.5131	-17.8766
12.5185	17.542
12.5239	23.147
12.5293	-31.5422
12.5347	10.0181
12.5401	38.813
12.5455	5.9019
12.5509	-2.0425
12.5563	24.3823
12.5617	-5.4599
12.5671	-12.2044
12.5725	3.1227
12.5779	15.9416
12.5833	0.6655
12.5887	37.5612
12.5941	28.5971
12.5995	46.7519
12.6049	49.905
12.6103	24.7684
12.6157	20.1336
12.6211	23.7963
12.6265	47.0152
12.6319	43.5883
12.6373	-30.2612
12.6427	-15.6038
12.6481	34.1085
12.6535	-1.4333
12.6589	28.0024
12.6643	10.1546
12.6697	24.0389
12.6751	29.8124
12.6805	40.6593
12.6859	48.8562
12.6913	56.6582
12.6967	38.089
12.7021	31.3093
[truncated: 80 more rows]
