# Supplementary material for: Improvement of Peak Integration in Capillary Electrophoresis: Reference Data Set No. 1
Source: Electrophoresis. 2026 Mar 11;47(4):276–94. doi: 10.1002/elps.70077 (PMC13084974; doi:10.1002/elps.70077)
Supplement: Supplementary file 2 — Supporting File 2: elps70077‐sup‐0002‐RawElectropherograms.zip. [file ELPS-47--s002.zip › Raw Electropherograms/com2-type1-sam9-R.csv]

1.9075	0
1.9129	0
1.9183	0
1.9237	0
1.9291	0
1.9345	0
1.9399	0
1.9453	0
1.9507	0
1.9561	0
1.9615	0
1.9669	0
1.9723	-43.5197
1.9777	-238.5029
1.9831	-186.5557
1.9885	-125.5976
1.9939	212.6374
1.9993	583.3564
2.0047	616.9333
2.0101	172.0184
2.0155	339.9765
2.0209	626.2384
2.0263	577.9468
2.0317	556.781
2.0371	485.8697
2.0425	409.3087
2.0479	375.1476
2.0533	419.9965
2.0587	416.5614
2.0641	380.7684
2.0695	358.0842
2.0749	409.0676
2.0803	358.8813
2.0857	305.664
2.0911	305.4759
2.0965	375.5413
2.1019	366.4434
2.1073	356.3341
2.1127	339.9046
2.1181	295.6992
2.1235	317.2637
2.1289	309.6269
2.1343	305.8371
2.1397	332.5403
2.1451	279.4933
2.1505	249.5177
2.1559	246.8697
2.1613	242.6346
2.1667	169.3098
2.1721	221.1294
2.1775	254.2914
2.1829	211.993
2.1883	187.3453
2.1937	224.5778
2.1991	239.1509
2.2045	225.0011
2.2099	231.6297
2.2153	176.0691
2.2207	160.5687
2.2261	183.2192
2.2315	196.3535
2.2369	208.4804
2.2423	218.132
2.2477	204.7767
2.2531	156.121
2.2585	145.9891
2.2639	160.165
2.2693	168.6008
2.2747	152.354
2.2801	130.1737
2.2855	99.4739
2.2909	67.4687
2.2963	48.1382
2.3017	68.4081
2.3071	96.6992
2.3125	113.8474
2.3179	108.2275
2.3233	74.9219
2.3287	70.7306
2.3341	60.2857
2.3395	55.2773
2.3449	95.0433
2.3503	109.6983
2.3557	95.9397
2.3611	78.1693
2.3665	81.8123
2.3719	67.3735
2.3773	55.7946
2.3827	53.0355
2.3881	52.4985
2.3935	15.474
2.3989	18.1028
2.4043	44.5252
2.4097	64.8922
2.4151	42.423
2.4205	32.8856
2.4259	29.4558
2.4313	26.3373
2.4367	30.7674
2.4421	75.6039
2.4475	58.8791
2.4529	5.6791
2.4583	45.3368
2.4637	1.0003
2.4691	-23.5645
2.4745	-8.7347
2.4799	20.4293
2.4853	50.8774
2.4907	43.3149
2.4961	19.54
2.5015	15.1533
2.5069	32.3148
2.5123	40.2915
2.5177	54.5533
2.5231	78.8642
2.5285	48.5475
2.5339	25.8601
2.5393	11.217
2.5447	4.0725
2.5501	17.1994
2.5555	10.1888
2.5609	-7.3866
2.5663	-12.0277
2.5717	30.749
2.5771	23.7264
2.5825	0.9217
2.5879	-1.6574
2.5933	43.0249
2.5987	21.6892
2.6041	22.3137
2.6095	26.7339
2.6149	-12.5228
2.6203	7.6028
2.6257	4.3866
2.6311	-27.4243
2.6365	-58.0002
2.6419	-1.5311
2.6473	-13.4916
2.6527	-47.2109
2.6581	-41.0142
2.6635	21.8995
2.6689	29.4737
2.6743	8.7511
2.6797	-15.6398
2.6851	-36.2764
2.6905	-41.7613
2.6959	-45.4128
2.7013	-47.9539
2.7067	-38.3864
2.7121	-31.2229
2.7175	-15.3956
2.7229	-3.2563
2.7283	-17.0004
2.7337	-13.2698
2.7391	-1.6924
2.7445	6.7611
2.7499	-5.8309
2.7553	-77.1899
2.7607	-50.2393
2.7661	11.9175
2.7715	25.0453
2.7769	-9.9944
2.7823	12.6567
2.7877	-5.045
2.7931	-90.8923
2.7985	-65.9809
2.8039	-70.5284
2.8093	-71.8095
2.8147	-59.8539
2.8201	-72.6165
2.8255	-75.2344
2.8309	-43.8168
2.8363	-12.7491
2.8417	-49.2638
2.8471	0.8845
2.8525	10.835
2.8579	-17.8781
2.8633	-32.1755
2.8687	-60.5167
2.8741	-37.8617
2.8795	-28.1003
2.8849	-85.5682
2.8903	-38.9413
2.8957	-29.7981
2.9011	-44.3098
2.9065	-49.5058
2.9119	-35.4814
2.9173	-21.3105
2.9227	-40.0178
2.9281	-75.7638
2.9335	-27.6927
2.9389	-54.9895
2.9443	-96.236
2.9497	-104.2622
2.9551	-57.6689
2.9605	-43.0807
2.9659	-24.2974
2.9713	-25.0892
2.9767	-91.9309
2.9821	-43.9885
2.9875	-40.8407
2.9929	-62.9908
2.9983	-39.7434
3.0037	-34.8134
3.0091	-39.6702
3.0145	-58.2929
3.0199	-81.7071
3.0253	-38.0233
3.0307	-55.0912
3.0361	-69.255
3.0415	-40.0761
3.0469	-39.3909
3.0523	-29.5396
3.0577	-53.1706
3.0631	-92.3043
3.0685	-36.4656
3.0739	-46.8187
3.0793	-61.9227
3.0847	-68.5419
3.0901	-97.911
3.0955	-108.3067
3.1009	-103.3584
3.1063	-98.2147
3.1117	-106.9131
3.1171	-87.7692
3.1225	-85.0408
3.1279	-92.4393
3.1333	-96.3244
3.1387	-121.2662
3.1441	-128.5219
3.1495	-111.9612
3.1549	-85.4747
3.1603	-109.4124
3.1657	-92.9584
3.1711	-58.3165
3.1765	-42.4004
3.1819	-88.8882
3.1873	-102.4272
3.1927	-50.5046
3.1981	37.9428
3.2035	65.21
3.2089	64.3622
3.2143	74.6843
3.2197	107.6665
3.2251	152.0993
3.2305	126.378
3.2359	92.5108
3.2413	71.4417
3.2467	73.956
3.2521	132.2869
3.2575	107.2954
3.2629	60.5917
3.2683	71.8575
3.2737	88.5874
3.2791	68.0588
3.2845	52.6441
3.2899	76.8844
3.2953	123.1265
3.3007	98.2847
3.3061	74.0871
3.3115	79.5041
3.3169	69.715
3.3223	120.3914
3.3277	133.61
3.3331	96.7457
3.3385	73.3794
3.3439	33.0177
3.3493	19.3075
3.3547	47.1249
3.3601	104.3168
3.3655	67.444
3.3709	45.7968
3.3763	37.6754
3.3817	15.0557
3.3871	16.005
3.3925	1.8303
3.3979	14.1457
3.4033	65.1909
3.4087	12.2505
3.4141	30.8647
3.4195	47.2791
3.4249	19.017
3.4303	23.656
3.4357	2.2385
3.4411	-3.4158
3.4465	6.473
3.4519	-21.1492
3.4573	26.6316
3.4627	65.766
3.4681	64.9223
3.4735	35.699
3.4789	44.6139
3.4843	38.7398
3.4897	25.1016
3.4951	35.7908
3.5005	64.7442
3.5059	26.7079
3.5113	-5.733
3.5167	46.8674
3.5221	89.5043
3.5275	70.1773
3.5329	48.6761
3.5383	62.1448
3.5437	51.1205
3.5491	81.1105
3.5545	101.1513
3.5599	85.967
3.5653	70.7494
3.5707	111.421
3.5761	82.1653
3.5815	7.1693
3.5869	53.8278
3.5923	30.4034
3.5977	25.7338
3.6031	46.8424
3.6085	49.2978
3.6139	29.9394
3.6193	16.4241
3.6247	4.5021
3.6301	-10.8194
3.6355	22.1914
3.6409	87.3662
3.6463	120.6986
3.6517	79.6841
3.6571	46.4995
3.6625	31.6967
3.6679	40.0293
3.6733	59.2027
3.6787	36.165
3.6841	54.7354
3.6895	64.3131
3.6949	58.987
3.7003	98.9927
3.7057	88.5614
3.7111	75.3592
3.7165	66.0663
3.7219	36.955
3.7273	44.8246
3.7327	43.4721
3.7381	45.4254
3.7435	76.7465
3.7489	35.8474
3.7543	26.1588
3.7597	29.4896
3.7651	5.4422
3.7705	-14.0937
3.7759	-17.7722
3.7813	-10.3938
3.7867	-2.0229
3.7921	-15.1695
3.7975	-29.751
3.8029	-33.7622
3.8083	-25.942
3.8137	-22.0808
3.8191	-20.7716
3.8245	-12.2482
3.8299	2.638
3.8353	8.3482
3.8407	-24.0537
3.8461	-18.1241
3.8515	0.7357
3.8569	-44.2099
3.8623	-30.7122
3.8677	-17.7783
3.8731	-17.9975
3.8785	-19.0632
3.8839	19.1337
3.8893	23.1904
3.8947	16.576
3.9001	19.9794
3.9055	-34.5832
3.9109	-5.0694
3.9163	44.3424
3.9217	55.9226
3.9271	42.8762
3.9325	-7.1512
3.9379	-23.9793
3.9433	12.8792
3.9487	46.7963
3.9541	57.7106
3.9595	45.1496
3.9649	32.9103
3.9703	65.9922
3.9757	103.0593
3.9811	228.7481
3.9865	438.032
3.9919	702.8501
3.9973	1094.3287
4.0027	1605.1993
4.0081	2347.9105
4.0135	3440.1507
4.0189	4592.3595
4.0243	5824.0771
4.0297	7109.6481
4.0351	8306.2669
4.0405	8930.0202
4.0459	9312.0514
4.0513	9380.1151
4.0567	8993.7844
4.0621	8066.2311
4.0675	6785.0871
4.0729	5483.4553
4.0783	4294.1482
4.0837	3201.4666
4.0891	2386.2056
4.0945	1724.2766
4.0999	1157.7387
4.1053	694.5613
4.1107	428.9706
4.1161	250.3047
4.1215	155.3352
4.1269	166.0675
4.1323	85.26
4.1377	59.841
4.1431	55.876
4.1485	20.5708
4.1539	17.5064
4.1593	22.3985
4.1647	5.1584
4.1701	-35.8519
4.1755	-26.5585
4.1809	12.2832
4.1863	22.5769
4.1917	-5.1189
4.1971	-7.995
4.2025	-45.254
4.2079	-28.5547
4.2133	17.8728
4.2187	-30.5018
4.2241	-18.1545
4.2295	-0.2278
4.2349	2.4896
4.2403	-3.7984
4.2457	27.7947
4.2511	27.8177
4.2565	8.0332
4.2619	-1.4102
4.2673	-17.2506
4.2727	-6.2028
4.2781	6.5254
4.2835	-4.6532
4.2889	-26.8733
4.2943	-60.5484
4.2997	-60.9425
4.3051	-13.7186
4.3105	17.2042
4.3159	17.5434
4.3213	8.8483
4.3267	11.0637
4.3321	40.2859
4.3375	19.6336
4.3429	4.9737
4.3483	-3.5684
4.3537	-35.8373
4.3591	33.7052
4.3645	44.4548
4.3699	13.2016
4.3753	20.8658
4.3807	13.7869
4.3861	4.8312
4.3915	-8.7016
4.3969	-23.5115
4.4023	8.7826
4.4077	-11.7862
4.4131	-31.4648
4.4185	-10.0861
4.4239	-12.9906
4.4293	-42.2016
4.4347	-45.7749
4.4401	-16.3299
4.4455	-25.2803
4.4509	-22.2419
4.4563	-10.6365
4.4617	-5.0976
4.4671	-26.8082
4.4725	-32.3332
4.4779	-34.7635
4.4833	-36.954
4.4887	-33.1243
4.4941	-15.4667
4.4995	-2.1736
4.5049	2.2699
4.5103	-3.2248
4.5157	-18.9758
4.5211	-9.7319
4.5265	2.9026
4.5319	-3.4199
4.5373	-8.4638
4.5427	5.6111
4.5481	6.699
4.5535	-19.772
4.5589	-35.2117
4.5643	-42.9793
4.5697	-35.2451
4.5751	-20.1181
4.5805	-29.2756
4.5859	-20.3268
4.5913	-0.3658
4.5967	23.3932
4.6021	42.3579
4.6075	32.8755
4.6129	7.6673
4.6183	-18.7935
4.6237	-26.3285
4.6291	16.4905
4.6345	5.1651
4.6399	-20.6279
4.6453	-2.3956
4.6507	-1.5123
4.6561	-29.9617
4.6615	-46.2224
4.6669	-19.8033
4.6723	16.9892
4.6777	-2.9179
4.6831	-25.0329
4.6885	-27.8914
4.6939	-60.2473
4.6993	-33.3466
4.7047	-16.9529
4.7101	-19.6517
4.7155	15.8577
4.7209	-7.4767
4.7263	-7.5725
4.7317	7.5354
4.7371	-19.4071
4.7425	5.3429
4.7479	10.4169
4.7533	2.4951
4.7587	12.9445
4.7641	20.6164
4.7695	19.1324
4.7749	-2.2188
4.7803	-34.3783
4.7857	15.6535
4.7911	25.8846
4.7965	-15.9845
4.8019	-67.8545
4.8073	7.4143
4.8127	2.7818
4.8181	-12.2816
4.8235	-4.7171
4.8289	-21.9938
4.8343	-17.6065
4.8397	-25.1124
4.8451	-41.9817
4.8505	-31.4418
4.8559	-5.3465
4.8613	11.6286
4.8667	20.2423
4.8721	29.7453
4.8775	21.7077
4.8829	7.344
4.8883	1.2969
4.8937	10.8558
4.8991	-3.5137
4.9045	-13.1826
4.9099	-0.7306
4.9153	30.2692
4.9207	12.9939
4.9261	-7.9687
4.9315	-20.6953
4.9369	-25.2842
4.9423	-31.6733
4.9477	10.4801
4.9531	6.2452
4.9585	-50.3469
4.9639	-52.2196
4.9693	-13.1206
4.9747	1.8523
4.9801	-10.4465
4.9855	-14.115
4.9909	-4.8819
4.9963	18.7751
5.0017	30.5188
5.0071	2.5999
5.0125	2.9668
5.0179	-18.3739
5.0233	-35.096
5.0287	-17.0471
5.0341	-11.5308
5.0395	-20.5161
5.0449	-13.9414
5.0503	20.5923
5.0557	35.4335
5.0611	16.5176
5.0665	11.2663
5.0719	25.4716
5.0773	-2.6542
5.0827	-10.8724
5.0881	14.2062
5.0935	43.3711
5.0989	14.465
5.1043	27.2165
5.1097	11.6663
5.1151	-21.1688
5.1205	-18.5277
5.1259	-17.9612
5.1313	-22.912
5.1367	-20.288
5.1421	7.5065
5.1475	56.293
5.1529	21.457
5.1583	-13.5894
5.1637	13.9634
5.1691	-28.7346
5.1745	-50.5027
5.1799	-41.8008
5.1853	-16.7595
5.1907	-18.7355
5.1961	-4.1059
5.2015	10.6038
5.2069	12.3492
5.2123	-3.8155
5.2177	-27.5041
5.2231	-15.7825
5.2285	7.237
5.2339	-27.0821
5.2393	-39.0504
5.2447	-30.5979
5.2501	-8.0319
5.2555	16.5727
5.2609	-6.3929
5.2663	2.2731
5.2717	27.1063
5.2771	29.8787
5.2825	-4.8898
5.2879	-9.1044
5.2933	-4.8684
5.2987	-7.3312
5.3041	22.8691
5.3095	2.8555
5.3149	-32.0155
5.3203	-42.13
5.3257	4.9634
5.3311	25.3507
5.3365	11.9863
5.3419	-27.0091
5.3473	-66.5407
5.3527	-34.4789
5.3581	-23.2446
5.3635	-35.1238
5.3689	-24.0116
5.3743	-27.4157
5.3797	-27.7642
5.3851	-17.6076
5.3905	1.0099
5.3959	-8.2691
5.4013	-5.6644
5.4067	4.5789
5.4121	4.0631
5.4175	-36.3465
5.4229	-45.1723
5.4283	-41.8714
5.4337	-33.2193
5.4391	23.3731
5.4445	43.2463
5.4499	36.9183
5.4553	13.1276
5.4607	-27.0306
5.4661	-40.8646
5.4715	-29.5141
5.4769	5.1445
5.4823	51.5196
5.4877	-4.5232
5.4931	-10.3863
5.4985	7.5791
5.5039	-43.5419
5.5093	-38.8074
5.5147	-14.5728
5.5201	-1.3932
5.5255	-16.3684
5.5309	-20.014
5.5363	-10.8426
5.5417	2.8383
5.5471	10.509
5.5525	-2.6152
5.5579	-5.5735
5.5633	-22.0614
5.5687	-48.0003
5.5741	-17.4892
5.5795	-1.9675
5.5849	10.5954
5.5903	22.0964
5.5957	17.1865
5.6011	17.6602
5.6065	-1.7709
5.6119	-20.3653
5.6173	9.4559
5.6227	28.7174
5.6281	26.895
5.6335	5.4919
5.6389	-28.2523
5.6443	-40.3997
5.6497	-26.731
5.6551	-12.5704
5.6605	-13.6584
5.6659	13.8309
5.6713	21.5924
5.6767	12.2665
5.6821	-5.8844
5.6875	-24.2121
5.6929	-30.7642
5.6983	-15.7011
5.7037	10.3718
5.7091	5.8823
5.7145	28.0781
5.7199	34.5303
5.7253	16.5777
5.7307	-2.1696
5.7361	-11.8151
5.7415	-15.4715
5.7469	-1.9014
5.7523	36.1579
5.7577	-2.9689
5.7631	-6.7544
5.7685	7.1315
5.7739	-2.4572
5.7793	23.6417
5.7847	-2.6136
5.7901	-31.7401
5.7955	-18.6298
5.8009	-17.2125
5.8063	-2.6205
5.8117	4.352
5.8171	5.3661
5.8225	51.4728
5.8279	15.1188
5.8333	8.6285
5.8387	51.2109
5.8441	41.6094
5.8495	48.4859
5.8549	44.6709
5.8603	27.7152
5.8657	18.1448
5.8711	42.8133
5.8765	30.3362
5.8819	32.1625
5.8873	120.5772
5.8927	102.0645
5.8981	61.4244
5.9035	42.2092
5.9089	58.2273
5.9143	48.5033
5.9197	55.0215
5.9251	51.8326
5.9305	25.9121
5.9359	28.6599
5.9413	37.1501
5.9467	44.3375
5.9521	44.7125
5.9575	31.9734
5.9629	45.6758
5.9683	51.5492
5.9737	40.3077
5.9791	28.3161
5.9845	25.7117
5.9899	41.5771
5.9953	52.5789
6.0007	27.2155
6.0061	55.4384
6.0115	39.4868
6.0169	9.6106
6.0223	25.1123
6.0277	37.267
6.0331	29.2339
6.0385	20.8656
6.0439	30.9584
6.0493	49.4212
6.0547	65.8863
6.0601	123.9277
6.0655	251.1111
6.0709	427.3034
6.0763	745.7232
6.0817	1254.5753
6.0871	1967.6649
6.0925	2855.3641
6.0979	3955.1395
6.1033	5181.5375
6.1087	6437.045
6.1141	7589.7908
6.1195	8582.1639
6.1249	9299.2821
6.1303	9831.2413
6.1357	10294.1655
6.1411	10431.2505
6.1465	9979.7272
6.1519	8835.4239
6.1573	6945.853
6.1627	4920.9128
6.1681	3063.375
6.1735	1737.7406
6.1789	929.4082
6.1843	408.4837
6.1897	213.0015
6.1951	121.8172
6.2005	50.1198
6.2059	54.5954
6.2113	42.4092
6.2167	19.3191
6.2221	-23.4239
6.2275	18.9581
6.2329	29.1993
6.2383	17.7004
6.2437	-18.598
6.2491	17.5647
6.2545	31.3021
6.2599	70.7309
6.2653	98.7769
6.2707	136.9199
6.2761	121.1277
6.2815	120.1577
6.2869	117.9278
6.2923	76.3916
6.2977	27.9002
6.3031	43.7792
6.3085	37.8506
6.3139	10.5115
6.3193	-3.3906
6.3247	-22.1805
6.3301	-64.8276
6.3355	-18.1275
6.3409	2.4029
6.3463	-14.2958
6.3517	10.1345
6.3571	18.8763
6.3625	-16.9657
6.3679	6.9248
6.3733	24.6222
6.3787	15.1994
6.3841	-39.6274
6.3895	-32.3904
6.3949	-29.5975
6.4003	-24.7109
6.4057	11.6506
6.4111	-16.4575
6.4165	-51.806
6.4219	-29.8275
6.4273	4.5077
6.4327	3.1792
6.4381	-14.0557
6.4435	-33.3694
6.4489	-19.5064
6.4543	-0.7377
6.4597	-21.0731
6.4651	5.2485
6.4705	-15.7603
6.4759	-53.4133
6.4813	-6.2681
6.4867	-6.655
6.4921	-32.4332
6.4975	-11.4613
6.5029	-7.3221
6.5083	0.7167
6.5137	-20.775
6.5191	-59.8928
6.5245	-40.8686
6.5299	0.514
6.5353	22.648
6.5407	-39.8925
6.5461	-32.7669
6.5515	-61.9949
6.5569	-48.3158
6.5623	-38.2396
6.5677	-15.7266
6.5731	-18.4124
6.5785	-31.8351
6.5839	-2.5601
6.5893	-10.2582
6.5947	-34.1168
6.6001	-59.926
6.6055	-24.7258
6.6109	-23.884
6.6163	-5.2829
6.6217	-14.4374
6.6271	-30.6591
6.6325	-43.2528
6.6379	-66.6169
6.6433	-57.7696
6.6487	-43.1687
6.6541	-29.4149
6.6595	3.1579
6.6649	-19.9912
6.6703	-18.4515
6.6757	-48.1571
6.6811	-9.4749
6.6865	-4.5883
6.6919	-21.852
6.6973	-28.9297
6.7027	-0.3185
6.7081	49.7554
6.7135	14.9245
6.7189	-25.861
6.7243	6.3238
6.7297	5.1628
6.7351	-0.9252
6.7405	5.3899
6.7459	-20.0677
6.7513	-37.4247
6.7567	-8.6545
6.7621	21.2905
6.7675	-10.3368
6.7729	-6.161
6.7783	24.9646
6.7837	28.0496
6.7891	18.4308
6.7945	42.548
6.7999	-16.8021
6.8053	37.7424
6.8107	22.2324
6.8161	25.5353
6.8215	47.9093
6.8269	23.8038
6.8323	31.3186
6.8377	87.1821
6.8431	112.5409
6.8485	121.3813
6.8539	90.6326
6.8593	97.0324
6.8647	154.0109
6.8701	145.4048
6.8755	189.6632
6.8809	187.5853
6.8863	200.4165
6.8917	204.8694
6.8971	188.7569
6.9025	226.2586
6.9079	293.4367
6.9133	313.0119
6.9187	334.4723
6.9241	347.7661
6.9295	342.5484
6.9349	309.3857
6.9403	238.7562
6.9457	288.5948
6.9511	259.3753
6.9565	221.1417
6.9619	232.7205
6.9673	223.8415
6.9727	187.4607
6.9781	214.1679
6.9835	259.9693
6.9889	235.3289
6.9943	221.0696
6.9997	238.2095
7.0051	260.6526
7.0105	241.0007
7.0159	204.663
7.0213	271.8169
7.0267	288.9743
7.0321	296.3374
7.0375	319.3584
7.0429	345.7551
7.0483	323.3442
7.0537	382.396
7.0591	481.0119
7.0645	578.8926
7.0699	671.6349
7.0753	809.2729
7.0807	913.9614
7.0861	1036.2219
7.0915	1076.7826
7.0969	1133.6236
7.1023	1198.5466
7.1077	1280.3122
7.1131	1433.7559
7.1185	1624.8655
7.1239	1854.0876
7.1293	2124.3654
7.1347	2226.8977
7.1401	2228.9848
7.1455	2207.4782
7.1509	2001.9544
7.1563	1665.7636
7.1617	1379.2345
7.1671	1215.2761
7.1725	1154.7229
7.1779	1142.3714
7.1833	1212.0421
7.1887	1293.4343
7.1941	1373.6479
7.1995	1455.403
7.2049	1467.8665
7.2103	1426.1515
7.2157	1437.8371
7.2211	1487.7441
7.2265	1647.5426
7.2319	1789.5151
7.2373	2000.2384
7.2427	2389.652
7.2481	3025.7615
7.2535	3761.5328
7.2589	4515.6298
7.2643	5217.7923
7.2697	5846.4306
7.2751	6224.1323
7.2805	6655.2112
7.2859	7310.7536
7.2913	8193.0194
7.2967	9139.6713
7.3021	10291.3824
7.3075	10968.9786
7.3129	11152.4055
7.3183	10689.8495
7.3237	9715.0777
7.3291	8335.4577
7.3345	6570.1566
7.3399	4985.1511
7.3453	3790.1776
7.3507	3051.8565
7.3561	2681.2249
7.3615	2751.2573
7.3669	2995.5977
7.3723	3473.0541
7.3777	4056.9725
7.3831	4588.2212
7.3885	4831.3967
7.3939	4917.0487
7.3993	4676.8949
7.4047	4529.764
7.4101	4369.8738
7.4155	4302.4015
7.4209	4412.2237
7.4263	4745.5396
7.4317	5259.3979
7.4371	6053.3949
7.4425	6968.9177
7.4479	7720.4696
7.4533	8440.0501
7.4587	9176.8924
7.4641	10474.8544
7.4695	12869.9817
7.4749	16400.2445
7.4803	21113.6004
7.4857	26744.4418
7.4911	32152.5784
7.4965	37031.5444
7.5019	41068.2843
7.5073	42853.5451
7.5127	43396.8448
7.5181	42136.05
7.5235	36454.0621
7.5289	27103.1306
7.5343	15915.8876
7.5397	7050.6072
7.5451	2800.6922
7.5505	1433.9808
7.5559	1057.7312
7.5613	824.3409
7.5667	648.5281
7.5721	540.0444
7.5775	453.2162
7.5829	396.6331
7.5883	399.5436
7.5937	428.0176
7.5991	422.9705
7.6045	496.1633
7.6099	523.4468
7.6153	623.471
7.6207	765.1366
7.6261	954.1316
7.6315	1154.9887
7.6369	1274.5331
7.6423	1379.7256
7.6477	1515.8393
7.6531	1556.1791
7.6585	1499.4211
7.6639	1381.8287
7.6693	1243.766
7.6747	1151.443
7.6801	1206.7664
7.6855	1380.6498
7.6909	1627.1765
7.6963	1922.7614
7.7017	2312.6574
7.7071	2468.8726
7.7125	2506.3706
7.7179	2363.5914
7.7233	1959.0527
7.7287	1429.4593
7.7341	881.1289
7.7395	469.7288
7.7449	260.1948
7.7503	162.3299
7.7557	111.7522
7.7611	92.4323
7.7665	46.2727
7.7719	107.9477
7.7773	79.0469
7.7827	71.4984
7.7881	118.6132
7.7935	120.8473
7.7989	90.1843
7.8043	135.8303
7.8097	102.5552
7.8151	64.4262
7.8205	-9.697
7.8259	5.4219
7.8313	41.9981
7.8367	69.4775
7.8421	33.3508
7.8475	18.1924
7.8529	37.7605
7.8583	38.8171
7.8637	27.3601
7.8691	-1.4195
7.8745	21.3888
7.8799	15.0213
7.8853	3.1572
7.8907	-5.1076
7.8961	-13.2556
7.9015	-20.983
7.9069	-25.8238
7.9123	-29.7363
7.9177	1.8594
7.9231	-31.2966
7.9285	-26.184
7.9339	-6.019
7.9393	-5.4109
7.9447	-37.8597
7.9501	-8.7986
7.9555	-3.5027
7.9609	-5.206
7.9663	-1.8004
7.9717	-9.6782
7.9771	-57.6084
7.9825	-5.3327
7.9879	7.3684
7.9933	-36.1898
7.9987	-3.9029
8.0041	12.5186
8.0095	-24.8832
8.0149	-68.6085
8.0203	-43.0047
8.0257	-66.1964
8.0311	-54.4323
8.0365	-9.1524
8.0419	24.9029
8.0473	0.561
8.0527	-38.3449
8.0581	-39.7433
8.0635	-6.4137
8.0689	-25.7186
8.0743	-44.3759
8.0797	-4.3164
8.0851	-22.8594
8.0905	-16.5954
8.0959	-26.8586
8.1013	4.9769
8.1067	18.1829
8.1121	-4.2517
8.1175	-3.9331
8.1229	-11.1731
8.1283	-23.7396
8.1337	42.0373
8.1391	-4.6764
8.1445	-23.3081
8.1499	-10.8195
8.1553	5.9196
8.1607	-12.2593
8.1661	3.3027
8.1715	-13.1687
8.1769	-40.3547
8.1823	-49.8424
8.1877	-54.2468
8.1931	-25.4469
8.1985	-31.9375
8.2039	-38.8426
8.2093	-28.6752
8.2147	5.5483
8.2201	-21.332
8.2255	-62.841
8.2309	-37.9007
8.2363	-19.6529
8.2417	-24.1317
8.2471	-12.5576
8.2525	-2.703
8.2579	8.7857
8.2633	6.1554
8.2687	11.0986
8.2741	10.1072
8.2795	35.5263
8.2849	31.2029
8.2903	11.2207
8.2957	-16.3085
8.3011	-6.7398
8.3065	22.2172
8.3119	11.8529
8.3173	-9.9589
8.3227	-6.4163
8.3281	3.9689
8.3335	34.6884
8.3389	43.6695
8.3443	31.4198
8.3497	30.1117
8.3551	-0.9279
8.3605	-23.8444
8.3659	-4.3944
8.3713	-3.9869
8.3767	-9.2989
8.3821	19.1248
8.3875	-17.0041
8.3929	-13.9544
8.3983	0.5503
8.4037	-14.3377
8.4091	-12.8512
8.4145	18.2881
8.4199	33.6261
8.4253	17.1156
8.4307	42.4618
8.4361	48.9319
8.4415	37.8869
8.4469	26.5151
8.4523	12.6283
8.4577	37.7171
8.4631	22.6181
8.4685	79.1609
8.4739	73.1871
8.4793	47.8431
8.4847	70.9946
8.4901	85.4244
8.4955	73.7156
8.5009	76.7489
8.5063	61.0202
8.5117	60.5255
8.5171	86.9144
8.5225	112.4981
8.5279	101.4482
8.5333	114.5545
8.5387	145.2823
8.5441	138.6769
8.5495	171.6855
8.5549	200.6235
8.5603	187.9552
8.5657	209.8393
8.5711	215.5651
8.5765	241.8153
8.5819	213.6688
8.5873	225.9637
8.5927	315.5587
8.5981	319.9674
8.6035	437.3136
8.6089	445.0095
8.6143	449.888
8.6197	487.4706
8.6251	516.748
8.6305	536.7306
8.6359	563.1806
8.6413	582.1375
8.6467	711.451
8.6521	811.0034
8.6575	911.2264
8.6629	946.3638
8.6683	1007.8364
8.6737	1005.4892
8.6791	1033.5386
8.6845	1176.8258
8.6899	1254.8777
8.6953	1464.6305
8.7007	1741.4055
8.7061	1962.1116
8.7115	2149.3031
8.7169	2398.9072
8.7223	2584.9723
8.7277	2739.293
8.7331	2865.081
8.7385	2934.0292
8.7439	3208.6796
8.7493	3791.3575
8.7547	4317.5547
8.7601	4838.5988
8.7655	5314.9057
8.7709	5844.2572
8.7763	6429.7903
8.7817	6635.5729
8.7871	6969.9062
8.7925	7598.6534
8.7979	8522.0925
8.8033	10121.4831
8.8087	12408.5249
8.8141	14610.7447
8.8195	15800.7879
8.8249	15593.5606
8.8303	14110.1949
8.8357	12809.0705
8.8411	12215.9173
8.8465	12457.635
8.8519	14461.387
8.8573	19904.0456
8.8627	28939.7961
8.8681	37584.6073
8.8735	41292.1809
8.8789	38026.1823
8.8843	29105.6206
8.8897	18649.2889
8.8951	10216.2045
8.9005	5104.6136
8.9059	2742.0273
8.9113	1717.5221
8.9167	1314.9342
8.9221	1147.4505
8.9275	1030.6514
8.9329	961.4634
8.9383	929.2687
8.9437	863.6088
8.9491	790.6979
8.9545	776.3653
8.9599	772.1464
8.9653	724.4922
8.9707	714.0094
8.9761	773.0342
8.9815	707.2427
8.9869	742.751
8.9923	724.9506
8.9977	722.6649
9.0031	742.1022
9.0085	720.3344
9.0139	766.306
9.0193	854.6335
9.0247	987.0844
9.0301	1203.2015
9.0355	1564.2872
9.0409	1966.6638
9.0463	2453.9755
9.0517	2981.9337
9.0571	3464.2325
9.0625	3794.1917
9.0679	3944.2194
9.0733	3709.0349
9.0787	3113.1451
9.0841	2300.628
9.0895	1483.4118
9.0949	874.4002
9.1003	508.5738
9.1057	324.8186
9.1111	252.3032
9.1165	247.3986
9.1219	243.7852
9.1273	265.427
9.1327	404.9766
9.1381	600.9121
9.1435	754.8293
9.1489	848.8463
9.1543	809.1858
9.1597	603.4793
9.1651	418.4439
9.1705	248.9437
9.1759	118.8316
9.1813	50.8378
9.1867	53.785
9.1921	17.4029
9.1975	-27.2156
9.2029	-26.9046
9.2083	13.0136
9.2137	-32.9776
9.2191	-11.7422
9.2245	-22.7204
9.2299	31.5723
9.2353	36.7211
9.2407	-2.543
9.2461	2.9401
9.2515	-50.4018
9.2569	6.6295
9.2623	15.892
9.2677	-1.2749
9.2731	-5.4899
9.2785	-52.3758
9.2839	-36.3127
9.2893	-55.8881
9.2947	-4.5717
9.3001	21.1822
9.3055	30.5611
9.3109	32.2509
9.3163	-0.5456
9.3217	-3.5728
9.3271	-9.3571
9.3325	8.4579
9.3379	-5.7298
9.3433	-28.7706
9.3487	-29.1824
9.3541	-13.3378
9.3595	9.3838
9.3649	15.7149
9.3703	-11.7075
9.3757	6.9195
9.3811	0.0398
9.3865	-14.0757
9.3919	1.5191
9.3973	22.4793
9.4027	13.4894
9.4081	14.8006
9.4135	12.6935
9.4189	3.2831
9.4243	12.6682
9.4297	36.5403
9.4351	21.407
9.4405	-9.6199
9.4459	-43.1646
9.4513	-29.3243
9.4567	19.0249
9.4621	18.666
9.4675	10.9444
9.4729	30.2631
9.4783	17.4167
9.4837	4.9366
9.4891	10.5593
9.4945	27.8928
9.4999	-37.7888
9.5053	26.688
9.5107	18.4432
9.5161	19.6707
9.5215	-2.3601
9.5269	-53.924
9.5323	-39.5293
9.5377	20.101
9.5431	21.4749
9.5485	-5.7179
9.5539	12.932
9.5593	12.8394
9.5647	-22.0438
9.5701	-52.3257
9.5755	26.9318
9.5809	16.768
9.5863	-44.5663
9.5917	-4.2684
9.5971	-11.9753
9.6025	8.6429
9.6079	3.2408
9.6133	-32.9256
9.6187	-38.5582
9.6241	-36.6321
9.6295	-21.0224
9.6349	-28.0574
9.6403	-33.6597
9.6457	-33.552
9.6511	-53.6378
9.6565	-32.7754
9.6619	-5.075
9.6673	-15.6777
9.6727	-12.3257
9.6781	-31.9878
9.6835	-33.8158
9.6889	5.4248
9.6943	23.8678
9.6997	10.3952
9.7051	32.747
9.7105	-3.3242
9.7159	6.5967
9.7213	-15.1763
9.7267	11.4987
9.7321	-1.572
9.7375	-18.8495
9.7429	-3.1685
9.7483	-0.054
9.7537	19.8967
9.7591	1.4958
9.7645	-35.9535
9.7699	-24.7535
9.7753	19.6662
9.7807	-0.9994
9.7861	-25.2233
9.7915	-4.6623
9.7969	10.8679
9.8023	-4.7268
9.8077	-10.5824
9.8131	-29.1862
9.8185	-1.0114
9.8239	4.3836
9.8293	10.4359
9.8347	1.0908
9.8401	10.4447
9.8455	-9.4618
9.8509	-48.0602
9.8563	-39.0672
9.8617	-6.4181
9.8671	19.1416
9.8725	49.187
9.8779	43.5474
9.8833	22.0605
9.8887	52.2846
9.8941	35.8056
9.8995	12.6959
9.9049	-6.6568
9.9103	-7.7367
9.9157	-5.4509
9.9211	-5.1437
9.9265	-14.7117
9.9319	6.2355
9.9373	0.0584
9.9427	-31.3911
9.9481	21.4656
9.9535	-7.1792
9.9589	-20.2092
9.9643	-9.8268
9.9697	-9.4782
9.9751	15.1893
9.9805	2.1427
9.9859	-6.7086
9.9913	9.9251
9.9967	20.9445
10.0021	10.987
10.0075	34.9084
10.0129	40.2417
10.0183	27.4389
10.0237	66.3487
10.0291	36.0478
10.0345	36.5679
10.0399	68.986
10.0453	23.0983
10.0507	25.6325
10.0561	27.4739
10.0615	40.2392
10.0669	36.7916
10.0723	16.6289
10.0777	6.9101
10.0831	5.2747
10.0885	13.8709
10.0939	58.3625
10.0993	71.3015
10.1047	65.7857
10.1101	100.9573
10.1155	157.9445
10.1209	228.8562
10.1263	457.3354
10.1317	833.1518
10.1371	1397.5451
10.1425	2252.9857
10.1479	3415.9031
10.1533	4684.3455
10.1587	5921.396
10.1641	6906.6807
10.1695	7314.3676
10.1749	7120.5332
10.1803	6433.6845
10.1857	5160.3255
10.1911	3877.708
10.1965	2644.7297
10.2019	1700.7163
10.2073	1023.9442
10.2127	610.535
10.2181	358.4394
10.2235	180.4849
10.2289	110.3975
10.2343	36.4763
10.2397	-6.3677
10.2451	3.1021
10.2505	17.4625
10.2559	-3.2021
10.2613	8.615
10.2667	33.2762
10.2721	30.9755
10.2775	52.4635
10.2829	24.7483
10.2883	28.0322
10.2937	-1.7841
10.2991	-14.8353
10.3045	10.5143
10.3099	-17.9936
10.3153	-16.218
10.3207	-0.3624
10.3261	5.9863
10.3315	-10.2685
10.3369	-1.26
10.3423	-22.7742
10.3477	-21.3366
10.3531	-7.7961
10.3585	-27.7274
10.3639	2.604
10.3693	1.1018
10.3747	-17.2545
10.3801	-22.1991
10.3855	3.3896
10.3909	0.537
10.3963	-29.1332
10.4017	11.5223
10.4071	-1.2188
10.4125	-22.5255
10.4179	26.3436
10.4233	1.9077
10.4287	-19.4223
10.4341	-36.5545
10.4395	-16.9623
10.4449	0.2612
10.4503	50.892
10.4557	61.2138
10.4611	4.8615
10.4665	-4.0119
10.4719	5.5421
10.4773	8.9457
10.4827	-3.7836
10.4881	13.5402
10.4935	20.7746
10.4989	-7.1707
10.5043	-0.6393
10.5097	19.1246
10.5151	-1.8136
10.5205	19.4378
10.5259	-6.6521
10.5313	4.9471
10.5367	-0.6289
10.5421	7.4232
10.5475	-15.5698
10.5529	7.6914
10.5583	41.7662
10.5637	6.6738
10.5691	-5.5043
10.5745	-3.273
10.5799	-8.9441
10.5853	-33.4233
10.5907	10.1706
10.5961	-19.5702
10.6015	-37.1037
10.6069	-30.1849
10.6123	4.9715
10.6177	19.7056
10.6231	-11.7345
10.6285	-10.9322
10.6339	-32.3783
10.6393	5.5438
10.6447	-25.0649
10.6501	26.6719
10.6555	16.031
10.6609	-2.7025
10.6663	-7.1493
10.6717	-11.3857
10.6771	-40.2581
10.6825	-20.958
10.6879	-2.8745
10.6933	-7.9868
10.6987	-25.6553
10.7041	13.1285
10.7095	0.0915
10.7149	-8.4673
10.7203	-11.0713
10.7257	11.9271
10.7311	10.4854
10.7365	-2.703
10.7419	16.252
10.7473	8.3989
10.7527	13.7296
10.7581	3.4315
10.7635	4.9981
10.7689	-2.7812
10.7743	18.9365
10.7797	31.3008
10.7851	-3.2311
10.7905	-0.2786
10.7959	0.8409
10.8013	16.1001
10.8067	2.9855
10.8121	-18.7584
10.8175	-20.06
10.8229	7.7303
10.8283	-13.1923
10.8337	-4.7645
10.8391	-29.4005
10.8445	-3.0031
10.8499	-8.3025
10.8553	-35.926
10.8607	-17.5609
10.8661	18.4388
10.8715	3.0728
10.8769	28.124
10.8823	32.0309
10.8877	49.5297
10.8931	-26.642
10.8985	-10.2593
10.9039	15.2963
10.9093	-14.7767
10.9147	-39.7216
10.9201	-0.5584
10.9255	-11.47
10.9309	-9.6335
10.9363	3.7168
10.9417	-9.4491
10.9471	-6.5071
10.9525	-16.7591
10.9579	4.1862
10.9633	23.686
10.9687	28.0749
10.9741	-2.7046
10.9795	25.3463
10.9849	-6.7973
10.9903	-37.529
10.9957	-46.712
11.0011	11.1772
11.0065	3.5369
11.0119	-24.6432
11.0173	43.7383
11.0227	36.7914
11.0281	41.3039
11.0335	14.2152
11.0389	16.2116
11.0443	4.2081
11.0497	-35.6622
11.0551	-12.6091
11.0605	-18.9289
11.0659	-3.2855
11.0713	-8.6322
11.0767	26.4353
11.0821	53.6303
11.0875	2.2749
11.0929	-50.1171
11.0983	-23.0025
11.1037	-39.916
11.1091	-30.6669
11.1145	-20.6449
11.1199	14.8982
11.1253	-2.0904
11.1307	-6.9326
11.1361	14.8778
11.1415	8.0654
11.1469	0.9802
11.1523	17.2352
11.1577	0.2725
11.1631	-2.4423
11.1685	32.1121
11.1739	45.1652
11.1793	32.0223
11.1847	-11.4109
11.1901	-15.2714
11.1955	-37.366
11.2009	-13.8744
11.2063	-14.7102
11.2117	-74.8907
11.2171	-37.2335
11.2225	0.7582
11.2279	9.5186
11.2333	38.8293
11.2387	-9.0714
11.2441	-3.2129
11.2495	22.5496
11.2549	20.898
11.2603	35.0413
11.2657	45.876
11.2711	31.2004
11.2765	2.3849
11.2819	-17.6224
11.2873	1.5286
11.2927	8.8124
11.2981	25.7326
11.3035	26.3227
11.3089	-13.994
11.3143	-28.3893
11.3197	-26.9229
11.3251	-16.2331
11.3305	-20.5018
11.3359	-21.4571
11.3413	-7.2505
11.3467	-5.6117
11.3521	-29.5597
11.3575	13.7054
11.3629	8.2384
11.3683	21.6893
11.3737	-2.8134
11.3791	-6.5863
11.3845	10.8658
11.3899	-7.0149
11.3953	19.4608
11.4007	14.351
11.4061	1.1407
11.4115	-4.5219
11.4169	12.4279
11.4223	21.8723
11.4277	20.5676
11.4331	14.8438
11.4385	14.7698
11.4439	-8.4181
11.4493	20.1361
11.4547	-14.4956
11.4601	-22.9404
11.4655	-1.2523
11.4709	-18.4811
11.4763	-32.9484
11.4817	-37.8798
11.4871	33.5867
11.4925	3.7812
11.4979	26.9653
11.5033	57.2853
11.5087	13.0339
11.5141	-19.7829
11.5195	21.7442
11.5249	12.4319
11.5303	-6.3921
11.5357	-23.6854
11.5411	-14.2975
11.5465	-2.6933
11.5519	-16.7096
11.5573	-53.1702
11.5627	3.2012
11.5681	10.614
11.5735	-15.4013
11.5789	-48.1216
11.5843	-10.5518
11.5897	-11.0994
11.5951	34.8945
11.6005	12.9849
11.6059	36.0631
11.6113	7.8019
11.6167	-16.4048
11.6221	10.3488
11.6275	5.565
11.6329	36.978
11.6383	46.8711
11.6437	-1.8402
11.6491	-26.4944
11.6545	-40.4805
11.6599	-8.2506
11.6653	13.8641
11.6707	-19.0628
11.6761	2.0027
11.6815	17.939
11.6869	4.8119
11.6923	24.7363
11.6977	22.666
11.7031	5.7382
11.7085	5.504
11.7139	-23.3999
11.7193	10.2015
11.7247	6.6582
11.7301	2.9717
11.7355	-22.7738
11.7409	-39.9136
11.7463	-39.0497
11.7517	-2.2467
11.7571	-0.2456
11.7625	23.8731
11.7679	-10.0629
11.7733	6.0189
11.7787	-8.4433
11.7841	-6.2575
11.7895	-82.6187
11.7949	-25.583
11.8003	4.8226
11.8057	4.4091
11.8111	-16.9573
11.8165	35.6313
11.8219	15.5396
11.8273	-16.4245
11.8327	-19.7933
11.8381	19.7184
11.8435	30.2589
11.8489	49.3179
11.8543	-2.0036
11.8597	7.6966
11.8651	3.5989
11.8705	-23.8139
11.8759	-46.8674
11.8813	12.1124
11.8867	36.567
11.8921	6.2934
11.8975	-25.4094
11.9029	-33.8555
11.9083	-21.4419
11.9137	-3.6271
11.9191	21.0924
11.9245	-23.1371
11.9299	16.0757
11.9353	32.0928
11.9407	-5.9225
11.9461	-62.2111
11.9515	-35.3717
11.9569	0.3518
11.9623	-18.6763
11.9677	-32.7724
11.9731	-5.9043
11.9785	-15.5511
11.9839	1.0468
11.9893	27.451
11.9947	11.5089
12.0001	-10.6042
12.0055	-8.3211
12.0109	1.7352
12.0163	15.953
12.0217	-14.7253
12.0271	42.8974
12.0325	19.898
12.0379	9.9866
12.0433	-13.4792
12.0487	-26.4279
12.0541	-40.0538
12.0595	-20.3904
12.0649	-18.9923
12.0703	-16.0071
12.0757	24.4512
12.0811	-18.261
12.0865	37.0522
12.0919	25.0619
12.0973	51.7752
12.1027	9.7157
12.1081	-14.7264
12.1135	16.2042
12.1189	10.6275
12.1243	-21.8038
12.1297	6.4369
12.1351	17.5141
12.1405	27.1709
12.1459	-2.355
12.1513	28.5887
12.1567	39.682
12.1621	19.6785
12.1675	19.7748
12.1729	-1.1985
12.1783	10.2074
12.1837	33.4527
12.1891	39.8787
12.1945	-8.2846
12.1999	-80.208
12.2053	-0.9943
12.2107	2.6485
12.2161	25.1408
12.2215	-3.135
12.2269	-15.2826
12.2323	19.9884
12.2377	-5.0933
12.2431	-11.4489
12.2485	-37.7981
12.2539	-20.6031
12.2593	14.9833
12.2647	27.1991
12.2701	29.9681
12.2755	22.3257
12.2809	-10.0373
12.2863	-50.7919
12.2917	-11.6594
12.2971	-40.6831
12.3025	-22.4081
12.3079	-38.7363
12.3133	-43.5633
12.3187	25.3557
12.3241	-14.1211
12.3295	-47.973
12.3349	0.1217
12.3403	-4.1238
12.3457	20.5048
12.3511	-22.8432
12.3565	17.9513
12.3619	24.7064
12.3673	28.3433
12.3727	24.6472
12.3781	-14.8361
12.3835	-25.484
12.3889	-34.9407
12.3943	-28.3875
12.3997	0.5053
12.4051	14.7859
12.4105	-17.1674
12.4159	-81.8575
12.4213	-53.549
12.4267	-17.7255
12.4321	-18.845
12.4375	24.6426
12.4429	18.9707
12.4483	-49.1525
12.4537	-17.6694
12.4591	21.6026
12.4645	-26.387
12.4699	6.0633
12.4753	-21.48
12.4807	3.876
12.4861	-4.0209
12.4915	-16.3113
12.4969	14.4096
12.5023	1.8426
12.5077	-0.1629
12.5131	-21.5439
12.5185	25.7844
12.5239	-1.0001
12.5293	11.6677
12.5347	-45.478
12.5401	-41.5633
12.5455	-27.5116
12.5509	-39.0836
12.5563	-5.1384
12.5617	70.5562
12.5671	23.4287
12.5725	-6.0986
12.5779	33.7954
12.5833	18.122
12.5887	-2.5508
12.5941	20.5383
12.5995	-3.6105
12.6049	12.9278
12.6103	0.5617
12.6157	17.4401
12.6211	43.6195
12.6265	53.8191
12.6319	5.3386
12.6373	2.687
12.6427	-6.7393
12.6481	48.1808
12.6535	32.2441
12.6589	81.7527
12.6643	37.2327
12.6697	14.0101
12.6751	-6.0115
12.6805	11.5324
12.6859	43.9321
12.6913	33.6925
12.6967	37.6826
12.7021	54.9178
[truncated: 80 more rows]
