# Supplementary material for: Improvement of Peak Integration in Capillary Electrophoresis: Reference Data Set No. 1
Source: Electrophoresis. 2026 Mar 11;47(4):276–94. doi: 10.1002/elps.70077 (PMC13084974; doi:10.1002/elps.70077)
Supplement: Supplementary file 2 — Supporting File 2: elps70077‐sup‐0002‐RawElectropherograms.zip. [file ELPS-47--s002.zip › Raw Electropherograms/com2-type2-sam1-R.csv]

0	0
0.0014	-0.0497
0.0028	-0.0497
0.0042	-0.0497
0.0056	-0.0506
0.007	-0.0533
0.0084	-0.0037
0.0098	0.0648
0.0112	0.1202
0.0126	0.1706
0.014	0.2146
0.0154	0.252
0.0168	0.2827
0.0182	0.3091
0.0196	0.3344
0.021	0.354
0.0224	0.3703
0.0238	0.3884
0.0252	0.4096
0.0266	0.4281
0.028	0.4443
0.0294	0.4635
0.0308	0.4805
0.0322	0.4944
0.0336	0.5057
0.035	0.5112
0.0364	0.5148
0.0378	0.5185
0.0392	0.5257
0.0406	0.5349
0.042	0.5413
0.0434	0.5507
0.0448	0.5607
0.0462	0.5638
0.0476	0.5608
0.049	0.5572
0.0504	0.5552
0.0518	0.5531
0.0532	0.5538
0.0546	0.5603
0.056	0.5667
0.0574	0.5767
0.0588	0.5866
0.0602	0.5927
0.0616	0.592
0.063	0.5888
0.0644	0.5865
0.0658	0.5864
0.0672	0.5849
0.0686	0.5862
0.07	0.5832
0.0714	0.5841
0.0728	0.587
0.0742	0.5937
0.0756	0.5915
0.077	0.6016
0.0784	0.6026
0.0798	0.6032
0.0812	0.6006
0.0826	0.5971
0.084	0.5923
0.0854	0.593
0.0868	0.5991
0.0882	0.6071
0.0896	0.6181
0.091	0.6232
0.0924	0.6291
0.0938	0.6323
0.0952	0.6332
0.0966	0.6317
0.098	0.6367
0.0994	0.6415
0.1008	0.6429
0.1022	0.6429
0.1036	0.643
0.105	0.6402
0.1064	0.6378
0.1078	0.6322
0.1092	0.6248
0.1106	0.6234
0.112	0.6283
0.1134	0.6336
0.1148	0.6379
0.1162	0.6452
0.1176	0.6498
0.119	0.6516
0.1204	0.6533
0.1218	0.6537
0.1232	0.6564
0.1246	0.6626
0.126	0.6643
0.1274	0.6653
0.1288	0.6653
0.1302	0.6677
0.1316	0.6665
0.133	0.6639
0.1344	0.6591
0.1358	0.6552
0.1372	0.6533
0.1386	0.6501
0.14	0.6411
0.1414	0.6328
0.1428	0.6206
0.1442	0.6083
0.1456	0.5938
0.147	0.578
0.1484	0.5599
0.1498	0.5441
0.1512	0.5321
0.1526	0.5237
0.154	0.5183
0.1554	0.51
0.1568	0.5005
0.1582	0.4937
0.1596	0.4922
0.161	0.4776
0.1624	0.4755
0.1638	0.4885
0.1652	0.4809
0.1666	0.4604
0.168	0.4627
0.1694	0.4894
0.1708	0.512
0.1722	0.5345
0.1736	0.5547
0.175	0.5659
0.1764	0.5676
0.1778	0.5654
0.1792	0.5625
0.1806	0.5611
0.182	0.5594
0.1834	0.5535
0.1848	0.5566
0.1862	0.5623
0.1876	0.5516
0.189	0.5526
0.1904	0.6174
0.1918	0.7392
0.1932	0.8383
0.1946	0.8795
0.196	0.876
0.1974	0.8373
0.1988	0.7569
0.2002	0.6943
0.2016	0.6693
0.203	0.6576
0.2044	0.6502
0.2058	0.6575
0.2072	0.6677
0.2086	0.6738
0.21	0.6833
0.2114	0.6887
0.2128	0.6913
0.2142	0.6928
0.2156	0.6964
0.217	0.6989
0.2184	0.6964
0.2198	0.6953
0.2212	0.689
0.2226	0.6794
0.224	0.678
0.2254	0.6771
0.2268	0.6756
0.2282	0.6792
0.2296	0.6814
0.231	0.6855
0.2324	0.6896
0.2338	0.6918
0.2352	0.6903
0.2366	0.6815
0.238	0.6789
0.2394	0.6795
0.2408	0.6788
0.2422	0.6812
0.2436	0.6842
0.245	0.687
0.2464	0.6888
0.2478	0.6878
0.2492	0.6848
0.2506	0.6779
0.252	0.6718
0.2534	0.6675
0.2548	0.6656
0.2562	0.6663
0.2576	0.6691
0.259	0.6725
0.2604	0.6733
0.2618	0.6751
0.2632	0.6796
0.2646	0.6845
0.266	0.6886
0.2674	0.6913
0.2688	0.6987
0.2702	0.7026
0.2716	0.7013
0.273	0.7005
0.2744	0.6922
0.2758	0.6869
0.2772	0.686
0.2786	0.6859
0.28	0.686
0.2814	0.6839
0.2828	0.689
0.2842	0.694
0.2856	0.697
0.287	0.6995
0.2884	0.6969
0.2898	0.6961
0.2912	0.6972
0.2926	0.7006
0.294	0.6972
0.2954	0.6924
0.2968	0.6906
0.2982	0.6899
0.2996	0.6862
0.301	0.6839
0.3024	0.6791
0.3038	0.68
0.3052	0.6798
0.3066	0.6816
0.308	0.682
0.3094	0.6816
0.3108	0.6814
0.3122	0.6825
0.3136	0.6789
0.315	0.6774
0.3164	0.6796
0.3178	0.6841
0.3192	0.6836
0.3206	0.6835
0.322	0.6857
0.3234	0.6843
0.3248	0.6836
0.3262	0.6821
0.3276	0.6805
0.329	0.6821
0.3304	0.6866
0.3318	0.6927
0.3332	0.6976
0.3346	0.7029
0.336	0.7065
0.3374	0.7057
0.3388	0.706
0.3402	0.706
0.3416	0.7011
0.343	0.6991
0.3444	0.6971
0.3458	0.6991
0.3472	0.7027
0.3486	0.7041
0.35	0.7079
0.3514	0.7113
0.3528	0.7109
0.3542	0.707
0.3556	0.7005
0.357	0.6888
0.3584	0.6816
0.3598	0.6769
0.3612	0.676
0.3626	0.6754
0.364	0.683
0.3654	0.6927
0.3668	0.7002
0.3682	0.706
0.3696	0.7125
0.371	0.7131
0.3724	0.7147
0.3738	0.7179
0.3752	0.7217
0.3766	0.7218
0.378	0.7226
0.3794	0.7196
0.3808	0.7186
0.3822	0.7113
0.3836	0.7055
0.385	0.7011
0.3864	0.6984
0.3878	0.7011
0.3892	0.7053
0.3906	0.7083
0.392	0.7103
0.3934	0.7096
0.3948	0.7068
0.3962	0.7013
0.3976	0.6982
0.399	0.6951
0.4004	0.6923
0.4018	0.6932
0.4032	0.694
0.4046	0.6936
0.406	0.6945
0.4074	0.6984
0.4088	0.702
0.4102	0.7032
0.4116	0.7063
0.413	0.7075
0.4144	0.7047
0.4158	0.7029
0.4172	0.7011
0.4186	0.702
0.42	0.7029
0.4214	0.7033
0.4228	0.7035
0.4242	0.7019
0.4256	0.6976
0.427	0.6977
0.4284	0.6972
0.4298	0.7008
0.4312	0.7053
0.4326	0.7078
0.434	0.7048
0.4354	0.6875
0.4368	0.6583
0.4382	0.6197
0.4396	0.5647
0.441	0.5004
0.4424	0.4287
0.4438	0.3545
0.4452	0.2731
0.4466	0.1902
0.448	0.1105
0.4494	0.0321
0.4508	-0.0458
0.4522	-0.1231
0.4536	-0.2027
0.455	-0.2838
0.4564	-0.3598
0.4578	-0.4332
0.4592	-0.5112
0.4606	-0.5902
0.462	-0.6622
0.4634	-0.7281
0.4648	-0.7899
0.4662	-0.8477
0.4676	-0.9077
0.469	-0.9657
0.4704	-1.0171
0.4718	-1.0669
0.4732	-1.1178
0.4746	-1.1667
0.476	-1.2106
0.4774	-1.2513
0.4788	-1.286
0.4802	-1.3097
0.4816	-1.3294
0.483	-1.3479
0.4844	-1.3573
0.4858	-1.3571
0.4872	-1.353
0.4886	-1.3497
0.49	-1.3444
0.4914	-1.3402
0.4928	-1.3306
0.4942	-1.3198
0.4956	-1.3134
0.497	-1.3134
0.4984	-1.3133
0.4998	-1.3078
0.5012	-1.2999
0.5026	-1.2945
0.504	-1.284
0.5054	-1.2696
0.5068	-1.2457
0.5082	-1.2238
0.5096	-1.2109
0.511	-1.1999
0.5124	-1.191
0.5138	-1.1824
0.5152	-1.1702
0.5166	-1.1586
0.518	-1.1475
0.5194	-1.1359
0.5208	-1.1204
0.5222	-1.1077
0.5236	-1.0942
0.525	-1.0804
0.5264	-1.0668
0.5278	-1.0538
0.5292	-1.0398
0.5306	-1.0208
0.532	-1
0.5334	-0.9818
0.5348	-0.9661
0.5362	-0.952
0.5376	-0.9323
0.539	-0.9148
0.5404	-0.9008
0.5418	-0.8908
0.5432	-0.8826
0.5446	-0.8715
0.546	-0.8596
0.5474	-0.8494
0.5488	-0.838
0.5502	-0.8211
0.5516	-0.8017
0.553	-0.7863
0.5544	-0.7658
0.5558	-0.751
0.5572	-0.7567
0.5586	-0.7536
0.56	-0.736
0.5614	-0.7115
0.5628	-0.6986
0.5642	-0.6877
0.5656	-0.6957
0.567	-0.6977
0.5684	-0.4345
0.5698	0.5774
0.5712	2.4191
0.5726	4.3647
0.574	5.5105
0.5754	5.7943
0.5768	5.757
0.5782	5.7997
0.5796	5.9313
0.581	6.0973
0.5824	6.2453
0.5838	6.3653
0.5852	6.4352
0.5866	6.488
0.588	6.5441
0.5894	6.6115
0.5908	6.6837
0.5922	6.7482
0.5936	6.8136
0.595	6.8725
0.5964	6.9179
0.5978	6.9541
0.5992	6.9823
0.6006	7.0088
0.602	7.0531
0.6034	7.126
0.6048	7.2367
0.6062	7.4
0.6076	7.4631
0.609	6.9683
0.6104	5.5389
0.6118	3.596
0.6132	2.1132
0.6146	1.5545
0.616	1.5476
0.6174	1.6148
0.6188	1.657
0.6202	1.7136
0.6216	1.7666
0.623	1.8051
0.6244	1.8459
0.6258	1.8991
0.6272	1.9519
0.6286	1.9929
0.63	2.0399
0.6314	2.1093
0.6328	2.1846
0.6342	2.2254
0.6356	2.1862
0.637	1.9908
0.6384	1.6249
0.6398	1.1967
0.6412	0.9078
0.6426	0.8013
0.644	0.8155
0.6454	0.8336
0.6468	0.8317
0.6482	0.8152
0.6496	0.822
0.651	0.8406
0.6524	0.8457
0.6538	0.8311
0.6552	0.8286
0.6566	0.8243
0.658	0.8188
0.6594	0.8185
0.6608	0.8191
0.6622	0.826
0.6636	0.8281
0.665	0.8352
0.6664	0.8397
0.6678	0.8448
0.6692	0.8481
0.6706	0.8522
0.672	0.8586
0.6734	0.8661
0.6748	0.8706
0.6762	0.8789
0.6776	0.8792
0.679	0.8801
0.6804	0.8818
0.6818	0.8865
0.6832	0.8881
0.6846	0.8861
0.686	0.8831
0.6874	0.8794
0.6888	0.8766
0.6902	0.8768
0.6916	0.8768
0.693	0.8788
0.6944	0.8868
0.6958	0.8972
0.6972	0.9026
0.6986	0.8999
0.7	0.8926
0.7014	0.8859
0.7028	0.8827
0.7042	0.8808
0.7056	0.8819
0.707	0.8842
0.7084	0.8847
0.7098	0.8816
0.7112	0.8798
0.7126	0.8793
0.714	0.8796
0.7154	0.88
0.7168	0.8814
0.7182	0.8793
0.7196	0.8821
0.721	0.88
0.7224	0.8731
0.7238	0.8642
0.7252	0.8589
0.7266	0.8529
0.728	0.85
0.7294	0.8497
0.7308	0.8505
0.7322	0.8474
0.7336	0.8503
0.735	0.8492
0.7364	0.8482
0.7378	0.8453
0.7392	0.8427
0.7406	0.8371
0.742	0.8359
0.7434	0.8384
0.7448	0.8417
0.7462	0.8398
0.7476	0.8401
0.749	0.8379
0.7504	0.8355
0.7518	0.8255
0.7532	0.8123
0.7546	0.8055
0.756	0.8015
0.7574	0.7999
0.7588	0.8019
0.7602	0.8017
0.7616	0.8013
0.763	0.802
0.7644	0.7987
0.7658	0.7871
0.7672	0.7745
0.7686	0.7728
0.77	0.777
0.7714	0.7813
0.7728	0.7911
0.7742	0.8051
0.7756	0.8209
0.777	0.8379
0.7784	0.8489
0.7798	0.8586
0.7812	0.8716
0.7826	0.89
0.784	0.9109
0.7854	0.9297
0.7868	0.9464
0.7882	0.9673
0.7896	0.9869
0.791	1.0051
0.7924	1.0197
0.7938	1.0379
0.7952	1.0572
0.7966	1.0774
0.798	1.1018
0.7994	1.1219
0.8008	1.1355
0.8022	1.1539
0.8036	1.1727
0.805	1.1909
0.8064	1.2043
0.8078	1.206
0.8092	1.1979
0.8106	1.1561
0.812	1.0934
0.8134	1.0147
0.8148	0.9274
0.8162	0.8717
0.8176	0.8516
0.819	0.8316
0.8204	0.8178
0.8218	0.8098
0.8232	0.8043
0.8246	0.798
0.826	0.7965
0.8274	0.8008
0.8288	0.8085
0.8302	0.8192
0.8316	0.8347
0.833	0.8544
0.8344	0.8733
0.8358	0.8873
0.8372	0.8996
0.8386	0.912
0.84	0.9196
0.8414	0.921
0.8428	0.9134
0.8442	0.8948
0.8456	0.8744
0.847	0.8577
0.8484	0.8403
0.8498	0.822
0.8512	0.8067
0.8526	0.7952
0.854	0.7865
0.8554	0.7773
0.8568	0.7681
0.8582	0.7574
0.8596	0.7508
0.861	0.7496
0.8624	0.7489
0.8638	0.7558
0.8652	0.761
0.8666	0.7632
0.868	0.7663
0.8694	0.7683
0.8708	0.7715
0.8722	0.7767
0.8736	0.779
0.875	0.7808
0.8764	0.7796
0.8778	0.7809
0.8792	0.778
0.8806	0.767
0.882	0.7579
0.8834	0.7525
0.8848	0.7463
0.8862	0.7428
0.8876	0.7395
0.889	0.7384
0.8904	0.7381
0.8918	0.7406
0.8932	0.7436
0.8946	0.7443
0.896	0.749
0.8974	0.7563
0.8988	0.7619
0.9002	0.7649
0.9016	0.7647
0.903	0.7614
0.9044	0.7549
0.9058	0.7491
0.9072	0.7462
0.9086	0.7455
0.91	0.7449
0.9114	0.7484
0.9128	0.7579
0.9142	0.7669
0.9156	0.7754
0.917	0.7858
0.9184	0.7952
0.9198	0.803
0.9212	0.8071
0.9226	0.8044
0.924	0.7957
0.9254	0.7851
0.9268	0.7752
0.9282	0.7627
0.9296	0.7526
0.931	0.7454
0.9324	0.7457
0.9338	0.7461
0.9352	0.7447
0.9366	0.7442
0.938	0.7485
0.9394	0.7505
0.9408	0.7545
0.9422	0.7551
0.9436	0.7554
0.945	0.7544
0.9464	0.7517
0.9478	0.7453
0.9492	0.7414
0.9506	0.7409
0.952	0.7465
0.9534	0.7514
0.9548	0.7565
0.9562	0.7608
0.9576	0.7606
0.959	0.7618
0.9604	0.7587
0.9618	0.7554
0.9632	0.757
0.9646	0.7566
0.966	0.7564
0.9674	0.7573
0.9688	0.7571
0.9702	0.7581
0.9716	0.7583
0.973	0.7575
0.9744	0.7559
0.9758	0.7517
0.9772	0.7469
0.9786	0.7607
0.98	0.792
0.9814	0.8541
0.9828	0.9832
0.9842	1.2252
0.9856	1.6137
0.987	2.1645
0.9884	2.911
0.9898	3.8497
0.9912	4.9099
0.9926	6.03
0.994	7.193
0.9954	8.389
0.9968	9.5747
0.9982	10.6515
0.9996	11.3353
1.001	11.2489
1.0024	10.2272
1.0038	8.4131
1.0052	6.1204
1.0066	3.8123
1.008	2.079
1.0094	1.2144
1.0108	0.9941
1.0122	1.0131
1.0136	1.0627
1.015	1.0949
1.0164	1.097
1.0178	1.0716
1.0192	1.0243
1.0206	0.9477
1.022	0.8734
1.0234	0.8241
1.0248	0.7825
1.0262	0.7577
1.0276	0.7461
1.029	0.7445
1.0304	0.7431
1.0318	0.7449
1.0332	0.7454
1.0346	0.7436
1.036	0.7438
1.0374	0.7395
1.0388	0.738
1.0402	0.7382
1.0416	0.7348
1.043	0.7319
1.0444	0.7249
1.0458	0.7207
1.0472	0.723
1.0486	0.7217
1.05	0.7227
1.0514	0.7257
1.0528	0.7293
1.0542	0.7328
1.0556	0.7331
1.057	0.7314
1.0584	0.7271
1.0598	0.7221
1.0612	0.7221
1.0626	0.7212
1.064	0.7184
1.0654	0.7194
1.0668	0.7202
1.0682	0.7212
1.0696	0.7214
1.071	0.7224
1.0724	0.7214
1.0738	0.7199
1.0752	0.7173
1.0766	0.7123
1.078	0.7063
1.0794	0.7017
1.0808	0.6977
1.0822	0.6958
1.0836	0.6971
1.085	0.7016
1.0864	0.7036
1.0878	0.7072
1.0892	0.7119
1.0906	0.7156
1.092	0.7213
1.0934	0.7248
1.0948	0.7318
1.0962	0.7347
1.0976	0.7373
1.099	0.739
1.1004	0.741
1.1018	0.7456
1.1032	0.7499
1.1046	0.7531
1.106	0.7507
1.1074	0.7457
1.1088	0.7441
1.1102	0.736
1.1116	0.7295
1.113	0.7296
1.1144	0.733
1.1158	0.7353
1.1172	0.7361
1.1186	0.7351
1.12	0.734
1.1214	0.7328
1.1228	0.733
1.1242	0.7321
1.1256	0.7334
1.127	0.7381
1.1284	0.739
1.1298	0.7352
1.1312	0.7291
1.1326	0.7208
1.134	0.7143
1.1354	0.7094
1.1368	0.7048
1.1382	0.7033
1.1396	0.7031
1.141	0.7003
1.1424	0.698
1.1438	0.7026
1.1452	0.7118
1.1466	0.723
1.148	0.7322
1.1494	0.7377
1.1508	0.7396
1.1522	0.741
1.1536	0.7401
1.155	0.7285
1.1564	0.7206
1.1578	0.7178
1.1592	0.7182
1.1606	0.7231
1.162	0.725
1.1634	0.7282
1.1648	0.731
1.1662	0.7379
1.1676	0.7456
1.169	0.7432
1.1704	0.7437
1.1718	0.7407
1.1732	0.7391
1.1746	0.737
1.176	0.733
1.1774	0.7325
1.1788	0.7306
1.1802	0.733
1.1816	0.7343
1.183	0.735
1.1844	0.7381
1.1858	0.7405
1.1872	0.7442
1.1886	0.7523
1.19	0.7579
1.1914	0.7636
1.1928	0.7643
1.1942	0.7623
1.1956	0.754
1.197	0.7483
1.1984	0.7431
1.1998	0.7369
1.2012	0.7334
1.2026	0.7373
1.204	0.7435
1.2054	0.7491
1.2068	0.7542
1.2082	0.7551
1.2096	0.7534
1.211	0.7536
1.2124	0.7549
1.2138	0.751
1.2152	0.7486
1.2166	0.7518
1.218	0.7556
1.2194	0.7572
1.2208	0.7608
1.2222	0.7632
1.2236	0.7628
1.225	0.7641
1.2264	0.7629
1.2278	0.7575
1.2292	0.754
1.2306	0.7586
1.232	0.7601
1.2334	0.762
1.2348	0.7647
1.2362	0.7664
1.2376	0.7643
1.239	0.7595
1.2404	0.7512
1.2418	0.7456
1.2432	0.7391
1.2446	0.7409
1.246	0.7427
1.2474	0.7473
1.2488	0.7528
1.2502	0.7562
1.2516	0.7574
1.253	0.7543
1.2544	0.7502
1.2558	0.7513
1.2572	0.7492
1.2586	0.7505
1.26	0.7537
1.2614	0.7593
1.2628	0.7633
1.2642	0.7609
1.2656	0.7569
1.267	0.7501
1.2684	0.7472
1.2698	0.7466
1.2712	0.7459
1.2726	0.7481
1.274	0.7504
1.2754	0.7554
1.2768	0.7569
1.2782	0.7501
1.2796	0.743
1.281	0.7338
1.2824	0.7241
1.2838	0.7191
1.2852	0.7156
1.2866	0.7163
1.288	0.7194
1.2894	0.7227
1.2908	0.7249
1.2922	0.7205
1.2936	0.7193
1.295	0.7223
1.2964	0.7249
1.2978	0.7305
1.2992	0.7338
1.3006	0.74
1.302	0.7466
1.3034	0.7488
1.3048	0.7482
1.3062	0.7446
1.3076	0.7435
1.309	0.7463
1.3104	0.7464
1.3118	0.7473
1.3132	0.7445
1.3146	0.7419
1.316	0.738
1.3174	0.7318
1.3188	0.728
1.3202	0.7258
1.3216	0.7296
1.323	0.7299
1.3244	0.7338
1.3258	0.7397
1.3272	0.7431
1.3286	0.7405
1.33	0.7369
1.3314	0.7368
1.3328	0.7389
1.3342	0.7426
1.3356	0.7461
1.337	0.7454
1.3384	0.7499
1.3398	0.7485
1.3412	0.7446
1.3426	0.7393
1.344	0.7359
1.3454	0.7372
1.3468	0.7396
1.3482	0.7395
1.3496	0.7384
1.351	0.7368
1.3524	0.7357
1.3538	0.7324
1.3552	0.7259
1.3566	0.7213
1.358	0.7162
1.3594	0.7101
1.3608	0.7062
1.3622	0.7085
1.3636	0.7104
1.365	0.7142
1.3664	0.7213
1.3678	0.7327
1.3692	0.7421
1.3706	0.748
1.372	0.7532
1.3734	0.7554
1.3748	0.7564
1.3762	0.7524
1.3776	0.7473
1.379	0.7454
1.3804	0.7448
1.3818	0.7405
1.3832	0.7354
1.3846	0.7265
1.386	0.7183
1.3874	0.7158
1.3888	0.7113
1.3902	0.7085
1.3916	0.7097
1.393	0.7158
1.3944	0.7259
1.3958	0.7291
1.3972	0.7336
1.3986	0.7373
1.4	0.7393
1.4014	0.7396
1.4028	0.7258
1.4042	0.7185
1.4056	0.7035
1.407	0.713
1.4084	0.7275
1.4098	0.727
1.4112	0.7272
1.4126	0.7288
1.414	0.728
1.4154	0.7259
1.4168	0.7263
1.4182	0.7301
1.4196	0.7302
1.421	0.727
1.4224	0.7242
1.4238	0.7227
1.4252	0.7233
1.4266	0.7231
1.428	0.7214
1.4294	0.7204
1.4308	0.7212
1.4322	0.7242
1.4336	0.7263
1.435	0.7268
1.4364	0.7272
1.4378	0.7299
1.4392	0.7339
1.4406	0.7365
1.442	0.7392
1.4434	0.7404
1.4448	0.742
1.4462	0.7486
1.4476	0.7535
1.449	0.7562
1.4504	0.759
1.4518	0.7652
1.4532	0.772
1.4546	0.7721
1.456	0.7665
1.4574	0.7548
1.4588	0.7464
1.4602	0.7381
1.4616	0.7302
1.463	0.7255
1.4644	0.7244
1.4658	0.7272
1.4672	0.7306
1.4686	0.7312
1.47	0.7347
1.4714	0.7354
1.4728	0.7376
1.4742	0.7326
1.4756	0.7302
1.477	0.7322
1.4784	0.7315
1.4798	0.7294
1.4812	0.7271
1.4826	0.7252
1.484	0.7253
1.4854	0.7222
1.4868	0.7175
1.4882	0.7141
1.4896	0.7132
1.491	0.7144
1.4924	0.7184
1.4938	0.7215
1.4952	0.7238
1.4966	0.7246
1.498	0.7216
1.4994	0.7171
1.5008	0.7132
1.5022	0.7122
1.5036	0.712
1.505	0.7123
1.5064	0.7179
1.5078	0.7225
1.5092	0.7241
1.5106	0.7282
1.512	0.7323
1.5134	0.7379
1.5148	0.7409
1.5162	0.742
1.5176	0.7404
1.519	0.7376
1.5204	0.7325
1.5218	0.727
1.5232	0.7217
1.5246	0.7195
1.526	0.7188
1.5274	0.7207
1.5288	0.7254
1.5302	0.7249
1.5316	0.7225
1.533	0.72
1.5344	0.717
1.5358	0.7198
1.5372	0.7258
1.5386	0.7332
1.54	0.7405
1.5414	0.7443
1.5428	0.753
1.5442	0.7581
1.5456	0.7551
1.547	0.7503
1.5484	0.7479
1.5498	0.7452
1.5512	0.7438
1.5526	0.7429
1.554	0.7387
1.5554	0.7295
1.5568	0.7248
1.5582	0.7212
1.5596	0.7104
1.561	0.7061
1.5624	0.7082
1.5638	0.7135
1.5652	0.72
1.5666	0.7281
1.568	0.7358
1.5694	0.7412
1.5708	0.7441
1.5722	0.7452
1.5736	0.7465
1.575	0.749
1.5764	0.7507
1.5778	0.7536
1.5792	0.7588
1.5806	0.761
1.582	0.7678
1.5834	0.7745
1.5848	0.7791
1.5862	0.7797
1.5876	0.7822
1.589	0.7832
1.5904	0.7792
1.5918	0.7732
1.5932	0.7678
1.5946	0.763
1.596	0.7688
1.5974	0.7768
1.5988	0.7926
1.6002	0.816
1.6016	0.8553
1.603	0.9069
1.6044	0.9684
1.6058	1.0324
1.6072	1.1005
1.6086	1.1609
1.61	1.213
1.6114	1.2535
1.6128	1.2516
1.6142	1.22
1.6156	1.1717
1.617	1.1277
1.6184	1.0922
1.6198	1.0602
1.6212	1.1078
1.6226	1.3345
1.624	1.8998
1.6254	2.9344
1.6268	4.5033
1.6282	6.4956
1.6296	8.7167
1.631	10.9944
1.6324	13.1924
1.6338	15.205
1.6352	16.8295
1.6366	17.7782
1.638	17.828
1.6394	16.9647
1.6408	15.3719
1.6422	13.3624
1.6436	11.2474
1.645	9.2396
1.6464	7.4385
1.6478	5.8886
1.6492	4.6032
1.6506	3.5624
1.652	2.7478
1.6534	2.1171
1.6548	1.6637
1.6562	1.3522
1.6576	1.1389
1.659	1.004
1.6604	0.9271
1.6618	0.8855
1.6632	0.8611
1.6646	0.8542
1.666	0.8574
1.6674	0.8537
1.6688	0.85
1.6702	0.8812
1.6716	0.9031
1.673	0.8774
1.6744	0.8407
1.6758	0.8538
1.6772	0.883
1.6786	0.8944
1.68	0.8786
1.6814	0.8668
1.6828	0.8456
1.6842	0.8229
1.6856	0.8065
1.687	0.794
1.6884	0.7863
1.6898	0.7827
1.6912	0.7849
1.6926	0.7861
1.694	0.7861
1.6954	0.7874
1.6968	0.7857
1.6982	0.7866
1.6996	0.7848
1.701	0.7818
1.7024	0.7786
1.7038	0.7806
1.7052	0.7888
1.7066	0.8028
1.708	0.8192
1.7094	0.8423
1.7108	0.8682
1.7122	0.8807
1.7136	0.8806
1.715	0.9187
1.7164	1.0098
1.7178	1.122
1.7192	1.2298
1.7206	1.3395
1.722	1.4424
1.7234	1.5081
1.7248	1.5599
1.7262	1.5868
1.7276	1.5796
1.729	1.5476
1.7304	1.492
1.7318	1.4188
1.7332	1.3297
1.7346	1.2395
1.736	1.1527
1.7374	1.074
1.7388	1.0081
1.7402	0.9498
1.7416	0.9036
1.743	0.8701
1.7444	0.8376
1.7458	0.817
1.7472	0.7969
1.7486	0.7857
1.75	0.7774
1.7514	0.7678
1.7528	0.7601
1.7542	0.7516
1.7556	0.744
1.757	0.7389
1.7584	0.7314
1.7598	0.7316
1.7612	0.7312
1.7626	0.7369
1.764	0.7427
1.7654	0.7497
1.7668	0.7527
1.7682	0.7532
1.7696	0.7559
1.771	0.7597
1.7724	0.7598
1.7738	0.7564
1.7752	0.7505
1.7766	0.7486
1.778	0.7471
1.7794	0.7438
1.7808	0.7395
1.7822	0.733
1.7836	0.7306
1.785	0.7321
1.7864	0.7329
1.7878	0.7335
1.7892	0.7336
1.7906	0.7366
1.792	0.7421
1.7934	0.7484
1.7948	0.7571
1.7962	0.7616
1.7976	0.7666
1.799	0.782
1.8004	0.8033
1.8018	0.8344
1.8032	0.8783
1.8046	0.9405
1.806	1.0295
1.8074	1.1386
1.8088	1.2658
1.8102	1.4003
1.8116	1.5367
1.813	1.6642
1.8144	1.7666
1.8158	1.8375
1.8172	1.8745
1.8186	1.8679
1.82	1.8256
1.8214	1.7481
1.8228	1.646
1.8242	1.5251
1.8256	1.3961
1.827	1.2682
1.8284	1.1512
1.8298	1.0497
1.8312	0.9686
1.8326	0.9012
1.834	0.8567
1.8354	0.8262
1.8368	0.8078
1.8382	0.7964
1.8396	0.7844
1.841	0.7753
1.8424	0.7676
1.8438	0.7581
1.8452	0.7522
1.8466	0.7465
1.848	0.7417
1.8494	0.7364
1.8508	0.7352
1.8522	0.7365
1.8536	0.7375
1.855	0.736
1.8564	0.7392
1.8578	0.7424
1.8592	0.7341
1.8606	0.7166
1.862	0.7152
1.8634	0.7349
1.8648	0.7505
1.8662	0.746
1.8676	0.7345
1.869	0.7339
1.8704	0.7301
1.8718	0.7256
1.8732	0.7292
1.8746	0.7321
1.876	0.7359
1.8774	0.7378
1.8788	0.7402
1.8802	0.742
1.8816	0.7395
1.883	0.7336
1.8844	0.7281
1.8858	0.724
1.8872	0.722
1.8886	0.7215
1.89	0.7234
1.8914	0.731
1.8928	0.7368
1.8942	0.7396
1.8956	0.7439
1.897	0.7442
1.8984	0.7438
1.8998	0.7408
1.9012	0.7352
1.9026	0.7331
1.904	0.7334
1.9054	0.7366
1.9068	0.7416
1.9082	0.7405
1.9096	0.7388
1.911	0.7358
1.9124	0.7358
1.9138	0.7362
1.9152	0.7327
1.9166	0.7309
1.918	0.7291
1.9194	0.7306
1.9208	0.7219
1.9222	0.7272
1.9236	0.7328
1.925	0.7321
1.9264	0.7345
1.9278	0.7338
1.9292	0.7304
1.9306	0.7311
1.932	0.7289
1.9334	0.7347
1.9348	0.7634
1.9362	0.7755
1.9376	0.7621
1.939	0.7448
1.9404	0.7307
1.9418	0.7298
1.9432	0.729
1.9446	0.7365
1.946	0.7427
1.9474	0.7441
1.9488	0.7474
1.9502	0.7468
1.9516	0.7438
1.953	0.7404
1.9544	0.7366
1.9558	0.735
1.9572	0.7355
1.9586	0.7364
1.96	0.739
1.9614	0.7393
1.9628	0.7388
1.9642	0.7424
1.9656	0.7406
1.967	0.7385
1.9684	0.7392
1.9698	0.7386
1.9712	0.7375
1.9726	0.7356
1.974	0.733
1.9754	0.7339
1.9768	0.7373
1.9782	0.7439
1.9796	0.7467
1.981	0.7461
1.9824	0.7509
1.9838	0.7525
1.9852	0.7507
1.9866	0.7458
1.988	0.7386
1.9894	0.7354
1.9908	0.7382
1.9922	0.7409
1.9936	0.7415
1.995	0.7425
1.9964	0.7461
1.9978	0.7441
1.9992	0.7391
2.0006	0.7325
2.002	0.7219
2.0034	0.7161
2.0048	0.7165
2.0062	0.7194
2.0076	0.7249
2.009	0.7355
2.0104	0.7485
2.0118	0.755
2.0132	0.7559
2.0146	0.7572
2.016	0.7566
2.0174	0.7521
2.0188	0.7461
2.0202	0.7385
2.0216	0.7345
2.023	0.7336
2.0244	0.7351
2.0258	0.7367
2.0272	0.7386
2.0286	0.7441
2.03	0.7476
2.0314	0.7445
2.0328	0.7405
2.0342	0.7361
2.0356	0.7293
2.037	0.7252
2.0384	0.7197
2.0398	0.72
2.0412	0.7229
2.0426	0.7268
2.044	0.7301
2.0454	0.7341
2.0468	0.7385
2.0482	0.738
2.0496	0.7343
2.051	0.7292
2.0524	0.7221
2.0538	0.7226
2.0552	0.723
2.0566	0.7248
2.058	0.7322
2.0594	0.7416
2.0608	0.7531
2.0622	0.7563
2.0636	0.7542
2.065	0.7513
2.0664	0.7496
2.0678	0.7471
2.0692	0.7404
2.0706	0.7465
2.072	0.738
2.0734	0.7181
2.0748	0.7082
2.0762	0.7206
2.0776	0.7336
2.079	0.7385
2.0804	0.7451
2.0818	0.7477
2.0832	0.7462
2.0846	0.7413
2.086	0.7388
2.0874	0.7447
2.0888	0.7497
2.0902	0.7555
2.0916	0.7597
2.093	0.7615
2.0944	0.762
2.0958	0.761
2.0972	0.7569
2.0986	0.7539
2.1	0.7493
2.1014	0.7482
2.1028	0.7478
2.1042	0.7489
2.1056	0.7505
2.107	0.7535
2.1084	0.754
2.1098	0.7532
2.1112	0.7576
2.1126	0.7573
2.114	0.7561
2.1154	0.7607
2.1168	0.7685
2.1182	0.7709
2.1196	0.7743
2.121	0.7799
2.1224	0.783
2.1238	0.777
2.1252	0.7781
2.1266	0.7659
2.128	0.756
2.1294	0.7542
2.1308	0.7534
2.1322	0.7576
2.1336	0.7634
2.135	0.7738
2.1364	0.7876
2.1378	0.7935
2.1392	0.7891
2.1406	0.7849
2.142	0.7849
2.1434	0.789
2.1448	0.7969
2.1462	0.8032
2.1476	0.8049
2.149	0.8086
2.1504	0.8131
2.1518	0.8126
2.1532	0.8097
2.1546	0.8107
2.156	0.8125
2.1574	0.8128
2.1588	0.8174
2.1602	0.8204
2.1616	0.8208
2.163	0.827
2.1644	0.8323
2.1658	0.8364
2.1672	0.8372
2.1686	0.838
2.17	0.8387
2.1714	0.8333
2.1728	0.8322
2.1742	0.8359
2.1756	0.8358
2.177	0.8397
2.1784	0.8432
2.1798	0.8446
2.1812	0.8416
2.1826	0.8399
2.184	0.8401
2.1854	0.8349
2.1868	0.8322
2.1882	0.8351
2.1896	0.8354
2.191	0.839
2.1924	0.8467
2.1938	0.8476
2.1952	0.8492
2.1966	0.8494
2.198	0.8517
2.1994	0.8525
2.2008	0.8535
2.2022	0.8577
2.2036	0.8615
2.205	0.8667
2.2064	0.871
2.2078	0.8749
2.2092	0.882
2.2106	0.8828
2.212	0.8878
2.2134	0.8891
2.2148	0.8868
2.2162	0.8847
2.2176	0.8808
2.219	0.8708
2.2204	0.8589
2.2218	0.8545
2.2232	0.8508
2.2246	0.845
2.226	0.8455
2.2274	0.8442
2.2288	0.8426
2.2302	0.8459
2.2316	0.845
2.233	0.8387
2.2344	0.8329
2.2358	0.8311
2.2372	0.8287
2.2386	0.8306
2.24	0.835
2.2414	0.8368
2.2428	0.8398
2.2442	0.8458
2.2456	0.8453
2.247	0.8493
2.2484	0.8486
2.2498	0.8442
2.2512	0.8424
2.2526	0.8416
2.254	0.8402
2.2554	0.8391
2.2568	0.8385
2.2582	0.843
2.2596	0.8473
2.261	0.854
2.2624	0.851
2.2638	0.8452
2.2652	0.8445
2.2666	0.8376
2.268	0.8335
2.2694	0.8289
2.2708	0.8218
2.2722	0.821
2.2736	0.8205
2.275	0.8161
2.2764	0.8063
2.2778	0.798
2.2792	0.7923
2.2806	0.7839
2.282	0.7823
2.2834	0.7786
2.2848	0.7731
2.2862	0.7703
2.2876	0.7697
2.289	0.7667
2.2904	0.7615
2.2918	0.7566
2.2932	0.7541
2.2946	0.754
2.296	0.7548
2.2974	0.7539
2.2988	0.754
2.3002	0.7566
2.3016	0.761
2.303	0.7655
2.3044	0.7661
2.3058	0.7646
2.3072	0.764
2.3086	0.7592
2.31	0.7591
2.3114	0.7696
2.3128	0.7694
2.3142	0.7683
2.3156	0.7641
2.317	0.7581
2.3184	0.7524
2.3198	0.7437
2.3212	0.737
2.3226	0.7355
2.324	0.7391
2.3254	0.7384
2.3268	0.7391
2.3282	0.7388
2.3296	0.7327
2.331	0.7288
2.3324	0.7313
2.3338	0.7265
2.3352	0.7205
2.3366	0.7205
2.338	0.7223
2.3394	0.7244
2.3408	0.725
2.3422	0.7251
2.3436	0.7264
2.345	0.7285
2.3464	0.7336
2.3478	0.7339
2.3492	0.7373
2.3506	0.7402
2.352	0.7442
2.3534	0.7439
2.3548	0.7431
2.3562	0.7417
2.3576	0.7439
2.359	0.745
2.3604	0.7443
2.3618	0.7438
2.3632	0.7396
2.3646	0.7336
2.366	0.7267
2.3674	0.7192
2.3688	0.7165
2.3702	0.7163
2.3716	0.722
2.373	0.7307
2.3744	0.7349
2.3758	0.7398
2.3772	0.7457
2.3786	0.7497
2.38	0.7505
2.3814	0.749
2.3828	0.7522
2.3842	0.7527
2.3856	0.7485
2.387	0.743
2.3884	0.7322
2.3898	0.725
2.3912	0.7236
2.3926	0.7253
2.394	0.7214
2.3954	0.7248
2.3968	0.7255
2.3982	0.7288
2.3996	0.7287
2.401	0.7275
2.4024	0.7223
2.4038	0.7194
2.4052	0.7206
2.4066	0.7243
2.408	0.7201
2.4094	0.7196
2.4108	0.723
2.4122	0.7224
2.4136	0.7288
2.415	0.722
2.4164	0.7189
2.4178	0.736
2.4192	0.734
2.4206	0.7145
2.422	0.6993
2.4234	0.7188
2.4248	0.7353
2.4262	0.7324
2.4276	0.7378
2.429	0.7377
2.4304	0.7316
2.4318	0.7244
2.4332	0.7224
2.4346	0.7246
2.436	0.7238
2.4374	0.7228
2.4388	0.7235
2.4402	0.7252
2.4416	0.7279
2.443	0.7264
2.4444	0.7229
2.4458	0.7195
2.4472	0.7187
2.4486	0.7232
2.45	0.7253
2.4514	0.7239
2.4528	0.7226
2.4542	0.7202
2.4556	0.7174
2.457	0.7135
2.4584	0.7088
2.4598	0.7052
2.4612	0.7094
2.4626	0.7162
2.464	0.7193
2.4654	0.7238
2.4668	0.7304
2.4682	0.7319
2.4696	0.7313
2.471	0.7326
2.4724	0.7271
2.4738	0.7252
2.4752	0.7266
2.4766	0.7209
2.478	0.7194
2.4794	0.7101
2.4808	0.6989
2.4822	0.7029
2.4836	0.7145
2.485	0.7136
2.4864	0.7125
2.4878	0.7193
2.4892	0.7236
2.4906	0.7203
2.492	0.7263
2.4934	0.7263
2.4948	0.728
2.4962	0.7303
2.4976	0.7278
2.499	0.7234
2.5004	0.7185
2.5018	0.7179
2.5032	0.7172
2.5046	0.7117
2.506	0.7126
2.5074	0.7144
2.5088	0.7157
2.5102	0.7152
2.5116	0.7158
2.513	0.7181
2.5144	0.7196
2.5158	0.7232
2.5172	0.7253
2.5186	0.7229
2.52	0.7225
2.5214	0.7242
2.5228	0.7218
2.5242	0.7171
2.5256	0.7154
2.527	0.7182
2.5284	0.7217
2.5298	0.7201
2.5312	0.7173
2.5326	0.7148
2.534	0.713
2.5354	0.7145
2.5368	0.7147
2.5382	0.7107
2.5396	0.7044
2.541	0.7019
2.5424	0.7
2.5438	0.6972
2.5452	0.6981
2.5466	0.7059
2.548	0.7116
2.5494	0.7188
2.5508	0.7212
2.5522	0.7203
2.5536	0.7202
2.555	0.7239
2.5564	0.7151
2.5578	0.7231
2.5592	0.7257
2.5606	0.7235
2.562	0.7156
2.5634	0.7083
2.5648	0.6985
2.5662	0.6946
2.5676	0.6991
2.569	0.7035
2.5704	0.7053
2.5718	0.7074
2.5732	0.7082
2.5746	0.7087
2.576	0.7087
2.5774	0.709
2.5788	0.7122
2.5802	0.7162
2.5816	0.72
2.583	0.7202
2.5844	0.7234
2.5858	0.7229
2.5872	0.7173
2.5886	0.7148
2.59	0.714
2.5914	0.7111
2.5928	0.7092
2.5942	0.7048
2.5956	0.6984
2.597	0.6949
2.5984	0.6892
2.5998	0.6855
2.6012	0.685
2.6026	0.6861
2.604	0.6929
2.6054	0.6995
2.6068	0.7037
2.6082	0.7091
2.6096	0.7146
2.611	0.7134
2.6124	0.7056
2.6138	0.6996
2.6152	0.7024
2.6166	0.7015
2.618	0.7005
2.6194	0.7092
2.6208	0.7101
2.6222	0.6953
2.6236	0.6967
2.625	0.7103
2.6264	0.7079
2.6278	0.7088
2.6292	0.7115
2.6306	0.7144
2.632	0.7121
2.6334	0.7131
2.6348	0.7209
2.6362	0.7265
2.6376	0.7325
2.639	0.7294
2.6404	0.7286
2.6418	0.7287
2.6432	0.7302
2.6446	0.733
2.646	0.7297
2.6474	0.7257
2.6488	0.7247
2.6502	0.724
2.6516	0.7197
2.653	0.712
2.6544	0.7092
2.6558	0.7074
2.6572	0.7086
2.6586	0.713
2.66	0.7139
2.6614	0.7155
2.6628	0.7207
2.6642	0.7253
2.6656	0.7235
2.667	0.7176
2.6684	0.7116
2.6698	0.7069
2.6712	0.7083
2.6726	0.7122
2.674	0.713
2.6754	0.7136
2.6768	0.7179
2.6782	0.7201
2.6796	0.722
2.681	0.7271
2.6824	0.7332
2.6838	0.7412
2.6852	0.7463
2.6866	0.7519
2.688	0.7518
2.6894	0.728
2.6908	0.7214
2.6922	0.7236
2.6936	0.7485
2.695	0.7457
2.6964	0.7079
2.6978	0.691
2.6992	0.7048
2.7006	0.7284
2.702	0.7387
2.7034	0.7454
2.7048	0.7453
2.7062	0.715
2.7076	0.7006
2.709	0.7073
2.7104	0.7173
2.7118	0.6958
2.7132	0.6749
2.7146	0.6831
2.716	0.6913
2.7174	0.6999
2.7188	0.7024
2.7202	0.7068
2.7216	0.7076
2.723	0.7055
2.7244	0.7049
2.7258	0.7112
2.7272	0.7144
2.7286	0.7082
2.73	0.7147
2.7314	0.7128
2.7328	0.6898
2.7342	0.6676
2.7356	0.6814
2.737	0.7004
2.7384	0.7004
2.7398	0.7004
2.7412	0.7004
2.7426	0
2.744	0
2.7454	0
2.7468	0
2.7482	0
2.7496	0
2.751	0
2.7524	0
2.7538	0
2.7552	0
2.7566	0
2.758	0
2.7594	0
2.7608	0
2.7622	0
2.7636	0
2.765	0
2.7664	0
2.7678	0
2.7692	0
2.7706	0
2.772	0
2.7734	0
2.7748	0
2.7762	0
2.7776	0
2.779	0
2.7804	0
2.7818	0
2.7832	0
2.7846	0
2.786	0
2.7874	0
2.7888	0
2.7902	0
2.7916	0
2.793	0
2.7944	0
2.7958	0
2.7972	0
2.7986	0
[truncated: 38 more rows]
