# Supplementary material for: Improvement of Peak Integration in Capillary Electrophoresis: Reference Data Set No. 1
Source: Electrophoresis. 2026 Mar 11;47(4):276–94. doi: 10.1002/elps.70077 (PMC13084974; doi:10.1002/elps.70077)
Supplement: Supplementary file 2 — Supporting File 2: elps70077‐sup‐0002‐RawElectropherograms.zip. [file ELPS-47--s002.zip › Raw Electropherograms/com2-type2-sam10-R.csv]

0	0
0.0014	-0.0393
0.0028	-0.0393
0.0042	-0.0393
0.0056	-0.0393
0.007	-0.0372
0.0084	0.0118
0.0098	0.0721
0.0112	0.1222
0.0126	0.1618
0.014	0.2018
0.0154	0.2397
0.0168	0.2706
0.0182	0.301
0.0196	0.3292
0.021	0.3533
0.0224	0.3731
0.0238	0.389
0.0252	0.4061
0.0266	0.416
0.028	0.4293
0.0294	0.4406
0.0308	0.4521
0.0322	0.4636
0.0336	0.4751
0.035	0.486
0.0364	0.4971
0.0378	0.5079
0.0392	0.5177
0.0406	0.5263
0.042	0.5346
0.0434	0.5452
0.0448	0.5536
0.0462	0.5568
0.0476	0.5589
0.049	0.5606
0.0504	0.5598
0.0518	0.5556
0.0532	0.5521
0.0546	0.5533
0.056	0.5512
0.0574	0.5649
0.0588	0.5715
0.0602	0.5706
0.0616	0.5723
0.063	0.5771
0.0644	0.5797
0.0658	0.5802
0.0672	0.5814
0.0686	0.5875
0.07	0.5921
0.0714	0.5943
0.0728	0.5943
0.0742	0.594
0.0756	0.5958
0.077	0.5981
0.0784	0.6025
0.0798	0.6067
0.0812	0.6095
0.0826	0.611
0.084	0.6122
0.0854	0.6093
0.0868	0.6106
0.0882	0.6092
0.0896	0.6106
0.091	0.6107
0.0924	0.6099
0.0938	0.6092
0.0952	0.6108
0.0966	0.6139
0.098	0.6186
0.0994	0.621
0.1008	0.6236
0.1022	0.6266
0.1036	0.627
0.105	0.625
0.1064	0.6227
0.1078	0.6225
0.1092	0.6242
0.1106	0.6297
0.112	0.6333
0.1134	0.6384
0.1148	0.6394
0.1162	0.6386
0.1176	0.635
0.119	0.6299
0.1204	0.6288
0.1218	0.6298
0.1232	0.6345
0.1246	0.6406
0.126	0.6481
0.1274	0.6565
0.1288	0.6606
0.1302	0.6622
0.1316	0.6641
0.133	0.6642
0.1344	0.6625
0.1358	0.6623
0.1372	0.6643
0.1386	0.6658
0.14	0.6647
0.1414	0.6644
0.1428	0.6568
0.1442	0.6459
0.1456	0.6396
0.147	0.6265
0.1484	0.6113
0.1498	0.5978
0.1512	0.59
0.1526	0.5773
0.154	0.5635
0.1554	0.5533
0.1568	0.5422
0.1582	0.5301
0.1596	0.525
0.161	0.5208
0.1624	0.5097
0.1638	0.4984
0.1652	0.4887
0.1666	0.4799
0.168	0.4672
0.1694	0.4557
0.1708	0.4471
0.1722	0.4403
0.1736	0.4314
0.175	0.4292
0.1764	0.4205
0.1778	0.4069
0.1792	0.3945
0.1806	0.3854
0.182	0.3713
0.1834	0.3604
0.1848	0.3513
0.1862	0.3403
0.1876	0.338
0.189	0.3391
0.1904	0.3404
0.1918	0.344
0.1932	0.3468
0.1946	0.3456
0.196	0.3225
0.1974	0.2991
0.1988	0.3091
0.2002	0.5359
0.2016	0.7462
0.203	0.8102
0.2044	0.6776
0.2058	0.6461
0.2072	0.6566
0.2086	0.6734
0.21	0.6815
0.2114	0.6927
0.2128	0.705
0.2142	0.7072
0.2156	0.708
0.217	0.7101
0.2184	0.7108
0.2198	0.7092
0.2212	0.704
0.2226	0.6986
0.224	0.6948
0.2254	0.6908
0.2268	0.6849
0.2282	0.6834
0.2296	0.6819
0.231	0.6823
0.2324	0.6849
0.2338	0.6852
0.2352	0.6837
0.2366	0.6785
0.238	0.678
0.2394	0.6807
0.2408	0.683
0.2422	0.6844
0.2436	0.6845
0.245	0.6834
0.2464	0.6837
0.2478	0.686
0.2492	0.6872
0.2506	0.6855
0.252	0.6837
0.2534	0.6854
0.2548	0.6852
0.2562	0.6837
0.2576	0.6798
0.259	0.6785
0.2604	0.6787
0.2618	0.6793
0.2632	0.6837
0.2646	0.6853
0.266	0.6864
0.2674	0.6867
0.2688	0.6858
0.2702	0.6831
0.2716	0.6818
0.273	0.6823
0.2744	0.6818
0.2758	0.6787
0.2772	0.6762
0.2786	0.6779
0.28	0.6809
0.2814	0.683
0.2828	0.6842
0.2842	0.6844
0.2856	0.6872
0.287	0.6935
0.2884	0.6982
0.2898	0.6961
0.2912	0.696
0.2926	0.6958
0.294	0.697
0.2954	0.6941
0.2968	0.689
0.2982	0.6812
0.2996	0.6781
0.301	0.6793
0.3024	0.6816
0.3038	0.6809
0.3052	0.6808
0.3066	0.6832
0.308	0.6835
0.3094	0.6832
0.3108	0.6808
0.3122	0.6792
0.3136	0.6814
0.315	0.6879
0.3164	0.689
0.3178	0.6879
0.3192	0.6896
0.3206	0.6853
0.322	0.6834
0.3234	0.6784
0.3248	0.6707
0.3262	0.6658
0.3276	0.6634
0.329	0.6647
0.3304	0.6648
0.3318	0.663
0.3332	0.6642
0.3346	0.6648
0.336	0.6638
0.3374	0.6638
0.3388	0.6598
0.3402	0.6583
0.3416	0.6629
0.343	0.6688
0.3444	0.6756
0.3458	0.6786
0.3472	0.6761
0.3486	0.6776
0.35	0.6747
0.3514	0.6714
0.3528	0.6695
0.3542	0.6727
0.3556	0.6773
0.357	0.6837
0.3584	0.6918
0.3598	0.697
0.3612	0.6992
0.3626	0.7022
0.364	0.7042
0.3654	0.7048
0.3668	0.706
0.3682	0.7054
0.3696	0.7051
0.371	0.6999
0.3724	0.699
0.3738	0.7003
0.3752	0.7052
0.3766	0.7101
0.378	0.7131
0.3794	0.7166
0.3808	0.7189
0.3822	0.7188
0.3836	0.7184
0.385	0.7112
0.3864	0.7017
0.3878	0.6997
0.3892	0.7039
0.3906	0.6956
0.392	0.6916
0.3934	0.7065
0.3948	0.709
0.3962	0.6875
0.3976	0.6659
0.399	0.6668
0.4004	0.6762
0.4018	0.6755
0.4032	0.679
0.4046	0.6773
0.406	0.6732
0.4074	0.6662
0.4088	0.6615
0.4102	0.6654
0.4116	0.6724
0.413	0.6785
0.4144	0.6811
0.4158	0.6785
0.4172	0.6735
0.4186	0.6709
0.42	0.6671
0.4214	0.663
0.4228	0.6629
0.4242	0.6672
0.4256	0.6759
0.427	0.681
0.4284	0.6841
0.4298	0.686
0.4312	0.6874
0.4326	0.6877
0.434	0.6839
0.4354	0.6744
0.4368	0.6669
0.4382	0.6618
0.4396	0.6593
0.441	0.6541
0.4424	0.6515
0.4438	0.6603
0.4452	0.6608
0.4466	0.6533
0.448	0.652
0.4494	0.6586
0.4508	0.6648
0.4522	0.6694
0.4536	0.6804
0.455	0.6844
0.4564	0.5769
0.4578	0.1359
0.4592	-0.6717
0.4606	-1.4872
0.462	-1.9327
0.4634	-2.0263
0.4648	-2.0313
0.4662	-2.041
0.4676	-2.0452
0.469	-2.0317
0.4704	-2.026
0.4718	-2.022
0.4732	-2.0259
0.4746	-2.0303
0.476	-2.0336
0.4774	-2.037
0.4788	-2.0396
0.4802	-2.0412
0.4816	-2.0397
0.483	-2.0369
0.4844	-2.037
0.4858	-2.038
0.4872	-2.0391
0.4886	-2.0392
0.49	-2.0434
0.4914	-2.0444
0.4928	-2.0446
0.4942	-2.0474
0.4956	-2.0455
0.497	-2.0428
0.4984	-2.0383
0.4998	-2.0346
0.5012	-2.0347
0.5026	-2.0352
0.504	-2.0362
0.5054	-2.0361
0.5068	-2.0281
0.5082	-2.0087
0.5096	-1.9772
0.511	-1.9305
0.5124	-1.8695
0.5138	-1.8005
0.5152	-1.726
0.5166	-1.6467
0.518	-1.5706
0.5194	-1.4943
0.5208	-1.4178
0.5222	-1.3402
0.5236	-1.2589
0.525	-1.1762
0.5264	-1.0907
0.5278	-1.01
0.5292	-0.928
0.5306	-0.8379
0.532	-0.75
0.5334	-0.6663
0.5348	-0.5815
0.5362	-0.4973
0.5376	-0.4138
0.539	-0.3263
0.5404	-0.2343
0.5418	-0.1427
0.5432	-0.0542
0.5446	0.039
0.546	0.133
0.5474	0.226
0.5488	0.3203
0.5502	0.4165
0.5516	0.5102
0.553	0.6035
0.5544	0.7025
0.5558	0.7985
0.5572	0.8916
0.5586	0.9865
0.56	1.0824
0.5614	1.1819
0.5628	1.2841
0.5642	1.3868
0.5656	1.4916
0.567	1.5972
0.5684	1.7002
0.5698	1.8004
0.5712	1.8967
0.5726	1.9881
0.574	2.0781
0.5754	2.1626
0.5768	2.2413
0.5782	2.3099
0.5796	2.369
0.581	2.4224
0.5824	2.466
0.5838	2.5031
0.5852	2.5236
0.5866	2.5482
0.588	2.5595
0.5894	2.5633
0.5908	2.566
0.5922	2.5628
0.5936	2.5563
0.595	2.5517
0.5964	2.5498
0.5978	2.5502
0.5992	2.5517
0.6006	2.5525
0.602	2.5541
0.6034	2.5527
0.6048	2.552
0.6062	2.5523
0.6076	2.5522
0.609	2.5601
0.6104	2.569
0.6118	2.582
0.6132	2.6006
0.6146	2.6301
0.616	2.6604
0.6174	2.6953
0.6188	2.7269
0.6202	2.755
0.6216	2.7814
0.623	2.8051
0.6244	2.8227
0.6258	2.8348
0.6272	2.8474
0.6286	2.8607
0.63	2.8761
0.6314	2.8915
0.6328	2.9117
0.6342	2.9316
0.6356	2.9542
0.637	2.9989
0.6384	3.0532
0.6398	3.095
0.6412	3.1299
0.6426	3.1688
0.644	3.143
0.6454	2.9087
0.6468	2.3892
0.6482	1.706
0.6496	1.1325
0.651	0.8401
0.6524	0.7775
0.6538	0.7924
0.6552	0.8066
0.6566	0.82
0.658	0.8145
0.6594	0.8043
0.6608	0.8013
0.6622	0.8076
0.6636	0.8002
0.665	0.7967
0.6664	0.7979
0.6678	0.8014
0.6692	0.8016
0.6706	0.8024
0.672	0.8049
0.6734	0.8108
0.6748	0.817
0.6762	0.8218
0.6776	0.823
0.679	0.8205
0.6804	0.8164
0.6818	0.8153
0.6832	0.8139
0.6846	0.8083
0.686	0.8064
0.6874	0.8067
0.6888	0.8085
0.6902	0.8089
0.6916	0.8077
0.693	0.808
0.6944	0.8037
0.6958	0.8007
0.6972	0.8022
0.6986	0.8045
0.7	0.8086
0.7014	0.8089
0.7028	0.8085
0.7042	0.8113
0.7056	0.8129
0.707	0.8175
0.7084	0.8199
0.7098	0.8195
0.7112	0.8223
0.7126	0.8253
0.714	0.8256
0.7154	0.8252
0.7168	0.8236
0.7182	0.8219
0.7196	0.8161
0.721	0.8096
0.7224	0.8033
0.7238	0.7968
0.7252	0.7965
0.7266	0.7955
0.728	0.7955
0.7294	0.7972
0.7308	0.8012
0.7322	0.8034
0.7336	0.8007
0.735	0.7977
0.7364	0.7947
0.7378	0.792
0.7392	0.7914
0.7406	0.7908
0.742	0.7911
0.7434	0.7935
0.7448	0.7935
0.7462	0.7942
0.7476	0.7942
0.749	0.7944
0.7504	0.797
0.7518	0.8018
0.7532	0.8047
0.7546	0.8068
0.756	0.8088
0.7574	0.8099
0.7588	0.8084
0.7602	0.8004
0.7616	0.7911
0.763	0.7833
0.7644	0.7785
0.7658	0.7768
0.7672	0.7794
0.7686	0.7851
0.77	0.7942
0.7714	0.8058
0.7728	0.816
0.7742	0.829
0.7756	0.8412
0.777	0.8518
0.7784	0.8648
0.7798	0.8782
0.7812	0.8918
0.7826	0.9087
0.784	0.92
0.7854	0.938
0.7868	0.9524
0.7882	0.9697
0.7896	0.9887
0.791	1.0048
0.7924	1.0205
0.7938	1.0328
0.7952	1.0432
0.7966	1.0532
0.798	1.0619
0.7994	1.0723
0.8008	1.0847
0.8022	1.0974
0.8036	1.113
0.805	1.1293
0.8064	1.1462
0.8078	1.1648
0.8092	1.1821
0.8106	1.2041
0.812	1.2279
0.8134	1.251
0.8148	1.2639
0.8162	1.2641
0.8176	1.2553
0.819	1.2132
0.8204	1.1183
0.8218	1.0034
0.8232	0.9039
0.8246	0.8469
0.826	0.8203
0.8274	0.8017
0.8288	0.793
0.8302	0.7894
0.8316	0.7877
0.833	0.7876
0.8344	0.7856
0.8358	0.7846
0.8372	0.7798
0.8386	0.7715
0.84	0.7628
0.8414	0.754
0.8428	0.7519
0.8442	0.7559
0.8456	0.756
0.847	0.7572
0.8484	0.7588
0.8498	0.7576
0.8512	0.7567
0.8526	0.7584
0.854	0.7578
0.8554	0.7545
0.8568	0.756
0.8582	0.7586
0.8596	0.7556
0.861	0.7558
0.8624	0.7564
0.8638	0.7541
0.8652	0.754
0.8666	0.7604
0.868	0.7672
0.8694	0.7672
0.8708	0.765
0.8722	0.7642
0.8736	0.7617
0.875	0.7616
0.8764	0.7644
0.8778	0.7638
0.8792	0.7619
0.8806	0.7633
0.882	0.7632
0.8834	0.7627
0.8848	0.7632
0.8862	0.7644
0.8876	0.7693
0.889	0.7731
0.8904	0.7757
0.8918	0.7788
0.8932	0.7748
0.8946	0.7688
0.896	0.7666
0.8974	0.7672
0.8988	0.7747
0.9002	0.7811
0.9016	0.787
0.903	0.7911
0.9044	0.7982
0.9058	0.8043
0.9072	0.8061
0.9086	0.805
0.91	0.811
0.9114	0.8269
0.9128	0.845
0.9142	0.8594
0.9156	0.8698
0.917	0.8797
0.9184	0.8905
0.9198	0.8952
0.9212	0.8891
0.9226	0.8791
0.924	0.8646
0.9254	0.8568
0.9268	0.85
0.9282	0.8399
0.9296	0.833
0.931	0.8298
0.9324	0.8259
0.9338	0.8208
0.9352	0.8164
0.9366	0.8148
0.938	0.8082
0.9394	0.803
0.9408	0.8037
0.9422	0.807
0.9436	0.8111
0.945	0.812
0.9464	0.8084
0.9478	0.8049
0.9492	0.8036
0.9506	0.7942
0.952	0.7961
0.9534	0.8096
0.9548	0.8132
0.9562	0.8149
0.9576	0.8199
0.959	0.8207
0.9604	0.8237
0.9618	0.8315
0.9632	0.8405
0.9646	0.8485
0.966	0.8518
0.9674	0.8475
0.9688	0.8479
0.9702	0.8509
0.9716	0.859
0.973	0.8946
0.9744	0.9864
0.9758	1.1817
0.9772	1.5252
0.9786	2.0585
0.98	2.7853
0.9814	3.6797
0.9828	4.6874
0.9842	5.7884
0.9856	6.9556
0.987	8.1383
0.9884	9.2798
0.9898	10.3557
0.9912	11.4174
0.9926	12.4655
0.994	13.5067
0.9954	14.5179
0.9968	15.4953
0.9982	16.4094
0.9996	17.0356
1.001	16.9132
1.0024	15.657
1.0038	13.2992
1.0052	10.1939
1.0066	6.8585
1.008	4.0377
1.0094	2.3501
1.0108	1.7522
1.0122	1.6608
1.0136	1.651
1.015	1.5656
1.0164	1.4108
1.0178	1.2264
1.0192	1.0785
1.0206	0.9727
1.022	0.9055
1.0234	0.87
1.0248	0.846
1.0262	0.8251
1.0276	0.8109
1.029	0.8044
1.0304	0.8021
1.0318	0.7983
1.0332	0.7938
1.0346	0.7947
1.036	0.7948
1.0374	0.7922
1.0388	0.7886
1.0402	0.7876
1.0416	0.7876
1.043	0.7938
1.0444	0.7982
1.0458	0.8019
1.0472	0.8005
1.0486	0.8005
1.05	0.7974
1.0514	0.7929
1.0528	0.7863
1.0542	0.7813
1.0556	0.778
1.057	0.7797
1.0584	0.7852
1.0598	0.7895
1.0612	0.7943
1.0626	0.7967
1.064	0.7969
1.0654	0.7967
1.0668	0.7971
1.0682	0.7979
1.0696	0.7987
1.071	0.7957
1.0724	0.7939
1.0738	0.7947
1.0752	0.7941
1.0766	0.7944
1.078	0.7908
1.0794	0.7912
1.0808	0.7915
1.0822	0.7901
1.0836	0.7891
1.085	0.7872
1.0864	0.7852
1.0878	0.7869
1.0892	0.7932
1.0906	0.7997
1.092	0.8035
1.0934	0.8074
1.0948	0.8122
1.0962	0.8136
1.0976	0.8057
1.099	0.7973
1.1004	0.7868
1.1018	0.7677
1.1032	0.7669
1.1046	0.7714
1.106	0.7808
1.1074	0.7948
1.1088	0.801
1.1102	0.8021
1.1116	0.8073
1.113	0.8117
1.1144	0.8121
1.1158	0.8106
1.1172	0.8112
1.1186	0.8106
1.12	0.8022
1.1214	0.7975
1.1228	0.7951
1.1242	0.7899
1.1256	0.7875
1.127	0.7866
1.1284	0.785
1.1298	0.7849
1.1312	0.7907
1.1326	0.8003
1.134	0.8031
1.1354	0.8052
1.1368	0.8121
1.1382	0.8234
1.1396	0.8348
1.141	0.8446
1.1424	0.8531
1.1438	0.8617
1.1452	0.8717
1.1466	0.8792
1.148	0.88
1.1494	0.8777
1.1508	0.8763
1.1522	0.8758
1.1536	0.8726
1.155	0.8633
1.1564	0.8525
1.1578	0.8414
1.1592	0.8308
1.1606	0.8192
1.162	0.8121
1.1634	0.8104
1.1648	0.8129
1.1662	0.8137
1.1676	0.8163
1.169	0.8214
1.1704	0.8221
1.1718	0.8185
1.1732	0.8149
1.1746	0.8113
1.176	0.809
1.1774	0.8095
1.1788	0.8093
1.1802	0.8094
1.1816	0.8122
1.183	0.818
1.1844	0.82
1.1858	0.8199
1.1872	0.8208
1.1886	0.8204
1.19	0.8186
1.1914	0.8171
1.1928	0.8121
1.1942	0.8063
1.1956	0.8052
1.197	0.8057
1.1984	0.8052
1.1998	0.8079
1.2012	0.8128
1.2026	0.8166
1.204	0.8186
1.2054	0.8194
1.2068	0.8182
1.2082	0.8116
1.2096	0.8057
1.211	0.8015
1.2124	0.7953
1.2138	0.794
1.2152	0.7983
1.2166	0.8004
1.218	0.8009
1.2194	0.8008
1.2208	0.8043
1.2222	0.805
1.2236	0.8023
1.225	0.8043
1.2264	0.8091
1.2278	0.8164
1.2292	0.8264
1.2306	0.8326
1.232	0.8322
1.2334	0.8272
1.2348	0.8205
1.2362	0.8148
1.2376	0.8069
1.239	0.8014
1.2404	0.8033
1.2418	0.8053
1.2432	0.8087
1.2446	0.8098
1.246	0.8085
1.2474	0.8058
1.2488	0.8039
1.2502	0.8056
1.2516	0.8063
1.253	0.8062
1.2544	0.8068
1.2558	0.8071
1.2572	0.8075
1.2586	0.8057
1.26	0.8029
1.2614	0.802
1.2628	0.8026
1.2642	0.8055
1.2656	0.8076
1.267	0.8057
1.2684	0.8019
1.2698	0.8
1.2712	0.8022
1.2726	0.7998
1.274	0.7994
1.2754	0.8
1.2768	0.8034
1.2782	0.8092
1.2796	0.8163
1.281	0.8177
1.2824	0.8174
1.2838	0.8213
1.2852	0.8236
1.2866	0.8233
1.288	0.8262
1.2894	0.8303
1.2908	0.8346
1.2922	0.8401
1.2936	0.8424
1.295	0.845
1.2964	0.8462
1.2978	0.85
1.2992	0.8501
1.3006	0.8448
1.302	0.8472
1.3034	0.8507
1.3048	0.849
1.3062	0.8491
1.3076	0.8438
1.309	0.8374
1.3104	0.832
1.3118	0.8275
1.3132	0.8222
1.3146	0.8205
1.316	0.8221
1.3174	0.8273
1.3188	0.8313
1.3202	0.8306
1.3216	0.8298
1.323	0.8243
1.3244	0.8151
1.3258	0.8104
1.3272	0.8083
1.3286	0.8103
1.33	0.8116
1.3314	0.8086
1.3328	0.8079
1.3342	0.8062
1.3356	0.8062
1.337	0.8071
1.3384	0.8047
1.3398	0.8057
1.3412	0.8081
1.3426	0.8147
1.344	0.8178
1.3454	0.8153
1.3468	0.8115
1.3482	0.8119
1.3496	0.8174
1.351	0.8222
1.3524	0.8263
1.3538	0.8284
1.3552	0.8327
1.3566	0.8327
1.358	0.8341
1.3594	0.8306
1.3608	0.8279
1.3622	0.8265
1.3636	0.8276
1.365	0.8325
1.3664	0.8309
1.3678	0.8285
1.3692	0.829
1.3706	0.8278
1.372	0.8247
1.3734	0.8205
1.3748	0.82
1.3762	0.8239
1.3776	0.8233
1.379	0.822
1.3804	0.8266
1.3818	0.8242
1.3832	0.8232
1.3846	0.8184
1.386	0.8155
1.3874	0.8122
1.3888	0.8107
1.3902	0.8126
1.3916	0.8086
1.393	0.8023
1.3944	0.8019
1.3958	0.8037
1.3972	0.8051
1.3986	0.8092
1.4	0.8156
1.4014	0.8233
1.4028	0.8319
1.4042	0.8368
1.4056	0.835
1.407	0.8302
1.4084	0.8257
1.4098	0.8215
1.4112	0.8209
1.4126	0.8246
1.414	0.8282
1.4154	0.8312
1.4168	0.8391
1.4182	0.8448
1.4196	0.8437
1.421	0.8444
1.4224	0.8457
1.4238	0.8406
1.4252	0.8378
1.4266	0.8339
1.428	0.8261
1.4294	0.8215
1.4308	0.8203
1.4322	0.8172
1.4336	0.8133
1.435	0.8127
1.4364	0.8143
1.4378	0.814
1.4392	0.8127
1.4406	0.8167
1.442	0.8208
1.4434	0.8234
1.4448	0.8302
1.4462	0.8351
1.4476	0.8376
1.449	0.8402
1.4504	0.8386
1.4518	0.835
1.4532	0.8312
1.4546	0.8302
1.456	0.8334
1.4574	0.8316
1.4588	0.831
1.4602	0.8353
1.4616	0.8375
1.463	0.836
1.4644	0.8345
1.4658	0.8338
1.4672	0.8329
1.4686	0.8308
1.47	0.8312
1.4714	0.8357
1.4728	0.8348
1.4742	0.8362
1.4756	0.8385
1.477	0.8404
1.4784	0.8423
1.4798	0.8464
1.4812	0.8467
1.4826	0.8441
1.484	0.8446
1.4854	0.8473
1.4868	0.8484
1.4882	0.8463
1.4896	0.8459
1.491	0.848
1.4924	0.8484
1.4938	0.8466
1.4952	0.8438
1.4966	0.8417
1.498	0.841
1.4994	0.8415
1.5008	0.8406
1.5022	0.8408
1.5036	0.8368
1.505	0.8359
1.5064	0.8332
1.5078	0.8313
1.5092	0.8335
1.5106	0.8382
1.512	0.8408
1.5134	0.8455
1.5148	0.8507
1.5162	0.8508
1.5176	0.8475
1.519	0.8431
1.5204	0.8394
1.5218	0.838
1.5232	0.8384
1.5246	0.8398
1.526	0.8415
1.5274	0.8448
1.5288	0.8498
1.5302	0.8502
1.5316	0.8497
1.533	0.8455
1.5344	0.8401
1.5358	0.8377
1.5372	0.8375
1.5386	0.8353
1.54	0.8359
1.5414	0.839
1.5428	0.845
1.5442	0.8493
1.5456	0.8515
1.547	0.8494
1.5484	0.8472
1.5498	0.847
1.5512	0.8434
1.5526	0.8384
1.554	0.8374
1.5554	0.8396
1.5568	0.8431
1.5582	0.8452
1.5596	0.845
1.561	0.846
1.5624	0.8479
1.5638	0.8517
1.5652	0.8486
1.5666	0.8416
1.568	0.8431
1.5694	0.8427
1.5708	0.8421
1.5722	0.8405
1.5736	0.8408
1.575	0.842
1.5764	0.8443
1.5778	0.8494
1.5792	0.8532
1.5806	0.8508
1.582	0.8468
1.5834	0.8474
1.5848	0.8479
1.5862	0.8459
1.5876	0.8421
1.589	0.8395
1.5904	0.8361
1.5918	0.8373
1.5932	0.8417
1.5946	0.8416
1.596	0.841
1.5974	0.843
1.5988	0.8445
1.6002	0.8416
1.6016	0.8403
1.603	0.8434
1.6044	0.8464
1.6058	0.8474
1.6072	0.8502
1.6086	0.8539
1.61	0.8587
1.6114	0.8662
1.6128	0.8666
1.6142	0.8637
1.6156	0.8636
1.617	0.8638
1.6184	0.8674
1.6198	0.866
1.6212	0.8628
1.6226	0.8586
1.624	0.8574
1.6254	0.8564
1.6268	0.8544
1.6282	0.8517
1.6296	0.8557
1.631	0.8605
1.6324	0.8732
1.6338	0.8934
1.6352	0.9164
1.6366	0.9451
1.638	0.986
1.6394	1.0375
1.6408	1.0938
1.6422	1.1592
1.6436	1.2313
1.645	1.3135
1.6464	1.4023
1.6478	1.4976
1.6492	1.601
1.6506	1.7275
1.652	1.8949
1.6534	2.0802
1.6548	2.3403
1.6562	2.6877
1.6576	3.1163
1.659	3.6649
1.6604	4.3627
1.6618	5.1755
1.6632	6.0801
1.6646	7.0586
1.666	8.0656
1.6674	9.0436
1.6688	9.9458
1.6702	10.7309
1.6716	11.3385
1.673	11.7336
1.6744	11.889
1.6758	11.7655
1.6772	11.4032
1.6786	10.8369
1.68	10.1183
1.6814	9.2721
1.6828	8.3822
1.6842	7.4534
1.6856	6.492
1.687	5.5535
1.6884	4.713
1.6898	3.9947
1.6912	3.3596
1.6926	2.8053
1.694	2.3585
1.6954	2.0239
1.6968	1.7785
1.6982	1.597
1.6996	1.4775
1.701	1.4072
1.7024	1.3655
1.7038	1.3453
1.7052	1.3439
1.7066	1.3452
1.708	1.3416
1.7094	1.3356
1.7108	1.3205
1.7122	1.3007
1.7136	1.2756
1.715	1.2465
1.7164	1.2111
1.7178	1.174
1.7192	1.1379
1.7206	1.101
1.722	1.065
1.7234	1.0327
1.7248	1.0057
1.7262	0.9848
1.7276	0.9709
1.729	0.963
1.7304	0.9582
1.7318	0.9621
1.7332	0.9735
1.7346	0.9856
1.736	1.0009
1.7374	1.0212
1.7388	1.0487
1.7402	1.0855
1.7416	1.1299
1.743	1.1826
1.7444	1.2415
1.7458	1.3135
1.7472	1.3871
1.7486	1.4606
1.75	1.5301
1.7514	1.5915
1.7528	1.645
1.7542	1.6862
1.7556	1.7136
1.757	1.7259
1.7584	1.7194
1.7598	1.704
1.7612	1.6756
1.7626	1.63
1.764	1.5804
1.7654	1.5207
1.7668	1.4544
1.7682	1.3824
1.7696	1.3133
1.771	1.2474
1.7724	1.1832
1.7738	1.1294
1.7752	1.0829
1.7766	1.04
1.778	1.0059
1.7794	0.9779
1.7808	0.948
1.7822	0.9177
1.7836	0.895
1.785	0.8804
1.7864	0.8662
1.7878	0.8557
1.7892	0.8484
1.7906	0.8464
1.792	0.8434
1.7934	0.8418
1.7948	0.8408
1.7962	0.8349
1.7976	0.8403
1.799	0.8507
1.8004	0.8596
1.8018	0.8662
1.8032	0.8722
1.8046	0.8746
1.806	0.8732
1.8074	0.8692
1.8088	0.8617
1.8102	0.8621
1.8116	0.8681
1.813	0.866
1.8144	0.8649
1.8158	0.8625
1.8172	0.8598
1.8186	0.8584
1.82	0.8544
1.8214	0.8557
1.8228	0.8606
1.8242	0.8736
1.8256	0.8884
1.827	0.9045
1.8284	0.9274
1.8298	0.9565
1.8312	0.996
1.8326	1.0399
1.834	1.084
1.8354	1.1257
1.8368	1.1661
1.8382	1.2053
1.8396	1.2439
1.841	1.28
1.8424	1.3091
1.8438	1.334
1.8452	1.3567
1.8466	1.3757
1.848	1.3837
1.8494	1.3807
1.8508	1.3626
1.8522	1.3314
1.8536	1.3011
1.855	1.2591
1.8564	1.2137
1.8578	1.1837
1.8592	1.1426
1.8606	1.104
1.862	1.0652
1.8634	1.0576
1.8648	1.0483
1.8662	1.0161
1.8676	0.9822
1.869	0.9625
1.8704	0.9529
1.8718	0.9405
1.8732	0.9311
1.8746	0.9236
1.876	0.9132
1.8774	0.8987
1.8788	0.8819
1.8802	0.8651
1.8816	0.8531
1.883	0.8461
1.8844	0.8409
1.8858	0.8424
1.8872	0.8454
1.8886	0.8498
1.89	0.8517
1.8914	0.8509
1.8928	0.8451
1.8942	0.8383
1.8956	0.8349
1.897	0.8332
1.8984	0.832
1.8998	0.8317
1.9012	0.8317
1.9026	0.8348
1.904	0.8381
1.9054	0.8377
1.9068	0.8351
1.9082	0.8311
1.9096	0.8348
1.911	0.8384
1.9124	0.8407
1.9138	0.8424
1.9152	0.8421
1.9166	0.8466
1.918	0.8503
1.9194	0.8512
1.9208	0.8517
1.9222	0.8494
1.9236	0.8483
1.925	0.8488
1.9264	0.8476
1.9278	0.846
1.9292	0.8436
1.9306	0.8409
1.932	0.8435
1.9334	0.846
1.9348	0.8468
1.9362	0.8519
1.9376	0.8514
1.939	0.8512
1.9404	0.8524
1.9418	0.8514
1.9432	0.854
1.9446	0.8502
1.946	0.8524
1.9474	0.8528
1.9488	0.8459
1.9502	0.8427
1.9516	0.8403
1.953	0.8385
1.9544	0.8422
1.9558	0.8471
1.9572	0.8563
1.9586	0.8697
1.96	0.8657
1.9614	0.8549
1.9628	0.8549
1.9642	0.8499
1.9656	0.8475
1.967	0.8442
1.9684	0.8426
1.9698	0.8421
1.9712	0.8357
1.9726	0.8327
1.974	0.8367
1.9754	0.8369
1.9768	0.8388
1.9782	0.8425
1.9796	0.8465
1.981	0.8509
1.9824	0.8486
1.9838	0.8443
1.9852	0.8441
1.9866	0.8363
1.988	0.8299
1.9894	0.8489
1.9908	0.8653
1.9922	0.8533
1.9936	0.8347
1.995	0.8296
1.9964	0.825
1.9978	0.8153
1.9992	0.8156
2.0006	0.822
2.002	0.8266
2.0034	0.8289
2.0048	0.8337
2.0062	0.8346
2.0076	0.8324
2.009	0.8321
2.0104	0.8308
2.0118	0.8285
2.0132	0.8268
2.0146	0.8277
2.016	0.8313
2.0174	0.8321
2.0188	0.8346
2.0202	0.8393
2.0216	0.8378
2.023	0.8361
2.0244	0.8361
2.0258	0.8352
2.0272	0.8361
2.0286	0.8389
2.03	0.8431
2.0314	0.8486
2.0328	0.8562
2.0342	0.8608
2.0356	0.8622
2.037	0.8608
2.0384	0.8576
2.0398	0.8505
2.0412	0.8424
2.0426	0.8375
2.044	0.8346
2.0454	0.8332
2.0468	0.8347
2.0482	0.8376
2.0496	0.8387
2.051	0.842
2.0524	0.849
2.0538	0.8511
2.0552	0.8505
2.0566	0.8526
2.058	0.8519
2.0594	0.8506
2.0608	0.8469
2.0622	0.8481
2.0636	0.8452
2.065	0.8422
2.0664	0.8482
2.0678	0.8561
2.0692	0.8599
2.0706	0.8648
2.072	0.8705
2.0734	0.8739
2.0748	0.8773
2.0762	0.8776
2.0776	0.8764
2.079	0.8728
2.0804	0.8754
2.0818	0.8776
2.0832	0.8778
2.0846	0.8775
2.086	0.8786
2.0874	0.8776
2.0888	0.8789
2.0902	0.8769
2.0916	0.874
2.093	0.8753
2.0944	0.8823
2.0958	0.8885
2.0972	0.8893
2.0986	0.8907
2.1	0.8892
2.1014	0.8805
2.1028	0.874
2.1042	0.8692
2.1056	0.8636
2.107	0.8614
2.1084	0.8614
2.1098	0.8629
2.1112	0.8618
2.1126	0.859
2.114	0.8633
2.1154	0.8625
2.1168	0.8591
2.1182	0.859
2.1196	0.8616
2.121	0.8624
2.1224	0.864
2.1238	0.8659
2.1252	0.8711
2.1266	0.8757
2.128	0.8789
2.1294	0.8819
2.1308	0.8811
2.1322	0.881
2.1336	0.8873
2.135	0.8948
2.1364	0.8993
2.1378	0.9065
2.1392	0.9096
2.1406	0.9133
2.142	0.909
2.1434	0.9025
2.1448	0.895
2.1462	0.8936
2.1476	0.8976
2.149	0.9023
2.1504	0.9065
2.1518	0.9091
2.1532	0.9108
2.1546	0.912
2.156	0.9106
2.1574	0.9085
2.1588	0.9086
2.1602	0.9127
2.1616	0.9223
2.163	0.9312
2.1644	0.9383
2.1658	0.9496
2.1672	0.9553
2.1686	0.962
2.17	0.9626
2.1714	0.9604
2.1728	0.9557
2.1742	0.9497
2.1756	0.9432
2.177	0.9369
2.1784	0.9355
2.1798	0.9405
2.1812	0.9472
2.1826	0.9518
2.184	0.9548
2.1854	0.9571
2.1868	0.9553
2.1882	0.9493
2.1896	0.9431
2.191	0.9361
2.1924	0.9333
2.1938	0.9339
2.1952	0.9358
2.1966	0.9402
2.198	0.9416
2.1994	0.9443
2.2008	0.946
2.2022	0.9467
2.2036	0.9535
2.205	0.958
2.2064	0.9632
2.2078	0.966
2.2092	0.9652
2.2106	0.9629
2.212	0.9609
2.2134	0.9584
2.2148	0.9566
2.2162	0.9573
2.2176	0.9587
2.219	0.9611
2.2204	0.9658
2.2218	0.9687
2.2232	0.9647
2.2246	0.9584
2.226	0.9557
2.2274	0.9547
2.2288	0.9562
2.2302	0.9621
2.2316	0.9635
2.233	0.9661
2.2344	0.9602
2.2358	0.9539
2.2372	0.9486
2.2386	0.9393
2.24	0.9304
2.2414	0.9236
2.2428	0.9187
2.2442	0.9156
2.2456	0.9106
2.247	0.9023
2.2484	0.898
2.2498	0.8996
2.2512	0.8975
2.2526	0.8968
2.254	0.8913
2.2554	0.8886
2.2568	0.888
2.2582	0.8875
2.2596	0.8853
2.261	0.8857
2.2624	0.887
2.2638	0.8919
2.2652	0.8928
2.2666	0.8903
2.268	0.8869
2.2694	0.8854
2.2708	0.8867
2.2722	0.8884
2.2736	0.8899
2.275	0.8937
2.2764	0.8995
2.2778	0.9032
2.2792	0.902
2.2806	0.8939
2.282	0.8882
2.2834	0.884
2.2848	0.8796
2.2862	0.8729
2.2876	0.8659
2.289	0.8638
2.2904	0.8664
2.2918	0.8707
2.2932	0.8658
2.2946	0.8605
2.296	0.8612
2.2974	0.8643
2.2988	0.864
2.3002	0.8629
2.3016	0.8623
2.303	0.8624
2.3044	0.8659
2.3058	0.8691
2.3072	0.8682
2.3086	0.8664
2.31	0.867
2.3114	0.8692
2.3128	0.8726
2.3142	0.8733
2.3156	0.8787
2.317	0.8796
2.3184	0.8784
2.3198	0.8755
2.3212	0.874
2.3226	0.8732
2.324	0.868
2.3254	0.8632
2.3268	0.8648
2.3282	0.8654
2.3296	0.8651
2.331	0.8646
2.3324	0.8605
2.3338	0.855
2.3352	0.851
2.3366	0.8519
2.338	0.8493
2.3394	0.8412
2.3408	0.8529
2.3422	0.8652
2.3436	0.8538
2.345	0.8569
2.3464	0.8715
2.3478	0.8625
2.3492	0.8437
2.3506	0.8445
2.352	0.8642
2.3534	0.8606
2.3548	0.8594
2.3562	0.8583
2.3576	0.8545
2.359	0.8572
2.3604	0.8598
2.3618	0.8598
2.3632	0.8649
2.3646	0.8676
2.366	0.863
2.3674	0.8714
2.3688	0.8748
2.3702	0.8739
2.3716	0.8743
2.373	0.8747
2.3744	0.8843
2.3758	0.8679
2.3772	0.8624
2.3786	0.856
2.38	0.8625
2.3814	0.8719
2.3828	0.875
2.3842	0.8751
2.3856	0.8766
2.387	0.877
2.3884	0.8737
2.3898	0.8702
2.3912	0.8657
2.3926	0.8573
2.394	0.8512
2.3954	0.8436
2.3968	0.8385
2.3982	0.8343
2.3996	0.829
2.401	0.8359
2.4024	0.845
2.4038	0.8468
2.4052	0.8588
2.4066	0.8782
2.408	0.8894
2.4094	0.8728
2.4108	0.8733
2.4122	0.8848
2.4136	0.8823
2.415	0.8778
2.4164	0.8786
2.4178	0.8777
2.4192	0.8724
2.4206	0.8672
2.422	0.8668
2.4234	0.8633
2.4248	0.862
2.4262	0.8661
2.4276	0.8665
2.429	0.8617
2.4304	0.858
2.4318	0.8536
2.4332	0.8483
2.4346	0.841
2.436	0.8403
2.4374	0.8426
2.4388	0.8481
2.4402	0.8569
2.4416	0.8615
2.443	0.8642
2.4444	0.865
2.4458	0.8655
2.4472	0.8648
2.4486	0.8625
2.45	0.8647
2.4514	0.8658
2.4528	0.8617
2.4542	0.8608
2.4556	0.8606
2.457	0.8605
2.4584	0.8625
2.4598	0.8627
2.4612	0.8678
2.4626	0.8733
2.464	0.8811
2.4654	0.8825
2.4668	0.8773
2.4682	0.8716
2.4696	0.8654
2.471	0.8622
2.4724	0.8583
2.4738	0.8565
2.4752	0.8601
2.4766	0.8666
2.478	0.8745
2.4794	0.8801
2.4808	0.8824
2.4822	0.8855
2.4836	0.8873
2.485	0.8825
2.4864	0.8783
2.4878	0.8768
2.4892	0.8783
2.4906	0.8769
2.492	0.8757
2.4934	0.8739
2.4948	0.8743
2.4962	0.8738
2.4976	0.8781
2.499	0.8771
2.5004	0.8733
2.5018	0.8725
2.5032	0.8711
2.5046	0.8697
2.506	0.8712
2.5074	0.8729
2.5088	0.8764
2.5102	0.8796
2.5116	0.877
2.513	0.8788
2.5144	0.8755
2.5158	0.8751
2.5172	0.8757
2.5186	0.8796
2.52	0.8838
2.5214	0.8891
2.5228	0.8896
2.5242	0.8892
2.5256	0.8859
2.527	0.8861
2.5284	0.8853
2.5298	0.8876
2.5312	0.894
2.5326	0.9011
2.534	0.906
2.5354	0.9062
2.5368	0.9022
2.5382	0.8968
2.5396	0.8973
2.541	0.8991
2.5424	0.9
2.5438	0.8979
2.5452	0.9006
2.5466	0.9029
2.548	0.9048
2.5494	0.9026
2.5508	0.9004
2.5522	0.8965
2.5536	0.8926
2.555	0.8895
2.5564	0.8886
2.5578	0.8849
2.5592	0.8832
2.5606	0.8869
2.562	0.8919
2.5634	0.8952
2.5648	0.8974
2.5662	0.8988
2.5676	0.8993
2.569	0.9016
2.5704	0.9022
2.5718	0.9004
2.5732	0.8971
2.5746	0.8926
2.576	0.8849
2.5774	0.8764
2.5788	0.8733
2.5802	0.8691
2.5816	0.8691
2.583	0.8736
2.5844	0.879
2.5858	0.8873
2.5872	0.8943
2.5886	0.8965
2.59	0.8957
2.5914	0.8944
2.5928	0.8945
2.5942	0.8955
2.5956	0.8945
2.597	0.8954
2.5984	0.8983
2.5998	0.9004
2.6012	0.9022
2.6026	0.9003
2.604	0.9003
2.6054	0.9024
2.6068	0.9012
2.6082	0.903
2.6096	0.9032
2.611	0.8997
2.6124	0.9024
2.6138	0.8933
2.6152	0.8858
2.6166	0.8965
2.618	0.9053
2.6194	0.9088
2.6208	0.9083
2.6222	0.9078
2.6236	0.9097
2.625	0.8953
2.6264	0.8919
2.6278	0.8931
2.6292	0.8876
2.6306	0.884
2.632	0.8818
2.6334	0.8838
2.6348	0.8822
2.6362	0.8813
2.6376	0.8837
2.639	0.8905
2.6404	0.8929
2.6418	0.8916
2.6432	0.8903
2.6446	0.8894
2.646	0.887
2.6474	0.8868
2.6488	0.8864
2.6502	0.8844
2.6516	0.885
2.653	0.8835
2.6544	0.8816
2.6558	0.8793
2.6572	0.8541
2.6586	0.8607
2.66	0.9015
2.6614	0.9345
2.6628	0.9158
2.6642	0.88
2.6656	0.877
2.667	0.8931
2.6684	0.9034
2.6698	0.8908
2.6712	0.8827
2.6726	0.8739
2.674	0.8645
2.6754	0.8642
2.6768	0.8692
2.6782	0.8728
2.6796	0.8771
2.681	0.8881
2.6824	0.8892
2.6838	0.8698
2.6852	0.8782
2.6866	0.8747
2.688	0.867
2.6894	0.8665
2.6908	0.8701
2.6922	0.8724
2.6936	0.8754
2.695	0.8809
2.6964	0.8862
2.6978	0.8961
2.6992	0.898
2.7006	0.8952
2.702	0.8894
2.7034	0.8808
2.7048	0.8766
2.7062	0.8787
2.7076	0.883
2.709	0.8873
2.7104	0.8915
2.7118	0.8963
2.7132	0.8986
2.7146	0.8952
2.716	0.89
2.7174	0.8823
2.7188	0.8806
2.7202	0.8839
2.7216	0.89
2.723	0.8929
2.7244	0.8923
2.7258	0.891
2.7272	0.8863
2.7286	0.8826
2.73	0.8741
2.7314	0.8678
2.7328	0.8671
2.7342	0.8639
2.7356	0.864
2.737	0.8678
2.7384	0.8644
2.7398	0.8613
2.7412	0.8623
2.7426	0.8607
2.744	0.8597
2.7454	0.8579
2.7468	0.8589
2.7482	0.8592
2.7496	0.8579
2.751	0.8624
2.7524	0.8646
2.7538	0.8654
2.7552	0.8716
2.7566	0.8763
2.758	0.8763
2.7594	0.8754
2.7608	0.8739
2.7622	0.8743
2.7636	0.8725
2.765	0.8675
2.7664	0.8668
2.7678	0.8692
2.7692	0.8719
2.7706	0.878
2.772	0.8775
2.7734	0.88
2.7748	0.8853
2.7762	0.8697
2.7776	0.87
2.779	0.8629
2.7804	0.8568
2.7818	0.8572
2.7832	0.8536
2.7846	0.855
2.786	0.8554
2.7874	0.8569
2.7888	0.857
2.7902	0.8541
2.7916	0.8538
2.793	0.8573
2.7944	0.8616
2.7958	0.8664
2.7972	0.87
2.7986	0.8734
[truncated: 38 more rows]
