# Supplementary material for: Improvement of Peak Integration in Capillary Electrophoresis: Reference Data Set No. 1
Source: Electrophoresis. 2026 Mar 11;47(4):276–94. doi: 10.1002/elps.70077 (PMC13084974; doi:10.1002/elps.70077)
Supplement: Supplementary file 2 — Supporting File 2: elps70077‐sup‐0002‐RawElectropherograms.zip. [file ELPS-47--s002.zip › Raw Electropherograms/com2-type2-sam11-R.csv]

0	0
0.0014	-0.0448
0.0028	-0.0448
0.0042	-0.0448
0.0056	-0.0451
0.007	-0.0478
0.0084	0.0032
0.0098	0.0613
0.0112	0.1107
0.0126	0.15
0.014	0.1911
0.0154	0.2343
0.0168	0.2692
0.0182	0.3008
0.0196	0.3315
0.021	0.3598
0.0224	0.3819
0.0238	0.4023
0.0252	0.4253
0.0266	0.4427
0.028	0.4556
0.0294	0.471
0.0308	0.4894
0.0322	0.5051
0.0336	0.5192
0.035	0.5321
0.0364	0.5409
0.0378	0.5483
0.0392	0.5566
0.0406	0.5643
0.042	0.5687
0.0434	0.5767
0.0448	0.5872
0.0462	0.5957
0.0476	0.605
0.049	0.6119
0.0504	0.6198
0.0518	0.6281
0.0532	0.6392
0.0546	0.6503
0.056	0.6616
0.0574	0.6667
0.0588	0.6737
0.0602	0.6797
0.0616	0.6843
0.063	0.6814
0.0644	0.6792
0.0658	0.6781
0.0672	0.6808
0.0686	0.6834
0.07	0.6881
0.0714	0.6934
0.0728	0.6986
0.0742	0.7097
0.0756	0.7229
0.077	0.7288
0.0784	0.7315
0.0798	0.7371
0.0812	0.7397
0.0826	0.7386
0.084	0.7358
0.0854	0.7324
0.0868	0.728
0.0882	0.7237
0.0896	0.7299
0.091	0.7323
0.0924	0.7295
0.0938	0.7298
0.0952	0.7301
0.0966	0.7325
0.098	0.7332
0.0994	0.7355
0.1008	0.738
0.1022	0.7384
0.1036	0.7429
0.105	0.7464
0.1064	0.7406
0.1078	0.735
0.1092	0.7322
0.1106	0.7312
0.112	0.7334
0.1134	0.7363
0.1148	0.7447
0.1162	0.7484
0.1176	0.759
0.119	0.7664
0.1204	0.7657
0.1218	0.7636
0.1232	0.7606
0.1246	0.7546
0.126	0.7492
0.1274	0.7449
0.1288	0.7435
0.1302	0.7434
0.1316	0.7434
0.133	0.7463
0.1344	0.7479
0.1358	0.7464
0.1372	0.7424
0.1386	0.7385
0.14	0.7304
0.1414	0.7203
0.1428	0.7129
0.1442	0.7054
0.1456	0.6938
0.147	0.6849
0.1484	0.6801
0.1498	0.671
0.1512	0.6574
0.1526	0.6462
0.154	0.6328
0.1554	0.6181
0.1568	0.6058
0.1582	0.594
0.1596	0.5822
0.161	0.5713
0.1624	0.5596
0.1638	0.5466
0.1652	0.5323
0.1666	0.5208
0.168	0.5118
0.1694	0.5027
0.1708	0.4965
0.1722	0.4847
0.1736	0.4754
0.175	0.4662
0.1764	0.4563
0.1778	0.4501
0.1792	0.4436
0.1806	0.4367
0.182	0.4326
0.1834	0.4292
0.1848	0.4193
0.1862	0.4099
0.1876	0.4114
0.189	0.4145
0.1904	0.4134
0.1918	0.4173
0.1932	0.4138
0.1946	0.4038
0.196	0.392
0.1974	0.3983
0.1988	0.5448
0.2002	0.9615
0.2016	1.1378
0.203	0.9755
0.2044	0.675
0.2058	0.6431
0.2072	0.6634
0.2086	0.6781
0.21	0.6902
0.2114	0.6974
0.2128	0.7048
0.2142	0.7107
0.2156	0.7183
0.217	0.7217
0.2184	0.7163
0.2198	0.7147
0.2212	0.7103
0.2226	0.7097
0.224	0.7123
0.2254	0.7139
0.2268	0.7198
0.2282	0.722
0.2296	0.7237
0.231	0.7244
0.2324	0.7253
0.2338	0.7213
0.2352	0.7146
0.2366	0.7088
0.238	0.7073
0.2394	0.7097
0.2408	0.7128
0.2422	0.7127
0.2436	0.7136
0.245	0.7166
0.2464	0.7172
0.2478	0.7196
0.2492	0.7227
0.2506	0.7256
0.252	0.7278
0.2534	0.7315
0.2548	0.7351
0.2562	0.7316
0.2576	0.7227
0.259	0.7168
0.2604	0.7081
0.2618	0.7034
0.2632	0.7073
0.2646	0.7088
0.266	0.7117
0.2674	0.7156
0.2688	0.7167
0.2702	0.7134
0.2716	0.7107
0.273	0.71
0.2744	0.7093
0.2758	0.7108
0.2772	0.7133
0.2786	0.7185
0.28	0.7215
0.2814	0.7288
0.2828	0.7319
0.2842	0.7284
0.2856	0.7258
0.287	0.724
0.2884	0.7189
0.2898	0.7195
0.2912	0.7183
0.2926	0.7216
0.294	0.7259
0.2954	0.7287
0.2968	0.7301
0.2982	0.7299
0.2996	0.733
0.301	0.7351
0.3024	0.7314
0.3038	0.7284
0.3052	0.7254
0.3066	0.7238
0.308	0.7237
0.3094	0.7229
0.3108	0.7232
0.3122	0.7222
0.3136	0.7225
0.315	0.7275
0.3164	0.7282
0.3178	0.7296
0.3192	0.7273
0.3206	0.7278
0.322	0.7268
0.3234	0.7287
0.3248	0.7327
0.3262	0.731
0.3276	0.7263
0.329	0.723
0.3304	0.7195
0.3318	0.7142
0.3332	0.7083
0.3346	0.7069
0.336	0.7078
0.3374	0.7073
0.3388	0.7134
0.3402	0.7193
0.3416	0.7263
0.343	0.7298
0.3444	0.7307
0.3458	0.7303
0.3472	0.7307
0.3486	0.7345
0.35	0.7351
0.3514	0.7278
0.3528	0.7235
0.3542	0.723
0.3556	0.7237
0.357	0.7236
0.3584	0.7222
0.3598	0.7245
0.3612	0.7311
0.3626	0.7361
0.364	0.7379
0.3654	0.7364
0.3668	0.7356
0.3682	0.7404
0.3696	0.7444
0.371	0.7464
0.3724	0.746
0.3738	0.749
0.3752	0.7581
0.3766	0.7656
0.378	0.7693
0.3794	0.7701
0.3808	0.7709
0.3822	0.7722
0.3836	0.7715
0.385	0.7662
0.3864	0.757
0.3878	0.749
0.3892	0.745
0.3906	0.7436
0.392	0.7446
0.3934	0.742
0.3948	0.7397
0.3962	0.7399
0.3976	0.7393
0.399	0.7382
0.4004	0.7369
0.4018	0.7366
0.4032	0.7358
0.4046	0.7343
0.406	0.7362
0.4074	0.7338
0.4088	0.7304
0.4102	0.7287
0.4116	0.7222
0.413	0.7157
0.4144	0.7125
0.4158	0.7105
0.4172	0.711
0.4186	0.7115
0.42	0.7128
0.4214	0.7173
0.4228	0.7199
0.4242	0.7225
0.4256	0.7224
0.427	0.7184
0.4284	0.7159
0.4298	0.7105
0.4312	0.709
0.4326	0.706
0.434	0.7051
0.4354	0.707
0.4368	0.7096
0.4382	0.7105
0.4396	0.7132
0.441	0.7149
0.4424	0.7133
0.4438	0.7139
0.4452	0.7139
0.4466	0.7099
0.448	0.7104
0.4494	0.7177
0.4508	0.7379
0.4522	0.7464
0.4536	0.7516
0.455	0.7359
0.4564	0.5516
0.4578	-0.0096
0.4592	-0.8741
0.4606	-1.6077
0.462	-1.9516
0.4634	-2.0132
0.4648	-2.0089
0.4662	-2.0094
0.4676	-2.0089
0.469	-2.0109
0.4704	-2.0095
0.4718	-2.0038
0.4732	-2.0052
0.4746	-2.0073
0.476	-2.0028
0.4774	-1.9994
0.4788	-1.9962
0.4802	-1.9966
0.4816	-1.9966
0.483	-1.9966
0.4844	-2.0021
0.4858	-2.005
0.4872	-2.0065
0.4886	-2.0098
0.49	-2.0099
0.4914	-2.0117
0.4928	-2.0152
0.4942	-2.0166
0.4956	-2.0193
0.497	-2.0206
0.4984	-2.0177
0.4998	-2.014
0.5012	-2.0125
0.5026	-2.0129
0.504	-2.0117
0.5054	-2.0061
0.5068	-2
0.5082	-1.9866
0.5096	-1.9602
0.511	-1.9266
0.5124	-1.8807
0.5138	-1.8232
0.5152	-1.7603
0.5166	-1.6906
0.518	-1.624
0.5194	-1.5489
0.5208	-1.4755
0.5222	-1.4032
0.5236	-1.3249
0.525	-1.2456
0.5264	-1.1672
0.5278	-1.0852
0.5292	-0.9997
0.5306	-0.9135
0.532	-0.8291
0.5334	-0.7474
0.5348	-0.6617
0.5362	-0.5753
0.5376	-0.4846
0.539	-0.3934
0.5404	-0.3064
0.5418	-0.2157
0.5432	-0.1221
0.5446	-0.0292
0.546	0.0634
0.5474	0.157
0.5488	0.2506
0.5502	0.3496
0.5516	0.4478
0.553	0.545
0.5544	0.6412
0.5558	0.7373
0.5572	0.8339
0.5586	0.9313
0.56	1.0286
0.5614	1.1215
0.5628	1.2164
0.5642	1.3135
0.5656	1.4088
0.567	1.5055
0.5684	1.608
0.5698	1.7144
0.5712	1.8183
0.5726	1.9194
0.574	2.0213
0.5754	2.1144
0.5768	2.2004
0.5782	2.2799
0.5796	2.3489
0.581	2.408
0.5824	2.4579
0.5838	2.502
0.5852	2.54
0.5866	2.569
0.588	2.5884
0.5894	2.5984
0.5908	2.604
0.5922	2.6048
0.5936	2.6027
0.595	2.6007
0.5964	2.5974
0.5978	2.6018
0.5992	2.6114
0.6006	2.6227
0.602	2.6286
0.6034	2.631
0.6048	2.6321
0.6062	2.6303
0.6076	2.6258
0.609	2.6221
0.6104	2.6215
0.6118	2.6278
0.6132	2.6427
0.6146	2.6634
0.616	2.6885
0.6174	2.7188
0.6188	2.7535
0.6202	2.7875
0.6216	2.8165
0.623	2.8405
0.6244	2.8579
0.6258	2.8698
0.6272	2.884
0.6286	2.8955
0.63	2.9067
0.6314	2.9189
0.6328	2.9274
0.6342	2.9421
0.6356	2.9583
0.637	2.9721
0.6384	2.9942
0.6398	3.0424
0.6412	3.1048
0.6426	3.1627
0.644	3.2149
0.6454	3.2275
0.6468	3.0955
0.6482	2.7079
0.6496	2.0814
0.651	1.4064
0.6524	0.9602
0.6538	0.8024
0.6552	0.7986
0.6566	0.7977
0.658	0.7916
0.6594	0.8064
0.6608	0.8261
0.6622	0.8391
0.6636	0.8286
0.665	0.8239
0.6664	0.8222
0.6678	0.8181
0.6692	0.8178
0.6706	0.8186
0.672	0.8178
0.6734	0.8141
0.6748	0.8064
0.6762	0.8031
0.6776	0.8028
0.679	0.8048
0.6804	0.8069
0.6818	0.8093
0.6832	0.8126
0.6846	0.8142
0.686	0.8104
0.6874	0.8064
0.6888	0.8053
0.6902	0.8125
0.6916	0.8171
0.693	0.8181
0.6944	0.8213
0.6958	0.8228
0.6972	0.8089
0.6986	0.8026
0.7	0.8147
0.7014	0.8168
0.7028	0.8101
0.7042	0.8084
0.7056	0.8046
0.707	0.7954
0.7084	0.7876
0.7098	0.7888
0.7112	0.786
0.7126	0.7886
0.714	0.7838
0.7154	0.7845
0.7168	0.7895
0.7182	0.7894
0.7196	0.7907
0.721	0.795
0.7224	0.8004
0.7238	0.8002
0.7252	0.8019
0.7266	0.8108
0.728	0.8134
0.7294	0.8116
0.7308	0.8204
0.7322	0.829
0.7336	0.8333
0.735	0.8334
0.7364	0.8278
0.7378	0.8232
0.7392	0.8148
0.7406	0.8066
0.742	0.799
0.7434	0.798
0.7448	0.8018
0.7462	0.8085
0.7476	0.8135
0.749	0.8154
0.7504	0.8172
0.7518	0.8199
0.7532	0.8231
0.7546	0.8238
0.756	0.8198
0.7574	0.8144
0.7588	0.8099
0.7602	0.8042
0.7616	0.7976
0.763	0.7906
0.7644	0.7887
0.7658	0.7912
0.7672	0.793
0.7686	0.7959
0.77	0.8002
0.7714	0.8047
0.7728	0.8124
0.7742	0.8263
0.7756	0.8409
0.777	0.8593
0.7784	0.8769
0.7798	0.8933
0.7812	0.9061
0.7826	0.9195
0.784	0.9341
0.7854	0.9493
0.7868	0.967
0.7882	0.985
0.7896	1.0028
0.791	1.0167
0.7924	1.0318
0.7938	1.0393
0.7952	1.0508
0.7966	1.0619
0.798	1.0733
0.7994	1.0848
0.8008	1.1045
0.8022	1.1159
0.8036	1.1254
0.805	1.1379
0.8064	1.1547
0.8078	1.1739
0.8092	1.2001
0.8106	1.2332
0.812	1.262
0.8134	1.281
0.8148	1.2869
0.8162	1.2731
0.8176	1.2351
0.819	1.1618
0.8204	1.0631
0.8218	0.9738
0.8232	0.9179
0.8246	0.8747
0.826	0.845
0.8274	0.8404
0.8288	0.8411
0.8302	0.8394
0.8316	0.839
0.833	0.8384
0.8344	0.8294
0.8358	0.8239
0.8372	0.8203
0.8386	0.8161
0.84	0.8129
0.8414	0.8105
0.8428	0.81
0.8442	0.8096
0.8456	0.8052
0.847	0.7999
0.8484	0.796
0.8498	0.7968
0.8512	0.8062
0.8526	0.8055
0.854	0.8021
0.8554	0.8027
0.8568	0.8036
0.8582	0.8038
0.8596	0.7994
0.861	0.7955
0.8624	0.7967
0.8638	0.8019
0.8652	0.8042
0.8666	0.8048
0.868	0.8061
0.8694	0.8085
0.8708	0.8135
0.8722	0.819
0.8736	0.8232
0.875	0.8297
0.8764	0.8377
0.8778	0.8436
0.8792	0.845
0.8806	0.8475
0.882	0.8477
0.8834	0.8433
0.8848	0.839
0.8862	0.8405
0.8876	0.8429
0.889	0.8474
0.8904	0.8502
0.8918	0.8499
0.8932	0.8522
0.8946	0.8602
0.896	0.8684
0.8974	0.8744
0.8988	0.8806
0.9002	0.8903
0.9016	0.9042
0.903	0.9142
0.9044	0.9154
0.9058	0.9151
0.9072	0.9162
0.9086	0.9167
0.91	0.9234
0.9114	0.9336
0.9128	0.9447
0.9142	0.9567
0.9156	0.9765
0.917	0.9963
0.9184	1.0086
0.9198	1.0171
0.9212	1.0183
0.9226	1.0054
0.924	0.9881
0.9254	0.9689
0.9268	0.9479
0.9282	0.931
0.9296	0.9189
0.931	0.9093
0.9324	0.8995
0.9338	0.8934
0.9352	0.8864
0.9366	0.8802
0.938	0.8752
0.9394	0.8693
0.9408	0.8622
0.9422	0.8617
0.9436	0.8621
0.945	0.8587
0.9464	0.8546
0.9478	0.8534
0.9492	0.8549
0.9506	0.8614
0.952	0.8673
0.9534	0.8688
0.9548	0.869
0.9562	0.871
0.9576	0.873
0.959	0.8717
0.9604	0.8692
0.9618	0.8702
0.9632	0.8731
0.9646	0.8732
0.966	0.8741
0.9674	0.8833
0.9688	0.8775
0.9702	0.8746
0.9716	0.8988
0.973	0.9524
0.9744	1.0203
0.9758	1.1848
0.9772	1.5027
0.9786	1.9965
0.98	2.6714
0.9814	3.5541
0.9828	4.6055
0.9842	5.7226
0.9856	6.8494
0.987	7.9802
0.9884	9.1131
0.9898	10.2422
0.9912	11.3328
0.9926	12.3943
0.994	13.4202
0.9954	14.45
0.9968	15.4648
0.9982	16.3642
0.9996	16.8573
1.001	16.5057
1.0024	15.0598
1.0038	12.6069
1.0052	9.4992
1.0066	6.3316
1.008	3.8261
1.0094	2.4009
1.0108	1.8681
1.0122	1.74
1.0136	1.6749
1.015	1.5741
1.0164	1.441
1.0178	1.2854
1.0192	1.1354
1.0206	1.0083
1.022	0.9338
1.0234	0.8999
1.0248	0.8935
1.0262	0.8802
1.0276	0.8805
1.029	0.8759
1.0304	0.8758
1.0318	0.8724
1.0332	0.8658
1.0346	0.8643
1.036	0.8631
1.0374	0.8613
1.0388	0.8577
1.0402	0.8538
1.0416	0.8556
1.043	0.858
1.0444	0.8533
1.0458	0.8478
1.0472	0.8434
1.0486	0.8413
1.05	0.8433
1.0514	0.8424
1.0528	0.8443
1.0542	0.8479
1.0556	0.8508
1.057	0.8519
1.0584	0.8507
1.0598	0.8493
1.0612	0.8496
1.0626	0.8468
1.064	0.8434
1.0654	0.8397
1.0668	0.8352
1.0682	0.8305
1.0696	0.8289
1.071	0.8328
1.0724	0.839
1.0738	0.8437
1.0752	0.8448
1.0766	0.8488
1.078	0.8486
1.0794	0.8461
1.0808	0.8391
1.0822	0.8301
1.0836	0.8258
1.085	0.8299
1.0864	0.8348
1.0878	0.8369
1.0892	0.8392
1.0906	0.844
1.092	0.8444
1.0934	0.8426
1.0948	0.8413
1.0962	0.8403
1.0976	0.8401
1.099	0.8414
1.1004	0.8428
1.1018	0.8439
1.1032	0.8472
1.1046	0.8522
1.106	0.8518
1.1074	0.8519
1.1088	0.8557
1.1102	0.8625
1.1116	0.8646
1.113	0.8636
1.1144	0.86
1.1158	0.8558
1.1172	0.8551
1.1186	0.8558
1.12	0.8536
1.1214	0.858
1.1228	0.8619
1.1242	0.8649
1.1256	0.8657
1.127	0.8582
1.1284	0.8466
1.1298	0.8365
1.1312	0.8317
1.1326	0.8294
1.134	0.8275
1.1354	0.8334
1.1368	0.8463
1.1382	0.856
1.1396	0.8698
1.141	0.88
1.1424	0.8835
1.1438	0.8836
1.1452	0.8873
1.1466	0.8896
1.148	0.891
1.1494	0.8928
1.1508	0.8954
1.1522	0.8952
1.1536	0.8947
1.155	0.8951
1.1564	0.8906
1.1578	0.8816
1.1592	0.8749
1.1606	0.8738
1.162	0.8743
1.1634	0.8758
1.1648	0.8749
1.1662	0.8763
1.1676	0.8729
1.169	0.8744
1.1704	0.8753
1.1718	0.8744
1.1732	0.8747
1.1746	0.8781
1.176	0.8791
1.1774	0.8786
1.1788	0.8756
1.1802	0.8703
1.1816	0.8649
1.183	0.8611
1.1844	0.8579
1.1858	0.8536
1.1872	0.8511
1.1886	0.8511
1.19	0.8486
1.1914	0.8433
1.1928	0.8417
1.1942	0.8414
1.1956	0.8455
1.197	0.849
1.1984	0.8533
1.1998	0.856
1.2012	0.8631
1.2026	0.8727
1.204	0.8788
1.2054	0.8819
1.2068	0.8853
1.2082	0.8934
1.2096	0.9071
1.211	0.9169
1.2124	0.9219
1.2138	0.9289
1.2152	0.9353
1.2166	0.9418
1.218	0.9465
1.2194	0.9487
1.2208	0.9454
1.2222	0.9412
1.2236	0.9382
1.225	0.9294
1.2264	0.9139
1.2278	0.8996
1.2292	0.8883
1.2306	0.882
1.232	0.8826
1.2334	0.8825
1.2348	0.8799
1.2362	0.88
1.2376	0.8814
1.239	0.8812
1.2404	0.8783
1.2418	0.8725
1.2432	0.8672
1.2446	0.8643
1.246	0.8624
1.2474	0.8578
1.2488	0.8484
1.2502	0.85
1.2516	0.8571
1.253	0.8688
1.2544	0.8799
1.2558	0.8854
1.2572	0.8929
1.2586	0.8992
1.26	0.896
1.2614	0.8885
1.2628	0.8763
1.2642	0.8678
1.2656	0.8621
1.267	0.8564
1.2684	0.8525
1.2698	0.8495
1.2712	0.8478
1.2726	0.8498
1.274	0.8517
1.2754	0.8503
1.2768	0.8502
1.2782	0.8499
1.2796	0.8514
1.281	0.8521
1.2824	0.8563
1.2838	0.8613
1.2852	0.8632
1.2866	0.86
1.288	0.8606
1.2894	0.8606
1.2908	0.8595
1.2922	0.8594
1.2936	0.8597
1.295	0.8603
1.2964	0.8647
1.2978	0.871
1.2992	0.8727
1.3006	0.8694
1.302	0.8677
1.3034	0.8733
1.3048	0.8793
1.3062	0.8837
1.3076	0.8925
1.309	0.9061
1.3104	0.8914
1.3118	0.8745
1.3132	0.8843
1.3146	0.892
1.316	0.8978
1.3174	0.9068
1.3188	0.9143
1.3202	0.9155
1.3216	0.9095
1.323	0.9052
1.3244	0.9002
1.3258	0.8928
1.3272	0.8874
1.3286	0.884
1.33	0.8864
1.3314	0.8891
1.3328	0.8892
1.3342	0.8858
1.3356	0.8829
1.337	0.8841
1.3384	0.8835
1.3398	0.8825
1.3412	0.8811
1.3426	0.8808
1.344	0.8816
1.3454	0.8806
1.3468	0.8802
1.3482	0.878
1.3496	0.8783
1.351	0.8821
1.3524	0.8854
1.3538	0.888
1.3552	0.8895
1.3566	0.8887
1.358	0.8878
1.3594	0.8849
1.3608	0.8807
1.3622	0.8789
1.3636	0.8774
1.365	0.8826
1.3664	0.8865
1.3678	0.8892
1.3692	0.89
1.3706	0.8914
1.372	0.892
1.3734	0.8951
1.3748	0.8931
1.3762	0.8907
1.3776	0.8886
1.379	0.8886
1.3804	0.8892
1.3818	0.8874
1.3832	0.885
1.3846	0.883
1.386	0.8811
1.3874	0.8816
1.3888	0.8842
1.3902	0.8846
1.3916	0.8824
1.393	0.8806
1.3944	0.8828
1.3958	0.8863
1.3972	0.8905
1.3986	0.8943
1.4	0.8959
1.4014	0.8995
1.4028	0.9055
1.4042	0.91
1.4056	0.9086
1.407	0.9064
1.4084	0.9066
1.4098	0.9038
1.4112	0.898
1.4126	0.8934
1.414	0.8884
1.4154	0.8826
1.4168	0.8789
1.4182	0.8752
1.4196	0.8699
1.421	0.8701
1.4224	0.8735
1.4238	0.8786
1.4252	0.8843
1.4266	0.8887
1.428	0.8906
1.4294	0.8927
1.4308	0.8943
1.4322	0.8906
1.4336	0.8868
1.435	0.8842
1.4364	0.8799
1.4378	0.8784
1.4392	0.8824
1.4406	0.8854
1.442	0.8851
1.4434	0.8853
1.4448	0.8858
1.4462	0.8842
1.4476	0.8825
1.449	0.8851
1.4504	0.8856
1.4518	0.8876
1.4532	0.8958
1.4546	0.9006
1.456	0.9024
1.4574	0.9012
1.4588	0.8974
1.4602	0.8919
1.4616	0.8895
1.463	0.8939
1.4644	0.8977
1.4658	0.8958
1.4672	0.8927
1.4686	0.8895
1.47	0.883
1.4714	0.8758
1.4728	0.8728
1.4742	0.8712
1.4756	0.8683
1.477	0.8737
1.4784	0.8809
1.4798	0.884
1.4812	0.8827
1.4826	0.8845
1.484	0.8855
1.4854	0.8853
1.4868	0.8899
1.4882	0.8964
1.4896	0.8974
1.491	0.8985
1.4924	0.8989
1.4938	0.8987
1.4952	0.8929
1.4966	0.8838
1.498	0.8773
1.4994	0.8716
1.5008	0.8726
1.5022	0.8769
1.5036	0.8821
1.505	0.8888
1.5064	0.8961
1.5078	0.9014
1.5092	0.9076
1.5106	0.9068
1.512	0.9064
1.5134	0.903
1.5148	0.9028
1.5162	0.9049
1.5176	0.91
1.519	0.9123
1.5204	0.912
1.5218	0.9112
1.5232	0.9095
1.5246	0.906
1.526	0.901
1.5274	0.8975
1.5288	0.8989
1.5302	0.9022
1.5316	0.9076
1.533	0.9153
1.5344	0.9205
1.5358	0.9227
1.5372	0.9224
1.5386	0.9216
1.54	0.9236
1.5414	0.9216
1.5428	0.9222
1.5442	0.9241
1.5456	0.9232
1.547	0.9263
1.5484	0.9356
1.5498	0.9402
1.5512	0.9379
1.5526	0.9387
1.554	0.9442
1.5554	0.9464
1.5568	0.946
1.5582	0.9484
1.5596	0.9505
1.561	0.9513
1.5624	0.9544
1.5638	0.9595
1.5652	0.9554
1.5666	0.9462
1.568	0.9442
1.5694	0.9411
1.5708	0.94
1.5722	0.9421
1.5736	0.9447
1.575	0.9465
1.5764	0.9485
1.5778	0.9529
1.5792	0.9557
1.5806	0.957
1.582	0.9589
1.5834	0.9605
1.5848	0.9635
1.5862	0.9682
1.5876	0.9723
1.589	0.9727
1.5904	0.9695
1.5918	0.9718
1.5932	0.9711
1.5946	0.9718
1.596	0.971
1.5974	0.9636
1.5988	0.9638
1.6002	0.9659
1.6016	0.9652
1.603	0.9615
1.6044	0.9561
1.6058	0.9542
1.6072	0.9524
1.6086	0.9496
1.61	0.9488
1.6114	0.9508
1.6128	0.9567
1.6142	0.9653
1.6156	0.9716
1.617	0.9769
1.6184	0.9816
1.6198	0.9862
1.6212	0.997
1.6226	1.0232
1.624	1.0485
1.6254	1.0919
1.6268	1.2072
1.6282	1.3869
1.6296	1.6935
1.631	2.1723
1.6324	2.9033
1.6338	3.8945
1.6352	5.1249
1.6366	6.5316
1.638	8.048
1.6394	9.6004
1.6408	11.0826
1.6422	12.3734
1.6436	13.3479
1.645	13.9489
1.6464	14.1155
1.6478	13.8803
1.6492	13.2839
1.6506	12.4514
1.652	11.4266
1.6534	10.3026
1.6548	9.1285
1.6562	7.9996
1.6576	6.9258
1.659	5.9324
1.6604	5.0392
1.6618	4.2643
1.6632	3.6151
1.6646	3.0698
1.666	2.6172
1.6674	2.2554
1.6688	1.9706
1.6702	1.7499
1.6716	1.5823
1.673	1.4563
1.6744	1.3644
1.6758	1.297
1.6772	1.2473
1.6786	1.2086
1.68	1.1765
1.6814	1.1533
1.6828	1.1298
1.6842	1.1114
1.6856	1.0965
1.687	1.086
1.6884	1.0791
1.6898	1.0746
1.6912	1.0731
1.6926	1.0786
1.694	1.085
1.6954	1.0961
1.6968	1.1258
1.6982	1.1632
1.6996	1.2005
1.701	1.2502
1.7024	1.2975
1.7038	1.3409
1.7052	1.3544
1.7066	1.3839
1.708	1.417
1.7094	1.453
1.7108	1.4887
1.7122	1.5121
1.7136	1.517
1.715	1.5127
1.7164	1.4944
1.7178	1.4638
1.7192	1.421
1.7206	1.3705
1.722	1.3208
1.7234	1.2744
1.7248	1.2304
1.7262	1.1898
1.7276	1.1512
1.729	1.1155
1.7304	1.0919
1.7318	1.0718
1.7332	1.053
1.7346	1.0316
1.736	1.0137
1.7374	0.9977
1.7388	0.9788
1.7402	0.9651
1.7416	0.9545
1.743	0.9456
1.7444	0.9422
1.7458	0.9428
1.7472	0.9438
1.7486	0.9468
1.75	0.9469
1.7514	0.943
1.7528	0.938
1.7542	0.9315
1.7556	0.9222
1.757	0.9114
1.7584	0.9038
1.7598	0.8957
1.7612	0.892
1.7626	0.8915
1.764	0.8963
1.7654	0.8967
1.7668	0.9004
1.7682	0.9086
1.7696	0.9111
1.771	0.9053
1.7724	0.9023
1.7738	0.898
1.7752	0.8931
1.7766	0.8878
1.778	0.8839
1.7794	0.877
1.7808	0.872
1.7822	0.8775
1.7836	0.8834
1.785	0.8872
1.7864	0.9018
1.7878	0.9237
1.7892	0.9522
1.7906	0.9887
1.792	1.0297
1.7934	1.0811
1.7948	1.1393
1.7962	1.206
1.7976	1.2727
1.799	1.3407
1.8004	1.4172
1.8018	1.4917
1.8032	1.5568
1.8046	1.611
1.806	1.6533
1.8074	1.6816
1.8088	1.6959
1.8102	1.6916
1.8116	1.6648
1.813	1.6212
1.8144	1.5634
1.8158	1.4977
1.8172	1.4263
1.8186	1.3509
1.82	1.2791
1.8214	1.2175
1.8228	1.1604
1.8242	1.1143
1.8256	1.0716
1.827	1.037
1.8284	1.0056
1.8298	0.981
1.8312	0.9649
1.8326	0.9546
1.834	0.9448
1.8354	0.9378
1.8368	0.931
1.8382	0.9221
1.8396	0.9148
1.841	0.9086
1.8424	0.9039
1.8438	0.8984
1.8452	0.893
1.8466	0.8918
1.848	0.8871
1.8494	0.8842
1.8508	0.8855
1.8522	0.8821
1.8536	0.8806
1.855	0.8778
1.8564	0.876
1.8578	0.8742
1.8592	0.8701
1.8606	0.8683
1.862	0.8663
1.8634	0.8671
1.8648	0.8691
1.8662	0.8674
1.8676	0.8653
1.869	0.8652
1.8704	0.8659
1.8718	0.8673
1.8732	0.8685
1.8746	0.8742
1.876	0.8804
1.8774	0.8843
1.8788	0.8833
1.8802	0.8804
1.8816	0.8773
1.883	0.877
1.8844	0.8766
1.8858	0.874
1.8872	0.8721
1.8886	0.8749
1.89	0.8775
1.8914	0.8801
1.8928	0.8836
1.8942	0.885
1.8956	0.8844
1.897	0.8862
1.8984	0.889
1.8998	0.8856
1.9012	0.8798
1.9026	0.8746
1.904	0.8712
1.9054	0.8655
1.9068	0.8599
1.9082	0.8575
1.9096	0.8507
1.911	0.8518
1.9124	0.861
1.9138	0.8646
1.9152	0.8686
1.9166	0.8701
1.918	0.8703
1.9194	0.8703
1.9208	0.8681
1.9222	0.8642
1.9236	0.8602
1.925	0.8611
1.9264	0.8688
1.9278	0.8719
1.9292	0.8694
1.9306	0.8723
1.932	0.8702
1.9334	0.8682
1.9348	0.8668
1.9362	0.8637
1.9376	0.8591
1.939	0.8606
1.9404	0.8613
1.9418	0.8581
1.9432	0.8535
1.9446	0.8557
1.946	0.8574
1.9474	0.8548
1.9488	0.851
1.9502	0.8498
1.9516	0.8481
1.953	0.8443
1.9544	0.843
1.9558	0.8429
1.9572	0.8438
1.9586	0.8477
1.96	0.8515
1.9614	0.8513
1.9628	0.8524
1.9642	0.8552
1.9656	0.8575
1.967	0.8584
1.9684	0.8576
1.9698	0.8628
1.9712	0.863
1.9726	0.8653
1.974	0.8657
1.9754	0.8655
1.9768	0.8652
1.9782	0.8672
1.9796	0.8713
1.981	0.8758
1.9824	0.8778
1.9838	0.8741
1.9852	0.8719
1.9866	0.8699
1.988	0.8716
1.9894	0.8723
1.9908	0.8702
1.9922	0.8669
1.9936	0.869
1.995	0.871
1.9964	0.8705
1.9978	0.8648
1.9992	0.8593
2.0006	0.8565
2.002	0.8564
2.0034	0.8579
2.0048	0.8569
2.0062	0.8556
2.0076	0.8548
2.009	0.8561
2.0104	0.8588
2.0118	0.857
2.0132	0.8558
2.0146	0.856
2.016	0.8572
2.0174	0.8601
2.0188	0.8672
2.0202	0.8748
2.0216	0.8793
2.023	0.8789
2.0244	0.8838
2.0258	0.8819
2.0272	0.8742
2.0286	0.8669
2.03	0.8597
2.0314	0.8543
2.0328	0.8539
2.0342	0.8544
2.0356	0.8583
2.037	0.8634
2.0384	0.8669
2.0398	0.8716
2.0412	0.8712
2.0426	0.8694
2.044	0.8698
2.0454	0.8671
2.0468	0.8632
2.0482	0.8578
2.0496	0.8554
2.051	0.857
2.0524	0.861
2.0538	0.862
2.0552	0.8596
2.0566	0.8573
2.058	0.8549
2.0594	0.8529
2.0608	0.8528
2.0622	0.8521
2.0636	0.8544
2.065	0.8608
2.0664	0.8698
2.0678	0.8774
2.0692	0.8784
2.0706	0.8794
2.072	0.8766
2.0734	0.8731
2.0748	0.8734
2.0762	0.8752
2.0776	0.872
2.079	0.8707
2.0804	0.8725
2.0818	0.8715
2.0832	0.8691
2.0846	0.871
2.086	0.8714
2.0874	0.8731
2.0888	0.8739
2.0902	0.8741
2.0916	0.8752
2.093	0.8746
2.0944	0.8747
2.0958	0.8756
2.0972	0.8737
2.0986	0.8755
2.1	0.8802
2.1014	0.8842
2.1028	0.8825
2.1042	0.8771
2.1056	0.8774
2.107	0.8811
2.1084	0.8797
2.1098	0.8766
2.1112	0.8763
2.1126	0.8775
2.114	0.8774
2.1154	0.879
2.1168	0.8817
2.1182	0.8837
2.1196	0.8906
2.121	0.8989
2.1224	0.9022
2.1238	0.9035
2.1252	0.9055
2.1266	0.9058
2.128	0.9025
2.1294	0.8954
2.1308	0.8921
2.1322	0.8931
2.1336	0.8896
2.135	0.8871
2.1364	0.8842
2.1378	0.8901
2.1392	0.8985
2.1406	0.899
2.142	0.9002
2.1434	0.9007
2.1448	0.9025
2.1462	0.9042
2.1476	0.9048
2.149	0.9062
2.1504	0.9104
2.1518	0.9189
2.1532	0.9289
2.1546	0.9339
2.156	0.9365
2.1574	0.9422
2.1588	0.9479
2.1602	0.9536
2.1616	0.9586
2.163	0.9645
2.1644	0.9689
2.1658	0.976
2.1672	0.9848
2.1686	0.9862
2.17	0.9894
2.1714	0.9991
2.1728	0.9919
2.1742	0.9851
2.1756	0.9903
2.177	1.0133
2.1784	1.0098
2.1798	0.9736
2.1812	0.9589
2.1826	0.9827
2.184	1.0121
2.1854	0.9784
2.1868	0.953
2.1882	0.9672
2.1896	0.9856
2.191	0.969
2.1924	0.9627
2.1938	0.967
2.1952	0.9698
2.1966	0.9732
2.198	0.9808
2.1994	0.987
2.2008	0.9906
2.2022	0.9951
2.2036	1.0002
2.205	1.0032
2.2064	1.0055
2.2078	1.0075
2.2092	1.0069
2.2106	1.004
2.212	1.0012
2.2134	1.0002
2.2148	1.0003
2.2162	1.003
2.2176	1.0054
2.219	1.0081
2.2204	1.0043
2.2218	1.0006
2.2232	0.9983
2.2246	0.9959
2.226	0.9883
2.2274	0.9784
2.2288	0.9737
2.2302	0.9746
2.2316	0.9714
2.233	0.9658
2.2344	0.9652
2.2358	0.9677
2.2372	0.9699
2.2386	0.9711
2.24	0.9675
2.2414	0.96
2.2428	0.9547
2.2442	0.953
2.2456	0.9488
2.247	0.9402
2.2484	0.9366
2.2498	0.9345
2.2512	0.9292
2.2526	0.9225
2.254	0.9219
2.2554	0.9262
2.2568	0.9285
2.2582	0.9255
2.2596	0.9256
2.261	0.9258
2.2624	0.9084
2.2638	0.9013
2.2652	0.9153
2.2666	0.9193
2.268	0.9075
2.2694	0.8902
2.2708	0.8893
2.2722	0.8898
2.2736	0.8893
2.275	0.8959
2.2764	0.9015
2.2778	0.9092
2.2792	0.911
2.2806	0.9077
2.282	0.9028
2.2834	0.8959
2.2848	0.8943
2.2862	0.8966
2.2876	0.8946
2.289	0.8928
2.2904	0.8945
2.2918	0.8971
2.2932	0.8989
2.2946	0.9003
2.296	0.9015
2.2974	0.9017
2.2988	0.9
2.3002	0.9
2.3016	0.8983
2.303	0.8935
2.3044	0.8951
2.3058	0.8963
2.3072	0.8962
2.3086	0.9004
2.31	0.9047
2.3114	0.9078
2.3128	0.9095
2.3142	0.9088
2.3156	0.9112
2.317	0.9116
2.3184	0.9106
2.3198	0.9099
2.3212	0.9081
2.3226	0.903
2.324	0.8967
2.3254	0.8929
2.3268	0.8866
2.3282	0.8808
2.3296	0.8786
2.331	0.8772
2.3324	0.875
2.3338	0.874
2.3352	0.8743
2.3366	0.8717
2.338	0.867
2.3394	0.8692
2.3408	0.8733
2.3422	0.8738
2.3436	0.879
2.345	0.889
2.3464	0.8813
2.3478	0.8723
2.3492	0.8668
2.3506	0.8558
2.352	0.8503
2.3534	0.8646
2.3548	0.9003
2.3562	0.9196
2.3576	0.9154
2.359	0.9027
2.3604	0.895
2.3618	0.8821
2.3632	0.8766
2.3646	0.877
2.366	0.8793
2.3674	0.8819
2.3688	0.8808
2.3702	0.8858
2.3716	0.8789
2.373	0.8726
2.3744	0.8897
2.3758	0.8949
2.3772	0.8856
2.3786	0.8882
2.38	0.9057
2.3814	0.9085
2.3828	0.8724
2.3842	0.8534
2.3856	0.8729
2.387	0.8918
2.3884	0.8789
2.3898	0.8693
2.3912	0.8667
2.3926	0.8778
2.394	0.8869
2.3954	0.8845
2.3968	0.8845
2.3982	0.8849
2.3996	0.8818
2.401	0.8801
2.4024	0.879
2.4038	0.8793
2.4052	0.8804
2.4066	0.8854
2.408	0.8904
2.4094	0.8907
2.4108	0.8917
2.4122	0.8896
2.4136	0.8887
2.415	0.8823
2.4164	0.8785
2.4178	0.8768
2.4192	0.8785
2.4206	0.8822
2.422	0.8874
2.4234	0.888
2.4248	0.8986
2.4262	0.8998
2.4276	0.8925
2.429	0.8854
2.4304	0.8776
2.4318	0.8624
2.4332	0.8553
2.4346	0.8609
2.436	0.8622
2.4374	0.8594
2.4388	0.8635
2.4402	0.8676
2.4416	0.8667
2.443	0.8652
2.4444	0.8686
2.4458	0.862
2.4472	0.856
2.4486	0.8593
2.45	0.8553
2.4514	0.8541
2.4528	0.8572
2.4542	0.8623
2.4556	0.87
2.457	0.8795
2.4584	0.8854
2.4598	0.8821
2.4612	0.8757
2.4626	0.871
2.464	0.8633
2.4654	0.8534
2.4668	0.8464
2.4682	0.8424
2.4696	0.8446
2.471	0.8492
2.4724	0.8556
2.4738	0.8566
2.4752	0.8537
2.4766	0.8524
2.478	0.8475
2.4794	0.8456
2.4808	0.8449
2.4822	0.8435
2.4836	0.8479
2.485	0.8539
2.4864	0.8604
2.4878	0.8658
2.4892	0.8662
2.4906	0.8667
2.492	0.8683
2.4934	0.8677
2.4948	0.8666
2.4962	0.8666
2.4976	0.8664
2.499	0.8619
2.5004	0.8598
2.5018	0.8578
2.5032	0.8542
2.5046	0.8484
2.506	0.8461
2.5074	0.8423
2.5088	0.84
2.5102	0.8413
2.5116	0.841
2.513	0.8379
2.5144	0.8407
2.5158	0.8482
2.5172	0.8546
2.5186	0.8588
2.52	0.8636
2.5214	0.8666
2.5228	0.8661
2.5242	0.8644
2.5256	0.8597
2.527	0.8548
2.5284	0.8514
2.5298	0.845
2.5312	0.8413
2.5326	0.8362
2.534	0.8324
2.5354	0.8295
2.5368	0.8287
2.5382	0.8312
2.5396	0.8348
2.541	0.8408
2.5424	0.8448
2.5438	0.8448
2.5452	0.8458
2.5466	0.8412
2.548	0.833
2.5494	0.8301
2.5508	0.8328
2.5522	0.8356
2.5536	0.8352
2.555	0.8336
2.5564	0.8332
2.5578	0.832
2.5592	0.8299
2.5606	0.8299
2.562	0.8359
2.5634	0.8301
2.5648	0.8299
2.5662	0.8407
2.5676	0.8419
2.569	0.8554
2.5704	0.8434
2.5718	0.8177
2.5732	0.8174
2.5746	0.8248
2.576	0.8234
2.5774	0.8267
2.5788	0.8368
2.5802	0.8414
2.5816	0.8408
2.583	0.8424
2.5844	0.8446
2.5858	0.8429
2.5872	0.8421
2.5886	0.8351
2.59	0.8352
2.5914	0.8406
2.5928	0.8446
2.5942	0.8493
2.5956	0.8494
2.597	0.8486
2.5984	0.8517
2.5998	0.8527
2.6012	0.8493
2.6026	0.849
2.604	0.8507
2.6054	0.8506
2.6068	0.8377
2.6082	0.8213
2.6096	0.8196
2.611	0.8206
2.6124	0.8361
2.6138	0.8425
2.6152	0.8568
2.6166	0.8647
2.618	0.8591
2.6194	0.8595
2.6208	0.8549
2.6222	0.8489
2.6236	0.8463
2.625	0.844
2.6264	0.8459
2.6278	0.8495
2.6292	0.8545
2.6306	0.8612
2.632	0.8597
2.6334	0.8584
2.6348	0.8581
2.6362	0.85
2.6376	0.8393
2.639	0.8255
2.6404	0.8211
2.6418	0.8412
2.6432	0.8704
2.6446	0.8669
2.646	0.8629
2.6474	0.8583
2.6488	0.8521
2.6502	0.8452
2.6516	0.8425
2.653	0.8465
2.6544	0.8473
2.6558	0.8499
2.6572	0.8525
2.6586	0.8517
2.66	0.8455
2.6614	0.839
2.6628	0.8366
2.6642	0.8369
2.6656	0.8408
2.667	0.8486
2.6684	0.8528
2.6698	0.8525
2.6712	0.8516
2.6726	0.8458
2.674	0.8377
2.6754	0.8354
2.6768	0.8316
2.6782	0.8319
2.6796	0.837
2.681	0.843
2.6824	0.8453
2.6838	0.8428
2.6852	0.8414
2.6866	0.841
2.688	0.8375
2.6894	0.8379
2.6908	0.8416
2.6922	0.8447
2.6936	0.8488
2.695	0.8504
2.6964	0.8498
2.6978	0.8477
2.6992	0.8423
2.7006	0.8413
2.702	0.8354
2.7034	0.8318
2.7048	0.8355
2.7062	0.8405
2.7076	0.8412
2.709	0.8428
2.7104	0.843
2.7118	0.8448
2.7132	0.8455
2.7146	0.8486
2.716	0.8469
2.7174	0.842
2.7188	0.8416
2.7202	0.8433
2.7216	0.8446
2.723	0.8467
2.7244	0.8482
2.7258	0.8492
2.7272	0.8516
2.7286	0.853
2.73	0.8508
2.7314	0.8474
2.7328	0.8428
2.7342	0.8428
2.7356	0.8368
2.737	0.8371
2.7384	0.8382
2.7398	0.8404
2.7412	0.8378
2.7426	0.8463
2.744	0.8515
2.7454	0.8457
2.7468	0.8477
2.7482	0.8591
2.7496	0.8618
2.751	0.8529
2.7524	0.8436
2.7538	0.8418
2.7552	0.8497
2.7566	0.8595
2.758	0.8644
2.7594	0.8636
2.7608	0.8583
2.7622	0.8587
2.7636	0.8489
2.765	0.8364
2.7664	0.8402
2.7678	0.8592
2.7692	0.8686
2.7706	0.8547
2.772	0.8376
2.7734	0.84
2.7748	0.8433
2.7762	0.8428
2.7776	0.8498
2.779	0.8552
2.7804	0.8557
2.7818	0.8563
2.7832	0.8553
2.7846	0.8593
2.786	0.8586
2.7874	0.8603
2.7888	0.8603
2.7902	0.8641
2.7916	0.8704
2.793	0.8735
2.7944	0.8703
2.7958	0.8656
2.7972	0.8617
2.7986	0.8604
[truncated: 38 more rows]
