# Supplementary material for: Improvement of Peak Integration in Capillary Electrophoresis: Reference Data Set No. 1
Source: Electrophoresis. 2026 Mar 11;47(4):276–94. doi: 10.1002/elps.70077 (PMC13084974; doi:10.1002/elps.70077)
Supplement: Supplementary file 2 — Supporting File 2: elps70077‐sup‐0002‐RawElectropherograms.zip. [file ELPS-47--s002.zip › Raw Electropherograms/com2-type2-sam12-R.csv]

0	0
0.0014	-0.0517
0.0028	-0.0517
0.0042	-0.0517
0.0056	-0.0513
0.007	-0.0425
0.0084	0.0065
0.0098	0.0651
0.0112	0.1135
0.0126	0.164
0.014	0.2187
0.0154	0.2644
0.0168	0.2997
0.0182	0.3323
0.0196	0.3628
0.021	0.3917
0.0224	0.4181
0.0238	0.4469
0.0252	0.4751
0.0266	0.5039
0.028	0.5305
0.0294	0.5472
0.0308	0.5596
0.0322	0.5704
0.0336	0.5802
0.035	0.5902
0.0364	0.5972
0.0378	0.6077
0.0392	0.6174
0.0406	0.6287
0.042	0.6424
0.0434	0.6547
0.0448	0.6671
0.0462	0.6783
0.0476	0.6861
0.049	0.6946
0.0504	0.6971
0.0518	0.6986
0.0532	0.7043
0.0546	0.7063
0.056	0.7137
0.0574	0.7181
0.0588	0.7235
0.0602	0.7291
0.0616	0.7329
0.063	0.7382
0.0644	0.7422
0.0658	0.7462
0.0672	0.7479
0.0686	0.7468
0.07	0.7426
0.0714	0.7349
0.0728	0.7288
0.0742	0.7275
0.0756	0.7279
0.077	0.7292
0.0784	0.7324
0.0798	0.7392
0.0812	0.743
0.0826	0.7443
0.084	0.7486
0.0854	0.746
0.0868	0.7465
0.0882	0.749
0.0896	0.7472
0.091	0.7467
0.0924	0.7491
0.0938	0.749
0.0952	0.7453
0.0966	0.7427
0.098	0.7425
0.0994	0.7393
0.1008	0.7366
0.1022	0.7397
0.1036	0.7403
0.105	0.7404
0.1064	0.7449
0.1078	0.7494
0.1092	0.749
0.1106	0.7494
0.112	0.7506
0.1134	0.7493
0.1148	0.7478
0.1162	0.7499
0.1176	0.7553
0.119	0.7577
0.1204	0.7586
0.1218	0.7585
0.1232	0.7585
0.1246	0.7578
0.126	0.7568
0.1274	0.756
0.1288	0.7546
0.1302	0.7547
0.1316	0.761
0.133	0.7691
0.1344	0.7669
0.1358	0.763
0.1372	0.7584
0.1386	0.7517
0.14	0.7463
0.1414	0.7358
0.1428	0.7238
0.1442	0.7141
0.1456	0.7059
0.147	0.6968
0.1484	0.6819
0.1498	0.6663
0.1512	0.6554
0.1526	0.6456
0.154	0.6368
0.1554	0.6263
0.1568	0.6109
0.1582	0.5963
0.1596	0.5846
0.161	0.5711
0.1624	0.5573
0.1638	0.5471
0.1652	0.5383
0.1666	0.5319
0.168	0.5262
0.1694	0.5169
0.1708	0.5073
0.1722	0.4963
0.1736	0.4875
0.175	0.4754
0.1764	0.4598
0.1778	0.4438
0.1792	0.4285
0.1806	0.414
0.182	0.4025
0.1834	0.3955
0.1848	0.3899
0.1862	0.3842
0.1876	0.3852
0.189	0.3882
0.1904	0.3722
0.1918	0.3636
0.1932	0.3715
0.1946	0.3861
0.196	0.4622
0.1974	0.6053
0.1988	0.7124
0.2002	0.715
0.2016	0.6949
0.203	0.7034
0.2044	0.7137
0.2058	0.709
0.2072	0.7078
0.2086	0.7089
0.21	0.7046
0.2114	0.7025
0.2128	0.7057
0.2142	0.7088
0.2156	0.7115
0.217	0.7148
0.2184	0.7135
0.2198	0.7112
0.2212	0.7071
0.2226	0.702
0.224	0.697
0.2254	0.6954
0.2268	0.6992
0.2282	0.7025
0.2296	0.7064
0.231	0.7132
0.2324	0.7158
0.2338	0.7172
0.2352	0.7161
0.2366	0.711
0.238	0.7078
0.2394	0.7101
0.2408	0.7155
0.2422	0.721
0.2436	0.7251
0.245	0.7275
0.2464	0.7271
0.2478	0.728
0.2492	0.7259
0.2506	0.7201
0.252	0.7129
0.2534	0.7122
0.2548	0.7128
0.2562	0.7138
0.2576	0.7143
0.259	0.7105
0.2604	0.7066
0.2618	0.7075
0.2632	0.7101
0.2646	0.7113
0.266	0.7109
0.2674	0.7097
0.2688	0.7061
0.2702	0.7011
0.2716	0.7002
0.273	0.7006
0.2744	0.7014
0.2758	0.7094
0.2772	0.7151
0.2786	0.7184
0.28	0.7205
0.2814	0.7197
0.2828	0.7099
0.2842	0.7071
0.2856	0.7085
0.287	0.7086
0.2884	0.7096
0.2898	0.7153
0.2912	0.7192
0.2926	0.721
0.294	0.7233
0.2954	0.7228
0.2968	0.7175
0.2982	0.7134
0.2996	0.7141
0.301	0.7124
0.3024	0.7102
0.3038	0.7122
0.3052	0.7127
0.3066	0.7133
0.308	0.7155
0.3094	0.7169
0.3108	0.7179
0.3122	0.7157
0.3136	0.7149
0.315	0.7168
0.3164	0.7152
0.3178	0.7124
0.3192	0.7094
0.3206	0.7051
0.322	0.6977
0.3234	0.6913
0.3248	0.6886
0.3262	0.6866
0.3276	0.6874
0.329	0.6888
0.3304	0.6921
0.3318	0.6961
0.3332	0.7042
0.3346	0.7112
0.336	0.7172
0.3374	0.7192
0.3388	0.724
0.3402	0.7213
0.3416	0.7205
0.343	0.7124
0.3444	0.7072
0.3458	0.7046
0.3472	0.7042
0.3486	0.7057
0.35	0.7085
0.3514	0.7131
0.3528	0.7181
0.3542	0.7193
0.3556	0.7183
0.357	0.7202
0.3584	0.72
0.3598	0.7228
0.3612	0.7222
0.3626	0.7205
0.364	0.7211
0.3654	0.7202
0.3668	0.7215
0.3682	0.7224
0.3696	0.7228
0.371	0.7244
0.3724	0.7261
0.3738	0.7278
0.3752	0.7276
0.3766	0.7275
0.378	0.7284
0.3794	0.7275
0.3808	0.7257
0.3822	0.7261
0.3836	0.7275
0.385	0.7269
0.3864	0.723
0.3878	0.7191
0.3892	0.7168
0.3906	0.7173
0.392	0.718
0.3934	0.715
0.3948	0.7084
0.3962	0.704
0.3976	0.7013
0.399	0.6987
0.4004	0.6949
0.4018	0.6922
0.4032	0.6911
0.4046	0.6941
0.406	0.6996
0.4074	0.7027
0.4088	0.7029
0.4102	0.703
0.4116	0.7029
0.413	0.7022
0.4144	0.7006
0.4158	0.6993
0.4172	0.6986
0.4186	0.6955
0.42	0.694
0.4214	0.6908
0.4228	0.6832
0.4242	0.6827
0.4256	0.6805
0.427	0.6794
0.4284	0.6783
0.4298	0.6787
0.4312	0.6794
0.4326	0.6806
0.434	0.6792
0.4354	0.6756
0.4368	0.6789
0.4382	0.6867
0.4396	0.6875
0.441	0.6869
0.4424	0.6877
0.4438	0.6806
0.4452	0.6674
0.4466	0.6814
0.448	0.6795
0.4494	0.6821
0.4508	0.6796
0.4522	0.6838
0.4536	0.7004
0.455	0.6853
0.4564	0.4334
0.4578	-0.2291
0.4592	-1.1067
0.4606	-1.7749
0.462	-2.037
0.4634	-2.0501
0.4648	-2.0309
0.4662	-2.0378
0.4676	-2.057
0.469	-2.0677
0.4704	-2.0681
0.4718	-2.0746
0.4732	-2.0868
0.4746	-2.068
0.476	-2.0583
0.4774	-2.0539
0.4788	-2.0459
0.4802	-2.0374
0.4816	-2.0322
0.483	-2.0304
0.4844	-2.0279
0.4858	-2.0256
0.4872	-2.0232
0.4886	-2.0217
0.49	-2.0211
0.4914	-2.0192
0.4928	-2.0159
0.4942	-2.0136
0.4956	-2.0139
0.497	-2.0154
0.4984	-2.0216
0.4998	-2.0256
0.5012	-2.0263
0.5026	-2.0286
0.504	-2.0337
0.5054	-2.0313
0.5068	-2.0246
0.5082	-2.0131
0.5096	-1.9888
0.511	-1.9549
0.5124	-1.9105
0.5138	-1.8495
0.5152	-1.7796
0.5166	-1.7077
0.518	-1.6345
0.5194	-1.5583
0.5208	-1.4811
0.5222	-1.4071
0.5236	-1.3326
0.525	-1.2553
0.5264	-1.1767
0.5278	-1.0962
0.5292	-1.0131
0.5306	-0.9316
0.532	-0.844
0.5334	-0.7581
0.5348	-0.671
0.5362	-0.5849
0.5376	-0.5008
0.539	-0.4124
0.5404	-0.3195
0.5418	-0.2299
0.5432	-0.1411
0.5446	-0.0478
0.546	0.0488
0.5474	0.1443
0.5488	0.2374
0.5502	0.3309
0.5516	0.4264
0.553	0.5232
0.5544	0.6223
0.5558	0.717
0.5572	0.8118
0.5586	0.9119
0.56	1.013
0.5614	1.1111
0.5628	1.2078
0.5642	1.3015
0.5656	1.4029
0.567	1.5044
0.5684	1.6061
0.5698	1.7102
0.5712	1.8148
0.5726	1.9187
0.574	2.0164
0.5754	2.1049
0.5768	2.1844
0.5782	2.2547
0.5796	2.3243
0.581	2.39
0.5824	2.4429
0.5838	2.4903
0.5852	2.5275
0.5866	2.5553
0.588	2.5736
0.5894	2.5865
0.5908	2.5958
0.5922	2.5983
0.5936	2.6041
0.595	2.6068
0.5964	2.6079
0.5978	2.6094
0.5992	2.6112
0.6006	2.6133
0.602	2.6134
0.6034	2.6132
0.6048	2.6152
0.6062	2.6161
0.6076	2.6161
0.609	2.6165
0.6104	2.6158
0.6118	2.6197
0.6132	2.6346
0.6146	2.6575
0.616	2.6836
0.6174	2.7167
0.6188	2.7545
0.6202	2.7925
0.6216	2.8269
0.623	2.8521
0.6244	2.8655
0.6258	2.8713
0.6272	2.8816
0.6286	2.8947
0.63	2.9026
0.6314	2.9208
0.6328	2.9565
0.6342	2.981
0.6356	2.9827
0.637	2.9796
0.6384	2.9998
0.6398	3.0413
0.6412	3.1072
0.6426	3.1625
0.644	3.1993
0.6454	3.2096
0.6468	3.0921
0.6482	2.7296
0.6496	2.0964
0.651	1.4204
0.6524	0.9619
0.6538	0.7992
0.6552	0.802
0.6566	0.8181
0.658	0.8124
0.6594	0.8056
0.6608	0.8041
0.6622	0.8093
0.6636	0.8191
0.665	0.8329
0.6664	0.8248
0.6678	0.8212
0.6692	0.8227
0.6706	0.8214
0.672	0.8205
0.6734	0.8221
0.6748	0.8286
0.6762	0.8306
0.6776	0.8243
0.679	0.8224
0.6804	0.8193
0.6818	0.8137
0.6832	0.8092
0.6846	0.8104
0.686	0.8134
0.6874	0.8005
0.6888	0.7896
0.6902	0.8047
0.6916	0.8074
0.693	0.8114
0.6944	0.8126
0.6958	0.8139
0.6972	0.8142
0.6986	0.8138
0.7	0.8184
0.7014	0.8211
0.7028	0.8204
0.7042	0.8176
0.7056	0.8165
0.707	0.8194
0.7084	0.8191
0.7098	0.8198
0.7112	0.8167
0.7126	0.8129
0.714	0.8118
0.7154	0.8103
0.7168	0.806
0.7182	0.7968
0.7196	0.7914
0.721	0.7942
0.7224	0.8007
0.7238	0.803
0.7252	0.8075
0.7266	0.8074
0.728	0.808
0.7294	0.8042
0.7308	0.7949
0.7322	0.7833
0.7336	0.7751
0.735	0.7747
0.7364	0.7745
0.7378	0.7744
0.7392	0.7778
0.7406	0.7848
0.742	0.7927
0.7434	0.799
0.7448	0.8041
0.7462	0.8085
0.7476	0.8113
0.749	0.8092
0.7504	0.8006
0.7518	0.7907
0.7532	0.7859
0.7546	0.7815
0.756	0.7813
0.7574	0.7853
0.7588	0.7885
0.7602	0.7906
0.7616	0.7929
0.763	0.792
0.7644	0.7897
0.7658	0.7886
0.7672	0.7881
0.7686	0.7859
0.77	0.7846
0.7714	0.7875
0.7728	0.7944
0.7742	0.8026
0.7756	0.8097
0.777	0.823
0.7784	0.8396
0.7798	0.8594
0.7812	0.8714
0.7826	0.8817
0.784	0.8927
0.7854	0.907
0.7868	0.9218
0.7882	0.9443
0.7896	0.9594
0.791	0.9773
0.7924	0.9942
0.7938	1.0094
0.7952	1.0218
0.7966	1.0351
0.798	1.0502
0.7994	1.064
0.8008	1.0768
0.8022	1.0908
0.8036	1.1083
0.805	1.1214
0.8064	1.1369
0.8078	1.1519
0.8092	1.1746
0.8106	1.2026
0.812	1.2255
0.8134	1.2421
0.8148	1.2475
0.8162	1.2367
0.8176	1.1961
0.819	1.1242
0.8204	1.0322
0.8218	0.9385
0.8232	0.8869
0.8246	0.8866
0.826	0.9001
0.8274	0.8994
0.8288	0.8849
0.8302	0.871
0.8316	0.8654
0.833	0.8537
0.8344	0.8363
0.8358	0.8239
0.8372	0.8113
0.8386	0.7997
0.84	0.789
0.8414	0.7864
0.8428	0.7895
0.8442	0.7927
0.8456	0.799
0.847	0.8078
0.8484	0.8084
0.8498	0.8069
0.8512	0.8061
0.8526	0.8025
0.854	0.7984
0.8554	0.7951
0.8568	0.7896
0.8582	0.7823
0.8596	0.7754
0.861	0.7733
0.8624	0.7744
0.8638	0.7775
0.8652	0.7815
0.8666	0.7881
0.868	0.7925
0.8694	0.7961
0.8708	0.7936
0.8722	0.7874
0.8736	0.785
0.875	0.7873
0.8764	0.7916
0.8778	0.8005
0.8792	0.8115
0.8806	0.8237
0.882	0.8355
0.8834	0.8467
0.8848	0.8613
0.8862	0.8748
0.8876	0.8875
0.889	0.9125
0.8904	0.94
0.8918	0.9506
0.8932	0.9339
0.8946	0.9525
0.896	1.0015
0.8974	1.041
0.8988	1.0356
0.9002	1.0367
0.9016	1.0469
0.903	1.0489
0.9044	1.0523
0.9058	1.0607
0.9072	1.0699
0.9086	1.079
0.91	1.0887
0.9114	1.1001
0.9128	1.1127
0.9142	1.1238
0.9156	1.1343
0.917	1.1461
0.9184	1.1558
0.9198	1.1614
0.9212	1.1623
0.9226	1.1577
0.924	1.1475
0.9254	1.1353
0.9268	1.1256
0.9282	1.1143
0.9296	1.1034
0.931	1.0956
0.9324	1.0927
0.9338	1.091
0.9352	1.0929
0.9366	1.0927
0.938	1.0875
0.9394	1.0848
0.9408	1.084
0.9422	1.0791
0.9436	1.0694
0.945	1.0605
0.9464	1.0501
0.9478	1.0442
0.9492	1.042
0.9506	1.0438
0.952	1.0429
0.9534	1.043
0.9548	1.043
0.9562	1.0382
0.9576	1.0332
0.959	1.0284
0.9604	1.0225
0.9618	1.0144
0.9632	1.0069
0.9646	1.0053
0.966	0.9964
0.9674	0.9831
0.9688	0.9813
0.9702	0.9818
0.9716	1.0024
0.973	1.0451
0.9744	1.1589
0.9758	1.3985
0.9772	1.8014
0.9786	2.383
0.98	3.1554
0.9814	4.1055
0.9828	5.172
0.9842	6.2888
0.9856	7.4255
0.987	8.5597
0.9884	9.6782
0.9898	10.7735
0.9912	11.8315
0.9926	12.8379
0.994	13.8043
0.9954	14.7559
0.9968	15.6918
0.9982	16.5268
0.9996	16.995
1.001	16.6786
1.0024	15.2484
1.0038	12.8074
1.0052	9.7085
1.0066	6.4994
1.008	3.8591
1.0094	2.3203
1.0108	1.7715
1.0122	1.6866
1.0136	1.6719
1.015	1.6021
1.0164	1.4747
1.0178	1.3192
1.0192	1.17
1.0206	1.0575
1.022	0.9838
1.0234	0.9388
1.0248	0.9167
1.0262	0.9024
1.0276	0.8982
1.029	0.9001
1.0304	0.8983
1.0318	0.8946
1.0332	0.886
1.0346	0.8765
1.036	0.8703
1.0374	0.8659
1.0388	0.8576
1.0402	0.8507
1.0416	0.8438
1.043	0.8394
1.0444	0.8351
1.0458	0.8309
1.0472	0.8288
1.0486	0.8281
1.05	0.8266
1.0514	0.8267
1.0528	0.8311
1.0542	0.8343
1.0556	0.8313
1.057	0.8286
1.0584	0.8285
1.0598	0.8277
1.0612	0.8264
1.0626	0.8247
1.064	0.8309
1.0654	0.8188
1.0668	0.8194
1.0682	0.8234
1.0696	0.8214
1.071	0.8264
1.0724	0.835
1.0738	0.8431
1.0752	0.8485
1.0766	0.8489
1.078	0.8488
1.0794	0.8463
1.0808	0.8369
1.0822	0.8298
1.0836	0.8259
1.085	0.8273
1.0864	0.8308
1.0878	0.8355
1.0892	0.841
1.0906	0.847
1.092	0.8501
1.0934	0.8584
1.0948	0.8611
1.0962	0.8653
1.0976	0.873
1.099	0.88
1.1004	0.8804
1.1018	0.8812
1.1032	0.8795
1.1046	0.8736
1.106	0.8674
1.1074	0.8637
1.1088	0.8639
1.1102	0.8641
1.1116	0.8699
1.113	0.8732
1.1144	0.8711
1.1158	0.866
1.1172	0.8629
1.1186	0.857
1.12	0.8496
1.1214	0.8428
1.1228	0.84
1.1242	0.8406
1.1256	0.8428
1.127	0.8446
1.1284	0.8444
1.1298	0.8428
1.1312	0.8453
1.1326	0.8523
1.134	0.8633
1.1354	0.8761
1.1368	0.8877
1.1382	0.9018
1.1396	0.9111
1.141	0.9164
1.1424	0.9248
1.1438	0.9304
1.1452	0.9308
1.1466	0.9284
1.148	0.9228
1.1494	0.9157
1.1508	0.9072
1.1522	0.8972
1.1536	0.8865
1.155	0.878
1.1564	0.8768
1.1578	0.8804
1.1592	0.8814
1.1606	0.8799
1.162	0.8796
1.1634	0.8801
1.1648	0.8814
1.1662	0.8828
1.1676	0.8826
1.169	0.8873
1.1704	0.8902
1.1718	0.8896
1.1732	0.8854
1.1746	0.8774
1.176	0.8715
1.1774	0.8664
1.1788	0.8636
1.1802	0.8577
1.1816	0.8566
1.183	0.8614
1.1844	0.8689
1.1858	0.8712
1.1872	0.8724
1.1886	0.8771
1.19	0.8838
1.1914	0.8899
1.1928	0.892
1.1942	0.8925
1.1956	0.8946
1.197	0.8975
1.1984	0.8984
1.1998	0.8989
1.2012	0.8969
1.2026	0.8962
1.204	0.8932
1.2054	0.8866
1.2068	0.8754
1.2082	0.8651
1.2096	0.8586
1.211	0.853
1.2124	0.8504
1.2138	0.8505
1.2152	0.8535
1.2166	0.8576
1.218	0.8608
1.2194	0.8644
1.2208	0.8692
1.2222	0.8756
1.2236	0.8806
1.225	0.8871
1.2264	0.8942
1.2278	0.9013
1.2292	0.9065
1.2306	0.9124
1.232	0.9143
1.2334	0.9133
1.2348	0.9125
1.2362	0.9137
1.2376	0.9082
1.239	0.9019
1.2404	0.8964
1.2418	0.8915
1.2432	0.8902
1.2446	0.8901
1.246	0.8862
1.2474	0.8814
1.2488	0.8812
1.2502	0.8838
1.2516	0.8876
1.253	0.8923
1.2544	0.8977
1.2558	0.9037
1.2572	0.9087
1.2586	0.9155
1.26	0.9216
1.2614	0.9308
1.2628	0.9376
1.2642	0.9423
1.2656	0.9464
1.267	0.9533
1.2684	0.9565
1.2698	0.9567
1.2712	0.9522
1.2726	0.9461
1.274	0.9413
1.2754	0.9335
1.2768	0.9216
1.2782	0.9057
1.2796	0.8968
1.281	0.8966
1.2824	0.8979
1.2838	0.8995
1.2852	0.9066
1.2866	0.9105
1.288	0.92
1.2894	0.9297
1.2908	0.9365
1.2922	0.948
1.2936	0.9653
1.295	0.9905
1.2964	1.016
1.2978	1.0408
1.2992	1.0652
1.3006	1.0864
1.302	1.1025
1.3034	1.1136
1.3048	1.1197
1.3062	1.1214
1.3076	1.1238
1.309	1.1222
1.3104	1.1215
1.3118	1.1155
1.3132	1.1089
1.3146	1.0984
1.316	1.092
1.3174	1.0792
1.3188	1.0643
1.3202	1.0495
1.3216	1.0398
1.323	1.036
1.3244	1.0368
1.3258	1.0349
1.3272	1.0329
1.3286	1.0322
1.33	1.0337
1.3314	1.04
1.3328	1.0428
1.3342	1.0424
1.3356	1.0435
1.337	1.0484
1.3384	1.053
1.3398	1.0551
1.3412	1.0495
1.3426	1.044
1.344	1.035
1.3454	1.0275
1.3468	1.0154
1.3482	1.0023
1.3496	0.9919
1.351	0.9846
1.3524	0.982
1.3538	0.9839
1.3552	0.9885
1.3566	0.9944
1.358	0.999
1.3594	0.9993
1.3608	0.9943
1.3622	0.9862
1.3636	0.9817
1.365	0.9764
1.3664	0.9698
1.3678	0.9634
1.3692	0.9631
1.3706	0.9624
1.372	0.9609
1.3734	0.9555
1.3748	0.9484
1.3762	0.9407
1.3776	0.9341
1.379	0.9301
1.3804	0.9233
1.3818	0.9156
1.3832	0.9137
1.3846	0.9122
1.386	0.9091
1.3874	0.911
1.3888	0.9179
1.3902	0.9303
1.3916	0.9436
1.393	0.9583
1.3944	0.976
1.3958	0.9921
1.3972	1.0087
1.3986	1.0201
1.4	1.0301
1.4014	1.0428
1.4028	1.0546
1.4042	1.0632
1.4056	1.0622
1.407	1.054
1.4084	1.0428
1.4098	1.025
1.4112	1.0045
1.4126	0.9868
1.414	0.9748
1.4154	0.9709
1.4168	0.9689
1.4182	0.9645
1.4196	0.9634
1.421	0.9622
1.4224	0.9657
1.4238	0.9671
1.4252	0.9635
1.4266	0.9663
1.428	0.9677
1.4294	0.9698
1.4308	0.9685
1.4322	0.9582
1.4336	0.9466
1.435	0.9349
1.4364	0.9243
1.4378	0.9124
1.4392	0.9
1.4406	0.8909
1.442	0.8834
1.4434	0.8777
1.4448	0.8791
1.4462	0.8835
1.4476	0.886
1.449	0.8857
1.4504	0.8856
1.4518	0.8876
1.4532	0.8868
1.4546	0.8752
1.456	0.8961
1.4574	0.9156
1.4588	0.9253
1.4602	0.9198
1.4616	0.9077
1.463	0.913
1.4644	0.9146
1.4658	0.9104
1.4672	0.9074
1.4686	0.9037
1.47	0.9002
1.4714	0.8939
1.4728	0.8876
1.4742	0.8872
1.4756	0.8879
1.477	0.8883
1.4784	0.8885
1.4798	0.8865
1.4812	0.8877
1.4826	0.8916
1.484	0.8972
1.4854	0.8966
1.4868	0.8916
1.4882	0.8895
1.4896	0.8857
1.491	0.8803
1.4924	0.8871
1.4938	0.9051
1.4952	0.9072
1.4966	0.8972
1.498	0.8926
1.4994	0.8887
1.5008	0.8887
1.5022	0.8862
1.5036	0.8878
1.505	0.8901
1.5064	0.888
1.5078	0.8859
1.5092	0.8846
1.5106	0.8803
1.512	0.8799
1.5134	0.8816
1.5148	0.8814
1.5162	0.882
1.5176	0.8855
1.519	0.8865
1.5204	0.8868
1.5218	0.8866
1.5232	0.8863
1.5246	0.8848
1.526	0.882
1.5274	0.8802
1.5288	0.8792
1.5302	0.8832
1.5316	0.8886
1.533	0.8911
1.5344	0.8958
1.5358	0.903
1.5372	0.9081
1.5386	0.9089
1.54	0.9099
1.5414	0.9069
1.5428	0.9043
1.5442	0.903
1.5456	0.9023
1.547	0.8982
1.5484	0.8965
1.5498	0.8964
1.5512	0.8957
1.5526	0.8957
1.554	0.8971
1.5554	0.8975
1.5568	0.8939
1.5582	0.8904
1.5596	0.8875
1.561	0.8853
1.5624	0.8842
1.5638	0.8833
1.5652	0.8843
1.5666	0.8881
1.568	0.8948
1.5694	0.9042
1.5708	0.9067
1.5722	0.9084
1.5736	0.9105
1.575	0.9076
1.5764	0.9073
1.5778	0.9086
1.5792	0.912
1.5806	0.9193
1.582	0.9295
1.5834	0.9436
1.5848	0.9546
1.5862	0.9619
1.5876	0.9731
1.589	0.9803
1.5904	0.9826
1.5918	0.9858
1.5932	0.9846
1.5946	0.983
1.596	0.9753
1.5974	0.9684
1.5988	0.9634
1.6002	0.9563
1.6016	0.9551
1.603	0.9529
1.6044	0.9505
1.6058	0.9516
1.6072	0.9518
1.6086	0.9519
1.61	0.953
1.6114	0.9547
1.6128	0.9625
1.6142	0.9724
1.6156	0.9891
1.617	1.0156
1.6184	1.0396
1.6198	1.0799
1.6212	1.1355
1.6226	1.2135
1.624	1.3348
1.6254	1.5361
1.6268	1.9171
1.6282	2.6101
1.6296	3.6919
1.631	5.1677
1.6324	6.9858
1.6338	9.1003
1.6352	11.4215
1.6366	13.853
1.638	16.2738
1.6394	18.4805
1.6408	20.2666
1.6422	21.449
1.6436	21.9582
1.645	21.8276
1.6464	21.1817
1.6478	20.1901
1.6492	18.9253
1.6506	17.4601
1.652	15.8673
1.6534	14.2575
1.6548	12.6869
1.6562	11.1845
1.6576	9.7783
1.659	8.4874
1.6604	7.3102
1.6618	6.255
1.6632	5.3476
1.6646	4.5746
1.666	3.9085
1.6674	3.3537
1.6688	2.8974
1.6702	2.5255
1.6716	2.2279
1.673	1.9867
1.6744	1.7943
1.6758	1.6411
1.6772	1.5194
1.6786	1.4233
1.68	1.3504
1.6814	1.295
1.6828	1.2496
1.6842	1.2146
1.6856	1.1957
1.687	1.1796
1.6884	1.1662
1.6898	1.1606
1.6912	1.1621
1.6926	1.1732
1.694	1.1932
1.6954	1.2193
1.6968	1.255
1.6982	1.2968
1.6996	1.3525
1.701	1.4172
1.7024	1.4864
1.7038	1.5658
1.7052	1.6498
1.7066	1.7356
1.708	1.8207
1.7094	1.8914
1.7108	1.9558
1.7122	2.0065
1.7136	2.0395
1.715	2.0567
1.7164	2.054
1.7178	2.0337
1.7192	1.9956
1.7206	1.9396
1.722	1.8753
1.7234	1.8082
1.7248	1.7365
1.7262	1.6651
1.7276	1.5944
1.729	1.5245
1.7304	1.4629
1.7318	1.3996
1.7332	1.3406
1.7346	1.2831
1.736	1.2343
1.7374	1.1971
1.7388	1.1677
1.7402	1.1417
1.7416	1.1185
1.743	1.0987
1.7444	1.082
1.7458	1.0678
1.7472	1.0547
1.7486	1.0404
1.75	1.0264
1.7514	1.0166
1.7528	1.0098
1.7542	1.0027
1.7556	0.9909
1.757	0.9833
1.7584	0.9767
1.7598	0.9712
1.7612	0.9731
1.7626	0.9739
1.764	0.9755
1.7654	0.98
1.7668	0.9862
1.7682	0.9873
1.7696	0.9848
1.771	0.989
1.7724	0.9929
1.7738	0.9933
1.7752	0.9938
1.7766	0.994
1.778	0.9943
1.7794	0.9947
1.7808	0.99
1.7822	0.9825
1.7836	0.9798
1.785	0.9862
1.7864	0.9967
1.7878	1.0141
1.7892	1.0433
1.7906	1.0812
1.792	1.1249
1.7934	1.1746
1.7948	1.2285
1.7962	1.2871
1.7976	1.3546
1.799	1.4271
1.8004	1.4986
1.8018	1.5692
1.8032	1.6403
1.8046	1.7087
1.806	1.7652
1.8074	1.8035
1.8088	1.8292
1.8102	1.8451
1.8116	1.843
1.813	1.8227
1.8144	1.7873
1.8158	1.7351
1.8172	1.6713
1.8186	1.6022
1.82	1.5311
1.8214	1.4562
1.8228	1.3849
1.8242	1.3233
1.8256	1.2656
1.827	1.2142
1.8284	1.1707
1.8298	1.1282
1.8312	1.0884
1.8326	1.0602
1.834	1.0369
1.8354	1.01
1.8368	0.9965
1.8382	0.9918
1.8396	0.9711
1.841	0.9543
1.8424	0.9463
1.8438	0.9439
1.8452	0.9366
1.8466	0.9337
1.848	0.9371
1.8494	0.9317
1.8508	0.9253
1.8522	0.9185
1.8536	0.909
1.855	0.9006
1.8564	0.8969
1.8578	0.8952
1.8592	0.8951
1.8606	0.8943
1.862	0.8928
1.8634	0.8948
1.8648	0.8939
1.8662	0.8912
1.8676	0.8858
1.869	0.8822
1.8704	0.8789
1.8718	0.878
1.8732	0.8772
1.8746	0.8797
1.876	0.8797
1.8774	0.8807
1.8788	0.8811
1.8802	0.881
1.8816	0.882
1.883	0.8838
1.8844	0.8855
1.8858	0.8906
1.8872	0.8988
1.8886	0.905
1.89	0.9071
1.8914	0.9082
1.8928	0.9115
1.8942	0.9151
1.8956	0.9161
1.897	0.9204
1.8984	0.9252
1.8998	0.9322
1.9012	0.9435
1.9026	0.9499
1.904	0.9519
1.9054	0.9547
1.9068	0.9624
1.9082	0.9704
1.9096	0.9739
1.911	0.9756
1.9124	0.9773
1.9138	0.9766
1.9152	0.9766
1.9166	0.9787
1.918	0.9793
1.9194	0.98
1.9208	0.98
1.9222	0.9776
1.9236	0.9731
1.925	0.9718
1.9264	0.9742
1.9278	0.9757
1.9292	0.9764
1.9306	0.9825
1.932	0.9899
1.9334	0.994
1.9348	0.9973
1.9362	0.9937
1.9376	0.988
1.939	0.9848
1.9404	0.9863
1.9418	0.9871
1.9432	0.9833
1.9446	0.9792
1.946	0.9766
1.9474	0.9745
1.9488	0.9761
1.9502	0.9769
1.9516	0.9742
1.953	0.9758
1.9544	0.9762
1.9558	0.9751
1.9572	0.9712
1.9586	0.9616
1.96	0.9488
1.9614	0.9378
1.9628	0.9309
1.9642	0.927
1.9656	0.9252
1.967	0.9281
1.9684	0.9311
1.9698	0.9324
1.9712	0.9331
1.9726	0.9321
1.974	0.9283
1.9754	0.9237
1.9768	0.9214
1.9782	0.9168
1.9796	0.9144
1.981	0.9125
1.9824	0.9142
1.9838	0.9164
1.9852	0.919
1.9866	0.9248
1.988	0.9368
1.9894	0.9435
1.9908	0.9465
1.9922	0.9431
1.9936	0.9338
1.995	0.9225
1.9964	0.9126
1.9978	0.9054
1.9992	0.9042
2.0006	0.9127
2.002	0.9251
2.0034	0.9314
2.0048	0.9351
2.0062	0.9388
2.0076	0.9339
2.009	0.9134
2.0104	0.9217
2.0118	0.9339
2.0132	0.9242
2.0146	0.9246
2.016	0.9273
2.0174	0.9235
2.0188	0.9236
2.0202	0.925
2.0216	0.9264
2.023	0.923
2.0244	0.9223
2.0258	0.9276
2.0272	0.9336
2.0286	0.9385
2.03	0.9446
2.0314	0.9534
2.0328	0.9608
2.0342	0.9637
2.0356	0.9661
2.037	0.9649
2.0384	0.9578
2.0398	0.9568
2.0412	0.9591
2.0426	0.958
2.044	0.9593
2.0454	0.969
2.0468	0.9724
2.0482	0.968
2.0496	0.9788
2.051	0.9809
2.0524	0.957
2.0538	0.9469
2.0552	0.9685
2.0566	0.9968
2.058	1.0044
2.0594	0.9908
2.0608	0.9897
2.0622	0.982
2.0636	0.9859
2.065	0.9984
2.0664	1.0356
2.0678	1.0288
2.0692	0.9962
2.0706	0.9778
2.072	0.9954
2.0734	1.0009
2.0748	1.0067
2.0762	1.0225
2.0776	1.0283
2.079	1.032
2.0804	1.0403
2.0818	1.0462
2.0832	1.0498
2.0846	1.056
2.086	1.0627
2.0874	1.0662
2.0888	1.0709
2.0902	1.0801
2.0916	1.0901
2.093	1.1004
2.0944	1.1053
2.0958	1.1101
2.0972	1.114
2.0986	1.1182
2.1	1.1187
2.1014	1.1154
2.1028	1.1109
2.1042	1.1099
2.1056	1.1105
2.107	1.1151
2.1084	1.1138
2.1098	1.1114
2.1112	1.1213
2.1126	1.128
2.114	1.1244
2.1154	1.1321
2.1168	1.1391
2.1182	1.1217
2.1196	1.071
2.121	1.0588
2.1224	1.0864
2.1238	1.1026
2.1252	1.0951
2.1266	1.0913
2.128	1.0906
2.1294	1.0822
2.1308	1.074
2.1322	1.0694
2.1336	1.065
2.135	1.0611
2.1364	1.0612
2.1378	1.0626
2.1392	1.0618
2.1406	1.0602
2.142	1.0609
2.1434	1.0615
2.1448	1.0562
2.1462	1.0525
2.1476	1.0469
2.149	1.0433
2.1504	1.0383
2.1518	1.03
2.1532	1.0216
2.1546	1.0175
2.156	1.0151
2.1574	1.0103
2.1588	1.0062
2.1602	1.0054
2.1616	1.0057
2.163	1.0065
2.1644	1.0052
2.1658	1.0037
2.1672	1.0049
2.1686	1.0079
2.17	1.0098
2.1714	1.0077
2.1728	1.0047
2.1742	1.0046
2.1756	1.0042
2.177	1.0026
2.1784	0.9995
2.1798	0.9971
2.1812	1.0052
2.1826	1.0149
2.184	1.0111
2.1854	1.0241
2.1868	1.0249
2.1882	1.0174
2.1896	1.006
2.191	1.0002
2.1924	1.0142
2.1938	1.0254
2.1952	1.0175
2.1966	1.0017
2.198	0.9878
2.1994	0.9866
2.2008	0.9875
2.2022	0.9855
2.2036	0.9876
2.205	0.9898
2.2064	0.9841
2.2078	0.9846
2.2092	0.9813
2.2106	0.9732
2.212	0.9637
2.2134	0.9564
2.2148	0.9517
2.2162	0.9499
2.2176	0.9473
2.219	0.9484
2.2204	0.953
2.2218	0.9593
2.2232	0.9609
2.2246	0.9532
2.226	0.9449
2.2274	0.9383
2.2288	0.9306
2.2302	0.9256
2.2316	0.9223
2.233	0.924
2.2344	0.929
2.2358	0.937
2.2372	0.9406
2.2386	0.9377
2.24	0.9346
2.2414	0.9342
2.2428	0.9311
2.2442	0.9336
2.2456	0.9326
2.247	0.9303
2.2484	0.9299
2.2498	0.9291
2.2512	0.926
2.2526	0.9232
2.254	0.9211
2.2554	0.917
2.2568	0.9177
2.2582	0.9186
2.2596	0.9169
2.261	0.9104
2.2624	0.9105
2.2638	0.9104
2.2652	0.9074
2.2666	0.9101
2.268	0.9154
2.2694	0.9141
2.2708	0.9124
2.2722	0.9142
2.2736	0.911
2.275	0.9059
2.2764	0.9028
2.2778	0.896
2.2792	0.8902
2.2806	0.8914
2.282	0.8911
2.2834	0.8912
2.2848	0.8935
2.2862	0.8909
2.2876	0.8864
2.289	0.8721
2.2904	0.8722
2.2918	0.8726
2.2932	0.8867
2.2946	0.896
2.296	0.8984
2.2974	0.9044
2.2988	0.8928
2.3002	0.8932
2.3016	0.901
2.303	0.9006
2.3044	0.8914
2.3058	0.8863
2.3072	0.8886
2.3086	0.8959
2.31	0.8999
2.3114	0.89
2.3128	0.8934
2.3142	0.892
2.3156	0.8894
2.317	0.8898
2.3184	0.8976
2.3198	0.8989
2.3212	0.9025
2.3226	0.9046
2.324	0.9018
2.3254	0.8994
2.3268	0.8965
2.3282	0.8907
2.3296	0.8865
2.331	0.8846
2.3324	0.8824
2.3338	0.8761
2.3352	0.8712
2.3366	0.8742
2.338	0.8773
2.3394	0.8766
2.3408	0.877
2.3422	0.8793
2.3436	0.8752
2.345	0.8736
2.3464	0.8723
2.3478	0.8702
2.3492	0.8728
2.3506	0.8739
2.352	0.8737
2.3534	0.8698
2.3548	0.8663
2.3562	0.864
2.3576	0.8576
2.359	0.8547
2.3604	0.856
2.3618	0.8601
2.3632	0.8654
2.3646	0.8673
2.366	0.8682
2.3674	0.8694
2.3688	0.8692
2.3702	0.8693
2.3716	0.8693
2.373	0.8713
2.3744	0.8713
2.3758	0.8715
2.3772	0.8719
2.3786	0.8683
2.38	0.8684
2.3814	0.871
2.3828	0.87
2.3842	0.8688
2.3856	0.867
2.387	0.8665
2.3884	0.8649
2.3898	0.8638
2.3912	0.8641
2.3926	0.865
2.394	0.8684
2.3954	0.8704
2.3968	0.8731
2.3982	0.8712
2.3996	0.8707
2.401	0.8679
2.4024	0.8694
2.4038	0.8721
2.4052	0.8792
2.4066	0.8897
2.408	0.8984
2.4094	0.8982
2.4108	0.8945
2.4122	0.8883
2.4136	0.8816
2.415	0.8741
2.4164	0.8663
2.4178	0.8632
2.4192	0.8678
2.4206	0.8759
2.422	0.8814
2.4234	0.8818
2.4248	0.8785
2.4262	0.877
2.4276	0.8776
2.429	0.8738
2.4304	0.8713
2.4318	0.8685
2.4332	0.8686
2.4346	0.8697
2.436	0.8656
2.4374	0.8625
2.4388	0.8617
2.4402	0.8666
2.4416	0.8693
2.443	0.8697
2.4444	0.8782
2.4458	0.8729
2.4472	0.8518
2.4486	0.8493
2.45	0.8642
2.4514	0.8702
2.4528	0.857
2.4542	0.8605
2.4556	0.8652
2.457	0.8638
2.4584	0.8596
2.4598	0.8613
2.4612	0.8585
2.4626	0.8519
2.464	0.8472
2.4654	0.8445
2.4668	0.8473
2.4682	0.8541
2.4696	0.8624
2.471	0.8679
2.4724	0.8666
2.4738	0.8648
2.4752	0.8651
2.4766	0.8609
2.478	0.857
2.4794	0.859
2.4808	0.8616
2.4822	0.8652
2.4836	0.8662
2.485	0.8704
2.4864	0.8747
2.4878	0.8773
2.4892	0.8811
2.4906	0.885
2.492	0.8825
2.4934	0.8818
2.4948	0.8783
2.4962	0.8658
2.4976	0.8502
2.499	0.8425
2.5004	0.8368
2.5018	0.8305
2.5032	0.8283
2.5046	0.8307
2.506	0.8364
2.5074	0.8409
2.5088	0.8489
2.5102	0.852
2.5116	0.8522
2.513	0.8506
2.5144	0.8526
2.5158	0.8492
2.5172	0.851
2.5186	0.8524
2.52	0.8551
2.5214	0.8553
2.5228	0.8555
2.5242	0.8523
2.5256	0.8504
2.527	0.8466
2.5284	0.8427
2.5298	0.8437
2.5312	0.8454
2.5326	0.8456
2.534	0.8464
2.5354	0.8434
2.5368	0.8391
2.5382	0.8359
2.5396	0.8363
2.541	0.8445
2.5424	0.8456
2.5438	0.8459
2.5452	0.8501
2.5466	0.8531
2.548	0.8515
2.5494	0.8495
2.5508	0.8468
2.5522	0.8438
2.5536	0.8436
2.555	0.8435
2.5564	0.8393
2.5578	0.8347
2.5592	0.8303
2.5606	0.8251
2.562	0.8231
2.5634	0.8218
2.5648	0.825
2.5662	0.8242
2.5676	0.8257
2.569	0.8265
2.5704	0.8234
2.5718	0.8265
2.5732	0.8272
2.5746	0.8224
2.576	0.8239
2.5774	0.8276
2.5788	0.8314
2.5802	0.8346
2.5816	0.835
2.583	0.8331
2.5844	0.8311
2.5858	0.8314
2.5872	0.8306
2.5886	0.8268
2.59	0.8281
2.5914	0.8347
2.5928	0.8396
2.5942	0.8426
2.5956	0.8462
2.597	0.8428
2.5984	0.8391
2.5998	0.8381
2.6012	0.8344
2.6026	0.8275
2.604	0.8231
2.6054	0.8276
2.6068	0.8321
2.6082	0.8314
2.6096	0.8356
2.611	0.8408
2.6124	0.8441
2.6138	0.8463
2.6152	0.8461
2.6166	0.8447
2.618	0.8435
2.6194	0.846
2.6208	0.8506
2.6222	0.8494
2.6236	0.848
2.625	0.8445
2.6264	0.8369
2.6278	0.8287
2.6292	0.8259
2.6306	0.8288
2.632	0.8361
2.6334	0.8439
2.6348	0.8676
2.6362	0.8791
2.6376	0.863
2.639	0.8547
2.6404	0.8399
2.6418	0.8174
2.6432	0.8229
2.6446	0.8498
2.646	0.8646
2.6474	0.8462
2.6488	0.8302
2.6502	0.8447
2.6516	0.8493
2.653	0.8527
2.6544	0.8634
2.6558	0.8715
2.6572	0.875
2.6586	0.8741
2.66	0.8722
2.6614	0.8675
2.6628	0.861
2.6642	0.8521
2.6656	0.8434
2.667	0.8365
2.6684	0.8313
2.6698	0.8296
2.6712	0.83
2.6726	0.8306
2.674	0.8338
2.6754	0.8378
2.6768	0.8427
2.6782	0.8456
2.6796	0.8502
2.681	0.8515
2.6824	0.8537
2.6838	0.8548
2.6852	0.8562
2.6866	0.8532
2.688	0.8486
2.6894	0.8454
2.6908	0.8419
2.6922	0.8386
2.6936	0.8398
2.695	0.8393
2.6964	0.8369
2.6978	0.8374
2.6992	0.8382
2.7006	0.8372
2.702	0.8366
2.7034	0.8385
2.7048	0.8424
2.7062	0.843
2.7076	0.8433
2.709	0.8473
2.7104	0.8465
2.7118	0.8449
2.7132	0.8394
2.7146	0.8376
2.716	0.838
2.7174	0.8395
2.7188	0.8407
2.7202	0.8448
2.7216	0.8483
2.723	0.8501
2.7244	0.8529
2.7258	0.8559
2.7272	0.8567
2.7286	0.8585
2.73	0.8627
2.7314	0.8632
2.7328	0.867
2.7342	0.8732
2.7356	0.8797
2.737	0.8795
2.7384	0.8744
2.7398	0.8702
2.7412	0.8678
2.7426	0.865
2.744	0.8579
2.7454	0.8472
2.7468	0.8386
2.7482	0.8363
2.7496	0.8252
2.751	0.8177
2.7524	0.8215
2.7538	0.8214
2.7552	0.8231
2.7566	0.8396
2.758	0.8549
2.7594	0.8566
2.7608	0.8441
2.7622	0.844
2.7636	0.8551
2.765	0.8542
2.7664	0.8623
2.7678	0.8458
2.7692	0.8251
2.7706	0.8099
2.772	0.8204
2.7734	0.8296
2.7748	0.835
2.7762	0.8432
2.7776	0.8503
2.779	0.8516
2.7804	0.8479
2.7818	0.8424
2.7832	0.8373
2.7846	0.8345
2.786	0.8343
2.7874	0.834
2.7888	0.8355
2.7902	0.8363
2.7916	0.8377
2.793	0.8414
2.7944	0.8477
2.7958	0.8518
2.7972	0.854
2.7986	0.8567
[truncated: 38 more rows]
