# Supplementary material for: Improvement of Peak Integration in Capillary Electrophoresis: Reference Data Set No. 1
Source: Electrophoresis. 2026 Mar 11;47(4):276–94. doi: 10.1002/elps.70077 (PMC13084974; doi:10.1002/elps.70077)
Supplement: Supplementary file 2 — Supporting File 2: elps70077‐sup‐0002‐RawElectropherograms.zip. [file ELPS-47--s002.zip › Raw Electropherograms/com2-type2-sam13-R.csv]

0	0
0.0014	-0.0463
0.0028	-0.0463
0.0042	-0.0463
0.0056	-0.0461
0.007	-0.0422
0.0084	0.0114
0.0098	0.0688
0.0112	0.1179
0.0126	0.16
0.014	0.1934
0.0154	0.2237
0.0168	0.2521
0.0182	0.2794
0.0196	0.304
0.021	0.324
0.0224	0.3461
0.0238	0.3667
0.0252	0.3867
0.0266	0.4095
0.028	0.4321
0.0294	0.4491
0.0308	0.4642
0.0322	0.4797
0.0336	0.4927
0.035	0.4989
0.0364	0.504
0.0378	0.5142
0.0392	0.5255
0.0406	0.5367
0.042	0.5489
0.0434	0.5598
0.0448	0.5703
0.0462	0.5848
0.0476	0.5987
0.049	0.6091
0.0504	0.6202
0.0518	0.6303
0.0532	0.6384
0.0546	0.6452
0.056	0.6473
0.0574	0.6512
0.0588	0.659
0.0602	0.6698
0.0616	0.6773
0.063	0.6804
0.0644	0.6867
0.0658	0.6918
0.0672	0.6932
0.0686	0.6971
0.07	0.7011
0.0714	0.7015
0.0728	0.7037
0.0742	0.7073
0.0756	0.7093
0.077	0.7105
0.0784	0.7122
0.0798	0.7131
0.0812	0.7129
0.0826	0.718
0.084	0.7209
0.0854	0.7251
0.0868	0.7254
0.0882	0.724
0.0896	0.7226
0.091	0.7246
0.0924	0.7281
0.0938	0.7289
0.0952	0.73
0.0966	0.7342
0.098	0.7384
0.0994	0.7413
0.1008	0.7422
0.1022	0.7408
0.1036	0.7427
0.105	0.7414
0.1064	0.7407
0.1078	0.7408
0.1092	0.7374
0.1106	0.7368
0.112	0.7368
0.1134	0.7379
0.1148	0.734
0.1162	0.7318
0.1176	0.7354
0.119	0.735
0.1204	0.7321
0.1218	0.7309
0.1232	0.7282
0.1246	0.7261
0.126	0.7286
0.1274	0.7327
0.1288	0.7371
0.1302	0.7407
0.1316	0.7437
0.133	0.7412
0.1344	0.7367
0.1358	0.7326
0.1372	0.7267
0.1386	0.7239
0.14	0.7259
0.1414	0.7257
0.1428	0.7246
0.1442	0.7242
0.1456	0.7201
0.147	0.7076
0.1484	0.6926
0.1498	0.6797
0.1512	0.6638
0.1526	0.6465
0.154	0.6308
0.1554	0.6117
0.1568	0.5923
0.1582	0.5765
0.1596	0.5662
0.161	0.5563
0.1624	0.5444
0.1638	0.5398
0.1652	0.5355
0.1666	0.5282
0.168	0.5218
0.1694	0.5106
0.1708	0.5018
0.1722	0.4942
0.1736	0.4877
0.175	0.4801
0.1764	0.4684
0.1778	0.4576
0.1792	0.4504
0.1806	0.4442
0.182	0.4367
0.1834	0.4273
0.1848	0.4193
0.1862	0.4105
0.1876	0.3981
0.189	0.3909
0.1904	0.3879
0.1918	0.3818
0.1932	0.3737
0.1946	0.3704
0.196	0.4592
0.1974	0.6192
0.1988	0.7331
0.2002	0.7229
0.2016	0.6706
0.203	0.6545
0.2044	0.6612
0.2058	0.6799
0.2072	0.6997
0.2086	0.705
0.21	0.7089
0.2114	0.7072
0.2128	0.7045
0.2142	0.7031
0.2156	0.7026
0.217	0.7037
0.2184	0.7029
0.2198	0.7042
0.2212	0.7024
0.2226	0.6996
0.224	0.6979
0.2254	0.6974
0.2268	0.6988
0.2282	0.6979
0.2296	0.698
0.231	0.6965
0.2324	0.6957
0.2338	0.6988
0.2352	0.7028
0.2366	0.7062
0.238	0.7079
0.2394	0.7109
0.2408	0.7145
0.2422	0.7195
0.2436	0.7178
0.245	0.7168
0.2464	0.716
0.2478	0.7155
0.2492	0.71
0.2506	0.7041
0.252	0.6928
0.2534	0.6877
0.2548	0.6849
0.2562	0.6866
0.2576	0.6886
0.259	0.6901
0.2604	0.6945
0.2618	0.6986
0.2632	0.6992
0.2646	0.6982
0.266	0.6945
0.2674	0.6897
0.2688	0.6888
0.2702	0.6865
0.2716	0.6844
0.273	0.6818
0.2744	0.6832
0.2758	0.6841
0.2772	0.684
0.2786	0.6861
0.28	0.6837
0.2814	0.6811
0.2828	0.6756
0.2842	0.6731
0.2856	0.671
0.287	0.6693
0.2884	0.6724
0.2898	0.6776
0.2912	0.681
0.2926	0.6829
0.294	0.686
0.2954	0.6869
0.2968	0.6876
0.2982	0.6846
0.2996	0.6878
0.301	0.6865
0.3024	0.6874
0.3038	0.689
0.3052	0.6915
0.3066	0.6909
0.308	0.6951
0.3094	0.6986
0.3108	0.7001
0.3122	0.6991
0.3136	0.6994
0.315	0.697
0.3164	0.6909
0.3178	0.6864
0.3192	0.6819
0.3206	0.6785
0.322	0.6736
0.3234	0.6731
0.3248	0.6685
0.3262	0.6695
0.3276	0.6696
0.329	0.6674
0.3304	0.6614
0.3318	0.6637
0.3332	0.6602
0.3346	0.6505
0.336	0.662
0.3374	0.666
0.3388	0.6711
0.3402	0.6819
0.3416	0.6879
0.343	0.6899
0.3444	0.6913
0.3458	0.6927
0.3472	0.6915
0.3486	0.6846
0.35	0.6849
0.3514	0.6828
0.3528	0.679
0.3542	0.6808
0.3556	0.6862
0.357	0.687
0.3584	0.6894
0.3598	0.6907
0.3612	0.6949
0.3626	0.6967
0.364	0.6975
0.3654	0.699
0.3668	0.6983
0.3682	0.6964
0.3696	0.6956
0.371	0.6951
0.3724	0.6935
0.3738	0.6922
0.3752	0.697
0.3766	0.7047
0.378	0.7098
0.3794	0.7115
0.3808	0.71
0.3822	0.7058
0.3836	0.7015
0.385	0.6941
0.3864	0.6927
0.3878	0.6898
0.3892	0.6908
0.3906	0.6926
0.392	0.6947
0.3934	0.695
0.3948	0.6941
0.3962	0.6928
0.3976	0.69
0.399	0.6859
0.4004	0.6834
0.4018	0.6825
0.4032	0.68
0.4046	0.6819
0.406	0.6855
0.4074	0.6874
0.4088	0.6856
0.4102	0.6868
0.4116	0.6864
0.413	0.6859
0.4144	0.6818
0.4158	0.6761
0.4172	0.6763
0.4186	0.6822
0.42	0.6851
0.4214	0.6823
0.4228	0.6769
0.4242	0.6735
0.4256	0.6707
0.427	0.6664
0.4284	0.6622
0.4298	0.6567
0.4312	0.657
0.4326	0.6604
0.434	0.6632
0.4354	0.6622
0.4368	0.662
0.4382	0.6678
0.4396	0.6725
0.441	0.6718
0.4424	0.6721
0.4438	0.6789
0.4452	0.6698
0.4466	0.6583
0.448	0.6622
0.4494	0.6719
0.4508	0.6766
0.4522	0.6839
0.4536	0.7074
0.455	0.7342
0.4564	0.6587
0.4578	0.2794
0.4592	-0.4744
0.4606	-1.3224
0.462	-1.8539
0.4634	-2.0235
0.4648	-2.0201
0.4662	-2.0237
0.4676	-2.0258
0.469	-2.0388
0.4704	-2.0359
0.4718	-2.0195
0.4732	-2.0103
0.4746	-2.014
0.476	-2.0183
0.4774	-2.0202
0.4788	-2.0243
0.4802	-2.0292
0.4816	-2.03
0.483	-2.0287
0.4844	-2.0287
0.4858	-2.0259
0.4872	-2.0264
0.4886	-2.0271
0.49	-2.0251
0.4914	-2.022
0.4928	-2.0204
0.4942	-2.0212
0.4956	-2.0185
0.497	-2.0183
0.4984	-2.0255
0.4998	-2.0321
0.5012	-2.0374
0.5026	-2.0415
0.504	-2.0442
0.5054	-2.04
0.5068	-2.0266
0.5082	-2.0008
0.5096	-1.9582
0.511	-1.905
0.5124	-1.8444
0.5138	-1.7756
0.5152	-1.7002
0.5166	-1.6251
0.518	-1.5579
0.5194	-1.4895
0.5208	-1.4119
0.5222	-1.3399
0.5236	-1.2552
0.525	-1.1543
0.5264	-1.0643
0.5278	-0.9879
0.5292	-0.9114
0.5306	-0.8224
0.532	-0.7381
0.5334	-0.661
0.5348	-0.5741
0.5362	-0.4804
0.5376	-0.3892
0.539	-0.2974
0.5404	-0.206
0.5418	-0.1148
0.5432	-0.0252
0.5446	0.0634
0.546	0.1563
0.5474	0.242
0.5488	0.3333
0.5502	0.4251
0.5516	0.5212
0.553	0.6267
0.5544	0.7266
0.5558	0.8237
0.5572	0.9228
0.5586	1.0202
0.56	1.1076
0.5614	1.2033
0.5628	1.313
0.5642	1.4147
0.5656	1.5194
0.567	1.6297
0.5684	1.7284
0.5698	1.8264
0.5712	1.92
0.5726	2.0095
0.574	2.0944
0.5754	2.1735
0.5768	2.2447
0.5782	2.3028
0.5796	2.3517
0.581	2.3909
0.5824	2.414
0.5838	2.4315
0.5852	2.443
0.5866	2.4506
0.588	2.4589
0.5894	2.4655
0.5908	2.4698
0.5922	2.4754
0.5936	2.4831
0.595	2.4901
0.5964	2.4958
0.5978	2.5
0.5992	2.5068
0.6006	2.5096
0.602	2.511
0.6034	2.5099
0.6048	2.5119
0.6062	2.5158
0.6076	2.5208
0.609	2.5242
0.6104	2.5368
0.6118	2.5556
0.6132	2.5817
0.6146	2.6164
0.616	2.6543
0.6174	2.6933
0.6188	2.733
0.6202	2.7657
0.6216	2.7861
0.623	2.798
0.6244	2.805
0.6258	2.8175
0.6272	2.8328
0.6286	2.8564
0.63	2.8839
0.6314	2.9195
0.6328	2.953
0.6342	2.9714
0.6356	2.9877
0.637	3.0134
0.6384	3.0596
0.6398	3.1181
0.6412	3.1625
0.6426	3.1306
0.644	2.9145
0.6454	2.4353
0.6468	1.7731
0.6482	1.1826
0.6496	0.871
0.651	0.7919
0.6524	0.8127
0.6538	0.8276
0.6552	0.8376
0.6566	0.8275
0.658	0.8146
0.6594	0.8097
0.6608	0.8162
0.6622	0.8183
0.6636	0.819
0.665	0.8184
0.6664	0.819
0.6678	0.8187
0.6692	0.8173
0.6706	0.8184
0.672	0.8174
0.6734	0.8127
0.6748	0.8112
0.6762	0.8092
0.6776	0.8072
0.679	0.8023
0.6804	0.7999
0.6818	0.8042
0.6832	0.8094
0.6846	0.8133
0.686	0.815
0.6874	0.8142
0.6888	0.8157
0.6902	0.8179
0.6916	0.8155
0.693	0.8139
0.6944	0.8141
0.6958	0.8189
0.6972	0.825
0.6986	0.826
0.7	0.8252
0.7014	0.827
0.7028	0.8289
0.7042	0.8244
0.7056	0.8145
0.707	0.8057
0.7084	0.8038
0.7098	0.802
0.7112	0.8069
0.7126	0.8112
0.714	0.8154
0.7154	0.8226
0.7168	0.8276
0.7182	0.8225
0.7196	0.8129
0.721	0.8038
0.7224	0.7983
0.7238	0.794
0.7252	0.7938
0.7266	0.7977
0.728	0.7992
0.7294	0.8017
0.7308	0.8052
0.7322	0.8072
0.7336	0.8036
0.735	0.803
0.7364	0.7992
0.7378	0.7945
0.7392	0.7928
0.7406	0.7954
0.742	0.7923
0.7434	0.7927
0.7448	0.7985
0.7462	0.8043
0.7476	0.8046
0.749	0.8034
0.7504	0.8014
0.7518	0.7967
0.7532	0.7933
0.7546	0.7949
0.756	0.7985
0.7574	0.8019
0.7588	0.806
0.7602	0.8084
0.7616	0.808
0.763	0.8034
0.7644	0.7943
0.7658	0.7867
0.7672	0.7817
0.7686	0.7831
0.77	0.7879
0.7714	0.798
0.7728	0.812
0.7742	0.8288
0.7756	0.847
0.777	0.8629
0.7784	0.8738
0.7798	0.8835
0.7812	0.8967
0.7826	0.9104
0.784	0.9204
0.7854	0.9315
0.7868	0.9484
0.7882	0.969
0.7896	0.9873
0.791	1.0046
0.7924	1.0231
0.7938	1.0388
0.7952	1.0572
0.7966	1.0739
0.798	1.0818
0.7994	1.0921
0.8008	1.1009
0.8022	1.1073
0.8036	1.1175
0.805	1.1316
0.8064	1.1476
0.8078	1.1669
0.8092	1.1928
0.8106	1.2193
0.812	1.2341
0.8134	1.2469
0.8148	1.2476
0.8162	1.1969
0.8176	1.114
0.819	1.0252
0.8204	0.9483
0.8218	0.8941
0.8232	0.8701
0.8246	0.8592
0.826	0.8623
0.8274	0.8748
0.8288	0.8816
0.8302	0.8838
0.8316	0.8835
0.833	0.8775
0.8344	0.8676
0.8358	0.8595
0.8372	0.8521
0.8386	0.8434
0.84	0.8393
0.8414	0.8354
0.8428	0.8289
0.8442	0.824
0.8456	0.8218
0.847	0.8202
0.8484	0.82
0.8498	0.8216
0.8512	0.8207
0.8526	0.8186
0.854	0.8156
0.8554	0.8108
0.8568	0.8043
0.8582	0.8035
0.8596	0.8026
0.861	0.8006
0.8624	0.8071
0.8638	0.8096
0.8652	0.8054
0.8666	0.8194
0.868	0.8281
0.8694	0.8356
0.8708	0.8328
0.8722	0.8299
0.8736	0.8282
0.875	0.8242
0.8764	0.8243
0.8778	0.8249
0.8792	0.8282
0.8806	0.8276
0.882	0.8266
0.8834	0.8321
0.8848	0.8396
0.8862	0.8464
0.8876	0.8517
0.889	0.856
0.8904	0.8594
0.8918	0.8654
0.8932	0.8773
0.8946	0.8844
0.896	0.8893
0.8974	0.8971
0.8988	0.9041
0.9002	0.9075
0.9016	0.9141
0.903	0.9187
0.9044	0.92
0.9058	0.9211
0.9072	0.9299
0.9086	0.9381
0.91	0.9455
0.9114	0.9526
0.9128	0.958
0.9142	0.9649
0.9156	0.977
0.917	0.9927
0.9184	1.0056
0.9198	1.0119
0.9212	1.0134
0.9226	1.0086
0.924	1.0029
0.9254	0.9921
0.9268	0.9771
0.9282	0.9604
0.9296	0.9503
0.931	0.9452
0.9324	0.9421
0.9338	0.9416
0.9352	0.9406
0.9366	0.9377
0.938	0.9397
0.9394	0.9391
0.9408	0.9382
0.9422	0.9377
0.9436	0.9356
0.945	0.9339
0.9464	0.9318
0.9478	0.9323
0.9492	0.9346
0.9506	0.9292
0.952	0.9276
0.9534	0.9288
0.9548	0.9308
0.9562	0.9374
0.9576	0.9392
0.959	0.9379
0.9604	0.9382
0.9618	0.9338
0.9632	0.9263
0.9646	0.923
0.966	0.9222
0.9674	0.9235
0.9688	0.9252
0.9702	0.9396
0.9716	0.9595
0.973	0.9807
0.9744	1.0586
0.9758	1.2513
0.9772	1.5967
0.9786	2.122
0.98	2.8372
0.9814	3.733
0.9828	4.7486
0.9842	5.8376
0.9856	6.964
0.987	8.0908
0.9884	9.2122
0.9898	10.3052
0.9912	11.3691
0.9926	12.4016
0.994	13.4089
0.9954	14.3786
0.9968	15.3028
0.9982	16.15
0.9996	16.7309
1.001	16.6372
1.0024	15.4963
1.0038	13.3119
1.0052	10.3907
1.0066	7.2185
1.008	4.443
1.0094	2.6663
1.0108	1.9305
1.0122	1.7634
1.0136	1.7278
1.015	1.666
1.0164	1.5646
1.0178	1.4372
1.0192	1.3078
1.0206	1.1959
1.022	1.1074
1.0234	1.0472
1.0248	1.0137
1.0262	0.9952
1.0276	0.9849
1.029	0.9811
1.0304	0.9774
1.0318	0.9749
1.0332	0.9702
1.0346	0.964
1.036	0.9592
1.0374	0.9581
1.0388	0.9597
1.0402	0.9537
1.0416	0.9454
1.043	0.9397
1.0444	0.9227
1.0458	0.9169
1.0472	0.9087
1.0486	0.8969
1.05	0.89
1.0514	0.8865
1.0528	0.8818
1.0542	0.8794
1.0556	0.8835
1.057	0.8884
1.0584	0.893
1.0598	0.8968
1.0612	0.8954
1.0626	0.897
1.064	0.9057
1.0654	0.9166
1.0668	0.9265
1.0682	0.9426
1.0696	0.9603
1.071	0.9769
1.0724	0.9853
1.0738	0.9914
1.0752	0.9954
1.0766	0.992
1.078	0.984
1.0794	0.9713
1.0808	0.9552
1.0822	0.9405
1.0836	0.926
1.085	0.9149
1.0864	0.9089
1.0878	0.907
1.0892	0.9143
1.0906	0.9256
1.092	0.94
1.0934	0.9508
1.0948	0.9585
1.0962	0.9655
1.0976	0.9707
1.099	0.9765
1.1004	0.9786
1.1018	0.9808
1.1032	0.9831
1.1046	0.9828
1.106	0.9853
1.1074	0.9865
1.1088	0.9805
1.1102	0.9708
1.1116	0.9587
1.113	0.9484
1.1144	0.9347
1.1158	0.9223
1.1172	0.9125
1.1186	0.9036
1.12	0.9051
1.1214	0.9091
1.1228	0.912
1.1242	0.9173
1.1256	0.9219
1.127	0.9254
1.1284	0.9277
1.1298	0.9281
1.1312	0.9281
1.1326	0.931
1.134	0.9424
1.1354	0.9576
1.1368	0.9705
1.1382	0.9865
1.1396	1.0019
1.141	1.0156
1.1424	1.0276
1.1438	1.0328
1.1452	1.0306
1.1466	1.0272
1.148	1.0219
1.1494	1.0124
1.1508	1.0018
1.1522	0.9915
1.1536	0.9805
1.155	0.9712
1.1564	0.9692
1.1578	0.9708
1.1592	0.9758
1.1606	0.9858
1.162	1.0027
1.1634	1.0236
1.1648	1.0435
1.1662	1.0641
1.1676	1.0814
1.169	1.0967
1.1704	1.1093
1.1718	1.1203
1.1732	1.1285
1.1746	1.1363
1.176	1.1411
1.1774	1.1465
1.1788	1.1468
1.1802	1.1435
1.1816	1.1375
1.183	1.1271
1.1844	1.1219
1.1858	1.1235
1.1872	1.13
1.1886	1.1434
1.19	1.1652
1.1914	1.1932
1.1928	1.2241
1.1942	1.2568
1.1956	1.2892
1.197	1.3192
1.1984	1.3443
1.1998	1.3758
1.2012	1.3964
1.2026	1.4093
1.204	1.4163
1.2054	1.4135
1.2068	1.401
1.2082	1.3784
1.2096	1.3516
1.211	1.3196
1.2124	1.2828
1.2138	1.2507
1.2152	1.2174
1.2166	1.1831
1.218	1.1537
1.2194	1.1241
1.2208	1.1
1.2222	1.0821
1.2236	1.0649
1.225	1.0525
1.2264	1.0342
1.2278	1.0217
1.2292	1.0158
1.2306	1.0084
1.232	1.0033
1.2334	0.9929
1.2348	0.989
1.2362	0.9876
1.2376	0.9837
1.239	0.9838
1.2404	0.9796
1.2418	0.9716
1.2432	0.9674
1.2446	0.964
1.246	0.9596
1.2474	0.9573
1.2488	0.9555
1.2502	0.9554
1.2516	0.9526
1.253	0.9545
1.2544	0.9578
1.2558	0.956
1.2572	0.9598
1.2586	0.969
1.26	0.9799
1.2614	0.9926
1.2628	1.0031
1.2642	1.0058
1.2656	1.0059
1.267	1.0057
1.2684	1.0037
1.2698	0.9997
1.2712	0.9962
1.2726	0.9932
1.274	0.99
1.2754	0.9858
1.2768	0.9741
1.2782	0.9662
1.2796	0.9602
1.281	0.9574
1.2824	0.9564
1.2838	0.9586
1.2852	0.9576
1.2866	0.9551
1.288	0.9564
1.2894	0.961
1.2908	0.9635
1.2922	0.9725
1.2936	0.9853
1.295	0.9985
1.2964	1.0121
1.2978	1.0296
1.2992	1.0488
1.3006	1.065
1.302	1.084
1.3034	1.108
1.3048	1.1323
1.3062	1.153
1.3076	1.1664
1.309	1.1805
1.3104	1.1889
1.3118	1.1914
1.3132	1.1942
1.3146	1.1879
1.316	1.176
1.3174	1.1669
1.3188	1.1606
1.3202	1.1503
1.3216	1.1346
1.323	1.1207
1.3244	1.1098
1.3258	1.095
1.3272	1.0781
1.3286	1.0638
1.33	1.0499
1.3314	1.0411
1.3328	1.0359
1.3342	1.0336
1.3356	1.0301
1.337	1.0271
1.3384	1.024
1.3398	1.0259
1.3412	1.0172
1.3426	1.0141
1.344	1.0153
1.3454	1.0194
1.3468	1.0252
1.3482	1.0334
1.3496	1.0391
1.351	1.0451
1.3524	1.0525
1.3538	1.0594
1.3552	1.0621
1.3566	1.0592
1.358	1.0619
1.3594	1.0635
1.3608	1.0615
1.3622	1.0593
1.3636	1.0569
1.365	1.0485
1.3664	1.0397
1.3678	1.0292
1.3692	1.0151
1.3706	0.9947
1.372	0.9812
1.3734	0.9705
1.3748	0.9564
1.3762	0.9471
1.3776	0.943
1.379	0.9413
1.3804	0.9386
1.3818	0.936
1.3832	0.9402
1.3846	0.9387
1.386	0.9261
1.3874	0.9335
1.3888	0.9353
1.3902	0.9448
1.3916	0.9462
1.393	0.9547
1.3944	0.9769
1.3958	0.9827
1.3972	0.9948
1.3986	1.0102
1.4	1.0199
1.4014	1.0265
1.4028	1.0327
1.4042	1.0413
1.4056	1.0454
1.407	1.0429
1.4084	1.0371
1.4098	1.0313
1.4112	1.0252
1.4126	1.0118
1.414	0.9983
1.4154	0.9792
1.4168	0.9673
1.4182	0.9611
1.4196	0.9584
1.421	0.9571
1.4224	0.9567
1.4238	0.9564
1.4252	0.9614
1.4266	0.9626
1.428	0.9625
1.4294	0.9544
1.4308	0.9508
1.4322	0.9484
1.4336	0.9417
1.435	0.9364
1.4364	0.9313
1.4378	0.9243
1.4392	0.9211
1.4406	0.9217
1.442	0.9234
1.4434	0.9216
1.4448	0.9196
1.4462	0.9229
1.4476	0.9189
1.449	0.9154
1.4504	0.9151
1.4518	0.9116
1.4532	0.9118
1.4546	0.9162
1.456	0.9226
1.4574	0.9242
1.4588	0.9275
1.4602	0.9296
1.4616	0.9242
1.463	0.9168
1.4644	0.9131
1.4658	0.912
1.4672	0.9097
1.4686	0.9082
1.47	0.9086
1.4714	0.9079
1.4728	0.9038
1.4742	0.9046
1.4756	0.901
1.477	0.8973
1.4784	0.8959
1.4798	0.897
1.4812	0.8975
1.4826	0.8945
1.484	0.8944
1.4854	0.894
1.4868	0.8892
1.4882	0.8856
1.4896	0.8868
1.491	0.8902
1.4924	0.8926
1.4938	0.8935
1.4952	0.8974
1.4966	0.9008
1.498	0.9014
1.4994	0.9018
1.5008	0.8937
1.5022	0.8927
1.5036	0.8954
1.505	0.8978
1.5064	0.9008
1.5078	0.8993
1.5092	0.8986
1.5106	0.8978
1.512	0.8959
1.5134	0.8917
1.5148	0.885
1.5162	0.8837
1.5176	0.8879
1.519	0.8896
1.5204	0.8904
1.5218	0.8901
1.5232	0.8895
1.5246	0.8929
1.526	0.8965
1.5274	0.8971
1.5288	0.8988
1.5302	0.9036
1.5316	0.9156
1.533	0.9309
1.5344	0.9444
1.5358	0.9551
1.5372	0.9666
1.5386	0.9805
1.54	0.9894
1.5414	0.9899
1.5428	0.9879
1.5442	0.9872
1.5456	0.9879
1.547	0.9884
1.5484	0.9837
1.5498	0.9713
1.5512	0.9552
1.5526	0.9413
1.554	0.9274
1.5554	0.9122
1.5568	0.8979
1.5582	0.8886
1.5596	0.8883
1.561	0.8911
1.5624	0.8967
1.5638	0.9004
1.5652	0.9011
1.5666	0.9012
1.568	0.9025
1.5694	0.9038
1.5708	0.9018
1.5722	0.8999
1.5736	0.9051
1.575	0.914
1.5764	0.9215
1.5778	0.9312
1.5792	0.9423
1.5806	0.9533
1.582	0.9607
1.5834	0.9682
1.5848	0.9744
1.5862	0.979
1.5876	0.9854
1.589	0.9901
1.5904	0.9913
1.5918	0.9931
1.5932	0.9955
1.5946	0.9937
1.596	0.9861
1.5974	0.9753
1.5988	0.9641
1.6002	0.954
1.6016	0.9472
1.603	0.9444
1.6044	0.9446
1.6058	0.9499
1.6072	0.9558
1.6086	0.9592
1.61	0.9591
1.6114	0.9601
1.6128	0.9589
1.6142	0.9535
1.6156	0.9607
1.617	0.9689
1.6184	0.9822
1.6198	0.9999
1.6212	1.0324
1.6226	1.0881
1.624	1.1803
1.6254	1.3978
1.6268	1.8638
1.6282	2.6912
1.6296	3.9703
1.631	5.7096
1.6324	7.8793
1.6338	10.3561
1.6352	13.0279
1.6366	15.8339
1.638	18.6035
1.6394	21.0948
1.6408	23.0105
1.6422	24.205
1.6436	24.6728
1.645	24.4929
1.6464	23.7723
1.6478	22.6337
1.6492	21.214
1.6506	19.6089
1.652	17.8707
1.6534	16.0705
1.6548	14.2966
1.6562	12.6117
1.6576	11.0456
1.659	9.602
1.6604	8.292
1.6618	7.1151
1.6632	6.0902
1.6646	5.2154
1.666	4.4628
1.6674	3.8318
1.6688	3.3042
1.6702	2.872
1.6716	2.5152
1.673	2.2275
1.6744	1.9932
1.6758	1.8055
1.6772	1.6561
1.6786	1.5362
1.68	1.4414
1.6814	1.3646
1.6828	1.2986
1.6842	1.2465
1.6856	1.2113
1.687	1.1847
1.6884	1.1695
1.6898	1.1558
1.6912	1.1468
1.6926	1.146
1.694	1.1546
1.6954	1.1707
1.6968	1.1939
1.6982	1.228
1.6996	1.27
1.701	1.3152
1.7024	1.3636
1.7038	1.4144
1.7052	1.4656
1.7066	1.5172
1.708	1.5674
1.7094	1.6142
1.7108	1.6552
1.7122	1.6824
1.7136	1.6915
1.715	1.6859
1.7164	1.6719
1.7178	1.6441
1.7192	1.6175
1.7206	1.5819
1.722	1.5402
1.7234	1.4951
1.7248	1.4491
1.7262	1.4039
1.7276	1.3571
1.729	1.3155
1.7304	1.2818
1.7318	1.2487
1.7332	1.2206
1.7346	1.196
1.736	1.1697
1.7374	1.1444
1.7388	1.1199
1.7402	1.0989
1.7416	1.0826
1.743	1.0689
1.7444	1.0581
1.7458	1.0471
1.7472	1.0347
1.7486	1.0221
1.75	1.0126
1.7514	1.0048
1.7528	0.9926
1.7542	0.9783
1.7556	0.9624
1.757	0.9502
1.7584	0.9397
1.7598	0.9268
1.7612	0.9139
1.7626	0.9054
1.764	0.9028
1.7654	0.9037
1.7668	0.9031
1.7682	0.8988
1.7696	0.8922
1.771	0.8887
1.7724	0.8888
1.7738	0.8872
1.7752	0.8818
1.7766	0.8804
1.778	0.8847
1.7794	0.8898
1.7808	0.8933
1.7822	0.8983
1.7836	0.9051
1.785	0.9159
1.7864	0.9355
1.7878	0.9607
1.7892	0.9889
1.7906	1.0271
1.792	1.0786
1.7934	1.1367
1.7948	1.1976
1.7962	1.2592
1.7976	1.3315
1.799	1.406
1.8004	1.477
1.8018	1.5468
1.8032	1.6048
1.8046	1.6526
1.806	1.69
1.8074	1.7104
1.8088	1.7134
1.8102	1.6967
1.8116	1.6682
1.813	1.6323
1.8144	1.5849
1.8158	1.5249
1.8172	1.4576
1.8186	1.3881
1.82	1.3204
1.8214	1.26
1.8228	1.207
1.8242	1.1582
1.8256	1.1178
1.827	1.0877
1.8284	1.0649
1.8298	1.04
1.8312	1.0202
1.8326	1.0043
1.834	0.9917
1.8354	0.9822
1.8368	0.9776
1.8382	0.9717
1.8396	0.9657
1.841	0.9585
1.8424	0.9488
1.8438	0.9373
1.8452	0.928
1.8466	0.9222
1.848	0.9152
1.8494	0.9111
1.8508	0.9132
1.8522	0.917
1.8536	0.9171
1.855	0.9152
1.8564	0.9108
1.8578	0.908
1.8592	0.8991
1.8606	0.8908
1.862	0.8849
1.8634	0.8818
1.8648	0.8847
1.8662	0.8886
1.8676	0.8875
1.869	0.8864
1.8704	0.8877
1.8718	0.8898
1.8732	0.8911
1.8746	0.8912
1.876	0.8942
1.8774	0.8976
1.8788	0.9
1.8802	0.8998
1.8816	0.8989
1.883	0.8989
1.8844	0.8974
1.8858	0.8942
1.8872	0.8945
1.8886	0.8928
1.89	0.8918
1.8914	0.8906
1.8928	0.8888
1.8942	0.8875
1.8956	0.8896
1.897	0.8955
1.8984	0.8979
1.8998	0.8953
1.9012	0.8934
1.9026	0.8908
1.904	0.8863
1.9054	0.8832
1.9068	0.8811
1.9082	0.8814
1.9096	0.8864
1.911	0.8878
1.9124	0.8877
1.9138	0.8876
1.9152	0.8808
1.9166	0.873
1.918	0.8655
1.9194	0.8621
1.9208	0.8623
1.9222	0.8653
1.9236	0.8718
1.925	0.879
1.9264	0.8845
1.9278	0.8878
1.9292	0.8865
1.9306	0.8817
1.932	0.8797
1.9334	0.8811
1.9348	0.8822
1.9362	0.8839
1.9376	0.887
1.939	0.8877
1.9404	0.8854
1.9418	0.884
1.9432	0.8854
1.9446	0.8859
1.946	0.8855
1.9474	0.8895
1.9488	0.8929
1.9502	0.8944
1.9516	0.8953
1.953	0.8926
1.9544	0.8858
1.9558	0.8816
1.9572	0.8828
1.9586	0.8823
1.96	0.8814
1.9614	0.884
1.9628	0.8893
1.9642	0.8923
1.9656	0.8915
1.967	0.8922
1.9684	0.8927
1.9698	0.893
1.9712	0.8916
1.9726	0.8888
1.974	0.8886
1.9754	0.8902
1.9768	0.8896
1.9782	0.8894
1.9796	0.8861
1.981	0.8794
1.9824	0.8753
1.9838	0.8739
1.9852	0.874
1.9866	0.8707
1.988	0.8699
1.9894	0.8754
1.9908	0.8772
1.9922	0.8793
1.9936	0.8813
1.995	0.8748
1.9964	0.8715
1.9978	0.8691
1.9992	0.8706
2.0006	0.8721
2.002	0.8718
2.0034	0.8756
2.0048	0.8767
2.0062	0.8768
2.0076	0.8772
2.009	0.873
2.0104	0.8692
2.0118	0.8695
2.0132	0.8716
2.0146	0.8778
2.016	0.8831
2.0174	0.8835
2.0188	0.8839
2.0202	0.8817
2.0216	0.8825
2.023	0.8826
2.0244	0.8766
2.0258	0.8755
2.0272	0.8754
2.0286	0.8759
2.03	0.8775
2.0314	0.8805
2.0328	0.8832
2.0342	0.8872
2.0356	0.892
2.037	0.8959
2.0384	0.8988
2.0398	0.8996
2.0412	0.9039
2.0426	0.9043
2.044	0.9018
2.0454	0.9006
2.0468	0.8999
2.0482	0.8951
2.0496	0.8932
2.051	0.8876
2.0524	0.8833
2.0538	0.884
2.0552	0.8879
2.0566	0.8925
2.058	0.8946
2.0594	0.8962
2.0608	0.8983
2.0622	0.8966
2.0636	0.8933
2.065	0.8905
2.0664	0.8847
2.0678	0.8824
2.0692	0.8846
2.0706	0.8852
2.072	0.8869
2.0734	0.8872
2.0748	0.8861
2.0762	0.8895
2.0776	0.8903
2.079	0.8929
2.0804	0.8884
2.0818	0.8879
2.0832	0.8908
2.0846	0.8911
2.086	0.8893
2.0874	0.8873
2.0888	0.8824
2.0902	0.8794
2.0916	0.8807
2.093	0.8789
2.0944	0.8748
2.0958	0.8694
2.0972	0.8708
2.0986	0.8747
2.1	0.88
2.1014	0.8864
2.1028	0.8922
2.1042	0.8928
2.1056	0.8976
2.107	0.9006
2.1084	0.901
2.1098	0.8999
2.1112	0.8999
2.1126	0.8997
2.114	0.9006
2.1154	0.9012
2.1168	0.9002
2.1182	0.896
2.1196	0.8901
2.121	0.8898
2.1224	0.8917
2.1238	0.8937
2.1252	0.9
2.1266	0.9028
2.128	0.9072
2.1294	0.9119
2.1308	0.9141
2.1322	0.9125
2.1336	0.9094
2.135	0.9034
2.1364	0.9044
2.1378	0.9043
2.1392	0.9033
2.1406	0.9066
2.142	0.907
2.1434	0.9041
2.1448	0.9015
2.1462	0.8977
2.1476	0.8965
2.149	0.8971
2.1504	0.8919
2.1518	0.8884
2.1532	0.8819
2.1546	0.8761
2.156	0.8758
2.1574	0.8722
2.1588	0.869
2.1602	0.8677
2.1616	0.8662
2.163	0.8713
2.1644	0.8732
2.1658	0.8734
2.1672	0.8747
2.1686	0.8781
2.17	0.8812
2.1714	0.8775
2.1728	0.8745
2.1742	0.8791
2.1756	0.8812
2.177	0.8857
2.1784	0.8895
2.1798	0.8905
2.1812	0.8929
2.1826	0.894
2.184	0.8946
2.1854	0.9015
2.1868	0.9062
2.1882	0.9048
2.1896	0.8993
2.191	0.9021
2.1924	0.9022
2.1938	0.8858
2.1952	0.8884
2.1966	0.9046
2.198	0.9018
2.1994	0.889
2.2008	0.8858
2.2022	0.8844
2.2036	0.8743
2.205	0.8625
2.2064	0.8692
2.2078	0.8694
2.2092	0.8681
2.2106	0.8736
2.212	0.8762
2.2134	0.8753
2.2148	0.8722
2.2162	0.8674
2.2176	0.8619
2.219	0.8624
2.2204	0.8676
2.2218	0.8766
2.2232	0.886
2.2246	0.8928
2.226	0.898
2.2274	0.9014
2.2288	0.9024
2.2302	0.9003
2.2316	0.8937
2.233	0.8894
2.2344	0.8885
2.2358	0.8919
2.2372	0.8929
2.2386	0.8898
2.24	0.8858
2.2414	0.8823
2.2428	0.8818
2.2442	0.8823
2.2456	0.8824
2.247	0.8862
2.2484	0.8888
2.2498	0.8946
2.2512	0.901
2.2526	0.9023
2.254	0.8978
2.2554	0.8894
2.2568	0.881
2.2582	0.8754
2.2596	0.8753
2.261	0.8759
2.2624	0.8766
2.2638	0.8816
2.2652	0.891
2.2666	0.898
2.268	0.8987
2.2694	0.8953
2.2708	0.8907
2.2722	0.8863
2.2736	0.8828
2.275	0.8815
2.2764	0.8799
2.2778	0.8788
2.2792	0.8803
2.2806	0.8822
2.282	0.8834
2.2834	0.8834
2.2848	0.8802
2.2862	0.8754
2.2876	0.8754
2.289	0.8781
2.2904	0.8827
2.2918	0.8866
2.2932	0.887
2.2946	0.8889
2.296	0.8874
2.2974	0.8796
2.2988	0.8691
2.3002	0.8638
2.3016	0.8608
2.303	0.858
2.3044	0.8555
2.3058	0.8571
2.3072	0.8613
2.3086	0.8644
2.31	0.8639
2.3114	0.8596
2.3128	0.8575
2.3142	0.8607
2.3156	0.8665
2.317	0.868
2.3184	0.8674
2.3198	0.8706
2.3212	0.8735
2.3226	0.8735
2.324	0.8717
2.3254	0.8691
2.3268	0.863
2.3282	0.8588
2.3296	0.8558
2.331	0.8529
2.3324	0.8506
2.3338	0.8504
2.3352	0.851
2.3366	0.8517
2.338	0.8514
2.3394	0.8466
2.3408	0.8394
2.3422	0.8307
2.3436	0.82
2.345	0.8169
2.3464	0.8369
2.3478	0.8626
2.3492	0.8403
2.3506	0.8518
2.352	0.8748
2.3534	0.9044
2.3548	0.8851
2.3562	0.8913
2.3576	0.8984
2.359	0.8918
2.3604	0.8901
2.3618	0.8934
2.3632	0.8971
2.3646	0.8972
2.366	0.8936
2.3674	0.8932
2.3688	0.8837
2.3702	0.8705
2.3716	0.8653
2.373	0.874
2.3744	0.8941
2.3758	0.8715
2.3772	0.856
2.3786	0.8476
2.38	0.8738
2.3814	0.8753
2.3828	0.8665
2.3842	0.87
2.3856	0.873
2.387	0.8738
2.3884	0.8738
2.3898	0.8736
2.3912	0.8729
2.3926	0.8698
2.394	0.87
2.3954	0.8725
2.3968	0.8702
2.3982	0.8718
2.3996	0.8765
2.401	0.8823
2.4024	0.8875
2.4038	0.8861
2.4052	0.8809
2.4066	0.8785
2.408	0.8728
2.4094	0.861
2.4108	0.8626
2.4122	0.8738
2.4136	0.8818
2.415	0.8917
2.4164	0.9123
2.4178	0.9072
2.4192	0.8738
2.4206	0.8643
2.422	0.868
2.4234	0.8716
2.4248	0.8633
2.4262	0.8445
2.4276	0.8121
2.429	0.8163
2.4304	0.8383
2.4318	0.8513
2.4332	0.8528
2.4346	0.8497
2.436	0.86
2.4374	0.8618
2.4388	0.8588
2.4402	0.8605
2.4416	0.8633
2.443	0.8645
2.4444	0.863
2.4458	0.8598
2.4472	0.858
2.4486	0.8555
2.45	0.8504
2.4514	0.8471
2.4528	0.8416
2.4542	0.8397
2.4556	0.8441
2.457	0.851
2.4584	0.858
2.4598	0.8587
2.4612	0.8606
2.4626	0.8647
2.464	0.8666
2.4654	0.8608
2.4668	0.8554
2.4682	0.8538
2.4696	0.854
2.471	0.8549
2.4724	0.8543
2.4738	0.8519
2.4752	0.8526
2.4766	0.8578
2.478	0.8629
2.4794	0.8667
2.4808	0.8647
2.4822	0.8689
2.4836	0.8736
2.485	0.8749
2.4864	0.8766
2.4878	0.8726
2.4892	0.8692
2.4906	0.8687
2.492	0.8651
2.4934	0.8621
2.4948	0.8584
2.4962	0.8577
2.4976	0.8587
2.499	0.859
2.5004	0.8617
2.5018	0.8674
2.5032	0.8742
2.5046	0.8791
2.506	0.8806
2.5074	0.8771
2.5088	0.8742
2.5102	0.8758
2.5116	0.8733
2.513	0.8656
2.5144	0.8628
2.5158	0.864
2.5172	0.8662
2.5186	0.8705
2.52	0.8703
2.5214	0.8708
2.5228	0.8695
2.5242	0.8683
2.5256	0.8672
2.527	0.8599
2.5284	0.8531
2.5298	0.8557
2.5312	0.8611
2.5326	0.8651
2.534	0.8515
2.5354	0.8507
2.5368	0.8511
2.5382	0.8492
2.5396	0.8536
2.541	0.8574
2.5424	0.8617
2.5438	0.8577
2.5452	0.8586
2.5466	0.8606
2.548	0.8603
2.5494	0.8621
2.5508	0.8611
2.5522	0.859
2.5536	0.8623
2.555	0.8653
2.5564	0.8619
2.5578	0.8598
2.5592	0.863
2.5606	0.8677
2.562	0.8695
2.5634	0.8733
2.5648	0.8746
2.5662	0.8667
2.5676	0.8651
2.569	0.8629
2.5704	0.8554
2.5718	0.8468
2.5732	0.8479
2.5746	0.8471
2.576	0.8476
2.5774	0.8544
2.5788	0.8603
2.5802	0.86
2.5816	0.8613
2.583	0.8652
2.5844	0.8634
2.5858	0.8597
2.5872	0.8542
2.5886	0.8449
2.59	0.8388
2.5914	0.8398
2.5928	0.8413
2.5942	0.8432
2.5956	0.8507
2.597	0.8621
2.5984	0.8666
2.5998	0.8696
2.6012	0.8707
2.6026	0.8657
2.604	0.8631
2.6054	0.8611
2.6068	0.8548
2.6082	0.849
2.6096	0.8495
2.611	0.8548
2.6124	0.8584
2.6138	0.8585
2.6152	0.8604
2.6166	0.8625
2.618	0.8635
2.6194	0.8638
2.6208	0.861
2.6222	0.8533
2.6236	0.848
2.625	0.8496
2.6264	0.8389
2.6278	0.8408
2.6292	0.8427
2.6306	0.8434
2.632	0.8487
2.6334	0.8546
2.6348	0.8587
2.6362	0.8613
2.6376	0.862
2.639	0.862
2.6404	0.859
2.6418	0.8511
2.6432	0.8472
2.6446	0.8451
2.646	0.846
2.6474	0.8541
2.6488	0.8586
2.6502	0.8609
2.6516	0.8588
2.653	0.8582
2.6544	0.855
2.6558	0.8495
2.6572	0.8484
2.6586	0.8456
2.66	0.8467
2.6614	0.8475
2.6628	0.8605
2.6642	0.8826
2.6656	0.8893
2.667	0.8871
2.6684	0.8719
2.6698	0.8544
2.6712	0.8392
2.6726	0.8452
2.674	0.8621
2.6754	0.8712
2.6768	0.8831
2.6782	0.8863
2.6796	0.8862
2.681	0.8844
2.6824	0.8758
2.6838	0.8707
2.6852	0.864
2.6866	0.8583
2.688	0.8539
2.6894	0.853
2.6908	0.8564
2.6922	0.8585
2.6936	0.8597
2.695	0.8633
2.6964	0.8669
2.6978	0.8666
2.6992	0.8638
2.7006	0.8586
2.702	0.8529
2.7034	0.8478
2.7048	0.8463
2.7062	0.8417
2.7076	0.8434
2.709	0.8467
2.7104	0.8532
2.7118	0.8582
2.7132	0.8613
2.7146	0.8631
2.716	0.861
2.7174	0.8573
2.7188	0.8545
2.7202	0.8504
2.7216	0.849
2.723	0.8548
2.7244	0.8597
2.7258	0.8638
2.7272	0.8616
2.7286	0.8595
2.73	0.8567
2.7314	0.8544
2.7328	0.8494
2.7342	0.8457
2.7356	0.8449
2.737	0.8466
2.7384	0.8509
2.7398	0.8585
2.7412	0.8627
2.7426	0.8643
2.744	0.8667
2.7454	0.8692
2.7468	0.8696
2.7482	0.8673
2.7496	0.8655
2.751	0.864
2.7524	0.8632
2.7538	0.864
2.7552	0.8675
2.7566	0.8681
2.758	0.8668
2.7594	0.8668
2.7608	0.8646
2.7622	0.863
2.7636	0.8609
2.765	0.8611
2.7664	0.865
2.7678	0.8676
2.7692	0.8671
2.7706	0.8653
2.772	0.8633
2.7734	0.8616
2.7748	0.8582
2.7762	0.8532
2.7776	0.8509
2.779	0.8494
2.7804	0.8521
2.7818	0.852
2.7832	0.8514
2.7846	0.8503
2.786	0.857
2.7874	0.864
2.7888	0.8675
2.7902	0.8692
2.7916	0.8723
2.793	0.8737
2.7944	0.8725
2.7958	0.867
2.7972	0.8623
2.7986	0.8609
[truncated: 38 more rows]
