# Supplementary material for: Improvement of Peak Integration in Capillary Electrophoresis: Reference Data Set No. 1
Source: Electrophoresis. 2026 Mar 11;47(4):276–94. doi: 10.1002/elps.70077 (PMC13084974; doi:10.1002/elps.70077)
Supplement: Supplementary file 2 — Supporting File 2: elps70077‐sup‐0002‐RawElectropherograms.zip. [file ELPS-47--s002.zip › Raw Electropherograms/com2-type2-sam14-R.csv]

0	0
0.0014	-0.0484
0.0028	-0.0484
0.0042	-0.0484
0.0056	-0.0478
0.007	-0.0344
0.0084	0.0128
0.0098	0.0625
0.0112	0.1029
0.0126	0.1517
0.014	0.2007
0.0154	0.2412
0.0168	0.279
0.0182	0.3108
0.0196	0.3369
0.021	0.3595
0.0224	0.3817
0.0238	0.3992
0.0252	0.4154
0.0266	0.4324
0.028	0.4472
0.0294	0.4634
0.0308	0.4823
0.0322	0.4957
0.0336	0.5069
0.035	0.5211
0.0364	0.5341
0.0378	0.5417
0.0392	0.5509
0.0406	0.5623
0.042	0.5697
0.0434	0.5747
0.0448	0.5811
0.0462	0.5857
0.0476	0.5878
0.049	0.5916
0.0504	0.5972
0.0518	0.5992
0.0532	0.6091
0.0546	0.6192
0.056	0.63
0.0574	0.6379
0.0588	0.6478
0.0602	0.6534
0.0616	0.6591
0.063	0.6656
0.0644	0.6716
0.0658	0.6762
0.0672	0.6822
0.0686	0.6879
0.07	0.6916
0.0714	0.6957
0.0728	0.6971
0.0742	0.6983
0.0756	0.7014
0.077	0.7049
0.0784	0.7058
0.0798	0.7062
0.0812	0.7099
0.0826	0.7113
0.084	0.7087
0.0854	0.7055
0.0868	0.7047
0.0882	0.7033
0.0896	0.7047
0.091	0.7083
0.0924	0.7102
0.0938	0.7088
0.0952	0.7084
0.0966	0.7101
0.098	0.7086
0.0994	0.7087
0.1008	0.7136
0.1022	0.7177
0.1036	0.7201
0.105	0.7208
0.1064	0.7193
0.1078	0.7168
0.1092	0.7161
0.1106	0.7208
0.112	0.723
0.1134	0.7263
0.1148	0.732
0.1162	0.7353
0.1176	0.7339
0.119	0.7294
0.1204	0.723
0.1218	0.7186
0.1232	0.7208
0.1246	0.7256
0.126	0.7254
0.1274	0.7221
0.1288	0.7243
0.1302	0.7243
0.1316	0.7206
0.133	0.7155
0.1344	0.7095
0.1358	0.7057
0.1372	0.7046
0.1386	0.7055
0.14	0.7
0.1414	0.6939
0.1428	0.6915
0.1442	0.6905
0.1456	0.6842
0.147	0.6749
0.1484	0.6624
0.1498	0.6447
0.1512	0.6326
0.1526	0.6235
0.154	0.6115
0.1554	0.5986
0.1568	0.5876
0.1582	0.5774
0.1596	0.5686
0.161	0.5515
0.1624	0.5383
0.1638	0.5227
0.1652	0.5085
0.1666	0.5016
0.168	0.4976
0.1694	0.4968
0.1708	0.4954
0.1722	0.4898
0.1736	0.4819
0.175	0.4736
0.1764	0.4651
0.1778	0.4556
0.1792	0.4463
0.1806	0.4378
0.182	0.4327
0.1834	0.4287
0.1848	0.4271
0.1862	0.4228
0.1876	0.4117
0.189	0.4117
0.1904	0.4163
0.1918	0.4232
0.1932	0.4313
0.1946	0.4374
0.196	0.4187
0.1974	0.4981
0.1988	0.7965
0.2002	1.0649
0.2016	1.0196
0.203	0.7927
0.2044	0.6643
0.2058	0.7006
0.2072	0.6969
0.2086	0.7034
0.21	0.7064
0.2114	0.697
0.2128	0.6898
0.2142	0.6993
0.2156	0.7031
0.217	0.7028
0.2184	0.7001
0.2198	0.6966
0.2212	0.6919
0.2226	0.6829
0.224	0.6792
0.2254	0.6769
0.2268	0.6733
0.2282	0.673
0.2296	0.6736
0.231	0.6786
0.2324	0.6823
0.2338	0.6824
0.2352	0.6864
0.2366	0.6855
0.238	0.6891
0.2394	0.6937
0.2408	0.6894
0.2422	0.69
0.2436	0.6877
0.245	0.6865
0.2464	0.69
0.2478	0.6874
0.2492	0.6838
0.2506	0.6838
0.252	0.6855
0.2534	0.6859
0.2548	0.6842
0.2562	0.6835
0.2576	0.6819
0.259	0.6763
0.2604	0.6749
0.2618	0.6771
0.2632	0.6733
0.2646	0.674
0.266	0.6775
0.2674	0.6754
0.2688	0.6746
0.2702	0.6729
0.2716	0.672
0.273	0.6698
0.2744	0.6691
0.2758	0.674
0.2772	0.6785
0.2786	0.6802
0.28	0.6823
0.2814	0.6862
0.2828	0.6891
0.2842	0.6873
0.2856	0.6879
0.287	0.6935
0.2884	0.6969
0.2898	0.7007
0.2912	0.7065
0.2926	0.7073
0.294	0.7085
0.2954	0.711
0.2968	0.7113
0.2982	0.7018
0.2996	0.6956
0.301	0.6925
0.3024	0.691
0.3038	0.6906
0.3052	0.6918
0.3066	0.6945
0.308	0.6974
0.3094	0.7001
0.3108	0.6999
0.3122	0.6965
0.3136	0.6886
0.315	0.6856
0.3164	0.6825
0.3178	0.681
0.3192	0.6809
0.3206	0.6814
0.322	0.6846
0.3234	0.6855
0.3248	0.6874
0.3262	0.687
0.3276	0.6863
0.329	0.6839
0.3304	0.6827
0.3318	0.6824
0.3332	0.6807
0.3346	0.6792
0.336	0.6799
0.3374	0.6826
0.3388	0.6824
0.3402	0.6856
0.3416	0.6856
0.343	0.6912
0.3444	0.6915
0.3458	0.6947
0.3472	0.6938
0.3486	0.6965
0.35	0.701
0.3514	0.7078
0.3528	0.7111
0.3542	0.7113
0.3556	0.7098
0.357	0.7088
0.3584	0.7086
0.3598	0.7068
0.3612	0.7021
0.3626	0.7002
0.364	0.7064
0.3654	0.7094
0.3668	0.7117
0.3682	0.713
0.3696	0.7171
0.371	0.7237
0.3724	0.7269
0.3738	0.7309
0.3752	0.7277
0.3766	0.7212
0.378	0.7189
0.3794	0.7172
0.3808	0.7152
0.3822	0.7139
0.3836	0.7165
0.385	0.718
0.3864	0.7135
0.3878	0.7092
0.3892	0.7063
0.3906	0.6984
0.392	0.6941
0.3934	0.6924
0.3948	0.6899
0.3962	0.6908
0.3976	0.6919
0.399	0.6957
0.4004	0.6959
0.4018	0.6952
0.4032	0.692
0.4046	0.6865
0.406	0.6807
0.4074	0.6771
0.4088	0.6716
0.4102	0.669
0.4116	0.6733
0.413	0.682
0.4144	0.6911
0.4158	0.6975
0.4172	0.7015
0.4186	0.6962
0.42	0.6926
0.4214	0.6862
0.4228	0.6814
0.4242	0.6738
0.4256	0.6719
0.427	0.6728
0.4284	0.6754
0.4298	0.6788
0.4312	0.6823
0.4326	0.6819
0.434	0.679
0.4354	0.6774
0.4368	0.679
0.4382	0.6818
0.4396	0.6843
0.441	0.6865
0.4424	0.6882
0.4438	0.6896
0.4452	0.6847
0.4466	0.6828
0.448	0.6927
0.4494	0.6995
0.4508	0.6986
0.4522	0.6852
0.4536	0.6898
0.455	0.7204
0.4564	0.6814
0.4578	0.3268
0.4592	-0.4319
0.4606	-1.2787
0.462	-1.8196
0.4634	-1.9878
0.4648	-1.9876
0.4662	-1.9828
0.4676	-1.9894
0.469	-1.9923
0.4704	-1.9905
0.4718	-1.9882
0.4732	-1.9906
0.4746	-1.9995
0.476	-1.996
0.4774	-1.9944
0.4788	-1.9954
0.4802	-1.992
0.4816	-1.9932
0.483	-1.9913
0.4844	-1.9888
0.4858	-1.9826
0.4872	-1.979
0.4886	-1.9781
0.49	-1.9779
0.4914	-1.9784
0.4928	-1.9804
0.4942	-1.9849
0.4956	-1.99
0.497	-1.9956
0.4984	-1.9934
0.4998	-1.9914
0.5012	-1.9903
0.5026	-1.9937
0.504	-1.9938
0.5054	-1.9891
0.5068	-1.9727
0.5082	-1.9473
0.5096	-1.9128
0.511	-1.8657
0.5124	-1.8089
0.5138	-1.7419
0.5152	-1.6685
0.5166	-1.5977
0.518	-1.5276
0.5194	-1.4537
0.5208	-1.3789
0.5222	-1.3015
0.5236	-1.2232
0.525	-1.1461
0.5264	-1.0673
0.5278	-0.9854
0.5292	-0.8915
0.5306	-0.8072
0.532	-0.7258
0.5334	-0.6415
0.5348	-0.5579
0.5362	-0.4748
0.5376	-0.386
0.539	-0.3031
0.5404	-0.2195
0.5418	-0.1295
0.5432	-0.0354
0.5446	0.0577
0.546	0.1491
0.5474	0.2448
0.5488	0.3419
0.5502	0.4386
0.5516	0.5365
0.553	0.633
0.5544	0.725
0.5558	0.8235
0.5572	0.9229
0.5586	1.0195
0.56	1.1184
0.5614	1.2189
0.5628	1.3225
0.5642	1.4257
0.5656	1.5263
0.567	1.6222
0.5684	1.7154
0.5698	1.8083
0.5712	1.901
0.5726	1.9934
0.574	2.081
0.5754	2.1608
0.5768	2.2349
0.5782	2.3018
0.5796	2.3587
0.581	2.4008
0.5824	2.4329
0.5838	2.4624
0.5852	2.4863
0.5866	2.5081
0.588	2.5273
0.5894	2.5356
0.5908	2.537
0.5922	2.5393
0.5936	2.5421
0.595	2.5406
0.5964	2.5395
0.5978	2.5425
0.5992	2.5463
0.6006	2.5501
0.602	2.5538
0.6034	2.5569
0.6048	2.5585
0.6062	2.5615
0.6076	2.5667
0.609	2.5726
0.6104	2.5759
0.6118	2.5886
0.6132	2.603
0.6146	2.6287
0.616	2.6584
0.6174	2.6924
0.6188	2.7303
0.6202	2.7647
0.6216	2.7921
0.623	2.8118
0.6244	2.8225
0.6258	2.8304
0.6272	2.8403
0.6286	2.8498
0.63	2.8665
0.6314	2.8855
0.6328	2.9151
0.6342	2.9361
0.6356	2.9631
0.637	3.0037
0.6384	3.0392
0.6398	3.0779
0.6412	3.1241
0.6426	3.1567
0.644	3.0921
0.6454	2.8173
0.6468	2.2818
0.6482	1.6151
0.6496	1.0814
0.651	0.8411
0.6524	0.8125
0.6538	0.8282
0.6552	0.8282
0.6566	0.8276
0.658	0.8255
0.6594	0.8281
0.6608	0.8382
0.6622	0.8342
0.6636	0.8289
0.665	0.8302
0.6664	0.8275
0.6678	0.8256
0.6692	0.826
0.6706	0.8267
0.672	0.8263
0.6734	0.8232
0.6748	0.8213
0.6762	0.8253
0.6776	0.8318
0.679	0.8344
0.6804	0.8339
0.6818	0.8323
0.6832	0.8305
0.6846	0.8286
0.686	0.8273
0.6874	0.8245
0.6888	0.8272
0.6902	0.8328
0.6916	0.839
0.693	0.8425
0.6944	0.8415
0.6958	0.8403
0.6972	0.8396
0.6986	0.8392
0.7	0.8383
0.7014	0.8335
0.7028	0.8314
0.7042	0.8312
0.7056	0.8251
0.707	0.821
0.7084	0.8174
0.7098	0.8147
0.7112	0.8134
0.7126	0.8131
0.714	0.8113
0.7154	0.8106
0.7168	0.8077
0.7182	0.8049
0.7196	0.8031
0.721	0.8046
0.7224	0.8107
0.7238	0.8128
0.7252	0.8121
0.7266	0.8106
0.728	0.8101
0.7294	0.8095
0.7308	0.8066
0.7322	0.8048
0.7336	0.8072
0.735	0.812
0.7364	0.814
0.7378	0.8148
0.7392	0.8124
0.7406	0.815
0.742	0.8155
0.7434	0.8147
0.7448	0.8128
0.7462	0.8129
0.7476	0.813
0.749	0.8146
0.7504	0.8192
0.7518	0.8205
0.7532	0.8204
0.7546	0.8207
0.756	0.8176
0.7574	0.8108
0.7588	0.8048
0.7602	0.8019
0.7616	0.7979
0.763	0.7923
0.7644	0.7941
0.7658	0.7971
0.7672	0.8025
0.7686	0.8074
0.77	0.8125
0.7714	0.8201
0.7728	0.8282
0.7742	0.843
0.7756	0.8562
0.777	0.8679
0.7784	0.8827
0.7798	0.8963
0.7812	0.9109
0.7826	0.926
0.784	0.9372
0.7854	0.9493
0.7868	0.9621
0.7882	0.9742
0.7896	0.9929
0.791	1.0078
0.7924	1.0267
0.7938	1.0434
0.7952	1.0611
0.7966	1.0765
0.798	1.0908
0.7994	1.1002
0.8008	1.1094
0.8022	1.1211
0.8036	1.1358
0.805	1.1501
0.8064	1.1702
0.8078	1.1959
0.8092	1.2189
0.8106	1.2417
0.812	1.2664
0.8134	1.2712
0.8148	1.2352
0.8162	1.1715
0.8176	1.0959
0.819	1.024
0.8204	0.9527
0.8218	0.8966
0.8232	0.8571
0.8246	0.8301
0.826	0.8174
0.8274	0.8141
0.8288	0.8142
0.8302	0.8139
0.8316	0.8117
0.833	0.8082
0.8344	0.8021
0.8358	0.7937
0.8372	0.7851
0.8386	0.7764
0.84	0.7724
0.8414	0.7732
0.8428	0.7757
0.8442	0.7775
0.8456	0.775
0.847	0.7735
0.8484	0.7776
0.8498	0.7777
0.8512	0.7765
0.8526	0.7778
0.854	0.7774
0.8554	0.7751
0.8568	0.7711
0.8582	0.7676
0.8596	0.7654
0.861	0.7629
0.8624	0.7632
0.8638	0.7682
0.8652	0.7727
0.8666	0.7783
0.868	0.784
0.8694	0.78
0.8708	0.7796
0.8722	0.7802
0.8736	0.7825
0.875	0.7814
0.8764	0.7803
0.8778	0.7841
0.8792	0.788
0.8806	0.7896
0.882	0.7915
0.8834	0.7862
0.8848	0.7799
0.8862	0.7766
0.8876	0.7747
0.889	0.7749
0.8904	0.7773
0.8918	0.7835
0.8932	0.7919
0.8946	0.7962
0.896	0.8003
0.8974	0.8033
0.8988	0.8015
0.9002	0.8006
0.9016	0.7978
0.903	0.7997
0.9044	0.8056
0.9058	0.8116
0.9072	0.8205
0.9086	0.8296
0.91	0.8394
0.9114	0.8504
0.9128	0.8592
0.9142	0.8673
0.9156	0.8754
0.917	0.8804
0.9184	0.8831
0.9198	0.8824
0.9212	0.8782
0.9226	0.8698
0.924	0.8615
0.9254	0.8513
0.9268	0.8368
0.9282	0.8241
0.9296	0.8167
0.931	0.8111
0.9324	0.8094
0.9338	0.81
0.9352	0.8113
0.9366	0.8139
0.938	0.8155
0.9394	0.8155
0.9408	0.8141
0.9422	0.8124
0.9436	0.8133
0.945	0.8153
0.9464	0.8167
0.9478	0.817
0.9492	0.8166
0.9506	0.8146
0.952	0.8149
0.9534	0.815
0.9548	0.8147
0.9562	0.8173
0.9576	0.8229
0.959	0.8311
0.9604	0.8373
0.9618	0.8371
0.9632	0.8369
0.9646	0.8366
0.966	0.8278
0.9674	0.8169
0.9688	0.8122
0.9702	0.8182
0.9716	0.8482
0.973	0.906
0.9744	1.0216
0.9758	1.2444
0.9772	1.6344
0.9786	2.222
0.98	2.979
0.9814	3.8956
0.9828	4.9392
0.9842	6.0804
0.9856	7.2311
0.987	8.3533
0.9884	9.4783
0.9898	10.6071
0.9912	11.6949
0.9926	12.7111
0.994	13.6956
0.9954	14.6784
0.9968	15.6248
0.9982	16.4536
0.9996	16.9016
1.001	16.5327
1.0024	15.0512
1.0038	12.566
1.0052	9.4809
1.0066	6.3071
1.008	3.7733
1.0094	2.3179
1.0108	1.8067
1.0122	1.6751
1.0136	1.6156
1.015	1.5287
1.0164	1.4188
1.0178	1.2791
1.0192	1.1343
1.0206	1.0145
1.022	0.9263
1.0234	0.8821
1.0248	0.8646
1.0262	0.8488
1.0276	0.8417
1.029	0.8447
1.0304	0.85
1.0318	0.846
1.0332	0.8457
1.0346	0.864
1.036	0.8555
1.0374	0.844
1.0388	0.8359
1.0402	0.8361
1.0416	0.8268
1.043	0.8268
1.0444	0.8345
1.0458	0.8368
1.0472	0.8393
1.0486	0.8413
1.05	0.8396
1.0514	0.841
1.0528	0.8392
1.0542	0.8382
1.0556	0.8407
1.057	0.8339
1.0584	0.8261
1.0598	0.8322
1.0612	0.8327
1.0626	0.8262
1.064	0.825
1.0654	0.8434
1.0668	0.839
1.0682	0.832
1.0696	0.8359
1.071	0.8359
1.0724	0.8302
1.0738	0.8264
1.0752	0.8264
1.0766	0.8294
1.078	0.8323
1.0794	0.833
1.0808	0.8365
1.0822	0.8434
1.0836	0.8523
1.085	0.8623
1.0864	0.8721
1.0878	0.8797
1.0892	0.8921
1.0906	0.9079
1.092	0.9278
1.0934	0.9462
1.0948	0.965
1.0962	0.9826
1.0976	0.9952
1.099	1.0028
1.1004	1.0068
1.1018	1.0042
1.1032	0.9941
1.1046	0.9826
1.106	0.9699
1.1074	0.9548
1.1088	0.9379
1.1102	0.9221
1.1116	0.9079
1.113	0.8953
1.1144	0.8846
1.1158	0.8773
1.1172	0.8698
1.1186	0.8644
1.12	0.8607
1.1214	0.8561
1.1228	0.8505
1.1242	0.8497
1.1256	0.856
1.127	0.864
1.1284	0.8696
1.1298	0.8773
1.1312	0.8902
1.1326	0.9003
1.134	0.9081
1.1354	0.9152
1.1368	0.9184
1.1382	0.923
1.1396	0.9329
1.141	0.9414
1.1424	0.9433
1.1438	0.9477
1.1452	0.951
1.1466	0.9526
1.148	0.9484
1.1494	0.9427
1.1508	0.9335
1.1522	0.9227
1.1536	0.9152
1.155	0.9095
1.1564	0.9065
1.1578	0.9046
1.1592	0.9018
1.1606	0.9001
1.162	0.9054
1.1634	0.9058
1.1648	0.9058
1.1662	0.9017
1.1676	0.8949
1.169	0.8874
1.1704	0.8832
1.1718	0.8816
1.1732	0.8788
1.1746	0.8822
1.176	0.891
1.1774	0.9012
1.1788	0.9071
1.1802	0.9067
1.1816	0.9024
1.183	0.8956
1.1844	0.8904
1.1858	0.8849
1.1872	0.8809
1.1886	0.8776
1.19	0.8779
1.1914	0.8783
1.1928	0.878
1.1942	0.873
1.1956	0.8749
1.197	0.8768
1.1984	0.878
1.1998	0.8768
1.2012	0.8731
1.2026	0.8696
1.204	0.8686
1.2054	0.8685
1.2068	0.8652
1.2082	0.8597
1.2096	0.8566
1.211	0.8542
1.2124	0.8516
1.2138	0.8515
1.2152	0.8508
1.2166	0.8535
1.218	0.8612
1.2194	0.876
1.2208	0.8923
1.2222	0.9052
1.2236	0.9154
1.225	0.923
1.2264	0.9327
1.2278	0.938
1.2292	0.9398
1.2306	0.9419
1.232	0.9463
1.2334	0.9556
1.2348	0.9685
1.2362	0.9799
1.2376	0.9868
1.239	0.9949
1.2404	1.0054
1.2418	1.0085
1.2432	1.0076
1.2446	1.0126
1.246	1.015
1.2474	1.0215
1.2488	1.0251
1.2502	1.0258
1.2516	1.0252
1.253	1.0259
1.2544	1.0319
1.2558	1.0354
1.2572	1.0349
1.2586	1.0367
1.26	1.0399
1.2614	1.0419
1.2628	1.0419
1.2642	1.0335
1.2656	1.0193
1.267	1.0071
1.2684	0.9942
1.2698	0.9837
1.2712	0.9704
1.2726	0.9603
1.274	0.9498
1.2754	0.9433
1.2768	0.9404
1.2782	0.9357
1.2796	0.9297
1.281	0.928
1.2824	0.9295
1.2838	0.9352
1.2852	0.9432
1.2866	0.9534
1.288	0.9689
1.2894	0.9841
1.2908	1.0017
1.2922	1.0187
1.2936	1.0354
1.295	1.0565
1.2964	1.0804
1.2978	1.1072
1.2992	1.1367
1.3006	1.1638
1.302	1.1907
1.3034	1.2118
1.3048	1.2298
1.3062	1.2396
1.3076	1.2435
1.309	1.2433
1.3104	1.236
1.3118	1.2171
1.3132	1.1897
1.3146	1.1607
1.316	1.1273
1.3174	1.0917
1.3188	1.0604
1.3202	1.0388
1.3216	1.0228
1.323	1.0141
1.3244	1.0095
1.3258	1.0025
1.3272	0.9926
1.3286	0.9867
1.33	0.9808
1.3314	0.976
1.3328	0.9736
1.3342	0.9705
1.3356	0.9694
1.337	0.9703
1.3384	0.9709
1.3398	0.9722
1.3412	0.9748
1.3426	0.9762
1.344	0.9734
1.3454	0.9771
1.3468	0.9848
1.3482	0.9905
1.3496	0.9903
1.351	0.9909
1.3524	0.9915
1.3538	0.9904
1.3552	0.9916
1.3566	0.9914
1.358	0.9832
1.3594	0.9802
1.3608	0.9818
1.3622	0.9792
1.3636	0.9714
1.365	0.964
1.3664	0.9609
1.3678	0.9607
1.3692	0.9614
1.3706	0.9617
1.372	0.9627
1.3734	0.9645
1.3748	0.9657
1.3762	0.9637
1.3776	0.9587
1.379	0.9514
1.3804	0.9436
1.3818	0.9398
1.3832	0.9395
1.3846	0.9406
1.386	0.9421
1.3874	0.948
1.3888	0.956
1.3902	0.9621
1.3916	0.9728
1.393	0.9888
1.3944	1.002
1.3958	1.0191
1.3972	1.0394
1.3986	1.06
1.4	1.0748
1.4014	1.0822
1.4028	1.0917
1.4042	1.0946
1.4056	1.0925
1.407	1.0954
1.4084	1.0937
1.4098	1.0942
1.4112	1.0852
1.4126	1.0742
1.414	1.0626
1.4154	1.0351
1.4168	1.005
1.4182	0.9979
1.4196	1.0139
1.421	1.0256
1.4224	1.0142
1.4238	1.02
1.4252	1.0334
1.4266	1.0435
1.428	1.0515
1.4294	1.0566
1.4308	1.0575
1.4322	1.056
1.4336	1.0495
1.435	1.0371
1.4364	1.0214
1.4378	1.002
1.4392	0.9909
1.4406	0.9717
1.442	0.9591
1.4434	0.9614
1.4448	0.9575
1.4462	0.9505
1.4476	0.9438
1.449	0.9274
1.4504	0.92
1.4518	0.9093
1.4532	0.9286
1.4546	0.937
1.456	0.9394
1.4574	0.9468
1.4588	0.9434
1.4602	0.9419
1.4616	0.9372
1.463	0.9355
1.4644	0.9363
1.4658	0.9409
1.4672	0.9466
1.4686	0.9506
1.47	0.9544
1.4714	0.9597
1.4728	0.9647
1.4742	0.9672
1.4756	0.9685
1.477	0.9674
1.4784	0.9711
1.4798	0.9728
1.4812	0.9718
1.4826	0.9712
1.484	0.9723
1.4854	0.9773
1.4868	0.9821
1.4882	0.987
1.4896	0.9897
1.491	0.9927
1.4924	0.9982
1.4938	1.0011
1.4952	1.0012
1.4966	0.9996
1.498	0.9953
1.4994	0.9913
1.5008	0.9872
1.5022	0.9797
1.5036	0.976
1.505	0.9733
1.5064	0.9704
1.5078	0.9657
1.5092	0.9639
1.5106	0.9599
1.512	0.9538
1.5134	0.9429
1.5148	0.9323
1.5162	0.922
1.5176	0.9137
1.519	0.9085
1.5204	0.9065
1.5218	0.9039
1.5232	0.9019
1.5246	0.9021
1.526	0.9028
1.5274	0.9031
1.5288	0.8958
1.5302	0.8909
1.5316	0.8899
1.533	0.89
1.5344	0.8921
1.5358	0.8942
1.5372	0.8943
1.5386	0.895
1.54	0.8946
1.5414	0.8933
1.5428	0.8908
1.5442	0.889
1.5456	0.8915
1.547	0.8971
1.5484	0.9018
1.5498	0.9058
1.5512	0.9085
1.5526	0.9068
1.554	0.9008
1.5554	0.8928
1.5568	0.8868
1.5582	0.8851
1.5596	0.8855
1.561	0.8918
1.5624	0.8924
1.5638	0.8957
1.5652	0.9029
1.5666	0.9055
1.568	0.9066
1.5694	0.9082
1.5708	0.9101
1.5722	0.9127
1.5736	0.9151
1.575	0.9179
1.5764	0.9202
1.5778	0.9234
1.5792	0.9322
1.5806	0.9449
1.582	0.9589
1.5834	0.9709
1.5848	0.9791
1.5862	0.9849
1.5876	0.9898
1.589	0.9937
1.5904	0.9977
1.5918	1.0023
1.5932	1.0025
1.5946	1.0018
1.596	0.9999
1.5974	0.996
1.5988	0.9901
1.6002	0.9778
1.6016	0.9658
1.603	0.9605
1.6044	0.9603
1.6058	0.9648
1.6072	0.9689
1.6086	0.9712
1.61	0.977
1.6114	0.9853
1.6128	0.9829
1.6142	0.9877
1.6156	0.9991
1.617	1.0165
1.6184	1.0452
1.6198	1.0865
1.6212	1.1342
1.6226	1.1955
1.624	1.3237
1.6254	1.5956
1.6268	2.1351
1.6282	3.0678
1.6296	4.479
1.631	6.4022
1.6324	8.7821
1.6338	11.4912
1.6352	14.4223
1.6366	17.4981
1.638	20.5691
1.6394	23.3049
1.6408	25.4067
1.6422	26.7027
1.6436	27.1841
1.645	26.9399
1.6464	26.1146
1.6478	24.8197
1.6492	23.1729
1.6506	21.297
1.652	19.2974
1.6534	17.2536
1.6548	15.2353
1.6562	13.3186
1.6576	11.5451
1.659	9.922
1.6604	8.4776
1.6618	7.2181
1.6632	6.1463
1.6646	5.2137
1.666	4.4263
1.6674	3.7756
1.6688	3.2379
1.6702	2.8033
1.6716	2.4558
1.673	2.1834
1.6744	1.9684
1.6758	1.8056
1.6772	1.6769
1.6786	1.576
1.68	1.5049
1.6814	1.4462
1.6828	1.3959
1.6842	1.3666
1.6856	1.349
1.687	1.3222
1.6884	1.2746
1.6898	1.259
1.6912	1.2763
1.6926	1.2899
1.694	1.3099
1.6954	1.3435
1.6968	1.3812
1.6982	1.4297
1.6996	1.4851
1.701	1.5504
1.7024	1.6248
1.7038	1.7093
1.7052	1.7946
1.7066	1.8807
1.708	1.9726
1.7094	2.0655
1.7108	2.1541
1.7122	2.2374
1.7136	2.3104
1.715	2.3682
1.7164	2.4072
1.7178	2.4266
1.7192	2.4203
1.7206	2.3927
1.722	2.3466
1.7234	2.2811
1.7248	2.2008
1.7262	2.112
1.7276	2.0177
1.729	1.9243
1.7304	1.8341
1.7318	1.7489
1.7332	1.6681
1.7346	1.5995
1.736	1.545
1.7374	1.4927
1.7388	1.4429
1.7402	1.4019
1.7416	1.3665
1.743	1.3323
1.7444	1.2971
1.7458	1.266
1.7472	1.2349
1.7486	1.2009
1.75	1.1782
1.7514	1.1575
1.7528	1.1376
1.7542	1.1203
1.7556	1.1058
1.757	1.0898
1.7584	1.0718
1.7598	1.0574
1.7612	1.0459
1.7626	1.032
1.764	1.0192
1.7654	1.0136
1.7668	1.01
1.7682	1.0059
1.7696	0.9987
1.771	0.9902
1.7724	0.9779
1.7738	0.9664
1.7752	0.9617
1.7766	0.9554
1.778	0.9503
1.7794	0.9496
1.7808	0.9501
1.7822	0.9539
1.7836	0.9618
1.785	0.9716
1.7864	0.9821
1.7878	0.9977
1.7892	1.0254
1.7906	1.0638
1.792	1.11
1.7934	1.1716
1.7948	1.2447
1.7962	1.3284
1.7976	1.4249
1.799	1.5217
1.8004	1.6215
1.8018	1.7159
1.8032	1.8089
1.8046	1.8972
1.806	1.9654
1.8074	2.0188
1.8088	2.0546
1.8102	2.0656
1.8116	2.0508
1.813	2.0149
1.8144	1.9602
1.8158	1.8833
1.8172	1.7916
1.8186	1.7002
1.82	1.6054
1.8214	1.5094
1.8228	1.4254
1.8242	1.3482
1.8256	1.2805
1.827	1.2277
1.8284	1.1861
1.8298	1.155
1.8312	1.1252
1.8326	1.103
1.834	1.0864
1.8354	1.0713
1.8368	1.0546
1.8382	1.0361
1.8396	1.0199
1.841	1.0089
1.8424	1.0024
1.8438	0.9976
1.8452	0.9894
1.8466	0.9791
1.848	0.9739
1.8494	0.9736
1.8508	0.9723
1.8522	0.9648
1.8536	0.9587
1.855	0.9559
1.8564	0.9559
1.8578	0.9554
1.8592	0.9495
1.8606	0.9462
1.862	0.9484
1.8634	0.9488
1.8648	0.9493
1.8662	0.9475
1.8676	0.9401
1.869	0.9333
1.8704	0.9298
1.8718	0.9285
1.8732	0.9281
1.8746	0.9289
1.876	0.9361
1.8774	0.9409
1.8788	0.9418
1.8802	0.947
1.8816	0.9502
1.883	0.9526
1.8844	0.9563
1.8858	0.9566
1.8872	0.9533
1.8886	0.9508
1.89	0.95
1.8914	0.9461
1.8928	0.9407
1.8942	0.9379
1.8956	0.9369
1.897	0.9367
1.8984	0.9368
1.8998	0.9376
1.9012	0.939
1.9026	0.9421
1.904	0.9446
1.9054	0.9485
1.9068	0.9484
1.9082	0.9496
1.9096	0.9539
1.911	0.9571
1.9124	0.9573
1.9138	0.9578
1.9152	0.958
1.9166	0.9572
1.918	0.9527
1.9194	0.9487
1.9208	0.9463
1.9222	0.9442
1.9236	0.9475
1.925	0.9529
1.9264	0.9595
1.9278	0.9618
1.9292	0.9663
1.9306	0.9649
1.932	0.9647
1.9334	0.9645
1.9348	0.9643
1.9362	0.9599
1.9376	0.9607
1.939	0.9551
1.9404	0.9534
1.9418	0.9497
1.9432	0.9456
1.9446	0.9457
1.946	0.9495
1.9474	0.9537
1.9488	0.9568
1.9502	0.9599
1.9516	0.9603
1.953	0.9596
1.9544	0.9485
1.9558	0.9394
1.9572	0.9291
1.9586	0.9243
1.96	0.9251
1.9614	0.9235
1.9628	0.9236
1.9642	0.927
1.9656	0.9312
1.967	0.9329
1.9684	0.9313
1.9698	0.9297
1.9712	0.9268
1.9726	0.924
1.974	0.922
1.9754	0.9166
1.9768	0.9112
1.9782	0.9083
1.9796	0.9065
1.981	0.907
1.9824	0.9059
1.9838	0.9098
1.9852	0.9129
1.9866	0.9117
1.988	0.9139
1.9894	0.914
1.9908	0.9161
1.9922	0.9192
1.9936	0.9225
1.995	0.9255
1.9964	0.9254
1.9978	0.9264
1.9992	0.9285
2.0006	0.9262
2.002	0.9215
2.0034	0.9192
2.0048	0.9197
2.0062	0.9202
2.0076	0.9196
2.009	0.922
2.0104	0.9254
2.0118	0.9291
2.0132	0.9341
2.0146	0.9315
2.016	0.9323
2.0174	0.9335
2.0188	0.9373
2.0202	0.9334
2.0216	0.9364
2.023	0.9416
2.0244	0.9283
2.0258	0.9186
2.0272	0.9315
2.0286	0.944
2.03	0.9411
2.0314	0.9233
2.0328	0.9232
2.0342	0.9308
2.0356	0.928
2.037	0.9287
2.0384	0.9269
2.0398	0.9257
2.0412	0.9206
2.0426	0.9179
2.044	0.9134
2.0454	0.9092
2.0468	0.9129
2.0482	0.915
2.0496	0.916
2.051	0.9201
2.0524	0.9221
2.0538	0.9232
2.0552	0.9289
2.0566	0.9338
2.058	0.9351
2.0594	0.9391
2.0608	0.9456
2.0622	0.9486
2.0636	0.9497
2.065	0.9564
2.0664	0.9645
2.0678	0.9641
2.0692	0.9598
2.0706	0.9602
2.072	0.96
2.0734	0.9657
2.0748	0.9716
2.0762	0.9759
2.0776	0.9838
2.079	0.9927
2.0804	0.9996
2.0818	1.0039
2.0832	1.002
2.0846	1.0033
2.086	1.0095
2.0874	1.0157
2.0888	1.0239
2.0902	1.0287
2.0916	1.0317
2.093	1.0348
2.0944	1.0364
2.0958	1.038
2.0972	1.0398
2.0986	1.0419
2.1	1.0438
2.1014	1.0445
2.1028	1.0465
2.1042	1.0493
2.1056	1.0491
2.107	1.0483
2.1084	1.052
2.1098	1.0568
2.1112	1.0571
2.1126	1.0569
2.114	1.0524
2.1154	1.0459
2.1168	1.0381
2.1182	1.0304
2.1196	1.027
2.121	1.025
2.1224	1.0293
2.1238	1.0344
2.1252	1.0371
2.1266	1.0402
2.128	1.0411
2.1294	1.0382
2.1308	1.035
2.1322	1.0312
2.1336	1.0271
2.135	1.0294
2.1364	1.0347
2.1378	1.0361
2.1392	1.0375
2.1406	1.0402
2.142	1.0382
2.1434	1.037
2.1448	1.0371
2.1462	1.0402
2.1476	1.0402
2.149	1.039
2.1504	1.0393
2.1518	1.035
2.1532	1.03
2.1546	1.0277
2.156	1.0242
2.1574	1.0202
2.1588	1.0194
2.1602	1.0224
2.1616	1.0274
2.163	1.0301
2.1644	1.0298
2.1658	1.0267
2.1672	1.0218
2.1686	1.0178
2.17	1.0196
2.1714	1.0156
2.1728	1.0093
2.1742	1.008
2.1756	1.0083
2.177	1.0073
2.1784	1.0088
2.1798	1.0094
2.1812	1.008
2.1826	1.0099
2.184	1.0135
2.1854	1.0141
2.1868	1.0116
2.1882	1.0086
2.1896	1.0072
2.191	1.0008
2.1924	0.9936
2.1938	0.9869
2.1952	0.9838
2.1966	0.9863
2.198	0.9877
2.1994	0.9901
2.2008	0.9923
2.2022	0.995
2.2036	1.0005
2.205	1.0009
2.2064	0.9955
2.2078	0.9911
2.2092	0.9882
2.2106	0.9878
2.212	0.9891
2.2134	0.9891
2.2148	0.9899
2.2162	0.9919
2.2176	0.9987
2.219	1.0026
2.2204	1.0039
2.2218	0.9981
2.2232	0.9928
2.2246	0.9847
2.226	0.9794
2.2274	0.9735
2.2288	0.9675
2.2302	0.9648
2.2316	0.9664
2.233	0.9673
2.2344	0.9675
2.2358	0.9664
2.2372	0.965
2.2386	0.9644
2.24	0.9615
2.2414	0.9564
2.2428	0.9532
2.2442	0.9516
2.2456	0.9475
2.247	0.9423
2.2484	0.9368
2.2498	0.9341
2.2512	0.9321
2.2526	0.9295
2.254	0.9295
2.2554	0.9271
2.2568	0.9291
2.2582	0.9307
2.2596	0.9276
2.261	0.9248
2.2624	0.9252
2.2638	0.9257
2.2652	0.9235
2.2666	0.9206
2.268	0.918
2.2694	0.9128
2.2708	0.9084
2.2722	0.9094
2.2736	0.9054
2.275	0.9039
2.2764	0.9018
2.2778	0.901
2.2792	0.8995
2.2806	0.8865
2.282	0.8924
2.2834	0.8936
2.2848	0.9008
2.2862	0.9095
2.2876	0.9138
2.289	0.9154
2.2904	0.9152
2.2918	0.9151
2.2932	0.9149
2.2946	0.9159
2.296	0.9229
2.2974	0.9298
2.2988	0.9291
2.3002	0.9252
2.3016	0.922
2.303	0.9205
2.3044	0.9184
2.3058	0.9193
2.3072	0.9169
2.3086	0.9161
2.31	0.9179
2.3114	0.9237
2.3128	0.9271
2.3142	0.9254
2.3156	0.9241
2.317	0.9239
2.3184	0.9225
2.3198	0.9203
2.3212	0.9163
2.3226	0.9117
2.324	0.9074
2.3254	0.9067
2.3268	0.9069
2.3282	0.9058
2.3296	0.9064
2.331	0.9091
2.3324	0.9072
2.3338	0.9082
2.3352	0.9108
2.3366	0.9095
2.338	0.9039
2.3394	0.9003
2.3408	0.8974
2.3422	0.8939
2.3436	0.8924
2.345	0.8951
2.3464	0.8991
2.3478	0.9007
2.3492	0.9073
2.3506	0.9085
2.352	0.9052
2.3534	0.9014
2.3548	0.9005
2.3562	0.8949
2.3576	0.8955
2.359	0.8959
2.3604	0.9011
2.3618	0.9041
2.3632	0.9069
2.3646	0.9079
2.366	0.9056
2.3674	0.9008
2.3688	0.897
2.3702	0.8946
2.3716	0.8958
2.373	0.9
2.3744	0.899
2.3758	0.9016
2.3772	0.9006
2.3786	0.8973
2.38	0.8982
2.3814	0.8989
2.3828	0.9065
2.3842	0.9274
2.3856	0.9296
2.387	0.9174
2.3884	0.911
2.3898	0.9073
2.3912	0.9017
2.3926	0.907
2.394	0.9207
2.3954	0.9165
2.3968	0.9038
2.3982	0.9053
2.3996	0.905
2.401	0.9008
2.4024	0.9025
2.4038	0.904
2.4052	0.9075
2.4066	0.9101
2.408	0.9058
2.4094	0.9067
2.4108	0.9032
2.4122	0.9014
2.4136	0.8931
2.415	0.8885
2.4164	0.8986
2.4178	0.9032
2.4192	0.9
2.4206	0.9023
2.422	0.9058
2.4234	0.9046
2.4248	0.9005
2.4262	0.8946
2.4276	0.8938
2.429	0.8929
2.4304	0.8884
2.4318	0.8873
2.4332	0.8885
2.4346	0.8941
2.436	0.9034
2.4374	0.906
2.4388	0.9011
2.4402	0.8993
2.4416	0.9033
2.443	0.9046
2.4444	0.9036
2.4458	0.9014
2.4472	0.8996
2.4486	0.9018
2.45	0.9063
2.4514	0.9057
2.4528	0.9002
2.4542	0.8984
2.4556	0.8999
2.457	0.898
2.4584	0.888
2.4598	0.8798
2.4612	0.8714
2.4626	0.8714
2.464	0.8711
2.4654	0.8729
2.4668	0.8745
2.4682	0.8801
2.4696	0.881
2.471	0.8784
2.4724	0.8733
2.4738	0.8684
2.4752	0.8657
2.4766	0.865
2.478	0.8666
2.4794	0.8695
2.4808	0.8759
2.4822	0.8816
2.4836	0.8826
2.485	0.8836
2.4864	0.8864
2.4878	0.8889
2.4892	0.8902
2.4906	0.8887
2.492	0.8848
2.4934	0.8866
2.4948	0.8872
2.4962	0.8909
2.4976	0.8929
2.499	0.894
2.5004	0.8979
2.5018	0.9024
2.5032	0.9049
2.5046	0.9058
2.506	0.9052
2.5074	0.905
2.5088	0.9045
2.5102	0.8997
2.5116	0.8973
2.513	0.8941
2.5144	0.8842
2.5158	0.8829
2.5172	0.8782
2.5186	0.8769
2.52	0.8782
2.5214	0.8789
2.5228	0.878
2.5242	0.8768
2.5256	0.8784
2.527	0.8805
2.5284	0.8845
2.5298	0.8919
2.5312	0.8987
2.5326	0.9042
2.534	0.9096
2.5354	0.9164
2.5368	0.9184
2.5382	0.9088
2.5396	0.9168
2.541	0.9156
2.5424	0.9051
2.5438	0.9066
2.5452	0.9045
2.5466	0.9012
2.548	0.8962
2.5494	0.8952
2.5508	0.8968
2.5522	0.8916
2.5536	0.8862
2.555	0.8845
2.5564	0.8824
2.5578	0.8837
2.5592	0.8885
2.5606	0.8932
2.562	0.8946
2.5634	0.8943
2.5648	0.8934
2.5662	0.8901
2.5676	0.8843
2.569	0.88
2.5704	0.8757
2.5718	0.8709
2.5732	0.8689
2.5746	0.8718
2.576	0.8788
2.5774	0.8854
2.5788	0.8884
2.5802	0.8914
2.5816	0.894
2.583	0.8943
2.5844	0.893
2.5858	0.8865
2.5872	0.8789
2.5886	0.8735
2.59	0.8719
2.5914	0.8699
2.5928	0.8678
2.5942	0.8662
2.5956	0.8605
2.597	0.8606
2.5984	0.8633
2.5998	0.8538
2.6012	0.8539
2.6026	0.8696
2.604	0.8899
2.6054	0.8835
2.6068	0.8664
2.6082	0.8607
2.6096	0.8592
2.611	0.8633
2.6124	0.8686
2.6138	0.8737
2.6152	0.8772
2.6166	0.877
2.618	0.8778
2.6194	0.8773
2.6208	0.8734
2.6222	0.8704
2.6236	0.8712
2.625	0.8711
2.6264	0.8711
2.6278	0.8735
2.6292	0.8766
2.6306	0.8779
2.632	0.8791
2.6334	0.8821
2.6348	0.8857
2.6362	0.8873
2.6376	0.8849
2.639	0.8798
2.6404	0.8774
2.6418	0.8724
2.6432	0.8576
2.6446	0.8653
2.646	0.8808
2.6474	0.8758
2.6488	0.8558
2.6502	0.8519
2.6516	0.8502
2.653	0.8567
2.6544	0.8452
2.6558	0.8347
2.6572	0.8347
2.6586	0.8382
2.66	0.8435
2.6614	0.8508
2.6628	0.8613
2.6642	0.8747
2.6656	0.8854
2.667	0.889
2.6684	0.8836
2.6698	0.8942
2.6712	0.8983
2.6726	0.8781
2.674	0.8401
2.6754	0.8375
2.6768	0.8741
2.6782	0.9018
2.6796	0.8887
2.681	0.8652
2.6824	0.854
2.6838	0.8581
2.6852	0.864
2.6866	0.8677
2.688	0.8714
2.6894	0.8712
2.6908	0.8689
2.6922	0.8645
2.6936	0.8595
2.695	0.8634
2.6964	0.8678
2.6978	0.8685
2.6992	0.8701
2.7006	0.8754
2.702	0.879
2.7034	0.8815
2.7048	0.8793
2.7062	0.88
2.7076	0.8774
2.709	0.8775
2.7104	0.8736
2.7118	0.8661
2.7132	0.8587
2.7146	0.8539
2.716	0.8543
2.7174	0.8554
2.7188	0.8585
2.7202	0.863
2.7216	0.8696
2.723	0.8717
2.7244	0.8702
2.7258	0.865
2.7272	0.8658
2.7286	0.8665
2.73	0.8693
2.7314	0.8693
2.7328	0.8672
2.7342	0.8699
2.7356	0.876
2.737	0.8789
2.7384	0.8786
2.7398	0.8761
2.7412	0.8732
2.7426	0.8734
2.744	0.872
2.7454	0.8658
2.7468	0.8618
2.7482	0.8635
2.7496	0.8698
2.751	0.8739
2.7524	0.8772
2.7538	0.8811
2.7552	0.883
2.7566	0.8828
2.758	0.8831
2.7594	0.8775
2.7608	0.8711
2.7622	0.8713
2.7636	0.8744
2.765	0.8744
2.7664	0.8724
2.7678	0.87
2.7692	0.8664
2.7706	0.8615
2.772	0.8496
2.7734	0.8326
2.7748	0.8317
2.7762	0.828
2.7776	0.8173
2.779	0.8592
2.7804	0.8931
2.7818	0.8954
2.7832	0.8527
2.7846	0.8498
2.786	0.8513
2.7874	0.8461
2.7888	0.8482
2.7902	0.8531
2.7916	0.8562
2.793	0.8564
2.7944	0.8572
2.7958	0.8609
2.7972	0.86
2.7986	0.8593
[truncated: 38 more rows]
