# Supplementary material for: Improvement of Peak Integration in Capillary Electrophoresis: Reference Data Set No. 1
Source: Electrophoresis. 2026 Mar 11;47(4):276–94. doi: 10.1002/elps.70077 (PMC13084974; doi:10.1002/elps.70077)
Supplement: Supplementary file 2 — Supporting File 2: elps70077‐sup‐0002‐RawElectropherograms.zip. [file ELPS-47--s002.zip › Raw Electropherograms/com2-type2-sam15-R.csv]

0	0
0.0014	-0.0505
0.0028	-0.0505
0.0042	-0.0505
0.0056	-0.0505
0.007	-0.0504
0.0084	-0.0124
0.0098	0.0531
0.0112	0.1124
0.0126	0.1604
0.014	0.2054
0.0154	0.2476
0.0168	0.2863
0.0182	0.3203
0.0196	0.3501
0.021	0.378
0.0224	0.3997
0.0238	0.422
0.0252	0.4416
0.0266	0.4629
0.028	0.4862
0.0294	0.5094
0.0308	0.5339
0.0322	0.5586
0.0336	0.5816
0.035	0.5996
0.0364	0.6137
0.0378	0.6262
0.0392	0.6343
0.0406	0.6393
0.042	0.6456
0.0434	0.6494
0.0448	0.6532
0.0462	0.6581
0.0476	0.666
0.049	0.6728
0.0504	0.6764
0.0518	0.6849
0.0532	0.69
0.0546	0.6917
0.056	0.695
0.0574	0.6964
0.0588	0.6954
0.0602	0.6965
0.0616	0.6987
0.063	0.6984
0.0644	0.6973
0.0658	0.6972
0.0672	0.7
0.0686	0.7048
0.07	0.7077
0.0714	0.7107
0.0728	0.7136
0.0742	0.7202
0.0756	0.7281
0.077	0.7294
0.0784	0.7282
0.0798	0.7292
0.0812	0.7294
0.0826	0.7307
0.084	0.7303
0.0854	0.7206
0.0868	0.7148
0.0882	0.7164
0.0896	0.7213
0.091	0.7217
0.0924	0.7238
0.0938	0.7278
0.0952	0.7369
0.0966	0.7428
0.098	0.7441
0.0994	0.7385
0.1008	0.7331
0.1022	0.7315
0.1036	0.7324
0.105	0.7315
0.1064	0.7295
0.1078	0.7302
0.1092	0.7317
0.1106	0.7378
0.112	0.7382
0.1134	0.7318
0.1148	0.7269
0.1162	0.7263
0.1176	0.7285
0.119	0.7309
0.1204	0.7308
0.1218	0.7296
0.1232	0.7311
0.1246	0.7392
0.126	0.7441
0.1274	0.7417
0.1288	0.7389
0.1302	0.7401
0.1316	0.7441
0.133	0.7467
0.1344	0.7447
0.1358	0.7383
0.1372	0.7308
0.1386	0.7264
0.14	0.7175
0.1414	0.7009
0.1428	0.6861
0.1442	0.6736
0.1456	0.6659
0.147	0.6586
0.1484	0.6513
0.1498	0.6446
0.1512	0.6361
0.1526	0.6251
0.154	0.6109
0.1554	0.5915
0.1568	0.5745
0.1582	0.5596
0.1596	0.5435
0.161	0.5326
0.1624	0.5227
0.1638	0.5187
0.1652	0.5182
0.1666	0.5189
0.168	0.5257
0.1694	0.5375
0.1708	0.5528
0.1722	0.5676
0.1736	0.5763
0.175	0.5813
0.1764	0.5866
0.1778	0.5872
0.1792	0.5847
0.1806	0.5818
0.182	0.5827
0.1834	0.5874
0.1848	0.5858
0.1862	0.5959
0.1876	0.6029
0.189	0.5952
0.1904	0.5744
0.1918	0.6109
0.1932	0.7294
0.1946	0.8587
0.196	0.9156
0.1974	0.903
0.1988	0.8665
0.2002	0.8133
0.2016	0.7546
0.203	0.7218
0.2044	0.7074
0.2058	0.6917
0.2072	0.6871
0.2086	0.6955
0.21	0.7027
0.2114	0.7087
0.2128	0.7169
0.2142	0.7214
0.2156	0.7203
0.217	0.7174
0.2184	0.7128
0.2198	0.7103
0.2212	0.7102
0.2226	0.7093
0.224	0.7115
0.2254	0.7095
0.2268	0.7077
0.2282	0.704
0.2296	0.6987
0.231	0.6903
0.2324	0.6861
0.2338	0.6843
0.2352	0.6883
0.2366	0.692
0.238	0.6987
0.2394	0.7019
0.2408	0.7056
0.2422	0.7093
0.2436	0.7101
0.245	0.7121
0.2464	0.7135
0.2478	0.7134
0.2492	0.7151
0.2506	0.7195
0.252	0.7215
0.2534	0.7223
0.2548	0.7178
0.2562	0.719
0.2576	0.716
0.259	0.7117
0.2604	0.7101
0.2618	0.7061
0.2632	0.7056
0.2646	0.7089
0.266	0.7105
0.2674	0.7105
0.2688	0.7105
0.2702	0.7117
0.2716	0.7129
0.273	0.7099
0.2744	0.7081
0.2758	0.7094
0.2772	0.708
0.2786	0.7134
0.28	0.7174
0.2814	0.7206
0.2828	0.722
0.2842	0.7233
0.2856	0.7241
0.287	0.7202
0.2884	0.7167
0.2898	0.7149
0.2912	0.7092
0.2926	0.706
0.294	0.7074
0.2954	0.7044
0.2968	0.7038
0.2982	0.7011
0.2996	0.7009
0.301	0.7021
0.3024	0.7023
0.3038	0.7059
0.3052	0.7062
0.3066	0.7082
0.308	0.7101
0.3094	0.7079
0.3108	0.7082
0.3122	0.7106
0.3136	0.7107
0.315	0.7122
0.3164	0.7106
0.3178	0.7054
0.3192	0.7005
0.3206	0.6964
0.322	0.6922
0.3234	0.6862
0.3248	0.6839
0.3262	0.6861
0.3276	0.6879
0.329	0.6895
0.3304	0.6923
0.3318	0.6946
0.3332	0.6959
0.3346	0.6975
0.336	0.6989
0.3374	0.6987
0.3388	0.6973
0.3402	0.695
0.3416	0.697
0.343	0.7
0.3444	0.7024
0.3458	0.7041
0.3472	0.7093
0.3486	0.7097
0.35	0.7102
0.3514	0.7124
0.3528	0.7114
0.3542	0.7087
0.3556	0.7089
0.357	0.7129
0.3584	0.7198
0.3598	0.7249
0.3612	0.7262
0.3626	0.7328
0.364	0.7369
0.3654	0.7382
0.3668	0.7378
0.3682	0.7346
0.3696	0.729
0.371	0.7246
0.3724	0.7219
0.3738	0.7213
0.3752	0.7181
0.3766	0.7175
0.378	0.7202
0.3794	0.7197
0.3808	0.7181
0.3822	0.7198
0.3836	0.7201
0.385	0.7177
0.3864	0.7184
0.3878	0.719
0.3892	0.7224
0.3906	0.7234
0.392	0.7214
0.3934	0.7224
0.3948	0.726
0.3962	0.7292
0.3976	0.7273
0.399	0.723
0.4004	0.7203
0.4018	0.7155
0.4032	0.7105
0.4046	0.7082
0.406	0.7058
0.4074	0.7042
0.4088	0.7065
0.4102	0.7095
0.4116	0.7083
0.413	0.7062
0.4144	0.7018
0.4158	0.6977
0.4172	0.6943
0.4186	0.6955
0.42	0.7002
0.4214	0.7063
0.4228	0.7144
0.4242	0.7236
0.4256	0.7294
0.427	0.7274
0.4284	0.7151
0.4298	0.6937
0.4312	0.6627
0.4326	0.6172
0.434	0.5653
0.4354	0.5059
0.4368	0.4458
0.4382	0.3888
0.4396	0.3247
0.441	0.2626
0.4424	0.1922
0.4438	0.1109
0.4452	0.0136
0.4466	-0.0682
0.448	-0.1395
0.4494	-0.2158
0.4508	-0.2894
0.4522	-0.3582
0.4536	-0.426
0.455	-0.4989
0.4564	-0.568
0.4578	-0.6332
0.4592	-0.6952
0.4606	-0.7583
0.462	-0.822
0.4634	-0.8822
0.4648	-0.9347
0.4662	-0.9856
0.4676	-1.0349
0.469	-1.0791
0.4704	-1.1183
0.4718	-1.1539
0.4732	-1.1826
0.4746	-1.2053
0.476	-1.2267
0.4774	-1.2396
0.4788	-1.2451
0.4802	-1.2472
0.4816	-1.2497
0.483	-1.2472
0.4844	-1.2416
0.4858	-1.2402
0.4872	-1.2375
0.4886	-1.233
0.49	-1.2313
0.4914	-1.2273
0.4928	-1.2213
0.4942	-1.2168
0.4956	-1.2138
0.497	-1.2082
0.4984	-1.1987
0.4998	-1.1902
0.5012	-1.1801
0.5026	-1.167
0.504	-1.1562
0.5054	-1.1393
0.5068	-1.1224
0.5082	-1.1071
0.5096	-1.0924
0.511	-1.0796
0.5124	-1.0658
0.5138	-1.0532
0.5152	-1.0422
0.5166	-1.0291
0.518	-1.0201
0.5194	-1.0128
0.5208	-1.0002
0.5222	-0.9914
0.5236	-0.982
0.525	-0.9696
0.5264	-0.9509
0.5278	-0.9309
0.5292	-0.9136
0.5306	-0.8945
0.532	-0.8801
0.5334	-0.8707
0.5348	-0.8573
0.5362	-0.8441
0.5376	-0.8307
0.539	-0.816
0.5404	-0.7976
0.5418	-0.7791
0.5432	-0.764
0.5446	-0.7471
0.546	-0.7338
0.5474	-0.7242
0.5488	-0.709
0.5502	-0.6968
0.5516	-0.685
0.553	-0.6731
0.5544	-0.6604
0.5558	-0.6502
0.5572	-0.6396
0.5586	-0.6233
0.56	-0.6153
0.5614	-0.6133
0.5628	-0.6087
0.5642	-0.6247
0.5656	-0.5767
0.567	-0.1185
0.5684	1.1405
0.5698	3.0633
0.5712	4.7626
0.5726	5.5884
0.574	5.7104
0.5754	5.6943
0.5768	5.7715
0.5782	5.9005
0.5796	6.0556
0.581	6.187
0.5824	6.2807
0.5838	6.3445
0.5852	6.4079
0.5866	6.478
0.588	6.5401
0.5894	6.6031
0.5908	6.6769
0.5922	6.7453
0.5936	6.8194
0.595	6.8776
0.5964	6.9225
0.5978	6.9775
0.5992	7.0285
0.6006	7.1048
0.602	7.1893
0.6034	7.3075
0.6048	7.4472
0.6062	7.3351
0.6076	6.529
0.609	4.9107
0.6104	3.1021
0.6118	1.9341
0.6132	1.5881
0.6146	1.6543
0.616	1.7224
0.6174	1.7871
0.6188	1.8483
0.6202	1.8869
0.6216	1.9092
0.623	1.9423
0.6244	1.9984
0.6258	2.0445
0.6272	2.0736
0.6286	2.1032
0.63	2.1596
0.6314	2.2281
0.6328	2.2511
0.6342	2.1657
0.6356	1.9223
0.637	1.5435
0.6384	1.1717
0.6398	0.9241
0.6412	0.8319
0.6426	0.8075
0.644	0.8183
0.6454	0.832
0.6468	0.8352
0.6482	0.8271
0.6496	0.8225
0.651	0.8208
0.6524	0.8172
0.6538	0.8177
0.6552	0.8228
0.6566	0.8258
0.658	0.8288
0.6594	0.8344
0.6608	0.8337
0.6622	0.8281
0.6636	0.8199
0.665	0.8144
0.6664	0.8083
0.6678	0.806
0.6692	0.8045
0.6706	0.8057
0.672	0.8073
0.6734	0.8129
0.6748	0.815
0.6762	0.8144
0.6776	0.8123
0.679	0.8087
0.6804	0.8067
0.6818	0.8073
0.6832	0.8073
0.6846	0.8052
0.686	0.8087
0.6874	0.8112
0.6888	0.8138
0.6902	0.8156
0.6916	0.8177
0.693	0.8228
0.6944	0.8243
0.6958	0.8238
0.6972	0.8234
0.6986	0.8212
0.7	0.8207
0.7014	0.8236
0.7028	0.8248
0.7042	0.823
0.7056	0.821
0.707	0.8179
0.7084	0.8182
0.7098	0.812
0.7112	0.8035
0.7126	0.7992
0.714	0.7956
0.7154	0.7946
0.7168	0.7975
0.7182	0.7978
0.7196	0.7982
0.721	0.7979
0.7224	0.7981
0.7238	0.7987
0.7252	0.798
0.7266	0.7978
0.728	0.799
0.7294	0.7987
0.7308	0.7981
0.7322	0.7999
0.7336	0.7986
0.735	0.7947
0.7364	0.792
0.7378	0.7897
0.7392	0.79
0.7406	0.7912
0.742	0.794
0.7434	0.7988
0.7448	0.8028
0.7462	0.805
0.7476	0.8041
0.749	0.8013
0.7504	0.7999
0.7518	0.798
0.7532	0.7943
0.7546	0.7899
0.756	0.7885
0.7574	0.7914
0.7588	0.7904
0.7602	0.7867
0.7616	0.7838
0.763	0.7784
0.7644	0.7747
0.7658	0.7718
0.7672	0.771
0.7686	0.7721
0.77	0.7749
0.7714	0.7795
0.7728	0.7817
0.7742	0.7804
0.7756	0.7823
0.777	0.7832
0.7784	0.7794
0.7798	0.7797
0.7812	0.7849
0.7826	0.7956
0.784	0.8076
0.7854	0.8207
0.7868	0.8339
0.7882	0.8486
0.7896	0.8685
0.791	0.8887
0.7924	0.9071
0.7938	0.9223
0.7952	0.9348
0.7966	0.95
0.798	0.9674
0.7994	0.9859
0.8008	1.0047
0.8022	1.0205
0.8036	1.0376
0.805	1.0552
0.8064	1.0702
0.8078	1.0786
0.8092	1.0808
0.8106	1.0987
0.812	1.1163
0.8134	1.1159
0.8148	1.0916
0.8162	1.0321
0.8176	0.9571
0.819	0.8891
0.8204	0.8317
0.8218	0.8239
0.8232	0.8375
0.8246	0.8666
0.826	0.8958
0.8274	0.935
0.8288	0.974
0.8302	0.999
0.8316	1.011
0.833	1.0069
0.8344	0.9867
0.8358	0.9514
0.8372	0.9082
0.8386	0.8675
0.84	0.832
0.8414	0.801
0.8428	0.7782
0.8442	0.7657
0.8456	0.7624
0.847	0.7613
0.8484	0.7625
0.8498	0.7625
0.8512	0.7639
0.8526	0.7682
0.854	0.7723
0.8554	0.7702
0.8568	0.764
0.8582	0.7616
0.8596	0.7624
0.861	0.7637
0.8624	0.7658
0.8638	0.7659
0.8652	0.7622
0.8666	0.759
0.868	0.7551
0.8694	0.7497
0.8708	0.7424
0.8722	0.7384
0.8736	0.7449
0.875	0.7526
0.8764	0.7636
0.8778	0.7714
0.8792	0.7748
0.8806	0.7739
0.882	0.7717
0.8834	0.7649
0.8848	0.7531
0.8862	0.744
0.8876	0.7433
0.889	0.747
0.8904	0.7495
0.8918	0.7545
0.8932	0.7577
0.8946	0.7642
0.896	0.7707
0.8974	0.7749
0.8988	0.7723
0.9002	0.765
0.9016	0.7643
0.903	0.7645
0.9044	0.7603
0.9058	0.7565
0.9072	0.7561
0.9086	0.7569
0.91	0.7567
0.9114	0.7561
0.9128	0.7553
0.9142	0.752
0.9156	0.7511
0.917	0.773
0.9184	0.7958
0.9198	0.8284
0.9212	0.8543
0.9226	0.8588
0.924	0.8592
0.9254	0.8523
0.9268	0.8349
0.9282	0.823
0.9296	0.8128
0.931	0.8042
0.9324	0.8041
0.9338	0.8093
0.9352	0.8162
0.9366	0.8184
0.938	0.821
0.9394	0.8286
0.9408	0.7965
0.9422	0.7781
0.9436	0.7749
0.945	0.7867
0.9464	0.7937
0.9478	0.7973
0.9492	0.8026
0.9506	0.8019
0.952	0.7985
0.9534	0.7982
0.9548	0.7991
0.9562	0.8029
0.9576	0.8119
0.959	0.8183
0.9604	0.8205
0.9618	0.818
0.9632	0.8119
0.9646	0.805
0.966	0.8011
0.9674	0.795
0.9688	0.7897
0.9702	0.7916
0.9716	0.7886
0.973	0.785
0.9744	0.7868
0.9758	0.8055
0.9772	0.8242
0.9786	0.8275
0.98	0.8436
0.9814	0.9131
0.9828	1.0763
0.9842	1.3604
0.9856	1.7943
0.987	2.3917
0.9884	3.1721
0.9898	4.1041
0.9912	5.1602
0.9926	6.2666
0.994	7.4025
0.9954	8.5573
0.9968	9.7114
0.9982	10.7448
0.9996	11.3895
1.001	11.3191
1.0024	10.3613
1.0038	8.6263
1.0052	6.4186
1.0066	4.1826
1.008	2.4388
1.0094	1.4999
1.0108	1.1828
1.0122	1.1504
1.0136	1.1722
1.015	1.1891
1.0164	1.18
1.0178	1.1604
1.0192	1.1134
1.0206	1.0303
1.022	0.9396
1.0234	0.8798
1.0248	0.85
1.0262	0.8286
1.0276	0.8205
1.029	0.8192
1.0304	0.8211
1.0318	0.8211
1.0332	0.8233
1.0346	0.8264
1.036	0.8271
1.0374	0.8241
1.0388	0.8217
1.0402	0.8142
1.0416	0.8063
1.043	0.8002
1.0444	0.7967
1.0458	0.7939
1.0472	0.7951
1.0486	0.8022
1.05	0.8072
1.0514	0.8085
1.0528	0.805
1.0542	0.8027
1.0556	0.7977
1.057	0.7955
1.0584	0.7968
1.0598	0.7926
1.0612	0.7858
1.0626	0.7826
1.064	0.7795
1.0654	0.7797
1.0668	0.7804
1.0682	0.7808
1.0696	0.7838
1.071	0.7876
1.0724	0.7905
1.0738	0.7916
1.0752	0.7878
1.0766	0.7856
1.078	0.7843
1.0794	0.7855
1.0808	0.7868
1.0822	0.7887
1.0836	0.7906
1.085	0.796
1.0864	0.797
1.0878	0.7987
1.0892	0.798
1.0906	0.7943
1.092	0.7909
1.0934	0.7905
1.0948	0.792
1.0962	0.7904
1.0976	0.7914
1.099	0.7957
1.1004	0.8017
1.1018	0.8059
1.1032	0.8098
1.1046	0.8055
1.106	0.8009
1.1074	0.8011
1.1088	0.8051
1.1102	0.8065
1.1116	0.808
1.113	0.8119
1.1144	0.8147
1.1158	0.8163
1.1172	0.8197
1.1186	0.8217
1.12	0.8186
1.1214	0.8145
1.1228	0.8117
1.1242	0.8111
1.1256	0.8077
1.127	0.8063
1.1284	0.8052
1.1298	0.8066
1.1312	0.8087
1.1326	0.8124
1.134	0.8141
1.1354	0.8114
1.1368	0.8081
1.1382	0.81
1.1396	0.8146
1.141	0.817
1.1424	0.8218
1.1438	0.83
1.1452	0.8388
1.1466	0.8448
1.148	0.8506
1.1494	0.8538
1.1508	0.8486
1.1522	0.8499
1.1536	0.8517
1.155	0.8483
1.1564	0.8414
1.1578	0.8333
1.1592	0.827
1.1606	0.8235
1.162	0.8232
1.1634	0.8253
1.1648	0.8261
1.1662	0.8302
1.1676	0.8399
1.169	0.8421
1.1704	0.843
1.1718	0.8416
1.1732	0.8396
1.1746	0.8405
1.176	0.8412
1.1774	0.844
1.1788	0.8432
1.1802	0.8439
1.1816	0.8463
1.183	0.8441
1.1844	0.8376
1.1858	0.8316
1.1872	0.8275
1.1886	0.8259
1.19	0.8265
1.1914	0.83
1.1928	0.8347
1.1942	0.8383
1.1956	0.841
1.197	0.8447
1.1984	0.846
1.1998	0.8456
1.2012	0.8485
1.2026	0.8509
1.204	0.8497
1.2054	0.8522
1.2068	0.8578
1.2082	0.8586
1.2096	0.8546
1.211	0.8499
1.2124	0.8481
1.2138	0.85
1.2152	0.8549
1.2166	0.8593
1.218	0.8581
1.2194	0.8573
1.2208	0.8618
1.2222	0.8645
1.2236	0.8614
1.225	0.8582
1.2264	0.8588
1.2278	0.8626
1.2292	0.8656
1.2306	0.8649
1.232	0.8617
1.2334	0.8593
1.2348	0.8593
1.2362	0.858
1.2376	0.8577
1.239	0.8504
1.2404	0.8471
1.2418	0.8484
1.2432	0.8506
1.2446	0.8491
1.246	0.8513
1.2474	0.8567
1.2488	0.8622
1.2502	0.8646
1.2516	0.8663
1.253	0.8665
1.2544	0.8653
1.2558	0.8658
1.2572	0.8632
1.2586	0.8568
1.26	0.851
1.2614	0.8514
1.2628	0.8539
1.2642	0.8509
1.2656	0.8477
1.267	0.8481
1.2684	0.851
1.2698	0.8514
1.2712	0.8487
1.2726	0.8416
1.274	0.8375
1.2754	0.838
1.2768	0.84
1.2782	0.8417
1.2796	0.8394
1.281	0.8394
1.2824	0.8413
1.2838	0.8434
1.2852	0.8435
1.2866	0.8471
1.288	0.8479
1.2894	0.8542
1.2908	0.8578
1.2922	0.8592
1.2936	0.8605
1.295	0.8627
1.2964	0.8632
1.2978	0.8638
1.2992	0.8637
1.3006	0.8616
1.302	0.8595
1.3034	0.8572
1.3048	0.8584
1.3062	0.8573
1.3076	0.8586
1.309	0.8627
1.3104	0.8709
1.3118	0.8757
1.3132	0.8786
1.3146	0.8738
1.316	0.8667
1.3174	0.8581
1.3188	0.8531
1.3202	0.8497
1.3216	0.8479
1.323	0.8499
1.3244	0.8543
1.3258	0.8615
1.3272	0.868
1.3286	0.8715
1.33	0.8688
1.3314	0.8702
1.3328	0.8732
1.3342	0.873
1.3356	0.8704
1.337	0.869
1.3384	0.8718
1.3398	0.8756
1.3412	0.8794
1.3426	0.8857
1.344	0.8914
1.3454	0.8928
1.3468	0.8941
1.3482	0.8937
1.3496	0.8878
1.351	0.8901
1.3524	0.8891
1.3538	0.8843
1.3552	0.8716
1.3566	0.8732
1.358	0.886
1.3594	0.8794
1.3608	0.8793
1.3622	0.884
1.3636	0.8862
1.365	0.8908
1.3664	0.8941
1.3678	0.8981
1.3692	0.9047
1.3706	0.9082
1.372	0.9115
1.3734	0.9098
1.3748	0.9059
1.3762	0.9045
1.3776	0.9057
1.379	0.9023
1.3804	0.8966
1.3818	0.8892
1.3832	0.885
1.3846	0.8807
1.386	0.8781
1.3874	0.8755
1.3888	0.8717
1.3902	0.8699
1.3916	0.8716
1.393	0.8717
1.3944	0.866
1.3958	0.8612
1.3972	0.8582
1.3986	0.8607
1.4	0.8639
1.4014	0.869
1.4028	0.8727
1.4042	0.8742
1.4056	0.8729
1.407	0.8747
1.4084	0.874
1.4098	0.8692
1.4112	0.8618
1.4126	0.857
1.414	0.8581
1.4154	0.8618
1.4168	0.8644
1.4182	0.8645
1.4196	0.8628
1.421	0.8635
1.4224	0.8674
1.4238	0.8658
1.4252	0.8605
1.4266	0.8545
1.428	0.8489
1.4294	0.8491
1.4308	0.849
1.4322	0.8469
1.4336	0.8439
1.435	0.8418
1.4364	0.8425
1.4378	0.8431
1.4392	0.8403
1.4406	0.8376
1.442	0.8386
1.4434	0.8413
1.4448	0.8451
1.4462	0.8494
1.4476	0.8474
1.449	0.8452
1.4504	0.8441
1.4518	0.8465
1.4532	0.8492
1.4546	0.8464
1.456	0.8434
1.4574	0.841
1.4588	0.8376
1.4602	0.835
1.4616	0.8305
1.463	0.824
1.4644	0.8219
1.4658	0.8226
1.4672	0.8269
1.4686	0.8278
1.47	0.8252
1.4714	0.8231
1.4728	0.8222
1.4742	0.822
1.4756	0.823
1.477	0.8211
1.4784	0.8177
1.4798	0.8162
1.4812	0.8163
1.4826	0.8153
1.484	0.8122
1.4854	0.8098
1.4868	0.8116
1.4882	0.8156
1.4896	0.8186
1.491	0.8192
1.4924	0.8196
1.4938	0.82
1.4952	0.8203
1.4966	0.8165
1.498	0.8089
1.4994	0.8022
1.5008	0.7988
1.5022	0.799
1.5036	0.7998
1.505	0.8013
1.5064	0.8081
1.5078	0.8168
1.5092	0.82
1.5106	0.8217
1.512	0.8228
1.5134	0.8256
1.5148	0.8261
1.5162	0.8282
1.5176	0.8311
1.519	0.8307
1.5204	0.8293
1.5218	0.8253
1.5232	0.8187
1.5246	0.8126
1.526	0.8092
1.5274	0.8086
1.5288	0.8088
1.5302	0.8092
1.5316	0.8128
1.533	0.8172
1.5344	0.8189
1.5358	0.8202
1.5372	0.8181
1.5386	0.8168
1.54	0.8151
1.5414	0.8147
1.5428	0.816
1.5442	0.8182
1.5456	0.8168
1.547	0.8175
1.5484	0.8186
1.5498	0.8199
1.5512	0.8207
1.5526	0.8199
1.554	0.8226
1.5554	0.8313
1.5568	0.8401
1.5582	0.8481
1.5596	0.8497
1.561	0.8496
1.5624	0.8485
1.5638	0.8455
1.5652	0.8383
1.5666	0.8315
1.568	0.83
1.5694	0.833
1.5708	0.8376
1.5722	0.8427
1.5736	0.8442
1.575	0.8428
1.5764	0.8439
1.5778	0.8459
1.5792	0.8472
1.5806	0.8494
1.582	0.857
1.5834	0.8666
1.5848	0.8728
1.5862	0.8764
1.5876	0.8796
1.589	0.8756
1.5904	0.8692
1.5918	0.8613
1.5932	0.8544
1.5946	0.8476
1.596	0.8471
1.5974	0.8511
1.5988	0.855
1.6002	0.8652
1.6016	0.8852
1.603	0.9154
1.6044	0.9527
1.6058	1.0043
1.6072	1.0623
1.6086	1.1268
1.61	1.1858
1.6114	1.2454
1.6128	1.2945
1.6142	1.3085
1.6156	1.305
1.617	1.2838
1.6184	1.2549
1.6198	1.2187
1.6212	1.1885
1.6226	1.1996
1.624	1.3094
1.6254	1.6768
1.6268	2.4877
1.6282	3.8238
1.6296	5.5928
1.631	7.6177
1.6324	9.771
1.6338	11.9429
1.6352	14.0081
1.6366	15.802
1.638	17.0545
1.6394	17.5215
1.6408	17.1298
1.6422	16.0232
1.6436	14.457
1.645	12.668
1.6464	10.8477
1.6478	9.1394
1.6492	7.591
1.6506	6.2366
1.652	5.0788
1.6534	4.1319
1.6548	3.3511
1.6562	2.7243
1.6576	2.239
1.659	1.8861
1.6604	1.6235
1.6618	1.4336
1.6632	1.3011
1.6646	1.2063
1.666	1.139
1.6674	1.0937
1.6688	1.0617
1.6702	1.0406
1.6716	1.0325
1.673	1.0268
1.6744	1.0273
1.6758	1.0293
1.6772	1.0369
1.6786	1.0406
1.68	1.0394
1.6814	1.0315
1.6828	1.021
1.6842	1.0038
1.6856	0.9847
1.687	0.9617
1.6884	0.9372
1.6898	0.9138
1.6912	0.8964
1.6926	0.8897
1.694	0.8805
1.6954	0.8762
1.6968	0.874
1.6982	0.8711
1.6996	0.8708
1.701	0.8719
1.7024	0.8675
1.7038	0.8718
1.7052	0.8797
1.7066	0.8826
1.708	0.8848
1.7094	0.8891
1.7108	0.8968
1.7122	0.9039
1.7136	0.9135
1.715	0.9346
1.7164	0.9631
1.7178	1.0025
1.7192	1.0566
1.7206	1.126
1.722	1.2102
1.7234	1.3013
1.7248	1.3901
1.7262	1.4792
1.7276	1.5546
1.729	1.6113
1.7304	1.6411
1.7318	1.6452
1.7332	1.6235
1.7346	1.5772
1.736	1.5133
1.7374	1.4376
1.7388	1.3552
1.7402	1.276
1.7416	1.2071
1.743	1.1522
1.7444	1.1026
1.7458	1.0567
1.7472	1.0181
1.7486	0.9867
1.75	0.9578
1.7514	0.9329
1.7528	0.9112
1.7542	0.8942
1.7556	0.8833
1.757	0.8769
1.7584	0.8706
1.7598	0.8638
1.7612	0.8583
1.7626	0.8532
1.764	0.8487
1.7654	0.8451
1.7668	0.8438
1.7682	0.8441
1.7696	0.8441
1.771	0.8419
1.7724	0.842
1.7738	0.842
1.7752	0.8427
1.7766	0.8418
1.778	0.8361
1.7794	0.8304
1.7808	0.8278
1.7822	0.8266
1.7836	0.8244
1.785	0.821
1.7864	0.8215
1.7878	0.8258
1.7892	0.8252
1.7906	0.8284
1.792	0.8301
1.7934	0.8289
1.7948	0.8297
1.7962	0.8349
1.7976	0.8417
1.799	0.8491
1.8004	0.8581
1.8018	0.8717
1.8032	0.8894
1.8046	0.9135
1.806	0.9462
1.8074	0.9869
1.8088	1.044
1.8102	1.1232
1.8116	1.2208
1.813	1.3309
1.8144	1.4525
1.8158	1.5725
1.8172	1.6938
1.8186	1.7959
1.82	1.8712
1.8214	1.9128
1.8228	1.9312
1.8242	1.9079
1.8256	1.8386
1.827	1.7543
1.8284	1.6522
1.8298	1.5162
1.8312	1.3916
1.8326	1.2918
1.834	1.1955
1.8354	1.1177
1.8368	1.0512
1.8382	1.0204
1.8396	0.9948
1.841	0.9737
1.8424	0.9584
1.8438	0.9448
1.8452	0.9327
1.8466	0.9202
1.848	0.9085
1.8494	0.8957
1.8508	0.8855
1.8522	0.8826
1.8536	0.8795
1.855	0.875
1.8564	0.869
1.8578	0.8639
1.8592	0.8614
1.8606	0.8593
1.862	0.8591
1.8634	0.8539
1.8648	0.8497
1.8662	0.8491
1.8676	0.8473
1.869	0.8449
1.8704	0.8427
1.8718	0.8438
1.8732	0.8474
1.8746	0.8498
1.876	0.8516
1.8774	0.8525
1.8788	0.8499
1.8802	0.8487
1.8816	0.8454
1.883	0.8424
1.8844	0.8417
1.8858	0.8396
1.8872	0.8432
1.8886	0.8434
1.89	0.8461
1.8914	0.8508
1.8928	0.8536
1.8942	0.8488
1.8956	0.8432
1.897	0.8414
1.8984	0.8391
1.8998	0.8388
1.9012	0.8379
1.9026	0.8397
1.904	0.8431
1.9054	0.8494
1.9068	0.8546
1.9082	0.8552
1.9096	0.8509
1.911	0.8516
1.9124	0.8502
1.9138	0.8489
1.9152	0.8455
1.9166	0.8438
1.918	0.8443
1.9194	0.8434
1.9208	0.8407
1.9222	0.838
1.9236	0.8388
1.925	0.84
1.9264	0.8406
1.9278	0.8436
1.9292	0.8437
1.9306	0.8405
1.932	0.84
1.9334	0.8404
1.9348	0.8433
1.9362	0.845
1.9376	0.8456
1.939	0.8445
1.9404	0.8424
1.9418	0.8399
1.9432	0.8372
1.9446	0.8345
1.946	0.8326
1.9474	0.8342
1.9488	0.8353
1.9502	0.8358
1.9516	0.8366
1.953	0.839
1.9544	0.842
1.9558	0.8445
1.9572	0.8456
1.9586	0.848
1.96	0.8498
1.9614	0.8496
1.9628	0.8424
1.9642	0.8331
1.9656	0.831
1.967	0.8361
1.9684	0.845
1.9698	0.8556
1.9712	0.8672
1.9726	0.8734
1.974	0.8762
1.9754	0.8773
1.9768	0.8753
1.9782	0.8704
1.9796	0.8675
1.981	0.8635
1.9824	0.8631
1.9838	0.8649
1.9852	0.8677
1.9866	0.8677
1.988	0.864
1.9894	0.8583
1.9908	0.8521
1.9922	0.8518
1.9936	0.8535
1.995	0.8515
1.9964	0.8493
1.9978	0.8551
1.9992	0.8568
2.0006	0.8627
2.002	0.8671
2.0034	0.8699
2.0048	0.8682
2.0062	0.8682
2.0076	0.8687
2.009	0.8653
2.0104	0.8617
2.0118	0.8609
2.0132	0.8596
2.0146	0.8584
2.016	0.8594
2.0174	0.8605
2.0188	0.8551
2.0202	0.8463
2.0216	0.8426
2.023	0.8408
2.0244	0.8441
2.0258	0.8471
2.0272	0.8499
2.0286	0.8524
2.03	0.8525
2.0314	0.8508
2.0328	0.8499
2.0342	0.8488
2.0356	0.8488
2.037	0.8535
2.0384	0.8563
2.0398	0.8562
2.0412	0.8569
2.0426	0.8608
2.044	0.8608
2.0454	0.8562
2.0468	0.8677
2.0482	0.8638
2.0496	0.8624
2.051	0.8624
2.0524	0.8689
2.0538	0.8679
2.0552	0.8631
2.0566	0.8642
2.058	0.8651
2.0594	0.8614
2.0608	0.8585
2.0622	0.8614
2.0636	0.8612
2.065	0.8605
2.0664	0.8611
2.0678	0.8677
2.0692	0.8689
2.0706	0.8704
2.072	0.8762
2.0734	0.8753
2.0748	0.8759
2.0762	0.879
2.0776	0.8759
2.079	0.877
2.0804	0.8923
2.0818	0.9157
2.0832	0.9215
2.0846	0.8879
2.086	0.8795
2.0874	0.8865
2.0888	0.9196
2.0902	0.9183
2.0916	0.9062
2.093	0.9071
2.0944	0.9086
2.0958	0.8998
2.0972	0.877
2.0986	0.8747
2.1	0.8786
2.1014	0.8764
2.1028	0.8785
2.1042	0.8854
2.1056	0.8932
2.107	0.8975
2.1084	0.8981
2.1098	0.902
2.1112	0.9048
2.1126	0.9053
2.114	0.9061
2.1154	0.9072
2.1168	0.9125
2.1182	0.915
2.1196	0.9233
2.121	0.9287
2.1224	0.9274
2.1238	0.9278
2.1252	0.929
2.1266	0.9271
2.128	0.9254
2.1294	0.9242
2.1308	0.9235
2.1322	0.928
2.1336	0.9305
2.135	0.9328
2.1364	0.9335
2.1378	0.9379
2.1392	0.9433
2.1406	0.9429
2.142	0.9421
2.1434	0.9445
2.1448	0.9464
2.1462	0.9492
2.1476	0.9536
2.149	0.9572
2.1504	0.9602
2.1518	0.9654
2.1532	0.9699
2.1546	0.9687
2.156	0.9714
2.1574	0.9781
2.1588	0.9834
2.1602	0.9862
2.1616	0.9878
2.163	0.9874
2.1644	0.987
2.1658	0.9865
2.1672	0.9835
2.1686	0.9793
2.17	0.98
2.1714	0.985
2.1728	0.9924
2.1742	1.0003
2.1756	1.0021
2.177	1.0019
2.1784	0.9995
2.1798	0.9973
2.1812	0.9901
2.1826	0.9792
2.184	0.9734
2.1854	0.9721
2.1868	0.9746
2.1882	0.9771
2.1896	0.9764
2.191	0.9761
2.1924	0.9763
2.1938	0.9697
2.1952	0.9605
2.1966	0.9555
2.198	0.9502
2.1994	0.9487
2.2008	0.9493
2.2022	0.9557
2.2036	0.9608
2.205	0.9518
2.2064	0.9709
2.2078	0.9731
2.2092	0.9751
2.2106	0.9809
2.212	0.9843
2.2134	0.9824
2.2148	0.9809
2.2162	0.9787
2.2176	0.9756
2.219	0.9768
2.2204	0.9815
2.2218	0.9849
2.2232	0.9838
2.2246	0.9818
2.226	0.9787
2.2274	0.9767
2.2288	0.9698
2.2302	0.963
2.2316	0.9535
2.233	0.9512
2.2344	0.9507
2.2358	0.952
2.2372	0.9497
2.2386	0.947
2.24	0.9457
2.2414	0.9444
2.2428	0.942
2.2442	0.9329
2.2456	0.9232
2.247	0.9167
2.2484	0.9152
2.2498	0.9179
2.2512	0.9223
2.2526	0.9243
2.254	0.9219
2.2554	0.9264
2.2568	0.9205
2.2582	0.9111
2.2596	0.9028
2.261	0.8973
2.2624	0.8962
2.2638	0.8975
2.2652	0.9013
2.2666	0.9076
2.268	0.9088
2.2694	0.9073
2.2708	0.9087
2.2722	0.9164
2.2736	0.9155
2.275	0.9143
2.2764	0.9133
2.2778	0.9095
2.2792	0.9084
2.2806	0.9091
2.282	0.9088
2.2834	0.9113
2.2848	0.9134
2.2862	0.9154
2.2876	0.9166
2.289	0.9127
2.2904	0.9089
2.2918	0.9031
2.2932	0.9008
2.2946	0.9018
2.296	0.9006
2.2974	0.8998
2.2988	0.9005
2.3002	0.9018
2.3016	0.9058
2.303	0.9096
2.3044	0.9138
2.3058	0.9119
2.3072	0.9067
2.3086	0.9016
2.31	0.8926
2.3114	0.8812
2.3128	0.8739
2.3142	0.8721
2.3156	0.8743
2.317	0.8793
2.3184	0.8857
2.3198	0.8902
2.3212	0.889
2.3226	0.8887
2.324	0.8852
2.3254	0.8761
2.3268	0.8721
2.3282	0.8691
2.3296	0.8671
2.331	0.8677
2.3324	0.8691
2.3338	0.871
2.3352	0.874
2.3366	0.8764
2.338	0.8763
2.3394	0.8772
2.3408	0.8755
2.3422	0.8713
2.3436	0.8668
2.345	0.8621
2.3464	0.862
2.3478	0.8613
2.3492	0.861
2.3506	0.8591
2.352	0.8575
2.3534	0.8603
2.3548	0.8634
2.3562	0.8618
2.3576	0.8592
2.359	0.8569
2.3604	0.8543
2.3618	0.8525
2.3632	0.8531
2.3646	0.8539
2.366	0.8548
2.3674	0.8581
2.3688	0.8618
2.3702	0.8645
2.3716	0.862
2.373	0.8625
2.3744	0.8624
2.3758	0.8551
2.3772	0.8493
2.3786	0.8558
2.38	0.8696
2.3814	0.8686
2.3828	0.8499
2.3842	0.8586
2.3856	0.8758
2.387	0.8826
2.3884	0.8781
2.3898	0.8719
2.3912	0.8526
2.3926	0.8466
2.394	0.8609
2.3954	0.8696
2.3968	0.8645
2.3982	0.8568
2.3996	0.861
2.401	0.8647
2.4024	0.8653
2.4038	0.8677
2.4052	0.8514
2.4066	0.8448
2.408	0.8355
2.4094	0.8408
2.4108	0.8552
2.4122	0.8749
2.4136	0.8641
2.415	0.8615
2.4164	0.8661
2.4178	0.8643
2.4192	0.8617
2.4206	0.8638
2.422	0.8662
2.4234	0.8624
2.4248	0.8562
2.4262	0.8534
2.4276	0.8493
2.429	0.8456
2.4304	0.8481
2.4318	0.8529
2.4332	0.8517
2.4346	0.8541
2.436	0.8571
2.4374	0.8536
2.4388	0.8529
2.4402	0.8534
2.4416	0.8515
2.443	0.8505
2.4444	0.8536
2.4458	0.8564
2.4472	0.8536
2.4486	0.8508
2.45	0.8529
2.4514	0.8533
2.4528	0.8565
2.4542	0.8646
2.4556	0.8701
2.457	0.872
2.4584	0.8751
2.4598	0.8793
2.4612	0.8759
2.4626	0.8714
2.464	0.8674
2.4654	0.8599
2.4668	0.85
2.4682	0.8453
2.4696	0.8447
2.471	0.8451
2.4724	0.8479
2.4738	0.851
2.4752	0.8546
2.4766	0.8564
2.478	0.8601
2.4794	0.8585
2.4808	0.856
2.4822	0.8549
2.4836	0.854
2.485	0.8491
2.4864	0.8456
2.4878	0.839
2.4892	0.8336
2.4906	0.8314
2.492	0.8338
2.4934	0.8405
2.4948	0.8478
2.4962	0.8545
2.4976	0.8577
2.499	0.8563
2.5004	0.8509
2.5018	0.8478
2.5032	0.8441
2.5046	0.8458
2.506	0.8484
2.5074	0.8469
2.5088	0.8432
2.5102	0.8406
2.5116	0.8398
2.513	0.8268
2.5144	0.8231
2.5158	0.8307
2.5172	0.832
2.5186	0.8369
2.52	0.8461
2.5214	0.8553
2.5228	0.8605
2.5242	0.8684
2.5256	0.8753
2.527	0.8746
2.5284	0.8712
2.5298	0.8671
2.5312	0.8626
2.5326	0.8595
2.534	0.8563
2.5354	0.8577
2.5368	0.8605
2.5382	0.8607
2.5396	0.8616
2.541	0.8609
2.5424	0.8551
2.5438	0.8521
2.5452	0.8505
2.5466	0.8502
2.548	0.8496
2.5494	0.8473
2.5508	0.851
2.5522	0.8468
2.5536	0.8424
2.555	0.8438
2.5564	0.843
2.5578	0.8403
2.5592	0.8382
2.5606	0.84
2.562	0.8436
2.5634	0.8429
2.5648	0.8402
2.5662	0.8378
2.5676	0.8305
2.569	0.8281
2.5704	0.8305
2.5718	0.8314
2.5732	0.8354
2.5746	0.8393
2.576	0.8463
2.5774	0.8503
2.5788	0.8449
2.5802	0.8399
2.5816	0.8359
2.583	0.83
2.5844	0.8231
2.5858	0.817
2.5872	0.8157
2.5886	0.8191
2.59	0.8184
2.5914	0.8221
2.5928	0.825
2.5942	0.8224
2.5956	0.8231
2.597	0.8218
2.5984	0.8231
2.5998	0.8262
2.6012	0.8318
2.6026	0.8371
2.604	0.8363
2.6054	0.8326
2.6068	0.8308
2.6082	0.8301
2.6096	0.8289
2.611	0.8294
2.6124	0.8327
2.6138	0.8396
2.6152	0.8443
2.6166	0.8435
2.618	0.8372
2.6194	0.8276
2.6208	0.8186
2.6222	0.8155
2.6236	0.8152
2.625	0.8173
2.6264	0.8228
2.6278	0.8345
2.6292	0.8501
2.6306	0.8623
2.632	0.867
2.6334	0.8677
2.6348	0.8683
2.6362	0.8631
2.6376	0.8516
2.639	0.8378
2.6404	0.83
2.6418	0.8223
2.6432	0.8196
2.6446	0.8234
2.646	0.8273
2.6474	0.8289
2.6488	0.8344
2.6502	0.8402
2.6516	0.8425
2.653	0.8442
2.6544	0.8485
2.6558	0.8531
2.6572	0.854
2.6586	0.8544
2.66	0.8573
2.6614	0.8544
2.6628	0.8494
2.6642	0.847
2.6656	0.8471
2.667	0.8452
2.6684	0.8468
2.6698	0.8481
2.6712	0.8498
2.6726	0.8462
2.674	0.8433
2.6754	0.8423
2.6768	0.8419
2.6782	0.844
2.6796	0.8472
2.681	0.8506
2.6824	0.8519
2.6838	0.8527
2.6852	0.8503
2.6866	0.8434
2.688	0.8385
2.6894	0.8357
2.6908	0.8366
2.6922	0.8424
2.6936	0.8455
2.695	0.8503
2.6964	0.8549
2.6978	0.8586
2.6992	0.8613
2.7006	0.8605
2.702	0.8567
2.7034	0.8525
2.7048	0.8489
2.7062	0.8483
2.7076	0.8455
2.709	0.8413
2.7104	0.8405
2.7118	0.838
2.7132	0.8357
2.7146	0.8328
2.716	0.8306
2.7174	0.83
2.7188	0.8328
2.7202	0.8352
2.7216	0.8379
2.723	0.8428
2.7244	0.8468
2.7258	0.8477
2.7272	0.8452
2.7286	0.8428
2.73	0.841
2.7314	0.8397
2.7328	0.8382
2.7342	0.8362
2.7356	0.8352
2.737	0.8391
2.7384	0.8423
2.7398	0.8471
2.7412	0.8509
2.7426	0.8521
2.744	0.851
2.7454	0.8506
2.7468	0.8499
2.7482	0.8451
2.7496	0.8411
2.751	0.8391
2.7524	0.8357
2.7538	0.8342
2.7552	0.8343
2.7566	0.8327
2.758	0.8292
2.7594	0.8272
2.7608	0.8288
2.7622	0.8278
2.7636	0.8247
2.765	0.8243
2.7664	0.8251
2.7678	0.8272
2.7692	0.8295
2.7706	0.8308
2.772	0.8331
2.7734	0.8322
2.7748	0.8326
2.7762	0.8354
2.7776	0.8353
2.779	0.8323
2.7804	0.8319
2.7818	0.8333
2.7832	0.8351
2.7846	0.8379
2.786	0.8387
2.7874	0.8389
2.7888	0.839
2.7902	0.838
2.7916	0.8376
2.793	0.8377
2.7944	0.8369
2.7958	0.836
2.7972	0.8341
2.7986	0.8334
[truncated: 38 more rows]
