# Supplementary material for: Improvement of Peak Integration in Capillary Electrophoresis: Reference Data Set No. 1
Source: Electrophoresis. 2026 Mar 11;47(4):276–94. doi: 10.1002/elps.70077 (PMC13084974; doi:10.1002/elps.70077)
Supplement: Supplementary file 2 — Supporting File 2: elps70077‐sup‐0002‐RawElectropherograms.zip. [file ELPS-47--s002.zip › Raw Electropherograms/com2-type2-sam16-R.csv]

0	0
0.0014	-0.046
0.0028	-0.046
0.0042	-0.046
0.0056	-0.046
0.007	-0.0475
0.0084	0.0003
0.0098	0.0714
0.0112	0.1277
0.0126	0.1663
0.014	0.2034
0.0154	0.2482
0.0168	0.286
0.0182	0.3186
0.0196	0.3529
0.021	0.3843
0.0224	0.4094
0.0238	0.4357
0.0252	0.4566
0.0266	0.4767
0.028	0.4943
0.0294	0.5136
0.0308	0.5281
0.0322	0.5342
0.0336	0.5401
0.035	0.5477
0.0364	0.5524
0.0378	0.557
0.0392	0.5629
0.0406	0.5705
0.042	0.5791
0.0434	0.5834
0.0448	0.5855
0.0462	0.5829
0.0476	0.582
0.049	0.5896
0.0504	0.5899
0.0518	0.5889
0.0532	0.5861
0.0546	0.5876
0.056	0.5902
0.0574	0.587
0.0588	0.5836
0.0602	0.5833
0.0616	0.5877
0.063	0.5946
0.0644	0.6016
0.0658	0.6004
0.0672	0.6053
0.0686	0.6056
0.07	0.6106
0.0714	0.6119
0.0728	0.6123
0.0742	0.614
0.0756	0.6152
0.077	0.6172
0.0784	0.6212
0.0798	0.6233
0.0812	0.6223
0.0826	0.6214
0.084	0.6185
0.0854	0.6197
0.0868	0.6217
0.0882	0.6218
0.0896	0.6222
0.091	0.6215
0.0924	0.6243
0.0938	0.6273
0.0952	0.629
0.0966	0.6276
0.098	0.6267
0.0994	0.6248
0.1008	0.6232
0.1022	0.6234
0.1036	0.6203
0.105	0.6204
0.1064	0.619
0.1078	0.6187
0.1092	0.618
0.1106	0.6154
0.112	0.6146
0.1134	0.6137
0.1148	0.6096
0.1162	0.6093
0.1176	0.6109
0.119	0.6141
0.1204	0.6162
0.1218	0.6167
0.1232	0.6177
0.1246	0.6156
0.126	0.611
0.1274	0.6118
0.1288	0.6107
0.1302	0.6111
0.1316	0.6136
0.133	0.6151
0.1344	0.6166
0.1358	0.6124
0.1372	0.6058
0.1386	0.5999
0.14	0.5889
0.1414	0.5756
0.1428	0.5634
0.1442	0.5525
0.1456	0.5441
0.147	0.5365
0.1484	0.5274
0.1498	0.5188
0.1512	0.5064
0.1526	0.4926
0.154	0.4788
0.1554	0.4635
0.1568	0.4484
0.1582	0.4362
0.1596	0.427
0.161	0.4188
0.1624	0.408
0.1638	0.3951
0.1652	0.3832
0.1666	0.3744
0.168	0.3686
0.1694	0.3666
0.1708	0.3712
0.1722	0.374
0.1736	0.3767
0.175	0.3743
0.1764	0.3687
0.1778	0.3633
0.1792	0.36
0.1806	0.3594
0.182	0.3587
0.1834	0.3601
0.1848	0.3694
0.1862	0.3685
0.1876	0.36
0.189	0.3613
0.1904	0.3637
0.1918	0.3603
0.1932	0.3744
0.1946	0.4611
0.196	0.544
0.1974	0.5799
0.1988	0.5554
0.2002	0.5551
0.2016	0.5628
0.203	0.5831
0.2044	0.5877
0.2058	0.591
0.2072	0.5994
0.2086	0.6042
0.21	0.6072
0.2114	0.6102
0.2128	0.6123
0.2142	0.6161
0.2156	0.6158
0.217	0.6176
0.2184	0.6149
0.2198	0.6127
0.2212	0.6118
0.2226	0.607
0.224	0.6041
0.2254	0.604
0.2268	0.6032
0.2282	0.6023
0.2296	0.6032
0.231	0.6031
0.2324	0.5998
0.2338	0.5975
0.2352	0.5961
0.2366	0.5899
0.238	0.5846
0.2394	0.5853
0.2408	0.5903
0.2422	0.5928
0.2436	0.5892
0.245	0.591
0.2464	0.5902
0.2478	0.5887
0.2492	0.5858
0.2506	0.5846
0.252	0.5845
0.2534	0.5863
0.2548	0.5917
0.2562	0.5943
0.2576	0.5907
0.259	0.5853
0.2604	0.5832
0.2618	0.5789
0.2632	0.5745
0.2646	0.5678
0.266	0.573
0.2674	0.5747
0.2688	0.5761
0.2702	0.5851
0.2716	0.5915
0.273	0.5925
0.2744	0.5979
0.2758	0.607
0.2772	0.6113
0.2786	0.6105
0.28	0.6062
0.2814	0.6149
0.2828	0.6208
0.2842	0.618
0.2856	0.6115
0.287	0.6125
0.2884	0.6151
0.2898	0.6122
0.2912	0.6097
0.2926	0.6093
0.294	0.6078
0.2954	0.6075
0.2968	0.6094
0.2982	0.6076
0.2996	0.6032
0.301	0.6055
0.3024	0.6097
0.3038	0.6128
0.3052	0.6093
0.3066	0.6049
0.308	0.599
0.3094	0.5967
0.3108	0.597
0.3122	0.5942
0.3136	0.5906
0.315	0.5902
0.3164	0.5894
0.3178	0.5869
0.3192	0.5847
0.3206	0.5841
0.322	0.5851
0.3234	0.5844
0.3248	0.5821
0.3262	0.5813
0.3276	0.5807
0.329	0.5818
0.3304	0.5851
0.3318	0.5851
0.3332	0.5825
0.3346	0.5862
0.336	0.5919
0.3374	0.596
0.3388	0.599
0.3402	0.6018
0.3416	0.6047
0.343	0.6071
0.3444	0.6096
0.3458	0.6134
0.3472	0.6149
0.3486	0.6144
0.35	0.6163
0.3514	0.6188
0.3528	0.6164
0.3542	0.6134
0.3556	0.6071
0.357	0.6018
0.3584	0.597
0.3598	0.5936
0.3612	0.5942
0.3626	0.5986
0.364	0.6054
0.3654	0.6127
0.3668	0.6186
0.3682	0.6225
0.3696	0.6246
0.371	0.6279
0.3724	0.6374
0.3738	0.6399
0.3752	0.6393
0.3766	0.6381
0.378	0.6381
0.3794	0.6363
0.3808	0.6345
0.3822	0.6336
0.3836	0.6302
0.385	0.6261
0.3864	0.6266
0.3878	0.6272
0.3892	0.6218
0.3906	0.6176
0.392	0.6143
0.3934	0.6132
0.3948	0.6122
0.3962	0.6183
0.3976	0.6205
0.399	0.6207
0.4004	0.6225
0.4018	0.6232
0.4032	0.622
0.4046	0.6208
0.406	0.6205
0.4074	0.6198
0.4088	0.6194
0.4102	0.6219
0.4116	0.6256
0.413	0.6253
0.4144	0.6225
0.4158	0.6207
0.4172	0.616
0.4186	0.6147
0.42	0.6179
0.4214	0.6249
0.4228	0.6296
0.4242	0.6338
0.4256	0.6343
0.427	0.6269
0.4284	0.6093
0.4298	0.5797
0.4312	0.5376
0.4326	0.4841
0.434	0.4264
0.4354	0.3629
0.4368	0.2962
0.4382	0.2231
0.4396	0.1518
0.441	0.0793
0.4424	0.0071
0.4438	-0.063
0.4452	-0.136
0.4466	-0.2126
0.448	-0.2899
0.4494	-0.3633
0.4508	-0.4343
0.4522	-0.5081
0.4536	-0.5809
0.455	-0.6486
0.4564	-0.7104
0.4578	-0.7714
0.4592	-0.8308
0.4606	-0.8925
0.462	-0.9531
0.4634	-1.0109
0.4648	-1.0603
0.4662	-1.1098
0.4676	-1.1593
0.469	-1.2024
0.4704	-1.2361
0.4718	-1.2656
0.4732	-1.2924
0.4746	-1.3113
0.476	-1.3252
0.4774	-1.3365
0.4788	-1.3455
0.4802	-1.3446
0.4816	-1.3442
0.483	-1.3439
0.4844	-1.3456
0.4858	-1.3446
0.4872	-1.3421
0.4886	-1.3349
0.49	-1.3273
0.4914	-1.3216
0.4928	-1.3179
0.4942	-1.3154
0.4956	-1.3116
0.497	-1.3068
0.4984	-1.302
0.4998	-1.2925
0.5012	-1.2724
0.5026	-1.2539
0.504	-1.2363
0.5054	-1.2215
0.5068	-1.2051
0.5082	-1.1906
0.5096	-1.1812
0.511	-1.1719
0.5124	-1.1616
0.5138	-1.149
0.5152	-1.1356
0.5166	-1.1248
0.518	-1.1143
0.5194	-1.103
0.5208	-1.0929
0.5222	-1.0806
0.5236	-1.0648
0.525	-1.0527
0.5264	-1.0321
0.5278	-1.0108
0.5292	-0.9946
0.5306	-0.9813
0.532	-0.9658
0.5334	-0.9496
0.5348	-0.939
0.5362	-0.9318
0.5376	-0.9221
0.539	-0.9107
0.5404	-0.8968
0.5418	-0.8751
0.5432	-0.8597
0.5446	-0.8515
0.546	-0.8377
0.5474	-0.8235
0.5488	-0.8137
0.5502	-0.8059
0.5516	-0.7915
0.553	-0.7757
0.5544	-0.7604
0.5558	-0.7438
0.5572	-0.7279
0.5586	-0.7174
0.56	-0.7115
0.5614	-0.7002
0.5628	-0.6825
0.5642	-0.6732
0.5656	-0.6632
0.567	-0.6509
0.5684	-0.643
0.5698	-0.6388
0.5712	-0.6418
0.5726	-0.6246
0.574	-0.1916
0.5754	1.068
0.5768	3.0097
0.5782	4.7373
0.5796	5.6232
0.581	5.79
0.5824	5.7375
0.5838	5.805
0.5852	5.9573
0.5866	6.1356
0.588	6.2836
0.5894	6.4072
0.5908	6.5056
0.5922	6.5644
0.5936	6.6246
0.595	6.6957
0.5964	6.774
0.5978	6.8431
0.5992	6.9072
0.6006	6.9673
0.602	7.0165
0.6034	7.0584
0.6048	7.1032
0.6062	7.1552
0.6076	7.2235
0.609	7.3177
0.6104	7.4216
0.6118	7.5455
0.6132	7.6713
0.6146	7.4832
0.616	6.5264
0.6174	4.7407
0.6188	2.9456
0.6202	1.9008
0.6216	1.6555
0.623	1.7225
0.6244	1.7806
0.6258	1.8246
0.6272	1.874
0.6286	1.9234
0.63	1.9679
0.6314	2.0132
0.6328	2.0504
0.6342	2.086
0.6356	2.1242
0.637	2.1655
0.6384	2.2098
0.6398	2.2619
0.6412	2.3104
0.6426	2.3625
0.644	2.3702
0.6454	2.2446
0.6468	1.9185
0.6482	1.4463
0.6496	1.0201
0.651	0.7849
0.6524	0.7235
0.6538	0.7231
0.6552	0.7318
0.6566	0.7339
0.658	0.727
0.6594	0.7212
0.6608	0.7255
0.6622	0.7314
0.6636	0.7352
0.665	0.7408
0.6664	0.7437
0.6678	0.7409
0.6692	0.7367
0.6706	0.7316
0.672	0.7255
0.6734	0.7247
0.6748	0.7219
0.6762	0.7191
0.6776	0.7203
0.679	0.7225
0.6804	0.7263
0.6818	0.7294
0.6832	0.7316
0.6846	0.732
0.686	0.7339
0.6874	0.7393
0.6888	0.742
0.6902	0.7402
0.6916	0.738
0.693	0.7362
0.6944	0.7348
0.6958	0.7317
0.6972	0.7292
0.6986	0.7247
0.7	0.7245
0.7014	0.7311
0.7028	0.7373
0.7042	0.7405
0.7056	0.7404
0.707	0.7399
0.7084	0.7424
0.7098	0.7407
0.7112	0.7338
0.7126	0.7271
0.714	0.7225
0.7154	0.7207
0.7168	0.7196
0.7182	0.7177
0.7196	0.7159
0.721	0.7113
0.7224	0.709
0.7238	0.7096
0.7252	0.7073
0.7266	0.7028
0.728	0.6998
0.7294	0.6998
0.7308	0.7005
0.7322	0.7032
0.7336	0.7085
0.735	0.7106
0.7364	0.7038
0.7378	0.6951
0.7392	0.6917
0.7406	0.6857
0.742	0.6813
0.7434	0.679
0.7448	0.6779
0.7462	0.6814
0.7476	0.6877
0.749	0.6932
0.7504	0.6972
0.7518	0.697
0.7532	0.6973
0.7546	0.6956
0.756	0.6879
0.7574	0.679
0.7588	0.6703
0.7602	0.6595
0.7616	0.6557
0.763	0.6546
0.7644	0.6554
0.7658	0.6582
0.7672	0.6571
0.7686	0.6554
0.77	0.6534
0.7714	0.6477
0.7728	0.6439
0.7742	0.636
0.7756	0.6287
0.777	0.6272
0.7784	0.6264
0.7798	0.6255
0.7812	0.6298
0.7826	0.6379
0.784	0.6504
0.7854	0.6658
0.7868	0.6853
0.7882	0.7041
0.7896	0.7244
0.791	0.7467
0.7924	0.767
0.7938	0.7852
0.7952	0.8022
0.7966	0.817
0.798	0.8323
0.7994	0.8492
0.8008	0.8663
0.8022	0.8829
0.8036	0.8985
0.805	0.9181
0.8064	0.9358
0.8078	0.956
0.8092	0.9742
0.8106	0.9849
0.812	0.9937
0.8134	0.9822
0.8148	0.9485
0.8162	0.8917
0.8176	0.8218
0.819	0.7586
0.8204	0.7165
0.8218	0.6924
0.8232	0.6805
0.8246	0.6803
0.826	0.6815
0.8274	0.6873
0.8288	0.6895
0.8302	0.6828
0.8316	0.6768
0.833	0.6671
0.8344	0.6582
0.8358	0.648
0.8372	0.642
0.8386	0.644
0.84	0.6454
0.8414	0.647
0.8428	0.6531
0.8442	0.6581
0.8456	0.6592
0.847	0.6613
0.8484	0.6613
0.8498	0.6596
0.8512	0.6574
0.8526	0.657
0.854	0.6581
0.8554	0.6523
0.8568	0.649
0.8582	0.6484
0.8596	0.6484
0.861	0.6437
0.8624	0.6381
0.8638	0.6366
0.8652	0.6375
0.8666	0.6415
0.868	0.6498
0.8694	0.6539
0.8708	0.6525
0.8722	0.6542
0.8736	0.6573
0.875	0.6574
0.8764	0.6538
0.8778	0.65
0.8792	0.6498
0.8806	0.6496
0.882	0.6521
0.8834	0.653
0.8848	0.652
0.8862	0.6504
0.8876	0.6475
0.889	0.6459
0.8904	0.6461
0.8918	0.6458
0.8932	0.648
0.8946	0.6483
0.896	0.6516
0.8974	0.6574
0.8988	0.6645
0.9002	0.6707
0.9016	0.674
0.903	0.674
0.9044	0.6771
0.9058	0.68
0.9072	0.6822
0.9086	0.6828
0.91	0.6828
0.9114	0.6862
0.9128	0.6883
0.9142	0.6905
0.9156	0.6894
0.917	0.6932
0.9184	0.6943
0.9198	0.703
0.9212	0.7163
0.9226	0.7246
0.924	0.7406
0.9254	0.7491
0.9268	0.7412
0.9282	0.7208
0.9296	0.7069
0.931	0.7029
0.9324	0.6974
0.9338	0.692
0.9352	0.6875
0.9366	0.6857
0.938	0.6784
0.9394	0.6803
0.9408	0.679
0.9422	0.6829
0.9436	0.6876
0.945	0.6916
0.9464	0.6992
0.9478	0.6968
0.9492	0.6913
0.9506	0.6869
0.952	0.6815
0.9534	0.6789
0.9548	0.6801
0.9562	0.681
0.9576	0.6848
0.959	0.6913
0.9604	0.7021
0.9618	0.7117
0.9632	0.7119
0.9646	0.7149
0.966	0.7165
0.9674	0.7124
0.9688	0.7065
0.9702	0.6996
0.9716	0.6932
0.973	0.6898
0.9744	0.688
0.9758	0.6888
0.9772	0.6933
0.9786	0.6941
0.98	0.6918
0.9814	0.7053
0.9828	0.7727
0.9842	0.8639
0.9856	1.0113
0.987	1.2612
0.9884	1.7054
0.9898	2.3215
0.9912	3.096
0.9926	4.0045
0.994	5.0331
0.9954	6.1385
0.9968	7.2551
0.9982	8.2462
0.9996	8.8276
1.001	8.7213
1.0024	7.8494
1.0038	6.3701
1.0052	4.5519
1.0066	2.8376
1.008	1.6529
1.0094	1.0959
1.0108	0.9494
1.0122	0.9455
1.0136	0.9691
1.015	0.9772
1.0164	0.9725
1.0178	0.96
1.0192	0.9308
1.0206	0.8852
1.022	0.8314
1.0234	0.789
1.0248	0.7566
1.0262	0.7285
1.0276	0.7088
1.029	0.7032
1.0304	0.7006
1.0318	0.6979
1.0332	0.7031
1.0346	0.7045
1.036	0.7034
1.0374	0.703
1.0388	0.7014
1.0402	0.6975
1.0416	0.6945
1.043	0.697
1.0444	0.7036
1.0458	0.7058
1.0472	0.707
1.0486	0.7137
1.05	0.7157
1.0514	0.7165
1.0528	0.712
1.0542	0.7047
1.0556	0.6989
1.057	0.6989
1.0584	0.704
1.0598	0.708
1.0612	0.7087
1.0626	0.7093
1.064	0.7109
1.0654	0.7088
1.0668	0.7021
1.0682	0.6994
1.0696	0.6991
1.071	0.6984
1.0724	0.6987
1.0738	0.7032
1.0752	0.7063
1.0766	0.7104
1.078	0.7156
1.0794	0.7152
1.0808	0.713
1.0822	0.7128
1.0836	0.7109
1.085	0.7073
1.0864	0.7055
1.0878	0.7049
1.0892	0.7059
1.0906	0.7089
1.092	0.7142
1.0934	0.7181
1.0948	0.7193
1.0962	0.7219
1.0976	0.7183
1.099	0.7154
1.1004	0.7142
1.1018	0.7133
1.1032	0.7099
1.1046	0.7069
1.106	0.7075
1.1074	0.7109
1.1088	0.7155
1.1102	0.7155
1.1116	0.7139
1.113	0.7156
1.1144	0.718
1.1158	0.7176
1.1172	0.717
1.1186	0.7162
1.12	0.7172
1.1214	0.7165
1.1228	0.713
1.1242	0.7074
1.1256	0.7027
1.127	0.7035
1.1284	0.708
1.1298	0.7118
1.1312	0.7173
1.1326	0.7234
1.134	0.7298
1.1354	0.7315
1.1368	0.7329
1.1382	0.7333
1.1396	0.7338
1.141	0.7311
1.1424	0.7333
1.1438	0.7355
1.1452	0.7374
1.1466	0.7392
1.148	0.7398
1.1494	0.7408
1.1508	0.7428
1.1522	0.7423
1.1536	0.7377
1.155	0.7328
1.1564	0.7291
1.1578	0.7282
1.1592	0.7257
1.1606	0.725
1.162	0.7279
1.1634	0.7281
1.1648	0.7302
1.1662	0.7266
1.1676	0.7201
1.169	0.7139
1.1704	0.7099
1.1718	0.7087
1.1732	0.7082
1.1746	0.7101
1.176	0.7131
1.1774	0.7143
1.1788	0.7145
1.1802	0.716
1.1816	0.7178
1.183	0.7202
1.1844	0.7183
1.1858	0.7203
1.1872	0.7276
1.1886	0.729
1.19	0.7292
1.1914	0.7281
1.1928	0.7233
1.1942	0.7194
1.1956	0.7171
1.197	0.7153
1.1984	0.7143
1.1998	0.7141
1.2012	0.7171
1.2026	0.7215
1.204	0.7198
1.2054	0.7247
1.2068	0.7271
1.2082	0.727
1.2096	0.7281
1.211	0.7285
1.2124	0.7318
1.2138	0.7378
1.2152	0.7437
1.2166	0.7505
1.218	0.7556
1.2194	0.7573
1.2208	0.7602
1.2222	0.7571
1.2236	0.7547
1.225	0.7505
1.2264	0.7446
1.2278	0.7408
1.2292	0.7343
1.2306	0.7312
1.232	0.73
1.2334	0.7279
1.2348	0.7284
1.2362	0.7302
1.2376	0.7313
1.239	0.7325
1.2404	0.7311
1.2418	0.7313
1.2432	0.73
1.2446	0.7263
1.246	0.7261
1.2474	0.7278
1.2488	0.7303
1.2502	0.7373
1.2516	0.7428
1.253	0.7452
1.2544	0.747
1.2558	0.7479
1.2572	0.7469
1.2586	0.7425
1.26	0.7372
1.2614	0.7353
1.2628	0.7346
1.2642	0.7383
1.2656	0.7437
1.267	0.7479
1.2684	0.7544
1.2698	0.7581
1.2712	0.7562
1.2726	0.754
1.274	0.746
1.2754	0.7389
1.2768	0.7346
1.2782	0.7349
1.2796	0.7353
1.281	0.7336
1.2824	0.734
1.2838	0.7346
1.2852	0.7353
1.2866	0.7325
1.288	0.7318
1.2894	0.7287
1.2908	0.7317
1.2922	0.7371
1.2936	0.7419
1.295	0.7426
1.2964	0.7436
1.2978	0.7434
1.2992	0.7433
1.3006	0.7416
1.302	0.7382
1.3034	0.7359
1.3048	0.7367
1.3062	0.7407
1.3076	0.7395
1.309	0.739
1.3104	0.7429
1.3118	0.7486
1.3132	0.7535
1.3146	0.7586
1.316	0.7613
1.3174	0.7609
1.3188	0.76
1.3202	0.7616
1.3216	0.7603
1.323	0.7576
1.3244	0.7598
1.3258	0.7657
1.3272	0.7726
1.3286	0.7823
1.33	0.792
1.3314	0.8018
1.3328	0.8069
1.3342	0.8105
1.3356	0.8166
1.337	0.8176
1.3384	0.814
1.3398	0.8106
1.3412	0.8041
1.3426	0.8038
1.344	0.8075
1.3454	0.8101
1.3468	0.8117
1.3482	0.8137
1.3496	0.8201
1.351	0.8286
1.3524	0.8303
1.3538	0.8286
1.3552	0.8245
1.3566	0.8209
1.358	0.8214
1.3594	0.8176
1.3608	0.8144
1.3622	0.8146
1.3636	0.8174
1.365	0.8251
1.3664	0.8323
1.3678	0.8366
1.3692	0.8394
1.3706	0.8403
1.372	0.8446
1.3734	0.8457
1.3748	0.8485
1.3762	0.8516
1.3776	0.8532
1.379	0.8594
1.3804	0.8623
1.3818	0.8623
1.3832	0.8614
1.3846	0.8574
1.386	0.8543
1.3874	0.8531
1.3888	0.8517
1.3902	0.8488
1.3916	0.8439
1.393	0.8373
1.3944	0.8296
1.3958	0.8211
1.3972	0.8209
1.3986	0.8151
1.4	0.8132
1.4014	0.8134
1.4028	0.8159
1.4042	0.8197
1.4056	0.8245
1.407	0.8272
1.4084	0.8272
1.4098	0.8293
1.4112	0.8351
1.4126	0.8385
1.414	0.8391
1.4154	0.8427
1.4168	0.8436
1.4182	0.849
1.4196	0.8532
1.421	0.8577
1.4224	0.8576
1.4238	0.8556
1.4252	0.8552
1.4266	0.8533
1.428	0.8512
1.4294	0.8502
1.4308	0.8497
1.4322	0.8537
1.4336	0.856
1.435	0.8537
1.4364	0.8585
1.4378	0.8629
1.4392	0.8674
1.4406	0.876
1.442	0.8803
1.4434	0.8812
1.4448	0.8845
1.4462	0.8893
1.4476	0.8905
1.449	0.8892
1.4504	0.8888
1.4518	0.8934
1.4532	0.8957
1.4546	0.8968
1.456	0.9006
1.4574	0.9022
1.4588	0.9038
1.4602	0.9076
1.4616	0.9106
1.463	0.9084
1.4644	0.906
1.4658	0.9002
1.4672	0.9013
1.4686	0.8953
1.47	0.8924
1.4714	0.8882
1.4728	0.8784
1.4742	0.8708
1.4756	0.868
1.477	0.8656
1.4784	0.8621
1.4798	0.8609
1.4812	0.8647
1.4826	0.8699
1.484	0.8737
1.4854	0.8767
1.4868	0.8746
1.4882	0.8657
1.4896	0.8626
1.491	0.8551
1.4924	0.8483
1.4938	0.8451
1.4952	0.8446
1.4966	0.8471
1.498	0.8519
1.4994	0.8573
1.5008	0.8626
1.5022	0.8648
1.5036	0.8609
1.505	0.8613
1.5064	0.8546
1.5078	0.849
1.5092	0.8488
1.5106	0.8464
1.512	0.8412
1.5134	0.8353
1.5148	0.828
1.5162	0.8209
1.5176	0.8131
1.519	0.8072
1.5204	0.8017
1.5218	0.7957
1.5232	0.7949
1.5246	0.7967
1.526	0.7951
1.5274	0.7937
1.5288	0.7901
1.5302	0.7823
1.5316	0.7783
1.533	0.7729
1.5344	0.7679
1.5358	0.7674
1.5372	0.7698
1.5386	0.7693
1.54	0.7685
1.5414	0.7695
1.5428	0.7722
1.5442	0.7741
1.5456	0.7716
1.547	0.7686
1.5484	0.7657
1.5498	0.7647
1.5512	0.7652
1.5526	0.7548
1.554	0.7624
1.5554	0.7729
1.5568	0.775
1.5582	0.7669
1.5596	0.7609
1.561	0.7561
1.5624	0.751
1.5638	0.7475
1.5652	0.7466
1.5666	0.747
1.568	0.7415
1.5694	0.7291
1.5708	0.7228
1.5722	0.7196
1.5736	0.7224
1.575	0.7269
1.5764	0.7259
1.5778	0.7226
1.5792	0.7209
1.5806	0.7203
1.582	0.7187
1.5834	0.7191
1.5848	0.7213
1.5862	0.7245
1.5876	0.7294
1.589	0.736
1.5904	0.7408
1.5918	0.7369
1.5932	0.7323
1.5946	0.7296
1.596	0.7286
1.5974	0.7307
1.5988	0.7321
1.6002	0.7265
1.6016	0.7241
1.603	0.7233
1.6044	0.7275
1.6058	0.7373
1.6072	0.7528
1.6086	0.7765
1.61	0.807
1.6114	0.8417
1.6128	0.8758
1.6142	0.9048
1.6156	0.93
1.617	0.9495
1.6184	0.9617
1.6198	0.9672
1.6212	0.9634
1.6226	0.9496
1.624	0.9359
1.6254	0.9101
1.6268	0.8857
1.6282	0.8967
1.6296	0.9711
1.631	1.1451
1.6324	1.4987
1.6338	2.1231
1.6352	3.0179
1.6366	4.1015
1.638	5.2425
1.6394	6.3835
1.6408	7.4635
1.6422	8.4239
1.6436	9.1352
1.645	9.455
1.6464	9.2952
1.6478	8.6742
1.6492	7.7434
1.6506	6.6953
1.652	5.6545
1.6534	4.6793
1.6548	3.8131
1.6562	3.0984
1.6576	2.5534
1.659	2.1106
1.6604	1.7773
1.6618	1.5202
1.6632	1.3344
1.6646	1.1921
1.666	1.0857
1.6674	1.0192
1.6688	0.9681
1.6702	0.9338
1.6716	0.9149
1.673	0.9056
1.6744	0.9037
1.6758	0.9025
1.6772	0.9006
1.6786	0.9057
1.68	0.9137
1.6814	0.9189
1.6828	0.9214
1.6842	0.917
1.6856	0.9166
1.687	0.911
1.6884	0.9027
1.6898	0.8883
1.6912	0.8695
1.6926	0.8535
1.694	0.8383
1.6954	0.8244
1.6968	0.817
1.6982	0.8129
1.6996	0.809
1.701	0.8124
1.7024	0.819
1.7038	0.824
1.7052	0.8272
1.7066	0.8261
1.708	0.8222
1.7094	0.8182
1.7108	0.8078
1.7122	0.8056
1.7136	0.8092
1.715	0.8135
1.7164	0.8225
1.7178	0.8336
1.7192	0.8417
1.7206	0.8527
1.722	0.8679
1.7234	0.8821
1.7248	0.9039
1.7262	0.9277
1.7276	0.9483
1.729	0.9743
1.7304	0.9973
1.7318	1.0134
1.7332	1.024
1.7346	1.0251
1.736	1.027
1.7374	1.0211
1.7388	1.0045
1.7402	0.9847
1.7416	0.9632
1.743	0.9461
1.7444	0.93
1.7458	0.9107
1.7472	0.8984
1.7486	0.8867
1.75	0.8776
1.7514	0.8734
1.7528	0.8603
1.7542	0.8492
1.7556	0.8383
1.757	0.8272
1.7584	0.823
1.7598	0.827
1.7612	0.8239
1.7626	0.8105
1.764	0.8041
1.7654	0.7992
1.7668	0.7902
1.7682	0.7898
1.7696	0.7943
1.771	0.7971
1.7724	0.8045
1.7738	0.8068
1.7752	0.8048
1.7766	0.8029
1.778	0.8052
1.7794	0.8087
1.7808	0.8084
1.7822	0.8082
1.7836	0.8103
1.785	0.8072
1.7864	0.7995
1.7878	0.795
1.7892	0.7887
1.7906	0.7869
1.792	0.7883
1.7934	0.7921
1.7948	0.797
1.7962	0.8002
1.7976	0.8039
1.799	0.8075
1.8004	0.8104
1.8018	0.817
1.8032	0.8237
1.8046	0.8303
1.806	0.8384
1.8074	0.8445
1.8088	0.8527
1.8102	0.8629
1.8116	0.8751
1.813	0.8955
1.8144	0.9282
1.8158	0.9749
1.8172	1.0291
1.8186	1.0932
1.82	1.1644
1.8214	1.232
1.8228	1.2924
1.8242	1.3427
1.8256	1.3751
1.827	1.3869
1.8284	1.3781
1.8298	1.3467
1.8312	1.3003
1.8326	1.2406
1.834	1.1774
1.8354	1.1117
1.8368	1.0474
1.8382	0.9921
1.8396	0.9499
1.841	0.9165
1.8424	0.8918
1.8438	0.8774
1.8452	0.871
1.8466	0.8667
1.848	0.8644
1.8494	0.8633
1.8508	0.8501
1.8522	0.8215
1.8536	0.8008
1.855	0.7935
1.8564	0.7892
1.8578	0.7783
1.8592	0.7715
1.8606	0.7734
1.862	0.7736
1.8634	0.7736
1.8648	0.774
1.8662	0.7737
1.8676	0.7716
1.869	0.7672
1.8704	0.7623
1.8718	0.7591
1.8732	0.758
1.8746	0.7582
1.876	0.7572
1.8774	0.7584
1.8788	0.7646
1.8802	0.7665
1.8816	0.7663
1.883	0.7636
1.8844	0.763
1.8858	0.7616
1.8872	0.7618
1.8886	0.7648
1.89	0.7692
1.8914	0.7701
1.8928	0.7695
1.8942	0.7705
1.8956	0.7659
1.897	0.7592
1.8984	0.7578
1.8998	0.759
1.9012	0.7603
1.9026	0.761
1.904	0.7655
1.9054	0.7667
1.9068	0.7614
1.9082	0.7601
1.9096	0.7606
1.911	0.7583
1.9124	0.7587
1.9138	0.7595
1.9152	0.7559
1.9166	0.7503
1.918	0.7412
1.9194	0.7361
1.9208	0.7312
1.9222	0.7283
1.9236	0.7344
1.925	0.7439
1.9264	0.7515
1.9278	0.757
1.9292	0.7546
1.9306	0.752
1.932	0.7543
1.9334	0.758
1.9348	0.7602
1.9362	0.7724
1.9376	0.7874
1.939	0.7777
1.9404	0.7583
1.9418	0.7455
1.9432	0.7518
1.9446	0.7476
1.946	0.7472
1.9474	0.7515
1.9488	0.7541
1.9502	0.7588
1.9516	0.7603
1.953	0.7611
1.9544	0.7577
1.9558	0.7525
1.9572	0.7496
1.9586	0.746
1.96	0.7406
1.9614	0.7371
1.9628	0.737
1.9642	0.7398
1.9656	0.7422
1.967	0.7427
1.9684	0.7416
1.9698	0.7374
1.9712	0.7343
1.9726	0.7323
1.974	0.729
1.9754	0.7272
1.9768	0.7293
1.9782	0.7339
1.9796	0.7392
1.981	0.7455
1.9824	0.7499
1.9838	0.7459
1.9852	0.7374
1.9866	0.7312
1.988	0.728
1.9894	0.7242
1.9908	0.7232
1.9922	0.7261
1.9936	0.7319
1.995	0.7365
1.9964	0.7415
1.9978	0.7445
1.9992	0.7426
2.0006	0.7381
2.002	0.7374
2.0034	0.741
2.0048	0.7417
2.0062	0.7401
2.0076	0.7396
2.009	0.7392
2.0104	0.7366
2.0118	0.74
2.0132	0.738
2.0146	0.7339
2.016	0.7334
2.0174	0.7368
2.0188	0.7375
2.0202	0.7317
2.0216	0.7295
2.023	0.7338
2.0244	0.7375
2.0258	0.7416
2.0272	0.7449
2.0286	0.7409
2.03	0.7403
2.0314	0.7397
2.0328	0.7381
2.0342	0.7351
2.0356	0.7344
2.037	0.7427
2.0384	0.7493
2.0398	0.7511
2.0412	0.7506
2.0426	0.747
2.044	0.7412
2.0454	0.7368
2.0468	0.7334
2.0482	0.7297
2.0496	0.7304
2.051	0.736
2.0524	0.7408
2.0538	0.7421
2.0552	0.7464
2.0566	0.7488
2.058	0.7516
2.0594	0.7486
2.0608	0.7459
2.0622	0.7452
2.0636	0.7475
2.065	0.7485
2.0664	0.748
2.0678	0.7475
2.0692	0.7478
2.0706	0.7522
2.072	0.7554
2.0734	0.7568
2.0748	0.7505
2.0762	0.748
2.0776	0.7515
2.079	0.7513
2.0804	0.7451
2.0818	0.7416
2.0832	0.7386
2.0846	0.7352
2.086	0.734
2.0874	0.7333
2.0888	0.7304
2.0902	0.728
2.0916	0.7305
2.093	0.7349
2.0944	0.7369
2.0958	0.7384
2.0972	0.7418
2.0986	0.7439
2.1	0.7446
2.1014	0.7474
2.1028	0.7518
2.1042	0.7518
2.1056	0.7502
2.107	0.7493
2.1084	0.7515
2.1098	0.7558
2.1112	0.758
2.1126	0.7566
2.114	0.7547
2.1154	0.7556
2.1168	0.7576
2.1182	0.7579
2.1196	0.7566
2.121	0.756
2.1224	0.7625
2.1238	0.7719
2.1252	0.7806
2.1266	0.7856
2.128	0.784
2.1294	0.7812
2.1308	0.7802
2.1322	0.7783
2.1336	0.7754
2.135	0.773
2.1364	0.7714
2.1378	0.773
2.1392	0.7737
2.1406	0.7752
2.142	0.7738
2.1434	0.7688
2.1448	0.7684
2.1462	0.7676
2.1476	0.7648
2.149	0.7658
2.1504	0.7687
2.1518	0.7715
2.1532	0.7758
2.1546	0.7795
2.156	0.7822
2.1574	0.7877
2.1588	0.7939
2.1602	0.7994
2.1616	0.8018
2.163	0.8037
2.1644	0.8044
2.1658	0.8031
2.1672	0.803
2.1686	0.802
2.17	0.8017
2.1714	0.8023
2.1728	0.8064
2.1742	0.8079
2.1756	0.8077
2.177	0.8107
2.1784	0.8055
2.1798	0.7934
2.1812	0.7948
2.1826	0.7857
2.184	0.8006
2.1854	0.8184
2.1868	0.8145
2.1882	0.8065
2.1896	0.7911
2.191	0.7894
2.1924	0.7935
2.1938	0.7856
2.1952	0.7813
2.1966	0.7876
2.198	0.7947
2.1994	0.7992
2.2008	0.7968
2.2022	0.7833
2.2036	0.7717
2.205	0.7527
2.2064	0.7677
2.2078	0.7751
2.2092	0.7863
2.2106	0.791
2.212	0.7883
2.2134	0.79
2.2148	0.7868
2.2162	0.7873
2.2176	0.7879
2.219	0.7761
2.2204	0.7576
2.2218	0.7534
2.2232	0.7636
2.2246	0.7617
2.226	0.7556
2.2274	0.758
2.2288	0.7666
2.2302	0.7718
2.2316	0.7733
2.233	0.7782
2.2344	0.7758
2.2358	0.764
2.2372	0.7599
2.2386	0.7556
2.24	0.7523
2.2414	0.7541
2.2428	0.7581
2.2442	0.7633
2.2456	0.7664
2.247	0.7695
2.2484	0.7683
2.2498	0.7685
2.2512	0.7669
2.2526	0.7699
2.254	0.769
2.2554	0.7716
2.2568	0.7725
2.2582	0.77
2.2596	0.7654
2.261	0.7607
2.2624	0.7573
2.2638	0.7584
2.2652	0.7606
2.2666	0.7591
2.268	0.7587
2.2694	0.7506
2.2708	0.7456
2.2722	0.7424
2.2736	0.7353
2.275	0.7322
2.2764	0.7319
2.2778	0.7356
2.2792	0.7405
2.2806	0.7452
2.282	0.7508
2.2834	0.7517
2.2848	0.749
2.2862	0.7481
2.2876	0.7468
2.289	0.7433
2.2904	0.742
2.2918	0.7416
2.2932	0.7378
2.2946	0.7344
2.296	0.7331
2.2974	0.7309
2.2988	0.7285
2.3002	0.7274
2.3016	0.7279
2.303	0.7292
2.3044	0.734
2.3058	0.7395
2.3072	0.743
2.3086	0.7442
2.31	0.7429
2.3114	0.7422
2.3128	0.7406
2.3142	0.7405
2.3156	0.7409
2.317	0.7367
2.3184	0.7324
2.3198	0.7299
2.3212	0.7301
2.3226	0.73
2.324	0.7266
2.3254	0.7271
2.3268	0.7311
2.3282	0.7378
2.3296	0.7447
2.331	0.7457
2.3324	0.7434
2.3338	0.7413
2.3352	0.7382
2.3366	0.7364
2.338	0.7308
2.3394	0.7248
2.3408	0.7215
2.3422	0.7168
2.3436	0.7195
2.345	0.722
2.3464	0.7246
2.3478	0.7268
2.3492	0.7304
2.3506	0.7362
2.352	0.7423
2.3534	0.7486
2.3548	0.7518
2.3562	0.7511
2.3576	0.7582
2.359	0.7569
2.3604	0.7446
2.3618	0.7421
2.3632	0.7373
2.3646	0.7651
2.366	0.7742
2.3674	0.7692
2.3688	0.7496
2.3702	0.7418
2.3716	0.7493
2.373	0.7507
2.3744	0.7476
2.3758	0.7486
2.3772	0.7449
2.3786	0.74
2.38	0.7357
2.3814	0.734
2.3828	0.7356
2.3842	0.7439
2.3856	0.7505
2.387	0.7503
2.3884	0.7487
2.3898	0.7464
2.3912	0.7395
2.3926	0.731
2.394	0.722
2.3954	0.7152
2.3968	0.7143
2.3982	0.7177
2.3996	0.7243
2.401	0.7243
2.4024	0.7259
2.4038	0.7275
2.4052	0.7265
2.4066	0.7201
2.408	0.7146
2.4094	0.7101
2.4108	0.7134
2.4122	0.712
2.4136	0.7143
2.415	0.7263
2.4164	0.7188
2.4178	0.6975
2.4192	0.7056
2.4206	0.7271
2.422	0.7284
2.4234	0.6943
2.4248	0.7052
2.4262	0.7427
2.4276	0.746
2.429	0.74
2.4304	0.7359
2.4318	0.7263
2.4332	0.7078
2.4346	0.6919
2.436	0.6864
2.4374	0.6865
2.4388	0.6907
2.4402	0.6998
2.4416	0.7077
2.443	0.7142
2.4444	0.7174
2.4458	0.719
2.4472	0.7245
2.4486	0.7216
2.45	0.7166
2.4514	0.7143
2.4528	0.7134
2.4542	0.7167
2.4556	0.7168
2.457	0.7158
2.4584	0.7155
2.4598	0.7149
2.4612	0.7165
2.4626	0.7202
2.464	0.7199
2.4654	0.7159
2.4668	0.7165
2.4682	0.7231
2.4696	0.725
2.471	0.7228
2.4724	0.7223
2.4738	0.7204
2.4752	0.7186
2.4766	0.7221
2.478	0.7275
2.4794	0.7307
2.4808	0.7346
2.4822	0.7419
2.4836	0.7453
2.485	0.7423
2.4864	0.744
2.4878	0.7407
2.4892	0.7367
2.4906	0.7306
2.492	0.7256
2.4934	0.7204
2.4948	0.7152
2.4962	0.7126
2.4976	0.7096
2.499	0.7054
2.5004	0.709
2.5018	0.7151
2.5032	0.7236
2.5046	0.7314
2.506	0.7298
2.5074	0.7256
2.5088	0.7187
2.5102	0.7072
2.5116	0.6993
2.513	0.6937
2.5144	0.6941
2.5158	0.6991
2.5172	0.7021
2.5186	0.7082
2.52	0.7061
2.5214	0.7021
2.5228	0.7003
2.5242	0.6993
2.5256	0.702
2.527	0.7108
2.5284	0.72
2.5298	0.7237
2.5312	0.7269
2.5326	0.7245
2.534	0.7186
2.5354	0.7068
2.5368	0.6996
2.5382	0.7024
2.5396	0.685
2.541	0.6795
2.5424	0.6855
2.5438	0.6986
2.5452	0.7096
2.5466	0.7152
2.548	0.7172
2.5494	0.7146
2.5508	0.7096
2.5522	0.7058
2.5536	0.7056
2.555	0.7085
2.5564	0.7092
2.5578	0.7113
2.5592	0.7118
2.5606	0.7102
2.562	0.7088
2.5634	0.7093
2.5648	0.711
2.5662	0.7096
2.5676	0.7097
2.569	0.7128
2.5704	0.7148
2.5718	0.7175
2.5732	0.7219
2.5746	0.7243
2.576	0.7253
2.5774	0.7237
2.5788	0.7246
2.5802	0.7233
2.5816	0.7175
2.583	0.7205
2.5844	0.7265
2.5858	0.7272
2.5872	0.728
2.5886	0.7307
2.59	0.7298
2.5914	0.7277
2.5928	0.7273
2.5942	0.7258
2.5956	0.7271
2.597	0.7302
2.5984	0.7343
2.5998	0.7368
2.6012	0.7336
2.6026	0.7311
2.604	0.7298
2.6054	0.725
2.6068	0.7236
2.6082	0.7206
2.6096	0.7195
2.611	0.7189
2.6124	0.719
2.6138	0.7226
2.6152	0.726
2.6166	0.7285
2.618	0.734
2.6194	0.7408
2.6208	0.7459
2.6222	0.7476
2.6236	0.748
2.625	0.7498
2.6264	0.7481
2.6278	0.7478
2.6292	0.7465
2.6306	0.742
2.632	0.7368
2.6334	0.7326
2.6348	0.7289
2.6362	0.7217
2.6376	0.7144
2.639	0.7182
2.6404	0.7247
2.6418	0.7274
2.6432	0.7327
2.6446	0.7365
2.646	0.7364
2.6474	0.7369
2.6488	0.736
2.6502	0.7338
2.6516	0.7303
2.653	0.7334
2.6544	0.7347
2.6558	0.73
2.6572	0.7289
2.6586	0.7299
2.66	0.7241
2.6614	0.7243
2.6628	0.7369
2.6642	0.7434
2.6656	0.7308
2.667	0.7282
2.6684	0.7402
2.6698	0.7519
2.6712	0.7464
2.6726	0.7408
2.674	0.7447
2.6754	0.7376
2.6768	0.7279
2.6782	0.7264
2.6796	0.7263
2.681	0.7266
2.6824	0.7296
2.6838	0.7339
2.6852	0.7379
2.6866	0.7339
2.688	0.7305
2.6894	0.7248
2.6908	0.7208
2.6922	0.7193
2.6936	0.7166
2.695	0.7159
2.6964	0.7204
2.6978	0.7238
2.6992	0.7254
2.7006	0.7259
2.702	0.7237
2.7034	0.7218
2.7048	0.7235
2.7062	0.727
2.7076	0.728
2.709	0.724
2.7104	0.7283
2.7118	0.7312
2.7132	0.7311
2.7146	0.734
2.716	0.7332
2.7174	0.7319
2.7188	0.7287
2.7202	0.727
2.7216	0.7292
2.723	0.7245
2.7244	0.7212
2.7258	0.7364
2.7272	0.7409
2.7286	0.7372
2.73	0.7201
2.7314	0.6962
2.7328	0.7029
2.7342	0.7175
2.7356	0.7129
2.737	0.7148
2.7384	0.7159
2.7398	0.712
2.7412	0.7103
2.7426	0.7118
2.744	0.7127
2.7454	0.7138
2.7468	0.7156
2.7482	0.715
2.7496	0.7144
2.751	0.7116
2.7524	0.7087
2.7538	0.7105
2.7552	0.7097
2.7566	0.715
2.758	0.7254
2.7594	0.7187
2.7608	0.7141
2.7622	0.7111
2.7636	0.7014
2.765	0.6882
2.7664	0.6844
2.7678	0.6949
2.7692	0.7022
2.7706	0.6975
2.772	0.7035
2.7734	0.7193
2.7748	0.7271
2.7762	0.7473
2.7776	0.7507
2.779	0.7521
2.7804	0.7464
2.7818	0.747
2.7832	0.7474
2.7846	0.7476
2.786	0.7474
2.7874	0.7461
2.7888	0.7469
2.7902	0.7484
2.7916	0.7466
2.793	0.7457
2.7944	0.744
2.7958	0.7421
2.7972	0.7347
2.7986	0.7299
[truncated: 38 more rows]
