# Supplementary material for: Improvement of Peak Integration in Capillary Electrophoresis: Reference Data Set No. 1
Source: Electrophoresis. 2026 Mar 11;47(4):276–94. doi: 10.1002/elps.70077 (PMC13084974; doi:10.1002/elps.70077)
Supplement: Supplementary file 2 — Supporting File 2: elps70077‐sup‐0002‐RawElectropherograms.zip. [file ELPS-47--s002.zip › Raw Electropherograms/com2-type2-sam17-R.csv]

0	0
0.0014	-0.0507
0.0028	-0.0507
0.0042	-0.0507
0.0056	-0.0505
0.007	-0.0443
0.0084	0.0029
0.0098	0.0689
0.0112	0.1222
0.0126	0.1665
0.014	0.2091
0.0154	0.2467
0.0168	0.2792
0.0182	0.3113
0.0196	0.3431
0.021	0.3685
0.0224	0.3915
0.0238	0.4101
0.0252	0.428
0.0266	0.4416
0.028	0.4548
0.0294	0.4679
0.0308	0.4794
0.0322	0.4888
0.0336	0.504
0.035	0.5147
0.0364	0.5226
0.0378	0.5306
0.0392	0.5357
0.0406	0.538
0.042	0.5409
0.0434	0.5457
0.0448	0.5486
0.0462	0.5504
0.0476	0.5554
0.049	0.5652
0.0504	0.5692
0.0518	0.5689
0.0532	0.5693
0.0546	0.5674
0.056	0.5704
0.0574	0.5734
0.0588	0.5746
0.0602	0.5748
0.0616	0.5767
0.063	0.5804
0.0644	0.5822
0.0658	0.5807
0.0672	0.58
0.0686	0.5848
0.07	0.5941
0.0714	0.5995
0.0728	0.6008
0.0742	0.6028
0.0756	0.603
0.077	0.604
0.0784	0.6072
0.0798	0.6099
0.0812	0.6148
0.0826	0.6179
0.084	0.6202
0.0854	0.6208
0.0868	0.6199
0.0882	0.6211
0.0896	0.6249
0.091	0.6282
0.0924	0.6294
0.0938	0.6292
0.0952	0.6295
0.0966	0.6271
0.098	0.6237
0.0994	0.6252
0.1008	0.634
0.1022	0.6444
0.1036	0.6579
0.105	0.667
0.1064	0.6752
0.1078	0.6781
0.1092	0.6798
0.1106	0.6771
0.112	0.6718
0.1134	0.6718
0.1148	0.6763
0.1162	0.6791
0.1176	0.6801
0.119	0.68
0.1204	0.679
0.1218	0.6825
0.1232	0.6825
0.1246	0.6845
0.126	0.6829
0.1274	0.686
0.1288	0.6901
0.1302	0.6911
0.1316	0.6911
0.133	0.6897
0.1344	0.6891
0.1358	0.6887
0.1372	0.6887
0.1386	0.6895
0.14	0.6886
0.1414	0.6863
0.1428	0.6835
0.1442	0.6783
0.1456	0.6734
0.147	0.6618
0.1484	0.646
0.1498	0.6385
0.1512	0.6256
0.1526	0.6152
0.154	0.6004
0.1554	0.5847
0.1568	0.5718
0.1582	0.5619
0.1596	0.5506
0.161	0.5389
0.1624	0.5248
0.1638	0.5147
0.1652	0.5057
0.1666	0.4927
0.168	0.4842
0.1694	0.4765
0.1708	0.466
0.1722	0.458
0.1736	0.4507
0.175	0.4379
0.1764	0.4302
0.1778	0.4215
0.1792	0.4155
0.1806	0.4058
0.182	0.3997
0.1834	0.4
0.1848	0.392
0.1862	0.3789
0.1876	0.3728
0.189	0.3651
0.1904	0.353
0.1918	0.3447
0.1932	0.3444
0.1946	0.3513
0.196	0.3516
0.1974	0.3569
0.1988	0.3871
0.2002	0.6584
0.2016	0.8334
0.203	0.8345
0.2044	0.6684
0.2058	0.666
0.2072	0.6846
0.2086	0.6878
0.21	0.6903
0.2114	0.6914
0.2128	0.6938
0.2142	0.6963
0.2156	0.6976
0.217	0.7018
0.2184	0.7089
0.2198	0.7125
0.2212	0.7123
0.2226	0.7097
0.224	0.7072
0.2254	0.7057
0.2268	0.7038
0.2282	0.6989
0.2296	0.6939
0.231	0.691
0.2324	0.6906
0.2338	0.6851
0.2352	0.6846
0.2366	0.6842
0.238	0.6856
0.2394	0.692
0.2408	0.7016
0.2422	0.7083
0.2436	0.7083
0.245	0.7099
0.2464	0.7108
0.2478	0.7086
0.2492	0.7064
0.2506	0.7088
0.252	0.7046
0.2534	0.6991
0.2548	0.6962
0.2562	0.6967
0.2576	0.6893
0.259	0.6849
0.2604	0.6847
0.2618	0.684
0.2632	0.6842
0.2646	0.6847
0.266	0.6843
0.2674	0.6828
0.2688	0.6811
0.2702	0.6827
0.2716	0.683
0.273	0.6797
0.2744	0.6789
0.2758	0.6787
0.2772	0.6784
0.2786	0.6825
0.28	0.6845
0.2814	0.6863
0.2828	0.6886
0.2842	0.6908
0.2856	0.6907
0.287	0.6887
0.2884	0.6851
0.2898	0.683
0.2912	0.6835
0.2926	0.6879
0.294	0.6956
0.2954	0.6988
0.2968	0.7041
0.2982	0.7106
0.2996	0.711
0.301	0.7062
0.3024	0.7029
0.3038	0.6991
0.3052	0.6975
0.3066	0.6969
0.308	0.704
0.3094	0.7037
0.3108	0.7015
0.3122	0.7002
0.3136	0.6981
0.315	0.6933
0.3164	0.6872
0.3178	0.6844
0.3192	0.6841
0.3206	0.6837
0.322	0.683
0.3234	0.6823
0.3248	0.6734
0.3262	0.6678
0.3276	0.6623
0.329	0.6613
0.3304	0.6589
0.3318	0.6599
0.3332	0.6613
0.3346	0.6598
0.336	0.6566
0.3374	0.6554
0.3388	0.6562
0.3402	0.6541
0.3416	0.649
0.343	0.6471
0.3444	0.6491
0.3458	0.6515
0.3472	0.6584
0.3486	0.6643
0.35	0.6697
0.3514	0.6792
0.3528	0.6916
0.3542	0.6995
0.3556	0.6996
0.357	0.7031
0.3584	0.705
0.3598	0.7057
0.3612	0.708
0.3626	0.7141
0.364	0.7186
0.3654	0.7207
0.3668	0.7229
0.3682	0.7234
0.3696	0.7205
0.371	0.7151
0.3724	0.7117
0.3738	0.7079
0.3752	0.7047
0.3766	0.6999
0.378	0.703
0.3794	0.705
0.3808	0.7037
0.3822	0.7033
0.3836	0.702
0.385	0.6957
0.3864	0.6895
0.3878	0.6858
0.3892	0.6841
0.3906	0.6835
0.392	0.686
0.3934	0.6897
0.3948	0.6888
0.3962	0.6879
0.3976	0.6891
0.399	0.6882
0.4004	0.6806
0.4018	0.6754
0.4032	0.6712
0.4046	0.6693
0.406	0.6683
0.4074	0.6699
0.4088	0.6677
0.4102	0.667
0.4116	0.6685
0.413	0.6731
0.4144	0.676
0.4158	0.6762
0.4172	0.6777
0.4186	0.6796
0.42	0.6799
0.4214	0.6791
0.4228	0.6766
0.4242	0.6691
0.4256	0.6627
0.427	0.6584
0.4284	0.6574
0.4298	0.6549
0.4312	0.6548
0.4326	0.6618
0.434	0.6685
0.4354	0.6729
0.4368	0.676
0.4382	0.6768
0.4396	0.6761
0.441	0.6759
0.4424	0.6732
0.4438	0.6682
0.4452	0.6709
0.4466	0.6793
0.448	0.678
0.4494	0.668
0.4508	0.6677
0.4522	0.679
0.4536	0.6874
0.455	0.6703
0.4564	0.4493
0.4578	-0.1517
0.4592	-1.0023
0.4606	-1.6723
0.462	-1.9648
0.4634	-2.0115
0.4648	-2.002
0.4662	-2.002
0.4676	-2.0044
0.469	-2.0076
0.4704	-2.0074
0.4718	-2.0046
0.4732	-2.0054
0.4746	-2.0056
0.476	-2.0059
0.4774	-2.0066
0.4788	-2.01
0.4802	-2.0089
0.4816	-2.0093
0.483	-2.0119
0.4844	-2.0095
0.4858	-2.0049
0.4872	-2.0046
0.4886	-2.0051
0.49	-2.0023
0.4914	-1.9977
0.4928	-1.997
0.4942	-1.9978
0.4956	-1.9926
0.497	-1.9925
0.4984	-1.9922
0.4998	-1.9895
0.5012	-1.9913
0.5026	-1.9955
0.504	-1.9908
0.5054	-1.9834
0.5068	-1.9721
0.5082	-1.9512
0.5096	-1.9141
0.511	-1.8638
0.5124	-1.8058
0.5138	-1.7425
0.5152	-1.6746
0.5166	-1.6031
0.518	-1.5302
0.5194	-1.4583
0.5208	-1.3857
0.5222	-1.3108
0.5236	-1.2336
0.525	-1.1521
0.5264	-1.0654
0.5278	-0.9814
0.5292	-0.8977
0.5306	-0.8122
0.532	-0.7242
0.5334	-0.6387
0.5348	-0.5523
0.5362	-0.4646
0.5376	-0.3772
0.539	-0.2915
0.5404	-0.203
0.5418	-0.1139
0.5432	-0.0271
0.5446	0.0636
0.546	0.1573
0.5474	0.2478
0.5488	0.337
0.5502	0.4298
0.5516	0.5276
0.553	0.6192
0.5544	0.7138
0.5558	0.8116
0.5572	0.9043
0.5586	1.0036
0.56	1.1063
0.5614	1.2038
0.5628	1.3019
0.5642	1.4038
0.5656	1.5074
0.567	1.608
0.5684	1.7076
0.5698	1.8088
0.5712	1.9047
0.5726	1.9998
0.574	2.096
0.5754	2.1847
0.5768	2.2647
0.5782	2.3362
0.5796	2.4001
0.581	2.4561
0.5824	2.5
0.5838	2.5323
0.5852	2.5546
0.5866	2.5698
0.588	2.5805
0.5894	2.5842
0.5908	2.5864
0.5922	2.5852
0.5936	2.5788
0.595	2.5801
0.5964	2.585
0.5978	2.578
0.5992	2.5699
0.6006	2.5833
0.602	2.6197
0.6034	2.6085
0.6048	2.5867
0.6062	2.5759
0.6076	2.6022
0.609	2.6185
0.6104	2.6323
0.6118	2.6496
0.6132	2.6705
0.6146	2.6966
0.616	2.7266
0.6174	2.7613
0.6188	2.797
0.6202	2.8278
0.6216	2.8551
0.623	2.8766
0.6244	2.8929
0.6258	2.9056
0.6272	2.9221
0.6286	2.9373
0.63	2.9571
0.6314	2.9782
0.6328	2.9985
0.6342	3.0252
0.6356	3.0516
0.637	3.081
0.6384	3.117
0.6398	3.1676
0.6412	3.2253
0.6426	3.2524
0.644	3.1644
0.6454	2.8531
0.6468	2.2893
0.6482	1.617
0.6496	1.1141
0.651	0.9006
0.6524	0.8876
0.6538	0.905
0.6552	0.901
0.6566	0.8946
0.658	0.8896
0.6594	0.8898
0.6608	0.8875
0.6622	0.8813
0.6636	0.8936
0.665	0.9054
0.6664	0.9093
0.6678	0.9145
0.6692	0.9157
0.6706	0.9139
0.672	0.9125
0.6734	0.9103
0.6748	0.9147
0.6762	0.9191
0.6776	0.9276
0.679	0.9341
0.6804	0.9343
0.6818	0.9332
0.6832	0.928
0.6846	0.9211
0.686	0.9208
0.6874	0.9225
0.6888	0.9256
0.6902	0.929
0.6916	0.9332
0.693	0.9372
0.6944	0.9368
0.6958	0.9329
0.6972	0.9275
0.6986	0.9204
0.7	0.9186
0.7014	0.9218
0.7028	0.9251
0.7042	0.93
0.7056	0.9384
0.707	0.9457
0.7084	0.9509
0.7098	0.9505
0.7112	0.9496
0.7126	0.9419
0.714	0.9334
0.7154	0.9283
0.7168	0.924
0.7182	0.9209
0.7196	0.9215
0.721	0.9251
0.7224	0.9284
0.7238	0.9315
0.7252	0.936
0.7266	0.9398
0.728	0.9413
0.7294	0.942
0.7308	0.9451
0.7322	0.9463
0.7336	0.9462
0.735	0.948
0.7364	0.9478
0.7378	0.9486
0.7392	0.9496
0.7406	0.9485
0.742	0.9488
0.7434	0.9466
0.7448	0.9408
0.7462	0.9409
0.7476	0.9425
0.749	0.9427
0.7504	0.9476
0.7518	0.9506
0.7532	0.9513
0.7546	0.9524
0.756	0.9573
0.7574	0.9564
0.7588	0.9512
0.7602	0.9488
0.7616	0.948
0.763	0.9466
0.7644	0.9476
0.7658	0.9485
0.7672	0.9468
0.7686	0.9473
0.77	0.9547
0.7714	0.964
0.7728	0.9709
0.7742	0.9809
0.7756	0.9926
0.777	1.004
0.7784	1.019
0.7798	1.0305
0.7812	1.0441
0.7826	1.0568
0.784	1.0704
0.7854	1.088
0.7868	1.1053
0.7882	1.1186
0.7896	1.1323
0.791	1.1462
0.7924	1.1607
0.7938	1.1732
0.7952	1.1823
0.7966	1.1912
0.798	1.197
0.7994	1.2068
0.8008	1.2145
0.8022	1.2238
0.8036	1.2348
0.805	1.2478
0.8064	1.2662
0.8078	1.2889
0.8092	1.3076
0.8106	1.3275
0.812	1.3484
0.8134	1.3645
0.8148	1.3739
0.8162	1.3742
0.8176	1.3597
0.819	1.3062
0.8204	1.2009
0.8218	1.0726
0.8232	0.959
0.8246	0.8975
0.826	0.8711
0.8274	0.8585
0.8288	0.8573
0.8302	0.856
0.8316	0.8504
0.833	0.8455
0.8344	0.8385
0.8358	0.8274
0.8372	0.8159
0.8386	0.8071
0.84	0.7984
0.8414	0.7916
0.8428	0.791
0.8442	0.7947
0.8456	0.7989
0.847	0.8039
0.8484	0.8096
0.8498	0.8091
0.8512	0.8055
0.8526	0.8009
0.854	0.7934
0.8554	0.7867
0.8568	0.7829
0.8582	0.788
0.8596	0.7882
0.861	0.7878
0.8624	0.7876
0.8638	0.7859
0.8652	0.7822
0.8666	0.7765
0.868	0.7715
0.8694	0.7704
0.8708	0.7716
0.8722	0.7737
0.8736	0.7765
0.875	0.7751
0.8764	0.7744
0.8778	0.7751
0.8792	0.7743
0.8806	0.7737
0.882	0.7757
0.8834	0.7799
0.8848	0.7891
0.8862	0.7971
0.8876	0.7995
0.889	0.811
0.8904	0.8138
0.8918	0.8024
0.8932	0.7976
0.8946	0.8026
0.896	0.8036
0.8974	0.796
0.8988	0.79
0.9002	0.8039
0.9016	0.8038
0.903	0.8023
0.9044	0.8057
0.9058	0.8071
0.9072	0.8124
0.9086	0.8172
0.91	0.8275
0.9114	0.8404
0.9128	0.8526
0.9142	0.8689
0.9156	0.8872
0.917	0.9038
0.9184	0.9154
0.9198	0.9205
0.9212	0.9182
0.9226	0.9052
0.924	0.8886
0.9254	0.8742
0.9268	0.857
0.9282	0.8441
0.9296	0.8357
0.931	0.8285
0.9324	0.8219
0.9338	0.8092
0.9352	0.8059
0.9366	0.8072
0.938	0.8082
0.9394	0.8111
0.9408	0.8154
0.9422	0.8189
0.9436	0.8203
0.945	0.8186
0.9464	0.8157
0.9478	0.8155
0.9492	0.8146
0.9506	0.8119
0.952	0.8124
0.9534	0.8162
0.9548	0.8212
0.9562	0.8292
0.9576	0.8391
0.959	0.8481
0.9604	0.8536
0.9618	0.858
0.9632	0.8564
0.9646	0.8527
0.966	0.8442
0.9674	0.8369
0.9688	0.8396
0.9702	0.8479
0.9716	0.8666
0.973	0.9211
0.9744	1.0429
0.9758	1.2823
0.9772	1.6766
0.9786	2.2659
0.98	3.0478
0.9814	3.9857
0.9828	5.03
0.9842	6.1305
0.9856	7.2598
0.987	8.3714
0.9884	9.472
0.9898	10.5528
0.9912	11.612
0.9926	12.648
0.994	13.6635
0.9954	14.671
0.9968	15.6629
0.9982	16.5474
0.9996	17.0315
1.001	16.6384
1.0024	15.1018
1.0038	12.5632
1.0052	9.3953
1.0066	6.1562
1.008	3.6003
1.0094	2.2022
1.0108	1.7364
1.0122	1.6547
1.0136	1.6263
1.015	1.5468
1.0164	1.3961
1.0178	1.2161
1.0192	1.0692
1.0206	0.9783
1.022	0.9227
1.0234	0.8764
1.0248	0.845
1.0262	0.8402
1.0276	0.8351
1.029	0.836
1.0304	0.8389
1.0318	0.8384
1.0332	0.8368
1.0346	0.8313
1.036	0.8287
1.0374	0.8223
1.0388	0.8181
1.0402	0.8185
1.0416	0.8181
1.043	0.8186
1.0444	0.8193
1.0458	0.8176
1.0472	0.8147
1.0486	0.8107
1.05	0.8094
1.0514	0.8103
1.0528	0.8094
1.0542	0.812
1.0556	0.8136
1.057	0.8121
1.0584	0.8111
1.0598	0.8126
1.0612	0.8121
1.0626	0.8099
1.064	0.8081
1.0654	0.8059
1.0668	0.8049
1.0682	0.8041
1.0696	0.8046
1.071	0.8055
1.0724	0.8039
1.0738	0.807
1.0752	0.8129
1.0766	0.8121
1.078	0.8124
1.0794	0.8102
1.0808	0.8082
1.0822	0.8114
1.0836	0.8116
1.085	0.8141
1.0864	0.8171
1.0878	0.8211
1.0892	0.8239
1.0906	0.8257
1.092	0.8299
1.0934	0.8332
1.0948	0.8342
1.0962	0.8338
1.0976	0.8298
1.099	0.826
1.1004	0.8251
1.1018	0.8229
1.1032	0.8217
1.1046	0.8214
1.106	0.8259
1.1074	0.8319
1.1088	0.8328
1.1102	0.8381
1.1116	0.8354
1.113	0.8309
1.1144	0.8261
1.1158	0.8212
1.1172	0.8193
1.1186	0.8189
1.12	0.8163
1.1214	0.8137
1.1228	0.8146
1.1242	0.8163
1.1256	0.8166
1.127	0.8102
1.1284	0.8075
1.1298	0.8035
1.1312	0.8042
1.1326	0.8067
1.134	0.8105
1.1354	0.8112
1.1368	0.8161
1.1382	0.8247
1.1396	0.8297
1.141	0.8334
1.1424	0.8389
1.1438	0.8458
1.1452	0.8533
1.1466	0.8592
1.148	0.8627
1.1494	0.8627
1.1508	0.8575
1.1522	0.8516
1.1536	0.8472
1.155	0.8345
1.1564	0.8215
1.1578	0.8124
1.1592	0.8098
1.1606	0.811
1.162	0.8124
1.1634	0.8182
1.1648	0.8226
1.1662	0.8174
1.1676	0.8042
1.169	0.8039
1.1704	0.81
1.1718	0.8079
1.1732	0.8085
1.1746	0.8062
1.176	0.8075
1.1774	0.8073
1.1788	0.803
1.1802	0.8006
1.1816	0.807
1.183	0.8156
1.1844	0.8231
1.1858	0.8255
1.1872	0.826
1.1886	0.8232
1.19	0.8209
1.1914	0.821
1.1928	0.8209
1.1942	0.8189
1.1956	0.8176
1.197	0.8181
1.1984	0.8194
1.1998	0.822
1.2012	0.8195
1.2026	0.8198
1.204	0.8213
1.2054	0.8202
1.2068	0.8225
1.2082	0.8224
1.2096	0.8218
1.211	0.8204
1.2124	0.8209
1.2138	0.8211
1.2152	0.8189
1.2166	0.8203
1.218	0.8214
1.2194	0.8186
1.2208	0.817
1.2222	0.8178
1.2236	0.8178
1.225	0.8187
1.2264	0.8209
1.2278	0.8209
1.2292	0.8213
1.2306	0.8238
1.232	0.8251
1.2334	0.8283
1.2348	0.8299
1.2362	0.8316
1.2376	0.8321
1.239	0.8301
1.2404	0.8301
1.2418	0.8282
1.2432	0.8263
1.2446	0.8244
1.246	0.819
1.2474	0.8181
1.2488	0.8246
1.2502	0.8241
1.2516	0.8225
1.253	0.8239
1.2544	0.8251
1.2558	0.8275
1.2572	0.8248
1.2586	0.8237
1.26	0.8203
1.2614	0.8189
1.2628	0.8259
1.2642	0.8285
1.2656	0.8295
1.267	0.8334
1.2684	0.8349
1.2698	0.8342
1.2712	0.8337
1.2726	0.8335
1.274	0.8344
1.2754	0.8325
1.2768	0.8302
1.2782	0.8306
1.2796	0.8302
1.281	0.8336
1.2824	0.8353
1.2838	0.8349
1.2852	0.8337
1.2866	0.8356
1.288	0.8365
1.2894	0.8366
1.2908	0.8363
1.2922	0.8383
1.2936	0.8411
1.295	0.8425
1.2964	0.8434
1.2978	0.8442
1.2992	0.8437
1.3006	0.841
1.302	0.8371
1.3034	0.8328
1.3048	0.8315
1.3062	0.8305
1.3076	0.8274
1.309	0.8217
1.3104	0.8143
1.3118	0.8117
1.3132	0.812
1.3146	0.8121
1.316	0.8135
1.3174	0.8162
1.3188	0.8203
1.3202	0.8269
1.3216	0.8315
1.323	0.8318
1.3244	0.8321
1.3258	0.8316
1.3272	0.8313
1.3286	0.8298
1.33	0.8288
1.3314	0.8295
1.3328	0.8291
1.3342	0.8316
1.3356	0.8365
1.337	0.8328
1.3384	0.8319
1.3398	0.831
1.3412	0.8278
1.3426	0.823
1.344	0.8178
1.3454	0.8139
1.3468	0.8153
1.3482	0.8201
1.3496	0.8227
1.351	0.8252
1.3524	0.8225
1.3538	0.8238
1.3552	0.8252
1.3566	0.8247
1.358	0.8224
1.3594	0.8187
1.3608	0.8199
1.3622	0.8234
1.3636	0.822
1.365	0.8191
1.3664	0.8144
1.3678	0.811
1.3692	0.8109
1.3706	0.8103
1.372	0.8087
1.3734	0.8084
1.3748	0.8091
1.3762	0.8129
1.3776	0.8194
1.379	0.8217
1.3804	0.8218
1.3818	0.8215
1.3832	0.8169
1.3846	0.8132
1.386	0.8095
1.3874	0.8035
1.3888	0.7981
1.3902	0.7962
1.3916	0.7997
1.393	0.8022
1.3944	0.8042
1.3958	0.8098
1.3972	0.8148
1.3986	0.818
1.4	0.8252
1.4014	0.8284
1.4028	0.8217
1.4042	0.8192
1.4056	0.8149
1.407	0.8047
1.4084	0.805
1.4098	0.814
1.4112	0.8368
1.4126	0.836
1.414	0.8368
1.4154	0.8336
1.4168	0.8268
1.4182	0.8282
1.4196	0.8287
1.421	0.8288
1.4224	0.8315
1.4238	0.8312
1.4252	0.8331
1.4266	0.8326
1.428	0.8331
1.4294	0.833
1.4308	0.8362
1.4322	0.8356
1.4336	0.8338
1.435	0.8299
1.4364	0.8268
1.4378	0.8254
1.4392	0.8262
1.4406	0.8283
1.442	0.8316
1.4434	0.8324
1.4448	0.8324
1.4462	0.8313
1.4476	0.8274
1.449	0.8229
1.4504	0.8174
1.4518	0.8131
1.4532	0.8128
1.4546	0.8117
1.456	0.8084
1.4574	0.8066
1.4588	0.804
1.4602	0.8045
1.4616	0.8063
1.463	0.8084
1.4644	0.8131
1.4658	0.8133
1.4672	0.8152
1.4686	0.8206
1.47	0.8228
1.4714	0.8213
1.4728	0.8193
1.4742	0.8202
1.4756	0.8273
1.477	0.83
1.4784	0.828
1.4798	0.8258
1.4812	0.8194
1.4826	0.8215
1.484	0.8258
1.4854	0.8266
1.4868	0.8303
1.4882	0.8346
1.4896	0.8427
1.491	0.8479
1.4924	0.8496
1.4938	0.8494
1.4952	0.8473
1.4966	0.8457
1.498	0.8455
1.4994	0.8428
1.5008	0.8383
1.5022	0.8359
1.5036	0.8358
1.505	0.8369
1.5064	0.833
1.5078	0.8306
1.5092	0.8255
1.5106	0.8216
1.512	0.8173
1.5134	0.8113
1.5148	0.8064
1.5162	0.807
1.5176	0.8137
1.519	0.8197
1.5204	0.8236
1.5218	0.826
1.5232	0.8266
1.5246	0.8267
1.526	0.8238
1.5274	0.8178
1.5288	0.814
1.5302	0.8154
1.5316	0.8156
1.533	0.8186
1.5344	0.821
1.5358	0.8249
1.5372	0.825
1.5386	0.8265
1.54	0.8264
1.5414	0.8209
1.5428	0.8151
1.5442	0.8126
1.5456	0.8122
1.547	0.8122
1.5484	0.8128
1.5498	0.8158
1.5512	0.8203
1.5526	0.8216
1.554	0.8231
1.5554	0.823
1.5568	0.8227
1.5582	0.8189
1.5596	0.8211
1.561	0.8342
1.5624	0.8416
1.5638	0.8269
1.5652	0.8004
1.5666	0.8061
1.568	0.8157
1.5694	0.8165
1.5708	0.8233
1.5722	0.8341
1.5736	0.8398
1.575	0.8405
1.5764	0.8402
1.5778	0.8405
1.5792	0.8377
1.5806	0.8328
1.582	0.8323
1.5834	0.8354
1.5848	0.8356
1.5862	0.8371
1.5876	0.835
1.589	0.8352
1.5904	0.8363
1.5918	0.8358
1.5932	0.8345
1.5946	0.8301
1.596	0.8265
1.5974	0.8306
1.5988	0.8367
1.6002	0.8374
1.6016	0.8383
1.603	0.8384
1.6044	0.8435
1.6058	0.8486
1.6072	0.8518
1.6086	0.8512
1.61	0.8479
1.6114	0.848
1.6128	0.8527
1.6142	0.8536
1.6156	0.8523
1.617	0.8535
1.6184	0.8596
1.6198	0.8638
1.6212	0.8671
1.6226	0.87
1.624	0.8692
1.6254	0.868
1.6268	0.8652
1.6282	0.8599
1.6296	0.8549
1.631	0.8559
1.6324	0.8677
1.6338	0.8829
1.6352	0.8954
1.6366	0.9219
1.638	0.9493
1.6394	0.9845
1.6408	1.0272
1.6422	1.0757
1.6436	1.1344
1.645	1.2023
1.6464	1.276
1.6478	1.3554
1.6492	1.4404
1.6506	1.5368
1.652	1.6561
1.6534	1.8052
1.6548	2.0022
1.6562	2.2612
1.6576	2.5962
1.659	3.0235
1.6604	3.5589
1.6618	4.198
1.6632	4.9626
1.6646	5.8177
1.666	6.7407
1.6674	7.688
1.6688	8.6229
1.6702	9.4733
1.6716	10.1931
1.673	10.7557
1.6744	11.1287
1.6758	11.2952
1.6772	11.2346
1.6786	10.9587
1.68	10.4882
1.6814	9.8773
1.6828	9.1676
1.6842	8.3668
1.6856	7.525
1.687	6.6772
1.6884	5.8443
1.6898	5.0545
1.6912	4.333
1.6926	3.6959
1.694	3.1472
1.6954	2.6951
1.6968	2.3347
1.6982	2.0636
1.6996	1.8722
1.701	1.7337
1.7024	1.6431
1.7038	1.5798
1.7052	1.536
1.7066	1.5049
1.708	1.4834
1.7094	1.4659
1.7108	1.4474
1.7122	1.4294
1.7136	1.4082
1.715	1.3796
1.7164	1.3475
1.7178	1.3098
1.7192	1.2709
1.7206	1.2343
1.722	1.1996
1.7234	1.1692
1.7248	1.1438
1.7262	1.1192
1.7276	1.0949
1.729	1.0683
1.7304	1.0444
1.7318	1.0291
1.7332	1.0173
1.7346	1.0163
1.736	1.0217
1.7374	1.0319
1.7388	1.051
1.7402	1.081
1.7416	1.1172
1.743	1.1558
1.7444	1.1978
1.7458	1.2468
1.7472	1.3032
1.7486	1.3643
1.75	1.4262
1.7514	1.4869
1.7528	1.5457
1.7542	1.5994
1.7556	1.6507
1.757	1.6894
1.7584	1.7109
1.7598	1.7176
1.7612	1.7102
1.7626	1.6884
1.764	1.6446
1.7654	1.5909
1.7668	1.5296
1.7682	1.4647
1.7696	1.4039
1.771	1.345
1.7724	1.2861
1.7738	1.2289
1.7752	1.1765
1.7766	1.1295
1.778	1.0783
1.7794	1.0362
1.7808	1.0195
1.7822	0.9873
1.7836	0.958
1.785	0.9356
1.7864	0.9159
1.7878	0.8958
1.7892	0.8833
1.7906	0.8793
1.792	0.8813
1.7934	0.8823
1.7948	0.8855
1.7962	0.8892
1.7976	0.8897
1.799	0.8886
1.8004	0.886
1.8018	0.8818
1.8032	0.8786
1.8046	0.8738
1.806	0.8672
1.8074	0.8597
1.8088	0.8529
1.8102	0.8526
1.8116	0.848
1.813	0.8456
1.8144	0.8439
1.8158	0.843
1.8172	0.8457
1.8186	0.8455
1.82	0.8457
1.8214	0.8435
1.8228	0.8386
1.8242	0.8415
1.8256	0.8508
1.827	0.8586
1.8284	0.8743
1.8298	0.8971
1.8312	0.9257
1.8326	0.9555
1.834	0.9908
1.8354	1.0306
1.8368	1.0681
1.8382	1.1071
1.8396	1.154
1.841	1.198
1.8424	1.2415
1.8438	1.2802
1.8452	1.3127
1.8466	1.3351
1.848	1.3488
1.8494	1.3579
1.8508	1.3562
1.8522	1.3397
1.8536	1.3131
1.855	1.2803
1.8564	1.2489
1.8578	1.2159
1.8592	1.1767
1.8606	1.1433
1.862	1.1192
1.8634	1.0805
1.8648	1.047
1.8662	1.0215
1.8676	0.9993
1.869	0.9687
1.8704	0.9557
1.8718	0.9518
1.8732	0.9447
1.8746	0.9334
1.876	0.9166
1.8774	0.9071
1.8788	0.895
1.8802	0.8949
1.8816	0.8795
1.883	0.8609
1.8844	0.8523
1.8858	0.8595
1.8872	0.8661
1.8886	0.8545
1.89	0.8512
1.8914	0.848
1.8928	0.8524
1.8942	0.855
1.8956	0.8574
1.897	0.8633
1.8984	0.8652
1.8998	0.8631
1.9012	0.8607
1.9026	0.8563
1.904	0.8542
1.9054	0.8486
1.9068	0.8417
1.9082	0.8314
1.9096	0.8298
1.911	0.8345
1.9124	0.8381
1.9138	0.8389
1.9152	0.8418
1.9166	0.8424
1.918	0.8444
1.9194	0.8438
1.9208	0.8429
1.9222	0.8365
1.9236	0.8279
1.925	0.8234
1.9264	0.8184
1.9278	0.8143
1.9292	0.8101
1.9306	0.8105
1.932	0.8107
1.9334	0.811
1.9348	0.8116
1.9362	0.8146
1.9376	0.807
1.939	0.8039
1.9404	0.8063
1.9418	0.8095
1.9432	0.8088
1.9446	0.8081
1.946	0.8074
1.9474	0.8068
1.9488	0.8072
1.9502	0.8093
1.9516	0.8114
1.953	0.8129
1.9544	0.8194
1.9558	0.8223
1.9572	0.8235
1.9586	0.8244
1.96	0.8266
1.9614	0.8246
1.9628	0.8208
1.9642	0.8157
1.9656	0.811
1.967	0.8069
1.9684	0.8038
1.9698	0.8002
1.9712	0.7982
1.9726	0.8006
1.974	0.8053
1.9754	0.8074
1.9768	0.8062
1.9782	0.8067
1.9796	0.8074
1.981	0.8086
1.9824	0.8125
1.9838	0.8164
1.9852	0.8123
1.9866	0.819
1.988	0.814
1.9894	0.7884
1.9908	0.7767
1.9922	0.7906
1.9936	0.8028
1.995	0.796
1.9964	0.7875
1.9978	0.7946
1.9992	0.8016
2.0006	0.8014
2.002	0.8099
2.0034	0.8167
2.0048	0.8158
2.0062	0.8155
2.0076	0.8129
2.009	0.806
2.0104	0.8023
2.0118	0.7994
2.0132	0.7976
2.0146	0.7993
2.016	0.808
2.0174	0.8158
2.0188	0.8185
2.0202	0.8209
2.0216	0.8217
2.023	0.8178
2.0244	0.8133
2.0258	0.8102
2.0272	0.8068
2.0286	0.8062
2.03	0.808
2.0314	0.8099
2.0328	0.8117
2.0342	0.8115
2.0356	0.8126
2.037	0.8107
2.0384	0.8124
2.0398	0.8127
2.0412	0.8137
2.0426	0.8143
2.044	0.8129
2.0454	0.8094
2.0468	0.8092
2.0482	0.811
2.0496	0.8108
2.051	0.8093
2.0524	0.8088
2.0538	0.8127
2.0552	0.8192
2.0566	0.8219
2.058	0.8209
2.0594	0.8177
2.0608	0.8186
2.0622	0.8206
2.0636	0.8209
2.065	0.8222
2.0664	0.8204
2.0678	0.8178
2.0692	0.8188
2.0706	0.8143
2.072	0.81
2.0734	0.8082
2.0748	0.8085
2.0762	0.8126
2.0776	0.8165
2.079	0.8245
2.0804	0.8331
2.0818	0.8379
2.0832	0.8444
2.0846	0.8473
2.086	0.8517
2.0874	0.8575
2.0888	0.855
2.0902	0.8507
2.0916	0.8466
2.093	0.8437
2.0944	0.8419
2.0958	0.8434
2.0972	0.8466
2.0986	0.849
2.1	0.8519
2.1014	0.8547
2.1028	0.8547
2.1042	0.8509
2.1056	0.8424
2.107	0.8379
2.1084	0.8366
2.1098	0.8331
2.1112	0.8294
2.1126	0.8284
2.114	0.8262
2.1154	0.827
2.1168	0.8303
2.1182	0.837
2.1196	0.8415
2.121	0.8465
2.1224	0.8557
2.1238	0.8597
2.1252	0.857
2.1266	0.8569
2.128	0.855
2.1294	0.8478
2.1308	0.8455
2.1322	0.8439
2.1336	0.8427
2.135	0.8449
2.1364	0.8507
2.1378	0.8589
2.1392	0.864
2.1406	0.8692
2.142	0.8753
2.1434	0.8758
2.1448	0.875
2.1462	0.8757
2.1476	0.8716
2.149	0.8645
2.1504	0.8614
2.1518	0.8625
2.1532	0.8651
2.1546	0.8676
2.156	0.8727
2.1574	0.8808
2.1588	0.8865
2.1602	0.8983
2.1616	0.9056
2.163	0.9062
2.1644	0.908
2.1658	0.9113
2.1672	0.9129
2.1686	0.9145
2.17	0.9175
2.1714	0.9212
2.1728	0.9254
2.1742	0.9314
2.1756	0.9335
2.177	0.9297
2.1784	0.9273
2.1798	0.9236
2.1812	0.9201
2.1826	0.919
2.184	0.9185
2.1854	0.9184
2.1868	0.9192
2.1882	0.9207
2.1896	0.9221
2.191	0.923
2.1924	0.9254
2.1938	0.9267
2.1952	0.9287
2.1966	0.932
2.198	0.9318
2.1994	0.9289
2.2008	0.9289
2.2022	0.9303
2.2036	0.9294
2.205	0.9324
2.2064	0.9398
2.2078	0.9461
2.2092	0.9489
2.2106	0.9474
2.212	0.9401
2.2134	0.9307
2.2148	0.9245
2.2162	0.9176
2.2176	0.9076
2.219	0.9016
2.2204	0.903
2.2218	0.9083
2.2232	0.914
2.2246	0.919
2.226	0.9213
2.2274	0.9201
2.2288	0.9193
2.2302	0.9169
2.2316	0.9078
2.233	0.9004
2.2344	0.8969
2.2358	0.8921
2.2372	0.8879
2.2386	0.8881
2.24	0.8931
2.2414	0.8971
2.2428	0.9029
2.2442	0.9095
2.2456	0.913
2.247	0.9142
2.2484	0.9145
2.2498	0.9088
2.2512	0.8965
2.2526	0.8865
2.254	0.882
2.2554	0.8779
2.2568	0.8732
2.2582	0.8727
2.2596	0.8709
2.261	0.8721
2.2624	0.8733
2.2638	0.8736
2.2652	0.8728
2.2666	0.8712
2.268	0.8758
2.2694	0.8794
2.2708	0.8801
2.2722	0.8809
2.2736	0.8792
2.275	0.8761
2.2764	0.872
2.2778	0.8664
2.2792	0.8642
2.2806	0.8616
2.282	0.8603
2.2834	0.8633
2.2848	0.8652
2.2862	0.8701
2.2876	0.8737
2.289	0.8763
2.2904	0.8817
2.2918	0.8802
2.2932	0.8776
2.2946	0.8759
2.296	0.8716
2.2974	0.8666
2.2988	0.8634
2.3002	0.8615
2.3016	0.8609
2.303	0.8631
2.3044	0.8671
2.3058	0.8659
2.3072	0.8584
2.3086	0.8559
2.31	0.8575
2.3114	0.8545
2.3128	0.8535
2.3142	0.8585
2.3156	0.8595
2.317	0.8619
2.3184	0.8622
2.3198	0.8591
2.3212	0.8563
2.3226	0.8562
2.324	0.8587
2.3254	0.8613
2.3268	0.8615
2.3282	0.8616
2.3296	0.8631
2.331	0.8627
2.3324	0.8625
2.3338	0.8554
2.3352	0.8498
2.3366	0.8491
2.338	0.8476
2.3394	0.8487
2.3408	0.8499
2.3422	0.849
2.3436	0.8491
2.345	0.8492
2.3464	0.8503
2.3478	0.8474
2.3492	0.8452
2.3506	0.8469
2.352	0.8473
2.3534	0.8468
2.3548	0.8488
2.3562	0.8523
2.3576	0.854
2.359	0.8552
2.3604	0.8548
2.3618	0.8563
2.3632	0.8521
2.3646	0.8489
2.366	0.8434
2.3674	0.8376
2.3688	0.8328
2.3702	0.8333
2.3716	0.8318
2.373	0.8316
2.3744	0.8364
2.3758	0.8399
2.3772	0.8395
2.3786	0.8408
2.38	0.8453
2.3814	0.8501
2.3828	0.8575
2.3842	0.8622
2.3856	0.8648
2.387	0.8641
2.3884	0.8669
2.3898	0.8659
2.3912	0.8606
2.3926	0.8587
2.394	0.8581
2.3954	0.8585
2.3968	0.8583
2.3982	0.8538
2.3996	0.848
2.401	0.8452
2.4024	0.8461
2.4038	0.8481
2.4052	0.8479
2.4066	0.8498
2.408	0.8535
2.4094	0.8553
2.4108	0.8545
2.4122	0.8482
2.4136	0.8435
2.415	0.8425
2.4164	0.8437
2.4178	0.8457
2.4192	0.8469
2.4206	0.8485
2.422	0.849
2.4234	0.8482
2.4248	0.847
2.4262	0.8448
2.4276	0.842
2.429	0.8415
2.4304	0.8439
2.4318	0.8469
2.4332	0.8464
2.4346	0.8435
2.436	0.8431
2.4374	0.8417
2.4388	0.8395
2.4402	0.8379
2.4416	0.8341
2.443	0.8296
2.4444	0.8289
2.4458	0.8298
2.4472	0.8313
2.4486	0.8338
2.45	0.8413
2.4514	0.8503
2.4528	0.8525
2.4542	0.8508
2.4556	0.8497
2.457	0.848
2.4584	0.8422
2.4598	0.8363
2.4612	0.831
2.4626	0.8278
2.464	0.8297
2.4654	0.8303
2.4668	0.8341
2.4682	0.8503
2.4696	0.848
2.471	0.8416
2.4724	0.8408
2.4738	0.8414
2.4752	0.8436
2.4766	0.8452
2.478	0.8475
2.4794	0.8523
2.4808	0.8503
2.4822	0.8469
2.4836	0.846
2.485	0.8453
2.4864	0.8431
2.4878	0.8439
2.4892	0.8454
2.4906	0.85
2.492	0.849
2.4934	0.8485
2.4948	0.8571
2.4962	0.856
2.4976	0.8403
2.499	0.8328
2.5004	0.84
2.5018	0.8522
2.5032	0.8574
2.5046	0.8613
2.506	0.8811
2.5074	0.8869
2.5088	0.8774
2.5102	0.8657
2.5116	0.8709
2.513	0.8578
2.5144	0.857
2.5158	0.8674
2.5172	0.8772
2.5186	0.8832
2.52	0.8786
2.5214	0.8714
2.5228	0.8679
2.5242	0.8653
2.5256	0.867
2.527	0.8708
2.5284	0.8722
2.5298	0.8762
2.5312	0.8783
2.5326	0.8761
2.534	0.8774
2.5354	0.8815
2.5368	0.8858
2.5382	0.8922
2.5396	0.898
2.541	0.9012
2.5424	0.9009
2.5438	0.8964
2.5452	0.8934
2.5466	0.8898
2.548	0.8883
2.5494	0.887
2.5508	0.8832
2.5522	0.8794
2.5536	0.8786
2.555	0.8784
2.5564	0.8732
2.5578	0.8689
2.5592	0.8639
2.5606	0.8594
2.562	0.8589
2.5634	0.8605
2.5648	0.8631
2.5662	0.8652
2.5676	0.8732
2.569	0.8878
2.5704	0.8943
2.5718	0.8953
2.5732	0.8958
2.5746	0.8975
2.576	0.8977
2.5774	0.8942
2.5788	0.8901
2.5802	0.8856
2.5816	0.8807
2.583	0.8835
2.5844	0.8876
2.5858	0.8915
2.5872	0.8977
2.5886	0.903
2.59	0.9125
2.5914	0.9152
2.5928	0.9165
2.5942	0.9163
2.5956	0.9138
2.597	0.9124
2.5984	0.9131
2.5998	0.9158
2.6012	0.9205
2.6026	0.9232
2.604	0.9241
2.6054	0.9275
2.6068	0.9311
2.6082	0.9364
2.6096	0.9385
2.611	0.9383
2.6124	0.9414
2.6138	0.9432
2.6152	0.9446
2.6166	0.9459
2.618	0.9439
2.6194	0.9419
2.6208	0.9386
2.6222	0.9391
2.6236	0.9414
2.625	0.9411
2.6264	0.942
2.6278	0.9443
2.6292	0.9471
2.6306	0.9534
2.632	0.9552
2.6334	0.9573
2.6348	0.9608
2.6362	0.9595
2.6376	0.9593
2.639	0.9584
2.6404	0.9562
2.6418	0.9529
2.6432	0.9519
2.6446	0.9531
2.646	0.9561
2.6474	0.9604
2.6488	0.9671
2.6502	0.9676
2.6516	0.9646
2.653	0.9656
2.6544	0.9607
2.6558	0.9551
2.6572	0.9667
2.6586	0.9689
2.66	0.966
2.6614	0.9479
2.6628	0.9349
2.6642	0.9296
2.6656	0.9358
2.667	0.9322
2.6684	0.9322
2.6698	0.9359
2.6712	0.9367
2.6726	0.9344
2.674	0.9331
2.6754	0.9327
2.6768	0.9341
2.6782	0.9363
2.6796	0.9369
2.681	0.9374
2.6824	0.9359
2.6838	0.9349
2.6852	0.9381
2.6866	0.9395
2.688	0.9362
2.6894	0.9372
2.6908	0.9394
2.6922	0.945
2.6936	0.9526
2.695	0.9566
2.6964	0.9565
2.6978	0.955
2.6992	0.9597
2.7006	0.9645
2.702	0.963
2.7034	0.961
2.7048	0.9634
2.7062	0.9668
2.7076	0.9669
2.709	0.9656
2.7104	0.9634
2.7118	0.9622
2.7132	0.9647
2.7146	0.9684
2.716	0.9716
2.7174	0.9838
2.7188	0.9776
2.7202	0.9754
2.7216	0.9858
2.723	0.9959
2.7244	0.9976
2.7258	0.9882
2.7272	0.9862
2.7286	0.989
2.73	0.9791
2.7314	0.9749
2.7328	0.9751
2.7342	0.9737
2.7356	0.9796
2.737	0.9852
2.7384	0.9942
2.7398	0.9997
2.7412	1.0028
2.7426	0.9985
2.744	0.9974
2.7454	0.9935
2.7468	0.9845
2.7482	0.9765
2.7496	0.9742
2.751	0.9751
2.7524	0.9769
2.7538	0.9805
2.7552	0.9846
2.7566	0.9877
2.758	0.9921
2.7594	0.9976
2.7608	0.9972
2.7622	0.9956
2.7636	0.9963
2.765	0.9976
2.7664	0.9928
2.7678	0.9893
2.7692	0.9865
2.7706	0.9853
2.772	0.9849
2.7734	0.9831
2.7748	0.9853
2.7762	0.9919
2.7776	1.0012
2.779	1.0095
2.7804	1.0103
2.7818	1.0065
2.7832	1.0038
2.7846	0.9984
2.786	0.9924
2.7874	0.9848
2.7888	0.9811
2.7902	0.9808
2.7916	0.9814
2.793	0.9794
2.7944	0.9759
2.7958	0.9706
2.7972	0.9683
2.7986	0.9678
[truncated: 38 more rows]
