# Supplementary material for: Improvement of Peak Integration in Capillary Electrophoresis: Reference Data Set No. 1
Source: Electrophoresis. 2026 Mar 11;47(4):276–94. doi: 10.1002/elps.70077 (PMC13084974; doi:10.1002/elps.70077)
Supplement: Supplementary file 2 — Supporting File 2: elps70077‐sup‐0002‐RawElectropherograms.zip. [file ELPS-47--s002.zip › Raw Electropherograms/com2-type2-sam18-R.csv]

0	0
0.0014	-0.0692
0.0028	-0.0692
0.0042	-0.0692
0.0056	-0.0682
0.007	-0.0471
0.0084	-0.0003
0.0098	0.0491
0.0112	0.1085
0.0126	0.1762
0.014	0.2303
0.0154	0.2749
0.0168	0.3231
0.0182	0.3636
0.0196	0.3957
0.021	0.4254
0.0224	0.4521
0.0238	0.478
0.0252	0.5016
0.0266	0.5233
0.028	0.5432
0.0294	0.5683
0.0308	0.5933
0.0322	0.6151
0.0336	0.631
0.035	0.6433
0.0364	0.6528
0.0378	0.6616
0.0392	0.6706
0.0406	0.6769
0.042	0.6816
0.0434	0.6915
0.0448	0.7066
0.0462	0.7196
0.0476	0.7316
0.049	0.7381
0.0504	0.7458
0.0518	0.7537
0.0532	0.7627
0.0546	0.7695
0.056	0.7729
0.0574	0.7732
0.0588	0.7761
0.0602	0.7794
0.0616	0.7787
0.063	0.7744
0.0644	0.7707
0.0658	0.7707
0.0672	0.7746
0.0686	0.7801
0.07	0.783
0.0714	0.7876
0.0728	0.7916
0.0742	0.7966
0.0756	0.7963
0.077	0.791
0.0784	0.7892
0.0798	0.786
0.0812	0.7848
0.0826	0.7876
0.084	0.7875
0.0854	0.786
0.0868	0.7861
0.0882	0.7874
0.0896	0.7885
0.091	0.7883
0.0924	0.789
0.0938	0.7912
0.0952	0.7914
0.0966	0.7936
0.098	0.7954
0.0994	0.796
0.1008	0.7935
0.1022	0.7943
0.1036	0.797
0.105	0.7996
0.1064	0.7953
0.1078	0.793
0.1092	0.7865
0.1106	0.7803
0.112	0.7785
0.1134	0.778
0.1148	0.7754
0.1162	0.7763
0.1176	0.7819
0.119	0.7847
0.1204	0.7869
0.1218	0.7873
0.1232	0.7878
0.1246	0.7848
0.126	0.7863
0.1274	0.7888
0.1288	0.7868
0.1302	0.7839
0.1316	0.7851
0.133	0.7841
0.1344	0.7849
0.1358	0.788
0.1372	0.7892
0.1386	0.7892
0.14	0.7891
0.1414	0.7864
0.1428	0.7811
0.1442	0.7739
0.1456	0.7617
0.147	0.751
0.1484	0.7392
0.1498	0.7283
0.1512	0.7152
0.1526	0.7036
0.154	0.6914
0.1554	0.6786
0.1568	0.6625
0.1582	0.6487
0.1596	0.6338
0.161	0.6223
0.1624	0.6159
0.1638	0.6123
0.1652	0.6084
0.1666	0.6026
0.168	0.5942
0.1694	0.5841
0.1708	0.5749
0.1722	0.5644
0.1736	0.5538
0.175	0.5421
0.1764	0.5328
0.1778	0.5281
0.1792	0.5188
0.1806	0.507
0.182	0.4976
0.1834	0.4889
0.1848	0.4822
0.1862	0.4813
0.1876	0.4851
0.189	0.4775
0.1904	0.4687
0.1918	0.4676
0.1932	0.4659
0.1946	0.4626
0.196	0.4599
0.1974	0.4569
0.1988	0.4562
0.2002	0.7134
0.2016	1.0888
0.203	1.1806
0.2044	0.9374
0.2058	0.7377
0.2072	0.7562
0.2086	0.7792
0.21	0.7759
0.2114	0.7624
0.2128	0.7534
0.2142	0.7578
0.2156	0.7685
0.217	0.7743
0.2184	0.7778
0.2198	0.7854
0.2212	0.788
0.2226	0.7891
0.224	0.7904
0.2254	0.7904
0.2268	0.7897
0.2282	0.7826
0.2296	0.7788
0.231	0.7749
0.2324	0.7746
0.2338	0.778
0.2352	0.7786
0.2366	0.7837
0.238	0.789
0.2394	0.7928
0.2408	0.7965
0.2422	0.7972
0.2436	0.7978
0.245	0.7999
0.2464	0.8013
0.2478	0.8103
0.2492	0.8152
0.2506	0.8146
0.252	0.8143
0.2534	0.811
0.2548	0.8116
0.2562	0.8082
0.2576	0.8089
0.259	0.8085
0.2604	0.8073
0.2618	0.8125
0.2632	0.8167
0.2646	0.816
0.266	0.817
0.2674	0.8219
0.2688	0.8285
0.2702	0.8349
0.2716	0.8406
0.273	0.848
0.2744	0.8512
0.2758	0.8527
0.2772	0.8572
0.2786	0.8571
0.28	0.858
0.2814	0.8585
0.2828	0.8562
0.2842	0.858
0.2856	0.859
0.287	0.8625
0.2884	0.8669
0.2898	0.8711
0.2912	0.8789
0.2926	0.8853
0.294	0.8858
0.2954	0.8839
0.2968	0.8773
0.2982	0.8702
0.2996	0.8695
0.301	0.8638
0.3024	0.8644
0.3038	0.8662
0.3052	0.8686
0.3066	0.8762
0.308	0.8786
0.3094	0.8781
0.3108	0.878
0.3122	0.8758
0.3136	0.8781
0.315	0.8823
0.3164	0.8835
0.3178	0.8827
0.3192	0.8819
0.3206	0.883
0.322	0.884
0.3234	0.8821
0.3248	0.8813
0.3262	0.8842
0.3276	0.8848
0.329	0.8862
0.3304	0.8864
0.3318	0.884
0.3332	0.884
0.3346	0.8876
0.336	0.8882
0.3374	0.8889
0.3388	0.8903
0.3402	0.8954
0.3416	0.8998
0.343	0.8996
0.3444	0.8975
0.3458	0.8957
0.3472	0.8958
0.3486	0.8967
0.35	0.8991
0.3514	0.8998
0.3528	0.901
0.3542	0.9044
0.3556	0.9126
0.357	0.9149
0.3584	0.9171
0.3598	0.9146
0.3612	0.915
0.3626	0.9187
0.364	0.9235
0.3654	0.9267
0.3668	0.9277
0.3682	0.9263
0.3696	0.9247
0.371	0.9264
0.3724	0.9303
0.3738	0.9352
0.3752	0.9406
0.3766	0.9552
0.378	0.9687
0.3794	0.9783
0.3808	0.9881
0.3822	0.9911
0.3836	0.9885
0.385	0.986
0.3864	0.9853
0.3878	0.9793
0.3892	0.9705
0.3906	0.9655
0.392	0.9628
0.3934	0.9601
0.3948	0.9577
0.3962	0.9558
0.3976	0.9547
0.399	0.9521
0.4004	0.947
0.4018	0.94
0.4032	0.9343
0.4046	0.9301
0.406	0.9244
0.4074	0.9242
0.4088	0.9258
0.4102	0.9281
0.4116	0.9328
0.413	0.9332
0.4144	0.9294
0.4158	0.924
0.4172	0.923
0.4186	0.9235
0.42	0.9199
0.4214	0.918
0.4228	0.9201
0.4242	0.921
0.4256	0.9219
0.427	0.916
0.4284	0.9072
0.4298	0.9007
0.4312	0.8948
0.4326	0.8939
0.434	0.8922
0.4354	0.8915
0.4368	0.887
0.4382	0.8838
0.4396	0.8832
0.441	0.881
0.4424	0.8754
0.4438	0.875
0.4452	0.8792
0.4466	0.8698
0.448	0.8525
0.4494	0.854
0.4508	0.8621
0.4522	0.8671
0.4536	0.8746
0.455	0.8839
0.4564	0.7909
0.4578	0.3749
0.4592	-0.4104
0.4606	-1.2083
0.462	-1.6762
0.4634	-1.7993
0.4648	-1.8092
0.4662	-1.8274
0.4676	-1.8502
0.469	-1.8599
0.4704	-1.8589
0.4718	-1.8635
0.4732	-1.8726
0.4746	-1.8731
0.476	-1.8757
0.4774	-1.8771
0.4788	-1.8746
0.4802	-1.8745
0.4816	-1.8779
0.483	-1.8788
0.4844	-1.8792
0.4858	-1.8845
0.4872	-1.8898
0.4886	-1.89
0.49	-1.8933
0.4914	-1.894
0.4928	-1.8922
0.4942	-1.8939
0.4956	-1.898
0.497	-1.8983
0.4984	-1.8924
0.4998	-1.8862
0.5012	-1.8817
0.5026	-1.881
0.504	-1.8823
0.5054	-1.8865
0.5068	-1.8835
0.5082	-1.8792
0.5096	-1.8671
0.511	-1.8454
0.5124	-1.8079
0.5138	-1.7584
0.5152	-1.702
0.5166	-1.6403
0.518	-1.5737
0.5194	-1.5036
0.5208	-1.4296
0.5222	-1.3528
0.5236	-1.2778
0.525	-1.2021
0.5264	-1.1238
0.5278	-1.0455
0.5292	-0.9702
0.5306	-0.8916
0.532	-0.8087
0.5334	-0.7245
0.5348	-0.6396
0.5362	-0.5493
0.5376	-0.4592
0.539	-0.3727
0.5404	-0.2828
0.5418	-0.1931
0.5432	-0.1052
0.5446	-0.0166
0.546	0.0713
0.5474	0.1585
0.5488	0.248
0.5502	0.3408
0.5516	0.4355
0.553	0.5289
0.5544	0.6213
0.5558	0.7188
0.5572	0.8203
0.5586	0.9199
0.56	1.0172
0.5614	1.115
0.5628	1.2129
0.5642	1.3103
0.5656	1.408
0.567	1.5068
0.5684	1.6067
0.5698	1.7092
0.5712	1.8152
0.5726	1.9198
0.574	2.0182
0.5754	2.1116
0.5768	2.1972
0.5782	2.2767
0.5796	2.3511
0.581	2.4174
0.5824	2.4762
0.5838	2.5288
0.5852	2.5715
0.5866	2.6061
0.588	2.6301
0.5894	2.6454
0.5908	2.6509
0.5922	2.6492
0.5936	2.6474
0.595	2.6448
0.5964	2.6407
0.5978	2.6391
0.5992	2.6391
0.6006	2.6407
0.602	2.648
0.6034	2.655
0.6048	2.6637
0.6062	2.6638
0.6076	2.661
0.609	2.665
0.6104	2.6652
0.6118	2.6671
0.6132	2.6767
0.6146	2.6918
0.616	2.7133
0.6174	2.7432
0.6188	2.778
0.6202	2.8121
0.6216	2.843
0.623	2.8716
0.6244	2.8943
0.6258	2.907
0.6272	2.9203
0.6286	2.9313
0.63	2.9395
0.6314	2.9512
0.6328	2.9699
0.6342	2.9873
0.6356	3.0097
0.637	3.0361
0.6384	3.0571
0.6398	3.0826
0.6412	3.1218
0.6426	3.1762
0.644	3.2299
0.6454	3.2596
0.6468	3.2071
0.6482	2.9736
0.6496	2.4844
0.651	1.8089
0.6524	1.2197
0.6538	0.9128
0.6552	0.8612
0.6566	0.8641
0.658	0.851
0.6594	0.8433
0.6608	0.8533
0.6622	0.8635
0.6636	0.8603
0.665	0.8568
0.6664	0.857
0.6678	0.8557
0.6692	0.8571
0.6706	0.8597
0.672	0.8595
0.6734	0.8592
0.6748	0.8603
0.6762	0.8625
0.6776	0.8629
0.679	0.8648
0.6804	0.8662
0.6818	0.8665
0.6832	0.8669
0.6846	0.8692
0.686	0.8631
0.6874	0.858
0.6888	0.8552
0.6902	0.8574
0.6916	0.8585
0.693	0.8615
0.6944	0.8678
0.6958	0.8733
0.6972	0.8748
0.6986	0.8735
0.7	0.8704
0.7014	0.8646
0.7028	0.8621
0.7042	0.863
0.7056	0.865
0.707	0.8619
0.7084	0.8626
0.7098	0.8655
0.7112	0.8675
0.7126	0.8654
0.714	0.8631
0.7154	0.8645
0.7168	0.8662
0.7182	0.8669
0.7196	0.8653
0.721	0.8597
0.7224	0.8549
0.7238	0.8535
0.7252	0.8495
0.7266	0.8435
0.728	0.8402
0.7294	0.838
0.7308	0.839
0.7322	0.8388
0.7336	0.836
0.735	0.8346
0.7364	0.836
0.7378	0.8385
0.7392	0.8381
0.7406	0.8395
0.742	0.841
0.7434	0.8409
0.7448	0.8385
0.7462	0.8361
0.7476	0.8347
0.749	0.8313
0.7504	0.8282
0.7518	0.8298
0.7532	0.8291
0.7546	0.8291
0.756	0.833
0.7574	0.833
0.7588	0.8353
0.7602	0.8319
0.7616	0.8302
0.763	0.832
0.7644	0.8308
0.7658	0.8342
0.7672	0.838
0.7686	0.8392
0.77	0.8455
0.7714	0.8559
0.7728	0.865
0.7742	0.8718
0.7756	0.8773
0.777	0.8862
0.7784	0.9002
0.7798	0.9137
0.7812	0.9318
0.7826	0.9536
0.784	0.9733
0.7854	0.9971
0.7868	1.018
0.7882	1.0305
0.7896	1.0402
0.791	1.0478
0.7924	1.0577
0.7938	1.0665
0.7952	1.0786
0.7966	1.0927
0.798	1.105
0.7994	1.1188
0.8008	1.1344
0.8022	1.1489
0.8036	1.1609
0.805	1.1727
0.8064	1.1869
0.8078	1.2025
0.8092	1.2199
0.8106	1.2374
0.812	1.2524
0.8134	1.2732
0.8148	1.2844
0.8162	1.2911
0.8176	1.2933
0.819	1.2753
0.8204	1.211
0.8218	1.106
0.8232	1.002
0.8246	0.9404
0.826	0.9237
0.8274	0.918
0.8288	0.9112
0.8302	0.9135
0.8316	0.9139
0.833	0.9055
0.8344	0.8982
0.8358	0.8938
0.8372	0.8827
0.8386	0.8716
0.84	0.8647
0.8414	0.8548
0.8428	0.845
0.8442	0.8407
0.8456	0.8405
0.847	0.8427
0.8484	0.8469
0.8498	0.8514
0.8512	0.8535
0.8526	0.8526
0.854	0.8522
0.8554	0.8469
0.8568	0.8421
0.8582	0.8419
0.8596	0.8403
0.861	0.8397
0.8624	0.8392
0.8638	0.8456
0.8652	0.8535
0.8666	0.8617
0.868	0.8727
0.8694	0.8792
0.8708	0.884
0.8722	0.8894
0.8736	0.8902
0.875	0.8852
0.8764	0.8785
0.8778	0.8748
0.8792	0.8779
0.8806	0.8788
0.882	0.8808
0.8834	0.8878
0.8848	0.8899
0.8862	0.8964
0.8876	0.9046
0.889	0.905
0.8904	0.9049
0.8918	0.9065
0.8932	0.9125
0.8946	0.9205
0.896	0.9274
0.8974	0.9347
0.8988	0.9424
0.9002	0.9512
0.9016	0.9597
0.903	0.9611
0.9044	0.9596
0.9058	0.9613
0.9072	0.9648
0.9086	0.9682
0.91	0.9784
0.9114	0.9891
0.9128	1.0015
0.9142	1.0168
0.9156	1.0305
0.917	1.0388
0.9184	1.0438
0.9198	1.0469
0.9212	1.0436
0.9226	1.0305
0.924	1.0163
0.9254	1.0058
0.9268	0.9936
0.9282	0.9806
0.9296	0.9697
0.931	0.9603
0.9324	0.9503
0.9338	0.9429
0.9352	0.9345
0.9366	0.9239
0.938	0.9155
0.9394	0.913
0.9408	0.9147
0.9422	0.9138
0.9436	0.9134
0.945	0.9142
0.9464	0.9154
0.9478	0.9193
0.9492	0.9217
0.9506	0.9201
0.952	0.9196
0.9534	0.9193
0.9548	0.9187
0.9562	0.921
0.9576	0.922
0.959	0.9249
0.9604	0.9288
0.9618	0.9343
0.9632	0.9399
0.9646	0.9363
0.966	0.9283
0.9674	0.9129
0.9688	0.9057
0.9702	0.9027
0.9716	0.9053
0.973	0.9448
0.9744	1.0353
0.9758	1.2026
0.9772	1.5035
0.9786	1.9796
0.98	2.6585
0.9814	3.5089
0.9828	4.4902
0.9842	5.5546
0.9856	6.6591
0.987	7.7964
0.9884	8.9496
0.9898	10.0768
0.9912	11.1528
0.9926	12.193
0.994	13.2116
0.9954	14.2106
0.9968	15.1804
0.9982	16.0724
0.9996	16.6748
1.001	16.5775
1.0024	15.4196
1.0038	13.1963
1.0052	10.2442
1.0066	7.0656
1.008	4.3135
1.0094	2.575
1.0108	1.8955
1.0122	1.7569
1.0136	1.7152
1.015	1.6336
1.0164	1.5302
1.0178	1.3926
1.0192	1.252
1.0206	1.137
1.022	1.068
1.0234	1.0223
1.0248	0.9851
1.0262	0.9644
1.0276	0.9512
1.029	0.9366
1.0304	0.9246
1.0318	0.9136
1.0332	0.9084
1.0346	0.9005
1.036	0.8929
1.0374	0.8909
1.0388	0.8896
1.0402	0.8889
1.0416	0.8875
1.043	0.8855
1.0444	0.8851
1.0458	0.8868
1.0472	0.8927
1.0486	0.8964
1.05	0.8956
1.0514	0.8942
1.0528	0.8914
1.0542	0.8867
1.0556	0.8847
1.057	0.8862
1.0584	0.887
1.0598	0.8867
1.0612	0.8948
1.0626	0.8915
1.064	0.8752
1.0654	0.8658
1.0668	0.8771
1.0682	0.8837
1.0696	0.8859
1.071	0.8861
1.0724	0.889
1.0738	0.897
1.0752	0.9011
1.0766	0.9025
1.078	0.9059
1.0794	0.9049
1.0808	0.9048
1.0822	0.9014
1.0836	0.8966
1.085	0.8936
1.0864	0.895
1.0878	0.8935
1.0892	0.8919
1.0906	0.8943
1.092	0.896
1.0934	0.8966
1.0948	0.8974
1.0962	0.9009
1.0976	0.9009
1.099	0.8992
1.1004	0.9006
1.1018	0.901
1.1032	0.8994
1.1046	0.9008
1.106	0.9029
1.1074	0.9024
1.1088	0.9035
1.1102	0.9073
1.1116	0.9119
1.113	0.9101
1.1144	0.9134
1.1158	0.9136
1.1172	0.912
1.1186	0.9093
1.12	0.9075
1.1214	0.9045
1.1228	0.9034
1.1242	0.902
1.1256	0.8994
1.127	0.8976
1.1284	0.8963
1.1298	0.8958
1.1312	0.8959
1.1326	0.8997
1.134	0.9045
1.1354	0.9112
1.1368	0.9167
1.1382	0.925
1.1396	0.9292
1.141	0.9332
1.1424	0.9378
1.1438	0.9396
1.1452	0.9391
1.1466	0.9395
1.148	0.9395
1.1494	0.9407
1.1508	0.9405
1.1522	0.9383
1.1536	0.9402
1.155	0.9433
1.1564	0.9419
1.1578	0.942
1.1592	0.9383
1.1606	0.9317
1.162	0.9267
1.1634	0.9229
1.1648	0.9202
1.1662	0.9227
1.1676	0.9345
1.169	0.9353
1.1704	0.9362
1.1718	0.9372
1.1732	0.9371
1.1746	0.9357
1.176	0.9316
1.1774	0.929
1.1788	0.9281
1.1802	0.9233
1.1816	0.9191
1.183	0.9162
1.1844	0.9145
1.1858	0.9146
1.1872	0.911
1.1886	0.9091
1.19	0.9054
1.1914	0.898
1.1928	0.8968
1.1942	0.8954
1.1956	0.8978
1.197	0.9011
1.1984	0.9011
1.1998	0.9052
1.2012	0.9136
1.2026	0.9224
1.204	0.931
1.2054	0.939
1.2068	0.9513
1.2082	0.9636
1.2096	0.9719
1.211	0.9796
1.2124	0.9878
1.2138	0.9923
1.2152	1.004
1.2166	1.013
1.218	1.0212
1.2194	1.0202
1.2208	1.0162
1.2222	1.0064
1.2236	0.9903
1.225	0.9736
1.2264	0.9597
1.2278	0.9471
1.2292	0.9373
1.2306	0.9327
1.232	0.929
1.2334	0.9284
1.2348	0.9276
1.2362	0.9209
1.2376	0.9164
1.239	0.9141
1.2404	0.9103
1.2418	0.9062
1.2432	0.9059
1.2446	0.9051
1.246	0.9039
1.2474	0.9048
1.2488	0.9124
1.2502	0.9157
1.2516	0.9172
1.253	0.9252
1.2544	0.9324
1.2558	0.9344
1.2572	0.9368
1.2586	0.9409
1.26	0.9426
1.2614	0.9459
1.2628	0.9498
1.2642	0.9519
1.2656	0.9536
1.267	0.9575
1.2684	0.9552
1.2698	0.9492
1.2712	0.9437
1.2726	0.9383
1.274	0.9348
1.2754	0.9339
1.2768	0.9295
1.2782	0.9191
1.2796	0.9106
1.281	0.9071
1.2824	0.9019
1.2838	0.8982
1.2852	0.9002
1.2866	0.9063
1.288	0.9139
1.2894	0.9227
1.2908	0.9293
1.2922	0.9274
1.2936	0.9224
1.295	0.9225
1.2964	0.9218
1.2978	0.9194
1.2992	0.918
1.3006	0.9187
1.302	0.9237
1.3034	0.932
1.3048	0.9386
1.3062	0.9427
1.3076	0.9458
1.309	0.9473
1.3104	0.9489
1.3118	0.9437
1.3132	0.9402
1.3146	0.9372
1.316	0.9376
1.3174	0.9415
1.3188	0.9455
1.3202	0.9524
1.3216	0.9583
1.323	0.9613
1.3244	0.9583
1.3258	0.9502
1.3272	0.9445
1.3286	0.9407
1.33	0.9349
1.3314	0.9304
1.3328	0.9285
1.3342	0.9267
1.3356	0.9256
1.337	0.9203
1.3384	0.9157
1.3398	0.9117
1.3412	0.9094
1.3426	0.9106
1.344	0.9105
1.3454	0.9119
1.3468	0.9151
1.3482	0.9207
1.3496	0.9254
1.351	0.9263
1.3524	0.927
1.3538	0.9317
1.3552	0.9362
1.3566	0.937
1.358	0.9364
1.3594	0.9318
1.3608	0.9299
1.3622	0.9289
1.3636	0.9309
1.365	0.9302
1.3664	0.925
1.3678	0.9242
1.3692	0.9276
1.3706	0.9286
1.372	0.9294
1.3734	0.931
1.3748	0.9377
1.3762	0.9437
1.3776	0.9433
1.379	0.9418
1.3804	0.9408
1.3818	0.9388
1.3832	0.941
1.3846	0.9442
1.386	0.9429
1.3874	0.9412
1.3888	0.9446
1.3902	0.9504
1.3916	0.9483
1.393	0.9472
1.3944	0.9489
1.3958	0.9487
1.3972	0.9489
1.3986	0.9535
1.4	0.9588
1.4014	0.9607
1.4028	0.9644
1.4042	0.968
1.4056	0.9674
1.407	0.9661
1.4084	0.9618
1.4098	0.9552
1.4112	0.9545
1.4126	0.9585
1.414	0.9756
1.4154	0.959
1.4168	0.9445
1.4182	0.9382
1.4196	0.9466
1.421	0.9518
1.4224	0.9517
1.4238	0.9555
1.4252	0.957
1.4266	0.9522
1.428	0.9486
1.4294	0.9492
1.4308	0.9503
1.4322	0.9501
1.4336	0.9491
1.435	0.9491
1.4364	0.9482
1.4378	0.947
1.4392	0.9426
1.4406	0.9372
1.442	0.9314
1.4434	0.931
1.4448	0.9286
1.4462	0.9302
1.4476	0.9285
1.449	0.9298
1.4504	0.9357
1.4518	0.942
1.4532	0.9449
1.4546	0.9473
1.456	0.9508
1.4574	0.9515
1.4588	0.9492
1.4602	0.9465
1.4616	0.9452
1.463	0.9448
1.4644	0.9435
1.4658	0.9376
1.4672	0.9321
1.4686	0.9287
1.47	0.9251
1.4714	0.9193
1.4728	0.9167
1.4742	0.9139
1.4756	0.9124
1.477	0.9172
1.4784	0.9195
1.4798	0.9163
1.4812	0.914
1.4826	0.9109
1.484	0.9061
1.4854	0.9045
1.4868	0.9058
1.4882	0.9054
1.4896	0.9029
1.491	0.9068
1.4924	0.9163
1.4938	0.9151
1.4952	0.9128
1.4966	0.9122
1.498	0.9142
1.4994	0.9166
1.5008	0.9147
1.5022	0.9307
1.5036	0.9352
1.505	0.9233
1.5064	0.9229
1.5078	0.9245
1.5092	0.9218
1.5106	0.922
1.512	0.921
1.5134	0.922
1.5148	0.9206
1.5162	0.921
1.5176	0.9238
1.519	0.9247
1.5204	0.929
1.5218	0.9294
1.5232	0.9279
1.5246	0.9282
1.526	0.9256
1.5274	0.9239
1.5288	0.9258
1.5302	0.9288
1.5316	0.9288
1.533	0.9278
1.5344	0.9323
1.5358	0.9324
1.5372	0.9294
1.5386	0.928
1.54	0.93
1.5414	0.9311
1.5428	0.9282
1.5442	0.9258
1.5456	0.9235
1.547	0.9216
1.5484	0.9278
1.5498	0.9267
1.5512	0.9281
1.5526	0.931
1.554	0.9348
1.5554	0.9374
1.5568	0.9346
1.5582	0.9301
1.5596	0.9271
1.561	0.9271
1.5624	0.9298
1.5638	0.9323
1.5652	0.927
1.5666	0.926
1.568	0.9236
1.5694	0.9258
1.5708	0.9259
1.5722	0.9302
1.5736	0.9337
1.575	0.9359
1.5764	0.9386
1.5778	0.9424
1.5792	0.9391
1.5806	0.9334
1.582	0.9319
1.5834	0.9325
1.5848	0.9393
1.5862	0.9504
1.5876	0.96
1.589	0.9659
1.5904	0.966
1.5918	0.9673
1.5932	0.9652
1.5946	0.9602
1.596	0.9577
1.5974	0.9496
1.5988	0.9433
1.6002	0.9401
1.6016	0.937
1.603	0.9376
1.6044	0.9389
1.6058	0.941
1.6072	0.945
1.6086	0.9496
1.61	0.9571
1.6114	0.9612
1.6128	0.9586
1.6142	0.9548
1.6156	0.9545
1.617	0.9496
1.6184	0.9387
1.6198	0.9525
1.6212	0.9612
1.6226	0.9658
1.624	0.9903
1.6254	1.054
1.6268	1.1183
1.6282	1.1984
1.6296	1.3367
1.631	1.5961
1.6324	2.0617
1.6338	2.7864
1.6352	3.7475
1.6366	4.8877
1.638	6.2014
1.6394	7.6602
1.6408	9.171
1.6422	10.6126
1.6436	11.8862
1.645	12.896
1.6464	13.5505
1.6478	13.7733
1.6492	13.5857
1.6506	13.0912
1.652	12.3768
1.6534	11.4946
1.6548	10.4846
1.6562	9.4096
1.6576	8.3447
1.659	7.3318
1.6604	6.3771
1.6618	5.4884
1.6632	4.6928
1.6646	4.0332
1.666	3.4645
1.6674	2.9784
1.6688	2.5659
1.6702	2.2363
1.6716	1.9686
1.673	1.7524
1.6744	1.5914
1.6758	1.4677
1.6772	1.3743
1.6786	1.303
1.68	1.2461
1.6814	1.2043
1.6828	1.1724
1.6842	1.1451
1.6856	1.123
1.687	1.1025
1.6884	1.0901
1.6898	1.0795
1.6912	1.072
1.6926	1.0706
1.694	1.0733
1.6954	1.0823
1.6968	1.0991
1.6982	1.1226
1.6996	1.1491
1.701	1.1816
1.7024	1.2225
1.7038	1.2648
1.7052	1.3083
1.7066	1.3519
1.708	1.3946
1.7094	1.4355
1.7108	1.469
1.7122	1.4957
1.7136	1.5121
1.715	1.5149
1.7164	1.511
1.7178	1.4933
1.7192	1.4649
1.7206	1.4276
1.722	1.3812
1.7234	1.3342
1.7248	1.2864
1.7262	1.2404
1.7276	1.1971
1.729	1.1574
1.7304	1.126
1.7318	1.0965
1.7332	1.0671
1.7346	1.0435
1.736	1.0243
1.7374	1.0089
1.7388	0.9966
1.7402	0.9892
1.7416	0.9837
1.743	0.9752
1.7444	0.9701
1.7458	0.9634
1.7472	0.9421
1.7486	0.9362
1.75	0.9402
1.7514	0.9456
1.7528	0.9339
1.7542	0.9317
1.7556	0.9322
1.757	0.9197
1.7584	0.9103
1.7598	0.9103
1.7612	0.9097
1.7626	0.9126
1.764	0.9158
1.7654	0.9185
1.7668	0.9174
1.7682	0.9129
1.7696	0.9078
1.771	0.9043
1.7724	0.9034
1.7738	0.907
1.7752	0.9074
1.7766	0.9117
1.778	0.9124
1.7794	0.9134
1.7808	0.9143
1.7822	0.9158
1.7836	0.9168
1.785	0.9186
1.7864	0.9294
1.7878	0.9417
1.7892	0.9489
1.7906	0.9663
1.792	0.9977
1.7934	1.0333
1.7948	1.0826
1.7962	1.136
1.7976	1.199
1.799	1.2624
1.8004	1.3305
1.8018	1.4074
1.8032	1.4777
1.8046	1.5395
1.806	1.5971
1.8074	1.6435
1.8088	1.6735
1.8102	1.6889
1.8116	1.6906
1.813	1.6806
1.8144	1.6581
1.8158	1.6217
1.8172	1.5753
1.8186	1.5109
1.82	1.4463
1.8214	1.3875
1.8228	1.3234
1.8242	1.2602
1.8256	1.2059
1.827	1.1565
1.8284	1.1165
1.8298	1.0801
1.8312	1.0519
1.8326	1.0282
1.834	1.0093
1.8354	1.0007
1.8368	0.9921
1.8382	0.9788
1.8396	0.9666
1.841	0.9567
1.8424	0.9469
1.8438	0.9424
1.8452	0.9379
1.8466	0.9363
1.848	0.9323
1.8494	0.929
1.8508	0.9235
1.8522	0.9213
1.8536	0.9183
1.855	0.9176
1.8564	0.9178
1.8578	0.9178
1.8592	0.9219
1.8606	0.9284
1.862	0.93
1.8634	0.927
1.8648	0.924
1.8662	0.9249
1.8676	0.9251
1.869	0.9221
1.8704	0.9192
1.8718	0.9159
1.8732	0.915
1.8746	0.9203
1.876	0.9218
1.8774	0.9222
1.8788	0.9224
1.8802	0.9257
1.8816	0.9269
1.883	0.9285
1.8844	0.9307
1.8858	0.9317
1.8872	0.9343
1.8886	0.9345
1.89	0.9331
1.8914	0.9285
1.8928	0.9235
1.8942	0.9161
1.8956	0.9149
1.897	0.9094
1.8984	0.9121
1.8998	0.9149
1.9012	0.9221
1.9026	0.9268
1.904	0.9307
1.9054	0.9329
1.9068	0.9317
1.9082	0.9291
1.9096	0.9285
1.911	0.9278
1.9124	0.9276
1.9138	0.9326
1.9152	0.9337
1.9166	0.9309
1.918	0.9245
1.9194	0.9188
1.9208	0.9122
1.9222	0.9077
1.9236	0.9068
1.925	0.9072
1.9264	0.9071
1.9278	0.9127
1.9292	0.9152
1.9306	0.9126
1.932	0.9122
1.9334	0.9128
1.9348	0.9097
1.9362	0.908
1.9376	0.912
1.939	0.9136
1.9404	0.9124
1.9418	0.914
1.9432	0.9237
1.9446	0.9231
1.946	0.9165
1.9474	0.908
1.9488	0.9048
1.9502	0.9083
1.9516	0.9125
1.953	0.913
1.9544	0.9143
1.9558	0.9173
1.9572	0.9145
1.9586	0.9124
1.96	0.9156
1.9614	0.921
1.9628	0.9266
1.9642	0.9253
1.9656	0.9205
1.967	0.9174
1.9684	0.9102
1.9698	0.9038
1.9712	0.8955
1.9726	0.8917
1.974	0.8948
1.9754	0.8974
1.9768	0.9026
1.9782	0.9023
1.9796	0.9019
1.981	0.9046
1.9824	0.9075
1.9838	0.9113
1.9852	0.9161
1.9866	0.9212
1.988	0.9278
1.9894	0.9321
1.9908	0.9304
1.9922	0.9264
1.9936	0.9259
1.995	0.929
1.9964	0.9307
1.9978	0.9293
1.9992	0.928
2.0006	0.9365
2.002	0.9168
2.0034	0.9041
2.0048	0.9018
2.0062	0.9136
2.0076	0.913
2.009	0.9042
2.0104	0.9046
2.0118	0.9081
2.0132	0.9087
2.0146	0.9049
2.016	0.9016
2.0174	0.9095
2.0188	0.905
2.0202	0.9006
2.0216	0.9022
2.023	0.8973
2.0244	0.8956
2.0258	0.8936
2.0272	0.8951
2.0286	0.8964
2.03	0.8938
2.0314	0.8924
2.0328	0.8958
2.0342	0.8961
2.0356	0.8962
2.037	0.9011
2.0384	0.9043
2.0398	0.905
2.0412	0.9036
2.0426	0.903
2.044	0.9079
2.0454	0.8969
2.0468	0.8959
2.0482	0.9062
2.0496	0.9229
2.051	0.9128
2.0524	0.9017
2.0538	0.8997
2.0552	0.9166
2.0566	0.9338
2.058	0.9287
2.0594	0.9218
2.0608	0.9199
2.0622	0.9151
2.0636	0.9126
2.065	0.9102
2.0664	0.9107
2.0678	0.9154
2.0692	0.918
2.0706	0.9159
2.072	0.9162
2.0734	0.9157
2.0748	0.9131
2.0762	0.9153
2.0776	0.921
2.079	0.9247
2.0804	0.9268
2.0818	0.9259
2.0832	0.9231
2.0846	0.9187
2.086	0.9174
2.0874	0.9184
2.0888	0.9151
2.0902	0.9112
2.0916	0.9108
2.093	0.9104
2.0944	0.9089
2.0958	0.9086
2.0972	0.9093
2.0986	0.9107
2.1	0.9152
2.1014	0.9183
2.1028	0.921
2.1042	0.9269
2.1056	0.9292
2.107	0.9286
2.1084	0.9305
2.1098	0.9353
2.1112	0.941
2.1126	0.9442
2.114	0.9427
2.1154	0.9402
2.1168	0.9411
2.1182	0.9473
2.1196	0.9527
2.121	0.9507
2.1224	0.9479
2.1238	0.9488
2.1252	0.9495
2.1266	0.9487
2.128	0.9473
2.1294	0.9462
2.1308	0.9503
2.1322	0.9563
2.1336	0.9576
2.135	0.9587
2.1364	0.9606
2.1378	0.9593
2.1392	0.9583
2.1406	0.9629
2.142	0.9677
2.1434	0.9687
2.1448	0.9796
2.1462	1.0061
2.1476	1.0178
2.149	0.9948
2.1504	0.9774
2.1518	0.9922
2.1532	1.0001
2.1546	1.0019
2.156	0.9929
2.1574	0.9962
2.1588	1.0075
2.1602	1.0125
2.1616	1.0202
2.163	1.0313
2.1644	1.0356
2.1658	1.0385
2.1672	1.0428
2.1686	1.0488
2.17	1.0523
2.1714	1.0554
2.1728	1.0554
2.1742	1.0515
2.1756	1.0481
2.177	1.0453
2.1784	1.0405
2.1798	1.0386
2.1812	1.0408
2.1826	1.0425
2.184	1.0397
2.1854	1.037
2.1868	1.0363
2.1882	1.0341
2.1896	1.0315
2.191	1.0308
2.1924	1.0307
2.1938	1.036
2.1952	1.0461
2.1966	1.0513
2.198	1.0535
2.1994	1.055
2.2008	1.056
2.2022	1.0518
2.2036	1.0481
2.205	1.0452
2.2064	1.0447
2.2078	1.0488
2.2092	1.0566
2.2106	1.0613
2.212	1.0632
2.2134	1.0655
2.2148	1.0658
2.2162	1.0617
2.2176	1.0565
2.219	1.0548
2.2204	1.0504
2.2218	1.0493
2.2232	1.0474
2.2246	1.0488
2.226	1.0494
2.2274	1.0455
2.2288	1.0413
2.2302	1.0363
2.2316	1.0287
2.233	1.0214
2.2344	1.0113
2.2358	1.002
2.2372	0.9945
2.2386	0.9903
2.24	0.9901
2.2414	0.9876
2.2428	0.9844
2.2442	0.9826
2.2456	0.9815
2.247	0.9755
2.2484	0.973
2.2498	0.9711
2.2512	0.9681
2.2526	0.9689
2.254	0.9704
2.2554	0.9711
2.2568	0.9763
2.2582	0.9827
2.2596	0.9866
2.261	0.9879
2.2624	0.9889
2.2638	0.9873
2.2652	0.9817
2.2666	0.9788
2.268	0.9769
2.2694	0.9724
2.2708	0.97
2.2722	0.9697
2.2736	0.9679
2.275	0.9609
2.2764	0.956
2.2778	0.9552
2.2792	0.9527
2.2806	0.9513
2.282	0.9527
2.2834	0.9571
2.2848	0.9588
2.2862	0.9575
2.2876	0.9576
2.289	0.9551
2.2904	0.9494
2.2918	0.949
2.2932	0.9508
2.2946	0.9492
2.296	0.9501
2.2974	0.9584
2.2988	0.9638
2.3002	0.9617
2.3016	0.9615
2.303	0.9611
2.3044	0.9553
2.3058	0.9504
2.3072	0.9454
2.3086	0.9377
2.31	0.9371
2.3114	0.9394
2.3128	0.9393
2.3142	0.9382
2.3156	0.9408
2.317	0.9481
2.3184	0.9523
2.3198	0.9557
2.3212	0.9582
2.3226	0.9575
2.324	0.9542
2.3254	0.9549
2.3268	0.9478
2.3282	0.9402
2.3296	0.938
2.331	0.9385
2.3324	0.9343
2.3338	0.9323
2.3352	0.9317
2.3366	0.9314
2.338	0.9342
2.3394	0.938
2.3408	0.9397
2.3422	0.9409
2.3436	0.9418
2.345	0.941
2.3464	0.9363
2.3478	0.9358
2.3492	0.9332
2.3506	0.9284
2.352	0.9267
2.3534	0.9281
2.3548	0.9254
2.3562	0.925
2.3576	0.9217
2.359	0.9202
2.3604	0.9169
2.3618	0.9143
2.3632	0.9127
2.3646	0.9087
2.366	0.9063
2.3674	0.9082
2.3688	0.9147
2.3702	0.9328
2.3716	0.9462
2.373	0.9585
2.3744	0.9614
2.3758	0.9602
2.3772	0.939
2.3786	0.93
2.38	0.9369
2.3814	0.9616
2.3828	0.9617
2.3842	0.9529
2.3856	0.9513
2.387	0.9506
2.3884	0.9429
2.3898	0.9283
2.3912	0.9224
2.3926	0.9253
2.394	0.9155
2.3954	0.9148
2.3968	0.9236
2.3982	0.9232
2.3996	0.924
2.401	0.9203
2.4024	0.9101
2.4038	0.913
2.4052	0.9111
2.4066	0.9096
2.408	0.9126
2.4094	0.9141
2.4108	0.9203
2.4122	0.9247
2.4136	0.927
2.415	0.9309
2.4164	0.9258
2.4178	0.92
2.4192	0.9293
2.4206	0.929
2.422	0.9234
2.4234	0.8959
2.4248	0.8953
2.4262	0.9034
2.4276	0.9132
2.429	0.9168
2.4304	0.9183
2.4318	0.9182
2.4332	0.9119
2.4346	0.908
2.436	0.9072
2.4374	0.9067
2.4388	0.907
2.4402	0.9067
2.4416	0.9056
2.443	0.9053
2.4444	0.9058
2.4458	0.9088
2.4472	0.9094
2.4486	0.9112
2.45	0.9106
2.4514	0.9083
2.4528	0.9077
2.4542	0.9046
2.4556	0.9022
2.457	0.9012
2.4584	0.9025
2.4598	0.9103
2.4612	0.9172
2.4626	0.9208
2.464	0.919
2.4654	0.9143
2.4668	0.9133
2.4682	0.9137
2.4696	0.9114
2.471	0.9084
2.4724	0.9061
2.4738	0.9079
2.4752	0.9128
2.4766	0.9172
2.478	0.9213
2.4794	0.9223
2.4808	0.9265
2.4822	0.9235
2.4836	0.9208
2.485	0.9195
2.4864	0.9182
2.4878	0.9162
2.4892	0.9114
2.4906	0.9065
2.492	0.9047
2.4934	0.904
2.4948	0.903
2.4962	0.902
2.4976	0.9014
2.499	0.9072
2.5004	0.9102
2.5018	0.9133
2.5032	0.911
2.5046	0.9055
2.506	0.9023
2.5074	0.901
2.5088	0.8983
2.5102	0.8961
2.5116	0.8937
2.513	0.8967
2.5144	0.8997
2.5158	0.9039
2.5172	0.9107
2.5186	0.9119
2.52	0.911
2.5214	0.9103
2.5228	0.9096
2.5242	0.902
2.5256	0.893
2.527	0.9037
2.5284	0.9052
2.5298	0.9013
2.5312	0.8988
2.5326	0.8977
2.534	0.8906
2.5354	0.8906
2.5368	0.9112
2.5382	0.9235
2.5396	0.9115
2.541	0.886
2.5424	0.8797
2.5438	0.9014
2.5452	0.9155
2.5466	0.9194
2.548	0.9133
2.5494	0.9151
2.5508	0.9136
2.5522	0.9097
2.5536	0.9097
2.555	0.9127
2.5564	0.9154
2.5578	0.9168
2.5592	0.9145
2.5606	0.9124
2.562	0.9084
2.5634	0.9062
2.5648	0.9055
2.5662	0.905
2.5676	0.9086
2.569	0.9167
2.5704	0.9224
2.5718	0.9239
2.5732	0.9255
2.5746	0.9221
2.576	0.9197
2.5774	0.9136
2.5788	0.9103
2.5802	0.9119
2.5816	0.9149
2.583	0.9197
2.5844	0.9257
2.5858	0.9226
2.5872	0.9143
2.5886	0.912
2.59	0.9061
2.5914	0.8915
2.5928	0.8926
2.5942	0.9146
2.5956	0.9209
2.597	0.9076
2.5984	0.9042
2.5998	0.9073
2.6012	0.9037
2.6026	0.904
2.604	0.9093
2.6054	0.912
2.6068	0.9106
2.6082	0.9107
2.6096	0.9074
2.611	0.9045
2.6124	0.9038
2.6138	0.9029
2.6152	0.9071
2.6166	0.9135
2.618	0.9169
2.6194	0.9212
2.6208	0.9251
2.6222	0.9235
2.6236	0.9191
2.625	0.9152
2.6264	0.9114
2.6278	0.9089
2.6292	0.9113
2.6306	0.9158
2.632	0.919
2.6334	0.9229
2.6348	0.9296
2.6362	0.9346
2.6376	0.9362
2.639	0.9348
2.6404	0.9307
2.6418	0.9299
2.6432	0.9307
2.6446	0.9256
2.646	0.9195
2.6474	0.9165
2.6488	0.9137
2.6502	0.9134
2.6516	0.9113
2.653	0.9126
2.6544	0.915
2.6558	0.9181
2.6572	0.9224
2.6586	0.9214
2.66	0.9216
2.6614	0.925
2.6628	0.9265
2.6642	0.9243
2.6656	0.9196
2.667	0.9177
2.6684	0.9183
2.6698	0.9181
2.6712	0.9193
2.6726	0.9204
2.674	0.9222
2.6754	0.924
2.6768	0.9261
2.6782	0.9245
2.6796	0.9214
2.681	0.9197
2.6824	0.923
2.6838	0.9268
2.6852	0.9322
2.6866	0.936
2.688	0.9388
2.6894	0.938
2.6908	0.9361
2.6922	0.9335
2.6936	0.9307
2.695	0.928
2.6964	0.9232
2.6978	0.9209
2.6992	0.9216
2.7006	0.9253
2.702	0.9259
2.7034	0.9297
2.7048	0.9322
2.7062	0.9303
2.7076	0.9316
2.709	0.9318
2.7104	0.9262
2.7118	0.9267
2.7132	0.9321
2.7146	0.9412
2.716	0.9468
2.7174	0.9491
2.7188	0.9532
2.7202	0.9531
2.7216	0.9468
2.723	0.9438
2.7244	0.9422
2.7258	0.9431
2.7272	0.9495
2.7286	0.9534
2.73	0.957
2.7314	0.9615
2.7328	0.9632
2.7342	0.9582
2.7356	0.9532
2.737	0.9517
2.7384	0.9519
2.7398	0.9549
2.7412	0.9603
2.7426	0.9718
2.744	0.9777
2.7454	0.9772
2.7468	0.987
2.7482	0.9904
2.7496	0.989
2.751	0.9894
2.7524	0.9863
2.7538	0.9802
2.7552	0.9808
2.7566	0.9857
2.758	0.9931
2.7594	1.0011
2.7608	1.0097
2.7622	1.0181
2.7636	0.9979
2.765	0.9694
2.7664	0.9776
2.7678	0.9964
2.7692	0.9944
2.7706	0.9883
2.772	0.9911
2.7734	0.9955
2.7748	0.9891
2.7762	0.9906
2.7776	0.9936
2.779	0.995
2.7804	0.9982
2.7818	0.9956
2.7832	0.9961
2.7846	0.9957
2.786	0.9887
2.7874	0.9877
2.7888	0.9905
2.7902	0.9897
2.7916	0.9771
2.793	0.9693
2.7944	0.9782
2.7958	0.9887
2.7972	0.991
2.7986	0.9845
[truncated: 38 more rows]
