# Supplementary material for: Improvement of Peak Integration in Capillary Electrophoresis: Reference Data Set No. 1
Source: Electrophoresis. 2026 Mar 11;47(4):276–94. doi: 10.1002/elps.70077 (PMC13084974; doi:10.1002/elps.70077)
Supplement: Supplementary file 2 — Supporting File 2: elps70077‐sup‐0002‐RawElectropherograms.zip. [file ELPS-47--s002.zip › Raw Electropherograms/com2-type2-sam19-R.csv]

0	0
0.0014	-0.0525
0.0028	-0.0525
0.0042	-0.0525
0.0056	-0.0524
0.007	-0.0503
0.0084	-0.0162
0.0098	0.0462
0.0112	0.1161
0.0126	0.1741
0.014	0.2116
0.0154	0.2435
0.0168	0.28
0.0182	0.306
0.0196	0.3271
0.021	0.3546
0.0224	0.3789
0.0238	0.4019
0.0252	0.4212
0.0266	0.4402
0.028	0.4599
0.0294	0.4742
0.0308	0.4921
0.0322	0.508
0.0336	0.5178
0.035	0.5321
0.0364	0.5495
0.0378	0.5647
0.0392	0.5783
0.0406	0.5917
0.042	0.604
0.0434	0.6121
0.0448	0.6192
0.0462	0.6306
0.0476	0.6402
0.049	0.6483
0.0504	0.6626
0.0518	0.6703
0.0532	0.672
0.0546	0.6755
0.056	0.6782
0.0574	0.6803
0.0588	0.6819
0.0602	0.683
0.0616	0.6858
0.063	0.6908
0.0644	0.6984
0.0658	0.7064
0.0672	0.7105
0.0686	0.7123
0.07	0.713
0.0714	0.7143
0.0728	0.7156
0.0742	0.7157
0.0756	0.7163
0.077	0.7177
0.0784	0.7187
0.0798	0.7182
0.0812	0.72
0.0826	0.7186
0.084	0.7151
0.0854	0.7131
0.0868	0.7148
0.0882	0.7198
0.0896	0.7265
0.091	0.7296
0.0924	0.7255
0.0938	0.7204
0.0952	0.7157
0.0966	0.715
0.098	0.7125
0.0994	0.7064
0.1008	0.7025
0.1022	0.7055
0.1036	0.7089
0.105	0.7074
0.1064	0.7015
0.1078	0.699
0.1092	0.6995
0.1106	0.7003
0.112	0.7023
0.1134	0.7015
0.1148	0.698
0.1162	0.6997
0.1176	0.7033
0.119	0.7038
0.1204	0.7028
0.1218	0.7057
0.1232	0.7085
0.1246	0.7112
0.126	0.7106
0.1274	0.7123
0.1288	0.7131
0.1302	0.7133
0.1316	0.7154
0.133	0.7158
0.1344	0.7112
0.1358	0.709
0.1372	0.708
0.1386	0.7052
0.14	0.7041
0.1414	0.6991
0.1428	0.6904
0.1442	0.6819
0.1456	0.6714
0.147	0.6602
0.1484	0.6459
0.1498	0.6316
0.1512	0.6259
0.1526	0.6186
0.154	0.6097
0.1554	0.6032
0.1568	0.5939
0.1582	0.5862
0.1596	0.5795
0.161	0.5729
0.1624	0.5665
0.1638	0.5583
0.1652	0.5474
0.1666	0.5335
0.168	0.5177
0.1694	0.5009
0.1708	0.4888
0.1722	0.4742
0.1736	0.4604
0.175	0.4506
0.1764	0.4443
0.1778	0.4381
0.1792	0.4291
0.1806	0.4193
0.182	0.4103
0.1834	0.4055
0.1848	0.4009
0.1862	0.3905
0.1876	0.387
0.189	0.3924
0.1904	0.395
0.1918	0.4016
0.1932	0.3813
0.1946	0.3663
0.196	0.4553
0.1974	0.6129
0.1988	0.7037
0.2002	0.6664
0.2016	0.6454
0.203	0.6543
0.2044	0.6563
0.2058	0.65
0.2072	0.6649
0.2086	0.6813
0.21	0.6868
0.2114	0.6937
0.2128	0.7009
0.2142	0.7008
0.2156	0.6973
0.217	0.6935
0.2184	0.6878
0.2198	0.6866
0.2212	0.6893
0.2226	0.6942
0.224	0.6941
0.2254	0.6955
0.2268	0.6978
0.2282	0.6959
0.2296	0.6944
0.231	0.6957
0.2324	0.6951
0.2338	0.6949
0.2352	0.6954
0.2366	0.6957
0.238	0.6941
0.2394	0.689
0.2408	0.6872
0.2422	0.6867
0.2436	0.6855
0.245	0.6883
0.2464	0.6888
0.2478	0.6877
0.2492	0.6834
0.2506	0.6804
0.252	0.6742
0.2534	0.668
0.2548	0.6661
0.2562	0.6716
0.2576	0.6767
0.259	0.6803
0.2604	0.683
0.2618	0.6849
0.2632	0.6853
0.2646	0.6838
0.266	0.6855
0.2674	0.6798
0.2688	0.6736
0.2702	0.6727
0.2716	0.6744
0.273	0.672
0.2744	0.6711
0.2758	0.6741
0.2772	0.6787
0.2786	0.6787
0.28	0.6805
0.2814	0.6783
0.2828	0.6703
0.2842	0.6635
0.2856	0.6616
0.287	0.6598
0.2884	0.6541
0.2898	0.6515
0.2912	0.6567
0.2926	0.6615
0.294	0.6624
0.2954	0.6643
0.2968	0.6634
0.2982	0.6663
0.2996	0.6702
0.301	0.6697
0.3024	0.6661
0.3038	0.6646
0.3052	0.6655
0.3066	0.6677
0.308	0.6692
0.3094	0.6689
0.3108	0.6684
0.3122	0.6698
0.3136	0.6715
0.315	0.6697
0.3164	0.6639
0.3178	0.6613
0.3192	0.6613
0.3206	0.6612
0.322	0.6612
0.3234	0.6609
0.3248	0.6549
0.3262	0.6541
0.3276	0.6539
0.329	0.6526
0.3304	0.6479
0.3318	0.6417
0.3332	0.6405
0.3346	0.6447
0.336	0.646
0.3374	0.6416
0.3388	0.6365
0.3402	0.6341
0.3416	0.6388
0.343	0.6409
0.3444	0.6355
0.3458	0.6348
0.3472	0.6444
0.3486	0.6294
0.35	0.6285
0.3514	0.643
0.3528	0.6499
0.3542	0.6529
0.3556	0.6574
0.357	0.661
0.3584	0.6586
0.3598	0.6549
0.3612	0.6544
0.3626	0.655
0.364	0.6593
0.3654	0.6617
0.3668	0.6653
0.3682	0.6644
0.3696	0.6611
0.371	0.6629
0.3724	0.6627
0.3738	0.6639
0.3752	0.6653
0.3766	0.6697
0.378	0.6744
0.3794	0.6786
0.3808	0.6845
0.3822	0.6865
0.3836	0.683
0.385	0.6811
0.3864	0.6806
0.3878	0.6761
0.3892	0.6709
0.3906	0.6656
0.392	0.6644
0.3934	0.6623
0.3948	0.665
0.3962	0.673
0.3976	0.6757
0.399	0.6783
0.4004	0.6809
0.4018	0.6807
0.4032	0.6753
0.4046	0.6729
0.406	0.6684
0.4074	0.6594
0.4088	0.6539
0.4102	0.655
0.4116	0.6582
0.413	0.6607
0.4144	0.6639
0.4158	0.6696
0.4172	0.6757
0.4186	0.6812
0.42	0.6851
0.4214	0.6762
0.4228	0.6658
0.4242	0.6596
0.4256	0.6569
0.427	0.6538
0.4284	0.6501
0.4298	0.649
0.4312	0.6524
0.4326	0.6563
0.434	0.6589
0.4354	0.6597
0.4368	0.6555
0.4382	0.6492
0.4396	0.6443
0.441	0.6432
0.4424	0.6394
0.4438	0.6264
0.4452	0.6408
0.4466	0.6571
0.448	0.6583
0.4494	0.6519
0.4508	0.6428
0.4522	0.6395
0.4536	0.6443
0.455	0.6452
0.4564	0.4817
0.4578	-0.0444
0.4592	-0.8626
0.4606	-1.5963
0.462	-1.9492
0.4634	-2.0032
0.4648	-1.9924
0.4662	-2.0043
0.4676	-2.0179
0.469	-2.0196
0.4704	-2.0031
0.4718	-1.9911
0.4732	-2.002
0.4746	-2.014
0.476	-2.0178
0.4774	-2.0206
0.4788	-2.0239
0.4802	-2.0203
0.4816	-2.0125
0.483	-2.0074
0.4844	-2.0051
0.4858	-2.0028
0.4872	-2.0007
0.4886	-2.0038
0.49	-2.0063
0.4914	-2.0066
0.4928	-2.0116
0.4942	-2.0154
0.4956	-2.0135
0.497	-2.0128
0.4984	-2.0113
0.4998	-2.0119
0.5012	-2.0138
0.5026	-2.0102
0.504	-2.0089
0.5054	-2.0085
0.5068	-2.0056
0.5082	-1.9979
0.5096	-1.9802
0.511	-1.9513
0.5124	-1.9116
0.5138	-1.8612
0.5152	-1.8045
0.5166	-1.7396
0.518	-1.6603
0.5194	-1.5874
0.5208	-1.5128
0.5222	-1.4375
0.5236	-1.3592
0.525	-1.282
0.5264	-1.2024
0.5278	-1.1208
0.5292	-1.04
0.5306	-0.9615
0.532	-0.8784
0.5334	-0.7891
0.5348	-0.7009
0.5362	-0.6147
0.5376	-0.5295
0.539	-0.4428
0.5404	-0.3563
0.5418	-0.2692
0.5432	-0.1833
0.5446	-0.0937
0.546	-0.0067
0.5474	0.0843
0.5488	0.1809
0.5502	0.2779
0.5516	0.3716
0.553	0.4673
0.5544	0.5646
0.5558	0.6603
0.5572	0.7558
0.5586	0.8527
0.56	0.9481
0.5614	1.04
0.5628	1.1325
0.5642	1.231
0.5656	1.3347
0.567	1.4404
0.5684	1.5492
0.5698	1.6556
0.5712	1.7589
0.5726	1.8596
0.574	1.9528
0.5754	2.0396
0.5768	2.1197
0.5782	2.1941
0.5796	2.2648
0.581	2.3304
0.5824	2.3887
0.5838	2.4387
0.5852	2.4776
0.5866	2.508
0.588	2.534
0.5894	2.5469
0.5908	2.5512
0.5922	2.5486
0.5936	2.5466
0.595	2.5394
0.5964	2.5348
0.5978	2.5324
0.5992	2.5299
0.6006	2.5279
0.602	2.5307
0.6034	2.5323
0.6048	2.5301
0.6062	2.5269
0.6076	2.5265
0.609	2.5284
0.6104	2.5322
0.6118	2.5433
0.6132	2.554
0.6146	2.5702
0.616	2.5928
0.6174	2.6208
0.6188	2.6536
0.6202	2.6908
0.6216	2.7262
0.623	2.7541
0.6244	2.7797
0.6258	2.7987
0.6272	2.8078
0.6286	2.8144
0.63	2.825
0.6314	2.8377
0.6328	2.8514
0.6342	2.8767
0.6356	2.911
0.637	2.9292
0.6384	2.948
0.6398	2.9794
0.6412	3.0335
0.6426	3.0877
0.644	3.1337
0.6454	3.1465
0.6468	2.9996
0.6482	2.5895
0.6496	1.9293
0.651	1.286
0.6524	0.8768
0.6538	0.7352
0.6552	0.7284
0.6566	0.7343
0.658	0.7367
0.6594	0.7427
0.6608	0.7503
0.6622	0.7546
0.6636	0.7487
0.665	0.7409
0.6664	0.7374
0.6678	0.734
0.6692	0.7351
0.6706	0.7377
0.672	0.7402
0.6734	0.7438
0.6748	0.7482
0.6762	0.7516
0.6776	0.7552
0.679	0.7603
0.6804	0.762
0.6818	0.761
0.6832	0.762
0.6846	0.7623
0.686	0.7613
0.6874	0.7557
0.6888	0.7512
0.6902	0.7493
0.6916	0.7493
0.693	0.7542
0.6944	0.7605
0.6958	0.7592
0.6972	0.7584
0.6986	0.757
0.7	0.7547
0.7014	0.7489
0.7028	0.7441
0.7042	0.746
0.7056	0.7494
0.707	0.7501
0.7084	0.7532
0.7098	0.7567
0.7112	0.7554
0.7126	0.7561
0.714	0.7513
0.7154	0.7632
0.7168	0.7592
0.7182	0.7479
0.7196	0.749
0.721	0.7426
0.7224	0.7423
0.7238	0.7429
0.7252	0.7371
0.7266	0.7521
0.728	0.762
0.7294	0.7599
0.7308	0.7591
0.7322	0.7574
0.7336	0.7606
0.735	0.7596
0.7364	0.7615
0.7378	0.762
0.7392	0.7549
0.7406	0.7474
0.742	0.7444
0.7434	0.743
0.7448	0.7352
0.7462	0.7303
0.7476	0.7262
0.749	0.7255
0.7504	0.7296
0.7518	0.737
0.7532	0.744
0.7546	0.7482
0.756	0.7504
0.7574	0.7506
0.7588	0.7472
0.7602	0.7428
0.7616	0.7394
0.763	0.7326
0.7644	0.732
0.7658	0.7352
0.7672	0.7434
0.7686	0.7488
0.77	0.7549
0.7714	0.7607
0.7728	0.7675
0.7742	0.7716
0.7756	0.7768
0.777	0.7862
0.7784	0.7983
0.7798	0.8116
0.7812	0.8271
0.7826	0.844
0.784	0.8577
0.7854	0.8718
0.7868	0.8876
0.7882	0.9004
0.7896	0.9137
0.791	0.9333
0.7924	0.9505
0.7938	0.9649
0.7952	0.9799
0.7966	0.9958
0.798	1.0082
0.7994	1.0195
0.8008	1.0329
0.8022	1.0436
0.8036	1.0549
0.805	1.0708
0.8064	1.0871
0.8078	1.103
0.8092	1.1208
0.8106	1.1428
0.812	1.1635
0.8134	1.1803
0.8148	1.1843
0.8162	1.175
0.8176	1.1438
0.819	1.0897
0.8204	1.0131
0.8218	0.9262
0.8232	0.864
0.8246	0.8497
0.826	0.8711
0.8274	0.8684
0.8288	0.8406
0.8302	0.8256
0.8316	0.8263
0.833	0.833
0.8344	0.8166
0.8358	0.7899
0.8372	0.7551
0.8386	0.7539
0.84	0.7601
0.8414	0.7577
0.8428	0.7597
0.8442	0.7698
0.8456	0.7599
0.847	0.7499
0.8484	0.7506
0.8498	0.7492
0.8512	0.7485
0.8526	0.7517
0.854	0.7541
0.8554	0.7529
0.8568	0.7515
0.8582	0.7555
0.8596	0.7584
0.861	0.7567
0.8624	0.7577
0.8638	0.7628
0.8652	0.7662
0.8666	0.7705
0.868	0.7725
0.8694	0.7734
0.8708	0.7722
0.8722	0.7772
0.8736	0.786
0.875	0.791
0.8764	0.798
0.8778	0.8109
0.8792	0.8242
0.8806	0.8379
0.882	0.8511
0.8834	0.8585
0.8848	0.8688
0.8862	0.8748
0.8876	0.8874
0.889	0.9002
0.8904	0.9128
0.8918	0.9323
0.8932	0.953
0.8946	0.9743
0.896	0.9955
0.8974	1.012
0.8988	1.0267
0.9002	1.0362
0.9016	1.0412
0.903	1.0451
0.9044	1.0485
0.9058	1.0517
0.9072	1.0522
0.9086	1.0524
0.91	1.0577
0.9114	1.0644
0.9128	1.0737
0.9142	1.0864
0.9156	1.1014
0.917	1.1171
0.9184	1.1345
0.9198	1.1504
0.9212	1.1565
0.9226	1.1541
0.924	1.1497
0.9254	1.1425
0.9268	1.1286
0.9282	1.1169
0.9296	1.1107
0.931	1.102
0.9324	1.099
0.9338	1.0966
0.9352	1.092
0.9366	1.0834
0.938	1.0601
0.9394	1.066
0.9408	1.0691
0.9422	1.0697
0.9436	1.0615
0.945	1.0538
0.9464	1.0501
0.9478	1.041
0.9492	1.0303
0.9506	1.0217
0.952	1.0151
0.9534	1.0113
0.9548	1.0094
0.9562	1.0079
0.9576	1.0061
0.959	1.006
0.9604	1.0053
0.9618	1.0003
0.9632	0.9953
0.9646	0.9872
0.966	0.9779
0.9674	0.9632
0.9688	0.9659
0.9702	0.9733
0.9716	0.9767
0.973	1.0221
0.9744	1.1328
0.9758	1.3369
0.9772	1.6859
0.9786	2.2203
0.98	2.9459
0.9814	3.8278
0.9828	4.8235
0.9842	5.9083
0.9856	7.0349
0.987	8.1578
0.9884	9.2766
0.9898	10.3648
0.9912	11.4228
0.9926	12.4338
0.994	13.4231
0.9954	14.3781
0.9968	15.2902
0.9982	16.1245
0.9996	16.6847
1.001	16.5576
1.0024	15.3874
1.0038	13.1714
1.0052	10.2255
1.0066	7.0497
1.008	4.3087
1.0094	2.568
1.0108	1.8625
1.0122	1.704
1.0136	1.6774
1.015	1.6148
1.0164	1.5051
1.0178	1.3658
1.0192	1.2156
1.0206	1.0912
1.022	1.005
1.0234	0.9537
1.0248	0.9196
1.0262	0.8918
1.0276	0.8689
1.029	0.8582
1.0304	0.8627
1.0318	0.8572
1.0332	0.8532
1.0346	0.8479
1.036	0.839
1.0374	0.8297
1.0388	0.8165
1.0402	0.8091
1.0416	0.8073
1.043	0.8064
1.0444	0.8018
1.0458	0.7989
1.0472	0.7977
1.0486	0.7965
1.05	0.7938
1.0514	0.7915
1.0528	0.791
1.0542	0.7914
1.0556	0.7951
1.057	0.7997
1.0584	0.8021
1.0598	0.8012
1.0612	0.8039
1.0626	0.8022
1.064	0.8038
1.0654	0.8022
1.0668	0.8021
1.0682	0.8022
1.0696	0.802
1.071	0.8011
1.0724	0.8009
1.0738	0.8018
1.0752	0.8019
1.0766	0.8005
1.078	0.7992
1.0794	0.799
1.0808	0.7984
1.0822	0.7965
1.0836	0.7927
1.085	0.7922
1.0864	0.7938
1.0878	0.8025
1.0892	0.8088
1.0906	0.8112
1.092	0.8151
1.0934	0.8227
1.0948	0.83
1.0962	0.832
1.0976	0.8336
1.099	0.8378
1.1004	0.8423
1.1018	0.8452
1.1032	0.8435
1.1046	0.8373
1.106	0.8349
1.1074	0.8346
1.1088	0.8321
1.1102	0.8271
1.1116	0.8265
1.113	0.8291
1.1144	0.8329
1.1158	0.8351
1.1172	0.8346
1.1186	0.8347
1.12	0.8389
1.1214	0.84
1.1228	0.8369
1.1242	0.8349
1.1256	0.8338
1.127	0.8315
1.1284	0.8299
1.1298	0.8278
1.1312	0.8252
1.1326	0.8293
1.134	0.8393
1.1354	0.8507
1.1368	0.8631
1.1382	0.8746
1.1396	0.8903
1.141	0.8985
1.1424	0.9076
1.1438	0.915
1.1452	0.9137
1.1466	0.9107
1.148	0.9069
1.1494	0.9011
1.1508	0.894
1.1522	0.883
1.1536	0.8727
1.155	0.8675
1.1564	0.8579
1.1578	0.8536
1.1592	0.851
1.1606	0.8521
1.162	0.8515
1.1634	0.8515
1.1648	0.856
1.1662	0.8564
1.1676	0.8576
1.169	0.8592
1.1704	0.8557
1.1718	0.8514
1.1732	0.8469
1.1746	0.8444
1.176	0.8427
1.1774	0.8388
1.1788	0.8405
1.1802	0.8432
1.1816	0.846
1.183	0.8497
1.1844	0.8476
1.1858	0.8433
1.1872	0.8427
1.1886	0.8431
1.19	0.8458
1.1914	0.8482
1.1928	0.8542
1.1942	0.8609
1.1956	0.8694
1.197	0.8789
1.1984	0.8833
1.1998	0.8827
1.2012	0.8824
1.2026	0.8828
1.204	0.8799
1.2054	0.8727
1.2068	0.8608
1.2082	0.8482
1.2096	0.8318
1.211	0.8225
1.2124	0.8164
1.2138	0.8142
1.2152	0.8137
1.2166	0.8188
1.218	0.8247
1.2194	0.8318
1.2208	0.839
1.2222	0.8456
1.2236	0.8488
1.225	0.8483
1.2264	0.848
1.2278	0.848
1.2292	0.849
1.2306	0.8499
1.232	0.8514
1.2334	0.8494
1.2348	0.8522
1.2362	0.8587
1.2376	0.8615
1.239	0.8623
1.2404	0.8617
1.2418	0.8634
1.2432	0.8644
1.2446	0.8665
1.246	0.8683
1.2474	0.8654
1.2488	0.8611
1.2502	0.8592
1.2516	0.8573
1.253	0.8561
1.2544	0.8594
1.2558	0.8666
1.2572	0.8724
1.2586	0.8787
1.26	0.8869
1.2614	0.897
1.2628	0.9031
1.2642	0.9103
1.2656	0.9144
1.267	0.9178
1.2684	0.9148
1.2698	0.9112
1.2712	0.9057
1.2726	0.8991
1.274	0.8955
1.2754	0.8913
1.2768	0.8856
1.2782	0.8839
1.2796	0.8808
1.281	0.876
1.2824	0.8714
1.2838	0.8663
1.2852	0.8654
1.2866	0.8667
1.288	0.8748
1.2894	0.886
1.2908	0.891
1.2922	0.9008
1.2936	0.9121
1.295	0.928
1.2964	0.9472
1.2978	0.9654
1.2992	0.9823
1.3006	0.9997
1.302	1.0193
1.3034	1.0354
1.3048	1.0473
1.3062	1.0547
1.3076	1.063
1.309	1.0715
1.3104	1.0836
1.3118	1.0843
1.3132	1.0788
1.3146	1.0703
1.316	1.0623
1.3174	1.0528
1.3188	1.0452
1.3202	1.037
1.3216	1.0298
1.323	1.0248
1.3244	1.0206
1.3258	1.017
1.3272	1.0115
1.3286	1.0093
1.33	1.009
1.3314	1.0107
1.3328	1.0165
1.3342	1.0186
1.3356	1.0167
1.337	1.0194
1.3384	1.0132
1.3398	1.0094
1.3412	1.0076
1.3426	1.0032
1.344	0.9989
1.3454	0.9925
1.3468	0.9829
1.3482	0.9708
1.3496	0.9601
1.351	0.9555
1.3524	0.9488
1.3538	0.9385
1.3552	0.934
1.3566	0.9317
1.358	0.9319
1.3594	0.9348
1.3608	0.9386
1.3622	0.9406
1.3636	0.9425
1.365	0.9482
1.3664	0.9517
1.3678	0.949
1.3692	0.9429
1.3706	0.9356
1.372	0.9271
1.3734	0.9188
1.3748	0.9114
1.3762	0.9026
1.3776	0.8929
1.379	0.8852
1.3804	0.8834
1.3818	0.876
1.3832	0.8692
1.3846	0.8696
1.386	0.8678
1.3874	0.8657
1.3888	0.8676
1.3902	0.8688
1.3916	0.8734
1.393	0.8836
1.3944	0.9004
1.3958	0.9171
1.3972	0.9316
1.3986	0.9506
1.4	0.9694
1.4014	0.9809
1.4028	0.9926
1.4042	0.9982
1.4056	0.9978
1.407	0.9958
1.4084	0.9954
1.4098	0.9917
1.4112	0.9834
1.4126	0.9699
1.414	0.9581
1.4154	0.946
1.4168	0.9353
1.4182	0.9281
1.4196	0.9213
1.421	0.9166
1.4224	0.9164
1.4238	0.9168
1.4252	0.9166
1.4266	0.9158
1.428	0.9126
1.4294	0.9123
1.4308	0.9119
1.4322	0.9067
1.4336	0.9047
1.435	0.8992
1.4364	0.891
1.4378	0.8799
1.4392	0.8691
1.4406	0.861
1.442	0.853
1.4434	0.8498
1.4448	0.85
1.4462	0.8479
1.4476	0.8474
1.449	0.8513
1.4504	0.8525
1.4518	0.8515
1.4532	0.8543
1.4546	0.8613
1.456	0.8697
1.4574	0.8761
1.4588	0.8798
1.4602	0.8794
1.4616	0.8793
1.463	0.8813
1.4644	0.8763
1.4658	0.8682
1.4672	0.8625
1.4686	0.862
1.47	0.8615
1.4714	0.8587
1.4728	0.8561
1.4742	0.8514
1.4756	0.8467
1.477	0.8459
1.4784	0.843
1.4798	0.839
1.4812	0.8378
1.4826	0.8399
1.484	0.8473
1.4854	0.8522
1.4868	0.8557
1.4882	0.8588
1.4896	0.8602
1.491	0.8623
1.4924	0.863
1.4938	0.8609
1.4952	0.8565
1.4966	0.8539
1.498	0.8576
1.4994	0.8638
1.5008	0.8645
1.5022	0.8633
1.5036	0.8648
1.505	0.8658
1.5064	0.8656
1.5078	0.8626
1.5092	0.8567
1.5106	0.8504
1.512	0.8519
1.5134	0.8516
1.5148	0.8475
1.5162	0.8429
1.5176	0.8427
1.519	0.8454
1.5204	0.847
1.5218	0.8464
1.5232	0.8451
1.5246	0.8456
1.526	0.847
1.5274	0.8487
1.5288	0.8434
1.5302	0.8405
1.5316	0.8374
1.533	0.8411
1.5344	0.8458
1.5358	0.8498
1.5372	0.8561
1.5386	0.859
1.54	0.8631
1.5414	0.8693
1.5428	0.8707
1.5442	0.8683
1.5456	0.8654
1.547	0.8639
1.5484	0.8669
1.5498	0.871
1.5512	0.8754
1.5526	0.8762
1.554	0.8711
1.5554	0.872
1.5568	0.8713
1.5582	0.8662
1.5596	0.8601
1.561	0.8532
1.5624	0.85
1.5638	0.85
1.5652	0.8556
1.5666	0.8582
1.568	0.8571
1.5694	0.8592
1.5708	0.8626
1.5722	0.8643
1.5736	0.8655
1.575	0.8622
1.5764	0.8596
1.5778	0.8626
1.5792	0.8681
1.5806	0.8747
1.582	0.878
1.5834	0.882
1.5848	0.8905
1.5862	0.901
1.5876	0.9118
1.589	0.9216
1.5904	0.9277
1.5918	0.9308
1.5932	0.9336
1.5946	0.9369
1.596	0.9392
1.5974	0.9381
1.5988	0.9335
1.6002	0.9292
1.6016	0.9218
1.603	0.914
1.6044	0.9085
1.6058	0.8974
1.6072	0.8868
1.6086	0.8849
1.61	0.8879
1.6114	0.8946
1.6128	0.9022
1.6142	0.9099
1.6156	0.9184
1.617	0.9319
1.6184	0.9481
1.6198	0.9668
1.6212	0.9975
1.6226	1.037
1.624	1.077
1.6254	1.1402
1.6268	1.2442
1.6282	1.4454
1.6296	1.7931
1.631	2.411
1.6324	3.3693
1.6338	4.7514
1.6352	6.4516
1.6366	8.3856
1.638	10.5119
1.6394	12.8217
1.6408	15.1647
1.6422	17.3075
1.6436	19.0447
1.645	20.2362
1.6464	20.8324
1.6478	20.8703
1.6492	20.4371
1.6506	19.6064
1.652	18.4745
1.6534	17.1544
1.6548	15.7472
1.6562	14.2786
1.6576	12.8135
1.659	11.3914
1.6604	10.0584
1.6618	8.8266
1.6632	7.7222
1.6646	6.7372
1.666	5.8322
1.6674	5.0192
1.6688	4.3297
1.6702	3.7621
1.6716	3.2894
1.673	2.8798
1.6744	2.531
1.6758	2.2473
1.6772	2.0293
1.6786	1.8482
1.68	1.7053
1.6814	1.5904
1.6828	1.5022
1.6842	1.4272
1.6856	1.3652
1.687	1.3214
1.6884	1.2893
1.6898	1.2687
1.6912	1.2502
1.6926	1.2361
1.694	1.2319
1.6954	1.2296
1.6968	1.23
1.6982	1.2403
1.6996	1.2589
1.701	1.2914
1.7024	1.3347
1.7038	1.3842
1.7052	1.44
1.7066	1.4982
1.708	1.5635
1.7094	1.6322
1.7108	1.6976
1.7122	1.7607
1.7136	1.817
1.715	1.864
1.7164	1.9011
1.7178	1.9261
1.7192	1.935
1.7206	1.9251
1.722	1.8996
1.7234	1.8632
1.7248	1.8188
1.7262	1.7653
1.7276	1.7051
1.729	1.6419
1.7304	1.5762
1.7318	1.5119
1.7332	1.4543
1.7346	1.3974
1.736	1.3396
1.7374	1.2878
1.7388	1.2454
1.7402	1.2106
1.7416	1.1722
1.743	1.1434
1.7444	1.1324
1.7458	1.1096
1.7472	1.0832
1.7486	1.0793
1.75	1.0647
1.7514	1.0463
1.7528	1.0312
1.7542	1.0151
1.7556	1.0038
1.757	0.9904
1.7584	0.9833
1.7598	0.9832
1.7612	0.9831
1.7626	0.9842
1.764	0.9843
1.7654	0.9818
1.7668	0.976
1.7682	0.968
1.7696	0.9647
1.771	0.9674
1.7724	0.9674
1.7738	0.9649
1.7752	0.9661
1.7766	0.9645
1.778	0.962
1.7794	0.9596
1.7808	0.9529
1.7822	0.9438
1.7836	0.9365
1.785	0.9321
1.7864	0.9288
1.7878	0.9261
1.7892	0.9287
1.7906	0.9354
1.792	0.9496
1.7934	0.9773
1.7948	1.0145
1.7962	1.0583
1.7976	1.1091
1.799	1.164
1.8004	1.2254
1.8018	1.2946
1.8032	1.3649
1.8046	1.4328
1.806	1.5009
1.8074	1.566
1.8088	1.6216
1.8102	1.672
1.8116	1.7084
1.813	1.7298
1.8144	1.7347
1.8158	1.7235
1.8172	1.6951
1.8186	1.6503
1.82	1.5992
1.8214	1.5425
1.8228	1.4745
1.8242	1.4083
1.8256	1.3525
1.827	1.2995
1.8284	1.2534
1.8298	1.2035
1.8312	1.1627
1.8326	1.1236
1.834	1.0757
1.8354	1.0335
1.8368	1.023
1.8382	1.0311
1.8396	1.0104
1.841	0.969
1.8424	0.9506
1.8438	0.9522
1.8452	0.9426
1.8466	0.9211
1.848	0.9153
1.8494	0.9099
1.8508	0.8997
1.8522	0.8944
1.8536	0.8921
1.855	0.8916
1.8564	0.8893
1.8578	0.8816
1.8592	0.8765
1.8606	0.8692
1.862	0.864
1.8634	0.8596
1.8648	0.8545
1.8662	0.8487
1.8676	0.8437
1.869	0.8442
1.8704	0.8468
1.8718	0.8446
1.8732	0.8459
1.8746	0.8512
1.876	0.8534
1.8774	0.8524
1.8788	0.8522
1.8802	0.8536
1.8816	0.8569
1.883	0.8579
1.8844	0.8584
1.8858	0.8553
1.8872	0.8555
1.8886	0.8589
1.89	0.8575
1.8914	0.8534
1.8928	0.8537
1.8942	0.859
1.8956	0.869
1.897	0.8781
1.8984	0.8856
1.8998	0.8944
1.9012	0.9043
1.9026	0.9146
1.904	0.9214
1.9054	0.9248
1.9068	0.9316
1.9082	0.9341
1.9096	0.9355
1.911	0.937
1.9124	0.9404
1.9138	0.9427
1.9152	0.943
1.9166	0.9444
1.918	0.9448
1.9194	0.944
1.9208	0.9477
1.9222	0.9516
1.9236	0.9523
1.925	0.9536
1.9264	0.9519
1.9278	0.9496
1.9292	0.9447
1.9306	0.9424
1.932	0.9392
1.9334	0.9305
1.9348	0.9282
1.9362	0.9314
1.9376	0.9331
1.939	0.9351
1.9404	0.9342
1.9418	0.9302
1.9432	0.9316
1.9446	0.9328
1.946	0.9295
1.9474	0.9192
1.9488	0.9094
1.9502	0.9056
1.9516	0.9001
1.953	0.8948
1.9544	0.8966
1.9558	0.8934
1.9572	0.8945
1.9586	0.8932
1.96	0.8938
1.9614	0.8945
1.9628	0.8819
1.9642	0.8805
1.9656	0.8923
1.967	0.891
1.9684	0.8851
1.9698	0.8759
1.9712	0.8775
1.9726	0.8713
1.974	0.8712
1.9754	0.8709
1.9768	0.8714
1.9782	0.8714
1.9796	0.8767
1.981	0.8802
1.9824	0.8807
1.9838	0.8875
1.9852	0.8946
1.9866	0.9016
1.988	0.9063
1.9894	0.9081
1.9908	0.9095
1.9922	0.9112
1.9936	0.9134
1.995	0.9077
1.9964	0.9059
1.9978	0.9188
1.9992	0.9078
2.0006	0.9134
2.002	0.9102
2.0034	0.9211
2.0048	0.9256
2.0062	0.9271
2.0076	0.9167
2.009	0.8864
2.0104	0.8594
2.0118	0.8583
2.0132	0.8632
2.0146	0.8654
2.016	0.876
2.0174	0.8839
2.0188	0.886
2.0202	0.8882
2.0216	0.888
2.023	0.8867
2.0244	0.8829
2.0258	0.8817
2.0272	0.8824
2.0286	0.8821
2.03	0.8859
2.0314	0.8899
2.0328	0.8931
2.0342	0.8951
2.0356	0.8998
2.037	0.9064
2.0384	0.9112
2.0398	0.9147
2.0412	0.9163
2.0426	0.9142
2.044	0.9158
2.0454	0.9224
2.0468	0.9302
2.0482	0.9309
2.0496	0.9321
2.051	0.9408
2.0524	0.9492
2.0538	0.9527
2.0552	0.9515
2.0566	0.9639
2.058	0.9583
2.0594	0.9521
2.0608	0.9534
2.0622	0.9538
2.0636	0.954
2.065	0.9582
2.0664	0.9651
2.0678	0.9692
2.0692	0.97
2.0706	0.9711
2.072	0.9766
2.0734	0.9777
2.0748	0.9826
2.0762	0.989
2.0776	0.9993
2.079	1.0117
2.0804	1.0252
2.0818	1.0319
2.0832	1.037
2.0846	1.0439
2.086	1.0474
2.0874	1.0455
2.0888	1.0452
2.0902	1.0456
2.0916	1.0427
2.093	1.0453
2.0944	1.0503
2.0958	1.0525
2.0972	1.055
2.0986	1.0623
2.1	1.0671
2.1014	1.068
2.1028	1.0642
2.1042	1.06
2.1056	1.0552
2.107	1.0496
2.1084	1.0446
2.1098	1.0421
2.1112	1.0438
2.1126	1.0468
2.114	1.0474
2.1154	1.0482
2.1168	1.0493
2.1182	1.0457
2.1196	1.044
2.121	1.0448
2.1224	1.0424
2.1238	1.0443
2.1252	1.0485
2.1266	1.048
2.128	1.0462
2.1294	1.0435
2.1308	1.0386
2.1322	1.0301
2.1336	1.022
2.135	1.02
2.1364	1.0206
2.1378	1.019
2.1392	1.0145
2.1406	1.009
2.142	1.0021
2.1434	0.9824
2.1448	0.9684
2.1462	0.9751
2.1476	0.9812
2.149	0.9839
2.1504	0.9905
2.1518	0.9757
2.1532	0.9823
2.1546	0.9825
2.156	0.9766
2.1574	0.9749
2.1588	0.9725
2.1602	0.9669
2.1616	0.959
2.163	0.9546
2.1644	0.9564
2.1658	0.9558
2.1672	0.9534
2.1686	0.9514
2.17	0.9471
2.1714	0.9459
2.1728	0.9458
2.1742	0.9448
2.1756	0.9435
2.177	0.95
2.1784	0.9592
2.1798	0.9626
2.1812	0.9607
2.1826	0.9582
2.184	0.9522
2.1854	0.9447
2.1868	0.9392
2.1882	0.936
2.1896	0.9367
2.191	0.942
2.1924	0.9489
2.1938	0.9539
2.1952	0.9588
2.1966	0.9573
2.198	0.9499
2.1994	0.943
2.2008	0.9365
2.2022	0.9323
2.2036	0.9327
2.205	0.9317
2.2064	0.9312
2.2078	0.9329
2.2092	0.9363
2.2106	0.9371
2.212	0.9322
2.2134	0.9273
2.2148	0.9276
2.2162	0.9278
2.2176	0.9267
2.219	0.9274
2.2204	0.9278
2.2218	0.9317
2.2232	0.9329
2.2246	0.9329
2.226	0.9298
2.2274	0.9277
2.2288	0.9247
2.2302	0.9224
2.2316	0.9204
2.233	0.919
2.2344	0.9178
2.2358	0.914
2.2372	0.9065
2.2386	0.8993
2.24	0.894
2.2414	0.8867
2.2428	0.88
2.2442	0.8718
2.2456	0.8697
2.247	0.8704
2.2484	0.8683
2.2498	0.868
2.2512	0.8665
2.2526	0.8679
2.254	0.8742
2.2554	0.8773
2.2568	0.8785
2.2582	0.8773
2.2596	0.8796
2.261	0.886
2.2624	0.8872
2.2638	0.8868
2.2652	0.8934
2.2666	0.8921
2.268	0.8781
2.2694	0.8736
2.2708	0.8977
2.2722	0.9152
2.2736	0.9062
2.275	0.8864
2.2764	0.8712
2.2778	0.8612
2.2792	0.852
2.2806	0.8455
2.282	0.8437
2.2834	0.8471
2.2848	0.8537
2.2862	0.8593
2.2876	0.8617
2.289	0.8632
2.2904	0.8675
2.2918	0.8729
2.2932	0.869
2.2946	0.8631
2.296	0.8571
2.2974	0.8561
2.2988	0.8584
2.3002	0.8565
2.3016	0.8484
2.303	0.8424
2.3044	0.8387
2.3058	0.8359
2.3072	0.8303
2.3086	0.8245
2.31	0.8206
2.3114	0.8197
2.3128	0.8252
2.3142	0.8323
2.3156	0.8346
2.317	0.8397
2.3184	0.8426
2.3198	0.8425
2.3212	0.8415
2.3226	0.8399
2.324	0.8343
2.3254	0.8323
2.3268	0.8346
2.3282	0.8385
2.3296	0.8436
2.331	0.8468
2.3324	0.8444
2.3338	0.8383
2.3352	0.8347
2.3366	0.8333
2.338	0.8298
2.3394	0.8269
2.3408	0.8278
2.3422	0.8269
2.3436	0.828
2.345	0.8305
2.3464	0.8299
2.3478	0.8313
2.3492	0.8307
2.3506	0.8363
2.352	0.8381
2.3534	0.8366
2.3548	0.8344
2.3562	0.8326
2.3576	0.8304
2.359	0.827
2.3604	0.8261
2.3618	0.8281
2.3632	0.8278
2.3646	0.8274
2.366	0.8288
2.3674	0.8273
2.3688	0.8281
2.3702	0.8328
2.3716	0.8349
2.373	0.8369
2.3744	0.8393
2.3758	0.8368
2.3772	0.8303
2.3786	0.8269
2.38	0.8243
2.3814	0.8226
2.3828	0.8225
2.3842	0.825
2.3856	0.8295
2.387	0.833
2.3884	0.8354
2.3898	0.8328
2.3912	0.8224
2.3926	0.8145
2.394	0.8133
2.3954	0.8108
2.3968	0.8115
2.3982	0.8171
2.3996	0.8231
2.401	0.8243
2.4024	0.8251
2.4038	0.8241
2.4052	0.8194
2.4066	0.8144
2.408	0.8135
2.4094	0.8148
2.4108	0.8143
2.4122	0.8153
2.4136	0.82
2.415	0.8179
2.4164	0.8114
2.4178	0.8216
2.4192	0.8171
2.4206	0.8138
2.422	0.8136
2.4234	0.8142
2.4248	0.816
2.4262	0.8153
2.4276	0.8162
2.429	0.8183
2.4304	0.8231
2.4318	0.8229
2.4332	0.8173
2.4346	0.8134
2.436	0.8107
2.4374	0.8083
2.4388	0.8094
2.4402	0.812
2.4416	0.8148
2.443	0.8147
2.4444	0.8174
2.4458	0.8211
2.4472	0.8223
2.4486	0.8204
2.45	0.8197
2.4514	0.8192
2.4528	0.821
2.4542	0.8182
2.4556	0.8157
2.457	0.8155
2.4584	0.8143
2.4598	0.8147
2.4612	0.8175
2.4626	0.8168
2.464	0.8135
2.4654	0.8134
2.4668	0.8147
2.4682	0.8129
2.4696	0.8071
2.471	0.8079
2.4724	0.8079
2.4738	0.805
2.4752	0.804
2.4766	0.8021
2.478	0.797
2.4794	0.7941
2.4808	0.7977
2.4822	0.8019
2.4836	0.8054
2.485	0.8126
2.4864	0.8201
2.4878	0.8234
2.4892	0.8241
2.4906	0.8262
2.492	0.8282
2.4934	0.8243
2.4948	0.8236
2.4962	0.8226
2.4976	0.8171
2.499	0.8112
2.5004	0.8089
2.5018	0.8012
2.5032	0.7945
2.5046	0.7972
2.506	0.8046
2.5074	0.809
2.5088	0.8124
2.5102	0.8173
2.5116	0.8187
2.513	0.8159
2.5144	0.8125
2.5158	0.8073
2.5172	0.8029
2.5186	0.8031
2.52	0.8033
2.5214	0.802
2.5228	0.7967
2.5242	0.7937
2.5256	0.7907
2.527	0.7913
2.5284	0.7944
2.5298	0.796
2.5312	0.8005
2.5326	0.8077
2.534	0.8106
2.5354	0.8107
2.5368	0.8116
2.5382	0.8091
2.5396	0.8101
2.541	0.8087
2.5424	0.8121
2.5438	0.8126
2.5452	0.8104
2.5466	0.8096
2.548	0.8101
2.5494	0.8056
2.5508	0.8003
2.5522	0.795
2.5536	0.7957
2.555	0.7982
2.5564	0.7981
2.5578	0.7987
2.5592	0.8004
2.5606	0.8021
2.562	0.8062
2.5634	0.8074
2.5648	0.8051
2.5662	0.7984
2.5676	0.7948
2.569	0.796
2.5704	0.7983
2.5718	0.7951
2.5732	0.7961
2.5746	0.7981
2.576	0.8032
2.5774	0.8088
2.5788	0.8128
2.5802	0.8098
2.5816	0.803
2.583	0.7981
2.5844	0.7941
2.5858	0.7905
2.5872	0.7861
2.5886	0.7865
2.59	0.7904
2.5914	0.7955
2.5928	0.8009
2.5942	0.8065
2.5956	0.8075
2.597	0.8106
2.5984	0.8093
2.5998	0.8102
2.6012	0.8092
2.6026	0.8048
2.604	0.7997
2.6054	0.7929
2.6068	0.7883
2.6082	0.7879
2.6096	0.7873
2.611	0.7883
2.6124	0.7909
2.6138	0.7939
2.6152	0.803
2.6166	0.8053
2.618	0.8045
2.6194	0.8009
2.6208	0.8008
2.6222	0.8043
2.6236	0.8072
2.625	0.8065
2.6264	0.8058
2.6278	0.8078
2.6292	0.8091
2.6306	0.8053
2.632	0.8006
2.6334	0.7992
2.6348	0.7985
2.6362	0.7987
2.6376	0.7987
2.639	0.799
2.6404	0.8001
2.6418	0.8078
2.6432	0.8144
2.6446	0.8138
2.646	0.8145
2.6474	0.8196
2.6488	0.8162
2.6502	0.8102
2.6516	0.8062
2.653	0.8014
2.6544	0.7991
2.6558	0.8025
2.6572	0.8067
2.6586	0.8067
2.66	0.806
2.6614	0.8053
2.6628	0.7999
2.6642	0.7926
2.6656	0.7908
2.667	0.7896
2.6684	0.786
2.6698	0.7843
2.6712	0.7838
2.6726	0.7847
2.674	0.7865
2.6754	0.7894
2.6768	0.7906
2.6782	0.7948
2.6796	0.7979
2.681	0.797
2.6824	0.7951
2.6838	0.7912
2.6852	0.7882
2.6866	0.7865
2.688	0.7861
2.6894	0.7838
2.6908	0.7862
2.6922	0.7867
2.6936	0.7879
2.695	0.7832
2.6964	0.7866
2.6978	0.7811
2.6992	0.7685
2.7006	0.7793
2.702	0.7712
2.7034	0.7528
2.7048	0.7426
2.7062	0.7458
2.7076	0.7558
2.709	0.7571
2.7104	0.774
2.7118	0.7806
2.7132	0.7806
2.7146	0.7729
2.716	0.7625
2.7174	0.758
2.7188	0.78
2.7202	0.7952
2.7216	0.8022
2.723	0.791
2.7244	0.7972
2.7258	0.8059
2.7272	0.8057
2.7286	0.8001
2.73	0.7955
2.7314	0.7948
2.7328	0.7933
2.7342	0.7924
2.7356	0.7946
2.737	0.7942
2.7384	0.7971
2.7398	0.7947
2.7412	0.7925
2.7426	0.7957
2.744	0.797
2.7454	0.7963
2.7468	0.796
2.7482	0.7974
2.7496	0.8
2.751	0.8018
2.7524	0.8046
2.7538	0.8047
2.7552	0.8055
2.7566	0.8106
2.758	0.8116
2.7594	0.8076
2.7608	0.8065
2.7622	0.8052
2.7636	0.8071
2.765	0.8074
2.7664	0.8067
2.7678	0.8042
2.7692	0.8002
2.7706	0.7994
2.772	0.7984
2.7734	0.7952
2.7748	0.795
2.7762	0.7921
2.7776	0.7886
2.779	0.7882
2.7804	0.7906
2.7818	0.7948
2.7832	0.7964
2.7846	0.796
2.786	0.7993
2.7874	0.8045
2.7888	0.8071
2.7902	0.8058
2.7916	0.7991
2.793	0.7905
2.7944	0.784
2.7958	0.7814
2.7972	0.7806
2.7986	0.776
[truncated: 38 more rows]
