# Supplementary material for: Improvement of Peak Integration in Capillary Electrophoresis: Reference Data Set No. 1
Source: Electrophoresis. 2026 Mar 11;47(4):276–94. doi: 10.1002/elps.70077 (PMC13084974; doi:10.1002/elps.70077)
Supplement: Supplementary file 2 — Supporting File 2: elps70077‐sup‐0002‐RawElectropherograms.zip. [file ELPS-47--s002.zip › Raw Electropherograms/com2-type2-sam2-R.csv]

0	0
0.0014	-0.0592
0.0028	-0.0592
0.0042	-0.0592
0.0056	-0.0583
0.007	-0.044
0.0084	0.0214
0.0098	0.0926
0.0112	0.1524
0.0126	0.1956
0.014	0.241
0.0154	0.2881
0.0168	0.3312
0.0182	0.369
0.0196	0.4015
0.021	0.4288
0.0224	0.4473
0.0238	0.4622
0.0252	0.4774
0.0266	0.4911
0.028	0.5051
0.0294	0.5202
0.0308	0.5359
0.0322	0.5492
0.0336	0.5601
0.035	0.5714
0.0364	0.5818
0.0378	0.5878
0.0392	0.5954
0.0406	0.6055
0.042	0.6124
0.0434	0.6168
0.0448	0.6207
0.0462	0.6277
0.0476	0.6368
0.049	0.6488
0.0504	0.6549
0.0518	0.6554
0.0532	0.6559
0.0546	0.6606
0.056	0.6578
0.0574	0.6513
0.0588	0.6516
0.0602	0.6557
0.0616	0.661
0.063	0.6683
0.0644	0.6724
0.0658	0.6761
0.0672	0.6798
0.0686	0.6833
0.07	0.6836
0.0714	0.6812
0.0728	0.6827
0.0742	0.685
0.0756	0.6851
0.077	0.687
0.0784	0.6894
0.0798	0.6928
0.0812	0.6954
0.0826	0.6949
0.084	0.694
0.0854	0.6948
0.0868	0.6961
0.0882	0.6936
0.0896	0.6924
0.091	0.6961
0.0924	0.6962
0.0938	0.6956
0.0952	0.6947
0.0966	0.6943
0.098	0.6968
0.0994	0.7044
0.1008	0.7081
0.1022	0.7084
0.1036	0.7073
0.105	0.7107
0.1064	0.7082
0.1078	0.7061
0.1092	0.7042
0.1106	0.704
0.112	0.7112
0.1134	0.7215
0.1148	0.7258
0.1162	0.7313
0.1176	0.735
0.119	0.7372
0.1204	0.7386
0.1218	0.7393
0.1232	0.7393
0.1246	0.7362
0.126	0.7345
0.1274	0.7335
0.1288	0.7315
0.1302	0.7339
0.1316	0.7372
0.133	0.737
0.1344	0.7406
0.1358	0.7447
0.1372	0.7452
0.1386	0.7421
0.14	0.7319
0.1414	0.7167
0.1428	0.7033
0.1442	0.6918
0.1456	0.6807
0.147	0.6706
0.1484	0.6634
0.1498	0.656
0.1512	0.6453
0.1526	0.633
0.154	0.6181
0.1554	0.5996
0.1568	0.5833
0.1582	0.5694
0.1596	0.5601
0.161	0.5562
0.1624	0.5516
0.1638	0.5486
0.1652	0.5435
0.1666	0.5343
0.168	0.5251
0.1694	0.5149
0.1708	0.5077
0.1722	0.5048
0.1736	0.5031
0.175	0.505
0.1764	0.5046
0.1778	0.5044
0.1792	0.5096
0.1806	0.5105
0.182	0.5128
0.1834	0.5168
0.1848	0.5249
0.1862	0.5357
0.1876	0.5325
0.189	0.535
0.1904	0.5277
0.1918	0.5115
0.1932	0.5481
0.1946	0.6342
0.196	0.714
0.1974	0.7302
0.1988	0.7186
0.2002	0.7198
0.2016	0.7356
0.203	0.7476
0.2044	0.7509
0.2058	0.7538
0.2072	0.7547
0.2086	0.7502
0.21	0.7498
0.2114	0.751
0.2128	0.7525
0.2142	0.7579
0.2156	0.7636
0.217	0.7645
0.2184	0.7611
0.2198	0.757
0.2212	0.7528
0.2226	0.748
0.224	0.7465
0.2254	0.7484
0.2268	0.7492
0.2282	0.752
0.2296	0.7565
0.231	0.7571
0.2324	0.7526
0.2338	0.7548
0.2352	0.7597
0.2366	0.7622
0.238	0.7646
0.2394	0.7681
0.2408	0.7711
0.2422	0.7717
0.2436	0.7714
0.245	0.771
0.2464	0.7658
0.2478	0.7653
0.2492	0.765
0.2506	0.7659
0.252	0.7665
0.2534	0.7696
0.2548	0.7703
0.2562	0.7691
0.2576	0.7725
0.259	0.774
0.2604	0.7702
0.2618	0.7686
0.2632	0.7698
0.2646	0.7707
0.266	0.7709
0.2674	0.7707
0.2688	0.7667
0.2702	0.762
0.2716	0.7636
0.273	0.7665
0.2744	0.7685
0.2758	0.7735
0.2772	0.7781
0.2786	0.7818
0.28	0.7831
0.2814	0.782
0.2828	0.7807
0.2842	0.7796
0.2856	0.7791
0.287	0.7819
0.2884	0.7851
0.2898	0.7905
0.2912	0.7946
0.2926	0.7981
0.294	0.7979
0.2954	0.7958
0.2968	0.7914
0.2982	0.7888
0.2996	0.7857
0.301	0.7869
0.3024	0.7897
0.3038	0.7977
0.3052	0.8082
0.3066	0.8141
0.308	0.8192
0.3094	0.8254
0.3108	0.8258
0.3122	0.8252
0.3136	0.828
0.315	0.8314
0.3164	0.8324
0.3178	0.8309
0.3192	0.833
0.3206	0.8367
0.322	0.8351
0.3234	0.833
0.3248	0.831
0.3262	0.8303
0.3276	0.8374
0.329	0.8471
0.3304	0.8524
0.3318	0.8536
0.3332	0.8598
0.3346	0.8683
0.336	0.8694
0.3374	0.8631
0.3388	0.8642
0.3402	0.8655
0.3416	0.871
0.343	0.8758
0.3444	0.8801
0.3458	0.8863
0.3472	0.8932
0.3486	0.8974
0.35	0.9002
0.3514	0.8982
0.3528	0.8992
0.3542	0.9027
0.3556	0.9043
0.357	0.9051
0.3584	0.9078
0.3598	0.9115
0.3612	0.9112
0.3626	0.9074
0.364	0.9046
0.3654	0.9032
0.3668	0.9025
0.3682	0.9056
0.3696	0.9085
0.371	0.9053
0.3724	0.9036
0.3738	0.9034
0.3752	0.9002
0.3766	0.9008
0.378	0.9035
0.3794	0.9019
0.3808	0.8997
0.3822	0.8969
0.3836	0.8972
0.385	0.8906
0.3864	0.8812
0.3878	0.8759
0.3892	0.8717
0.3906	0.8736
0.392	0.8766
0.3934	0.872
0.3948	0.8687
0.3962	0.8689
0.3976	0.8667
0.399	0.8633
0.4004	0.8567
0.4018	0.855
0.4032	0.8542
0.4046	0.8552
0.406	0.8576
0.4074	0.8606
0.4088	0.8663
0.4102	0.8697
0.4116	0.8688
0.413	0.8689
0.4144	0.8665
0.4158	0.8619
0.4172	0.8603
0.4186	0.857
0.42	0.8562
0.4214	0.8582
0.4228	0.8599
0.4242	0.8592
0.4256	0.8602
0.427	0.8644
0.4284	0.8602
0.4298	0.8485
0.4312	0.8337
0.4326	0.8104
0.434	0.7754
0.4354	0.7296
0.4368	0.6696
0.4382	0.6035
0.4396	0.5344
0.441	0.4627
0.4424	0.3847
0.4438	0.301
0.4452	0.2188
0.4466	0.1349
0.448	0.0552
0.4494	-0.0243
0.4508	-0.105
0.4522	-0.1823
0.4536	-0.2582
0.455	-0.3327
0.4564	-0.405
0.4578	-0.477
0.4592	-0.5502
0.4606	-0.6261
0.462	-0.6981
0.4634	-0.7642
0.4648	-0.8321
0.4662	-0.8964
0.4676	-0.9562
0.469	-1.0165
0.4704	-1.0675
0.4718	-1.1093
0.4732	-1.1468
0.4746	-1.1786
0.476	-1.2003
0.4774	-1.2127
0.4788	-1.2225
0.4802	-1.2292
0.4816	-1.2283
0.483	-1.2285
0.4844	-1.2271
0.4858	-1.222
0.4872	-1.2151
0.4886	-1.2118
0.49	-1.2038
0.4914	-1.1991
0.4928	-1.1958
0.4942	-1.1914
0.4956	-1.1835
0.497	-1.175
0.4984	-1.1659
0.4998	-1.1528
0.5012	-1.1413
0.5026	-1.1366
0.504	-1.1272
0.5054	-1.1162
0.5068	-1.1045
0.5082	-1.09
0.5096	-1.0761
0.511	-1.062
0.5124	-1.047
0.5138	-1.0324
0.5152	-1.0212
0.5166	-1.0106
0.518	-0.9979
0.5194	-0.984
0.5208	-0.968
0.5222	-0.9509
0.5236	-0.9324
0.525	-0.9171
0.5264	-0.9012
0.5278	-0.8873
0.5292	-0.8766
0.5306	-0.8615
0.532	-0.8464
0.5334	-0.8376
0.5348	-0.8219
0.5362	-0.81
0.5376	-0.7976
0.539	-0.788
0.5404	-0.7753
0.5418	-0.7646
0.5432	-0.7557
0.5446	-0.7405
0.546	-0.7224
0.5474	-0.7097
0.5488	-0.6955
0.5502	-0.6805
0.5516	-0.6658
0.553	-0.6498
0.5544	-0.6345
0.5558	-0.6221
0.5572	-0.6112
0.5586	-0.5986
0.56	-0.5873
0.5614	-0.5812
0.5628	-0.5728
0.5642	-0.5623
0.5656	-0.5547
0.567	-0.5411
0.5684	-0.5249
0.5698	-0.5055
0.5712	-0.5081
0.5726	-0.4192
0.574	0.2025
0.5754	1.7277
0.5768	3.8081
0.5782	5.3812
0.5796	5.9868
0.581	5.9755
0.5824	5.9634
0.5838	6.0741
0.5852	6.2573
0.5866	6.44
0.588	6.576
0.5894	6.6714
0.5908	6.7446
0.5922	6.8258
0.5936	6.8999
0.595	6.9657
0.5964	7.0404
0.5978	7.1134
0.5992	7.1725
0.6006	7.2297
0.602	7.29
0.6034	7.3261
0.6048	7.3549
0.6062	7.4044
0.6076	7.4826
0.609	7.5829
0.6104	7.6877
0.6118	7.8327
0.6132	7.919
0.6146	7.5318
0.616	6.2432
0.6174	4.2638
0.6188	2.6108
0.6202	1.8709
0.6216	1.8208
0.623	1.8966
0.6244	1.9486
0.6258	1.9903
0.6272	2.0309
0.6286	2.0712
0.63	2.1059
0.6314	2.151
0.6328	2.1896
0.6342	2.2286
0.6356	2.2622
0.637	2.3036
0.6384	2.3551
0.6398	2.4274
0.6412	2.4989
0.6426	2.5321
0.644	2.4601
0.6454	2.2024
0.6468	1.7467
0.6482	1.2773
0.6496	0.976
0.651	0.8799
0.6524	0.8755
0.6538	0.8821
0.6552	0.8978
0.6566	0.9113
0.658	0.9196
0.6594	0.9214
0.6608	0.9277
0.6622	0.9327
0.6636	0.9259
0.665	0.9184
0.6664	0.9085
0.6678	0.899
0.6692	0.894
0.6706	0.8903
0.672	0.8933
0.6734	0.9019
0.6748	0.9068
0.6762	0.9111
0.6776	0.9096
0.679	0.9085
0.6804	0.9074
0.6818	0.9066
0.6832	0.9025
0.6846	0.8978
0.686	0.8938
0.6874	0.8959
0.6888	0.8965
0.6902	0.8955
0.6916	0.8953
0.693	0.9
0.6944	0.906
0.6958	0.9084
0.6972	0.9058
0.6986	0.9026
0.7	0.9014
0.7014	0.8994
0.7028	0.8969
0.7042	0.8985
0.7056	0.9052
0.707	0.9119
0.7084	0.9157
0.7098	0.917
0.7112	0.9168
0.7126	0.9187
0.714	0.916
0.7154	0.9102
0.7168	0.9018
0.7182	0.8948
0.7196	0.8886
0.721	0.8802
0.7224	0.8757
0.7238	0.8785
0.7252	0.8853
0.7266	0.8943
0.728	0.8985
0.7294	0.9027
0.7308	0.906
0.7322	0.9032
0.7336	0.8969
0.735	0.8893
0.7364	0.8857
0.7378	0.8853
0.7392	0.8815
0.7406	0.8746
0.742	0.8681
0.7434	0.8652
0.7448	0.8669
0.7462	0.873
0.7476	0.8754
0.749	0.8766
0.7504	0.8817
0.7518	0.8858
0.7532	0.8841
0.7546	0.8753
0.756	0.8643
0.7574	0.8557
0.7588	0.8494
0.7602	0.8453
0.7616	0.8393
0.763	0.8304
0.7644	0.8311
0.7658	0.8279
0.7672	0.82
0.7686	0.8134
0.77	0.8066
0.7714	0.8073
0.7728	0.8072
0.7742	0.8099
0.7756	0.8149
0.777	0.8209
0.7784	0.8311
0.7798	0.8421
0.7812	0.8515
0.7826	0.8667
0.784	0.884
0.7854	0.9076
0.7868	0.9286
0.7882	0.9493
0.7896	0.9689
0.791	0.9876
0.7924	1.005
0.7938	1.0261
0.7952	1.047
0.7966	1.0655
0.798	1.0861
0.7994	1.11
0.8008	1.1336
0.8022	1.1535
0.8036	1.1721
0.805	1.1918
0.8064	1.2088
0.8078	1.217
0.8092	1.2137
0.8106	1.1893
0.812	1.1442
0.8134	1.0897
0.8148	1.0273
0.8162	0.9657
0.8176	0.9134
0.819	0.8808
0.8204	0.8635
0.8218	0.8577
0.8232	0.857
0.8246	0.8561
0.826	0.8488
0.8274	0.8439
0.8288	0.8351
0.8302	0.828
0.8316	0.8287
0.833	0.8317
0.8344	0.8326
0.8358	0.8361
0.8372	0.8388
0.8386	0.8405
0.84	0.8391
0.8414	0.8365
0.8428	0.8331
0.8442	0.829
0.8456	0.8277
0.847	0.8259
0.8484	0.8208
0.8498	0.8182
0.8512	0.8173
0.8526	0.8153
0.854	0.8159
0.8554	0.8171
0.8568	0.8182
0.8582	0.819
0.8596	0.8192
0.861	0.8228
0.8624	0.8236
0.8638	0.821
0.8652	0.8166
0.8666	0.8114
0.868	0.8106
0.8694	0.8128
0.8708	0.8163
0.8722	0.8163
0.8736	0.8218
0.875	0.8308
0.8764	0.8377
0.8778	0.8391
0.8792	0.837
0.8806	0.8328
0.882	0.83
0.8834	0.8278
0.8848	0.8243
0.8862	0.8144
0.8876	0.8087
0.889	0.8096
0.8904	0.808
0.8918	0.8046
0.8932	0.8021
0.8946	0.7992
0.896	0.8007
0.8974	0.8056
0.8988	0.8077
0.9002	0.8081
0.9016	0.8109
0.903	0.8189
0.9044	0.8218
0.9058	0.8179
0.9072	0.8191
0.9086	0.8209
0.91	0.8261
0.9114	0.8328
0.9128	0.8338
0.9142	0.8361
0.9156	0.8395
0.917	0.8475
0.9184	0.8536
0.9198	0.8585
0.9212	0.8657
0.9226	0.8708
0.924	0.8704
0.9254	0.8657
0.9268	0.8551
0.9282	0.8406
0.9296	0.8307
0.931	0.8284
0.9324	0.8271
0.9338	0.825
0.9352	0.822
0.9366	0.8178
0.938	0.8144
0.9394	0.8157
0.9408	0.8171
0.9422	0.8163
0.9436	0.8168
0.945	0.8206
0.9464	0.8244
0.9478	0.8251
0.9492	0.8233
0.9506	0.8206
0.952	0.8232
0.9534	0.8277
0.9548	0.8319
0.9562	0.8306
0.9576	0.83
0.959	0.8279
0.9604	0.828
0.9618	0.8284
0.9632	0.8279
0.9646	0.8255
0.966	0.826
0.9674	0.8288
0.9688	0.8319
0.9702	0.8335
0.9716	0.8366
0.973	0.8384
0.9744	0.8341
0.9758	0.8285
0.9772	0.8189
0.9786	0.805
0.98	0.794
0.9814	0.8079
0.9828	0.8438
0.9842	0.9189
0.9856	1.0736
0.987	1.3252
0.9884	1.6997
0.9898	2.2433
0.9912	2.9884
0.9926	3.9146
0.994	4.9767
0.9954	6.1311
0.9968	7.3182
0.9982	8.396
0.9996	9.0606
1.001	9.0075
1.0024	8.1466
1.0038	6.6293
1.0052	4.7344
1.0066	2.9209
1.008	1.6669
1.0094	1.0995
1.0108	0.9647
1.0122	0.9714
1.0136	1.0078
1.015	1.0565
1.0164	1.0851
1.0178	1.096
1.0192	1.0787
1.0206	1.0396
1.022	0.9789
1.0234	0.931
1.0248	0.9005
1.0262	0.8725
1.0276	0.8561
1.029	0.8531
1.0304	0.8516
1.0318	0.8525
1.0332	0.8546
1.0346	0.854
1.036	0.8527
1.0374	0.8521
1.0388	0.8473
1.0402	0.8418
1.0416	0.8387
1.043	0.8348
1.0444	0.8303
1.0458	0.8253
1.0472	0.8235
1.0486	0.8233
1.05	0.8229
1.0514	0.8257
1.0528	0.8256
1.0542	0.8219
1.0556	0.8189
1.057	0.8133
1.0584	0.808
1.0598	0.8053
1.0612	0.8047
1.0626	0.8056
1.064	0.813
1.0654	0.8181
1.0668	0.8212
1.0682	0.8185
1.0696	0.8162
1.071	0.816
1.0724	0.8155
1.0738	0.8174
1.0752	0.8228
1.0766	0.8267
1.078	0.833
1.0794	0.8333
1.0808	0.8281
1.0822	0.821
1.0836	0.8179
1.085	0.8193
1.0864	0.8214
1.0878	0.8217
1.0892	0.8245
1.0906	0.832
1.092	0.8377
1.0934	0.838
1.0948	0.8369
1.0962	0.8375
1.0976	0.8399
1.099	0.8438
1.1004	0.8446
1.1018	0.8438
1.1032	0.8368
1.1046	0.8374
1.106	0.836
1.1074	0.8274
1.1088	0.8253
1.1102	0.8242
1.1116	0.823
1.113	0.8214
1.1144	0.8233
1.1158	0.8273
1.1172	0.8268
1.1186	0.828
1.12	0.8289
1.1214	0.8288
1.1228	0.832
1.1242	0.8333
1.1256	0.8346
1.127	0.8362
1.1284	0.8404
1.1298	0.8443
1.1312	0.848
1.1326	0.8508
1.134	0.8518
1.1354	0.8505
1.1368	0.8496
1.1382	0.8499
1.1396	0.8508
1.141	0.8518
1.1424	0.8505
1.1438	0.8501
1.1452	0.8509
1.1466	0.8503
1.148	0.8475
1.1494	0.8426
1.1508	0.8411
1.1522	0.8446
1.1536	0.8429
1.155	0.8393
1.1564	0.8395
1.1578	0.8432
1.1592	0.8447
1.1606	0.8478
1.162	0.8536
1.1634	0.8611
1.1648	0.8681
1.1662	0.8712
1.1676	0.8679
1.169	0.8616
1.1704	0.8586
1.1718	0.8582
1.1732	0.8537
1.1746	0.85
1.176	0.8508
1.1774	0.8531
1.1788	0.8522
1.1802	0.8509
1.1816	0.8494
1.183	0.8477
1.1844	0.8444
1.1858	0.8395
1.1872	0.8361
1.1886	0.8318
1.19	0.8281
1.1914	0.8279
1.1928	0.8278
1.1942	0.83
1.1956	0.8329
1.197	0.8352
1.1984	0.8389
1.1998	0.8351
1.2012	0.8375
1.2026	0.8369
1.204	0.833
1.2054	0.8306
1.2068	0.8312
1.2082	0.8276
1.2096	0.8272
1.211	0.8293
1.2124	0.831
1.2138	0.8294
1.2152	0.8383
1.2166	0.8421
1.218	0.8451
1.2194	0.8497
1.2208	0.8587
1.2222	0.8635
1.2236	0.8702
1.225	0.8759
1.2264	0.8747
1.2278	0.8746
1.2292	0.8785
1.2306	0.877
1.232	0.874
1.2334	0.875
1.2348	0.8742
1.2362	0.8681
1.2376	0.8602
1.239	0.8527
1.2404	0.8443
1.2418	0.8396
1.2432	0.839
1.2446	0.835
1.246	0.8318
1.2474	0.8348
1.2488	0.8306
1.2502	0.8243
1.2516	0.8199
1.253	0.8189
1.2544	0.8172
1.2558	0.8207
1.2572	0.8221
1.2586	0.8202
1.26	0.8183
1.2614	0.8218
1.2628	0.8196
1.2642	0.82
1.2656	0.8238
1.267	0.8284
1.2684	0.8326
1.2698	0.8332
1.2712	0.8327
1.2726	0.8323
1.274	0.8345
1.2754	0.837
1.2768	0.8375
1.2782	0.837
1.2796	0.8379
1.281	0.8377
1.2824	0.8366
1.2838	0.8328
1.2852	0.8263
1.2866	0.8249
1.288	0.8269
1.2894	0.8281
1.2908	0.8277
1.2922	0.8322
1.2936	0.8341
1.295	0.8375
1.2964	0.8398
1.2978	0.8401
1.2992	0.8383
1.3006	0.8381
1.302	0.8392
1.3034	0.8354
1.3048	0.8373
1.3062	0.8407
1.3076	0.8413
1.309	0.8434
1.3104	0.8434
1.3118	0.8422
1.3132	0.8463
1.3146	0.8465
1.316	0.8485
1.3174	0.8467
1.3188	0.8486
1.3202	0.8467
1.3216	0.8467
1.323	0.8486
1.3244	0.8487
1.3258	0.8514
1.3272	0.8556
1.3286	0.8579
1.33	0.8608
1.3314	0.8598
1.3328	0.854
1.3342	0.8472
1.3356	0.8391
1.337	0.8349
1.3384	0.833
1.3398	0.8362
1.3412	0.8341
1.3426	0.8317
1.344	0.8345
1.3454	0.8329
1.3468	0.8343
1.3482	0.8357
1.3496	0.8387
1.351	0.8475
1.3524	0.8478
1.3538	0.8562
1.3552	0.8471
1.3566	0.8417
1.358	0.8441
1.3594	0.8449
1.3608	0.8515
1.3622	0.8566
1.3636	0.8626
1.365	0.8658
1.3664	0.8626
1.3678	0.8604
1.3692	0.8574
1.3706	0.8534
1.372	0.8485
1.3734	0.8459
1.3748	0.8503
1.3762	0.8558
1.3776	0.8632
1.379	0.8708
1.3804	0.8727
1.3818	0.8723
1.3832	0.8687
1.3846	0.8589
1.386	0.8465
1.3874	0.8412
1.3888	0.8487
1.3902	0.8478
1.3916	0.8454
1.393	0.8478
1.3944	0.8466
1.3958	0.8451
1.3972	0.8435
1.3986	0.8359
1.4	0.8348
1.4014	0.8292
1.4028	0.8293
1.4042	0.8296
1.4056	0.8317
1.407	0.835
1.4084	0.8412
1.4098	0.8435
1.4112	0.8403
1.4126	0.8322
1.414	0.8267
1.4154	0.8238
1.4168	0.8245
1.4182	0.8248
1.4196	0.8272
1.421	0.8285
1.4224	0.8316
1.4238	0.8338
1.4252	0.8302
1.4266	0.826
1.428	0.8225
1.4294	0.8204
1.4308	0.8204
1.4322	0.8176
1.4336	0.8142
1.435	0.813
1.4364	0.813
1.4378	0.8155
1.4392	0.8176
1.4406	0.817
1.442	0.8198
1.4434	0.8203
1.4448	0.824
1.4462	0.8271
1.4476	0.8238
1.449	0.8201
1.4504	0.8226
1.4518	0.8264
1.4532	0.8364
1.4546	0.8396
1.456	0.8456
1.4574	0.8507
1.4588	0.853
1.4602	0.8511
1.4616	0.8451
1.463	0.8374
1.4644	0.8294
1.4658	0.8236
1.4672	0.8217
1.4686	0.8156
1.47	0.8127
1.4714	0.8139
1.4728	0.8157
1.4742	0.8154
1.4756	0.8158
1.477	0.8172
1.4784	0.8147
1.4798	0.8154
1.4812	0.8189
1.4826	0.817
1.484	0.8174
1.4854	0.819
1.4868	0.8181
1.4882	0.8191
1.4896	0.8167
1.491	0.8204
1.4924	0.8226
1.4938	0.8292
1.4952	0.8324
1.4966	0.8262
1.498	0.8208
1.4994	0.817
1.5008	0.8172
1.5022	0.8199
1.5036	0.8215
1.505	0.8309
1.5064	0.837
1.5078	0.8423
1.5092	0.8493
1.5106	0.8475
1.512	0.8376
1.5134	0.8325
1.5148	0.8307
1.5162	0.8267
1.5176	0.8216
1.519	0.8211
1.5204	0.8221
1.5218	0.8255
1.5232	0.8342
1.5246	0.8391
1.526	0.8364
1.5274	0.8344
1.5288	0.8326
1.5302	0.8277
1.5316	0.8227
1.533	0.8185
1.5344	0.8169
1.5358	0.814
1.5372	0.8108
1.5386	0.8066
1.54	0.8077
1.5414	0.807
1.5428	0.8041
1.5442	0.8066
1.5456	0.8118
1.547	0.8172
1.5484	0.8199
1.5498	0.8211
1.5512	0.8196
1.5526	0.8162
1.554	0.8161
1.5554	0.8161
1.5568	0.8155
1.5582	0.8169
1.5596	0.82
1.561	0.8231
1.5624	0.8206
1.5638	0.8193
1.5652	0.8186
1.5666	0.817
1.568	0.8171
1.5694	0.8221
1.5708	0.8269
1.5722	0.8281
1.5736	0.829
1.575	0.8282
1.5764	0.8236
1.5778	0.8203
1.5792	0.8214
1.5806	0.8243
1.582	0.8301
1.5834	0.8306
1.5848	0.8296
1.5862	0.8281
1.5876	0.818
1.589	0.8154
1.5904	0.8265
1.5918	0.8504
1.5932	0.8491
1.5946	0.8234
1.596	0.8138
1.5974	0.8187
1.5988	0.8109
1.6002	0.8097
1.6016	0.8108
1.603	0.8156
1.6044	0.8263
1.6058	0.8446
1.6072	0.8723
1.6086	0.9019
1.61	0.9415
1.6114	0.9844
1.6128	1.0233
1.6142	1.0542
1.6156	1.0734
1.617	1.0825
1.6184	1.0822
1.6198	1.0698
1.6212	1.0491
1.6226	1.0297
1.624	1.0118
1.6254	0.9921
1.6268	0.9886
1.6282	1.0316
1.6296	1.1522
1.631	1.4074
1.6324	1.8863
1.6338	2.6602
1.6352	3.7045
1.6366	4.8808
1.638	6.0651
1.6394	7.1968
1.6408	8.231
1.6422	9.077
1.6436	9.5836
1.645	9.6202
1.6464	9.151
1.6478	8.294
1.6492	7.2133
1.6506	6.0774
1.652	4.9951
1.6534	4.0473
1.6548	3.2441
1.6562	2.5984
1.6576	2.0928
1.659	1.7101
1.6604	1.4294
1.6618	1.2351
1.6632	1.1079
1.6646	1.0249
1.666	0.9742
1.6674	0.9445
1.6688	0.9264
1.6702	0.9152
1.6716	0.9078
1.673	0.9051
1.6744	0.9081
1.6758	0.9159
1.6772	0.9251
1.6786	0.9358
1.68	0.9466
1.6814	0.9543
1.6828	0.9621
1.6842	0.9648
1.6856	0.9606
1.687	0.9558
1.6884	0.9481
1.6898	0.9389
1.6912	0.9271
1.6926	0.9095
1.694	0.8958
1.6954	0.8858
1.6968	0.8796
1.6982	0.8724
1.6996	0.869
1.701	0.8664
1.7024	0.8632
1.7038	0.8647
1.7052	0.873
1.7066	0.8766
1.708	0.88
1.7094	0.8875
1.7108	0.8885
1.7122	0.8833
1.7136	0.8796
1.715	0.8753
1.7164	0.8719
1.7178	0.8791
1.7192	0.897
1.7206	0.9138
1.722	0.9274
1.7234	0.9465
1.7248	0.9672
1.7262	0.9885
1.7276	1.016
1.729	1.0418
1.7304	1.0562
1.7318	1.0643
1.7332	1.0657
1.7346	1.0526
1.736	1.0303
1.7374	1.0062
1.7388	0.9867
1.7402	0.961
1.7416	0.9428
1.743	0.9357
1.7444	0.9158
1.7458	0.8883
1.7472	0.8867
1.7486	0.9101
1.75	0.9006
1.7514	0.8772
1.7528	0.8629
1.7542	0.8682
1.7556	0.868
1.757	0.8647
1.7584	0.8653
1.7598	0.8621
1.7612	0.8571
1.7626	0.852
1.764	0.8477
1.7654	0.8464
1.7668	0.8465
1.7682	0.8473
1.7696	0.846
1.771	0.8409
1.7724	0.8374
1.7738	0.8335
1.7752	0.8303
1.7766	0.8282
1.778	0.8268
1.7794	0.8292
1.7808	0.828
1.7822	0.8288
1.7836	0.8337
1.785	0.8331
1.7864	0.8359
1.7878	0.8345
1.7892	0.8361
1.7906	0.8352
1.792	0.8324
1.7934	0.8321
1.7948	0.8335
1.7962	0.8337
1.7976	0.8353
1.799	0.8365
1.8004	0.8401
1.8018	0.8422
1.8032	0.85
1.8046	0.8576
1.806	0.8636
1.8074	0.8727
1.8088	0.8892
1.8102	0.9097
1.8116	0.937
1.813	0.9802
1.8144	1.0352
1.8158	1.0986
1.8172	1.1717
1.8186	1.2451
1.82	1.3108
1.8214	1.3631
1.8228	1.398
1.8242	1.4129
1.8256	1.4063
1.827	1.3809
1.8284	1.3354
1.8298	1.2739
1.8312	1.211
1.8326	1.1501
1.834	1.0916
1.8354	1.0334
1.8368	0.9863
1.8382	0.9495
1.8396	0.9258
1.841	0.9106
1.8424	0.8985
1.8438	0.8902
1.8452	0.8873
1.8466	0.8861
1.848	0.8836
1.8494	0.873
1.8508	0.8625
1.8522	0.8577
1.8536	0.8558
1.855	0.8509
1.8564	0.8444
1.8578	0.8384
1.8592	0.8346
1.8606	0.8312
1.862	0.8278
1.8634	0.824
1.8648	0.8224
1.8662	0.8262
1.8676	0.8287
1.869	0.8272
1.8704	0.8241
1.8718	0.8223
1.8732	0.8231
1.8746	0.826
1.876	0.8246
1.8774	0.8249
1.8788	0.8266
1.8802	0.8297
1.8816	0.8292
1.883	0.8305
1.8844	0.8332
1.8858	0.8324
1.8872	0.8342
1.8886	0.8392
1.89	0.8369
1.8914	0.8364
1.8928	0.8372
1.8942	0.8353
1.8956	0.8339
1.897	0.8295
1.8984	0.8266
1.8998	0.8213
1.9012	0.8184
1.9026	0.8185
1.904	0.8137
1.9054	0.8074
1.9068	0.8106
1.9082	0.8104
1.9096	0.8074
1.911	0.8155
1.9124	0.8274
1.9138	0.8284
1.9152	0.8091
1.9166	0.7985
1.918	0.8205
1.9194	0.8312
1.9208	0.8391
1.9222	0.8415
1.9236	0.8401
1.925	0.837
1.9264	0.8261
1.9278	0.8227
1.9292	0.8193
1.9306	0.8204
1.932	0.8188
1.9334	0.8214
1.9348	0.8224
1.9362	0.8227
1.9376	0.8229
1.939	0.8139
1.9404	0.8058
1.9418	0.8054
1.9432	0.8096
1.9446	0.8164
1.946	0.8213
1.9474	0.8248
1.9488	0.8252
1.9502	0.8251
1.9516	0.8286
1.953	0.8257
1.9544	0.8184
1.9558	0.8148
1.9572	0.8147
1.9586	0.8161
1.96	0.8176
1.9614	0.8188
1.9628	0.8195
1.9642	0.8205
1.9656	0.8243
1.967	0.8278
1.9684	0.8253
1.9698	0.8251
1.9712	0.8274
1.9726	0.8304
1.974	0.8293
1.9754	0.8243
1.9768	0.8211
1.9782	0.8207
1.9796	0.8174
1.981	0.8128
1.9824	0.8116
1.9838	0.8083
1.9852	0.8072
1.9866	0.8077
1.988	0.8048
1.9894	0.8028
1.9908	0.8089
1.9922	0.8148
1.9936	0.819
1.995	0.8206
1.9964	0.8233
1.9978	0.8166
1.9992	0.8076
2.0006	0.8053
2.002	0.8025
2.0034	0.802
2.0048	0.8056
2.0062	0.8071
2.0076	0.8103
2.009	0.8169
2.0104	0.8229
2.0118	0.827
2.0132	0.8261
2.0146	0.8282
2.016	0.8288
2.0174	0.8249
2.0188	0.8258
2.0202	0.8251
2.0216	0.8202
2.023	0.8208
2.0244	0.8219
2.0258	0.8237
2.0272	0.8241
2.0286	0.8239
2.03	0.8264
2.0314	0.8269
2.0328	0.8278
2.0342	0.8266
2.0356	0.8203
2.037	0.8177
2.0384	0.8126
2.0398	0.8073
2.0412	0.8038
2.0426	0.8038
2.044	0.806
2.0454	0.8086
2.0468	0.8133
2.0482	0.8161
2.0496	0.8182
2.051	0.8208
2.0524	0.8236
2.0538	0.8277
2.0552	0.8302
2.0566	0.8295
2.058	0.8257
2.0594	0.8213
2.0608	0.8212
2.0622	0.8225
2.0636	0.8209
2.065	0.8204
2.0664	0.8206
2.0678	0.8248
2.0692	0.8279
2.0706	0.8281
2.072	0.8259
2.0734	0.8257
2.0748	0.8248
2.0762	0.8243
2.0776	0.8231
2.079	0.8187
2.0804	0.8107
2.0818	0.8076
2.0832	0.8064
2.0846	0.8065
2.086	0.8073
2.0874	0.8075
2.0888	0.8104
2.0902	0.8113
2.0916	0.8137
2.093	0.8106
2.0944	0.8089
2.0958	0.8116
2.0972	0.8153
2.0986	0.8185
2.1	0.8213
2.1014	0.8237
2.1028	0.8264
2.1042	0.8256
2.1056	0.8235
2.107	0.8246
2.1084	0.828
2.1098	0.8324
2.1112	0.8322
2.1126	0.8319
2.114	0.8293
2.1154	0.8283
2.1168	0.8253
2.1182	0.837
2.1196	0.8435
2.121	0.8495
2.1224	0.8477
2.1238	0.8279
2.1252	0.8284
2.1266	0.8284
2.128	0.8256
2.1294	0.8302
2.1308	0.836
2.1322	0.8402
2.1336	0.8419
2.135	0.842
2.1364	0.8419
2.1378	0.839
2.1392	0.84
2.1406	0.8431
2.142	0.8456
2.1434	0.8469
2.1448	0.8477
2.1462	0.8463
2.1476	0.8439
2.149	0.8408
2.1504	0.8369
2.1518	0.8377
2.1532	0.8479
2.1546	0.8707
2.156	0.8828
2.1574	0.8684
2.1588	0.8595
2.1602	0.859
2.1616	0.8578
2.163	0.845
2.1644	0.8517
2.1658	0.8596
2.1672	0.8558
2.1686	0.8526
2.17	0.8566
2.1714	0.8574
2.1728	0.859
2.1742	0.8625
2.1756	0.8647
2.177	0.8666
2.1784	0.8688
2.1798	0.8721
2.1812	0.8677
2.1826	0.8604
2.184	0.8606
2.1854	0.8628
2.1868	0.8639
2.1882	0.8639
2.1896	0.8634
2.191	0.8639
2.1924	0.8658
2.1938	0.872
2.1952	0.8751
2.1966	0.8783
2.198	0.8836
2.1994	0.8862
2.2008	0.8873
2.2022	0.8871
2.2036	0.8832
2.205	0.8793
2.2064	0.8808
2.2078	0.8848
2.2092	0.886
2.2106	0.8851
2.212	0.8905
2.2134	0.8919
2.2148	0.8929
2.2162	0.8914
2.2176	0.8874
2.219	0.8807
2.2204	0.8739
2.2218	0.8669
2.2232	0.8601
2.2246	0.854
2.226	0.8543
2.2274	0.8563
2.2288	0.8619
2.2302	0.8673
2.2316	0.8693
2.233	0.8679
2.2344	0.865
2.2358	0.8636
2.2372	0.863
2.2386	0.8599
2.24	0.8544
2.2414	0.8528
2.2428	0.8572
2.2442	0.8592
2.2456	0.8545
2.247	0.8494
2.2484	0.8491
2.2498	0.8522
2.2512	0.8565
2.2526	0.8628
2.254	0.8704
2.2554	0.8753
2.2568	0.8782
2.2582	0.876
2.2596	0.8651
2.261	0.8548
2.2624	0.845
2.2638	0.8362
2.2652	0.8309
2.2666	0.834
2.268	0.8392
2.2694	0.8405
2.2708	0.8444
2.2722	0.8473
2.2736	0.8451
2.275	0.8447
2.2764	0.844
2.2778	0.8426
2.2792	0.8397
2.2806	0.838
2.282	0.8369
2.2834	0.8342
2.2848	0.8371
2.2862	0.8367
2.2876	0.833
2.289	0.8328
2.2904	0.8331
2.2918	0.8346
2.2932	0.8325
2.2946	0.827
2.296	0.8251
2.2974	0.825
2.2988	0.8243
2.3002	0.8233
2.3016	0.8214
2.303	0.8205
2.3044	0.8202
2.3058	0.8222
2.3072	0.8244
2.3086	0.8228
2.31	0.8211
2.3114	0.8195
2.3128	0.8156
2.3142	0.8147
2.3156	0.8135
2.317	0.8127
2.3184	0.8106
2.3198	0.8151
2.3212	0.8099
2.3226	0.8001
2.324	0.7984
2.3254	0.7821
2.3268	0.7749
2.3282	0.7828
2.3296	0.8003
2.331	0.8062
2.3324	0.8123
2.3338	0.8343
2.3352	0.8439
2.3366	0.8329
2.338	0.8235
2.3394	0.8241
2.3408	0.8393
2.3422	0.8334
2.3436	0.8208
2.345	0.8055
2.3464	0.7933
2.3478	0.8075
2.3492	0.8258
2.3506	0.8288
2.352	0.8054
2.3534	0.791
2.3548	0.7851
2.3562	0.7885
2.3576	0.8025
2.359	0.805
2.3604	0.804
2.3618	0.8042
2.3632	0.8039
2.3646	0.8001
2.366	0.7985
2.3674	0.8012
2.3688	0.805
2.3702	0.8103
2.3716	0.8117
2.373	0.8172
2.3744	0.812
2.3758	0.812
2.3772	0.8204
2.3786	0.7949
2.38	0.7874
2.3814	0.7983
2.3828	0.8004
2.3842	0.7764
2.3856	0.764
2.387	0.7862
2.3884	0.8018
2.3898	0.7907
2.3912	0.7696
2.3926	0.7666
2.394	0.7749
2.3954	0.7769
2.3968	0.7809
2.3982	0.7854
2.3996	0.7875
2.401	0.7887
2.4024	0.7889
2.4038	0.7845
2.4052	0.7766
2.4066	0.7746
2.408	0.7752
2.4094	0.7756
2.4108	0.7762
2.4122	0.7806
2.4136	0.785
2.415	0.7911
2.4164	0.7961
2.4178	0.7948
2.4192	0.7964
2.4206	0.7978
2.422	0.8013
2.4234	0.8053
2.4248	0.8077
2.4262	0.8105
2.4276	0.8135
2.429	0.8122
2.4304	0.811
2.4318	0.8086
2.4332	0.8065
2.4346	0.8019
2.436	0.8008
2.4374	0.8058
2.4388	0.8074
2.4402	0.8041
2.4416	0.8023
2.443	0.7992
2.4444	0.7948
2.4458	0.7927
2.4472	0.7908
2.4486	0.7885
2.45	0.7854
2.4514	0.7875
2.4528	0.7941
2.4542	0.7984
2.4556	0.804
2.457	0.8057
2.4584	0.8088
2.4598	0.8113
2.4612	0.8117
2.4626	0.8129
2.464	0.8111
2.4654	0.8113
2.4668	0.814
2.4682	0.8162
2.4696	0.815
2.471	0.8093
2.4724	0.804
2.4738	0.7986
2.4752	0.7927
2.4766	0.7898
2.478	0.789
2.4794	0.7891
2.4808	0.791
2.4822	0.7911
2.4836	0.7884
2.485	0.7863
2.4864	0.7852
2.4878	0.7861
2.4892	0.7883
2.4906	0.7902
2.492	0.7909
2.4934	0.7915
2.4948	0.7927
2.4962	0.7903
2.4976	0.7857
2.499	0.7832
2.5004	0.7819
2.5018	0.7829
2.5032	0.7848
2.5046	0.7858
2.506	0.7865
2.5074	0.7898
2.5088	0.7917
2.5102	0.7937
2.5116	0.7946
2.513	0.796
2.5144	0.7989
2.5158	0.7993
2.5172	0.7972
2.5186	0.7963
2.52	0.7917
2.5214	0.7935
2.5228	0.7908
2.5242	0.7905
2.5256	0.7921
2.527	0.7909
2.5284	0.7865
2.5298	0.7822
2.5312	0.78
2.5326	0.7678
2.534	0.7632
2.5354	0.7891
2.5368	0.8222
2.5382	0.8119
2.5396	0.7696
2.541	0.7496
2.5424	0.7531
2.5438	0.7536
2.5452	0.7507
2.5466	0.7548
2.548	0.7613
2.5494	0.7698
2.5508	0.7789
2.5522	0.7842
2.5536	0.7839
2.555	0.7897
2.5564	0.7915
2.5578	0.7895
2.5592	0.7906
2.5606	0.7906
2.562	0.7967
2.5634	0.8039
2.5648	0.808
2.5662	0.8075
2.5676	0.8059
2.569	0.8094
2.5704	0.8037
2.5718	0.7932
2.5732	0.7846
2.5746	0.7801
2.576	0.7798
2.5774	0.7812
2.5788	0.7869
2.5802	0.7894
2.5816	0.7926
2.583	0.7988
2.5844	0.7983
2.5858	0.7936
2.5872	0.7913
2.5886	0.7903
2.59	0.7915
2.5914	0.795
2.5928	0.7955
2.5942	0.7907
2.5956	0.7876
2.597	0.7905
2.5984	0.7951
2.5998	0.7971
2.6012	0.799
2.6026	0.8011
2.604	0.8021
2.6054	0.8038
2.6068	0.8027
2.6082	0.7979
2.6096	0.7981
2.611	0.8015
2.6124	0.8044
2.6138	0.8026
2.6152	0.8009
2.6166	0.7985
2.618	0.794
2.6194	0.7919
2.6208	0.7932
2.6222	0.7937
2.6236	0.7929
2.625	0.7949
2.6264	0.7942
2.6278	0.7924
2.6292	0.7897
2.6306	0.784
2.632	0.7785
2.6334	0.7789
2.6348	0.7805
2.6362	0.7811
2.6376	0.7822
2.639	0.7834
2.6404	0.7853
2.6418	0.7846
2.6432	0.785
2.6446	0.7848
2.646	0.7849
2.6474	0.7902
2.6488	0.795
2.6502	0.7996
2.6516	0.807
2.653	0.8083
2.6544	0.8062
2.6558	0.8019
2.6572	0.8019
2.6586	0.804
2.66	0.8019
2.6614	0.7972
2.6628	0.7923
2.6642	0.7912
2.6656	0.7914
2.667	0.7924
2.6684	0.7872
2.6698	0.7837
2.6712	0.7866
2.6726	0.7893
2.674	0.7936
2.6754	0.7917
2.6768	0.797
2.6782	0.7985
2.6796	0.7961
2.681	0.7844
2.6824	0.7697
2.6838	0.7844
2.6852	0.8143
2.6866	0.8077
2.688	0.7796
2.6894	0.7754
2.6908	0.7812
2.6922	0.7803
2.6936	0.7725
2.695	0.7807
2.6964	0.7778
2.6978	0.7697
2.6992	0.7697
2.7006	0.7677
2.702	0.7697
2.7034	0.7706
2.7048	0.7798
2.7062	0.7885
2.7076	0.7952
2.709	0.7988
2.7104	0.7978
2.7118	0.7931
2.7132	0.7906
2.7146	0.7854
2.716	0.7875
2.7174	0.7893
2.7188	0.7923
2.7202	0.7988
2.7216	0.8011
2.723	0.7999
2.7244	0.8017
2.7258	0.7991
2.7272	0.7978
2.7286	0.7952
2.73	0.7976
2.7314	0.7972
2.7328	0.7843
2.7342	0.7731
2.7356	0.7739
2.737	0.7817
2.7384	0.7849
2.7398	0.7891
2.7412	0.7927
2.7426	0.7957
2.744	0.7936
2.7454	0.7912
2.7468	0.7895
2.7482	0.7889
2.7496	0.7901
2.751	0.791
2.7524	0.796
2.7538	0.7997
2.7552	0.8022
2.7566	0.805
2.758	0.8093
2.7594	0.8087
2.7608	0.8091
2.7622	0.8092
2.7636	0.8019
2.765	0.8087
2.7664	0.8121
2.7678	0.8121
2.7692	0.8121
2.7706	0
2.772	0
2.7734	0
2.7748	0
2.7762	0
2.7776	0
2.779	0
2.7804	0
2.7818	0
2.7832	0
2.7846	0
2.786	0
2.7874	0
2.7888	0
2.7902	0
2.7916	0
2.793	0
2.7944	0
2.7958	0
2.7972	0
2.7986	0
[truncated: 38 more rows]
