# Supplementary material for: Improvement of Peak Integration in Capillary Electrophoresis: Reference Data Set No. 1
Source: Electrophoresis. 2026 Mar 11;47(4):276–94. doi: 10.1002/elps.70077 (PMC13084974; doi:10.1002/elps.70077)
Supplement: Supplementary file 2 — Supporting File 2: elps70077‐sup‐0002‐RawElectropherograms.zip. [file ELPS-47--s002.zip › Raw Electropherograms/com2-type2-sam20-R.csv]

0	0
0.0014	-0.0543
0.0028	-0.0543
0.0042	-0.0543
0.0056	-0.0544
0.007	-0.0549
0.0084	0.0041
0.0098	0.0736
0.0112	0.114
0.0126	0.1518
0.014	0.2029
0.0154	0.25
0.0168	0.2854
0.0182	0.3193
0.0196	0.3466
0.021	0.3734
0.0224	0.3967
0.0238	0.4206
0.0252	0.4376
0.0266	0.4629
0.028	0.4838
0.0294	0.4713
0.0308	0.4806
0.0322	0.5026
0.0336	0.5154
0.035	0.5311
0.0364	0.5494
0.0378	0.5645
0.0392	0.5766
0.0406	0.5875
0.042	0.6006
0.0434	0.6125
0.0448	0.6237
0.0462	0.6311
0.0476	0.6377
0.049	0.6446
0.0504	0.6531
0.0518	0.6556
0.0532	0.6605
0.0546	0.6649
0.056	0.6692
0.0574	0.6742
0.0588	0.6797
0.0602	0.6856
0.0616	0.6908
0.063	0.6952
0.0644	0.7006
0.0658	0.7048
0.0672	0.7054
0.0686	0.7081
0.07	0.7071
0.0714	0.7068
0.0728	0.7074
0.0742	0.7103
0.0756	0.7147
0.077	0.7193
0.0784	0.7236
0.0798	0.7231
0.0812	0.7202
0.0826	0.7221
0.084	0.7241
0.0854	0.727
0.0868	0.7346
0.0882	0.7409
0.0896	0.7427
0.091	0.7447
0.0924	0.7455
0.0938	0.7441
0.0952	0.7369
0.0966	0.7367
0.098	0.7405
0.0994	0.7428
0.1008	0.7465
0.1022	0.7471
0.1036	0.7424
0.105	0.7386
0.1064	0.7364
0.1078	0.737
0.1092	0.7346
0.1106	0.7337
0.112	0.7371
0.1134	0.7386
0.1148	0.7387
0.1162	0.7378
0.1176	0.7331
0.119	0.7297
0.1204	0.7306
0.1218	0.732
0.1232	0.7325
0.1246	0.7266
0.126	0.7249
0.1274	0.7243
0.1288	0.7235
0.1302	0.7218
0.1316	0.7176
0.133	0.7161
0.1344	0.7198
0.1358	0.7252
0.1372	0.7305
0.1386	0.7332
0.14	0.7305
0.1414	0.7251
0.1428	0.7177
0.1442	0.7083
0.1456	0.6989
0.147	0.6848
0.1484	0.675
0.1498	0.6663
0.1512	0.659
0.1526	0.6518
0.154	0.6419
0.1554	0.6231
0.1568	0.6053
0.1582	0.5903
0.1596	0.5784
0.161	0.5651
0.1624	0.5502
0.1638	0.5395
0.1652	0.5257
0.1666	0.5126
0.168	0.5068
0.1694	0.4975
0.1708	0.4845
0.1722	0.4785
0.1736	0.4707
0.175	0.4634
0.1764	0.4542
0.1778	0.4458
0.1792	0.4374
0.1806	0.4327
0.182	0.4341
0.1834	0.4338
0.1848	0.4307
0.1862	0.4311
0.1876	0.4267
0.189	0.4128
0.1904	0.4109
0.1918	0.4138
0.1932	0.4041
0.1946	0.4036
0.196	0.5231
0.1974	0.6662
0.1988	0.7254
0.2002	0.6743
0.2016	0.6622
0.203	0.6767
0.2044	0.6891
0.2058	0.693
0.2072	0.6977
0.2086	0.6972
0.21	0.6895
0.2114	0.6863
0.2128	0.6863
0.2142	0.685
0.2156	0.6876
0.217	0.6889
0.2184	0.6936
0.2198	0.6966
0.2212	0.6923
0.2226	0.6902
0.224	0.688
0.2254	0.6893
0.2268	0.6953
0.2282	0.704
0.2296	0.7089
0.231	0.7071
0.2324	0.7071
0.2338	0.7068
0.2352	0.6991
0.2366	0.6887
0.238	0.6829
0.2394	0.6813
0.2408	0.68
0.2422	0.6822
0.2436	0.688
0.245	0.6919
0.2464	0.6954
0.2478	0.7006
0.2492	0.699
0.2506	0.6931
0.252	0.6885
0.2534	0.686
0.2548	0.6801
0.2562	0.6763
0.2576	0.6773
0.259	0.6815
0.2604	0.6845
0.2618	0.6829
0.2632	0.6826
0.2646	0.6831
0.266	0.6829
0.2674	0.685
0.2688	0.6859
0.2702	0.6823
0.2716	0.6842
0.273	0.6829
0.2744	0.6837
0.2758	0.6808
0.2772	0.6838
0.2786	0.6915
0.28	0.6957
0.2814	0.6974
0.2828	0.6989
0.2842	0.698
0.2856	0.6952
0.287	0.6928
0.2884	0.69
0.2898	0.6902
0.2912	0.6902
0.2926	0.6957
0.294	0.6987
0.2954	0.6961
0.2968	0.6978
0.2982	0.7001
0.2996	0.7029
0.301	0.704
0.3024	0.7015
0.3038	0.6978
0.3052	0.6957
0.3066	0.6957
0.308	0.6949
0.3094	0.6891
0.3108	0.6819
0.3122	0.6794
0.3136	0.6767
0.315	0.6766
0.3164	0.6753
0.3178	0.6743
0.3192	0.6755
0.3206	0.6783
0.322	0.6822
0.3234	0.6845
0.3248	0.6836
0.3262	0.6801
0.3276	0.6742
0.329	0.6668
0.3304	0.6622
0.3318	0.6598
0.3332	0.6574
0.3346	0.6581
0.336	0.6631
0.3374	0.6682
0.3388	0.6733
0.3402	0.678
0.3416	0.6816
0.343	0.682
0.3444	0.6825
0.3458	0.6837
0.3472	0.6804
0.3486	0.6766
0.35	0.6778
0.3514	0.6767
0.3528	0.6782
0.3542	0.6797
0.3556	0.6821
0.357	0.6865
0.3584	0.6918
0.3598	0.6981
0.3612	0.7002
0.3626	0.6972
0.364	0.695
0.3654	0.6944
0.3668	0.6914
0.3682	0.6921
0.3696	0.689
0.371	0.692
0.3724	0.6983
0.3738	0.7042
0.3752	0.7108
0.3766	0.714
0.378	0.7167
0.3794	0.7182
0.3808	0.7143
0.3822	0.7076
0.3836	0.7024
0.385	0.6989
0.3864	0.6983
0.3878	0.6993
0.3892	0.7026
0.3906	0.707
0.392	0.7066
0.3934	0.7056
0.3948	0.7024
0.3962	0.6944
0.3976	0.6895
0.399	0.6857
0.4004	0.6804
0.4018	0.6771
0.4032	0.6767
0.4046	0.6784
0.406	0.6817
0.4074	0.6862
0.4088	0.6906
0.4102	0.6923
0.4116	0.6895
0.413	0.6863
0.4144	0.6836
0.4158	0.6777
0.4172	0.6709
0.4186	0.6689
0.42	0.6731
0.4214	0.6772
0.4228	0.6787
0.4242	0.68
0.4256	0.681
0.427	0.6816
0.4284	0.6854
0.4298	0.6882
0.4312	0.6854
0.4326	0.6834
0.434	0.6855
0.4354	0.6847
0.4368	0.6795
0.4382	0.6757
0.4396	0.6727
0.441	0.672
0.4424	0.6684
0.4438	0.665
0.4452	0.6662
0.4466	0.6636
0.448	0.6688
0.4494	0.6741
0.4508	0.6827
0.4522	0.6739
0.4536	0.6741
0.455	0.6908
0.4564	0.6036
0.4578	0.1999
0.4592	-0.5675
0.4606	-1.3618
0.462	-1.8351
0.4634	-1.9549
0.4648	-1.9467
0.4662	-1.9441
0.4676	-1.9593
0.469	-1.9724
0.4704	-1.9668
0.4718	-1.9575
0.4732	-1.9511
0.4746	-1.9507
0.476	-1.9501
0.4774	-1.9474
0.4788	-1.9477
0.4802	-1.9516
0.4816	-1.9543
0.483	-1.9555
0.4844	-1.9585
0.4858	-1.9605
0.4872	-1.962
0.4886	-1.9629
0.49	-1.9672
0.4914	-1.9695
0.4928	-1.9695
0.4942	-1.9673
0.4956	-1.9697
0.497	-1.969
0.4984	-1.9718
0.4998	-1.9743
0.5012	-1.973
0.5026	-1.9714
0.504	-1.9708
0.5054	-1.9691
0.5068	-1.9622
0.5082	-1.9447
0.5096	-1.9177
0.511	-1.8834
0.5124	-1.8314
0.5138	-1.7724
0.5152	-1.7044
0.5166	-1.6301
0.518	-1.5539
0.5194	-1.4757
0.5208	-1.3957
0.5222	-1.3186
0.5236	-1.2426
0.525	-1.1615
0.5264	-1.0768
0.5278	-0.9935
0.5292	-0.9101
0.5306	-0.823
0.532	-0.7329
0.5334	-0.6381
0.5348	-0.5394
0.5362	-0.443
0.5376	-0.3568
0.539	-0.2696
0.5404	-0.1805
0.5418	-0.0946
0.5432	-0.0119
0.5446	0.0728
0.546	0.1592
0.5474	0.2533
0.5488	0.3505
0.5502	0.4477
0.5516	0.5452
0.553	0.6457
0.5544	0.7501
0.5558	0.8534
0.5572	0.9521
0.5586	1.0482
0.56	1.1463
0.5614	1.2424
0.5628	1.3388
0.5642	1.4323
0.5656	1.5317
0.567	1.6355
0.5684	1.7362
0.5698	1.831
0.5712	1.921
0.5726	2.0098
0.574	2.095
0.5754	2.1702
0.5768	2.2361
0.5782	2.2948
0.5796	2.3465
0.581	2.3917
0.5824	2.4266
0.5838	2.4539
0.5852	2.4729
0.5866	2.4857
0.588	2.4968
0.5894	2.4987
0.5908	2.4957
0.5922	2.4915
0.5936	2.4871
0.595	2.4869
0.5964	2.4877
0.5978	2.4912
0.5992	2.4986
0.6006	2.5051
0.602	2.5103
0.6034	2.5155
0.6048	2.5185
0.6062	2.5188
0.6076	2.5202
0.609	2.5299
0.6104	2.5468
0.6118	2.5653
0.6132	2.5939
0.6146	2.6277
0.616	2.6629
0.6174	2.699
0.6188	2.7337
0.6202	2.7606
0.6216	2.7773
0.623	2.7927
0.6244	2.8086
0.6258	2.82
0.6272	2.8315
0.6286	2.8461
0.63	2.8629
0.6314	2.8865
0.6328	2.9044
0.6342	2.9308
0.6356	2.9696
0.637	3.0148
0.6384	3.0687
0.6398	3.1152
0.6412	3.147
0.6426	3.1157
0.644	2.9024
0.6454	2.4375
0.6468	1.7921
0.6482	1.2152
0.6496	0.8857
0.651	0.7945
0.6524	0.8034
0.6538	0.8004
0.6552	0.7996
0.6566	0.8035
0.658	0.8115
0.6594	0.8101
0.6608	0.8146
0.6622	0.8238
0.6636	0.8248
0.665	0.8255
0.6664	0.8264
0.6678	0.8247
0.6692	0.8218
0.6706	0.8214
0.672	0.8219
0.6734	0.8211
0.6748	0.8167
0.6762	0.8119
0.6776	0.8108
0.679	0.8108
0.6804	0.8121
0.6818	0.8138
0.6832	0.8142
0.6846	0.8159
0.686	0.8179
0.6874	0.8168
0.6888	0.8154
0.6902	0.8136
0.6916	0.8163
0.693	0.8208
0.6944	0.825
0.6958	0.8276
0.6972	0.8303
0.6986	0.8304
0.7	0.827
0.7014	0.8225
0.7028	0.8187
0.7042	0.8184
0.7056	0.8218
0.707	0.8236
0.7084	0.8249
0.7098	0.826
0.7112	0.8272
0.7126	0.8316
0.714	0.829
0.7154	0.8205
0.7168	0.8159
0.7182	0.8161
0.7196	0.815
0.721	0.814
0.7224	0.8116
0.7238	0.8096
0.7252	0.8067
0.7266	0.8015
0.728	0.8002
0.7294	0.7955
0.7308	0.7864
0.7322	0.7863
0.7336	0.7837
0.735	0.7821
0.7364	0.7853
0.7378	0.7892
0.7392	0.7967
0.7406	0.7969
0.742	0.8002
0.7434	0.8011
0.7448	0.8017
0.7462	0.8061
0.7476	0.8081
0.749	0.8069
0.7504	0.8056
0.7518	0.8051
0.7532	0.8075
0.7546	0.8084
0.756	0.8062
0.7574	0.8012
0.7588	0.7915
0.7602	0.7823
0.7616	0.7746
0.763	0.7686
0.7644	0.7656
0.7658	0.7652
0.7672	0.7706
0.7686	0.7824
0.77	0.7962
0.7714	0.8068
0.7728	0.8129
0.7742	0.8183
0.7756	0.8265
0.777	0.8381
0.7784	0.8519
0.7798	0.8658
0.7812	0.8846
0.7826	0.9007
0.784	0.9178
0.7854	0.9321
0.7868	0.9425
0.7882	0.9557
0.7896	0.9708
0.791	0.9879
0.7924	1.0031
0.7938	1.0187
0.7952	1.0375
0.7966	1.0542
0.798	1.0657
0.7994	1.0747
0.8008	1.0815
0.8022	1.0869
0.8036	1.0978
0.805	1.1133
0.8064	1.1327
0.8078	1.1558
0.8092	1.1846
0.8106	1.2151
0.812	1.2294
0.8134	1.2293
0.8148	1.2235
0.8162	1.1878
0.8176	1.1036
0.819	0.9918
0.8204	0.9046
0.8218	0.8756
0.8232	0.8833
0.8246	0.8867
0.826	0.8816
0.8274	0.8857
0.8288	0.8962
0.8302	0.8947
0.8316	0.8913
0.833	0.8863
0.8344	0.8787
0.8358	0.8635
0.8372	0.8512
0.8386	0.8404
0.84	0.8299
0.8414	0.8238
0.8428	0.8187
0.8442	0.8179
0.8456	0.8204
0.847	0.8198
0.8484	0.8205
0.8498	0.8246
0.8512	0.8242
0.8526	0.8254
0.854	0.8267
0.8554	0.8284
0.8568	0.8258
0.8582	0.8222
0.8596	0.824
0.861	0.8243
0.8624	0.8239
0.8638	0.829
0.8652	0.8333
0.8666	0.8351
0.868	0.8408
0.8694	0.8485
0.8708	0.853
0.8722	0.8566
0.8736	0.8627
0.875	0.8664
0.8764	0.8638
0.8778	0.8617
0.8792	0.8593
0.8806	0.8555
0.882	0.8565
0.8834	0.8643
0.8848	0.868
0.8862	0.87
0.8876	0.8775
0.889	0.8859
0.8904	0.8929
0.8918	0.8988
0.8932	0.9074
0.8946	0.9174
0.896	0.9293
0.8974	0.9443
0.8988	0.9534
0.9002	0.9524
0.9016	0.9519
0.903	0.9526
0.9044	0.9476
0.9058	0.9461
0.9072	0.9433
0.9086	0.946
0.91	0.9513
0.9114	0.9596
0.9128	0.9712
0.9142	0.9815
0.9156	0.996
0.917	1.0115
0.9184	1.019
0.9198	1.0251
0.9212	1.029
0.9226	1.0237
0.924	1.0147
0.9254	1.0003
0.9268	0.9869
0.9282	0.9724
0.9296	0.9616
0.931	0.9505
0.9324	0.9372
0.9338	0.9274
0.9352	0.9257
0.9366	0.9244
0.938	0.9242
0.9394	0.9235
0.9408	0.925
0.9422	0.9268
0.9436	0.9304
0.945	0.9334
0.9464	0.9321
0.9478	0.9311
0.9492	0.9335
0.9506	0.939
0.952	0.9471
0.9534	0.95
0.9548	0.9492
0.9562	0.9477
0.9576	0.9436
0.959	0.944
0.9604	0.9427
0.9618	0.9374
0.9632	0.9387
0.9646	0.9456
0.966	0.9402
0.9674	0.9286
0.9688	0.9336
0.9702	0.9474
0.9716	0.9679
0.973	1.0255
0.9744	1.1392
0.9758	1.3506
0.9772	1.7
0.9786	2.2515
0.98	2.9759
0.9814	3.8615
0.9828	4.8706
0.9842	5.966
0.9856	7.0947
0.987	8.2214
0.9884	9.3233
0.9898	10.3863
0.9912	11.3912
0.9926	12.3479
0.994	13.286
0.9954	14.2212
0.9968	15.1259
0.9982	15.9005
0.9996	16.3127
1.001	15.9562
1.0024	14.5754
1.0038	12.2689
1.0052	9.3542
1.0066	6.3335
1.008	3.8477
1.0094	2.4
1.0108	1.8372
1.0122	1.7075
1.0136	1.6574
1.015	1.5884
1.0164	1.4907
1.0178	1.3784
1.0192	1.2749
1.0206	1.1835
1.022	1.1063
1.0234	1.0543
1.0248	1.0272
1.0262	1.006
1.0276	0.9949
1.029	0.9923
1.0304	0.9924
1.0318	0.9894
1.0332	0.986
1.0346	0.9845
1.036	0.9813
1.0374	0.9743
1.0388	0.9656
1.0402	0.9558
1.0416	0.9446
1.043	0.9316
1.0444	0.9185
1.0458	0.9072
1.0472	0.8982
1.0486	0.8954
1.05	0.8981
1.0514	0.8981
1.0528	0.896
1.0542	0.8991
1.0556	0.9004
1.057	0.8973
1.0584	0.893
1.0598	0.8915
1.0612	0.8956
1.0626	0.9022
1.064	0.9117
1.0654	0.9262
1.0668	0.9377
1.0682	0.9474
1.0696	0.9618
1.071	0.9736
1.0724	0.9805
1.0738	0.9858
1.0752	0.9875
1.0766	0.987
1.078	0.9814
1.0794	0.9726
1.0808	0.9648
1.0822	0.9482
1.0836	0.9372
1.085	0.9306
1.0864	0.9236
1.0878	0.919
1.0892	0.9183
1.0906	0.924
1.092	0.9331
1.0934	0.9428
1.0948	0.9554
1.0962	0.9673
1.0976	0.9766
1.099	0.9862
1.1004	0.9903
1.1018	0.9905
1.1032	0.991
1.1046	0.988
1.106	0.9868
1.1074	0.9792
1.1088	0.9714
1.1102	0.9662
1.1116	0.9606
1.113	0.9535
1.1144	0.9468
1.1158	0.9401
1.1172	0.9328
1.1186	0.9274
1.12	0.9245
1.1214	0.9225
1.1228	0.9199
1.1242	0.9179
1.1256	0.9217
1.127	0.9261
1.1284	0.9308
1.1298	0.9375
1.1312	0.9418
1.1326	0.9446
1.134	0.9513
1.1354	0.9612
1.1368	0.9715
1.1382	0.9799
1.1396	0.9855
1.141	0.9927
1.1424	0.9991
1.1438	1.0008
1.1452	1.0031
1.1466	1.0009
1.148	0.9956
1.1494	0.9922
1.1508	0.9916
1.1522	0.9864
1.1536	0.9808
1.155	0.9741
1.1564	0.9728
1.1578	0.9727
1.1592	0.9762
1.1606	0.987
1.162	1.0027
1.1634	1.0188
1.1648	1.0356
1.1662	1.054
1.1676	1.0714
1.169	1.0886
1.1704	1.1079
1.1718	1.1255
1.1732	1.1395
1.1746	1.1489
1.176	1.1554
1.1774	1.159
1.1788	1.1554
1.1802	1.146
1.1816	1.1408
1.183	1.1355
1.1844	1.1362
1.1858	1.1433
1.1872	1.1526
1.1886	1.1658
1.19	1.1843
1.1914	1.2053
1.1928	1.2261
1.1942	1.2469
1.1956	1.2733
1.197	1.306
1.1984	1.334
1.1998	1.362
1.2012	1.3894
1.2026	1.4125
1.204	1.4256
1.2054	1.4287
1.2068	1.4145
1.2082	1.3922
1.2096	1.3658
1.211	1.3359
1.2124	1.3002
1.2138	1.2608
1.2152	1.223
1.2166	1.1902
1.218	1.1609
1.2194	1.1312
1.2208	1.1055
1.2222	1.0809
1.2236	1.0632
1.225	1.0484
1.2264	1.037
1.2278	1.0276
1.2292	1.0201
1.2306	1.015
1.232	1.0135
1.2334	1.0141
1.2348	1.0143
1.2362	1.0117
1.2376	1.0077
1.239	1.0035
1.2404	0.9984
1.2418	0.9922
1.2432	0.9846
1.2446	0.9794
1.246	0.977
1.2474	0.975
1.2488	0.9761
1.2502	0.9772
1.2516	0.9793
1.253	0.9777
1.2544	0.9747
1.2558	0.9777
1.2572	0.9787
1.2586	0.9822
1.26	0.9868
1.2614	0.9891
1.2628	0.9942
1.2642	1.0015
1.2656	1.0057
1.267	1.0066
1.2684	1.0025
1.2698	0.9969
1.2712	0.997
1.2726	0.9888
1.274	0.9785
1.2754	0.9678
1.2768	0.9631
1.2782	0.962
1.2796	0.9574
1.281	0.9561
1.2824	0.9562
1.2838	0.9552
1.2852	0.9591
1.2866	0.9607
1.288	0.9581
1.2894	0.9604
1.2908	0.967
1.2922	0.9722
1.2936	0.9783
1.295	0.9912
1.2964	1.0109
1.2978	1.0292
1.2992	1.0532
1.3006	1.0781
1.302	1.0981
1.3034	1.1209
1.3048	1.1435
1.3062	1.1588
1.3076	1.1719
1.309	1.1802
1.3104	1.1819
1.3118	1.1783
1.3132	1.1714
1.3146	1.1627
1.316	1.1528
1.3174	1.1463
1.3188	1.1419
1.3202	1.1351
1.3216	1.1308
1.323	1.1232
1.3244	1.1093
1.3258	1.0949
1.3272	1.0844
1.3286	1.0739
1.33	1.0618
1.3314	1.0546
1.3328	1.049
1.3342	1.0433
1.3356	1.0398
1.337	1.0328
1.3384	1.022
1.3398	1.0145
1.3412	1.0101
1.3426	1.0115
1.344	1.0102
1.3454	1.0088
1.3468	1.0094
1.3482	1.0125
1.3496	1.0176
1.351	1.0222
1.3524	1.0229
1.3538	1.0286
1.3552	1.0371
1.3566	1.0456
1.358	1.0509
1.3594	1.0518
1.3608	1.0521
1.3622	1.0517
1.3636	1.0484
1.365	1.0438
1.3664	1.0369
1.3678	1.0291
1.3692	1.0209
1.3706	1.0089
1.372	0.9922
1.3734	0.9764
1.3748	0.9614
1.3762	0.9519
1.3776	0.9407
1.379	0.9344
1.3804	0.9284
1.3818	0.9289
1.3832	0.9329
1.3846	0.936
1.386	0.9374
1.3874	0.9394
1.3888	0.9454
1.3902	0.9539
1.3916	0.9624
1.393	0.9713
1.3944	0.9801
1.3958	0.9869
1.3972	0.9958
1.3986	1.0065
1.4	1.0173
1.4014	1.0259
1.4028	1.0358
1.4042	1.0449
1.4056	1.0518
1.407	1.0574
1.4084	1.0584
1.4098	1.0535
1.4112	1.0417
1.4126	1.0277
1.414	1.0187
1.4154	1.0067
1.4168	0.9922
1.4182	0.9839
1.4196	0.9822
1.421	0.9844
1.4224	0.989
1.4238	0.9909
1.4252	1.0043
1.4266	0.9981
1.428	0.9981
1.4294	0.9969
1.4308	0.9882
1.4322	0.9795
1.4336	0.9751
1.435	0.9685
1.4364	0.9571
1.4378	0.9446
1.4392	0.933
1.4406	0.9268
1.442	0.9248
1.4434	0.9219
1.4448	0.916
1.4462	0.9085
1.4476	0.906
1.449	0.911
1.4504	0.9103
1.4518	0.9077
1.4532	0.9076
1.4546	0.9115
1.456	0.9171
1.4574	0.9227
1.4588	0.9262
1.4602	0.9264
1.4616	0.9281
1.463	0.9332
1.4644	0.9331
1.4658	0.9288
1.4672	0.9247
1.4686	0.9234
1.47	0.9235
1.4714	0.9233
1.4728	0.9252
1.4742	0.9243
1.4756	0.9238
1.477	0.9263
1.4784	0.9263
1.4798	0.9248
1.4812	0.9228
1.4826	0.9232
1.484	0.9239
1.4854	0.9218
1.4868	0.9193
1.4882	0.9156
1.4896	0.9093
1.491	0.908
1.4924	0.9076
1.4938	0.9056
1.4952	0.9016
1.4966	0.9031
1.498	0.9053
1.4994	0.9021
1.5008	0.9017
1.5022	0.9016
1.5036	0.8981
1.505	0.8918
1.5064	0.887
1.5078	0.8866
1.5092	0.8755
1.5106	0.8686
1.512	0.8966
1.5134	0.9169
1.5148	0.9092
1.5162	0.9041
1.5176	0.9084
1.519	0.9128
1.5204	0.8997
1.5218	0.8964
1.5232	0.8965
1.5246	0.9106
1.526	0.9222
1.5274	0.9255
1.5288	0.9278
1.5302	0.9317
1.5316	0.9318
1.533	0.9289
1.5344	0.9312
1.5358	0.9399
1.5372	0.9468
1.5386	0.9524
1.54	0.9615
1.5414	0.9641
1.5428	0.9674
1.5442	0.9737
1.5456	0.9775
1.547	0.9747
1.5484	0.9742
1.5498	0.976
1.5512	0.9739
1.5526	0.9665
1.554	0.9604
1.5554	0.9542
1.5568	0.9452
1.5582	0.9367
1.5596	0.9299
1.561	0.9213
1.5624	0.9131
1.5638	0.9135
1.5652	0.914
1.5666	0.9114
1.568	0.9133
1.5694	0.9189
1.5708	0.9226
1.5722	0.9212
1.5736	0.926
1.575	0.9292
1.5764	0.9271
1.5778	0.9274
1.5792	0.9315
1.5806	0.9362
1.582	0.9426
1.5834	0.9523
1.5848	0.9621
1.5862	0.968
1.5876	0.9714
1.589	0.977
1.5904	0.9732
1.5918	0.9645
1.5932	0.9605
1.5946	0.9581
1.596	0.9601
1.5974	0.9636
1.5988	0.9669
1.6002	0.9697
1.6016	0.9731
1.603	0.975
1.6044	0.9705
1.6058	0.9611
1.6072	0.9536
1.6086	0.9496
1.61	0.949
1.6114	0.9539
1.6128	0.9613
1.6142	0.9719
1.6156	0.9844
1.617	0.9932
1.6184	0.9987
1.6198	0.9908
1.6212	0.9983
1.6226	1.0408
1.624	1.0868
1.6254	1.1733
1.6268	1.3425
1.6282	1.716
1.6296	2.4183
1.631	3.5774
1.6324	5.2369
1.6338	7.2918
1.6352	9.6271
1.6366	12.168
1.638	14.8585
1.6394	17.5483
1.6408	19.9789
1.6422	21.8517
1.6436	23.0198
1.645	23.4309
1.6464	23.2005
1.6478	22.4423
1.6492	21.3164
1.6506	19.9103
1.652	18.3328
1.6534	16.6647
1.6548	14.9849
1.6562	13.356
1.6576	11.8111
1.659	10.3819
1.6604	9.0786
1.6618	7.9123
1.6632	6.8783
1.6646	5.9626
1.666	5.1537
1.6674	4.4698
1.6688	3.8853
1.6702	3.3906
1.6716	2.9787
1.673	2.635
1.6744	2.3523
1.6758	2.1117
1.6772	1.915
1.6786	1.756
1.68	1.6231
1.6814	1.5148
1.6828	1.4301
1.6842	1.3629
1.6856	1.3057
1.687	1.2609
1.6884	1.2267
1.6898	1.2015
1.6912	1.1828
1.6926	1.1785
1.694	1.1781
1.6954	1.187
1.6968	1.2042
1.6982	1.2284
1.6996	1.253
1.701	1.2813
1.7024	1.3139
1.7038	1.3468
1.7052	1.3818
1.7066	1.4229
1.708	1.4658
1.7094	1.5066
1.7108	1.5502
1.7122	1.5869
1.7136	1.6196
1.715	1.6295
1.7164	1.6333
1.7178	1.631
1.7192	1.6042
1.7206	1.5643
1.722	1.5291
1.7234	1.5071
1.7248	1.4619
1.7262	1.3995
1.7276	1.3592
1.729	1.3284
1.7304	1.2874
1.7318	1.254
1.7332	1.23
1.7346	1.2058
1.736	1.1796
1.7374	1.1574
1.7388	1.1423
1.7402	1.1216
1.7416	1.1026
1.743	1.0862
1.7444	1.0759
1.7458	1.0652
1.7472	1.057
1.7486	1.0465
1.75	1.035
1.7514	1.0272
1.7528	1.0191
1.7542	1.0073
1.7556	0.9931
1.757	0.9784
1.7584	0.9657
1.7598	0.9517
1.7612	0.942
1.7626	0.9538
1.764	0.9589
1.7654	0.9502
1.7668	0.9334
1.7682	0.9398
1.7696	0.9386
1.771	0.9289
1.7724	0.9233
1.7738	0.9229
1.7752	0.9194
1.7766	0.9144
1.778	0.9121
1.7794	0.9115
1.7808	0.9115
1.7822	0.9127
1.7836	0.9157
1.785	0.9175
1.7864	0.9217
1.7878	0.931
1.7892	0.9401
1.7906	0.9579
1.792	0.9852
1.7934	1.0149
1.7948	1.0515
1.7962	1.1003
1.7976	1.158
1.799	1.2227
1.8004	1.2924
1.8018	1.3615
1.8032	1.4263
1.8046	1.4873
1.806	1.5431
1.8074	1.5869
1.8088	1.6128
1.8102	1.6248
1.8116	1.6195
1.813	1.6028
1.8144	1.5742
1.8158	1.536
1.8172	1.4909
1.8186	1.4392
1.82	1.3814
1.8214	1.3272
1.8228	1.2748
1.8242	1.2261
1.8256	1.1779
1.827	1.1345
1.8284	1.0996
1.8298	1.067
1.8312	1.0393
1.8326	1.0164
1.834	0.9947
1.8354	0.9793
1.8368	0.9677
1.8382	0.9608
1.8396	0.9567
1.841	0.9548
1.8424	0.9526
1.8438	0.9488
1.8452	0.9415
1.8466	0.9334
1.848	0.9287
1.8494	0.9261
1.8508	0.9226
1.8522	0.9196
1.8536	0.9193
1.855	0.9213
1.8564	0.9234
1.8578	0.9196
1.8592	0.9128
1.8606	0.9039
1.862	0.8986
1.8634	0.9005
1.8648	0.9015
1.8662	0.8993
1.8676	0.9007
1.869	0.9035
1.8704	0.9064
1.8718	0.9063
1.8732	0.9019
1.8746	0.8963
1.876	0.8927
1.8774	0.8925
1.8788	0.895
1.8802	0.8951
1.8816	0.8955
1.883	0.9034
1.8844	0.9062
1.8858	0.9083
1.8872	0.9078
1.8886	0.9038
1.89	0.8966
1.8914	0.8916
1.8928	0.8902
1.8942	0.8897
1.8956	0.8879
1.897	0.8915
1.8984	0.8993
1.8998	0.9048
1.9012	0.9082
1.9026	0.9093
1.904	0.9049
1.9054	0.9
1.9068	0.8965
1.9082	0.8903
1.9096	0.8854
1.911	0.886
1.9124	0.8864
1.9138	0.8935
1.9152	0.9013
1.9166	0.9082
1.918	0.9098
1.9194	0.9113
1.9208	0.9105
1.9222	0.9069
1.9236	0.9025
1.925	0.9001
1.9264	0.8954
1.9278	0.8877
1.9292	0.8867
1.9306	0.887
1.932	0.8864
1.9334	0.8892
1.9348	0.8937
1.9362	0.892
1.9376	0.8953
1.939	0.8929
1.9404	0.8952
1.9418	0.8919
1.9432	0.8916
1.9446	0.8938
1.946	0.8934
1.9474	0.8947
1.9488	0.895
1.9502	0.8903
1.9516	0.8849
1.953	0.8814
1.9544	0.8803
1.9558	0.8846
1.9572	0.8861
1.9586	0.8951
1.96	0.8995
1.9614	0.8951
1.9628	0.8968
1.9642	0.8963
1.9656	0.8915
1.967	0.8882
1.9684	0.8885
1.9698	0.8879
1.9712	0.886
1.9726	0.8862
1.974	0.8881
1.9754	0.8855
1.9768	0.8825
1.9782	0.888
1.9796	0.8909
1.981	0.8915
1.9824	0.8952
1.9838	0.8951
1.9852	0.8931
1.9866	0.8909
1.988	0.892
1.9894	0.8958
1.9908	0.8952
1.9922	0.8945
1.9936	0.8914
1.995	0.8866
1.9964	0.886
1.9978	0.8879
1.9992	0.8868
2.0006	0.8828
2.002	0.8795
2.0034	0.8786
2.0048	0.8756
2.0062	0.8659
2.0076	0.8725
2.009	0.8919
2.0104	0.8917
2.0118	0.8949
2.0132	0.8963
2.0146	0.8916
2.016	0.8857
2.0174	0.8808
2.0188	0.8761
2.0202	0.8745
2.0216	0.8726
2.023	0.8694
2.0244	0.8674
2.0258	0.8696
2.0272	0.8762
2.0286	0.8791
2.03	0.8854
2.0314	0.8888
2.0328	0.8941
2.0342	0.8953
2.0356	0.8936
2.037	0.8899
2.0384	0.8875
2.0398	0.883
2.0412	0.8828
2.0426	0.8785
2.044	0.8802
2.0454	0.8822
2.0468	0.8832
2.0482	0.8957
2.0496	0.9101
2.051	0.9052
2.0524	0.892
2.0538	0.8889
2.0552	0.8952
2.0566	0.895
2.058	0.8829
2.0594	0.8913
2.0608	0.894
2.0622	0.8902
2.0636	0.8891
2.065	0.8883
2.0664	0.8849
2.0678	0.8825
2.0692	0.8815
2.0706	0.8818
2.072	0.8823
2.0734	0.8814
2.0748	0.8816
2.0762	0.8835
2.0776	0.8818
2.079	0.8795
2.0804	0.884
2.0818	0.8839
2.0832	0.8837
2.0846	0.8796
2.086	0.8765
2.0874	0.8759
2.0888	0.8746
2.0902	0.8726
2.0916	0.8688
2.093	0.8636
2.0944	0.8634
2.0958	0.8624
2.0972	0.8574
2.0986	0.8531
2.1	0.8511
2.1014	0.8539
2.1028	0.8566
2.1042	0.8586
2.1056	0.8614
2.107	0.8587
2.1084	0.8575
2.1098	0.8578
2.1112	0.86
2.1126	0.862
2.114	0.8681
2.1154	0.8724
2.1168	0.8763
2.1182	0.8804
2.1196	0.8817
2.121	0.8778
2.1224	0.8724
2.1238	0.8699
2.1252	0.8694
2.1266	0.8718
2.128	0.8724
2.1294	0.8706
2.1308	0.8667
2.1322	0.8675
2.1336	0.8692
2.135	0.8657
2.1364	0.8603
2.1378	0.8586
2.1392	0.8597
2.1406	0.8633
2.142	0.8665
2.1434	0.8672
2.1448	0.8686
2.1462	0.8724
2.1476	0.8777
2.149	0.8804
2.1504	0.8778
2.1518	0.8792
2.1532	0.8795
2.1546	0.8756
2.156	0.8743
2.1574	0.8694
2.1588	0.8674
2.1602	0.8646
2.1616	0.8619
2.163	0.86
2.1644	0.8584
2.1658	0.8615
2.1672	0.8608
2.1686	0.8584
2.17	0.8586
2.1714	0.8583
2.1728	0.8587
2.1742	0.8608
2.1756	0.8594
2.177	0.859
2.1784	0.8563
2.1798	0.8551
2.1812	0.8517
2.1826	0.846
2.184	0.8454
2.1854	0.8483
2.1868	0.8492
2.1882	0.8504
2.1896	0.8511
2.191	0.8548
2.1924	0.8585
2.1938	0.8611
2.1952	0.8619
2.1966	0.8593
2.198	0.8573
2.1994	0.8587
2.2008	0.8613
2.2022	0.8604
2.2036	0.8592
2.205	0.8572
2.2064	0.8582
2.2078	0.8585
2.2092	0.8592
2.2106	0.8592
2.212	0.861
2.2134	0.8627
2.2148	0.8635
2.2162	0.866
2.2176	0.866
2.219	0.8629
2.2204	0.8617
2.2218	0.862
2.2232	0.8602
2.2246	0.8602
2.226	0.864
2.2274	0.8666
2.2288	0.8659
2.2302	0.8621
2.2316	0.8587
2.233	0.858
2.2344	0.8629
2.2358	0.8665
2.2372	0.8712
2.2386	0.885
2.24	0.8852
2.2414	0.871
2.2428	0.8696
2.2442	0.8733
2.2456	0.8695
2.247	0.8677
2.2484	0.8542
2.2498	0.843
2.2512	0.8504
2.2526	0.8494
2.254	0.8507
2.2554	0.8514
2.2568	0.852
2.2582	0.8481
2.2596	0.8488
2.261	0.8516
2.2624	0.8539
2.2638	0.8533
2.2652	0.856
2.2666	0.8577
2.268	0.8557
2.2694	0.8534
2.2708	0.852
2.2722	0.8513
2.2736	0.848
2.275	0.8472
2.2764	0.8482
2.2778	0.8463
2.2792	0.8485
2.2806	0.8504
2.282	0.8537
2.2834	0.8584
2.2848	0.8619
2.2862	0.8635
2.2876	0.8632
2.289	0.8604
2.2904	0.8578
2.2918	0.8538
2.2932	0.8489
2.2946	0.8471
2.296	0.8489
2.2974	0.8527
2.2988	0.8562
2.3002	0.8609
2.3016	0.8608
2.303	0.8651
2.3044	0.8663
2.3058	0.8678
2.3072	0.8654
2.3086	0.864
2.31	0.8621
2.3114	0.8624
2.3128	0.8586
2.3142	0.8564
2.3156	0.8506
2.317	0.8433
2.3184	0.8403
2.3198	0.8373
2.3212	0.8358
2.3226	0.8347
2.324	0.8353
2.3254	0.8386
2.3268	0.8455
2.3282	0.8468
2.3296	0.8467
2.331	0.8456
2.3324	0.8471
2.3338	0.8453
2.3352	0.8454
2.3366	0.8449
2.338	0.847
2.3394	0.8536
2.3408	0.8638
2.3422	0.8718
2.3436	0.8736
2.345	0.8745
2.3464	0.8771
2.3478	0.8753
2.3492	0.8719
2.3506	0.8694
2.352	0.8631
2.3534	0.8595
2.3548	0.8617
2.3562	0.8693
2.3576	0.8695
2.359	0.8704
2.3604	0.8731
2.3618	0.8753
2.3632	0.8736
2.3646	0.8715
2.366	0.8697
2.3674	0.866
2.3688	0.86
2.3702	0.8553
2.3716	0.8536
2.373	0.8425
2.3744	0.8406
2.3758	0.8389
2.3772	0.8397
2.3786	0.8385
2.38	0.8388
2.3814	0.8406
2.3828	0.843
2.3842	0.8358
2.3856	0.8341
2.387	0.8344
2.3884	0.8306
2.3898	0.8261
2.3912	0.8247
2.3926	0.8272
2.394	0.8285
2.3954	0.8282
2.3968	0.844
2.3982	0.8645
2.3996	0.8442
2.401	0.8265
2.4024	0.8308
2.4038	0.8318
2.4052	0.8224
2.4066	0.8173
2.408	0.8298
2.4094	0.8336
2.4108	0.8325
2.4122	0.8382
2.4136	0.8433
2.415	0.8445
2.4164	0.8462
2.4178	0.8494
2.4192	0.8527
2.4206	0.85
2.422	0.8443
2.4234	0.8496
2.4248	0.8415
2.4262	0.8423
2.4276	0.8457
2.429	0.8476
2.4304	0.8507
2.4318	0.8541
2.4332	0.8591
2.4346	0.8632
2.436	0.8624
2.4374	0.8637
2.4388	0.8652
2.4402	0.8659
2.4416	0.8683
2.443	0.868
2.4444	0.8664
2.4458	0.8619
2.4472	0.8557
2.4486	0.852
2.45	0.851
2.4514	0.8537
2.4528	0.8495
2.4542	0.8546
2.4556	0.8597
2.457	0.8443
2.4584	0.8362
2.4598	0.8356
2.4612	0.845
2.4626	0.8441
2.464	0.8404
2.4654	0.8443
2.4668	0.8398
2.4682	0.8352
2.4696	0.8364
2.471	0.8354
2.4724	0.8327
2.4738	0.8287
2.4752	0.8259
2.4766	0.8252
2.478	0.826
2.4794	0.8296
2.4808	0.8293
2.4822	0.8279
2.4836	0.8283
2.485	0.831
2.4864	0.8335
2.4878	0.8329
2.4892	0.8334
2.4906	0.8374
2.492	0.8408
2.4934	0.8463
2.4948	0.8554
2.4962	0.8582
2.4976	0.8611
2.499	0.8592
2.5004	0.8564
2.5018	0.8545
2.5032	0.8467
2.5046	0.8432
2.506	0.8397
2.5074	0.8372
2.5088	0.8389
2.5102	0.8404
2.5116	0.8426
2.513	0.8432
2.5144	0.8419
2.5158	0.8434
2.5172	0.8446
2.5186	0.8463
2.52	0.8495
2.5214	0.8504
2.5228	0.8493
2.5242	0.8503
2.5256	0.8502
2.527	0.8463
2.5284	0.8386
2.5298	0.849
2.5312	0.839
2.5326	0.822
2.534	0.838
2.5354	0.8485
2.5368	0.8403
2.5382	0.8344
2.5396	0.841
2.541	0.8512
2.5424	0.8453
2.5438	0.8501
2.5452	0.86
2.5466	0.8574
2.548	0.8587
2.5494	0.8607
2.5508	0.8578
2.5522	0.855
2.5536	0.8516
2.555	0.8505
2.5564	0.8499
2.5578	0.8513
2.5592	0.8499
2.5606	0.8471
2.562	0.8459
2.5634	0.8465
2.5648	0.8482
2.5662	0.8493
2.5676	0.85
2.569	0.8486
2.5704	0.8443
2.5718	0.8347
2.5732	0.8298
2.5746	0.8217
2.576	0.8179
2.5774	0.821
2.5788	0.8269
2.5802	0.8366
2.5816	0.8458
2.583	0.8505
2.5844	0.8523
2.5858	0.8502
2.5872	0.847
2.5886	0.8451
2.59	0.8406
2.5914	0.8351
2.5928	0.8313
2.5942	0.8299
2.5956	0.838
2.597	0.8412
2.5984	0.845
2.5998	0.8524
2.6012	0.8627
2.6026	0.8557
2.604	0.8518
2.6054	0.8573
2.6068	0.8451
2.6082	0.8252
2.6096	0.8247
2.611	0.8276
2.6124	0.8232
2.6138	0.8233
2.6152	0.8209
2.6166	0.8192
2.618	0.816
2.6194	0.8101
2.6208	0.8217
2.6222	0.8275
2.6236	0.8365
2.625	0.8468
2.6264	0.8499
2.6278	0.8537
2.6292	0.8537
2.6306	0.8538
2.632	0.8516
2.6334	0.8515
2.6348	0.8538
2.6362	0.8545
2.6376	0.8528
2.639	0.8509
2.6404	0.8494
2.6418	0.8448
2.6432	0.846
2.6446	0.8508
2.646	0.8543
2.6474	0.855
2.6488	0.8549
2.6502	0.8527
2.6516	0.8494
2.653	0.8476
2.6544	0.8479
2.6558	0.8498
2.6572	0.8549
2.6586	0.8625
2.66	0.8677
2.6614	0.8697
2.6628	0.8698
2.6642	0.8663
2.6656	0.862
2.667	0.8551
2.6684	0.8504
2.6698	0.8453
2.6712	0.8388
2.6726	0.8396
2.674	0.842
2.6754	0.8454
2.6768	0.8473
2.6782	0.8495
2.6796	0.8536
2.681	0.8563
2.6824	0.8579
2.6838	0.8594
2.6852	0.8539
2.6866	0.8438
2.688	0.8411
2.6894	0.8377
2.6908	0.8251
2.6922	0.8247
2.6936	0.8357
2.695	0.8369
2.6964	0.8381
2.6978	0.8413
2.6992	0.8619
2.7006	0.8606
2.702	0.8432
2.7034	0.8416
2.7048	0.8365
2.7062	0.8422
2.7076	0.8562
2.709	0.8652
2.7104	0.8721
2.7118	0.8742
2.7132	0.8718
2.7146	0.8718
2.716	0.8642
2.7174	0.8584
2.7188	0.8516
2.7202	0.8443
2.7216	0.8439
2.723	0.8435
2.7244	0.8387
2.7258	0.8374
2.7272	0.8382
2.7286	0.8387
2.73	0.8381
2.7314	0.8391
2.7328	0.8428
2.7342	0.8442
2.7356	0.8449
2.737	0.8476
2.7384	0.8434
2.7398	0.8397
2.7412	0.8402
2.7426	0.8394
2.744	0.8363
2.7454	0.8357
2.7468	0.8373
2.7482	0.8379
2.7496	0.8361
2.751	0.8369
2.7524	0.8377
2.7538	0.838
2.7552	0.8388
2.7566	0.8418
2.758	0.8427
2.7594	0.8403
2.7608	0.838
2.7622	0.8355
2.7636	0.8344
2.765	0.8344
2.7664	0.8355
2.7678	0.8406
2.7692	0.8452
2.7706	0.8492
2.772	0.8559
2.7734	0.8602
2.7748	0.8603
2.7762	0.8576
2.7776	0.8578
2.779	0.8577
2.7804	0.8561
2.7818	0.8554
2.7832	0.8557
2.7846	0.8547
2.786	0.8519
2.7874	0.85
2.7888	0.8478
2.7902	0.8395
2.7916	0.8396
2.793	0.8378
2.7944	0.8391
2.7958	0.8469
2.7972	0.8391
2.7986	0.8521
[truncated: 38 more rows]
