# Supplementary material for: Improvement of Peak Integration in Capillary Electrophoresis: Reference Data Set No. 1
Source: Electrophoresis. 2026 Mar 11;47(4):276–94. doi: 10.1002/elps.70077 (PMC13084974; doi:10.1002/elps.70077)
Supplement: Supplementary file 2 — Supporting File 2: elps70077‐sup‐0002‐RawElectropherograms.zip. [file ELPS-47--s002.zip › Raw Electropherograms/com2-type2-sam21-R.csv]

0	0
0.0014	-0.0418
0.0028	-0.0418
0.0042	-0.0418
0.0056	-0.0421
0.007	-0.047
0.0084	-0.006
0.0098	0.0572
0.0112	0.1244
0.0126	0.1689
0.014	0.1989
0.0154	0.2412
0.0168	0.279
0.0182	0.3123
0.0196	0.351
0.021	0.3875
0.0224	0.4188
0.0238	0.4404
0.0252	0.4619
0.0266	0.4838
0.028	0.5045
0.0294	0.5239
0.0308	0.5411
0.0322	0.5582
0.0336	0.5793
0.035	0.5946
0.0364	0.6054
0.0378	0.6148
0.0392	0.623
0.0406	0.6334
0.042	0.6431
0.0434	0.6506
0.0448	0.6592
0.0462	0.667
0.0476	0.6759
0.049	0.6805
0.0504	0.6845
0.0518	0.6897
0.0532	0.694
0.0546	0.697
0.056	0.698
0.0574	0.7019
0.0588	0.7103
0.0602	0.7188
0.0616	0.7258
0.063	0.7316
0.0644	0.7356
0.0658	0.7382
0.0672	0.739
0.0686	0.7389
0.07	0.7325
0.0714	0.7304
0.0728	0.7318
0.0742	0.733
0.0756	0.7319
0.077	0.7315
0.0784	0.733
0.0798	0.7336
0.0812	0.7363
0.0826	0.7415
0.084	0.7433
0.0854	0.7452
0.0868	0.7495
0.0882	0.7532
0.0896	0.754
0.091	0.7517
0.0924	0.7519
0.0938	0.751
0.0952	0.7487
0.0966	0.7436
0.098	0.7424
0.0994	0.7376
0.1008	0.7401
0.1022	0.7422
0.1036	0.7403
0.105	0.7378
0.1064	0.7361
0.1078	0.7327
0.1092	0.7279
0.1106	0.7225
0.112	0.7205
0.1134	0.7245
0.1148	0.7316
0.1162	0.7404
0.1176	0.7423
0.119	0.7429
0.1204	0.7431
0.1218	0.7371
0.1232	0.7289
0.1246	0.7197
0.126	0.7169
0.1274	0.7159
0.1288	0.7181
0.1302	0.7163
0.1316	0.7135
0.133	0.7102
0.1344	0.7109
0.1358	0.7146
0.1372	0.715
0.1386	0.7133
0.14	0.7103
0.1414	0.7084
0.1428	0.7028
0.1442	0.6948
0.1456	0.6819
0.147	0.6718
0.1484	0.6611
0.1498	0.6576
0.1512	0.6535
0.1526	0.6434
0.154	0.6318
0.1554	0.6247
0.1568	0.6162
0.1582	0.6039
0.1596	0.5905
0.161	0.5767
0.1624	0.564
0.1638	0.5548
0.1652	0.5462
0.1666	0.5368
0.168	0.5254
0.1694	0.516
0.1708	0.5055
0.1722	0.4955
0.1736	0.4848
0.175	0.4744
0.1764	0.4641
0.1778	0.4604
0.1792	0.4558
0.1806	0.4483
0.182	0.4406
0.1834	0.4311
0.1848	0.4202
0.1862	0.4114
0.1876	0.4065
0.189	0.4096
0.1904	0.4196
0.1918	0.4268
0.1932	0.4284
0.1946	0.4181
0.196	0.4104
0.1974	0.5077
0.1988	0.8736
0.2002	1.0888
0.2016	1.0035
0.203	0.7449
0.2044	0.672
0.2058	0.6891
0.2072	0.6842
0.2086	0.686
0.21	0.6906
0.2114	0.6966
0.2128	0.6927
0.2142	0.693
0.2156	0.6981
0.217	0.699
0.2184	0.7035
0.2198	0.7082
0.2212	0.7128
0.2226	0.7109
0.224	0.7055
0.2254	0.7016
0.2268	0.7021
0.2282	0.697
0.2296	0.6955
0.231	0.6968
0.2324	0.6968
0.2338	0.6998
0.2352	0.7039
0.2366	0.7049
0.238	0.7049
0.2394	0.7054
0.2408	0.7066
0.2422	0.704
0.2436	0.6992
0.245	0.7044
0.2464	0.7061
0.2478	0.7075
0.2492	0.7111
0.2506	0.7119
0.252	0.7139
0.2534	0.7157
0.2548	0.7143
0.2562	0.7072
0.2576	0.6981
0.259	0.695
0.2604	0.6951
0.2618	0.6903
0.2632	0.6841
0.2646	0.6797
0.266	0.6804
0.2674	0.6849
0.2688	0.6843
0.2702	0.6833
0.2716	0.6811
0.273	0.6828
0.2744	0.6847
0.2758	0.6854
0.2772	0.6818
0.2786	0.6813
0.28	0.6847
0.2814	0.6892
0.2828	0.6895
0.2842	0.6852
0.2856	0.6853
0.287	0.6829
0.2884	0.6782
0.2898	0.6742
0.2912	0.673
0.2926	0.6748
0.294	0.6785
0.2954	0.6782
0.2968	0.6826
0.2982	0.6859
0.2996	0.6906
0.301	0.6934
0.3024	0.6934
0.3038	0.6906
0.3052	0.6864
0.3066	0.6855
0.308	0.6871
0.3094	0.6851
0.3108	0.6814
0.3122	0.6804
0.3136	0.6776
0.315	0.6731
0.3164	0.6702
0.3178	0.6671
0.3192	0.6625
0.3206	0.6631
0.322	0.6677
0.3234	0.6747
0.3248	0.68
0.3262	0.679
0.3276	0.6748
0.329	0.6678
0.3304	0.6621
0.3318	0.6586
0.3332	0.6528
0.3346	0.6499
0.336	0.6504
0.3374	0.6527
0.3388	0.6618
0.3402	0.6677
0.3416	0.673
0.343	0.6799
0.3444	0.6872
0.3458	0.6934
0.3472	0.6934
0.3486	0.6929
0.35	0.6912
0.3514	0.6886
0.3528	0.6875
0.3542	0.6901
0.3556	0.6918
0.357	0.6916
0.3584	0.6945
0.3598	0.6954
0.3612	0.6949
0.3626	0.6948
0.364	0.6944
0.3654	0.6915
0.3668	0.6935
0.3682	0.6948
0.3696	0.7019
0.371	0.6978
0.3724	0.697
0.3738	0.6989
0.3752	0.7021
0.3766	0.7032
0.378	0.7015
0.3794	0.6985
0.3808	0.6963
0.3822	0.6968
0.3836	0.6964
0.385	0.6969
0.3864	0.6947
0.3878	0.6955
0.3892	0.6984
0.3906	0.6969
0.392	0.6936
0.3934	0.6894
0.3948	0.6829
0.3962	0.6814
0.3976	0.6778
0.399	0.6746
0.4004	0.6719
0.4018	0.6725
0.4032	0.6751
0.4046	0.6752
0.406	0.674
0.4074	0.6729
0.4088	0.6716
0.4102	0.6744
0.4116	0.6764
0.413	0.6766
0.4144	0.6796
0.4158	0.6827
0.4172	0.692
0.4186	0.6962
0.42	0.6967
0.4214	0.6945
0.4228	0.6896
0.4242	0.6859
0.4256	0.6803
0.427	0.6752
0.4284	0.6724
0.4298	0.6698
0.4312	0.671
0.4326	0.674
0.434	0.6744
0.4354	0.678
0.4368	0.6779
0.4382	0.6771
0.4396	0.6784
0.441	0.6793
0.4424	0.6798
0.4438	0.6802
0.4452	0.6883
0.4466	0.6879
0.448	0.6902
0.4494	0.6948
0.4508	0.6967
0.4522	0.6999
0.4536	0.7077
0.455	0.7164
0.4564	0.6531
0.4578	0.3267
0.4592	-0.3694
0.4606	-1.2116
0.462	-1.7757
0.4634	-1.9608
0.4648	-1.9528
0.4662	-1.9444
0.4676	-1.9555
0.469	-1.9717
0.4704	-1.9657
0.4718	-1.9472
0.4732	-1.9404
0.4746	-1.9434
0.476	-1.9482
0.4774	-1.9539
0.4788	-1.9593
0.4802	-1.964
0.4816	-1.965
0.483	-1.9629
0.4844	-1.9624
0.4858	-1.9615
0.4872	-1.9534
0.4886	-1.9482
0.49	-1.9454
0.4914	-1.9454
0.4928	-1.944
0.4942	-1.9436
0.4956	-1.9471
0.497	-1.9495
0.4984	-1.9547
0.4998	-1.9622
0.5012	-1.9657
0.5026	-1.967
0.504	-1.9672
0.5054	-1.9579
0.5068	-1.9406
0.5082	-1.919
0.5096	-1.8872
0.511	-1.8442
0.5124	-1.791
0.5138	-1.7318
0.5152	-1.668
0.5166	-1.6012
0.518	-1.5337
0.5194	-1.457
0.5208	-1.3753
0.5222	-1.3
0.5236	-1.2254
0.525	-1.1443
0.5264	-1.0617
0.5278	-0.9793
0.5292	-0.8959
0.5306	-0.8152
0.532	-0.7276
0.5334	-0.6503
0.5348	-0.566
0.5362	-0.4814
0.5376	-0.3986
0.539	-0.3091
0.5404	-0.2172
0.5418	-0.1288
0.5432	-0.0365
0.5446	0.0552
0.546	0.1474
0.5474	0.241
0.5488	0.3328
0.5502	0.4231
0.5516	0.5147
0.553	0.6105
0.5544	0.7092
0.5558	0.8046
0.5572	0.8965
0.5586	0.9941
0.56	1.0927
0.5614	1.1933
0.5628	1.2996
0.5642	1.3956
0.5656	1.4929
0.567	1.5937
0.5684	1.6949
0.5698	1.7924
0.5712	1.8857
0.5726	1.9806
0.574	2.0727
0.5754	2.1539
0.5768	2.225
0.5782	2.2851
0.5796	2.3348
0.581	2.3801
0.5824	2.4171
0.5838	2.4409
0.5852	2.4592
0.5866	2.4754
0.588	2.4884
0.5894	2.495
0.5908	2.4984
0.5922	2.4943
0.5936	2.4849
0.595	2.4796
0.5964	2.4793
0.5978	2.4784
0.5992	2.4808
0.6006	2.4946
0.602	2.5108
0.6034	2.5169
0.6048	2.5221
0.6062	2.5227
0.6076	2.5269
0.609	2.534
0.6104	2.5525
0.6118	2.5689
0.6132	2.5899
0.6146	2.6176
0.616	2.6466
0.6174	2.6793
0.6188	2.7085
0.6202	2.7366
0.6216	2.7648
0.623	2.7874
0.6244	2.805
0.6258	2.8191
0.6272	2.8285
0.6286	2.8402
0.63	2.8541
0.6314	2.8718
0.6328	2.9016
0.6342	2.9208
0.6356	2.9389
0.637	2.9699
0.6384	3.0122
0.6398	3.0661
0.6412	3.1197
0.6426	3.1507
0.644	3.0654
0.6454	2.7515
0.6468	2.1776
0.6482	1.5117
0.6496	1.0274
0.651	0.8279
0.6524	0.8111
0.6538	0.8105
0.6552	0.8004
0.6566	0.7873
0.658	0.7906
0.6594	0.7964
0.6608	0.8062
0.6622	0.8096
0.6636	0.8118
0.665	0.8129
0.6664	0.8111
0.6678	0.8106
0.6692	0.8136
0.6706	0.8181
0.672	0.8216
0.6734	0.8228
0.6748	0.8227
0.6762	0.8218
0.6776	0.8166
0.679	0.8085
0.6804	0.8028
0.6818	0.7993
0.6832	0.7975
0.6846	0.7984
0.686	0.7959
0.6874	0.7963
0.6888	0.7959
0.6902	0.7996
0.6916	0.8045
0.693	0.8075
0.6944	0.8127
0.6958	0.8177
0.6972	0.8198
0.6986	0.8198
0.7	0.8151
0.7014	0.8125
0.7028	0.8132
0.7042	0.8124
0.7056	0.8111
0.707	0.8137
0.7084	0.8118
0.7098	0.8091
0.7112	0.8039
0.7126	0.7998
0.714	0.7946
0.7154	0.7868
0.7168	0.7805
0.7182	0.778
0.7196	0.7763
0.721	0.7769
0.7224	0.7807
0.7238	0.7811
0.7252	0.7811
0.7266	0.7821
0.728	0.7766
0.7294	0.7705
0.7308	0.7636
0.7322	0.7646
0.7336	0.769
0.735	0.7735
0.7364	0.7772
0.7378	0.7817
0.7392	0.7852
0.7406	0.7875
0.742	0.7818
0.7434	0.7731
0.7448	0.7683
0.7462	0.7667
0.7476	0.7662
0.749	0.764
0.7504	0.7661
0.7518	0.7708
0.7532	0.7747
0.7546	0.7784
0.756	0.7809
0.7574	0.7794
0.7588	0.7804
0.7602	0.7804
0.7616	0.7784
0.763	0.7731
0.7644	0.7734
0.7658	0.7764
0.7672	0.7762
0.7686	0.7738
0.77	0.7736
0.7714	0.7758
0.7728	0.78
0.7742	0.7941
0.7756	0.8107
0.777	0.826
0.7784	0.8458
0.7798	0.868
0.7812	0.8866
0.7826	0.9027
0.784	0.9126
0.7854	0.9254
0.7868	0.9353
0.7882	0.9472
0.7896	0.9573
0.791	0.968
0.7924	0.9817
0.7938	0.9976
0.7952	1.0173
0.7966	1.0382
0.798	1.0576
0.7994	1.075
0.8008	1.0927
0.8022	1.1112
0.8036	1.1257
0.805	1.1388
0.8064	1.1593
0.8078	1.1791
0.8092	1.1923
0.8106	1.1954
0.812	1.2225
0.8134	1.2558
0.8148	1.2669
0.8162	1.2233
0.8176	1.1166
0.819	0.9926
0.8204	0.9028
0.8218	0.8582
0.8232	0.8427
0.8246	0.8285
0.826	0.8219
0.8274	0.8174
0.8288	0.8084
0.8302	0.8028
0.8316	0.7949
0.833	0.791
0.8344	0.7867
0.8358	0.7803
0.8372	0.7724
0.8386	0.7662
0.84	0.764
0.8414	0.7621
0.8428	0.7579
0.8442	0.7557
0.8456	0.7562
0.847	0.7565
0.8484	0.758
0.8498	0.7596
0.8512	0.7597
0.8526	0.7588
0.854	0.7613
0.8554	0.7671
0.8568	0.7681
0.8582	0.7733
0.8596	0.7746
0.861	0.7747
0.8624	0.7751
0.8638	0.7763
0.8652	0.778
0.8666	0.7811
0.868	0.7834
0.8694	0.7841
0.8708	0.7875
0.8722	0.7838
0.8736	0.7818
0.875	0.7781
0.8764	0.7746
0.8778	0.767
0.8792	0.7583
0.8806	0.7541
0.882	0.7509
0.8834	0.7443
0.8848	0.7524
0.8862	0.757
0.8876	0.7572
0.889	0.7617
0.8904	0.7655
0.8918	0.7661
0.8932	0.7666
0.8946	0.7684
0.896	0.7742
0.8974	0.777
0.8988	0.7754
0.9002	0.777
0.9016	0.7775
0.903	0.7774
0.9044	0.7801
0.9058	0.7847
0.9072	0.79
0.9086	0.7936
0.91	0.8017
0.9114	0.8123
0.9128	0.8243
0.9142	0.8376
0.9156	0.8489
0.917	0.8553
0.9184	0.8572
0.9198	0.8573
0.9212	0.8546
0.9226	0.8444
0.924	0.8342
0.9254	0.8207
0.9268	0.8081
0.9282	0.7936
0.9296	0.7814
0.931	0.775
0.9324	0.7692
0.9338	0.7659
0.9352	0.7683
0.9366	0.7709
0.938	0.7733
0.9394	0.7753
0.9408	0.7767
0.9422	0.7787
0.9436	0.7789
0.945	0.7827
0.9464	0.7873
0.9478	0.791
0.9492	0.7922
0.9506	0.7955
0.952	0.7969
0.9534	0.798
0.9548	0.8046
0.9562	0.8047
0.9576	0.8105
0.959	0.8166
0.9604	0.8132
0.9618	0.8136
0.9632	0.8131
0.9646	0.8085
0.966	0.805
0.9674	0.799
0.9688	0.8013
0.9702	0.7915
0.9716	0.8091
0.973	0.8638
0.9744	0.9876
0.9758	1.217
0.9772	1.6094
0.9786	2.169
0.98	2.9083
0.9814	3.8156
0.9828	4.8586
0.9842	5.9692
0.9856	7.1032
0.987	8.253
0.9884	9.3995
0.9898	10.5071
0.9912	11.5706
0.9926	12.6093
0.994	13.6086
0.9954	14.5511
0.9968	15.4302
0.9982	16.2074
0.9996	16.6214
1.001	16.2575
1.0024	14.8295
1.0038	12.4238
1.0052	9.3766
1.0066	6.2591
1.008	3.7708
1.0094	2.3213
1.0108	1.7694
1.0122	1.6497
1.0136	1.6037
1.015	1.5182
1.0164	1.3806
1.0178	1.221
1.0192	1.0887
1.0206	1.0003
1.022	0.9477
1.0234	0.8955
1.0248	0.8578
1.0262	0.8387
1.0276	0.8206
1.029	0.8125
1.0304	0.8097
1.0318	0.8066
1.0332	0.8062
1.0346	0.8046
1.036	0.8022
1.0374	0.7992
1.0388	0.7943
1.0402	0.7929
1.0416	0.7936
1.043	0.7978
1.0444	0.805
1.0458	0.8097
1.0472	0.8125
1.0486	0.8144
1.05	0.8113
1.0514	0.8101
1.0528	0.8047
1.0542	0.8008
1.0556	0.7962
1.057	0.7925
1.0584	0.7927
1.0598	0.7949
1.0612	0.798
1.0626	0.8009
1.064	0.8016
1.0654	0.8035
1.0668	0.8059
1.0682	0.8034
1.0696	0.8013
1.071	0.7984
1.0724	0.7951
1.0738	0.7972
1.0752	0.7979
1.0766	0.7971
1.078	0.7986
1.0794	0.8018
1.0808	0.8068
1.0822	0.8083
1.0836	0.8104
1.085	0.8152
1.0864	0.821
1.0878	0.8295
1.0892	0.8388
1.0906	0.8471
1.092	0.8571
1.0934	0.8762
1.0948	0.8967
1.0962	0.916
1.0976	0.928
1.099	0.9406
1.1004	0.9477
1.1018	0.9519
1.1032	0.9545
1.1046	0.9484
1.106	0.9376
1.1074	0.9264
1.1088	0.9147
1.1102	0.9002
1.1116	0.8842
1.113	0.8723
1.1144	0.8624
1.1158	0.8499
1.1172	0.8414
1.1186	0.8376
1.12	0.8301
1.1214	0.8302
1.1228	0.8274
1.1242	0.8259
1.1256	0.8229
1.127	0.8247
1.1284	0.8315
1.1298	0.8387
1.1312	0.8453
1.1326	0.8537
1.134	0.8614
1.1354	0.8698
1.1368	0.8803
1.1382	0.8867
1.1396	0.8938
1.141	0.8981
1.1424	0.9005
1.1438	0.9044
1.1452	0.9063
1.1466	0.905
1.148	0.903
1.1494	0.8972
1.1508	0.8923
1.1522	0.8869
1.1536	0.881
1.155	0.8744
1.1564	0.8634
1.1578	0.8541
1.1592	0.8502
1.1606	0.8491
1.162	0.8502
1.1634	0.8476
1.1648	0.8449
1.1662	0.8486
1.1676	0.8502
1.169	0.8488
1.1704	0.8481
1.1718	0.8487
1.1732	0.8585
1.1746	0.8674
1.176	0.8705
1.1774	0.8674
1.1788	0.8627
1.1802	0.8587
1.1816	0.8504
1.183	0.8407
1.1844	0.8351
1.1858	0.8311
1.1872	0.8292
1.1886	0.829
1.19	0.825
1.1914	0.8146
1.1928	0.8091
1.1942	0.8041
1.1956	0.7983
1.197	0.7974
1.1984	0.8022
1.1998	0.8097
1.2012	0.8179
1.2026	0.8226
1.204	0.8249
1.2054	0.8221
1.2068	0.817
1.2082	0.8131
1.2096	0.8079
1.211	0.8062
1.2124	0.8094
1.2138	0.8123
1.2152	0.8211
1.2166	0.829
1.218	0.8364
1.2194	0.8461
1.2208	0.8553
1.2222	0.8622
1.2236	0.8657
1.225	0.8729
1.2264	0.8809
1.2278	0.8858
1.2292	0.8935
1.2306	0.9015
1.232	0.9074
1.2334	0.915
1.2348	0.9242
1.2362	0.9321
1.2376	0.936
1.239	0.942
1.2404	0.9476
1.2418	0.9507
1.2432	0.9575
1.2446	0.9632
1.246	0.9661
1.2474	0.9679
1.2488	0.9697
1.2502	0.9743
1.2516	0.9776
1.253	0.9819
1.2544	0.9871
1.2558	0.9914
1.2572	0.9962
1.2586	1.0005
1.26	1.0035
1.2614	1.0058
1.2628	1.0006
1.2642	0.991
1.2656	0.981
1.267	0.9699
1.2684	0.9569
1.2698	0.9411
1.2712	0.9253
1.2726	0.9141
1.274	0.9053
1.2754	0.899
1.2768	0.894
1.2782	0.8868
1.2796	0.8796
1.281	0.8762
1.2824	0.8747
1.2838	0.8743
1.2852	0.8792
1.2866	0.8883
1.288	0.8999
1.2894	0.9113
1.2908	0.9275
1.2922	0.9484
1.2936	0.9659
1.295	0.9859
1.2964	1.0111
1.2978	1.0391
1.2992	1.0673
1.3006	1.0918
1.302	1.1128
1.3034	1.1309
1.3048	1.1452
1.3062	1.1573
1.3076	1.1669
1.309	1.17
1.3104	1.1681
1.3118	1.1602
1.3132	1.1466
1.3146	1.1298
1.316	1.1096
1.3174	1.0874
1.3188	1.0637
1.3202	1.0391
1.3216	1.0163
1.323	1.0003
1.3244	0.9867
1.3258	0.9726
1.3272	0.9592
1.3286	0.9481
1.33	0.9415
1.3314	0.9398
1.3328	0.9379
1.3342	0.9324
1.3356	0.9243
1.337	0.9201
1.3384	0.9223
1.3398	0.9225
1.3412	0.9201
1.3426	0.9156
1.344	0.9128
1.3454	0.9166
1.3468	0.9195
1.3482	0.9196
1.3496	0.919
1.351	0.9198
1.3524	0.9219
1.3538	0.9241
1.3552	0.9259
1.3566	0.9274
1.358	0.9279
1.3594	0.925
1.3608	0.9233
1.3622	0.9201
1.3636	0.9183
1.365	0.9177
1.3664	0.9118
1.3678	0.9067
1.3692	0.9033
1.3706	0.9042
1.372	0.908
1.3734	0.9115
1.3748	0.9143
1.3762	0.9165
1.3776	0.9199
1.379	0.9231
1.3804	0.9199
1.3818	0.9117
1.3832	0.9058
1.3846	0.9018
1.386	0.9018
1.3874	0.8981
1.3888	0.897
1.3902	0.8983
1.3916	0.9098
1.393	0.9189
1.3944	0.9263
1.3958	0.9381
1.3972	0.9495
1.3986	0.9546
1.4	0.9687
1.4014	0.9878
1.4028	1.0005
1.4042	1.0131
1.4056	1.0248
1.407	1.0287
1.4084	1.0258
1.4098	1.0278
1.4112	1.0263
1.4126	1.0211
1.414	1.0138
1.4154	1.0059
1.4168	1.0039
1.4182	1.0024
1.4196	1.0012
1.421	0.9976
1.4224	0.995
1.4238	1.0012
1.4252	1.0054
1.4266	1.0043
1.428	1.005
1.4294	1.0049
1.4308	1.0049
1.4322	1.0032
1.4336	1.0008
1.435	0.9926
1.4364	0.9864
1.4378	0.974
1.4392	0.9648
1.4406	0.9483
1.442	0.9326
1.4434	0.9163
1.4448	0.9009
1.4462	0.8868
1.4476	0.8758
1.449	0.8648
1.4504	0.8564
1.4518	0.8504
1.4532	0.8439
1.4546	0.8444
1.456	0.8495
1.4574	0.8582
1.4588	0.8676
1.4602	0.8817
1.4616	0.8936
1.463	0.9016
1.4644	0.9061
1.4658	0.9038
1.4672	0.9014
1.4686	0.8969
1.47	0.8965
1.4714	0.8993
1.4728	0.9005
1.4742	0.9027
1.4756	0.9073
1.477	0.9134
1.4784	0.921
1.4798	0.9245
1.4812	0.9252
1.4826	0.9283
1.484	0.9274
1.4854	0.9305
1.4868	0.93
1.4882	0.9278
1.4896	0.9303
1.491	0.9307
1.4924	0.9321
1.4938	0.9308
1.4952	0.9268
1.4966	0.9217
1.498	0.9175
1.4994	0.9147
1.5008	0.9138
1.5022	0.9166
1.5036	0.9211
1.505	0.9234
1.5064	0.9196
1.5078	0.9144
1.5092	0.9097
1.5106	0.9018
1.512	0.8913
1.5134	0.8842
1.5148	0.8793
1.5162	0.8786
1.5176	0.88
1.519	0.8792
1.5204	0.8801
1.5218	0.8797
1.5232	0.878
1.5246	0.877
1.526	0.8736
1.5274	0.869
1.5288	0.8649
1.5302	0.8579
1.5316	0.8426
1.533	0.8314
1.5344	0.8267
1.5358	0.8276
1.5372	0.8253
1.5386	0.8244
1.54	0.8291
1.5414	0.8321
1.5428	0.8347
1.5442	0.8366
1.5456	0.8326
1.547	0.8288
1.5484	0.8319
1.5498	0.8362
1.5512	0.8387
1.5526	0.8428
1.554	0.8458
1.5554	0.8468
1.5568	0.8472
1.5582	0.849
1.5596	0.8488
1.561	0.8493
1.5624	0.8478
1.5638	0.8453
1.5652	0.8436
1.5666	0.8461
1.568	0.8435
1.5694	0.8357
1.5708	0.834
1.5722	0.8361
1.5736	0.8361
1.575	0.8408
1.5764	0.8509
1.5778	0.8602
1.5792	0.8749
1.5806	0.8899
1.582	0.8999
1.5834	0.9028
1.5848	0.9104
1.5862	0.9224
1.5876	0.9289
1.589	0.9341
1.5904	0.9396
1.5918	0.9421
1.5932	0.9451
1.5946	0.9469
1.596	0.9472
1.5974	0.9456
1.5988	0.9414
1.6002	0.9377
1.6016	0.9317
1.603	0.9235
1.6044	0.9157
1.6058	0.9066
1.6072	0.9029
1.6086	0.9045
1.61	0.9081
1.6114	0.9132
1.6128	0.9151
1.6142	0.918
1.6156	0.9203
1.617	0.9175
1.6184	0.9286
1.6198	0.949
1.6212	0.9678
1.6226	0.9973
1.624	1.0579
1.6254	1.1651
1.6268	1.3312
1.6282	1.6089
1.6296	2.1117
1.631	3.0255
1.6324	4.4759
1.6338	6.4422
1.6352	8.8091
1.6366	11.4407
1.638	14.2857
1.6394	17.2353
1.6408	20.1405
1.6422	22.7338
1.6436	24.7084
1.645	25.8783
1.6464	26.2291
1.6478	25.884
1.6492	24.9968
1.6506	23.6952
1.652	22.1406
1.6534	20.4287
1.6548	18.6139
1.6562	16.7588
1.6576	14.9287
1.659	13.2195
1.6604	11.6656
1.6618	10.2491
1.6632	8.9461
1.6646	7.7756
1.666	6.7381
1.6674	5.8223
1.6688	5.0257
1.6702	4.3444
1.6716	3.7669
1.673	3.2821
1.6744	2.8831
1.6758	2.5587
1.6772	2.2957
1.6786	2.0806
1.68	1.9019
1.6814	1.7624
1.6828	1.6434
1.6842	1.5435
1.6856	1.4606
1.687	1.3988
1.6884	1.3532
1.6898	1.3198
1.6912	1.3003
1.6926	1.2896
1.694	1.284
1.6954	1.2863
1.6968	1.2958
1.6982	1.3108
1.6996	1.3379
1.701	1.38
1.7024	1.4384
1.7038	1.5052
1.7052	1.5783
1.7066	1.6562
1.708	1.736
1.7094	1.822
1.7108	1.9059
1.7122	1.9889
1.7136	2.0727
1.715	2.1499
1.7164	2.2171
1.7178	2.2706
1.7192	2.3052
1.7206	2.3197
1.722	2.3128
1.7234	2.2874
1.7248	2.2473
1.7262	2.1879
1.7276	2.1199
1.729	2.0467
1.7304	1.9658
1.7318	1.8846
1.7332	1.803
1.7346	1.7275
1.736	1.6553
1.7374	1.5879
1.7388	1.5227
1.7402	1.4622
1.7416	1.4094
1.743	1.3635
1.7444	1.3217
1.7458	1.2825
1.7472	1.2464
1.7486	1.2128
1.75	1.1855
1.7514	1.1582
1.7528	1.1324
1.7542	1.1084
1.7556	1.089
1.757	1.0682
1.7584	1.0506
1.7598	1.0341
1.7612	1.0149
1.7626	0.9965
1.764	0.9815
1.7654	0.9653
1.7668	0.9515
1.7682	0.9426
1.7696	0.9326
1.771	0.9234
1.7724	0.9212
1.7738	0.9236
1.7752	0.9225
1.7766	0.9234
1.778	0.9301
1.7794	0.9228
1.7808	0.9151
1.7822	0.9283
1.7836	0.9377
1.785	0.9382
1.7864	0.931
1.7878	0.926
1.7892	0.9364
1.7906	0.9578
1.792	0.9719
1.7934	0.9864
1.7948	1.0225
1.7962	1.0686
1.7976	1.1242
1.799	1.1933
1.8004	1.277
1.8018	1.3688
1.8032	1.4637
1.8046	1.5591
1.806	1.6493
1.8074	1.7298
1.8088	1.8013
1.8102	1.8624
1.8116	1.9035
1.813	1.9255
1.8144	1.9287
1.8158	1.9139
1.8172	1.8824
1.8186	1.8334
1.82	1.771
1.8214	1.6966
1.8228	1.6146
1.8242	1.5376
1.8256	1.4638
1.827	1.3901
1.8284	1.3248
1.8298	1.2665
1.8312	1.2166
1.8326	1.1757
1.834	1.1396
1.8354	1.1093
1.8368	1.084
1.8382	1.0648
1.8396	1.0483
1.841	1.0272
1.8424	1.0042
1.8438	0.9856
1.8452	0.9712
1.8466	0.963
1.848	0.9547
1.8494	0.9443
1.8508	0.9374
1.8522	0.9283
1.8536	0.9203
1.855	0.9116
1.8564	0.9052
1.8578	0.9028
1.8592	0.9033
1.8606	0.9098
1.862	0.9129
1.8634	0.91
1.8648	0.907
1.8662	0.9038
1.8676	0.9003
1.869	0.9008
1.8704	0.9032
1.8718	0.9081
1.8732	0.9091
1.8746	0.9117
1.876	0.9134
1.8774	0.9124
1.8788	0.9108
1.8802	0.9084
1.8816	0.9054
1.883	0.9055
1.8844	0.9036
1.8858	0.9035
1.8872	0.9037
1.8886	0.9041
1.89	0.9053
1.8914	0.9049
1.8928	0.9053
1.8942	0.9042
1.8956	0.9025
1.897	0.9018
1.8984	0.8997
1.8998	0.8958
1.9012	0.8937
1.9026	0.8969
1.904	0.9017
1.9054	0.9052
1.9068	0.905
1.9082	0.9046
1.9096	0.9091
1.911	0.9151
1.9124	0.9198
1.9138	0.9224
1.9152	0.9222
1.9166	0.9223
1.918	0.925
1.9194	0.9245
1.9208	0.9164
1.9222	0.9063
1.9236	0.8973
1.925	0.8919
1.9264	0.894
1.9278	0.8995
1.9292	0.9016
1.9306	0.9039
1.932	0.9061
1.9334	0.9114
1.9348	0.9104
1.9362	0.9058
1.9376	0.9005
1.939	0.8915
1.9404	0.8843
1.9418	0.8806
1.9432	0.8768
1.9446	0.8765
1.946	0.88
1.9474	0.8876
1.9488	0.8963
1.9502	0.9008
1.9516	0.9063
1.953	0.9061
1.9544	0.9007
1.9558	0.8924
1.9572	0.8833
1.9586	0.8775
1.96	0.8752
1.9614	0.8762
1.9628	0.8792
1.9642	0.8805
1.9656	0.8786
1.967	0.8737
1.9684	0.8672
1.9698	0.8617
1.9712	0.8571
1.9726	0.8561
1.974	0.8566
1.9754	0.8605
1.9768	0.8681
1.9782	0.8716
1.9796	0.8778
1.981	0.8775
1.9824	0.8743
1.9838	0.8784
1.9852	0.8741
1.9866	0.8687
1.988	0.871
1.9894	0.8681
1.9908	0.8703
1.9922	0.8674
1.9936	0.8649
1.995	0.8668
1.9964	0.8558
1.9978	0.8567
1.9992	0.8594
2.0006	0.8591
2.002	0.8644
2.0034	0.8662
2.0048	0.8752
2.0062	0.8846
2.0076	0.8862
2.009	0.8844
2.0104	0.8797
2.0118	0.8732
2.0132	0.8704
2.0146	0.8669
2.016	0.8604
2.0174	0.8593
2.0188	0.8599
2.0202	0.8645
2.0216	0.8634
2.023	0.8592
2.0244	0.8601
2.0258	0.8669
2.0272	0.8646
2.0286	0.8758
2.03	0.8969
2.0314	0.9083
2.0328	0.8878
2.0342	0.8555
2.0356	0.8487
2.037	0.855
2.0384	0.8509
2.0398	0.8566
2.0412	0.8672
2.0426	0.8751
2.044	0.875
2.0454	0.8728
2.0468	0.8691
2.0482	0.8671
2.0496	0.8693
2.051	0.8692
2.0524	0.8657
2.0538	0.866
2.0552	0.8689
2.0566	0.8718
2.058	0.8729
2.0594	0.8726
2.0608	0.8758
2.0622	0.8832
2.0636	0.8913
2.065	0.8997
2.0664	0.9031
2.0678	0.9035
2.0692	0.9069
2.0706	0.9072
2.072	0.9073
2.0734	0.9077
2.0748	0.9105
2.0762	0.9194
2.0776	0.9273
2.079	0.9327
2.0804	0.9375
2.0818	0.9396
2.0832	0.9438
2.0846	0.9517
2.086	0.9574
2.0874	0.9605
2.0888	0.9633
2.0902	0.968
2.0916	0.977
2.093	0.9799
2.0944	0.9817
2.0958	0.9881
2.0972	0.9939
2.0986	1.0036
2.1	1.0114
2.1014	1.0127
2.1028	1.0159
2.1042	1.0171
2.1056	1.0153
2.107	1.0127
2.1084	1.0119
2.1098	1.0162
2.1112	1.0229
2.1126	1.0261
2.114	1.0269
2.1154	1.0268
2.1168	1.028
2.1182	1.0284
2.1196	1.024
2.121	1.0148
2.1224	1.01
2.1238	1.0022
2.1252	0.9974
2.1266	0.9955
2.128	0.9925
2.1294	0.9925
2.1308	0.997
2.1322	1.001
2.1336	1.0047
2.135	1.0073
2.1364	1.0042
2.1378	1.001
2.1392	0.9938
2.1406	0.9877
2.142	0.9842
2.1434	0.9844
2.1448	0.985
2.1462	0.9841
2.1476	0.9838
2.149	0.9854
2.1504	0.9827
2.1518	0.9825
2.1532	0.983
2.1546	0.9825
2.156	0.9829
2.1574	0.9831
2.1588	0.9841
2.1602	0.9863
2.1616	0.985
2.163	0.9836
2.1644	0.9848
2.1658	0.9861
2.1672	0.9869
2.1686	0.9871
2.17	0.9852
2.1714	0.9847
2.1728	0.9797
2.1742	0.9798
2.1756	0.977
2.177	0.9671
2.1784	0.9601
2.1798	0.9593
2.1812	0.9597
2.1826	0.9604
2.184	0.9626
2.1854	0.965
2.1868	0.9652
2.1882	0.9619
2.1896	0.9614
2.191	0.9588
2.1924	0.9509
2.1938	0.9472
2.1952	0.9491
2.1966	0.9513
2.198	0.9529
2.1994	0.9564
2.2008	0.9533
2.2022	0.9486
2.2036	0.9467
2.205	0.9467
2.2064	0.9477
2.2078	0.9471
2.2092	0.9462
2.2106	0.9485
2.212	0.9522
2.2134	0.9513
2.2148	0.9481
2.2162	0.944
2.2176	0.9389
2.219	0.9332
2.2204	0.9325
2.2218	0.9325
2.2232	0.9331
2.2246	0.937
2.226	0.9466
2.2274	0.9513
2.2288	0.9502
2.2302	0.9486
2.2316	0.9445
2.233	0.9352
2.2344	0.9225
2.2358	0.9087
2.2372	0.8967
2.2386	0.891
2.24	0.8908
2.2414	0.8897
2.2428	0.8895
2.2442	0.8918
2.2456	0.8955
2.247	0.8991
2.2484	0.902
2.2498	0.9011
2.2512	0.8971
2.2526	0.8952
2.254	0.896
2.2554	0.8943
2.2568	0.8914
2.2582	0.8908
2.2596	0.8869
2.261	0.8845
2.2624	0.8862
2.2638	0.8889
2.2652	0.8882
2.2666	0.889
2.268	0.8931
2.2694	0.8936
2.2708	0.8935
2.2722	0.8919
2.2736	0.8868
2.275	0.8846
2.2764	0.8854
2.2778	0.8859
2.2792	0.8859
2.2806	0.8862
2.282	0.886
2.2834	0.8814
2.2848	0.8734
2.2862	0.8694
2.2876	0.8673
2.289	0.8664
2.2904	0.8694
2.2918	0.875
2.2932	0.8798
2.2946	0.8808
2.296	0.8813
2.2974	0.8772
2.2988	0.8715
2.3002	0.8671
2.3016	0.8675
2.303	0.869
2.3044	0.8684
2.3058	0.8707
2.3072	0.8746
2.3086	0.876
2.31	0.8794
2.3114	0.881
2.3128	0.8788
2.3142	0.8774
2.3156	0.8725
2.317	0.8676
2.3184	0.8622
2.3198	0.8597
2.3212	0.856
2.3226	0.8538
2.324	0.8549
2.3254	0.8559
2.3268	0.8577
2.3282	0.8606
2.3296	0.8612
2.331	0.8584
2.3324	0.8555
2.3338	0.8576
2.3352	0.8602
2.3366	0.8617
2.338	0.8603
2.3394	0.8546
2.3408	0.8529
2.3422	0.8528
2.3436	0.8557
2.345	0.8589
2.3464	0.8604
2.3478	0.8641
2.3492	0.8711
2.3506	0.878
2.352	0.8814
2.3534	0.8814
2.3548	0.8823
2.3562	0.8844
2.3576	0.8837
2.359	0.8847
2.3604	0.8788
2.3618	0.8707
2.3632	0.8663
2.3646	0.863
2.366	0.861
2.3674	0.8618
2.3688	0.8649
2.3702	0.8711
2.3716	0.8755
2.373	0.8782
2.3744	0.8769
2.3758	0.8715
2.3772	0.8686
2.3786	0.8681
2.38	0.8677
2.3814	0.873
2.3828	0.8758
2.3842	0.8818
2.3856	0.8936
2.387	0.8906
2.3884	0.8892
2.3898	0.8882
2.3912	0.8699
2.3926	0.855
2.394	0.8418
2.3954	0.8562
2.3968	0.8689
2.3982	0.8722
2.3996	0.8748
2.401	0.8698
2.4024	0.8596
2.4038	0.8532
2.4052	0.8464
2.4066	0.8419
2.408	0.8391
2.4094	0.8402
2.4108	0.8489
2.4122	0.8612
2.4136	0.8681
2.415	0.8704
2.4164	0.8684
2.4178	0.8657
2.4192	0.866
2.4206	0.8632
2.422	0.8587
2.4234	0.8578
2.4248	0.8604
2.4262	0.8641
2.4276	0.8656
2.429	0.8613
2.4304	0.8547
2.4318	0.851
2.4332	0.8464
2.4346	0.8519
2.436	0.8487
2.4374	0.8512
2.4388	0.8589
2.4402	0.8504
2.4416	0.8392
2.443	0.8298
2.4444	0.837
2.4458	0.8494
2.4472	0.8531
2.4486	0.8503
2.45	0.8496
2.4514	0.8535
2.4528	0.8549
2.4542	0.854
2.4556	0.8598
2.457	0.8694
2.4584	0.8609
2.4598	0.8484
2.4612	0.8457
2.4626	0.8559
2.464	0.8346
2.4654	0.8068
2.4668	0.8195
2.4682	0.852
2.4696	0.8713
2.471	0.878
2.4724	0.8827
2.4738	0.883
2.4752	0.878
2.4766	0.8742
2.478	0.8737
2.4794	0.8751
2.4808	0.8741
2.4822	0.8708
2.4836	0.87
2.485	0.8701
2.4864	0.8691
2.4878	0.8669
2.4892	0.8612
2.4906	0.855
2.492	0.8565
2.4934	0.8579
2.4948	0.848
2.4962	0.8478
2.4976	0.8551
2.499	0.8502
2.5004	0.8387
2.5018	0.8375
2.5032	0.857
2.5046	0.8679
2.506	0.8608
2.5074	0.8524
2.5088	0.8444
2.5102	0.8462
2.5116	0.8326
2.513	0.8265
2.5144	0.8306
2.5158	0.8385
2.5172	0.8233
2.5186	0.8128
2.52	0.8315
2.5214	0.8477
2.5228	0.8376
2.5242	0.8253
2.5256	0.832
2.527	0.8394
2.5284	0.8346
2.5298	0.8374
2.5312	0.8412
2.5326	0.8404
2.534	0.8373
2.5354	0.836
2.5368	0.8339
2.5382	0.8362
2.5396	0.8378
2.541	0.8408
2.5424	0.8474
2.5438	0.8505
2.5452	0.8494
2.5466	0.8471
2.548	0.8423
2.5494	0.8338
2.5508	0.8266
2.5522	0.8278
2.5536	0.8305
2.555	0.8324
2.5564	0.835
2.5578	0.8306
2.5592	0.8264
2.5606	0.8274
2.562	0.8281
2.5634	0.8318
2.5648	0.8463
2.5662	0.8443
2.5676	0.839
2.569	0.8382
2.5704	0.8351
2.5718	0.8347
2.5732	0.8431
2.5746	0.8557
2.576	0.8645
2.5774	0.8639
2.5788	0.858
2.5802	0.8545
2.5816	0.8641
2.583	0.8653
2.5844	0.8557
2.5858	0.8453
2.5872	0.8384
2.5886	0.8297
2.59	0.83
2.5914	0.8307
2.5928	0.832
2.5942	0.8377
2.5956	0.8411
2.597	0.8427
2.5984	0.847
2.5998	0.845
2.6012	0.8369
2.6026	0.8321
2.604	0.8288
2.6054	0.8324
2.6068	0.8294
2.6082	0.8315
2.6096	0.8354
2.611	0.8346
2.6124	0.8341
2.6138	0.8343
2.6152	0.8311
2.6166	0.8267
2.618	0.8202
2.6194	0.8203
2.6208	0.8252
2.6222	0.8263
2.6236	0.8332
2.625	0.8397
2.6264	0.8436
2.6278	0.8461
2.6292	0.8474
2.6306	0.8471
2.632	0.8469
2.6334	0.8447
2.6348	0.8459
2.6362	0.8433
2.6376	0.8396
2.639	0.8362
2.6404	0.8339
2.6418	0.8306
2.6432	0.8275
2.6446	0.8258
2.646	0.8254
2.6474	0.8275
2.6488	0.8273
2.6502	0.8251
2.6516	0.8267
2.653	0.8263
2.6544	0.8254
2.6558	0.8229
2.6572	0.8171
2.6586	0.8114
2.66	0.8073
2.6614	0.8077
2.6628	0.8028
2.6642	0.7983
2.6656	0.8026
2.667	0.8104
2.6684	0.8131
2.6698	0.8132
2.6712	0.8169
2.6726	0.8225
2.674	0.8289
2.6754	0.8379
2.6768	0.8432
2.6782	0.8426
2.6796	0.8434
2.681	0.845
2.6824	0.8446
2.6838	0.8379
2.6852	0.8343
2.6866	0.837
2.688	0.8384
2.6894	0.8411
2.6908	0.8456
2.6922	0.847
2.6936	0.8419
2.695	0.8347
2.6964	0.833
2.6978	0.8339
2.6992	0.8315
2.7006	0.8296
2.702	0.8296
2.7034	0.829
2.7048	0.8295
2.7062	0.8279
2.7076	0.8245
2.709	0.8275
2.7104	0.8293
2.7118	0.8409
2.7132	0.8381
2.7146	0.8165
2.716	0.7919
2.7174	0.7952
2.7188	0.8194
2.7202	0.8235
2.7216	0.824
2.723	0.8286
2.7244	0.8259
2.7258	0.8258
2.7272	0.8233
2.7286	0.8234
2.73	0.8238
2.7314	0.8271
2.7328	0.8316
2.7342	0.8316
2.7356	0.8255
2.737	0.8213
2.7384	0.8189
2.7398	0.8195
2.7412	0.8208
2.7426	0.8192
2.744	0.8183
2.7454	0.8199
2.7468	0.8211
2.7482	0.8226
2.7496	0.8265
2.751	0.8292
2.7524	0.8284
2.7538	0.828
2.7552	0.8306
2.7566	0.8354
2.758	0.8388
2.7594	0.8378
2.7608	0.836
2.7622	0.8307
2.7636	0.8295
2.765	0.8305
2.7664	0.827
2.7678	0.8234
2.7692	0.823
2.7706	0.8264
2.772	0.8319
2.7734	0.8327
2.7748	0.8283
2.7762	0.8263
2.7776	0.819
2.779	0.8253
2.7804	0.8235
2.7818	0.8218
2.7832	0.8225
2.7846	0.8259
2.786	0.8308
2.7874	0.8334
2.7888	0.8359
2.7902	0.8398
2.7916	0.8406
2.793	0.8426
2.7944	0.8482
2.7958	0.843
2.7972	0.837
2.7986	0.8293
[truncated: 38 more rows]
