# Supplementary material for: Improvement of Peak Integration in Capillary Electrophoresis: Reference Data Set No. 1
Source: Electrophoresis. 2026 Mar 11;47(4):276–94. doi: 10.1002/elps.70077 (PMC13084974; doi:10.1002/elps.70077)
Supplement: Supplementary file 2 — Supporting File 2: elps70077‐sup‐0002‐RawElectropherograms.zip. [file ELPS-47--s002.zip › Raw Electropherograms/com2-type2-sam22-R.csv]

0	0
0.0014	-0.0493
0.0028	-0.0493
0.0042	-0.0493
0.0056	-0.0486
0.007	-0.0302
0.0084	0.0123
0.0098	0.0599
0.0112	0.1012
0.0126	0.1482
0.014	0.1998
0.0154	0.2391
0.0168	0.2725
0.0182	0.3034
0.0196	0.3253
0.021	0.3422
0.0224	0.3626
0.0238	0.3819
0.0252	0.4031
0.0266	0.4216
0.028	0.4376
0.0294	0.4571
0.0308	0.4739
0.0322	0.4887
0.0336	0.5047
0.035	0.5198
0.0364	0.5338
0.0378	0.5482
0.0392	0.5599
0.0406	0.5684
0.042	0.5715
0.0434	0.5744
0.0448	0.5778
0.0462	0.579
0.0476	0.5863
0.049	0.5983
0.0504	0.6115
0.0518	0.6241
0.0532	0.6363
0.0546	0.6477
0.056	0.6573
0.0574	0.6617
0.0588	0.661
0.0602	0.6624
0.0616	0.6645
0.063	0.67
0.0644	0.6778
0.0658	0.6852
0.0672	0.6911
0.0686	0.6982
0.07	0.7045
0.0714	0.7104
0.0728	0.7107
0.0742	0.7131
0.0756	0.7152
0.077	0.716
0.0784	0.7185
0.0798	0.7211
0.0812	0.7234
0.0826	0.7276
0.084	0.7306
0.0854	0.7359
0.0868	0.7467
0.0882	0.7524
0.0896	0.7555
0.091	0.7479
0.0924	0.7429
0.0938	0.7393
0.0952	0.7341
0.0966	0.7304
0.098	0.7294
0.0994	0.7329
0.1008	0.7407
0.1022	0.7468
0.1036	0.7477
0.105	0.7461
0.1064	0.7424
0.1078	0.7413
0.1092	0.7374
0.1106	0.7408
0.112	0.7441
0.1134	0.7491
0.1148	0.7547
0.1162	0.7601
0.1176	0.7631
0.119	0.768
0.1204	0.772
0.1218	0.77
0.1232	0.7654
0.1246	0.7652
0.126	0.767
0.1274	0.7625
0.1288	0.7589
0.1302	0.7547
0.1316	0.7531
0.133	0.7533
0.1344	0.7576
0.1358	0.7579
0.1372	0.7545
0.1386	0.747
0.14	0.7394
0.1414	0.7323
0.1428	0.7223
0.1442	0.7093
0.1456	0.6944
0.147	0.6792
0.1484	0.6667
0.1498	0.6531
0.1512	0.6394
0.1526	0.6235
0.154	0.6067
0.1554	0.5979
0.1568	0.5866
0.1582	0.5759
0.1596	0.5682
0.161	0.5582
0.1624	0.5482
0.1638	0.5431
0.1652	0.5392
0.1666	0.5394
0.168	0.5478
0.1694	0.5553
0.1708	0.5667
0.1722	0.5863
0.1736	0.5977
0.175	0.6168
0.1764	0.619
0.1778	0.6375
0.1792	0.6347
0.1806	0.6072
0.182	0.573
0.1834	0.5723
0.1848	0.6042
0.1862	0.6328
0.1876	0.6382
0.189	0.6265
0.1904	0.6127
0.1918	0.6367
0.1932	0.7484
0.1946	0.875
0.196	0.9355
0.1974	0.9134
0.1988	0.8736
0.2002	0.8212
0.2016	0.7814
0.203	0.761
0.2044	0.745
0.2058	0.7364
0.2072	0.7378
0.2086	0.7433
0.21	0.7486
0.2114	0.7537
0.2128	0.7564
0.2142	0.7509
0.2156	0.7436
0.217	0.7404
0.2184	0.7379
0.2198	0.7354
0.2212	0.7337
0.2226	0.7314
0.224	0.7293
0.2254	0.7315
0.2268	0.7308
0.2282	0.7257
0.2296	0.7209
0.231	0.7205
0.2324	0.7225
0.2338	0.7218
0.2352	0.7222
0.2366	0.727
0.238	0.7287
0.2394	0.7301
0.2408	0.7328
0.2422	0.7304
0.2436	0.729
0.245	0.7267
0.2464	0.7205
0.2478	0.7138
0.2492	0.7117
0.2506	0.7181
0.252	0.725
0.2534	0.7267
0.2548	0.7267
0.2562	0.7271
0.2576	0.7292
0.259	0.7328
0.2604	0.7326
0.2618	0.7261
0.2632	0.7217
0.2646	0.7213
0.266	0.7201
0.2674	0.7154
0.2688	0.7089
0.2702	0.7057
0.2716	0.7046
0.273	0.7067
0.2744	0.7103
0.2758	0.7101
0.2772	0.7074
0.2786	0.7077
0.28	0.7084
0.2814	0.7062
0.2828	0.7047
0.2842	0.7059
0.2856	0.7083
0.287	0.7136
0.2884	0.7143
0.2898	0.7137
0.2912	0.7124
0.2926	0.7118
0.294	0.7118
0.2954	0.7113
0.2968	0.7109
0.2982	0.7124
0.2996	0.7168
0.301	0.7226
0.3024	0.7249
0.3038	0.7205
0.3052	0.7208
0.3066	0.722
0.308	0.72
0.3094	0.7156
0.3108	0.7135
0.3122	0.7131
0.3136	0.7145
0.315	0.7164
0.3164	0.7166
0.3178	0.7161
0.3192	0.7158
0.3206	0.7156
0.322	0.7141
0.3234	0.7091
0.3248	0.7054
0.3262	0.7051
0.3276	0.7027
0.329	0.7024
0.3304	0.7027
0.3318	0.7044
0.3332	0.7054
0.3346	0.7092
0.336	0.7123
0.3374	0.7139
0.3388	0.7137
0.3402	0.713
0.3416	0.7117
0.343	0.7096
0.3444	0.7097
0.3458	0.7088
0.3472	0.7072
0.3486	0.7093
0.35	0.7123
0.3514	0.7122
0.3528	0.7135
0.3542	0.7119
0.3556	0.7156
0.357	0.716
0.3584	0.7169
0.3598	0.7212
0.3612	0.724
0.3626	0.7256
0.364	0.7252
0.3654	0.7225
0.3668	0.727
0.3682	0.7306
0.3696	0.7309
0.371	0.7361
0.3724	0.7375
0.3738	0.7392
0.3752	0.737
0.3766	0.7318
0.378	0.7271
0.3794	0.7236
0.3808	0.7224
0.3822	0.7232
0.3836	0.7231
0.385	0.7232
0.3864	0.7256
0.3878	0.7264
0.3892	0.7233
0.3906	0.7166
0.392	0.712
0.3934	0.7092
0.3948	0.7095
0.3962	0.7071
0.3976	0.7081
0.399	0.7051
0.4004	0.6995
0.4018	0.6978
0.4032	0.6967
0.4046	0.6922
0.406	0.688
0.4074	0.6869
0.4088	0.6894
0.4102	0.697
0.4116	0.7021
0.413	0.7013
0.4144	0.6959
0.4158	0.6962
0.4172	0.6961
0.4186	0.6957
0.42	0.6924
0.4214	0.6918
0.4228	0.6941
0.4242	0.6984
0.4256	0.7015
0.427	0.698
0.4284	0.6855
0.4298	0.6661
0.4312	0.638
0.4326	0.5969
0.434	0.5484
0.4354	0.4871
0.4368	0.4215
0.4382	0.354
0.4396	0.2842
0.441	0.2197
0.4424	0.1545
0.4438	0.0845
0.4452	0.0116
0.4466	-0.0602
0.448	-0.1291
0.4494	-0.1996
0.4508	-0.2754
0.4522	-0.3519
0.4536	-0.4233
0.455	-0.4885
0.4564	-0.5499
0.4578	-0.6145
0.4592	-0.6817
0.4606	-0.747
0.462	-0.8079
0.4634	-0.8636
0.4648	-0.9175
0.4662	-0.971
0.4676	-1.019
0.469	-1.0624
0.4704	-1.1029
0.4718	-1.1403
0.4732	-1.1748
0.4746	-1.2057
0.476	-1.2294
0.4774	-1.2438
0.4788	-1.2523
0.4802	-1.2506
0.4816	-1.2493
0.483	-1.2434
0.4844	-1.2424
0.4858	-1.238
0.4872	-1.2366
0.4886	-1.2346
0.49	-1.2293
0.4914	-1.2237
0.4928	-1.2216
0.4942	-1.2168
0.4956	-1.2084
0.497	-1.2036
0.4984	-1.1931
0.4998	-1.1851
0.5012	-1.1707
0.5026	-1.1577
0.504	-1.1418
0.5054	-1.1256
0.5068	-1.1132
0.5082	-1.098
0.5096	-1.0798
0.511	-1.0684
0.5124	-1.058
0.5138	-1.047
0.5152	-1.0374
0.5166	-1.0259
0.518	-1.0133
0.5194	-1.0047
0.5208	-0.9964
0.5222	-0.9837
0.5236	-0.9653
0.525	-0.9466
0.5264	-0.9293
0.5278	-0.9165
0.5292	-0.9023
0.5306	-0.8918
0.532	-0.8795
0.5334	-0.8681
0.5348	-0.8575
0.5362	-0.8422
0.5376	-0.8241
0.539	-0.8039
0.5404	-0.7794
0.5418	-0.7596
0.5432	-0.7418
0.5446	-0.7254
0.546	-0.716
0.5474	-0.7069
0.5488	-0.6974
0.5502	-0.6854
0.5516	-0.6704
0.553	-0.6591
0.5544	-0.6429
0.5558	-0.6248
0.5572	-0.6169
0.5586	-0.6215
0.56	-0.6252
0.5614	-0.6125
0.5628	-0.5993
0.5642	-0.6055
0.5656	-0.463
0.567	0.2803
0.5684	1.8854
0.5698	3.8124
0.5712	5.1372
0.5726	5.5829
0.574	5.5983
0.5754	5.6237
0.5768	5.7345
0.5782	5.8748
0.5796	6.0038
0.581	6.1134
0.5824	6.2033
0.5838	6.2731
0.5852	6.341
0.5866	6.4077
0.588	6.4729
0.5894	6.5436
0.5908	6.6109
0.5922	6.6789
0.5936	6.7503
0.595	6.7955
0.5964	6.8216
0.5978	6.8588
0.5992	6.9282
0.6006	7.0231
0.602	7.1228
0.6034	7.2468
0.6048	7.3272
0.6062	7.0373
0.6076	5.9859
0.609	4.2133
0.6104	2.5591
0.6118	1.6933
0.6132	1.5732
0.6146	1.6422
0.616	1.7069
0.6174	1.7674
0.6188	1.8312
0.6202	1.8761
0.6216	1.9053
0.623	1.9365
0.6244	1.9744
0.6258	2.0214
0.6272	2.0798
0.6286	2.1345
0.63	2.1744
0.6314	2.2132
0.6328	2.2371
0.6342	2.1601
0.6356	1.8971
0.637	1.4956
0.6384	1.121
0.6398	0.899
0.6412	0.8203
0.6426	0.7965
0.644	0.7872
0.6454	0.7946
0.6468	0.8126
0.6482	0.8209
0.6496	0.8173
0.651	0.8199
0.6524	0.8166
0.6538	0.8108
0.6552	0.8062
0.6566	0.7981
0.658	0.791
0.6594	0.7842
0.6608	0.7831
0.6622	0.785
0.6636	0.7879
0.665	0.7924
0.6664	0.7978
0.6678	0.8036
0.6692	0.8102
0.6706	0.8146
0.672	0.8144
0.6734	0.8145
0.6748	0.8138
0.6762	0.8153
0.6776	0.8102
0.679	0.8086
0.6804	0.8058
0.6818	0.8011
0.6832	0.7955
0.6846	0.7919
0.686	0.7884
0.6874	0.7901
0.6888	0.795
0.6902	0.8008
0.6916	0.8078
0.693	0.8122
0.6944	0.814
0.6958	0.8118
0.6972	0.8047
0.6986	0.7968
0.7	0.7885
0.7014	0.7902
0.7028	0.7948
0.7042	0.7985
0.7056	0.8031
0.707	0.8077
0.7084	0.8062
0.7098	0.8007
0.7112	0.7933
0.7126	0.7863
0.714	0.7817
0.7154	0.7782
0.7168	0.7783
0.7182	0.7782
0.7196	0.7782
0.721	0.7829
0.7224	0.7864
0.7238	0.7847
0.7252	0.7803
0.7266	0.7796
0.728	0.7761
0.7294	0.7711
0.7308	0.7633
0.7322	0.7585
0.7336	0.7581
0.735	0.7616
0.7364	0.7693
0.7378	0.7731
0.7392	0.7736
0.7406	0.7755
0.742	0.7763
0.7434	0.7748
0.7448	0.7714
0.7462	0.7697
0.7476	0.771
0.749	0.7728
0.7504	0.775
0.7518	0.7761
0.7532	0.7766
0.7546	0.7744
0.756	0.7671
0.7574	0.759
0.7588	0.7523
0.7602	0.7436
0.7616	0.7417
0.763	0.7362
0.7644	0.7364
0.7658	0.7406
0.7672	0.7435
0.7686	0.7449
0.77	0.7399
0.7714	0.7376
0.7728	0.7373
0.7742	0.7335
0.7756	0.7339
0.777	0.7367
0.7784	0.739
0.7798	0.7473
0.7812	0.7592
0.7826	0.7695
0.784	0.7814
0.7854	0.7977
0.7868	0.8152
0.7882	0.8318
0.7896	0.8477
0.791	0.8655
0.7924	0.882
0.7938	0.8945
0.7952	0.9078
0.7966	0.9196
0.798	0.9314
0.7994	0.9464
0.8008	0.9625
0.8022	0.9787
0.8036	0.997
0.805	1.014
0.8064	1.0296
0.8078	1.047
0.8092	1.0641
0.8106	1.0713
0.812	1.0675
0.8134	1.0724
0.8148	1.0462
0.8162	0.9813
0.8176	0.9034
0.819	0.8449
0.8204	0.805
0.8218	0.7802
0.8232	0.7783
0.8246	0.7914
0.826	0.814
0.8274	0.8467
0.8288	0.8837
0.8302	0.9185
0.8316	0.9468
0.833	0.9603
0.8344	0.9635
0.8358	0.942
0.8372	0.9081
0.8386	0.8679
0.84	0.8223
0.8414	0.7812
0.8428	0.752
0.8442	0.7334
0.8456	0.7226
0.847	0.7181
0.8484	0.7193
0.8498	0.7286
0.8512	0.7275
0.8526	0.7325
0.854	0.7353
0.8554	0.7349
0.8568	0.739
0.8582	0.7435
0.8596	0.7403
0.861	0.7362
0.8624	0.7345
0.8638	0.734
0.8652	0.7308
0.8666	0.7271
0.868	0.7289
0.8694	0.7312
0.8708	0.7349
0.8722	0.7355
0.8736	0.739
0.875	0.7438
0.8764	0.752
0.8778	0.7545
0.8792	0.7521
0.8806	0.7469
0.882	0.7408
0.8834	0.7368
0.8848	0.7335
0.8862	0.7269
0.8876	0.7205
0.889	0.7212
0.8904	0.7246
0.8918	0.7215
0.8932	0.7171
0.8946	0.7168
0.896	0.7162
0.8974	0.7175
0.8988	0.7233
0.9002	0.7286
0.9016	0.7329
0.903	0.7381
0.9044	0.7452
0.9058	0.7461
0.9072	0.7414
0.9086	0.7382
0.91	0.7364
0.9114	0.734
0.9128	0.734
0.9142	0.7395
0.9156	0.749
0.917	0.7607
0.9184	0.7781
0.9198	0.7947
0.9212	0.8049
0.9226	0.8115
0.924	0.8144
0.9254	0.8109
0.9268	0.8032
0.9282	0.7927
0.9296	0.7803
0.931	0.7682
0.9324	0.7607
0.9338	0.7594
0.9352	0.7585
0.9366	0.7592
0.938	0.7632
0.9394	0.7622
0.9408	0.7613
0.9422	0.7585
0.9436	0.7568
0.945	0.7552
0.9464	0.7537
0.9478	0.7558
0.9492	0.76
0.9506	0.7648
0.952	0.7695
0.9534	0.7732
0.9548	0.7775
0.9562	0.7835
0.9576	0.7865
0.959	0.7895
0.9604	0.7858
0.9618	0.7764
0.9632	0.77
0.9646	0.7649
0.966	0.7599
0.9674	0.7566
0.9688	0.7537
0.9702	0.7571
0.9716	0.7613
0.973	0.7592
0.9744	0.7605
0.9758	0.772
0.9772	0.7856
0.9786	0.799
0.98	0.8289
0.9814	0.9149
0.9828	1.0729
0.9842	1.3574
0.9856	1.8067
0.987	2.4407
0.9884	3.2428
0.9898	4.1871
0.9912	5.2302
0.9926	6.3297
0.994	7.4598
0.9954	8.6003
0.9968	9.7231
0.9982	10.7162
0.9996	11.3025
1.001	11.1557
1.0024	10.1456
1.0038	8.3914
1.0052	6.1968
1.0066	4.0083
1.008	2.3747
1.0094	1.5202
1.0108	1.2517
1.0122	1.2147
1.0136	1.2175
1.015	1.2036
1.0164	1.1773
1.0178	1.1304
1.0192	1.0566
1.0206	0.9751
1.022	0.9053
1.0234	0.8717
1.0248	0.8469
1.0262	0.8245
1.0276	0.8131
1.029	0.8081
1.0304	0.8031
1.0318	0.7952
1.0332	0.7913
1.0346	0.7889
1.036	0.7906
1.0374	0.7954
1.0388	0.7996
1.0402	0.8028
1.0416	0.8046
1.043	0.8057
1.0444	0.8079
1.0458	0.8042
1.0472	0.7983
1.0486	0.7943
1.05	0.7875
1.0514	0.7856
1.0528	0.787
1.0542	0.7883
1.0556	0.7877
1.057	0.7889
1.0584	0.7917
1.0598	0.7932
1.0612	0.792
1.0626	0.7888
1.064	0.7834
1.0654	0.7775
1.0668	0.7768
1.0682	0.7794
1.0696	0.7856
1.071	0.7935
1.0724	0.7983
1.0738	0.8007
1.0752	0.7989
1.0766	0.7929
1.078	0.7854
1.0794	0.7792
1.0808	0.7744
1.0822	0.7722
1.0836	0.7739
1.085	0.7764
1.0864	0.7756
1.0878	0.7725
1.0892	0.772
1.0906	0.7734
1.092	0.7757
1.0934	0.7817
1.0948	0.7833
1.0962	0.7858
1.0976	0.7894
1.099	0.7911
1.1004	0.7896
1.1018	0.7877
1.1032	0.7839
1.1046	0.7794
1.106	0.7763
1.1074	0.7742
1.1088	0.7717
1.1102	0.7665
1.1116	0.7665
1.113	0.766
1.1144	0.7671
1.1158	0.7669
1.1172	0.7703
1.1186	0.7691
1.12	0.7661
1.1214	0.7683
1.1228	0.7727
1.1242	0.7785
1.1256	0.7846
1.127	0.7885
1.1284	0.7899
1.1298	0.7904
1.1312	0.7922
1.1326	0.7957
1.134	0.7968
1.1354	0.802
1.1368	0.8103
1.1382	0.8173
1.1396	0.8246
1.141	0.827
1.1424	0.8237
1.1438	0.8178
1.1452	0.8131
1.1466	0.8094
1.148	0.806
1.1494	0.8044
1.1508	0.8054
1.1522	0.8065
1.1536	0.8063
1.155	0.8087
1.1564	0.8091
1.1578	0.8089
1.1592	0.8047
1.1606	0.7987
1.162	0.7926
1.1634	0.7899
1.1648	0.7896
1.1662	0.791
1.1676	0.7909
1.169	0.798
1.1704	0.8073
1.1718	0.8088
1.1732	0.8142
1.1746	0.8263
1.176	0.8189
1.1774	0.8062
1.1788	0.8053
1.1802	0.8026
1.1816	0.8006
1.183	0.8028
1.1844	0.8044
1.1858	0.803
1.1872	0.7997
1.1886	0.7958
1.19	0.7946
1.1914	0.7947
1.1928	0.7965
1.1942	0.7999
1.1956	0.802
1.197	0.803
1.1984	0.8013
1.1998	0.8044
1.2012	0.8074
1.2026	0.8081
1.204	0.8017
1.2054	0.7943
1.2068	0.7934
1.2082	0.7956
1.2096	0.7973
1.211	0.7996
1.2124	0.7994
1.2138	0.8003
1.2152	0.8077
1.2166	0.8173
1.218	0.8221
1.2194	0.8232
1.2208	0.8242
1.2222	0.8289
1.2236	0.8289
1.225	0.8285
1.2264	0.8282
1.2278	0.8258
1.2292	0.8272
1.2306	0.8331
1.232	0.8391
1.2334	0.8394
1.2348	0.8356
1.2362	0.8329
1.2376	0.8314
1.239	0.8299
1.2404	0.8298
1.2418	0.8302
1.2432	0.8309
1.2446	0.8327
1.246	0.8316
1.2474	0.8323
1.2488	0.8287
1.2502	0.8282
1.2516	0.8287
1.253	0.827
1.2544	0.8224
1.2558	0.8164
1.2572	0.8119
1.2586	0.8097
1.26	0.8082
1.2614	0.8086
1.2628	0.8121
1.2642	0.8135
1.2656	0.816
1.267	0.8121
1.2684	0.8091
1.2698	0.8053
1.2712	0.801
1.2726	0.8018
1.274	0.8029
1.2754	0.8047
1.2768	0.8077
1.2782	0.8072
1.2796	0.8035
1.281	0.799
1.2824	0.7944
1.2838	0.7914
1.2852	0.788
1.2866	0.7852
1.288	0.7863
1.2894	0.7912
1.2908	0.7973
1.2922	0.8022
1.2936	0.7975
1.295	0.7924
1.2964	0.7889
1.2978	0.7862
1.2992	0.7837
1.3006	0.7819
1.302	0.7819
1.3034	0.7869
1.3048	0.7955
1.3062	0.799
1.3076	0.7969
1.309	0.7933
1.3104	0.7968
1.3118	0.8006
1.3132	0.8009
1.3146	0.8021
1.316	0.8035
1.3174	0.8056
1.3188	0.8099
1.3202	0.8106
1.3216	0.8077
1.323	0.8061
1.3244	0.8069
1.3258	0.806
1.3272	0.8018
1.3286	0.8004
1.33	0.8026
1.3314	0.8038
1.3328	0.8082
1.3342	0.8078
1.3356	0.8099
1.337	0.8139
1.3384	0.8183
1.3398	0.8188
1.3412	0.8182
1.3426	0.8221
1.344	0.8273
1.3454	0.8294
1.3468	0.8314
1.3482	0.8353
1.3496	0.8381
1.351	0.8393
1.3524	0.8334
1.3538	0.8256
1.3552	0.8181
1.3566	0.81
1.358	0.8047
1.3594	0.8028
1.3608	0.8023
1.3622	0.8037
1.3636	0.8097
1.365	0.812
1.3664	0.8094
1.3678	0.8095
1.3692	0.8145
1.3706	0.8176
1.372	0.8159
1.3734	0.8205
1.3748	0.8293
1.3762	0.8339
1.3776	0.8332
1.379	0.8326
1.3804	0.8253
1.3818	0.8158
1.3832	0.8135
1.3846	0.807
1.386	0.7959
1.3874	0.7887
1.3888	0.7868
1.3902	0.7864
1.3916	0.7867
1.393	0.7879
1.3944	0.7877
1.3958	0.7904
1.3972	0.794
1.3986	0.8014
1.4	0.802
1.4014	0.7995
1.4028	0.793
1.4042	0.7886
1.4056	0.7857
1.407	0.7864
1.4084	0.7843
1.4098	0.787
1.4112	0.7946
1.4126	0.8022
1.414	0.8118
1.4154	0.817
1.4168	0.8168
1.4182	0.814
1.4196	0.8162
1.421	0.8176
1.4224	0.8159
1.4238	0.809
1.4252	0.8083
1.4266	0.8067
1.428	0.808
1.4294	0.8109
1.4308	0.8148
1.4322	0.8189
1.4336	0.8224
1.435	0.8245
1.4364	0.8234
1.4378	0.8191
1.4392	0.8125
1.4406	0.809
1.442	0.805
1.4434	0.8061
1.4448	0.815
1.4462	0.8245
1.4476	0.828
1.449	0.8282
1.4504	0.8277
1.4518	0.8259
1.4532	0.8221
1.4546	0.8175
1.456	0.8141
1.4574	0.8146
1.4588	0.8208
1.4602	0.8273
1.4616	0.8281
1.463	0.8251
1.4644	0.8225
1.4658	0.8199
1.4672	0.8144
1.4686	0.8088
1.47	0.8012
1.4714	0.7956
1.4728	0.7939
1.4742	0.7973
1.4756	0.8006
1.477	0.8003
1.4784	0.8
1.4798	0.8028
1.4812	0.806
1.4826	0.8066
1.484	0.805
1.4854	0.8048
1.4868	0.8032
1.4882	0.8041
1.4896	0.8043
1.491	0.7963
1.4924	0.789
1.4938	0.7871
1.4952	0.7865
1.4966	0.7859
1.498	0.7878
1.4994	0.7928
1.5008	0.7989
1.5022	0.8043
1.5036	0.8075
1.505	0.8092
1.5064	0.8132
1.5078	0.8141
1.5092	0.8168
1.5106	0.8194
1.512	0.8199
1.5134	0.8203
1.5148	0.819
1.5162	0.8179
1.5176	0.815
1.519	0.8121
1.5204	0.8104
1.5218	0.8051
1.5232	0.7994
1.5246	0.8003
1.526	0.7967
1.5274	0.7932
1.5288	0.7899
1.5302	0.7872
1.5316	0.7857
1.533	0.7882
1.5344	0.7885
1.5358	0.7852
1.5372	0.7853
1.5386	0.7895
1.54	0.7888
1.5414	0.7866
1.5428	0.7876
1.5442	0.7891
1.5456	0.7909
1.547	0.7902
1.5484	0.7846
1.5498	0.7814
1.5512	0.7793
1.5526	0.7772
1.554	0.7775
1.5554	0.7816
1.5568	0.7879
1.5582	0.795
1.5596	0.8041
1.561	0.8088
1.5624	0.8076
1.5638	0.8056
1.5652	0.8
1.5666	0.788
1.568	0.7803
1.5694	0.781
1.5708	0.7827
1.5722	0.7858
1.5736	0.798
1.575	0.8109
1.5764	0.8221
1.5778	0.8323
1.5792	0.8375
1.5806	0.839
1.582	0.8396
1.5834	0.8409
1.5848	0.8432
1.5862	0.8437
1.5876	0.8438
1.589	0.8428
1.5904	0.835
1.5918	0.8325
1.5932	0.8301
1.5946	0.8286
1.596	0.8233
1.5974	0.8137
1.5988	0.8099
1.6002	0.8128
1.6016	0.8179
1.603	0.8314
1.6044	0.8514
1.6058	0.8876
1.6072	0.9402
1.6086	1.0025
1.61	1.0693
1.6114	1.1315
1.6128	1.1911
1.6142	1.249
1.6156	1.2649
1.617	1.2588
1.6184	1.2384
1.6198	1.2143
1.6212	1.1817
1.6226	1.1657
1.624	1.1696
1.6254	1.246
1.6268	1.5293
1.6282	2.1855
1.6296	3.3552
1.631	5.0342
1.6324	7.0345
1.6338	9.1247
1.6352	11.1737
1.6366	13.1815
1.638	15.0192
1.6394	16.4142
1.6408	17.0746
1.6422	16.8808
1.6436	15.9261
1.645	14.4874
1.6464	12.8207
1.6478	11.1256
1.6492	9.5103
1.6506	8.0309
1.652	6.7376
1.6534	5.6503
1.6548	4.7525
1.6562	4.0119
1.6576	3.3683
1.659	2.8361
1.6604	2.4101
1.6618	2.085
1.6632	1.8261
1.6646	1.621
1.666	1.4694
1.6674	1.3536
1.6688	1.2606
1.6702	1.1916
1.6716	1.1445
1.673	1.1094
1.6744	1.0869
1.6758	1.0783
1.6772	1.0734
1.6786	1.07
1.68	1.0674
1.6814	1.0694
1.6828	1.0659
1.6842	1.0517
1.6856	1.032
1.687	1.0103
1.6884	0.9884
1.6898	0.9646
1.6912	0.9423
1.6926	0.9255
1.694	0.9114
1.6954	0.8996
1.6968	0.8903
1.6982	0.88
1.6996	0.8691
1.701	0.8627
1.7024	0.8624
1.7038	0.8602
1.7052	0.8548
1.7066	0.8523
1.708	0.8516
1.7094	0.8481
1.7108	0.8434
1.7122	0.8451
1.7136	0.8506
1.715	0.8631
1.7164	0.8844
1.7178	0.9107
1.7192	0.9435
1.7206	0.9886
1.722	1.0456
1.7234	1.1163
1.7248	1.198
1.7262	1.2842
1.7276	1.3759
1.729	1.4567
1.7304	1.52
1.7318	1.5668
1.7332	1.5913
1.7346	1.5908
1.736	1.5678
1.7374	1.5244
1.7388	1.465
1.7402	1.3938
1.7416	1.3172
1.743	1.2448
1.7444	1.1782
1.7458	1.1166
1.7472	1.0672
1.7486	1.0219
1.75	0.9877
1.7514	0.9591
1.7528	0.9366
1.7542	0.9152
1.7556	0.8956
1.757	0.8814
1.7584	0.8751
1.7598	0.8686
1.7612	0.8605
1.7626	0.8535
1.764	0.8496
1.7654	0.8529
1.7668	0.852
1.7682	0.8547
1.7696	0.8535
1.771	0.8511
1.7724	0.8466
1.7738	0.8467
1.7752	0.8378
1.7766	0.8251
1.778	0.8344
1.7794	0.8383
1.7808	0.8351
1.7822	0.836
1.7836	0.8363
1.785	0.8329
1.7864	0.8293
1.7878	0.8269
1.7892	0.8265
1.7906	0.8186
1.792	0.8188
1.7934	0.824
1.7948	0.8243
1.7962	0.825
1.7976	0.826
1.799	0.8237
1.8004	0.8261
1.8018	0.8299
1.8032	0.8357
1.8046	0.8445
1.806	0.8584
1.8074	0.8831
1.8088	0.9157
1.8102	0.9541
1.8116	1.0076
1.813	1.0764
1.8144	1.1639
1.8158	1.2709
1.8172	1.3817
1.8186	1.5006
1.82	1.6161
1.8214	1.7177
1.8228	1.7948
1.8242	1.8433
1.8256	1.8571
1.827	1.8333
1.8284	1.779
1.8298	1.7036
1.8312	1.6107
1.8326	1.5018
1.834	1.3941
1.8354	1.2976
1.8368	1.2113
1.8382	1.1442
1.8396	1.0906
1.841	1.044
1.8424	1.0091
1.8438	0.9823
1.8452	0.9634
1.8466	0.9448
1.848	0.9258
1.8494	0.9139
1.8508	0.9067
1.8522	0.8992
1.8536	0.8933
1.855	0.8834
1.8564	0.877
1.8578	0.8746
1.8592	0.868
1.8606	0.8633
1.862	0.8595
1.8634	0.8583
1.8648	0.8568
1.8662	0.8512
1.8676	0.8451
1.869	0.8388
1.8704	0.8337
1.8718	0.8333
1.8732	0.8333
1.8746	0.8315
1.876	0.8349
1.8774	0.8385
1.8788	0.8412
1.8802	0.8406
1.8816	0.834
1.883	0.8282
1.8844	0.8203
1.8858	0.8154
1.8872	0.8138
1.8886	0.8133
1.89	0.8177
1.8914	0.8239
1.8928	0.8287
1.8942	0.8329
1.8956	0.8353
1.897	0.8372
1.8984	0.8365
1.8998	0.8365
1.9012	0.834
1.9026	0.8293
1.904	0.827
1.9054	0.8255
1.9068	0.8218
1.9082	0.8209
1.9096	0.8203
1.911	0.8226
1.9124	0.8254
1.9138	0.8284
1.9152	0.8298
1.9166	0.8265
1.918	0.8247
1.9194	0.8255
1.9208	0.8246
1.9222	0.8249
1.9236	0.8249
1.925	0.8237
1.9264	0.8256
1.9278	0.8261
1.9292	0.8241
1.9306	0.8178
1.932	0.8137
1.9334	0.814
1.9348	0.8176
1.9362	0.8201
1.9376	0.819
1.939	0.8179
1.9404	0.8153
1.9418	0.808
1.9432	0.8009
1.9446	0.7972
1.946	0.8067
1.9474	0.8093
1.9488	0.8118
1.9502	0.815
1.9516	0.8106
1.953	0.8052
1.9544	0.7993
1.9558	0.7936
1.9572	0.7937
1.9586	0.7966
1.96	0.7973
1.9614	0.7983
1.9628	0.7997
1.9642	0.8071
1.9656	0.8097
1.967	0.8035
1.9684	0.8002
1.9698	0.8056
1.9712	0.7998
1.9726	0.7987
1.974	0.8107
1.9754	0.8399
1.9768	0.8387
1.9782	0.821
1.9796	0.8137
1.981	0.8167
1.9824	0.8252
1.9838	0.821
1.9852	0.8152
1.9866	0.817
1.988	0.8127
1.9894	0.8099
1.9908	0.809
1.9922	0.8117
1.9936	0.8107
1.995	0.8091
1.9964	0.8112
1.9978	0.8121
1.9992	0.8116
2.0006	0.813
2.002	0.8129
2.0034	0.8103
2.0048	0.8114
2.0062	0.8111
2.0076	0.8047
2.009	0.8093
2.0104	0.8109
2.0118	0.8044
2.0132	0.8029
2.0146	0.7991
2.016	0.8023
2.0174	0.801
2.0188	0.8056
2.0202	0.811
2.0216	0.8164
2.023	0.8198
2.0244	0.8172
2.0258	0.8132
2.0272	0.8128
2.0286	0.8142
2.03	0.8144
2.0314	0.8206
2.0328	0.821
2.0342	0.823
2.0356	0.8203
2.037	0.8205
2.0384	0.8179
2.0398	0.8125
2.0412	0.8125
2.0426	0.8132
2.044	0.8133
2.0454	0.8161
2.0468	0.8186
2.0482	0.8177
2.0496	0.8159
2.051	0.8135
2.0524	0.8082
2.0538	0.8068
2.0552	0.8048
2.0566	0.8039
2.058	0.7964
2.0594	0.7973
2.0608	0.7967
2.0622	0.798
2.0636	0.7984
2.065	0.8008
2.0664	0.8057
2.0678	0.8128
2.0692	0.8222
2.0706	0.8274
2.072	0.8276
2.0734	0.8267
2.0748	0.8245
2.0762	0.8206
2.0776	0.8145
2.079	0.8101
2.0804	0.8111
2.0818	0.8136
2.0832	0.8196
2.0846	0.825
2.086	0.8262
2.0874	0.8268
2.0888	0.8256
2.0902	0.8248
2.0916	0.825
2.093	0.8211
2.0944	0.8236
2.0958	0.8215
2.0972	0.8184
2.0986	0.8198
2.1	0.8186
2.1014	0.8194
2.1028	0.8203
2.1042	0.8201
2.1056	0.8199
2.107	0.823
2.1084	0.8281
2.1098	0.8327
2.1112	0.8368
2.1126	0.8407
2.114	0.8454
2.1154	0.8534
2.1168	0.8606
2.1182	0.8628
2.1196	0.8673
2.121	0.8735
2.1224	0.8812
2.1238	0.878
2.1252	0.8764
2.1266	0.8723
2.128	0.864
2.1294	0.8602
2.1308	0.859
2.1322	0.8636
2.1336	0.8696
2.135	0.8708
2.1364	0.885
2.1378	0.9047
2.1392	0.8923
2.1406	0.887
2.142	0.8966
2.1434	0.9153
2.1448	0.9213
2.1462	0.9045
2.1476	0.9175
2.149	0.9231
2.1504	0.9309
2.1518	0.9175
2.1532	0.9054
2.1546	0.9173
2.156	0.926
2.1574	0.9239
2.1588	0.9279
2.1602	0.9292
2.1616	0.9304
2.163	0.9309
2.1644	0.9347
2.1658	0.9398
2.1672	0.9438
2.1686	0.9469
2.17	0.9507
2.1714	0.9553
2.1728	0.956
2.1742	0.9543
2.1756	0.9537
2.177	0.9508
2.1784	0.9464
2.1798	0.9444
2.1812	0.9384
2.1826	0.9359
2.184	0.932
2.1854	0.9347
2.1868	0.9342
2.1882	0.9332
2.1896	0.9324
2.191	0.9314
2.1924	0.926
2.1938	0.9211
2.1952	0.916
2.1966	0.9136
2.198	0.9135
2.1994	0.9141
2.2008	0.9149
2.2022	0.9137
2.2036	0.9173
2.205	0.9193
2.2064	0.9176
2.2078	0.9132
2.2092	0.9103
2.2106	0.9079
2.212	0.9095
2.2134	0.9119
2.2148	0.9138
2.2162	0.9131
2.2176	0.9135
2.219	0.915
2.2204	0.9158
2.2218	0.9171
2.2232	0.9193
2.2246	0.9197
2.226	0.9155
2.2274	0.9187
2.2288	0.9208
2.2302	0.921
2.2316	0.9203
2.233	0.9175
2.2344	0.9129
2.2358	0.9117
2.2372	0.9124
2.2386	0.9106
2.24	0.9054
2.2414	0.9066
2.2428	0.9094
2.2442	0.8998
2.2456	0.8838
2.247	0.8759
2.2484	0.8916
2.2498	0.9006
2.2512	0.8756
2.2526	0.8487
2.254	0.8517
2.2554	0.874
2.2568	0.878
2.2582	0.8658
2.2596	0.8602
2.261	0.8557
2.2624	0.8513
2.2638	0.8501
2.2652	0.8509
2.2666	0.8545
2.268	0.8569
2.2694	0.8555
2.2708	0.8571
2.2722	0.8601
2.2736	0.8584
2.275	0.8571
2.2764	0.8561
2.2778	0.8543
2.2792	0.8515
2.2806	0.8466
2.282	0.8415
2.2834	0.8385
2.2848	0.8379
2.2862	0.8379
2.2876	0.8373
2.289	0.8377
2.2904	0.8402
2.2918	0.8382
2.2932	0.8361
2.2946	0.8337
2.296	0.8277
2.2974	0.8234
2.2988	0.8255
2.3002	0.827
2.3016	0.8276
2.303	0.8306
2.3044	0.8366
2.3058	0.8408
2.3072	0.8447
2.3086	0.8489
2.31	0.85
2.3114	0.8501
2.3128	0.8497
2.3142	0.8482
2.3156	0.8473
2.317	0.8497
2.3184	0.8511
2.3198	0.8556
2.3212	0.8594
2.3226	0.8638
2.324	0.8626
2.3254	0.8617
2.3268	0.8606
2.3282	0.858
2.3296	0.8563
2.331	0.8561
2.3324	0.8534
2.3338	0.847
2.3352	0.8443
2.3366	0.8414
2.338	0.8373
2.3394	0.8337
2.3408	0.8338
2.3422	0.8352
2.3436	0.838
2.345	0.8426
2.3464	0.8438
2.3478	0.838
2.3492	0.834
2.3506	0.8345
2.352	0.8331
2.3534	0.8291
2.3548	0.8268
2.3562	0.8266
2.3576	0.8328
2.359	0.8383
2.3604	0.8422
2.3618	0.8533
2.3632	0.8489
2.3646	0.8319
2.366	0.8201
2.3674	0.8348
2.3688	0.8437
2.3702	0.8319
2.3716	0.8296
2.373	0.8385
2.3744	0.8401
2.3758	0.8396
2.3772	0.8445
2.3786	0.8509
2.38	0.8489
2.3814	0.8472
2.3828	0.8458
2.3842	0.8458
2.3856	0.8456
2.387	0.8432
2.3884	0.8425
2.3898	0.8422
2.3912	0.8433
2.3926	0.8449
2.394	0.8431
2.3954	0.8416
2.3968	0.8415
2.3982	0.839
2.3996	0.8397
2.401	0.8393
2.4024	0.8371
2.4038	0.8377
2.4052	0.8413
2.4066	0.8404
2.408	0.8384
2.4094	0.8412
2.4108	0.8461
2.4122	0.8474
2.4136	0.8502
2.415	0.8509
2.4164	0.8466
2.4178	0.8408
2.4192	0.835
2.4206	0.8285
2.422	0.8232
2.4234	0.8228
2.4248	0.8237
2.4262	0.8238
2.4276	0.8272
2.429	0.8304
2.4304	0.83
2.4318	0.8248
2.4332	0.8224
2.4346	0.8185
2.436	0.8167
2.4374	0.8153
2.4388	0.8092
2.4402	0.8025
2.4416	0.8008
2.443	0.8004
2.4444	0.7988
2.4458	0.8015
2.4472	0.8045
2.4486	0.8117
2.45	0.8157
2.4514	0.8185
2.4528	0.8192
2.4542	0.8198
2.4556	0.8236
2.457	0.8271
2.4584	0.8277
2.4598	0.8311
2.4612	0.8365
2.4626	0.841
2.464	0.8456
2.4654	0.8444
2.4668	0.8426
2.4682	0.8398
2.4696	0.8377
2.471	0.8375
2.4724	0.8364
2.4738	0.8404
2.4752	0.8458
2.4766	0.8493
2.478	0.8554
2.4794	0.8605
2.4808	0.8612
2.4822	0.8568
2.4836	0.853
2.485	0.8539
2.4864	0.8496
2.4878	0.8449
2.4892	0.8527
2.4906	0.8514
2.492	0.8365
2.4934	0.8182
2.4948	0.8172
2.4962	0.8139
2.4976	0.8164
2.499	0.8212
2.5004	0.8217
2.5018	0.8222
2.5032	0.8199
2.5046	0.8176
2.506	0.8203
2.5074	0.8215
2.5088	0.8203
2.5102	0.8194
2.5116	0.8178
2.513	0.8174
2.5144	0.8166
2.5158	0.8127
2.5172	0.8095
2.5186	0.8088
2.52	0.8105
2.5214	0.8144
2.5228	0.8174
2.5242	0.818
2.5256	0.8175
2.527	0.8178
2.5284	0.8192
2.5298	0.8188
2.5312	0.8158
2.5326	0.8158
2.534	0.8152
2.5354	0.8161
2.5368	0.8167
2.5382	0.8223
2.5396	0.8234
2.541	0.8176
2.5424	0.8132
2.5438	0.8079
2.5452	0.8046
2.5466	0.8067
2.548	0.8092
2.5494	0.8107
2.5508	0.8143
2.5522	0.8186
2.5536	0.8219
2.555	0.8198
2.5564	0.8233
2.5578	0.825
2.5592	0.8227
2.5606	0.8238
2.562	0.8261
2.5634	0.8215
2.5648	0.8117
2.5662	0.8276
2.5676	0.8502
2.569	0.8532
2.5704	0.8479
2.5718	0.8479
2.5732	0.8474
2.5746	0.8455
2.576	0.8427
2.5774	0.8404
2.5788	0.8418
2.5802	0.8388
2.5816	0.8337
2.583	0.8277
2.5844	0.8184
2.5858	0.8138
2.5872	0.8122
2.5886	0.8079
2.59	0.804
2.5914	0.8035
2.5928	0.8078
2.5942	0.816
2.5956	0.8219
2.597	0.8256
2.5984	0.8251
2.5998	0.8237
2.6012	0.8256
2.6026	0.8232
2.604	0.8145
2.6054	0.8107
2.6068	0.8106
2.6082	0.8124
2.6096	0.8128
2.611	0.8123
2.6124	0.8115
2.6138	0.8121
2.6152	0.8154
2.6166	0.8201
2.618	0.8228
2.6194	0.8208
2.6208	0.8248
2.6222	0.8371
2.6236	0.8416
2.625	0.844
2.6264	0.859
2.6278	0.8582
2.6292	0.8415
2.6306	0.8285
2.632	0.8306
2.6334	0.8327
2.6348	0.8387
2.6362	0.8489
2.6376	0.8501
2.639	0.8478
2.6404	0.8439
2.6418	0.8403
2.6432	0.8382
2.6446	0.8395
2.646	0.8391
2.6474	0.8428
2.6488	0.8555
2.6502	0.8438
2.6516	0.8337
2.653	0.8371
2.6544	0.8444
2.6558	0.8459
2.6572	0.8445
2.6586	0.8349
2.66	0.8225
2.6614	0.8309
2.6628	0.834
2.6642	0.8332
2.6656	0.8241
2.667	0.8187
2.6684	0.8185
2.6698	0.8171
2.6712	0.8199
2.6726	0.8243
2.674	0.8289
2.6754	0.8301
2.6768	0.832
2.6782	0.8364
2.6796	0.8385
2.681	0.8357
2.6824	0.8304
2.6838	0.8235
2.6852	0.8156
2.6866	0.8095
2.688	0.8102
2.6894	0.81
2.6908	0.809
2.6922	0.8168
2.6936	0.8263
2.695	0.8284
2.6964	0.8265
2.6978	0.8238
2.6992	0.8211
2.7006	0.82
2.702	0.8225
2.7034	0.8278
2.7048	0.8303
2.7062	0.827
2.7076	0.8253
2.709	0.8187
2.7104	0.8353
2.7118	0.844
2.7132	0.8508
2.7146	0.8424
2.716	0.8385
2.7174	0.8273
2.7188	0.8205
2.7202	0.8179
2.7216	0.811
2.723	0.8051
2.7244	0.8016
2.7258	0.797
2.7272	0.7974
2.7286	0.7959
2.73	0.8006
2.7314	0.8049
2.7328	0.808
2.7342	0.8142
2.7356	0.8212
2.737	0.822
2.7384	0.8208
2.7398	0.8194
2.7412	0.8197
2.7426	0.8192
2.744	0.8176
2.7454	0.8149
2.7468	0.8127
2.7482	0.8148
2.7496	0.8155
2.751	0.8126
2.7524	0.8052
2.7538	0.8016
2.7552	0.7994
2.7566	0.8005
2.758	0.7996
2.7594	0.8034
2.7608	0.8085
2.7622	0.8013
2.7636	0.8007
2.765	0.8073
2.7664	0.8118
2.7678	0.8177
2.7692	0.8242
2.7706	0.8257
2.772	0.8253
2.7734	0.8205
2.7748	0.8115
2.7762	0.8105
2.7776	0.8086
2.779	0.807
2.7804	0.8069
2.7818	0.8038
2.7832	0.8047
2.7846	0.8019
2.786	0.7994
2.7874	0.8002
2.7888	0.7992
2.7902	0.7982
2.7916	0.8004
2.793	0.8001
2.7944	0.7972
2.7958	0.798
2.7972	0.7973
2.7986	0.7986
[truncated: 38 more rows]
