# Supplementary material for: Improvement of Peak Integration in Capillary Electrophoresis: Reference Data Set No. 1
Source: Electrophoresis. 2026 Mar 11;47(4):276–94. doi: 10.1002/elps.70077 (PMC13084974; doi:10.1002/elps.70077)
Supplement: Supplementary file 2 — Supporting File 2: elps70077‐sup‐0002‐RawElectropherograms.zip. [file ELPS-47--s002.zip › Raw Electropherograms/com2-type2-sam23-R.csv]

0	0
0.0014	-0.0668
0.0028	-0.0668
0.0042	-0.0668
0.0056	-0.0667
0.007	-0.063
0.0084	-0.0199
0.0098	0.0388
0.0112	0.0925
0.0126	0.1568
0.014	0.2277
0.0154	0.2869
0.0168	0.3435
0.0182	0.3931
0.0196	0.4354
0.021	0.4725
0.0224	0.5042
0.0238	0.533
0.0252	0.5603
0.0266	0.5878
0.028	0.6112
0.0294	0.637
0.0308	0.6639
0.0322	0.6861
0.0336	0.7061
0.035	0.7259
0.0364	0.7433
0.0378	0.7598
0.0392	0.7734
0.0406	0.7891
0.042	0.8002
0.0434	0.8095
0.0448	0.8194
0.0462	0.8272
0.0476	0.8335
0.049	0.8424
0.0504	0.8468
0.0518	0.8512
0.0532	0.8606
0.0546	0.869
0.056	0.8717
0.0574	0.8732
0.0588	0.8781
0.0602	0.8822
0.0616	0.8855
0.063	0.8916
0.0644	0.8971
0.0658	0.8968
0.0672	0.899
0.0686	0.9018
0.07	0.8992
0.0714	0.9
0.0728	0.9075
0.0742	0.9175
0.0756	0.9284
0.077	0.9424
0.0784	0.9557
0.0798	0.9623
0.0812	0.9717
0.0826	0.9752
0.084	0.9728
0.0854	0.967
0.0868	0.9638
0.0882	0.9613
0.0896	0.958
0.091	0.9596
0.0924	0.9624
0.0938	0.963
0.0952	0.9653
0.0966	0.9678
0.098	0.9677
0.0994	0.9701
0.1008	0.9743
0.1022	0.9796
0.1036	0.9863
0.105	0.994
0.1064	1.0031
0.1078	1.0036
0.1092	1.0016
0.1106	0.9955
0.112	0.9883
0.1134	0.9847
0.1148	0.985
0.1162	0.9849
0.1176	0.9858
0.119	0.9905
0.1204	0.9938
0.1218	0.9934
0.1232	0.9898
0.1246	0.9872
0.126	0.9871
0.1274	0.987
0.1288	0.9891
0.1302	0.9917
0.1316	0.9935
0.133	0.9927
0.1344	0.99
0.1358	0.9849
0.1372	0.975
0.1386	0.9604
0.14	0.9455
0.1414	0.9329
0.1428	0.9203
0.1442	0.9116
0.1456	0.9081
0.147	0.9021
0.1484	0.8943
0.1498	0.8888
0.1512	0.8819
0.1526	0.8681
0.154	0.8569
0.1554	0.8468
0.1568	0.8335
0.1582	0.8196
0.1596	0.8075
0.161	0.7963
0.1624	0.7869
0.1638	0.7795
0.1652	0.7733
0.1666	0.7668
0.168	0.7584
0.1694	0.7577
0.1708	0.7582
0.1722	0.7525
0.1736	0.743
0.175	0.737
0.1764	0.736
0.1778	0.7333
0.1792	0.7306
0.1806	0.7319
0.182	0.7316
0.1834	0.7296
0.1848	0.7351
0.1862	0.7402
0.1876	0.7321
0.189	0.7243
0.1904	0.7216
0.1918	0.725
0.1932	0.7421
0.1946	0.814
0.196	0.8937
0.1974	0.9279
0.1988	0.9181
0.2002	0.9041
0.2016	0.91
0.203	0.9269
0.2044	0.9363
0.2058	0.9206
0.2072	0.9168
0.2086	0.9109
0.21	0.9038
0.2114	0.8964
0.2128	0.8898
0.2142	0.8871
0.2156	0.8836
0.217	0.8816
0.2184	0.8798
0.2198	0.8773
0.2212	0.8743
0.2226	0.8703
0.224	0.8657
0.2254	0.8594
0.2268	0.8503
0.2282	0.8385
0.2296	0.8274
0.231	0.8213
0.2324	0.816
0.2338	0.8093
0.2352	0.8045
0.2366	0.8036
0.238	0.8
0.2394	0.7979
0.2408	0.7954
0.2422	0.7917
0.2436	0.7869
0.245	0.7787
0.2464	0.7736
0.2478	0.7688
0.2492	0.7617
0.2506	0.7514
0.252	0.7444
0.2534	0.7318
0.2548	0.727
0.2562	0.724
0.2576	0.7201
0.259	0.7161
0.2604	0.7152
0.2618	0.7155
0.2632	0.7146
0.2646	0.712
0.266	0.7079
0.2674	0.7059
0.2688	0.706
0.2702	0.7111
0.2716	0.7095
0.273	0.7032
0.2744	0.7015
0.2758	0.699
0.2772	0.6927
0.2786	0.6901
0.28	0.6865
0.2814	0.6836
0.2828	0.683
0.2842	0.6839
0.2856	0.6831
0.287	0.6777
0.2884	0.6758
0.2898	0.6771
0.2912	0.6779
0.2926	0.6784
0.294	0.6832
0.2954	0.6844
0.2968	0.6865
0.2982	0.6856
0.2996	0.685
0.301	0.681
0.3024	0.6782
0.3038	0.6775
0.3052	0.6761
0.3066	0.6732
0.308	0.6695
0.3094	0.6692
0.3108	0.6697
0.3122	0.6703
0.3136	0.6703
0.315	0.6674
0.3164	0.6646
0.3178	0.6642
0.3192	0.6606
0.3206	0.6569
0.322	0.6534
0.3234	0.6521
0.3248	0.6532
0.3262	0.6536
0.3276	0.6541
0.329	0.6566
0.3304	0.6555
0.3318	0.653
0.3332	0.6476
0.3346	0.6425
0.336	0.6408
0.3374	0.6443
0.3388	0.6448
0.3402	0.6458
0.3416	0.6458
0.343	0.6506
0.3444	0.6539
0.3458	0.6547
0.3472	0.6538
0.3486	0.6516
0.35	0.6536
0.3514	0.6577
0.3528	0.6611
0.3542	0.6584
0.3556	0.6582
0.357	0.6588
0.3584	0.6627
0.3598	0.6629
0.3612	0.6638
0.3626	0.6644
0.364	0.6691
0.3654	0.6753
0.3668	0.6789
0.3682	0.6781
0.3696	0.6766
0.371	0.6796
0.3724	0.6814
0.3738	0.6839
0.3752	0.6859
0.3766	0.6881
0.378	0.6947
0.3794	0.6949
0.3808	0.6945
0.3822	0.6905
0.3836	0.6822
0.385	0.681
0.3864	0.6788
0.3878	0.6758
0.3892	0.6777
0.3906	0.681
0.392	0.6844
0.3934	0.6833
0.3948	0.6776
0.3962	0.673
0.3976	0.6589
0.399	0.6503
0.4004	0.6508
0.4018	0.6454
0.4032	0.6441
0.4046	0.6455
0.406	0.6492
0.4074	0.6528
0.4088	0.6547
0.4102	0.6557
0.4116	0.6527
0.413	0.6472
0.4144	0.6485
0.4158	0.6473
0.4172	0.6422
0.4186	0.639
0.42	0.6373
0.4214	0.6414
0.4228	0.6482
0.4242	0.6514
0.4256	0.6543
0.427	0.648
0.4284	0.6321
0.4298	0.6051
0.4312	0.563
0.4326	0.5099
0.434	0.4514
0.4354	0.3902
0.4368	0.3284
0.4382	0.2633
0.4396	0.1951
0.441	0.1256
0.4424	0.0511
0.4438	-0.0235
0.4452	-0.0984
0.4466	-0.1762
0.448	-0.2494
0.4494	-0.3175
0.4508	-0.3852
0.4522	-0.4533
0.4536	-0.5211
0.455	-0.5887
0.4564	-0.6549
0.4578	-0.7156
0.4592	-0.7724
0.4606	-0.8311
0.462	-0.8915
0.4634	-0.9465
0.4648	-0.9998
0.4662	-1.0495
0.4676	-1.0966
0.469	-1.138
0.4704	-1.1718
0.4718	-1.1972
0.4732	-1.2145
0.4746	-1.2279
0.476	-1.2416
0.4774	-1.2528
0.4788	-1.2602
0.4802	-1.2687
0.4816	-1.271
0.483	-1.2738
0.4844	-1.275
0.4858	-1.2745
0.4872	-1.2728
0.4886	-1.2653
0.49	-1.2572
0.4914	-1.2525
0.4928	-1.246
0.4942	-1.2363
0.4956	-1.2259
0.497	-1.2129
0.4984	-1.2018
0.4998	-1.1941
0.5012	-1.185
0.5026	-1.1744
0.504	-1.1641
0.5054	-1.1579
0.5068	-1.1493
0.5082	-1.1371
0.5096	-1.1237
0.511	-1.1088
0.5124	-1.0938
0.5138	-1.0813
0.5152	-1.0704
0.5166	-1.0587
0.518	-1.0471
0.5194	-1.0371
0.5208	-1.0245
0.5222	-1.0091
0.5236	-0.9962
0.525	-0.9811
0.5264	-0.9605
0.5278	-0.9409
0.5292	-0.9202
0.5306	-0.9022
0.532	-0.8848
0.5334	-0.8686
0.5348	-0.8546
0.5362	-0.8421
0.5376	-0.8315
0.539	-0.822
0.5404	-0.8111
0.5418	-0.7976
0.5432	-0.7808
0.5446	-0.7649
0.546	-0.7534
0.5474	-0.7379
0.5488	-0.721
0.5502	-0.7077
0.5516	-0.6962
0.553	-0.685
0.5544	-0.6751
0.5558	-0.665
0.5572	-0.6526
0.5586	-0.6403
0.56	-0.6311
0.5614	-0.6199
0.5628	-0.6118
0.5642	-0.6162
0.5656	-0.6284
0.567	-0.6261
0.5684	-0.6064
0.5698	-0.585
0.5712	-0.6047
0.5726	-0.5735
0.574	-0.0957
0.5754	1.2082
0.5768	3.1148
0.5782	4.7996
0.5796	5.6155
0.581	5.7339
0.5824	5.7068
0.5838	5.7951
0.5852	5.9397
0.5866	6.0957
0.588	6.2466
0.5894	6.37
0.5908	6.4674
0.5922	6.5445
0.5936	6.6219
0.595	6.6941
0.5964	6.7572
0.5978	6.8185
0.5992	6.8794
0.6006	6.9367
0.602	6.99
0.6034	7.0394
0.6048	7.0865
0.6062	7.1262
0.6076	7.1771
0.609	7.2657
0.6104	7.3791
0.6118	7.5071
0.6132	7.6328
0.6146	7.4352
0.616	6.473
0.6174	4.7506
0.6188	2.9858
0.6202	1.9466
0.6216	1.6876
0.623	1.7595
0.6244	1.7995
0.6258	1.8384
0.6272	1.8992
0.6286	1.9588
0.63	2
0.6314	2.028
0.6328	2.054
0.6342	2.0804
0.6356	2.1102
0.637	2.1623
0.6384	2.2278
0.6398	2.29
0.6412	2.3501
0.6426	2.4028
0.644	2.4108
0.6454	2.2973
0.6468	1.9971
0.6482	1.5292
0.6496	1.0932
0.651	0.8357
0.6524	0.7642
0.6538	0.7539
0.6552	0.748
0.6566	0.745
0.658	0.7583
0.6594	0.7763
0.6608	0.7785
0.6622	0.7711
0.6636	0.7683
0.665	0.7631
0.6664	0.7578
0.6678	0.7578
0.6692	0.7621
0.6706	0.7617
0.672	0.7615
0.6734	0.7646
0.6748	0.7665
0.6762	0.7656
0.6776	0.7634
0.679	0.7583
0.6804	0.7549
0.6818	0.7544
0.6832	0.7542
0.6846	0.7558
0.686	0.7563
0.6874	0.7589
0.6888	0.7603
0.6902	0.7635
0.6916	0.7657
0.693	0.7664
0.6944	0.7671
0.6958	0.7677
0.6972	0.7674
0.6986	0.7678
0.7	0.7673
0.7014	0.7657
0.7028	0.7629
0.7042	0.7589
0.7056	0.7551
0.707	0.7531
0.7084	0.7547
0.7098	0.7522
0.7112	0.747
0.7126	0.7449
0.714	0.7421
0.7154	0.7397
0.7168	0.7373
0.7182	0.7359
0.7196	0.733
0.721	0.7282
0.7224	0.7222
0.7238	0.7161
0.7252	0.7111
0.7266	0.7088
0.728	0.7117
0.7294	0.7141
0.7308	0.714
0.7322	0.7174
0.7336	0.722
0.735	0.7217
0.7364	0.7152
0.7378	0.7126
0.7392	0.7133
0.7406	0.7147
0.742	0.7165
0.7434	0.7186
0.7448	0.7205
0.7462	0.7235
0.7476	0.7265
0.749	0.7235
0.7504	0.7206
0.7518	0.7166
0.7532	0.712
0.7546	0.705
0.756	0.6995
0.7574	0.6992
0.7588	0.7021
0.7602	0.7074
0.7616	0.7118
0.763	0.7114
0.7644	0.7098
0.7658	0.709
0.7672	0.703
0.7686	0.6925
0.77	0.6872
0.7714	0.6842
0.7728	0.685
0.7742	0.6804
0.7756	0.6787
0.777	0.6828
0.7784	0.6875
0.7798	0.6925
0.7812	0.6966
0.7826	0.7133
0.784	0.7227
0.7854	0.7274
0.7868	0.7408
0.7882	0.7507
0.7896	0.7572
0.791	0.7688
0.7924	0.782
0.7938	0.7971
0.7952	0.8096
0.7966	0.8228
0.798	0.8413
0.7994	0.8676
0.8008	0.8931
0.8022	0.9115
0.8036	0.927
0.805	0.9423
0.8064	0.9553
0.8078	0.97
0.8092	0.9854
0.8106	0.9916
0.812	0.9962
0.8134	0.9968
0.8148	0.9743
0.8162	0.933
0.8176	0.8776
0.819	0.8321
0.8204	0.7758
0.8218	0.7523
0.8232	0.7398
0.8246	0.7305
0.826	0.728
0.8274	0.7277
0.8288	0.7242
0.8302	0.7196
0.8316	0.7198
0.833	0.7191
0.8344	0.7188
0.8358	0.7195
0.8372	0.7145
0.8386	0.7106
0.84	0.7051
0.8414	0.6936
0.8428	0.6854
0.8442	0.6761
0.8456	0.6713
0.847	0.6708
0.8484	0.6734
0.8498	0.6826
0.8512	0.6945
0.8526	0.7016
0.854	0.7059
0.8554	0.7065
0.8568	0.7038
0.8582	0.7024
0.8596	0.6972
0.861	0.6947
0.8624	0.6935
0.8638	0.6961
0.8652	0.7039
0.8666	0.7074
0.868	0.7074
0.8694	0.7074
0.8708	0.7068
0.8722	0.7066
0.8736	0.706
0.875	0.706
0.8764	0.7067
0.8778	0.7063
0.8792	0.7082
0.8806	0.7139
0.882	0.7132
0.8834	0.7128
0.8848	0.7125
0.8862	0.7112
0.8876	0.7083
0.889	0.7079
0.8904	0.7087
0.8918	0.7082
0.8932	0.7089
0.8946	0.7108
0.896	0.7123
0.8974	0.7103
0.8988	0.7086
0.9002	0.7092
0.9016	0.709
0.903	0.7096
0.9044	0.7129
0.9058	0.7172
0.9072	0.7231
0.9086	0.7255
0.91	0.7268
0.9114	0.7278
0.9128	0.7277
0.9142	0.7279
0.9156	0.7266
0.917	0.7282
0.9184	0.7317
0.9198	0.737
0.9212	0.746
0.9226	0.7514
0.924	0.7501
0.9254	0.7528
0.9268	0.7551
0.9282	0.7506
0.9296	0.7408
0.931	0.7329
0.9324	0.7282
0.9338	0.7243
0.9352	0.7241
0.9366	0.727
0.938	0.7232
0.9394	0.7208
0.9408	0.7227
0.9422	0.7269
0.9436	0.7301
0.945	0.7351
0.9464	0.7369
0.9478	0.7347
0.9492	0.7351
0.9506	0.7391
0.952	0.7377
0.9534	0.7366
0.9548	0.7414
0.9562	0.744
0.9576	0.7479
0.959	0.7511
0.9604	0.7508
0.9618	0.7476
0.9632	0.742
0.9646	0.7422
0.966	0.741
0.9674	0.7342
0.9688	0.7356
0.9702	0.738
0.9716	0.7354
0.973	0.731
0.9744	0.7351
0.9758	0.7433
0.9772	0.7429
0.9786	0.7476
0.98	0.7619
0.9814	0.7723
0.9828	0.7913
0.9842	0.8675
0.9856	1.0216
0.987	1.3067
0.9884	1.7459
0.9898	2.3545
0.9912	3.1434
0.9926	4.0887
0.994	5.1458
0.9954	6.2768
0.9968	7.4199
0.9982	8.3957
0.9996	8.8949
1.001	8.6778
1.0024	7.7356
1.0038	6.2244
1.0052	4.4313
1.0066	2.7772
1.008	1.6726
1.0094	1.1693
1.0108	1.0269
1.0122	0.9996
1.0136	1.0027
1.015	1.0162
1.0164	1.023
1.0178	1.0079
1.0192	0.9646
1.0206	0.9148
1.022	0.8726
1.0234	0.8428
1.0248	0.8093
1.0262	0.7847
1.0276	0.7672
1.029	0.7537
1.0304	0.7463
1.0318	0.7435
1.0332	0.7435
1.0346	0.7465
1.036	0.7524
1.0374	0.7587
1.0388	0.7627
1.0402	0.7658
1.0416	0.7675
1.043	0.7644
1.0444	0.7638
1.0458	0.7609
1.0472	0.7576
1.0486	0.7564
1.05	0.7537
1.0514	0.7506
1.0528	0.7494
1.0542	0.7476
1.0556	0.7467
1.057	0.7486
1.0584	0.751
1.0598	0.7512
1.0612	0.7501
1.0626	0.7492
1.064	0.7446
1.0654	0.738
1.0668	0.731
1.0682	0.7292
1.0696	0.727
1.071	0.729
1.0724	0.7355
1.0738	0.7357
1.0752	0.7389
1.0766	0.7456
1.078	0.7485
1.0794	0.7495
1.0808	0.7518
1.0822	0.7558
1.0836	0.7641
1.085	0.767
1.0864	0.7675
1.0878	0.7655
1.0892	0.7585
1.0906	0.754
1.092	0.7498
1.0934	0.742
1.0948	0.7382
1.0962	0.7396
1.0976	0.7445
1.099	0.7491
1.1004	0.7543
1.1018	0.7592
1.1032	0.7579
1.1046	0.7547
1.106	0.7455
1.1074	0.7373
1.1088	0.7252
1.1102	0.7151
1.1116	0.7105
1.113	0.71
1.1144	0.7116
1.1158	0.7199
1.1172	0.7269
1.1186	0.7351
1.12	0.7442
1.1214	0.7483
1.1228	0.7479
1.1242	0.7467
1.1256	0.7477
1.127	0.7493
1.1284	0.7467
1.1298	0.7443
1.1312	0.7447
1.1326	0.7463
1.134	0.75
1.1354	0.75
1.1368	0.7465
1.1382	0.7451
1.1396	0.7457
1.141	0.748
1.1424	0.7509
1.1438	0.7519
1.1452	0.7532
1.1466	0.7562
1.148	0.7576
1.1494	0.7562
1.1508	0.7531
1.1522	0.7488
1.1536	0.7473
1.155	0.7448
1.1564	0.7466
1.1578	0.7486
1.1592	0.7452
1.1606	0.7424
1.162	0.7421
1.1634	0.7408
1.1648	0.7412
1.1662	0.7448
1.1676	0.7447
1.169	0.7453
1.1704	0.7437
1.1718	0.7438
1.1732	0.7455
1.1746	0.7422
1.176	0.7397
1.1774	0.7395
1.1788	0.7376
1.1802	0.7417
1.1816	0.7469
1.183	0.7485
1.1844	0.7516
1.1858	0.7582
1.1872	0.7652
1.1886	0.7682
1.19	0.7643
1.1914	0.7606
1.1928	0.7547
1.1942	0.7464
1.1956	0.7435
1.197	0.7376
1.1984	0.7363
1.1998	0.7376
1.2012	0.7439
1.2026	0.7496
1.204	0.751
1.2054	0.75
1.2068	0.7491
1.2082	0.7517
1.2096	0.7545
1.211	0.7558
1.2124	0.7584
1.2138	0.7641
1.2152	0.7675
1.2166	0.7741
1.218	0.7789
1.2194	0.7795
1.2208	0.7802
1.2222	0.784
1.2236	0.7862
1.225	0.785
1.2264	0.7854
1.2278	0.7841
1.2292	0.7747
1.2306	0.7705
1.232	0.7703
1.2334	0.7678
1.2348	0.7671
1.2362	0.7685
1.2376	0.7662
1.239	0.7667
1.2404	0.7635
1.2418	0.7669
1.2432	0.7711
1.2446	0.7708
1.246	0.7704
1.2474	0.77
1.2488	0.7654
1.2502	0.7604
1.2516	0.7593
1.253	0.7587
1.2544	0.7642
1.2558	0.7722
1.2572	0.7751
1.2586	0.781
1.26	0.7841
1.2614	0.7862
1.2628	0.7844
1.2642	0.7772
1.2656	0.7717
1.267	0.7671
1.2684	0.761
1.2698	0.7575
1.2712	0.7546
1.2726	0.753
1.274	0.754
1.2754	0.7508
1.2768	0.7456
1.2782	0.7418
1.2796	0.7431
1.281	0.7439
1.2824	0.7463
1.2838	0.7523
1.2852	0.7571
1.2866	0.7603
1.288	0.7625
1.2894	0.7614
1.2908	0.7587
1.2922	0.7561
1.2936	0.7527
1.295	0.7541
1.2964	0.7535
1.2978	0.7572
1.2992	0.7597
1.3006	0.7608
1.302	0.7614
1.3034	0.7623
1.3048	0.7629
1.3062	0.7635
1.3076	0.7589
1.309	0.7525
1.3104	0.7515
1.3118	0.7526
1.3132	0.7536
1.3146	0.756
1.316	0.7598
1.3174	0.757
1.3188	0.7524
1.3202	0.75
1.3216	0.7472
1.323	0.7422
1.3244	0.741
1.3258	0.7465
1.3272	0.7513
1.3286	0.7561
1.33	0.7634
1.3314	0.7667
1.3328	0.762
1.3342	0.7561
1.3356	0.753
1.337	0.7516
1.3384	0.7509
1.3398	0.7513
1.3412	0.7508
1.3426	0.752
1.344	0.7546
1.3454	0.7577
1.3468	0.7547
1.3482	0.7514
1.3496	0.7533
1.351	0.7585
1.3524	0.7648
1.3538	0.7708
1.3552	0.7751
1.3566	0.7788
1.358	0.7811
1.3594	0.7782
1.3608	0.7699
1.3622	0.7608
1.3636	0.7603
1.365	0.7604
1.3664	0.7638
1.3678	0.7681
1.3692	0.7742
1.3706	0.7765
1.372	0.7748
1.3734	0.7745
1.3748	0.7737
1.3762	0.7731
1.3776	0.7732
1.379	0.7746
1.3804	0.7716
1.3818	0.7698
1.3832	0.7646
1.3846	0.7623
1.386	0.7559
1.3874	0.7515
1.3888	0.7494
1.3902	0.7481
1.3916	0.747
1.393	0.7447
1.3944	0.7424
1.3958	0.7416
1.3972	0.7412
1.3986	0.7386
1.4	0.7344
1.4014	0.7305
1.4028	0.7283
1.4042	0.7293
1.4056	0.7329
1.407	0.7346
1.4084	0.7388
1.4098	0.7456
1.4112	0.7505
1.4126	0.7491
1.414	0.7426
1.4154	0.7371
1.4168	0.7361
1.4182	0.737
1.4196	0.7378
1.421	0.7397
1.4224	0.7398
1.4238	0.745
1.4252	0.7448
1.4266	0.7399
1.428	0.7349
1.4294	0.7376
1.4308	0.7443
1.4322	0.7496
1.4336	0.7535
1.435	0.7573
1.4364	0.7616
1.4378	0.7655
1.4392	0.7643
1.4406	0.7582
1.442	0.7575
1.4434	0.7536
1.4448	0.7568
1.4462	0.7596
1.4476	0.7604
1.449	0.7629
1.4504	0.7655
1.4518	0.7671
1.4532	0.7644
1.4546	0.7567
1.456	0.7492
1.4574	0.7474
1.4588	0.7498
1.4602	0.7509
1.4616	0.7513
1.463	0.7515
1.4644	0.7562
1.4658	0.7555
1.4672	0.7539
1.4686	0.7481
1.47	0.7431
1.4714	0.7411
1.4728	0.7392
1.4742	0.7393
1.4756	0.7393
1.477	0.737
1.4784	0.7352
1.4798	0.7346
1.4812	0.7347
1.4826	0.7336
1.484	0.7286
1.4854	0.7306
1.4868	0.7313
1.4882	0.7314
1.4896	0.7292
1.491	0.7232
1.4924	0.7198
1.4938	0.72
1.4952	0.7221
1.4966	0.7249
1.498	0.7269
1.4994	0.7303
1.5008	0.7363
1.5022	0.7381
1.5036	0.7392
1.505	0.7409
1.5064	0.7405
1.5078	0.7425
1.5092	0.7453
1.5106	0.7454
1.512	0.7469
1.5134	0.7457
1.5148	0.7426
1.5162	0.7406
1.5176	0.7397
1.519	0.7425
1.5204	0.7466
1.5218	0.7455
1.5232	0.7474
1.5246	0.7509
1.526	0.7507
1.5274	0.7524
1.5288	0.758
1.5302	0.7624
1.5316	0.7681
1.533	0.7732
1.5344	0.7791
1.5358	0.7792
1.5372	0.7732
1.5386	0.7663
1.54	0.7576
1.5414	0.7479
1.5428	0.7452
1.5442	0.7468
1.5456	0.7454
1.547	0.7463
1.5484	0.7468
1.5498	0.7483
1.5512	0.7458
1.5526	0.745
1.554	0.7439
1.5554	0.7411
1.5568	0.7412
1.5582	0.7405
1.5596	0.7391
1.561	0.7404
1.5624	0.7418
1.5638	0.7429
1.5652	0.7449
1.5666	0.7493
1.568	0.7552
1.5694	0.7546
1.5708	0.7567
1.5722	0.759
1.5736	0.7575
1.575	0.7613
1.5764	0.7658
1.5778	0.7674
1.5792	0.7671
1.5806	0.7658
1.582	0.7671
1.5834	0.771
1.5848	0.7715
1.5862	0.7722
1.5876	0.7718
1.589	0.7727
1.5904	0.7742
1.5918	0.7755
1.5932	0.7771
1.5946	0.7748
1.596	0.772
1.5974	0.776
1.5988	0.7804
1.6002	0.7828
1.6016	0.7855
1.603	0.7883
1.6044	0.7891
1.6058	0.7886
1.6072	0.7938
1.6086	0.8024
1.61	0.8115
1.6114	0.8289
1.6128	0.8551
1.6142	0.8873
1.6156	0.9195
1.617	0.9487
1.6184	0.9743
1.6198	0.9899
1.6212	0.9946
1.6226	0.9963
1.624	0.9956
1.6254	0.9861
1.6268	0.9709
1.6282	0.9553
1.6296	0.9503
1.631	0.9776
1.6324	1.0827
1.6338	1.3126
1.6352	1.7573
1.6366	2.4827
1.638	3.4449
1.6394	4.5502
1.6408	5.696
1.6422	6.8075
1.6436	7.8174
1.645	8.6542
1.6464	9.2173
1.6478	9.3615
1.6492	9.0224
1.6506	8.2693
1.652	7.2906
1.6534	6.2553
1.6548	5.259
1.6562	4.3745
1.6576	3.6242
1.659	3.0102
1.6604	2.5084
1.6618	2.1217
1.6632	1.8261
1.6646	1.5871
1.666	1.4027
1.6674	1.2731
1.6688	1.1757
1.6702	1.1021
1.6716	1.0535
1.673	1.0212
1.6744	1.0024
1.6758	0.9921
1.6772	0.9867
1.6786	0.9845
1.68	0.9898
1.6814	0.9966
1.6828	1.0018
1.6842	1.0041
1.6856	1.0072
1.687	1.0103
1.6884	1.0064
1.6898	0.9984
1.6912	0.981
1.6926	0.9629
1.694	0.9406
1.6954	0.9185
1.6968	0.8988
1.6982	0.8774
1.6996	0.862
1.701	0.8502
1.7024	0.8438
1.7038	0.8376
1.7052	0.8306
1.7066	0.827
1.708	0.8254
1.7094	0.8234
1.7108	0.8254
1.7122	0.8256
1.7136	0.8215
1.715	0.8212
1.7164	0.8172
1.7178	0.8164
1.7192	0.8156
1.7206	0.8155
1.722	0.8188
1.7234	0.8261
1.7248	0.8417
1.7262	0.8597
1.7276	0.8777
1.729	0.9024
1.7304	0.9297
1.7318	0.9502
1.7332	0.9662
1.7346	0.9796
1.736	0.9867
1.7374	0.9899
1.7388	0.9831
1.7402	0.9738
1.7416	0.9625
1.743	0.9496
1.7444	0.9409
1.7458	0.9307
1.7472	0.9149
1.7486	0.9011
1.75	0.8912
1.7514	0.8756
1.7528	0.8574
1.7542	0.8513
1.7556	0.8543
1.757	0.8087
1.7584	0.7443
1.7598	0.7268
1.7612	0.7717
1.7626	0.81
1.764	0.8067
1.7654	0.7864
1.7668	0.7761
1.7682	0.7742
1.7696	0.7706
1.771	0.7678
1.7724	0.7717
1.7738	0.7768
1.7752	0.7766
1.7766	0.7769
1.778	0.7783
1.7794	0.7783
1.7808	0.778
1.7822	0.7742
1.7836	0.7711
1.785	0.7665
1.7864	0.7649
1.7878	0.7683
1.7892	0.7729
1.7906	0.7743
1.792	0.7728
1.7934	0.7721
1.7948	0.7742
1.7962	0.776
1.7976	0.7721
1.799	0.7744
1.8004	0.7785
1.8018	0.7846
1.8032	0.792
1.8046	0.7964
1.806	0.7936
1.8074	0.7882
1.8088	0.7869
1.8102	0.7916
1.8116	0.7966
1.813	0.8022
1.8144	0.8211
1.8158	0.8515
1.8172	0.8855
1.8186	0.9265
1.82	0.9739
1.8214	1.0321
1.8228	1.0922
1.8242	1.1561
1.8256	1.2166
1.827	1.2636
1.8284	1.2993
1.8298	1.3228
1.8312	1.3249
1.8326	1.3025
1.834	1.2625
1.8354	1.212
1.8368	1.1558
1.8382	1.0974
1.8396	1.0451
1.841	0.9954
1.8424	0.9537
1.8438	0.9211
1.8452	0.8968
1.8466	0.8784
1.848	0.865
1.8494	0.8566
1.8508	0.8499
1.8522	0.8477
1.8536	0.8486
1.855	0.8443
1.8564	0.8358
1.8578	0.8274
1.8592	0.819
1.8606	0.8121
1.862	0.8036
1.8634	0.7982
1.8648	0.791
1.8662	0.7855
1.8676	0.7843
1.869	0.783
1.8704	0.7812
1.8718	0.7822
1.8732	0.7847
1.8746	0.7867
1.876	0.7899
1.8774	0.7939
1.8788	0.7964
1.8802	0.7973
1.8816	0.7957
1.883	0.7953
1.8844	0.7946
1.8858	0.7995
1.8872	0.8019
1.8886	0.7998
1.89	0.7977
1.8914	0.7989
1.8928	0.797
1.8942	0.7921
1.8956	0.7864
1.897	0.7788
1.8984	0.7749
1.8998	0.7747
1.9012	0.7806
1.9026	0.7779
1.904	0.7793
1.9054	0.7842
1.9068	0.7896
1.9082	0.7935
1.9096	0.7964
1.911	0.7979
1.9124	0.7997
1.9138	0.8
1.9152	0.7981
1.9166	0.7921
1.918	0.7854
1.9194	0.7864
1.9208	0.7825
1.9222	0.7796
1.9236	0.7798
1.925	0.7786
1.9264	0.7816
1.9278	0.784
1.9292	0.7854
1.9306	0.7871
1.932	0.7838
1.9334	0.7793
1.9348	0.7737
1.9362	0.7685
1.9376	0.7677
1.939	0.7689
1.9404	0.7702
1.9418	0.7753
1.9432	0.7817
1.9446	0.7847
1.946	0.7856
1.9474	0.7887
1.9488	0.7881
1.9502	0.7898
1.9516	0.7915
1.953	0.7906
1.9544	0.7891
1.9558	0.7852
1.9572	0.7785
1.9586	0.7704
1.96	0.7633
1.9614	0.7611
1.9628	0.7567
1.9642	0.7574
1.9656	0.7678
1.967	0.7729
1.9684	0.7774
1.9698	0.7831
1.9712	0.7815
1.9726	0.7767
1.974	0.7734
1.9754	0.7713
1.9768	0.7701
1.9782	0.7693
1.9796	0.771
1.981	0.7755
1.9824	0.7759
1.9838	0.7764
1.9852	0.7803
1.9866	0.783
1.988	0.7839
1.9894	0.7857
1.9908	0.7882
1.9922	0.7914
1.9936	0.7914
1.995	0.7914
1.9964	0.7917
1.9978	0.7898
1.9992	0.7926
2.0006	0.7983
2.002	0.7967
2.0034	0.7991
2.0048	0.8057
2.0062	0.7961
2.0076	0.7926
2.009	0.7955
2.0104	0.7851
2.0118	0.7638
2.0132	0.7749
2.0146	0.8114
2.016	0.8111
2.0174	0.7754
2.0188	0.7533
2.0202	0.7646
2.0216	0.7834
2.023	0.7854
2.0244	0.7841
2.0258	0.7897
2.0272	0.787
2.0286	0.7809
2.03	0.78
2.0314	0.7779
2.0328	0.7747
2.0342	0.771
2.0356	0.7678
2.037	0.7628
2.0384	0.7593
2.0398	0.7552
2.0412	0.7484
2.0426	0.745
2.044	0.7484
2.0454	0.7523
2.0468	0.7549
2.0482	0.7614
2.0496	0.7657
2.051	0.7693
2.0524	0.7711
2.0538	0.7685
2.0552	0.7627
2.0566	0.761
2.058	0.7639
2.0594	0.7665
2.0608	0.7664
2.0622	0.7684
2.0636	0.7748
2.065	0.7799
2.0664	0.7823
2.0678	0.7836
2.0692	0.7829
2.0706	0.7834
2.072	0.789
2.0734	0.7909
2.0748	0.7911
2.0762	0.7909
2.0776	0.7911
2.079	0.791
2.0804	0.7874
2.0818	0.7832
2.0832	0.7823
2.0846	0.7844
2.086	0.7878
2.0874	0.79
2.0888	0.7913
2.0902	0.7913
2.0916	0.7906
2.093	0.7847
2.0944	0.7823
2.0958	0.779
2.0972	0.7761
2.0986	0.7752
2.1	0.7761
2.1014	0.777
2.1028	0.7786
2.1042	0.781
2.1056	0.7841
2.107	0.7885
2.1084	0.791
2.1098	0.797
2.1112	0.7997
2.1126	0.8007
2.114	0.8008
2.1154	0.8047
2.1168	0.8074
2.1182	0.8067
2.1196	0.8049
2.121	0.8058
2.1224	0.8059
2.1238	0.8064
2.1252	0.8084
2.1266	0.8096
2.128	0.8107
2.1294	0.8099
2.1308	0.8111
2.1322	0.8129
2.1336	0.8134
2.135	0.812
2.1364	0.8157
2.1378	0.8215
2.1392	0.8267
2.1406	0.8283
2.142	0.8285
2.1434	0.8283
2.1448	0.8295
2.1462	0.8339
2.1476	0.8378
2.149	0.8381
2.1504	0.8398
2.1518	0.8415
2.1532	0.8443
2.1546	0.843
2.156	0.8402
2.1574	0.8388
2.1588	0.8386
2.1602	0.8403
2.1616	0.8408
2.163	0.8384
2.1644	0.8345
2.1658	0.8322
2.1672	0.8347
2.1686	0.8407
2.17	0.8464
2.1714	0.8517
2.1728	0.8577
2.1742	0.8622
2.1756	0.865
2.177	0.8677
2.1784	0.8644
2.1798	0.8629
2.1812	0.8657
2.1826	0.8686
2.184	0.8708
2.1854	0.868
2.1868	0.8623
2.1882	0.8589
2.1896	0.8553
2.191	0.8504
2.1924	0.8466
2.1938	0.8397
2.1952	0.841
2.1966	0.8411
2.198	0.8398
2.1994	0.84
2.2008	0.8363
2.2022	0.8365
2.2036	0.8353
2.205	0.8331
2.2064	0.8285
2.2078	0.8247
2.2092	0.8243
2.2106	0.8212
2.212	0.8196
2.2134	0.8262
2.2148	0.8189
2.2162	0.8079
2.2176	0.8088
2.219	0.8268
2.2204	0.8224
2.2218	0.8085
2.2232	0.8044
2.2246	0.8219
2.226	0.8381
2.2274	0.8457
2.2288	0.8528
2.2302	0.8549
2.2316	0.8473
2.233	0.8393
2.2344	0.8336
2.2358	0.8283
2.2372	0.8296
2.2386	0.8279
2.24	0.8297
2.2414	0.8327
2.2428	0.8378
2.2442	0.836
2.2456	0.836
2.247	0.835
2.2484	0.8326
2.2498	0.8299
2.2512	0.8251
2.2526	0.8188
2.254	0.8131
2.2554	0.8141
2.2568	0.8211
2.2582	0.8234
2.2596	0.8237
2.261	0.8255
2.2624	0.8249
2.2638	0.8134
2.2652	0.7965
2.2666	0.7936
2.268	0.7892
2.2694	0.8025
2.2708	0.8188
2.2722	0.812
2.2736	0.7844
2.275	0.745
2.2764	0.7602
2.2778	0.7799
2.2792	0.799
2.2806	0.7911
2.282	0.7773
2.2834	0.7717
2.2848	0.7861
2.2862	0.7935
2.2876	0.7966
2.289	0.7994
2.2904	0.8016
2.2918	0.7998
2.2932	0.7962
2.2946	0.7987
2.296	0.8028
2.2974	0.8032
2.2988	0.7999
2.3002	0.8004
2.3016	0.7979
2.303	0.799
2.3044	0.8031
2.3058	0.8023
2.3072	0.8027
2.3086	0.8081
2.31	0.8079
2.3114	0.8036
2.3128	0.8006
2.3142	0.7966
2.3156	0.7912
2.317	0.7898
2.3184	0.7935
2.3198	0.7963
2.3212	0.7959
2.3226	0.8022
2.324	0.803
2.3254	0.8011
2.3268	0.7979
2.3282	0.7923
2.3296	0.7831
2.331	0.7755
2.3324	0.7708
2.3338	0.7678
2.3352	0.7652
2.3366	0.7633
2.338	0.7653
2.3394	0.7691
2.3408	0.7778
2.3422	0.7838
2.3436	0.7859
2.345	0.799
2.3464	0.8002
2.3478	0.7886
2.3492	0.7895
2.3506	0.7937
2.352	0.8005
2.3534	0.7956
2.3548	0.783
2.3562	0.7807
2.3576	0.7803
2.359	0.7792
2.3604	0.7847
2.3618	0.788
2.3632	0.7886
2.3646	0.7812
2.366	0.7762
2.3674	0.7737
2.3688	0.7705
2.3702	0.7631
2.3716	0.7583
2.373	0.7543
2.3744	0.7526
2.3758	0.755
2.3772	0.7568
2.3786	0.7575
2.38	0.7612
2.3814	0.7661
2.3828	0.77
2.3842	0.7724
2.3856	0.7698
2.387	0.7667
2.3884	0.7619
2.3898	0.7601
2.3912	0.7598
2.3926	0.7624
2.394	0.7657
2.3954	0.7661
2.3968	0.7658
2.3982	0.7657
2.3996	0.7624
2.401	0.7574
2.4024	0.7498
2.4038	0.7456
2.4052	0.7485
2.4066	0.7511
2.408	0.7569
2.4094	0.7583
2.4108	0.7644
2.4122	0.7723
2.4136	0.7785
2.415	0.7815
2.4164	0.7815
2.4178	0.7807
2.4192	0.783
2.4206	0.7866
2.422	0.7834
2.4234	0.7785
2.4248	0.7721
2.4262	0.7713
2.4276	0.7716
2.429	0.7711
2.4304	0.7642
2.4318	0.7606
2.4332	0.7587
2.4346	0.7609
2.436	0.7594
2.4374	0.7562
2.4388	0.7549
2.4402	0.7534
2.4416	0.7556
2.443	0.7573
2.4444	0.7526
2.4458	0.7489
2.4472	0.7486
2.4486	0.7491
2.45	0.7539
2.4514	0.7544
2.4528	0.757
2.4542	0.7583
2.4556	0.7607
2.457	0.7619
2.4584	0.7607
2.4598	0.7598
2.4612	0.7607
2.4626	0.7647
2.464	0.7699
2.4654	0.7707
2.4668	0.7669
2.4682	0.766
2.4696	0.7635
2.471	0.767
2.4724	0.7703
2.4738	0.7772
2.4752	0.7885
2.4766	0.7863
2.478	0.78
2.4794	0.7677
2.4808	0.7542
2.4822	0.7548
2.4836	0.764
2.485	0.7777
2.4864	0.7684
2.4878	0.773
2.4892	0.7707
2.4906	0.8015
2.492	0.8139
2.4934	0.8268
2.4948	0.7976
2.4962	0.7709
2.4976	0.7266
2.499	0.7043
2.5004	0.714
2.5018	0.7408
2.5032	0.7707
2.5046	0.7629
2.506	0.7502
2.5074	0.7429
2.5088	0.7427
2.5102	0.7504
2.5116	0.7609
2.513	0.7687
2.5144	0.7745
2.5158	0.7752
2.5172	0.7776
2.5186	0.7745
2.52	0.7755
2.5214	0.779
2.5228	0.7796
2.5242	0.7823
2.5256	0.7849
2.527	0.7904
2.5284	0.7906
2.5298	0.7865
2.5312	0.7824
2.5326	0.7763
2.534	0.7683
2.5354	0.7619
2.5368	0.7516
2.5382	0.7474
2.5396	0.7458
2.541	0.7419
2.5424	0.7442
2.5438	0.7452
2.5452	0.7247
2.5466	0.7005
2.548	0.7037
2.5494	0.7181
2.5508	0.7446
2.5522	0.778
2.5536	0.8081
2.555	0.8122
2.5564	0.7839
2.5578	0.772
2.5592	0.7641
2.5606	0.7626
2.562	0.7535
2.5634	0.7532
2.5648	0.7715
2.5662	0.7781
2.5676	0.7755
2.569	0.7747
2.5704	0.7716
2.5718	0.7687
2.5732	0.7661
2.5746	0.764
2.576	0.758
2.5774	0.7649
2.5788	0.7867
2.5802	0.7833
2.5816	0.7588
2.583	0.728
2.5844	0.7266
2.5858	0.7502
2.5872	0.7585
2.5886	0.7663
2.59	0.7719
2.5914	0.778
2.5928	0.7791
2.5942	0.7762
2.5956	0.7767
2.597	0.7726
2.5984	0.7681
2.5998	0.7702
2.6012	0.7754
2.6026	0.7735
2.604	0.7718
2.6054	0.7698
2.6068	0.7643
2.6082	0.7616
2.6096	0.7573
2.611	0.7528
2.6124	0.7501
2.6138	0.7464
2.6152	0.7488
2.6166	0.7521
2.618	0.7523
2.6194	0.7532
2.6208	0.7562
2.6222	0.7597
2.6236	0.7618
2.625	0.763
2.6264	0.7631
2.6278	0.7612
2.6292	0.7586
2.6306	0.7572
2.632	0.7567
2.6334	0.7533
2.6348	0.7513
2.6362	0.7577
2.6376	0.7564
2.639	0.7538
2.6404	0.7503
2.6418	0.7495
2.6432	0.7514
2.6446	0.7503
2.646	0.7494
2.6474	0.7478
2.6488	0.7452
2.6502	0.7493
2.6516	0.756
2.653	0.7547
2.6544	0.7535
2.6558	0.7548
2.6572	0.7612
2.6586	0.7674
2.66	0.767
2.6614	0.7671
2.6628	0.7679
2.6642	0.7685
2.6656	0.7692
2.667	0.7668
2.6684	0.7627
2.6698	0.7611
2.6712	0.7597
2.6726	0.7562
2.674	0.7555
2.6754	0.7546
2.6768	0.7547
2.6782	0.7555
2.6796	0.755
2.681	0.7528
2.6824	0.7536
2.6838	0.7559
2.6852	0.7585
2.6866	0.7597
2.688	0.761
2.6894	0.7638
2.6908	0.7648
2.6922	0.7628
2.6936	0.7641
2.695	0.7655
2.6964	0.7656
2.6978	0.7699
2.6992	0.7664
2.7006	0.7621
2.702	0.7605
2.7034	0.7526
2.7048	0.7482
2.7062	0.7481
2.7076	0.7504
2.709	0.7523
2.7104	0.7529
2.7118	0.7551
2.7132	0.7562
2.7146	0.7511
2.716	0.7464
2.7174	0.7407
2.7188	0.7352
2.7202	0.7364
2.7216	0.7395
2.723	0.7453
2.7244	0.7485
2.7258	0.752
2.7272	0.7568
2.7286	0.7594
2.73	0.7583
2.7314	0.7561
2.7328	0.7558
2.7342	0.7557
2.7356	0.7528
2.737	0.7551
2.7384	0.7579
2.7398	0.758
2.7412	0.758
2.7426	0.7559
2.744	0.7559
2.7454	0.7567
2.7468	0.7571
2.7482	0.7603
2.7496	0.7587
2.751	0.7571
2.7524	0.757
2.7538	0.7551
2.7552	0.754
2.7566	0.748
2.758	0.7486
2.7594	0.7508
2.7608	0.7499
2.7622	0.7474
2.7636	0.745
2.765	0.7343
2.7664	0.7273
2.7678	0.7248
2.7692	0.7244
2.7706	0.7194
2.772	0.72
2.7734	0.7286
2.7748	0.7363
2.7762	0.745
2.7776	0.7502
2.779	0.7503
2.7804	0.7513
2.7818	0.7559
2.7832	0.76
2.7846	0.763
2.786	0.762
2.7874	0.7662
2.7888	0.769
2.7902	0.7709
2.7916	0.7737
2.793	0.7756
2.7944	0.774
2.7958	0.7706
2.7972	0.7686
2.7986	0.7652
[truncated: 38 more rows]
