# Supplementary material for: Improvement of Peak Integration in Capillary Electrophoresis: Reference Data Set No. 1
Source: Electrophoresis. 2026 Mar 11;47(4):276–94. doi: 10.1002/elps.70077 (PMC13084974; doi:10.1002/elps.70077)
Supplement: Supplementary file 2 — Supporting File 2: elps70077‐sup‐0002‐RawElectropherograms.zip. [file ELPS-47--s002.zip › Raw Electropherograms/com2-type2-sam24-R.csv]

0	0
0.0014	-0.0484
0.0028	-0.0484
0.0042	-0.0484
0.0056	-0.0485
0.007	-0.0483
0.0084	-0.0078
0.0098	0.0447
0.0112	0.0936
0.0126	0.1498
0.014	0.2008
0.0154	0.2357
0.0168	0.2668
0.0182	0.2957
0.0196	0.3197
0.021	0.3367
0.0224	0.3556
0.0238	0.379
0.0252	0.401
0.0266	0.4229
0.028	0.4439
0.0294	0.4619
0.0308	0.4777
0.0322	0.4886
0.0336	0.4981
0.035	0.5062
0.0364	0.5079
0.0378	0.509
0.0392	0.5124
0.0406	0.5124
0.042	0.5145
0.0434	0.5163
0.0448	0.5138
0.0462	0.5152
0.0476	0.516
0.049	0.5207
0.0504	0.5259
0.0518	0.5301
0.0532	0.5392
0.0546	0.5472
0.056	0.5537
0.0574	0.5567
0.0588	0.5569
0.0602	0.5578
0.0616	0.5582
0.063	0.5581
0.0644	0.559
0.0658	0.5591
0.0672	0.5634
0.0686	0.5687
0.07	0.5728
0.0714	0.5775
0.0728	0.5773
0.0742	0.5809
0.0756	0.5831
0.077	0.5864
0.0784	0.5937
0.0798	0.5932
0.0812	0.5898
0.0826	0.5891
0.084	0.5874
0.0854	0.5866
0.0868	0.5861
0.0882	0.5821
0.0896	0.5804
0.091	0.5811
0.0924	0.588
0.0938	0.5953
0.0952	0.5952
0.0966	0.5957
0.098	0.5983
0.0994	0.5959
0.1008	0.5984
0.1022	0.5988
0.1036	0.5982
0.105	0.5939
0.1064	0.5902
0.1078	0.5902
0.1092	0.5898
0.1106	0.5881
0.112	0.5884
0.1134	0.5895
0.1148	0.5898
0.1162	0.5904
0.1176	0.5912
0.119	0.5961
0.1204	0.5961
0.1218	0.6008
0.1232	0.6057
0.1246	0.6109
0.126	0.6173
0.1274	0.6233
0.1288	0.6267
0.1302	0.6253
0.1316	0.6227
0.133	0.6261
0.1344	0.6314
0.1358	0.6324
0.1372	0.6349
0.1386	0.6373
0.14	0.6374
0.1414	0.6341
0.1428	0.6304
0.1442	0.6188
0.1456	0.6056
0.147	0.5892
0.1484	0.5724
0.1498	0.5561
0.1512	0.5396
0.1526	0.5238
0.154	0.5102
0.1554	0.5018
0.1568	0.4976
0.1582	0.4927
0.1596	0.4878
0.161	0.485
0.1624	0.4776
0.1638	0.4715
0.1652	0.4657
0.1666	0.4552
0.168	0.4407
0.1694	0.431
0.1708	0.4201
0.1722	0.4062
0.1736	0.3914
0.175	0.3792
0.1764	0.3704
0.1778	0.3655
0.1792	0.3614
0.1806	0.3586
0.182	0.3558
0.1834	0.3505
0.1848	0.3468
0.1862	0.3445
0.1876	0.3386
0.189	0.3312
0.1904	0.3381
0.1918	0.3354
0.1932	0.3203
0.1946	0.306
0.196	0.307
0.1974	0.277
0.1988	0.4146
0.2002	0.6609
0.2016	0.8118
0.203	0.7454
0.2044	0.6254
0.2058	0.6123
0.2072	0.6414
0.2086	0.6505
0.21	0.6529
0.2114	0.6573
0.2128	0.6677
0.2142	0.6646
0.2156	0.6612
0.217	0.6614
0.2184	0.6599
0.2198	0.6579
0.2212	0.6597
0.2226	0.6677
0.224	0.6743
0.2254	0.6813
0.2268	0.6875
0.2282	0.6903
0.2296	0.6938
0.231	0.6966
0.2324	0.6936
0.2338	0.6913
0.2352	0.6914
0.2366	0.6916
0.238	0.6958
0.2394	0.6973
0.2408	0.6993
0.2422	0.7003
0.2436	0.6979
0.245	0.6962
0.2464	0.6913
0.2478	0.6857
0.2492	0.6835
0.2506	0.6848
0.252	0.6873
0.2534	0.6883
0.2548	0.6871
0.2562	0.6869
0.2576	0.6881
0.259	0.6848
0.2604	0.6826
0.2618	0.6794
0.2632	0.6789
0.2646	0.6795
0.266	0.6844
0.2674	0.6846
0.2688	0.6819
0.2702	0.6787
0.2716	0.6761
0.273	0.6703
0.2744	0.6659
0.2758	0.6613
0.2772	0.6578
0.2786	0.659
0.28	0.6608
0.2814	0.6622
0.2828	0.6625
0.2842	0.6655
0.2856	0.6685
0.287	0.6706
0.2884	0.6693
0.2898	0.6668
0.2912	0.6648
0.2926	0.6647
0.294	0.6656
0.2954	0.6654
0.2968	0.667
0.2982	0.6702
0.2996	0.6711
0.301	0.6703
0.3024	0.6679
0.3038	0.6627
0.3052	0.6582
0.3066	0.6544
0.308	0.6523
0.3094	0.6539
0.3108	0.6599
0.3122	0.6665
0.3136	0.6714
0.315	0.6725
0.3164	0.6753
0.3178	0.6796
0.3192	0.6817
0.3206	0.6785
0.322	0.6747
0.3234	0.6682
0.3248	0.6612
0.3262	0.6545
0.3276	0.6453
0.329	0.6397
0.3304	0.6362
0.3318	0.6412
0.3332	0.6465
0.3346	0.6475
0.336	0.6498
0.3374	0.6519
0.3388	0.6516
0.3402	0.652
0.3416	0.6489
0.343	0.6477
0.3444	0.6495
0.3458	0.6528
0.3472	0.6569
0.3486	0.6617
0.35	0.6669
0.3514	0.6714
0.3528	0.6748
0.3542	0.6762
0.3556	0.6752
0.357	0.6751
0.3584	0.6763
0.3598	0.676
0.3612	0.6767
0.3626	0.6791
0.364	0.6819
0.3654	0.6865
0.3668	0.6923
0.3682	0.6953
0.3696	0.6969
0.371	0.6992
0.3724	0.7039
0.3738	0.7054
0.3752	0.7009
0.3766	0.6979
0.378	0.6935
0.3794	0.6915
0.3808	0.6926
0.3822	0.6917
0.3836	0.686
0.385	0.6863
0.3864	0.6893
0.3878	0.6918
0.3892	0.6878
0.3906	0.6836
0.392	0.6832
0.3934	0.6834
0.3948	0.6846
0.3962	0.6837
0.3976	0.677
0.399	0.6719
0.4004	0.6726
0.4018	0.6713
0.4032	0.6714
0.4046	0.6694
0.406	0.6681
0.4074	0.6714
0.4088	0.6756
0.4102	0.6816
0.4116	0.6806
0.413	0.6754
0.4144	0.6794
0.4158	0.6809
0.4172	0.6781
0.4186	0.6743
0.42	0.6713
0.4214	0.6706
0.4228	0.6719
0.4242	0.6746
0.4256	0.6762
0.427	0.6751
0.4284	0.6786
0.4298	0.6858
0.4312	0.6815
0.4326	0.6709
0.434	0.6645
0.4354	0.6581
0.4368	0.6529
0.4382	0.6498
0.4396	0.6466
0.441	0.6449
0.4424	0.6486
0.4438	0.6538
0.4452	0.6542
0.4466	0.6553
0.448	0.6623
0.4494	0.6668
0.4508	0.6678
0.4522	0.6561
0.4536	0.6582
0.455	0.6616
0.4564	0.5335
0.4578	0.0374
0.4592	-0.7803
0.4606	-1.5228
0.462	-1.8971
0.4634	-1.9605
0.4648	-1.948
0.4662	-1.9536
0.4676	-1.9606
0.469	-1.9563
0.4704	-1.9478
0.4718	-1.9481
0.4732	-1.9554
0.4746	-1.9637
0.476	-1.9664
0.4774	-1.9645
0.4788	-1.9636
0.4802	-1.9642
0.4816	-1.9625
0.483	-1.9562
0.4844	-1.9549
0.4858	-1.9559
0.4872	-1.9545
0.4886	-1.9549
0.49	-1.9527
0.4914	-1.9466
0.4928	-1.9455
0.4942	-1.9484
0.4956	-1.9491
0.497	-1.9515
0.4984	-1.9497
0.4998	-1.9479
0.5012	-1.9486
0.5026	-1.9445
0.504	-1.9422
0.5054	-1.9361
0.5068	-1.9219
0.5082	-1.9008
0.5096	-1.8679
0.511	-1.8277
0.5124	-1.7779
0.5138	-1.7183
0.5152	-1.6548
0.5166	-1.5874
0.518	-1.5169
0.5194	-1.4464
0.5208	-1.3705
0.5222	-1.2917
0.5236	-1.2118
0.525	-1.1347
0.5264	-1.0582
0.5278	-0.9822
0.5292	-0.9095
0.5306	-0.8327
0.532	-0.7505
0.5334	-0.6647
0.5348	-0.5719
0.5362	-0.4789
0.5376	-0.3852
0.539	-0.292
0.5404	-0.2039
0.5418	-0.1179
0.5432	-0.0313
0.5446	0.0531
0.546	0.1416
0.5474	0.2339
0.5488	0.331
0.5502	0.4291
0.5516	0.5256
0.553	0.6245
0.5544	0.7243
0.5558	0.821
0.5572	0.9184
0.5586	1.0155
0.56	1.1119
0.5614	1.2076
0.5628	1.3033
0.5642	1.3979
0.5656	1.4904
0.567	1.583
0.5684	1.6787
0.5698	1.779
0.5712	1.8809
0.5726	1.978
0.574	2.075
0.5754	2.1669
0.5768	2.2505
0.5782	2.3196
0.5796	2.3785
0.581	2.4292
0.5824	2.4738
0.5838	2.5115
0.5852	2.5398
0.5866	2.5569
0.588	2.5669
0.5894	2.5726
0.5908	2.5706
0.5922	2.5608
0.5936	2.5488
0.595	2.5424
0.5964	2.5399
0.5978	2.5384
0.5992	2.5386
0.6006	2.5383
0.602	2.5375
0.6034	2.5367
0.6048	2.5341
0.6062	2.5331
0.6076	2.538
0.609	2.5482
0.6104	2.5618
0.6118	2.581
0.6132	2.6082
0.6146	2.642
0.616	2.6785
0.6174	2.7135
0.6188	2.7446
0.6202	2.7719
0.6216	2.7955
0.623	2.8128
0.6244	2.8257
0.6258	2.8343
0.6272	2.8443
0.6286	2.8576
0.63	2.8756
0.6314	2.8949
0.6328	2.9183
0.6342	2.9502
0.6356	2.9823
0.637	3.0133
0.6384	3.0551
0.6398	3.1052
0.6412	3.1437
0.6426	3.1446
0.644	3.044
0.6454	2.7214
0.6468	2.1389
0.6482	1.4717
0.6496	0.9978
0.651	0.8095
0.6524	0.7924
0.6538	0.803
0.6552	0.8038
0.6566	0.7965
0.658	0.7944
0.6594	0.7957
0.6608	0.7968
0.6622	0.8014
0.6636	0.8039
0.665	0.8066
0.6664	0.8065
0.6678	0.8039
0.6692	0.8087
0.6706	0.8092
0.672	0.81
0.6734	0.8128
0.6748	0.8185
0.6762	0.8259
0.6776	0.8296
0.679	0.8328
0.6804	0.8317
0.6818	0.8272
0.6832	0.8263
0.6846	0.827
0.686	0.8256
0.6874	0.8273
0.6888	0.8314
0.6902	0.8351
0.6916	0.8388
0.693	0.8398
0.6944	0.8391
0.6958	0.8379
0.6972	0.8384
0.6986	0.8382
0.7	0.8438
0.7014	0.845
0.7028	0.8445
0.7042	0.8421
0.7056	0.8402
0.707	0.8368
0.7084	0.8314
0.7098	0.8282
0.7112	0.8274
0.7126	0.8282
0.714	0.8276
0.7154	0.8274
0.7168	0.8223
0.7182	0.8178
0.7196	0.8182
0.721	0.818
0.7224	0.8159
0.7238	0.8184
0.7252	0.8227
0.7266	0.8275
0.728	0.8309
0.7294	0.8307
0.7308	0.8282
0.7322	0.8252
0.7336	0.8238
0.735	0.8244
0.7364	0.8235
0.7378	0.8229
0.7392	0.823
0.7406	0.8239
0.742	0.8228
0.7434	0.8201
0.7448	0.8155
0.7462	0.8085
0.7476	0.8063
0.749	0.8019
0.7504	0.7967
0.7518	0.7919
0.7532	0.7891
0.7546	0.7908
0.756	0.7939
0.7574	0.7962
0.7588	0.7988
0.7602	0.8006
0.7616	0.8052
0.763	0.8078
0.7644	0.8053
0.7658	0.802
0.7672	0.8035
0.7686	0.8084
0.77	0.8149
0.7714	0.8167
0.7728	0.8174
0.7742	0.8216
0.7756	0.8322
0.777	0.8448
0.7784	0.8611
0.7798	0.8816
0.7812	0.903
0.7826	0.9262
0.784	0.9499
0.7854	0.9698
0.7868	0.9801
0.7882	0.9868
0.7896	0.9962
0.791	1.0038
0.7924	1.013
0.7938	1.0271
0.7952	1.0371
0.7966	1.048
0.798	1.0618
0.7994	1.0766
0.8008	1.0918
0.8022	1.106
0.8036	1.123
0.805	1.1451
0.8064	1.1673
0.8078	1.1876
0.8092	1.2064
0.8106	1.2272
0.812	1.2465
0.8134	1.2587
0.8148	1.2843
0.8162	1.3067
0.8176	1.3085
0.819	1.2566
0.8204	1.1777
0.8218	1.0702
0.8232	0.9653
0.8246	0.902
0.826	0.868
0.8274	0.8457
0.8288	0.8349
0.8302	0.8339
0.8316	0.8387
0.833	0.8356
0.8344	0.8271
0.8358	0.8184
0.8372	0.8118
0.8386	0.8028
0.84	0.7901
0.8414	0.7805
0.8428	0.7751
0.8442	0.7737
0.8456	0.7745
0.847	0.7747
0.8484	0.7748
0.8498	0.7751
0.8512	0.7754
0.8526	0.7753
0.854	0.772
0.8554	0.767
0.8568	0.7671
0.8582	0.7693
0.8596	0.7726
0.861	0.774
0.8624	0.776
0.8638	0.7785
0.8652	0.7841
0.8666	0.7903
0.868	0.796
0.8694	0.8037
0.8708	0.8104
0.8722	0.8118
0.8736	0.8085
0.875	0.8038
0.8764	0.7983
0.8778	0.7919
0.8792	0.7875
0.8806	0.7861
0.882	0.7819
0.8834	0.7861
0.8848	0.792
0.8862	0.7938
0.8876	0.7958
0.889	0.795
0.8904	0.7975
0.8918	0.8009
0.8932	0.8037
0.8946	0.8078
0.896	0.8096
0.8974	0.8134
0.8988	0.8186
0.9002	0.8193
0.9016	0.8175
0.903	0.815
0.9044	0.8112
0.9058	0.8119
0.9072	0.8143
0.9086	0.8195
0.91	0.8286
0.9114	0.8426
0.9128	0.8602
0.9142	0.873
0.9156	0.881
0.917	0.8898
0.9184	0.8977
0.9198	0.887
0.9212	0.8836
0.9226	0.8947
0.924	0.8889
0.9254	0.8704
0.9268	0.8642
0.9282	0.8539
0.9296	0.8407
0.931	0.8345
0.9324	0.8311
0.9338	0.8325
0.9352	0.8304
0.9366	0.8333
0.938	0.8386
0.9394	0.8408
0.9408	0.8373
0.9422	0.8328
0.9436	0.8279
0.945	0.8281
0.9464	0.8299
0.9478	0.8308
0.9492	0.8336
0.9506	0.8361
0.952	0.8402
0.9534	0.8451
0.9548	0.8467
0.9562	0.8448
0.9576	0.8494
0.959	0.8552
0.9604	0.8595
0.9618	0.8597
0.9632	0.8605
0.9646	0.854
0.966	0.8444
0.9674	0.8331
0.9688	0.8389
0.9702	0.8555
0.9716	0.8715
0.973	0.9148
0.9744	1.0305
0.9758	1.2593
0.9772	1.636
0.9786	2.1754
0.98	2.9054
0.9814	3.7932
0.9828	4.8133
0.9842	5.9076
0.9856	7.029
0.987	8.1565
0.9884	9.2438
0.9898	10.3009
0.9912	11.3443
0.9926	12.3878
0.994	13.4225
0.9954	14.4424
0.9968	15.4306
0.9982	16.2916
0.9996	16.7735
1.001	16.4407
1.0024	14.9988
1.0038	12.5638
1.0052	9.5052
1.0066	6.3441
1.008	3.8113
1.0094	2.3907
1.0108	1.893
1.0122	1.8001
1.0136	1.764
1.015	1.6632
1.0164	1.4893
1.0178	1.3115
1.0192	1.1703
1.0206	1.0584
1.022	0.9769
1.0234	0.9249
1.0248	0.9061
1.0262	0.8894
1.0276	0.8779
1.029	0.8758
1.0304	0.8692
1.0318	0.863
1.0332	0.8586
1.0346	0.8564
1.036	0.8499
1.0374	0.8469
1.0388	0.8425
1.0402	0.8427
1.0416	0.841
1.043	0.8336
1.0444	0.8253
1.0458	0.8166
1.0472	0.8122
1.0486	0.81
1.05	0.8029
1.0514	0.7971
1.0528	0.7986
1.0542	0.8028
1.0556	0.8053
1.057	0.8043
1.0584	0.8022
1.0598	0.8006
1.0612	0.8024
1.0626	0.8069
1.064	0.8102
1.0654	0.8132
1.0668	0.8183
1.0682	0.8257
1.0696	0.8316
1.071	0.8318
1.0724	0.8288
1.0738	0.8222
1.0752	0.8173
1.0766	0.8157
1.078	0.8158
1.0794	0.8168
1.0808	0.8166
1.0822	0.8184
1.0836	0.8209
1.085	0.8241
1.0864	0.8238
1.0878	0.8246
1.0892	0.8248
1.0906	0.8244
1.092	0.8262
1.0934	0.8262
1.0948	0.8237
1.0962	0.8223
1.0976	0.8209
1.099	0.8213
1.1004	0.8188
1.1018	0.8192
1.1032	0.8242
1.1046	0.8251
1.106	0.8251
1.1074	0.8284
1.1088	0.8293
1.1102	0.8298
1.1116	0.8306
1.113	0.8319
1.1144	0.8321
1.1158	0.8322
1.1172	0.8324
1.1186	0.8278
1.12	0.8229
1.1214	0.8181
1.1228	0.8198
1.1242	0.819
1.1256	0.8197
1.127	0.8214
1.1284	0.8239
1.1298	0.8285
1.1312	0.8312
1.1326	0.8315
1.134	0.8328
1.1354	0.8367
1.1368	0.8436
1.1382	0.8481
1.1396	0.8488
1.141	0.8512
1.1424	0.8562
1.1438	0.8627
1.1452	0.8681
1.1466	0.8703
1.148	0.8738
1.1494	0.869
1.1508	0.8608
1.1522	0.8529
1.1536	0.8423
1.155	0.8312
1.1564	0.826
1.1578	0.8251
1.1592	0.8251
1.1606	0.8244
1.162	0.8252
1.1634	0.8245
1.1648	0.8192
1.1662	0.817
1.1676	0.8175
1.169	0.8138
1.1704	0.8102
1.1718	0.8111
1.1732	0.8124
1.1746	0.8128
1.176	0.8138
1.1774	0.813
1.1788	0.8073
1.1802	0.8048
1.1816	0.809
1.183	0.812
1.1844	0.8158
1.1858	0.8207
1.1872	0.8249
1.1886	0.8291
1.19	0.832
1.1914	0.8333
1.1928	0.8295
1.1942	0.8258
1.1956	0.827
1.197	0.827
1.1984	0.826
1.1998	0.8246
1.2012	0.8205
1.2026	0.8178
1.204	0.8184
1.2054	0.8221
1.2068	0.8264
1.2082	0.8321
1.2096	0.8365
1.211	0.8367
1.2124	0.8358
1.2138	0.836
1.2152	0.8346
1.2166	0.832
1.218	0.8289
1.2194	0.8304
1.2208	0.8315
1.2222	0.8311
1.2236	0.8311
1.225	0.8315
1.2264	0.8333
1.2278	0.8329
1.2292	0.8365
1.2306	0.8378
1.232	0.8342
1.2334	0.8328
1.2348	0.833
1.2362	0.8303
1.2376	0.8267
1.239	0.824
1.2404	0.824
1.2418	0.8221
1.2432	0.8163
1.2446	0.8146
1.246	0.8127
1.2474	0.8126
1.2488	0.8171
1.2502	0.8189
1.2516	0.8204
1.253	0.8229
1.2544	0.8233
1.2558	0.8215
1.2572	0.8179
1.2586	0.8142
1.26	0.8148
1.2614	0.8188
1.2628	0.8213
1.2642	0.8245
1.2656	0.8228
1.267	0.8205
1.2684	0.8213
1.2698	0.8194
1.2712	0.8181
1.2726	0.8188
1.274	0.8212
1.2754	0.8265
1.2768	0.8305
1.2782	0.8332
1.2796	0.8318
1.281	0.8269
1.2824	0.8263
1.2838	0.8283
1.2852	0.8273
1.2866	0.8283
1.288	0.8295
1.2894	0.8314
1.2908	0.83
1.2922	0.8281
1.2936	0.8286
1.295	0.8339
1.2964	0.8369
1.2978	0.8384
1.2992	0.8382
1.3006	0.838
1.302	0.8344
1.3034	0.8296
1.3048	0.8222
1.3062	0.8149
1.3076	0.813
1.309	0.8144
1.3104	0.8179
1.3118	0.8219
1.3132	0.8205
1.3146	0.8213
1.316	0.8235
1.3174	0.8226
1.3188	0.8138
1.3202	0.8106
1.3216	0.8181
1.323	0.8009
1.3244	0.7945
1.3258	0.8043
1.3272	0.8091
1.3286	0.8111
1.33	0.8166
1.3314	0.821
1.3328	0.8203
1.3342	0.8171
1.3356	0.8184
1.337	0.816
1.3384	0.8107
1.3398	0.8095
1.3412	0.8084
1.3426	0.8081
1.344	0.8097
1.3454	0.8071
1.3468	0.8063
1.3482	0.8045
1.3496	0.8045
1.351	0.8055
1.3524	0.8075
1.3538	0.8087
1.3552	0.8064
1.3566	0.8033
1.358	0.804
1.3594	0.807
1.3608	0.8026
1.3622	0.7997
1.3636	0.7956
1.365	0.7965
1.3664	0.7991
1.3678	0.8052
1.3692	0.8078
1.3706	0.8128
1.372	0.8213
1.3734	0.8305
1.3748	0.8337
1.3762	0.8349
1.3776	0.8338
1.379	0.8296
1.3804	0.8255
1.3818	0.8192
1.3832	0.8124
1.3846	0.8036
1.386	0.7985
1.3874	0.8005
1.3888	0.7991
1.3902	0.8008
1.3916	0.8075
1.393	0.8095
1.3944	0.812
1.3958	0.8116
1.3972	0.8098
1.3986	0.8082
1.4	0.8073
1.4014	0.8112
1.4028	0.8171
1.4042	0.8212
1.4056	0.8293
1.407	0.8367
1.4084	0.8391
1.4098	0.8407
1.4112	0.8365
1.4126	0.8328
1.414	0.834
1.4154	0.8364
1.4168	0.8374
1.4182	0.8408
1.4196	0.8464
1.421	0.8518
1.4224	0.8517
1.4238	0.85
1.4252	0.8436
1.4266	0.8351
1.428	0.8319
1.4294	0.8303
1.4308	0.8322
1.4322	0.8365
1.4336	0.8433
1.435	0.8469
1.4364	0.8508
1.4378	0.8548
1.4392	0.8587
1.4406	0.8538
1.442	0.8541
1.4434	0.8492
1.4448	0.8423
1.4462	0.84
1.4476	0.8391
1.449	0.8358
1.4504	0.8349
1.4518	0.8399
1.4532	0.8446
1.4546	0.8459
1.456	0.848
1.4574	0.852
1.4588	0.8501
1.4602	0.8473
1.4616	0.8456
1.463	0.842
1.4644	0.84
1.4658	0.8417
1.4672	0.8379
1.4686	0.8349
1.47	0.8338
1.4714	0.8342
1.4728	0.836
1.4742	0.8375
1.4756	0.8375
1.477	0.8379
1.4784	0.8438
1.4798	0.8523
1.4812	0.8576
1.4826	0.8601
1.484	0.862
1.4854	0.862
1.4868	0.8614
1.4882	0.8599
1.4896	0.8562
1.491	0.8522
1.4924	0.855
1.4938	0.859
1.4952	0.8608
1.4966	0.8617
1.498	0.8582
1.4994	0.851
1.5008	0.8462
1.5022	0.8418
1.5036	0.8377
1.505	0.8333
1.5064	0.8319
1.5078	0.8321
1.5092	0.8329
1.5106	0.8305
1.512	0.8298
1.5134	0.8298
1.5148	0.8287
1.5162	0.8316
1.5176	0.8352
1.519	0.8355
1.5204	0.837
1.5218	0.8389
1.5232	0.84
1.5246	0.8432
1.526	0.8455
1.5274	0.8496
1.5288	0.8511
1.5302	0.8509
1.5316	0.8555
1.533	0.8536
1.5344	0.8473
1.5358	0.8443
1.5372	0.8379
1.5386	0.8315
1.54	0.8261
1.5414	0.825
1.5428	0.8296
1.5442	0.8346
1.5456	0.8406
1.547	0.8482
1.5484	0.853
1.5498	0.8578
1.5512	0.8621
1.5526	0.861
1.554	0.8556
1.5554	0.854
1.5568	0.8605
1.5582	0.868
1.5596	0.8701
1.561	0.8737
1.5624	0.8769
1.5638	0.8768
1.5652	0.8748
1.5666	0.8734
1.568	0.8676
1.5694	0.8573
1.5708	0.8479
1.5722	0.8422
1.5736	0.8412
1.575	0.8441
1.5764	0.8482
1.5778	0.8511
1.5792	0.853
1.5806	0.854
1.582	0.8585
1.5834	0.8569
1.5848	0.8566
1.5862	0.8588
1.5876	0.8588
1.589	0.8585
1.5904	0.8557
1.5918	0.8501
1.5932	0.8463
1.5946	0.8429
1.596	0.8376
1.5974	0.8354
1.5988	0.8364
1.6002	0.8402
1.6016	0.8424
1.603	0.8572
1.6044	0.8652
1.6058	0.8648
1.6072	0.8669
1.6086	0.87
1.61	0.8648
1.6114	0.8581
1.6128	0.8546
1.6142	0.8526
1.6156	0.8567
1.617	0.865
1.6184	0.8739
1.6198	0.8805
1.6212	0.8806
1.6226	0.8826
1.624	0.8803
1.6254	0.8722
1.6268	0.8726
1.6282	0.8751
1.6296	0.8728
1.631	0.8817
1.6324	0.897
1.6338	0.8962
1.6352	0.8975
1.6366	0.8961
1.638	0.9105
1.6394	0.9379
1.6408	0.9923
1.6422	1.0554
1.6436	1.1014
1.645	1.1524
1.6464	1.1946
1.6478	1.2643
1.6492	1.3331
1.6506	1.4098
1.652	1.5051
1.6534	1.6175
1.6548	1.7566
1.6562	1.9362
1.6576	2.1754
1.659	2.4796
1.6604	2.8606
1.6618	3.3529
1.6632	3.9526
1.6646	4.6502
1.666	5.4389
1.6674	6.3035
1.6688	7.223
1.6702	8.1412
1.6716	8.9956
1.673	9.7468
1.6744	10.3823
1.6758	10.8565
1.6772	11.091
1.6786	11.1005
1.68	10.9088
1.6814	10.5356
1.6828	9.9979
1.6842	9.3532
1.6856	8.6367
1.687	7.8461
1.6884	6.9956
1.6898	6.1326
1.6912	5.3194
1.6926	4.6008
1.694	3.9732
1.6954	3.4116
1.6968	2.9246
1.6982	2.5444
1.6996	2.2705
1.701	2.0566
1.7024	1.8828
1.7038	1.7515
1.7052	1.6524
1.7066	1.5834
1.708	1.5379
1.7094	1.5054
1.7108	1.4837
1.7122	1.468
1.7136	1.4499
1.715	1.4267
1.7164	1.3979
1.7178	1.363
1.7192	1.3259
1.7206	1.2862
1.722	1.2475
1.7234	1.2113
1.7248	1.1772
1.7262	1.1493
1.7276	1.1214
1.729	1.0953
1.7304	1.0723
1.7318	1.048
1.7332	1.0275
1.7346	1.014
1.736	1.0061
1.7374	1.0071
1.7388	1.0175
1.7402	1.0333
1.7416	1.0568
1.743	1.0853
1.7444	1.1205
1.7458	1.1636
1.7472	1.212
1.7486	1.264
1.75	1.3211
1.7514	1.3804
1.7528	1.442
1.7542	1.4944
1.7556	1.554
1.757	1.614
1.7584	1.6615
1.7598	1.6908
1.7612	1.7069
1.7626	1.7137
1.764	1.7064
1.7654	1.6815
1.7668	1.6375
1.7682	1.5862
1.7696	1.5289
1.771	1.4631
1.7724	1.3997
1.7738	1.3405
1.7752	1.2811
1.7766	1.2327
1.778	1.186
1.7794	1.1368
1.7808	1.0904
1.7822	1.0495
1.7836	1.0189
1.785	0.9964
1.7864	0.9765
1.7878	0.9607
1.7892	0.9482
1.7906	0.9369
1.792	0.928
1.7934	0.915
1.7948	0.9013
1.7962	0.8883
1.7976	0.8812
1.799	0.8792
1.8004	0.8775
1.8018	0.8792
1.8032	0.8789
1.8046	0.8781
1.806	0.8812
1.8074	0.8843
1.8088	0.884
1.8102	0.8816
1.8116	0.88
1.813	0.8811
1.8144	0.8797
1.8158	0.8765
1.8172	0.8713
1.8186	0.8686
1.82	0.8696
1.8214	0.8677
1.8228	0.8698
1.8242	0.8737
1.8256	0.8796
1.827	0.8878
1.8284	0.8988
1.8298	0.9088
1.8312	0.9178
1.8326	0.931
1.834	0.951
1.8354	0.9744
1.8368	1.0021
1.8382	1.0404
1.8396	1.082
1.841	1.1272
1.8424	1.1734
1.8438	1.221
1.8452	1.2648
1.8466	1.307
1.848	1.3402
1.8494	1.3676
1.8508	1.385
1.8522	1.3914
1.8536	1.3878
1.855	1.3746
1.8564	1.349
1.8578	1.3142
1.8592	1.2779
1.8606	1.241
1.862	1.2049
1.8634	1.1673
1.8648	1.129
1.8662	1.0963
1.8676	1.066
1.869	1.0385
1.8704	1.0146
1.8718	0.992
1.8732	0.9749
1.8746	0.9589
1.876	0.9437
1.8774	0.9336
1.8788	0.9219
1.8802	0.9087
1.8816	0.9029
1.883	0.9002
1.8844	0.8944
1.8858	0.8932
1.8872	0.8922
1.8886	0.8895
1.89	0.8812
1.8914	0.8696
1.8928	0.8771
1.8942	0.868
1.8956	0.8629
1.897	0.87
1.8984	0.8679
1.8998	0.8652
1.9012	0.8636
1.9026	0.8598
1.904	0.8539
1.9054	0.847
1.9068	0.8423
1.9082	0.8424
1.9096	0.842
1.911	0.8385
1.9124	0.8412
1.9138	0.8412
1.9152	0.8451
1.9166	0.8503
1.918	0.8495
1.9194	0.8504
1.9208	0.8542
1.9222	0.8531
1.9236	0.8509
1.925	0.847
1.9264	0.8425
1.9278	0.8375
1.9292	0.8346
1.9306	0.836
1.932	0.837
1.9334	0.8398
1.9348	0.8496
1.9362	0.8573
1.9376	0.8566
1.939	0.8561
1.9404	0.8565
1.9418	0.8516
1.9432	0.8487
1.9446	0.8519
1.946	0.8507
1.9474	0.8514
1.9488	0.8542
1.9502	0.8571
1.9516	0.8595
1.953	0.86
1.9544	0.8594
1.9558	0.8583
1.9572	0.8556
1.9586	0.856
1.96	0.8583
1.9614	0.8538
1.9628	0.849
1.9642	0.8447
1.9656	0.8468
1.967	0.8513
1.9684	0.8545
1.9698	0.8566
1.9712	0.8591
1.9726	0.8586
1.974	0.8574
1.9754	0.8534
1.9768	0.845
1.9782	0.839
1.9796	0.839
1.981	0.8417
1.9824	0.8456
1.9838	0.8458
1.9852	0.8465
1.9866	0.8499
1.988	0.8469
1.9894	0.842
1.9908	0.8418
1.9922	0.8442
1.9936	0.848
1.995	0.8458
1.9964	0.8452
1.9978	0.8448
1.9992	0.8442
2.0006	0.8465
2.002	0.8482
2.0034	0.847
2.0048	0.8478
2.0062	0.8493
2.0076	0.8475
2.009	0.841
2.0104	0.8337
2.0118	0.8307
2.0132	0.8283
2.0146	0.8292
2.016	0.8337
2.0174	0.8388
2.0188	0.8449
2.0202	0.8513
2.0216	0.8587
2.023	0.8645
2.0244	0.8652
2.0258	0.8604
2.0272	0.8517
2.0286	0.8424
2.03	0.8356
2.0314	0.834
2.0328	0.8341
2.0342	0.8389
2.0356	0.8456
2.037	0.864
2.0384	0.8669
2.0398	0.8671
2.0412	0.8581
2.0426	0.8651
2.044	0.8788
2.0454	0.8697
2.0468	0.8562
2.0482	0.8448
2.0496	0.8354
2.051	0.8414
2.0524	0.8442
2.0538	0.8422
2.0552	0.8477
2.0566	0.8518
2.058	0.8535
2.0594	0.8573
2.0608	0.86
2.0622	0.8626
2.0636	0.8638
2.065	0.862
2.0664	0.8668
2.0678	0.868
2.0692	0.8677
2.0706	0.8677
2.072	0.8653
2.0734	0.8637
2.0748	0.864
2.0762	0.8637
2.0776	0.8667
2.079	0.8713
2.0804	0.8777
2.0818	0.8843
2.0832	0.8897
2.0846	0.892
2.086	0.8903
2.0874	0.8936
2.0888	0.8966
2.0902	0.8919
2.0916	0.8886
2.093	0.8908
2.0944	0.8795
2.0958	0.8592
2.0972	0.849
2.0986	0.8582
2.1	0.8812
2.1014	0.8922
2.1028	0.8942
2.1042	0.8804
2.1056	0.8868
2.107	0.8887
2.1084	0.8851
2.1098	0.8879
2.1112	0.8898
2.1126	0.8932
2.114	0.8918
2.1154	0.8924
2.1168	0.8936
2.1182	0.8926
2.1196	0.8936
2.121	0.895
2.1224	0.893
2.1238	0.8909
2.1252	0.89
2.1266	0.8918
2.128	0.8951
2.1294	0.8958
2.1308	0.9004
2.1322	0.8999
2.1336	0.904
2.135	0.9125
2.1364	0.9153
2.1378	0.917
2.1392	0.9134
2.1406	0.9089
2.142	0.9076
2.1434	0.9064
2.1448	0.9028
2.1462	0.8975
2.1476	0.8974
2.149	0.9022
2.1504	0.8948
2.1518	0.8988
2.1532	0.9205
2.1546	0.933
2.156	0.9315
2.1574	0.9317
2.1588	0.9282
2.1602	0.9224
2.1616	0.9194
2.163	0.9123
2.1644	0.9191
2.1658	0.93
2.1672	0.9395
2.1686	0.9474
2.17	0.946
2.1714	0.9466
2.1728	0.9552
2.1742	0.9569
2.1756	0.9626
2.177	0.9654
2.1784	0.9625
2.1798	0.9613
2.1812	0.9592
2.1826	0.9587
2.184	0.961
2.1854	0.9638
2.1868	0.9634
2.1882	0.9639
2.1896	0.9668
2.191	0.9673
2.1924	0.9668
2.1938	0.9682
2.1952	0.9675
2.1966	0.965
2.198	0.9616
2.1994	0.9581
2.2008	0.9602
2.2022	0.9647
2.2036	0.967
2.205	0.9695
2.2064	0.9688
2.2078	0.9749
2.2092	0.9771
2.2106	0.9737
2.212	0.9757
2.2134	0.9785
2.2148	0.9757
2.2162	0.9827
2.2176	0.9958
2.219	0.9975
2.2204	0.9981
2.2218	0.9879
2.2232	0.9859
2.2246	0.9791
2.226	0.9789
2.2274	0.9857
2.2288	0.9814
2.2302	0.9597
2.2316	0.949
2.233	0.9491
2.2344	0.9621
2.2358	0.9517
2.2372	0.9396
2.2386	0.9379
2.24	0.9305
2.2414	0.9211
2.2428	0.917
2.2442	0.915
2.2456	0.9151
2.247	0.9125
2.2484	0.9139
2.2498	0.9118
2.2512	0.9125
2.2526	0.9131
2.254	0.91
2.2554	0.9049
2.2568	0.9033
2.2582	0.9011
2.2596	0.8974
2.261	0.896
2.2624	0.9001
2.2638	0.9025
2.2652	0.902
2.2666	0.9046
2.268	0.9062
2.2694	0.9076
2.2708	0.9061
2.2722	0.9048
2.2736	0.902
2.275	0.8985
2.2764	0.8982
2.2778	0.8966
2.2792	0.8903
2.2806	0.8914
2.282	0.8936
2.2834	0.8917
2.2848	0.8861
2.2862	0.8815
2.2876	0.881
2.289	0.8811
2.2904	0.8814
2.2918	0.8875
2.2932	0.8954
2.2946	0.8997
2.296	0.9084
2.2974	0.9111
2.2988	0.9069
2.3002	0.9008
2.3016	0.8964
2.303	0.8945
2.3044	0.8912
2.3058	0.8893
2.3072	0.8888
2.3086	0.8876
2.31	0.8882
2.3114	0.8934
2.3128	0.8966
2.3142	0.8927
2.3156	0.8897
2.317	0.8895
2.3184	0.8868
2.3198	0.8823
2.3212	0.878
2.3226	0.8727
2.324	0.8732
2.3254	0.8708
2.3268	0.8726
2.3282	0.873
2.3296	0.8748
2.331	0.877
2.3324	0.8754
2.3338	0.876
2.3352	0.8805
2.3366	0.8809
2.338	0.8814
2.3394	0.8886
2.3408	0.8914
2.3422	0.8935
2.3436	0.8821
2.345	0.8897
2.3464	0.8996
2.3478	0.904
2.3492	0.8919
2.3506	0.89
2.352	0.8939
2.3534	0.8917
2.3548	0.8943
2.3562	0.8981
2.3576	0.899
2.359	0.9017
2.3604	0.9037
2.3618	0.9024
2.3632	0.901
2.3646	0.893
2.366	0.8752
2.3674	0.8567
2.3688	0.8719
2.3702	0.8798
2.3716	0.8962
2.373	0.8841
2.3744	0.8843
2.3758	0.8818
2.3772	0.8695
2.3786	0.8639
2.38	0.8626
2.3814	0.8627
2.3828	0.8647
2.3842	0.8661
2.3856	0.8653
2.387	0.8651
2.3884	0.8684
2.3898	0.8671
2.3912	0.8622
2.3926	0.8587
2.394	0.8615
2.3954	0.8575
2.3968	0.857
2.3982	0.8586
2.3996	0.8589
2.401	0.8592
2.4024	0.8586
2.4038	0.8557
2.4052	0.8526
2.4066	0.8533
2.408	0.8583
2.4094	0.8597
2.4108	0.8556
2.4122	0.8559
2.4136	0.8578
2.415	0.859
2.4164	0.8568
2.4178	0.8525
2.4192	0.8525
2.4206	0.8505
2.422	0.8504
2.4234	0.8521
2.4248	0.8468
2.4262	0.8417
2.4276	0.8408
2.429	0.8411
2.4304	0.8427
2.4318	0.8441
2.4332	0.8459
2.4346	0.8501
2.436	0.8509
2.4374	0.853
2.4388	0.854
2.4402	0.8504
2.4416	0.8464
2.443	0.8444
2.4444	0.8411
2.4458	0.8388
2.4472	0.8344
2.4486	0.833
2.45	0.827
2.4514	0.8254
2.4528	0.8257
2.4542	0.8217
2.4556	0.8193
2.457	0.8234
2.4584	0.8273
2.4598	0.8272
2.4612	0.8372
2.4626	0.8583
2.464	0.8582
2.4654	0.8634
2.4668	0.8502
2.4682	0.8327
2.4696	0.8369
2.471	0.8692
2.4724	0.8693
2.4738	0.847
2.4752	0.8401
2.4766	0.8365
2.478	0.8276
2.4794	0.8246
2.4808	0.8266
2.4822	0.8277
2.4836	0.8315
2.485	0.8372
2.4864	0.8435
2.4878	0.8411
2.4892	0.8394
2.4906	0.8403
2.492	0.8385
2.4934	0.8358
2.4948	0.8297
2.4962	0.8222
2.4976	0.8191
2.499	0.8187
2.5004	0.8194
2.5018	0.8222
2.5032	0.8279
2.5046	0.837
2.506	0.8473
2.5074	0.8537
2.5088	0.8563
2.5102	0.8553
2.5116	0.8533
2.513	0.8517
2.5144	0.8502
2.5158	0.8485
2.5172	0.8482
2.5186	0.844
2.52	0.8381
2.5214	0.8353
2.5228	0.833
2.5242	0.8279
2.5256	0.8199
2.527	0.8126
2.5284	0.8079
2.5298	0.8039
2.5312	0.801
2.5326	0.8019
2.534	0.8045
2.5354	0.8071
2.5368	0.8114
2.5382	0.8142
2.5396	0.8112
2.541	0.8079
2.5424	0.8059
2.5438	0.8053
2.5452	0.8084
2.5466	0.8164
2.548	0.8229
2.5494	0.8262
2.5508	0.8276
2.5522	0.829
2.5536	0.829
2.555	0.824
2.5564	0.8203
2.5578	0.8199
2.5592	0.8224
2.5606	0.8137
2.562	0.8186
2.5634	0.824
2.5648	0.8154
2.5662	0.7895
2.5676	0.7911
2.569	0.811
2.5704	0.8175
2.5718	0.8134
2.5732	0.8128
2.5746	0.8152
2.576	0.8148
2.5774	0.8138
2.5788	0.817
2.5802	0.8209
2.5816	0.8186
2.583	0.8194
2.5844	0.8197
2.5858	0.8193
2.5872	0.8194
2.5886	0.8194
2.59	0.8143
2.5914	0.8169
2.5928	0.8188
2.5942	0.8198
2.5956	0.8164
2.597	0.8154
2.5984	0.8186
2.5998	0.8205
2.6012	0.8239
2.6026	0.8283
2.604	0.8259
2.6054	0.8219
2.6068	0.8246
2.6082	0.8216
2.6096	0.8111
2.611	0.8061
2.6124	0.8087
2.6138	0.8103
2.6152	0.8108
2.6166	0.8133
2.618	0.8118
2.6194	0.8076
2.6208	0.8065
2.6222	0.8066
2.6236	0.8034
2.625	0.8029
2.6264	0.8087
2.6278	0.8106
2.6292	0.8135
2.6306	0.8166
2.632	0.824
2.6334	0.8252
2.6348	0.8226
2.6362	0.8188
2.6376	0.8165
2.639	0.8131
2.6404	0.8132
2.6418	0.8103
2.6432	0.808
2.6446	0.808
2.646	0.8139
2.6474	0.822
2.6488	0.8247
2.6502	0.8236
2.6516	0.8204
2.653	0.8201
2.6544	0.8174
2.6558	0.8151
2.6572	0.8075
2.6586	0.8045
2.66	0.805
2.6614	0.8102
2.6628	0.8149
2.6642	0.8214
2.6656	0.8218
2.667	0.8204
2.6684	0.8212
2.6698	0.8223
2.6712	0.8179
2.6726	0.8112
2.674	0.81
2.6754	0.8076
2.6768	0.8051
2.6782	0.8061
2.6796	0.8106
2.681	0.8086
2.6824	0.8135
2.6838	0.8161
2.6852	0.8101
2.6866	0.8021
2.688	0.7945
2.6894	0.7906
2.6908	0.7895
2.6922	0.7912
2.6936	0.8031
2.695	0.8164
2.6964	0.8247
2.6978	0.8349
2.6992	0.8386
2.7006	0.8379
2.702	0.8371
2.7034	0.8336
2.7048	0.8303
2.7062	0.829
2.7076	0.8231
2.709	0.8215
2.7104	0.826
2.7118	0.8273
2.7132	0.8255
2.7146	0.8197
2.716	0.8171
2.7174	0.8185
2.7188	0.8115
2.7202	0.8113
2.7216	0.8234
2.723	0.8145
2.7244	0.8159
2.7258	0.8148
2.7272	0.8094
2.7286	0.8066
2.73	0.8086
2.7314	0.8126
2.7328	0.8162
2.7342	0.8177
2.7356	0.8155
2.737	0.8135
2.7384	0.812
2.7398	0.8096
2.7412	0.8079
2.7426	0.808
2.744	0.8097
2.7454	0.8108
2.7468	0.8097
2.7482	0.8075
2.7496	0.8032
2.751	0.8
2.7524	0.7943
2.7538	0.7922
2.7552	0.7924
2.7566	0.7952
2.758	0.7947
2.7594	0.7985
2.7608	0.8034
2.7622	0.807
2.7636	0.812
2.765	0.8162
2.7664	0.8175
2.7678	0.8192
2.7692	0.8223
2.7706	0.8248
2.772	0.8274
2.7734	0.8255
2.7748	0.8257
2.7762	0.8254
2.7776	0.8246
2.779	0.8256
2.7804	0.8221
2.7818	0.8169
2.7832	0.8189
2.7846	0.8192
2.786	0.8227
2.7874	0.8264
2.7888	0.8289
2.7902	0.8332
2.7916	0.8357
2.793	0.8353
2.7944	0.8366
2.7958	0.8333
2.7972	0.8256
2.7986	0.8237
[truncated: 38 more rows]
