# Supplementary material for: Improvement of Peak Integration in Capillary Electrophoresis: Reference Data Set No. 1
Source: Electrophoresis. 2026 Mar 11;47(4):276–94. doi: 10.1002/elps.70077 (PMC13084974; doi:10.1002/elps.70077)
Supplement: Supplementary file 2 — Supporting File 2: elps70077‐sup‐0002‐RawElectropherograms.zip. [file ELPS-47--s002.zip › Raw Electropherograms/com2-type2-sam25-R.csv]

0	0
0.0014	-0.0498
0.0028	-0.0498
0.0042	-0.0498
0.0056	-0.0497
0.007	-0.0471
0.0084	0.0058
0.0098	0.0633
0.0112	0.1171
0.0126	0.1693
0.014	0.2101
0.0154	0.2461
0.0168	0.2784
0.0182	0.308
0.0196	0.3332
0.021	0.3545
0.0224	0.375
0.0238	0.3937
0.0252	0.4075
0.0266	0.421
0.028	0.4346
0.0294	0.4452
0.0308	0.4532
0.0322	0.4647
0.0336	0.4759
0.035	0.4857
0.0364	0.4979
0.0378	0.5099
0.0392	0.5171
0.0406	0.5234
0.042	0.5332
0.0434	0.5416
0.0448	0.5476
0.0462	0.5509
0.0476	0.5574
0.049	0.5619
0.0504	0.5713
0.0518	0.5822
0.0532	0.5903
0.0546	0.6004
0.056	0.6106
0.0574	0.6167
0.0588	0.6235
0.0602	0.6315
0.0616	0.6391
0.063	0.6464
0.0644	0.6544
0.0658	0.6638
0.0672	0.6696
0.0686	0.6777
0.07	0.6806
0.0714	0.6817
0.0728	0.6808
0.0742	0.6801
0.0756	0.6826
0.077	0.6857
0.0784	0.6912
0.0798	0.6988
0.0812	0.7017
0.0826	0.7062
0.084	0.7107
0.0854	0.7148
0.0868	0.7198
0.0882	0.7204
0.0896	0.7219
0.091	0.727
0.0924	0.7294
0.0938	0.7288
0.0952	0.7242
0.0966	0.7206
0.098	0.7216
0.0994	0.7258
0.1008	0.7299
0.1022	0.7292
0.1036	0.7319
0.105	0.7378
0.1064	0.7409
0.1078	0.7443
0.1092	0.7483
0.1106	0.7522
0.112	0.7571
0.1134	0.7589
0.1148	0.7603
0.1162	0.7576
0.1176	0.7548
0.119	0.7521
0.1204	0.748
0.1218	0.7425
0.1232	0.74
0.1246	0.7363
0.126	0.7336
0.1274	0.731
0.1288	0.7329
0.1302	0.7361
0.1316	0.7374
0.133	0.7376
0.1344	0.7382
0.1358	0.7402
0.1372	0.7402
0.1386	0.7356
0.14	0.7313
0.1414	0.7269
0.1428	0.7218
0.1442	0.7124
0.1456	0.6985
0.147	0.6809
0.1484	0.6655
0.1498	0.6501
0.1512	0.6366
0.1526	0.6213
0.154	0.6087
0.1554	0.5977
0.1568	0.5874
0.1582	0.5777
0.1596	0.5673
0.161	0.5592
0.1624	0.5514
0.1638	0.546
0.1652	0.5404
0.1666	0.5358
0.168	0.5279
0.1694	0.5193
0.1708	0.5053
0.1722	0.4916
0.1736	0.4756
0.175	0.4602
0.1764	0.4479
0.1778	0.4391
0.1792	0.4334
0.1806	0.4316
0.182	0.4321
0.1834	0.4327
0.1848	0.4345
0.1862	0.4377
0.1876	0.4382
0.189	0.4303
0.1904	0.418
0.1918	0.4215
0.1932	0.4216
0.1946	0.4301
0.196	0.4252
0.1974	0.4104
0.1988	0.7975
0.2002	1.1733
0.2016	1.1879
0.203	0.853
0.2044	0.6397
0.2058	0.7024
0.2072	0.7078
0.2086	0.7051
0.21	0.7124
0.2114	0.714
0.2128	0.7121
0.2142	0.7104
0.2156	0.7174
0.217	0.716
0.2184	0.7153
0.2198	0.7191
0.2212	0.7214
0.2226	0.7201
0.224	0.7176
0.2254	0.7186
0.2268	0.7198
0.2282	0.7207
0.2296	0.7225
0.231	0.7221
0.2324	0.7196
0.2338	0.7171
0.2352	0.7198
0.2366	0.716
0.238	0.709
0.2394	0.707
0.2408	0.7071
0.2422	0.7105
0.2436	0.7177
0.245	0.7183
0.2464	0.7211
0.2478	0.725
0.2492	0.7279
0.2506	0.7243
0.252	0.7155
0.2534	0.708
0.2548	0.7017
0.2562	0.6954
0.2576	0.6912
0.259	0.6875
0.2604	0.6855
0.2618	0.6896
0.2632	0.6921
0.2646	0.6924
0.266	0.6946
0.2674	0.6997
0.2688	0.7003
0.2702	0.6986
0.2716	0.6927
0.273	0.6847
0.2744	0.6794
0.2758	0.6784
0.2772	0.6787
0.2786	0.6815
0.28	0.6902
0.2814	0.6961
0.2828	0.6978
0.2842	0.6946
0.2856	0.6941
0.287	0.6919
0.2884	0.6889
0.2898	0.6889
0.2912	0.691
0.2926	0.6937
0.294	0.7
0.2954	0.703
0.2968	0.7019
0.2982	0.6998
0.2996	0.6993
0.301	0.7021
0.3024	0.7046
0.3038	0.7025
0.3052	0.6983
0.3066	0.6958
0.308	0.6946
0.3094	0.6932
0.3108	0.6935
0.3122	0.6921
0.3136	0.6927
0.315	0.6932
0.3164	0.696
0.3178	0.6974
0.3192	0.6966
0.3206	0.6923
0.322	0.685
0.3234	0.681
0.3248	0.6822
0.3262	0.6813
0.3276	0.6769
0.329	0.6734
0.3304	0.6694
0.3318	0.6679
0.3332	0.6647
0.3346	0.6633
0.336	0.6575
0.3374	0.6604
0.3388	0.6672
0.3402	0.6722
0.3416	0.6745
0.343	0.6744
0.3444	0.6734
0.3458	0.6719
0.3472	0.6711
0.3486	0.6735
0.35	0.6762
0.3514	0.677
0.3528	0.6797
0.3542	0.6764
0.3556	0.6773
0.357	0.6769
0.3584	0.6735
0.3598	0.6696
0.3612	0.6663
0.3626	0.6713
0.364	0.6769
0.3654	0.6814
0.3668	0.6863
0.3682	0.6888
0.3696	0.694
0.371	0.7008
0.3724	0.7042
0.3738	0.703
0.3752	0.6988
0.3766	0.6981
0.378	0.6998
0.3794	0.6961
0.3808	0.6906
0.3822	0.6833
0.3836	0.6822
0.385	0.6824
0.3864	0.6842
0.3878	0.6826
0.3892	0.6834
0.3906	0.6832
0.392	0.6811
0.3934	0.6741
0.3948	0.6634
0.3962	0.6558
0.3976	0.6525
0.399	0.6491
0.4004	0.6473
0.4018	0.6526
0.4032	0.6567
0.4046	0.6627
0.406	0.6593
0.4074	0.6573
0.4088	0.6542
0.4102	0.6542
0.4116	0.6528
0.413	0.6447
0.4144	0.6417
0.4158	0.6442
0.4172	0.6394
0.4186	0.6427
0.42	0.6578
0.4214	0.6593
0.4228	0.6492
0.4242	0.6454
0.4256	0.6396
0.427	0.6474
0.4284	0.6466
0.4298	0.6482
0.4312	0.6475
0.4326	0.6546
0.434	0.6569
0.4354	0.6534
0.4368	0.6524
0.4382	0.6529
0.4396	0.6586
0.441	0.6624
0.4424	0.6629
0.4438	0.6695
0.4452	0.6724
0.4466	0.6641
0.448	0.6628
0.4494	0.6598
0.4508	0.6634
0.4522	0.6681
0.4536	0.6808
0.455	0.6708
0.4564	0.47
0.4578	-0.1073
0.4592	-0.9396
0.4606	-1.6103
0.462	-1.8986
0.4634	-1.9378
0.4648	-1.9205
0.4662	-1.9208
0.4676	-1.9292
0.469	-1.933
0.4704	-1.932
0.4718	-1.9258
0.4732	-1.9309
0.4746	-1.9332
0.476	-1.9348
0.4774	-1.9357
0.4788	-1.9275
0.4802	-1.9229
0.4816	-1.9187
0.483	-1.9156
0.4844	-1.911
0.4858	-1.9074
0.4872	-1.9045
0.4886	-1.9049
0.49	-1.9062
0.4914	-1.9056
0.4928	-1.9052
0.4942	-1.9066
0.4956	-1.9106
0.497	-1.9152
0.4984	-1.9199
0.4998	-1.9203
0.5012	-1.9195
0.5026	-1.9174
0.504	-1.9186
0.5054	-1.9142
0.5068	-1.9113
0.5082	-1.9007
0.5096	-1.8774
0.511	-1.8493
0.5124	-1.8137
0.5138	-1.7676
0.5152	-1.7125
0.5166	-1.6512
0.518	-1.5878
0.5194	-1.5205
0.5208	-1.4478
0.5222	-1.3733
0.5236	-1.2901
0.525	-1.2046
0.5264	-1.1219
0.5278	-1.0353
0.5292	-0.9524
0.5306	-0.8716
0.532	-0.7931
0.5334	-0.7159
0.5348	-0.6346
0.5362	-0.5517
0.5376	-0.4653
0.539	-0.3733
0.5404	-0.2778
0.5418	-0.1796
0.5432	-0.0824
0.5446	0.0086
0.546	0.0939
0.5474	0.1818
0.5488	0.2701
0.5502	0.3651
0.5516	0.4582
0.553	0.5525
0.5544	0.6501
0.5558	0.753
0.5572	0.8548
0.5586	0.9506
0.56	1.0423
0.5614	1.1363
0.5628	1.2339
0.5642	1.3322
0.5656	1.4303
0.567	1.5287
0.5684	1.6283
0.5698	1.7277
0.5712	1.8268
0.5726	1.9212
0.574	2.0073
0.5754	2.0899
0.5768	2.1707
0.5782	2.246
0.5796	2.3132
0.581	2.3774
0.5824	2.4347
0.5838	2.4825
0.5852	2.5236
0.5866	2.5549
0.588	2.5712
0.5894	2.5749
0.5908	2.5731
0.5922	2.5697
0.5936	2.5598
0.595	2.5546
0.5964	2.5533
0.5978	2.5514
0.5992	2.554
0.6006	2.5578
0.602	2.5585
0.6034	2.5555
0.6048	2.5498
0.6062	2.546
0.6076	2.5447
0.609	2.5491
0.6104	2.5615
0.6118	2.5783
0.6132	2.598
0.6146	2.6242
0.616	2.6519
0.6174	2.6805
0.6188	2.7118
0.6202	2.7378
0.6216	2.7634
0.623	2.7904
0.6244	2.8091
0.6258	2.8288
0.6272	2.842
0.6286	2.8542
0.63	2.8687
0.6314	2.8835
0.6328	2.9036
0.6342	2.928
0.6356	2.9536
0.637	2.9772
0.6384	2.9985
0.6398	3.0322
0.6412	3.075
0.6426	3.12
0.644	3.1724
0.6454	3.1693
0.6468	2.9705
0.6482	2.4971
0.6496	1.8158
0.651	1.2114
0.6524	0.8635
0.6538	0.7659
0.6552	0.764
0.6566	0.7743
0.658	0.7781
0.6594	0.7701
0.6608	0.7646
0.6622	0.7673
0.6636	0.7785
0.665	0.7819
0.6664	0.7822
0.6678	0.787
0.6692	0.7857
0.6706	0.7847
0.672	0.7851
0.6734	0.7893
0.6748	0.7945
0.6762	0.7978
0.6776	0.8027
0.679	0.8079
0.6804	0.8069
0.6818	0.8056
0.6832	0.806
0.6846	0.802
0.686	0.7999
0.6874	0.8014
0.6888	0.8027
0.6902	0.8074
0.6916	0.8075
0.693	0.8052
0.6944	0.8027
0.6958	0.7996
0.6972	0.8021
0.6986	0.8011
0.7	0.7977
0.7014	0.7976
0.7028	0.7938
0.7042	0.7901
0.7056	0.784
0.707	0.7741
0.7084	0.7651
0.7098	0.7543
0.7112	0.7445
0.7126	0.7277
0.714	0.7142
0.7154	0.7391
0.7168	0.7782
0.7182	0.7978
0.7196	0.8026
0.721	0.8116
0.7224	0.8145
0.7238	0.8098
0.7252	0.8066
0.7266	0.8071
0.728	0.808
0.7294	0.8025
0.7308	0.7938
0.7322	0.7855
0.7336	0.7748
0.735	0.7693
0.7364	0.7642
0.7378	0.7634
0.7392	0.7595
0.7406	0.7601
0.742	0.7636
0.7434	0.7671
0.7448	0.7641
0.7462	0.7622
0.7476	0.7624
0.749	0.7646
0.7504	0.764
0.7518	0.7635
0.7532	0.7655
0.7546	0.7673
0.756	0.769
0.7574	0.7713
0.7588	0.7697
0.7602	0.7641
0.7616	0.7621
0.763	0.7616
0.7644	0.7616
0.7658	0.7648
0.7672	0.7735
0.7686	0.785
0.77	0.7927
0.7714	0.8006
0.7728	0.808
0.7742	0.8127
0.7756	0.8192
0.777	0.8318
0.7784	0.8459
0.7798	0.8605
0.7812	0.8802
0.7826	0.8962
0.784	0.9031
0.7854	0.9092
0.7868	0.9176
0.7882	0.9449
0.7896	0.9686
0.791	1.002
0.7924	1.011
0.7938	1.0143
0.7952	1.0147
0.7966	1.022
0.798	1.0328
0.7994	1.041
0.8008	1.0545
0.8022	1.0718
0.8036	1.0861
0.805	1.1026
0.8064	1.1208
0.8078	1.14
0.8092	1.1568
0.8106	1.1716
0.812	1.1904
0.8134	1.2042
0.8148	1.2093
0.8162	1.2081
0.8176	1.187
0.819	1.1355
0.8204	1.0635
0.8218	0.9843
0.8232	0.9158
0.8246	0.8705
0.826	0.8498
0.8274	0.8485
0.8288	0.8505
0.8302	0.8413
0.8316	0.8342
0.833	0.8315
0.8344	0.8238
0.8358	0.8161
0.8372	0.8094
0.8386	0.803
0.84	0.7993
0.8414	0.7919
0.8428	0.7863
0.8442	0.7821
0.8456	0.7817
0.847	0.7805
0.8484	0.7785
0.8498	0.778
0.8512	0.7779
0.8526	0.7792
0.854	0.7827
0.8554	0.7854
0.8568	0.7818
0.8582	0.7808
0.8596	0.7804
0.861	0.7849
0.8624	0.7889
0.8638	0.7907
0.8652	0.7925
0.8666	0.7895
0.868	0.7936
0.8694	0.7969
0.8708	0.8002
0.8722	0.807
0.8736	0.8136
0.875	0.8196
0.8764	0.8264
0.8778	0.8315
0.8792	0.8314
0.8806	0.8256
0.882	0.8183
0.8834	0.8229
0.8848	0.828
0.8862	0.8358
0.8876	0.844
0.889	0.8508
0.8904	0.8586
0.8918	0.8676
0.8932	0.8782
0.8946	0.8827
0.896	0.8825
0.8974	0.8841
0.8988	0.8892
0.9002	0.8944
0.9016	0.8965
0.903	0.9021
0.9044	0.9081
0.9058	0.9111
0.9072	0.9146
0.9086	0.9189
0.91	0.9186
0.9114	0.9237
0.9128	0.9308
0.9142	0.9459
0.9156	0.9597
0.917	0.974
0.9184	0.9882
0.9198	0.9963
0.9212	0.9966
0.9226	0.9876
0.924	0.971
0.9254	0.9568
0.9268	0.942
0.9282	0.925
0.9296	0.915
0.931	0.9038
0.9324	0.8983
0.9338	0.8992
0.9352	0.8992
0.9366	0.8988
0.938	0.8933
0.9394	0.8902
0.9408	0.8833
0.9422	0.8731
0.9436	0.864
0.945	0.8543
0.9464	0.8433
0.9478	0.8363
0.9492	0.8362
0.9506	0.8378
0.952	0.8369
0.9534	0.8409
0.9548	0.8448
0.9562	0.8507
0.9576	0.861
0.959	0.8671
0.9604	0.8767
0.9618	0.8781
0.9632	0.8726
0.9646	0.8558
0.966	0.8515
0.9674	0.8681
0.9688	0.8789
0.9702	0.8701
0.9716	0.8622
0.973	0.8874
0.9744	0.9795
0.9758	1.1802
0.9772	1.5313
0.9786	2.0498
0.98	2.7352
0.9814	3.5891
0.9828	4.5807
0.9842	5.675
0.9856	6.8117
0.987	7.9421
0.9884	9.0513
0.9898	10.1552
0.9912	11.2505
0.9926	12.3169
0.994	13.3389
0.9954	14.3193
0.9968	15.2652
0.9982	16.0945
0.9996	16.5278
1.001	16.1136
1.0024	14.6102
1.0038	12.1601
1.0052	9.1263
1.0066	6.0451
1.008	3.6077
1.0094	2.243
1.0108	1.765
1.0122	1.671
1.0136	1.6325
1.015	1.5535
1.0164	1.4302
1.0178	1.2758
1.0192	1.1167
1.0206	0.9926
1.022	0.9261
1.0234	0.9003
1.0248	0.882
1.0262	0.8762
1.0276	0.8681
1.029	0.8665
1.0304	0.8614
1.0318	0.8554
1.0332	0.852
1.0346	0.8483
1.036	0.8432
1.0374	0.8386
1.0388	0.8354
1.0402	0.8355
1.0416	0.837
1.043	0.837
1.0444	0.8377
1.0458	0.8355
1.0472	0.8299
1.0486	0.8254
1.05	0.8219
1.0514	0.8205
1.0528	0.8224
1.0542	0.8245
1.0556	0.8251
1.057	0.8258
1.0584	0.8282
1.0598	0.8253
1.0612	0.8179
1.0626	0.8124
1.064	0.8141
1.0654	0.8195
1.0668	0.8227
1.0682	0.8256
1.0696	0.8267
1.071	0.8262
1.0724	0.8298
1.0738	0.8318
1.0752	0.8321
1.0766	0.8337
1.078	0.8396
1.0794	0.8455
1.0808	0.8452
1.0822	0.8395
1.0836	0.834
1.085	0.8278
1.0864	0.8227
1.0878	0.8192
1.0892	0.8174
1.0906	0.8192
1.092	0.8237
1.0934	0.8299
1.0948	0.8355
1.0962	0.8424
1.0976	0.8464
1.099	0.8493
1.1004	0.8466
1.1018	0.8418
1.1032	0.8363
1.1046	0.832
1.106	0.8281
1.1074	0.8297
1.1088	0.832
1.1102	0.8325
1.1116	0.8339
1.113	0.8332
1.1144	0.8305
1.1158	0.8299
1.1172	0.8269
1.1186	0.8239
1.12	0.8221
1.1214	0.8256
1.1228	0.8273
1.1242	0.8232
1.1256	0.8168
1.127	0.8131
1.1284	0.8094
1.1298	0.8108
1.1312	0.8129
1.1326	0.8141
1.134	0.819
1.1354	0.8297
1.1368	0.8389
1.1382	0.8429
1.1396	0.8479
1.141	0.8517
1.1424	0.8555
1.1438	0.8613
1.1452	0.8686
1.1466	0.8755
1.148	0.883
1.1494	0.894
1.1508	0.8986
1.1522	0.8972
1.1536	0.8898
1.155	0.8826
1.1564	0.8737
1.1578	0.8633
1.1592	0.8557
1.1606	0.8508
1.162	0.8505
1.1634	0.8554
1.1648	0.8581
1.1662	0.8596
1.1676	0.8593
1.169	0.8583
1.1704	0.8551
1.1718	0.8491
1.1732	0.8428
1.1746	0.8388
1.176	0.8345
1.1774	0.8337
1.1788	0.8362
1.1802	0.8405
1.1816	0.8423
1.183	0.8438
1.1844	0.8429
1.1858	0.8377
1.1872	0.8373
1.1886	0.8409
1.19	0.8424
1.1914	0.844
1.1928	0.8479
1.1942	0.8548
1.1956	0.8594
1.197	0.8611
1.1984	0.8615
1.1998	0.8604
1.2012	0.8607
1.2026	0.861
1.204	0.8608
1.2054	0.8614
1.2068	0.8655
1.2082	0.874
1.2096	0.8858
1.211	0.8995
1.2124	0.9116
1.2138	0.9206
1.2152	0.9296
1.2166	0.9316
1.218	0.9286
1.2194	0.9278
1.2208	0.9213
1.2222	0.9163
1.2236	0.9091
1.225	0.9004
1.2264	0.8937
1.2278	0.8843
1.2292	0.8766
1.2306	0.8714
1.232	0.8677
1.2334	0.866
1.2348	0.8621
1.2362	0.8566
1.2376	0.8512
1.239	0.8462
1.2404	0.8414
1.2418	0.8365
1.2432	0.8292
1.2446	0.8232
1.246	0.8201
1.2474	0.8193
1.2488	0.8184
1.2502	0.8191
1.2516	0.8217
1.253	0.827
1.2544	0.8316
1.2558	0.8331
1.2572	0.835
1.2586	0.8377
1.26	0.8396
1.2614	0.8449
1.2628	0.8499
1.2642	0.8524
1.2656	0.8559
1.267	0.8615
1.2684	0.8677
1.2698	0.8647
1.2712	0.8622
1.2726	0.8631
1.274	0.8605
1.2754	0.8585
1.2768	0.857
1.2782	0.8529
1.2796	0.848
1.281	0.8457
1.2824	0.8456
1.2838	0.8443
1.2852	0.8402
1.2866	0.8394
1.288	0.8409
1.2894	0.836
1.2908	0.8323
1.2922	0.8313
1.2936	0.8313
1.295	0.8323
1.2964	0.8377
1.2978	0.8421
1.2992	0.8467
1.3006	0.8514
1.302	0.8563
1.3034	0.8593
1.3048	0.8596
1.3062	0.8629
1.3076	0.8687
1.309	0.8726
1.3104	0.8754
1.3118	0.8798
1.3132	0.8773
1.3146	0.8759
1.316	0.8739
1.3174	0.8694
1.3188	0.864
1.3202	0.8583
1.3216	0.8522
1.323	0.8456
1.3244	0.8367
1.3258	0.8303
1.3272	0.8266
1.3286	0.8232
1.33	0.8224
1.3314	0.8216
1.3328	0.8193
1.3342	0.8181
1.3356	0.8174
1.337	0.8185
1.3384	0.8223
1.3398	0.8256
1.3412	0.8309
1.3426	0.8376
1.344	0.8412
1.3454	0.8447
1.3468	0.846
1.3482	0.8481
1.3496	0.8493
1.351	0.8496
1.3524	0.853
1.3538	0.8572
1.3552	0.8588
1.3566	0.8597
1.358	0.8624
1.3594	0.8626
1.3608	0.862
1.3622	0.8588
1.3636	0.856
1.365	0.8536
1.3664	0.8512
1.3678	0.8504
1.3692	0.8473
1.3706	0.8472
1.372	0.8548
1.3734	0.8661
1.3748	0.8764
1.3762	0.8823
1.3776	0.8843
1.379	0.8866
1.3804	0.8861
1.3818	0.88
1.3832	0.8737
1.3846	0.866
1.386	0.8641
1.3874	0.8624
1.3888	0.8633
1.3902	0.8647
1.3916	0.8634
1.393	0.866
1.3944	0.8691
1.3958	0.8736
1.3972	0.8809
1.3986	0.8872
1.4	0.8927
1.4014	0.8964
1.4028	0.8948
1.4042	0.8957
1.4056	0.8947
1.407	0.8896
1.4084	0.8855
1.4098	0.8802
1.4112	0.8766
1.4126	0.872
1.414	0.867
1.4154	0.8638
1.4168	0.8611
1.4182	0.8587
1.4196	0.8608
1.421	0.8598
1.4224	0.8553
1.4238	0.8532
1.4252	0.8522
1.4266	0.8513
1.428	0.8495
1.4294	0.8502
1.4308	0.8532
1.4322	0.8575
1.4336	0.8563
1.435	0.8589
1.4364	0.8586
1.4378	0.859
1.4392	0.8574
1.4406	0.8537
1.442	0.8528
1.4434	0.8525
1.4448	0.8503
1.4462	0.8476
1.4476	0.8474
1.449	0.8521
1.4504	0.8617
1.4518	0.8728
1.4532	0.879
1.4546	0.8814
1.456	0.885
1.4574	0.8925
1.4588	0.893
1.4602	0.8884
1.4616	0.8867
1.463	0.887
1.4644	0.8875
1.4658	0.8882
1.4672	0.8844
1.4686	0.8758
1.47	0.8682
1.4714	0.863
1.4728	0.8598
1.4742	0.8584
1.4756	0.8556
1.477	0.8588
1.4784	0.8614
1.4798	0.8659
1.4812	0.8648
1.4826	0.8604
1.484	0.8571
1.4854	0.8546
1.4868	0.8521
1.4882	0.8517
1.4896	0.8509
1.491	0.8508
1.4924	0.8544
1.4938	0.8564
1.4952	0.8516
1.4966	0.8477
1.498	0.8498
1.4994	0.8502
1.5008	0.8518
1.5022	0.8514
1.5036	0.8503
1.505	0.8505
1.5064	0.8466
1.5078	0.8481
1.5092	0.8479
1.5106	0.8475
1.512	0.8511
1.5134	0.8532
1.5148	0.854
1.5162	0.8489
1.5176	0.8405
1.519	0.8358
1.5204	0.8319
1.5218	0.8293
1.5232	0.834
1.5246	0.839
1.526	0.842
1.5274	0.847
1.5288	0.85
1.5302	0.8477
1.5316	0.8441
1.533	0.8416
1.5344	0.8446
1.5358	0.8465
1.5372	0.8471
1.5386	0.8415
1.54	0.8348
1.5414	0.8283
1.5428	0.8211
1.5442	0.8178
1.5456	0.8182
1.547	0.8184
1.5484	0.8178
1.5498	0.8223
1.5512	0.8264
1.5526	0.8268
1.554	0.8279
1.5554	0.8308
1.5568	0.8337
1.5582	0.8424
1.5596	0.8489
1.561	0.8481
1.5624	0.8439
1.5638	0.8435
1.5652	0.8468
1.5666	0.847
1.568	0.8445
1.5694	0.8445
1.5708	0.8452
1.5722	0.849
1.5736	0.8494
1.575	0.8429
1.5764	0.8418
1.5778	0.8422
1.5792	0.8477
1.5806	0.85
1.582	0.8503
1.5834	0.8534
1.5848	0.8587
1.5862	0.8647
1.5876	0.8691
1.589	0.8682
1.5904	0.8663
1.5918	0.8659
1.5932	0.8624
1.5946	0.859
1.596	0.8562
1.5974	0.8574
1.5988	0.8589
1.6002	0.8559
1.6016	0.8534
1.603	0.8517
1.6044	0.8419
1.6058	0.8336
1.6072	0.8329
1.6086	0.8335
1.61	0.8352
1.6114	0.8396
1.6128	0.8453
1.6142	0.8478
1.6156	0.8473
1.617	0.8505
1.6184	0.8556
1.6198	0.8601
1.6212	0.8703
1.6226	0.8853
1.624	0.8997
1.6254	0.9227
1.6268	0.9433
1.6282	0.9728
1.6296	1.0179
1.631	1.1087
1.6324	1.2994
1.6338	1.6334
1.6352	2.1584
1.6366	2.911
1.638	3.8902
1.6394	5.0566
1.6408	6.364
1.6422	7.7726
1.6436	9.213
1.645	10.6005
1.6464	11.7954
1.6478	12.6714
1.6492	13.1586
1.6506	13.2866
1.652	13.0694
1.6534	12.5467
1.6548	11.7778
1.6562	10.8491
1.6576	9.823
1.659	8.7535
1.6604	7.694
1.6618	6.6789
1.6632	5.7324
1.6646	4.8873
1.666	4.1707
1.6674	3.575
1.6688	3.0648
1.6702	2.6424
1.6716	2.3047
1.673	2.0304
1.6744	1.8134
1.6758	1.6448
1.6772	1.5124
1.6786	1.4113
1.68	1.3297
1.6814	1.2667
1.6828	1.2199
1.6842	1.181
1.6856	1.1453
1.687	1.1149
1.6884	1.0913
1.6898	1.0696
1.6912	1.0492
1.6926	1.0334
1.694	1.0201
1.6954	1.0142
1.6968	1.0192
1.6982	1.0315
1.6996	1.0468
1.701	1.0688
1.7024	1.0925
1.7038	1.1189
1.7052	1.1476
1.7066	1.1803
1.708	1.214
1.7094	1.2509
1.7108	1.2926
1.7122	1.3313
1.7136	1.3624
1.715	1.3832
1.7164	1.398
1.7178	1.3988
1.7192	1.3908
1.7206	1.3732
1.722	1.3494
1.7234	1.3195
1.7248	1.286
1.7262	1.2482
1.7276	1.2071
1.729	1.1644
1.7304	1.1262
1.7318	1.092
1.7332	1.0589
1.7346	1.0284
1.736	1.0026
1.7374	0.9803
1.7388	0.9599
1.7402	0.942
1.7416	0.9267
1.743	0.9122
1.7444	0.9003
1.7458	0.8917
1.7472	0.8816
1.7486	0.8712
1.75	0.8646
1.7514	0.8572
1.7528	0.8507
1.7542	0.8481
1.7556	0.8457
1.757	0.841
1.7584	0.8367
1.7598	0.8344
1.7612	0.8324
1.7626	0.83
1.764	0.8307
1.7654	0.8332
1.7668	0.8394
1.7682	0.8426
1.7696	0.8445
1.771	0.8436
1.7724	0.8428
1.7738	0.8449
1.7752	0.8477
1.7766	0.8479
1.778	0.8511
1.7794	0.8546
1.7808	0.858
1.7822	0.8623
1.7836	0.8632
1.785	0.8638
1.7864	0.8638
1.7878	0.8604
1.7892	0.8588
1.7906	0.8631
1.792	0.8585
1.7934	0.8694
1.7948	0.9118
1.7962	0.9505
1.7976	0.9954
1.799	1.0417
1.8004	1.0811
1.8018	1.1389
1.8032	1.2031
1.8046	1.2646
1.806	1.3376
1.8074	1.4097
1.8088	1.462
1.8102	1.5027
1.8116	1.5311
1.813	1.5479
1.8144	1.5466
1.8158	1.5339
1.8172	1.5174
1.8186	1.4871
1.82	1.4465
1.8214	1.3942
1.8228	1.335
1.8242	1.2753
1.8256	1.2184
1.827	1.1657
1.8284	1.117
1.8298	1.0712
1.8312	1.0309
1.8326	1.001
1.834	0.9764
1.8354	0.9545
1.8368	0.9366
1.8382	0.9231
1.8396	0.9117
1.841	0.9027
1.8424	0.8909
1.8438	0.8848
1.8452	0.8784
1.8466	0.8748
1.848	0.8712
1.8494	0.8649
1.8508	0.8575
1.8522	0.8504
1.8536	0.8421
1.855	0.836
1.8564	0.8364
1.8578	0.8362
1.8592	0.8375
1.8606	0.8388
1.862	0.8445
1.8634	0.8475
1.8648	0.847
1.8662	0.8414
1.8676	0.8376
1.869	0.8358
1.8704	0.8349
1.8718	0.8324
1.8732	0.8233
1.8746	0.8142
1.876	0.812
1.8774	0.8126
1.8788	0.8108
1.8802	0.8084
1.8816	0.8079
1.883	0.8091
1.8844	0.8109
1.8858	0.8095
1.8872	0.8098
1.8886	0.8047
1.89	0.8011
1.8914	0.8043
1.8928	0.8059
1.8942	0.8058
1.8956	0.8081
1.897	0.8104
1.8984	0.8129
1.8998	0.8168
1.9012	0.8219
1.9026	0.8274
1.904	0.833
1.9054	0.8416
1.9068	0.8509
1.9082	0.8537
1.9096	0.8515
1.911	0.8476
1.9124	0.8438
1.9138	0.8395
1.9152	0.8347
1.9166	0.8288
1.918	0.8284
1.9194	0.8289
1.9208	0.8278
1.9222	0.8268
1.9236	0.8261
1.925	0.8237
1.9264	0.8209
1.9278	0.8187
1.9292	0.8145
1.9306	0.8151
1.932	0.8145
1.9334	0.816
1.9348	0.812
1.9362	0.8102
1.9376	0.8106
1.939	0.8117
1.9404	0.811
1.9418	0.8125
1.9432	0.8123
1.9446	0.8147
1.946	0.815
1.9474	0.8123
1.9488	0.8108
1.9502	0.8095
1.9516	0.8101
1.953	0.8145
1.9544	0.8193
1.9558	0.826
1.9572	0.832
1.9586	0.8323
1.96	0.8317
1.9614	0.8317
1.9628	0.8314
1.9642	0.8318
1.9656	0.8329
1.967	0.8378
1.9684	0.8393
1.9698	0.8401
1.9712	0.839
1.9726	0.8352
1.974	0.8358
1.9754	0.8405
1.9768	0.8432
1.9782	0.841
1.9796	0.8391
1.981	0.8353
1.9824	0.833
1.9838	0.8291
1.9852	0.8234
1.9866	0.8144
1.988	0.8111
1.9894	0.8121
1.9908	0.8154
1.9922	0.819
1.9936	0.8192
1.995	0.8181
1.9964	0.8211
1.9978	0.827
1.9992	0.8303
2.0006	0.8299
2.002	0.827
2.0034	0.8245
2.0048	0.8235
2.0062	0.8261
2.0076	0.8251
2.009	0.8221
2.0104	0.8215
2.0118	0.8194
2.0132	0.8171
2.0146	0.8182
2.016	0.8189
2.0174	0.8169
2.0188	0.8149
2.0202	0.8147
2.0216	0.8146
2.023	0.8149
2.0244	0.8192
2.0258	0.8228
2.0272	0.8217
2.0286	0.8229
2.03	0.8257
2.0314	0.8255
2.0328	0.8232
2.0342	0.8237
2.0356	0.8195
2.037	0.8194
2.0384	0.8256
2.0398	0.8332
2.0412	0.8375
2.0426	0.8397
2.044	0.8392
2.0454	0.8353
2.0468	0.8322
2.0482	0.8301
2.0496	0.8265
2.051	0.8193
2.0524	0.8195
2.0538	0.8208
2.0552	0.8229
2.0566	0.8268
2.058	0.8349
2.0594	0.8376
2.0608	0.8398
2.0622	0.8418
2.0636	0.8419
2.065	0.8367
2.0664	0.83
2.0678	0.8286
2.0692	0.8295
2.0706	0.8277
2.072	0.8314
2.0734	0.8385
2.0748	0.8217
2.0762	0.8129
2.0776	0.8064
2.079	0.8191
2.0804	0.8265
2.0818	0.8284
2.0832	0.8271
2.0846	0.8298
2.086	0.8376
2.0874	0.8433
2.0888	0.8387
2.0902	0.833
2.0916	0.837
2.093	0.8398
2.0944	0.8329
2.0958	0.8303
2.0972	0.8312
2.0986	0.8321
2.1	0.8319
2.1014	0.8344
2.1028	0.8365
2.1042	0.8365
2.1056	0.8357
2.107	0.8361
2.1084	0.8344
2.1098	0.8364
2.1112	0.8423
2.1126	0.8508
2.114	0.8612
2.1154	0.8702
2.1168	0.8733
2.1182	0.87
2.1196	0.8668
2.121	0.867
2.1224	0.8649
2.1238	0.8625
2.1252	0.8613
2.1266	0.8568
2.128	0.8587
2.1294	0.8598
2.1308	0.8628
2.1322	0.8621
2.1336	0.8569
2.135	0.8575
2.1364	0.8621
2.1378	0.8685
2.1392	0.8774
2.1406	0.8841
2.142	0.8882
2.1434	0.8947
2.1448	0.9002
2.1462	0.9049
2.1476	0.9047
2.149	0.9005
2.1504	0.9006
2.1518	0.9023
2.1532	0.907
2.1546	0.9126
2.156	0.9163
2.1574	0.9198
2.1588	0.9251
2.1602	0.9319
2.1616	0.9404
2.163	0.9465
2.1644	0.9496
2.1658	0.9539
2.1672	0.9571
2.1686	0.9618
2.17	0.9646
2.1714	0.9654
2.1728	0.9655
2.1742	0.9638
2.1756	0.9636
2.177	0.9639
2.1784	0.9565
2.1798	0.9516
2.1812	0.9479
2.1826	0.9405
2.184	0.935
2.1854	0.9316
2.1868	0.9308
2.1882	0.9332
2.1896	0.9368
2.191	0.9429
2.1924	0.9482
2.1938	0.9545
2.1952	0.9623
2.1966	0.9646
2.198	0.9666
2.1994	0.9733
2.2008	0.9725
2.2022	0.9708
2.2036	0.9725
2.205	0.9741
2.2064	0.9774
2.2078	0.9793
2.2092	0.9867
2.2106	0.9921
2.212	0.9843
2.2134	0.972
2.2148	0.9654
2.2162	0.9714
2.2176	0.9802
2.219	0.9781
2.2204	0.9619
2.2218	0.9651
2.2232	0.9663
2.2246	0.9702
2.226	0.9672
2.2274	0.9721
2.2288	0.9564
2.2302	0.937
2.2316	0.9266
2.233	0.9195
2.2344	0.9162
2.2358	0.918
2.2372	0.9231
2.2386	0.9296
2.24	0.9307
2.2414	0.9273
2.2428	0.9237
2.2442	0.9198
2.2456	0.9132
2.247	0.91
2.2484	0.9095
2.2498	0.906
2.2512	0.9002
2.2526	0.8984
2.254	0.9001
2.2554	0.8992
2.2568	0.8981
2.2582	0.898
2.2596	0.8978
2.261	0.9
2.2624	0.9016
2.2638	0.8991
2.2652	0.8949
2.2666	0.8954
2.268	0.8933
2.2694	0.8901
2.2708	0.8861
2.2722	0.8837
2.2736	0.8799
2.275	0.8751
2.2764	0.8721
2.2778	0.8689
2.2792	0.8668
2.2806	0.8672
2.282	0.8657
2.2834	0.8602
2.2848	0.8551
2.2862	0.8527
2.2876	0.8515
2.289	0.8463
2.2904	0.8411
2.2918	0.8441
2.2932	0.8443
2.2946	0.8485
2.296	0.8544
2.2974	0.86
2.2988	0.8636
2.3002	0.8659
2.3016	0.8652
2.303	0.8631
2.3044	0.8604
2.3058	0.8595
2.3072	0.8598
2.3086	0.8598
2.31	0.861
2.3114	0.8599
2.3128	0.8583
2.3142	0.8573
2.3156	0.8551
2.317	0.8533
2.3184	0.8537
2.3198	0.858
2.3212	0.8584
2.3226	0.8598
2.324	0.863
2.3254	0.8627
2.3268	0.8598
2.3282	0.8584
2.3296	0.8608
2.331	0.8627
2.3324	0.8602
2.3338	0.8582
2.3352	0.8591
2.3366	0.8604
2.338	0.861
2.3394	0.863
2.3408	0.8624
2.3422	0.859
2.3436	0.8588
2.345	0.8577
2.3464	0.857
2.3478	0.8555
2.3492	0.8533
2.3506	0.8539
2.352	0.8519
2.3534	0.8457
2.3548	0.843
2.3562	0.8459
2.3576	0.8491
2.359	0.851
2.3604	0.8511
2.3618	0.855
2.3632	0.8569
2.3646	0.852
2.366	0.8478
2.3674	0.8381
2.3688	0.8318
2.3702	0.8311
2.3716	0.8334
2.373	0.8333
2.3744	0.8314
2.3758	0.8322
2.3772	0.8366
2.3786	0.8378
2.38	0.8367
2.3814	0.8397
2.3828	0.8418
2.3842	0.8481
2.3856	0.8482
2.387	0.8499
2.3884	0.8524
2.3898	0.854
2.3912	0.8575
2.3926	0.8543
2.394	0.8496
2.3954	0.845
2.3968	0.8445
2.3982	0.8458
2.3996	0.845
2.401	0.8453
2.4024	0.8505
2.4038	0.8555
2.4052	0.8573
2.4066	0.8598
2.408	0.8573
2.4094	0.8547
2.4108	0.8504
2.4122	0.8519
2.4136	0.8519
2.415	0.8517
2.4164	0.85
2.4178	0.8505
2.4192	0.8499
2.4206	0.8511
2.422	0.8521
2.4234	0.8531
2.4248	0.857
2.4262	0.8621
2.4276	0.8657
2.429	0.8665
2.4304	0.8627
2.4318	0.8603
2.4332	0.8598
2.4346	0.8545
2.436	0.8482
2.4374	0.8418
2.4388	0.8402
2.4402	0.8433
2.4416	0.8438
2.443	0.8439
2.4444	0.8415
2.4458	0.8445
2.4472	0.8491
2.4486	0.8494
2.45	0.8482
2.4514	0.8478
2.4528	0.8477
2.4542	0.8487
2.4556	0.8468
2.457	0.8401
2.4584	0.8341
2.4598	0.8334
2.4612	0.8364
2.4626	0.8385
2.464	0.8394
2.4654	0.8403
2.4668	0.8394
2.4682	0.8417
2.4696	0.8402
2.471	0.8355
2.4724	0.8344
2.4738	0.8371
2.4752	0.8399
2.4766	0.8425
2.478	0.8432
2.4794	0.836
2.4808	0.8301
2.4822	0.8261
2.4836	0.8193
2.485	0.8279
2.4864	0.8439
2.4878	0.8499
2.4892	0.8326
2.4906	0.8333
2.492	0.8422
2.4934	0.8442
2.4948	0.8426
2.4962	0.8434
2.4976	0.8441
2.499	0.8404
2.5004	0.8381
2.5018	0.8427
2.5032	0.8435
2.5046	0.8418
2.506	0.8433
2.5074	0.8487
2.5088	0.8499
2.5102	0.8471
2.5116	0.8448
2.513	0.8428
2.5144	0.8358
2.5158	0.8334
2.5172	0.8275
2.5186	0.819
2.52	0.8188
2.5214	0.8228
2.5228	0.8236
2.5242	0.8275
2.5256	0.8346
2.527	0.8355
2.5284	0.8366
2.5298	0.8358
2.5312	0.8368
2.5326	0.8313
2.534	0.8307
2.5354	0.8391
2.5368	0.8411
2.5382	0.8445
2.5396	0.8477
2.541	0.85
2.5424	0.8489
2.5438	0.8447
2.5452	0.8547
2.5466	0.8746
2.548	0.8742
2.5494	0.8559
2.5508	0.8328
2.5522	0.814
2.5536	0.8308
2.555	0.8531
2.5564	0.8716
2.5578	0.8368
2.5592	0.8281
2.5606	0.8582
2.562	0.8883
2.5634	0.854
2.5648	0.8252
2.5662	0.8328
2.5676	0.862
2.569	0.8778
2.5704	0.8732
2.5718	0.8637
2.5732	0.8403
2.5746	0.8463
2.576	0.8639
2.5774	0.8526
2.5788	0.8475
2.5802	0.8758
2.5816	0.9065
2.583	0.8867
2.5844	0.8666
2.5858	0.8696
2.5872	0.8882
2.5886	0.8687
2.59	0.8487
2.5914	0.847
2.5928	0.8611
2.5942	0.872
2.5956	0.8613
2.597	0.8583
2.5984	0.8423
2.5998	0.8243
2.6012	0.8223
2.6026	0.8215
2.604	0.8211
2.6054	0.8297
2.6068	0.845
2.6082	0.838
2.6096	0.8316
2.611	0.8228
2.6124	0.8245
2.6138	0.819
2.6152	0.8214
2.6166	0.8323
2.618	0.8396
2.6194	0.8514
2.6208	0.856
2.6222	0.857
2.6236	0.8641
2.625	0.8725
2.6264	0.896
2.6278	0.8796
2.6292	0.8557
2.6306	0.8439
2.632	0.8641
2.6334	0.8785
2.6348	0.8714
2.6362	0.853
2.6376	0.8457
2.639	0.8451
2.6404	0.8448
2.6418	0.846
2.6432	0.8461
2.6446	0.8464
2.646	0.8426
2.6474	0.8396
2.6488	0.8406
2.6502	0.8355
2.6516	0.8343
2.653	0.8381
2.6544	0.8439
2.6558	0.8484
2.6572	0.8495
2.6586	0.847
2.66	0.844
2.6614	0.8431
2.6628	0.8404
2.6642	0.8321
2.6656	0.8228
2.667	0.8171
2.6684	0.8115
2.6698	0.8084
2.6712	0.8136
2.6726	0.8207
2.674	0.8262
2.6754	0.8368
2.6768	0.8405
2.6782	0.8391
2.6796	0.8351
2.681	0.8298
2.6824	0.8291
2.6838	0.8275
2.6852	0.8311
2.6866	0.8352
2.688	0.8344
2.6894	0.8338
2.6908	0.8347
2.6922	0.8353
2.6936	0.8378
2.695	0.8414
2.6964	0.8433
2.6978	0.8504
2.6992	0.8485
2.7006	0.8503
2.702	0.8418
2.7034	0.8401
2.7048	0.844
2.7062	0.8451
2.7076	0.8556
2.709	0.8583
2.7104	0.8639
2.7118	0.8677
2.7132	0.858
2.7146	0.8423
2.716	0.8275
2.7174	0.8306
2.7188	0.8318
2.7202	0.8324
2.7216	0.8358
2.723	0.8602
2.7244	0.854
2.7258	0.8489
2.7272	0.8482
2.7286	0.8408
2.73	0.8295
2.7314	0.8234
2.7328	0.8239
2.7342	0.8276
2.7356	0.833
2.737	0.838
2.7384	0.8427
2.7398	0.8485
2.7412	0.8509
2.7426	0.854
2.744	0.854
2.7454	0.8508
2.7468	0.8497
2.7482	0.8477
2.7496	0.8433
2.751	0.8405
2.7524	0.8401
2.7538	0.8406
2.7552	0.8375
2.7566	0.8338
2.758	0.8324
2.7594	0.834
2.7608	0.8361
2.7622	0.8343
2.7636	0.8299
2.765	0.8261
2.7664	0.8221
2.7678	0.8214
2.7692	0.8223
2.7706	0.8188
2.772	0.8158
2.7734	0.8146
2.7748	0.8199
2.7762	0.8138
2.7776	0.8226
2.779	0.8279
2.7804	0.8285
2.7818	0.8315
2.7832	0.8361
2.7846	0.8379
2.786	0.837
2.7874	0.8372
2.7888	0.8379
2.7902	0.8473
2.7916	0.854
2.793	0.8556
2.7944	0.8539
2.7958	0.8547
2.7972	0.852
2.7986	0.8445
[truncated: 38 more rows]
