# Supplementary material for: Improvement of Peak Integration in Capillary Electrophoresis: Reference Data Set No. 1
Source: Electrophoresis. 2026 Mar 11;47(4):276–94. doi: 10.1002/elps.70077 (PMC13084974; doi:10.1002/elps.70077)
Supplement: Supplementary file 2 — Supporting File 2: elps70077‐sup‐0002‐RawElectropherograms.zip. [file ELPS-47--s002.zip › Raw Electropherograms/com2-type2-sam26-R.csv]

0	0
0.0014	-0.0435
0.0028	-0.0435
0.0042	-0.0435
0.0056	-0.0429
0.007	-0.0288
0.0084	0.0071
0.0098	0.0506
0.0112	0.0938
0.0126	0.1448
0.014	0.1986
0.0154	0.2436
0.0168	0.283
0.0182	0.3178
0.0196	0.3478
0.021	0.3717
0.0224	0.3938
0.0238	0.4103
0.0252	0.4277
0.0266	0.4448
0.028	0.4623
0.0294	0.4781
0.0308	0.4907
0.0322	0.5023
0.0336	0.5104
0.035	0.5191
0.0364	0.5325
0.0378	0.5436
0.0392	0.5483
0.0406	0.5528
0.042	0.5583
0.0434	0.5641
0.0448	0.5664
0.0462	0.5678
0.0476	0.5685
0.049	0.5702
0.0504	0.5769
0.0518	0.587
0.0532	0.5927
0.0546	0.5976
0.056	0.6048
0.0574	0.61
0.0588	0.6151
0.0602	0.6199
0.0616	0.623
0.063	0.6273
0.0644	0.6323
0.0658	0.6358
0.0672	0.6401
0.0686	0.6429
0.07	0.6478
0.0714	0.6538
0.0728	0.6562
0.0742	0.6611
0.0756	0.6633
0.077	0.6662
0.0784	0.6721
0.0798	0.6744
0.0812	0.6788
0.0826	0.6867
0.084	0.6974
0.0854	0.7102
0.0868	0.7196
0.0882	0.7239
0.0896	0.7283
0.091	0.7299
0.0924	0.7324
0.0938	0.7362
0.0952	0.7389
0.0966	0.7441
0.098	0.753
0.0994	0.7584
0.1008	0.7643
0.1022	0.7664
0.1036	0.7684
0.105	0.769
0.1064	0.7702
0.1078	0.7725
0.1092	0.7788
0.1106	0.7864
0.112	0.7875
0.1134	0.7865
0.1148	0.7852
0.1162	0.782
0.1176	0.7795
0.119	0.779
0.1204	0.7799
0.1218	0.7838
0.1232	0.7877
0.1246	0.7921
0.126	0.7939
0.1274	0.7934
0.1288	0.7957
0.1302	0.7926
0.1316	0.7865
0.133	0.7822
0.1344	0.7771
0.1358	0.7746
0.1372	0.7753
0.1386	0.7721
0.14	0.772
0.1414	0.7734
0.1428	0.7728
0.1442	0.7689
0.1456	0.7611
0.147	0.7491
0.1484	0.7349
0.1498	0.7198
0.1512	0.7077
0.1526	0.6934
0.154	0.681
0.1554	0.6691
0.1568	0.6568
0.1582	0.6471
0.1596	0.6379
0.161	0.6257
0.1624	0.6114
0.1638	0.6006
0.1652	0.5881
0.1666	0.5754
0.168	0.5628
0.1694	0.5507
0.1708	0.5425
0.1722	0.5359
0.1736	0.5293
0.175	0.5216
0.1764	0.5112
0.1778	0.5063
0.1792	0.5012
0.1806	0.4907
0.182	0.4818
0.1834	0.4761
0.1848	0.4686
0.1862	0.4605
0.1876	0.4583
0.189	0.4642
0.1904	0.4544
0.1918	0.4403
0.1932	0.4363
0.1946	0.4349
0.196	0.5983
0.1974	0.7681
0.1988	0.8383
0.2002	0.7619
0.2016	0.7162
0.203	0.7227
0.2044	0.7308
0.2058	0.741
0.2072	0.7444
0.2086	0.751
0.21	0.7595
0.2114	0.7583
0.2128	0.7589
0.2142	0.762
0.2156	0.7613
0.217	0.7577
0.2184	0.7564
0.2198	0.759
0.2212	0.7539
0.2226	0.7502
0.224	0.7433
0.2254	0.7339
0.2268	0.7256
0.2282	0.7238
0.2296	0.7232
0.231	0.7194
0.2324	0.7217
0.2338	0.7289
0.2352	0.7361
0.2366	0.7395
0.238	0.7393
0.2394	0.7388
0.2408	0.7397
0.2422	0.7399
0.2436	0.7454
0.245	0.7468
0.2464	0.7467
0.2478	0.7431
0.2492	0.7418
0.2506	0.74
0.252	0.7341
0.2534	0.7283
0.2548	0.7261
0.2562	0.7257
0.2576	0.7263
0.259	0.729
0.2604	0.7307
0.2618	0.7308
0.2632	0.7272
0.2646	0.733
0.266	0.7337
0.2674	0.7366
0.2688	0.7343
0.2702	0.7347
0.2716	0.7379
0.273	0.7405
0.2744	0.7414
0.2758	0.7433
0.2772	0.7464
0.2786	0.7433
0.28	0.7332
0.2814	0.7227
0.2828	0.7116
0.2842	0.7146
0.2856	0.7106
0.287	0.7176
0.2884	0.7145
0.2898	0.7146
0.2912	0.7159
0.2926	0.7272
0.294	0.7365
0.2954	0.7396
0.2968	0.7373
0.2982	0.7359
0.2996	0.7338
0.301	0.7304
0.3024	0.729
0.3038	0.7295
0.3052	0.7341
0.3066	0.7395
0.308	0.7422
0.3094	0.7425
0.3108	0.7411
0.3122	0.7333
0.3136	0.7318
0.315	0.727
0.3164	0.7193
0.3178	0.7108
0.3192	0.7077
0.3206	0.7078
0.322	0.7071
0.3234	0.708
0.3248	0.7105
0.3262	0.7107
0.3276	0.7095
0.329	0.7095
0.3304	0.7083
0.3318	0.705
0.3332	0.7047
0.3346	0.706
0.336	0.7062
0.3374	0.7091
0.3388	0.7124
0.3402	0.7119
0.3416	0.7083
0.343	0.703
0.3444	0.7012
0.3458	0.6994
0.3472	0.6991
0.3486	0.6987
0.35	0.6958
0.3514	0.6972
0.3528	0.7038
0.3542	0.7091
0.3556	0.7112
0.357	0.7092
0.3584	0.7069
0.3598	0.7136
0.3612	0.7218
0.3626	0.7258
0.364	0.7264
0.3654	0.7273
0.3668	0.7291
0.3682	0.7345
0.3696	0.7383
0.371	0.7361
0.3724	0.7329
0.3738	0.7349
0.3752	0.7403
0.3766	0.7413
0.378	0.7347
0.3794	0.73
0.3808	0.7224
0.3822	0.7205
0.3836	0.7223
0.385	0.726
0.3864	0.7251
0.3878	0.7258
0.3892	0.7268
0.3906	0.7275
0.392	0.7221
0.3934	0.72
0.3948	0.7186
0.3962	0.7172
0.3976	0.7169
0.399	0.7151
0.4004	0.7134
0.4018	0.7067
0.4032	0.7032
0.4046	0.7003
0.406	0.6976
0.4074	0.6945
0.4088	0.6989
0.4102	0.6993
0.4116	0.7047
0.413	0.7074
0.4144	0.7057
0.4158	0.7026
0.4172	0.7028
0.4186	0.7044
0.42	0.7025
0.4214	0.6992
0.4228	0.6992
0.4242	0.7002
0.4256	0.7022
0.427	0.7102
0.4284	0.7068
0.4298	0.7
0.4312	0.6967
0.4326	0.694
0.434	0.6877
0.4354	0.6791
0.4368	0.6732
0.4382	0.6671
0.4396	0.6634
0.441	0.6647
0.4424	0.6666
0.4438	0.6687
0.4452	0.675
0.4466	0.6847
0.448	0.6941
0.4494	0.7008
0.4508	0.7027
0.4522	0.702
0.4536	0.7138
0.455	0.7031
0.4564	0.4796
0.4578	-0.1253
0.4592	-0.9633
0.4606	-1.6075
0.462	-1.8889
0.4634	-1.9272
0.4648	-1.9133
0.4662	-1.8951
0.4676	-1.8904
0.469	-1.9124
0.4704	-1.9308
0.4718	-1.9281
0.4732	-1.9048
0.4746	-1.8963
0.476	-1.9137
0.4774	-1.9124
0.4788	-1.9127
0.4802	-1.9136
0.4816	-1.9146
0.483	-1.9126
0.4844	-1.9082
0.4858	-1.9074
0.4872	-1.9084
0.4886	-1.9115
0.49	-1.9171
0.4914	-1.9189
0.4928	-1.9167
0.4942	-1.9151
0.4956	-1.9134
0.497	-1.9111
0.4984	-1.908
0.4998	-1.9035
0.5012	-1.8987
0.5026	-1.8964
0.504	-1.8929
0.5054	-1.887
0.5068	-1.8755
0.5082	-1.8668
0.5096	-1.858
0.511	-1.8347
0.5124	-1.7991
0.5138	-1.7532
0.5152	-1.6925
0.5166	-1.6188
0.518	-1.5362
0.5194	-1.4471
0.5208	-1.3553
0.5222	-1.2622
0.5236	-1.1741
0.525	-1.0844
0.5264	-0.9867
0.5278	-0.8907
0.5292	-0.7954
0.5306	-0.6947
0.532	-0.5883
0.5334	-0.4805
0.5348	-0.3724
0.5362	-0.262
0.5376	-0.1533
0.539	-0.0443
0.5404	0.0668
0.5418	0.1761
0.5432	0.2829
0.5446	0.3877
0.546	0.4927
0.5474	0.6005
0.5488	0.7137
0.5502	0.8265
0.5516	0.9341
0.553	1.0425
0.5544	1.1546
0.5558	1.2638
0.5572	1.3688
0.5586	1.4738
0.56	1.5801
0.5614	1.6878
0.5628	1.7966
0.5642	1.901
0.5656	1.9997
0.567	2.1002
0.5684	2.2032
0.5698	2.3023
0.5712	2.3969
0.5726	2.4857
0.574	2.5759
0.5754	2.6641
0.5768	2.7438
0.5782	2.8102
0.5796	2.8666
0.581	2.9181
0.5824	2.9626
0.5838	2.9996
0.5852	3.0289
0.5866	3.0511
0.588	3.0692
0.5894	3.0819
0.5908	3.0876
0.5922	3.088
0.5936	3.0786
0.595	3.0656
0.5964	3.0563
0.5978	3.0535
0.5992	3.054
0.6006	3.0558
0.602	3.061
0.6034	3.0625
0.6048	3.0589
0.6062	3.0528
0.6076	3.0447
0.609	3.0339
0.6104	3.0232
0.6118	3.0199
0.6132	3.0238
0.6146	3.0292
0.616	3.0403
0.6174	3.0592
0.6188	3.0763
0.6202	3.091
0.6216	3.1013
0.623	3.1058
0.6244	3.1035
0.6258	3.0933
0.6272	3.0845
0.6286	3.0758
0.63	3.0658
0.6314	3.0641
0.6328	3.0694
0.6342	3.0724
0.6356	3.0741
0.637	3.0832
0.6384	3.1017
0.6398	3.1246
0.6412	3.1525
0.6426	3.1892
0.644	3.2222
0.6454	3.2195
0.6468	3.0785
0.6482	2.6811
0.6496	2.0424
0.651	1.3936
0.6524	0.9788
0.6538	0.8383
0.6552	0.8373
0.6566	0.8475
0.658	0.8465
0.6594	0.8463
0.6608	0.8401
0.6622	0.8244
0.6636	0.8133
0.665	0.8201
0.6664	0.8346
0.6678	0.8357
0.6692	0.8392
0.6706	0.8379
0.672	0.8278
0.6734	0.816
0.6748	0.8115
0.6762	0.7991
0.6776	0.8032
0.679	0.8198
0.6804	0.8104
0.6818	0.7681
0.6832	0.7363
0.6846	0.7381
0.686	0.7617
0.6874	0.799
0.6888	0.8243
0.6902	0.8221
0.6916	0.8116
0.693	0.8166
0.6944	0.8193
0.6958	0.8184
0.6972	0.8164
0.6986	0.8172
0.7	0.8133
0.7014	0.81
0.7028	0.8123
0.7042	0.8119
0.7056	0.8116
0.707	0.814
0.7084	0.8163
0.7098	0.82
0.7112	0.8248
0.7126	0.827
0.714	0.8277
0.7154	0.8294
0.7168	0.8309
0.7182	0.8284
0.7196	0.8233
0.721	0.8189
0.7224	0.8144
0.7238	0.8112
0.7252	0.8146
0.7266	0.8177
0.728	0.817
0.7294	0.8183
0.7308	0.8221
0.7322	0.8232
0.7336	0.8195
0.735	0.8146
0.7364	0.8127
0.7378	0.8101
0.7392	0.8102
0.7406	0.8125
0.742	0.8125
0.7434	0.8071
0.7448	0.8082
0.7462	0.8097
0.7476	0.8133
0.749	0.8173
0.7504	0.8221
0.7518	0.8261
0.7532	0.8251
0.7546	0.8225
0.756	0.8198
0.7574	0.814
0.7588	0.8081
0.7602	0.8032
0.7616	0.7981
0.763	0.7972
0.7644	0.7956
0.7658	0.7974
0.7672	0.7968
0.7686	0.795
0.77	0.7959
0.7714	0.7987
0.7728	0.809
0.7742	0.8216
0.7756	0.8304
0.777	0.839
0.7784	0.8514
0.7798	0.8705
0.7812	0.8896
0.7826	0.9024
0.784	0.918
0.7854	0.931
0.7868	0.9466
0.7882	0.9578
0.7896	0.9651
0.791	0.9785
0.7924	0.9983
0.7938	1.0248
0.7952	1.0358
0.7966	1.0503
0.798	1.0707
0.7994	1.0864
0.8008	1.0967
0.8022	1.1138
0.8036	1.1329
0.805	1.1452
0.8064	1.1569
0.8078	1.1699
0.8092	1.1876
0.8106	1.2051
0.812	1.2196
0.8134	1.2415
0.8148	1.2495
0.8162	1.2481
0.8176	1.2225
0.819	1.1513
0.8204	1.0743
0.8218	0.9946
0.8232	0.9319
0.8246	0.8967
0.826	0.8896
0.8274	0.8903
0.8288	0.8869
0.8302	0.8905
0.8316	0.8924
0.833	0.8878
0.8344	0.8775
0.8358	0.8652
0.8372	0.8538
0.8386	0.8405
0.84	0.833
0.8414	0.8261
0.8428	0.8215
0.8442	0.8182
0.8456	0.8187
0.847	0.8234
0.8484	0.83
0.8498	0.8322
0.8512	0.8287
0.8526	0.8243
0.854	0.8204
0.8554	0.8161
0.8568	0.8123
0.8582	0.8114
0.8596	0.8147
0.861	0.8175
0.8624	0.8263
0.8638	0.8329
0.8652	0.8325
0.8666	0.8315
0.868	0.8311
0.8694	0.8309
0.8708	0.8347
0.8722	0.8396
0.8736	0.8446
0.875	0.8478
0.8764	0.852
0.8778	0.8605
0.8792	0.8689
0.8806	0.881
0.882	0.8927
0.8834	0.9057
0.8848	0.9197
0.8862	0.9332
0.8876	0.9436
0.889	0.9502
0.8904	0.9612
0.8918	0.9787
0.8932	0.9988
0.8946	1.0218
0.896	1.0453
0.8974	1.0545
0.8988	1.0548
0.9002	1.0577
0.9016	1.0615
0.903	1.0687
0.9044	1.0776
0.9058	1.0861
0.9072	1.0981
0.9086	1.1112
0.91	1.1217
0.9114	1.1357
0.9128	1.1505
0.9142	1.1628
0.9156	1.1749
0.917	1.1862
0.9184	1.1945
0.9198	1.2022
0.9212	1.2033
0.9226	1.1964
0.924	1.1859
0.9254	1.1733
0.9268	1.1609
0.9282	1.1505
0.9296	1.1429
0.931	1.1409
0.9324	1.1385
0.9338	1.1363
0.9352	1.1328
0.9366	1.1284
0.938	1.12
0.9394	1.1122
0.9408	1.1048
0.9422	1.0975
0.9436	1.0914
0.945	1.0852
0.9464	1.0789
0.9478	1.0751
0.9492	1.0726
0.9506	1.0708
0.952	1.0728
0.9534	1.0708
0.9548	1.0712
0.9562	1.0692
0.9576	1.0669
0.959	1.0625
0.9604	1.0551
0.9618	1.0468
0.9632	1.036
0.9646	1.0244
0.966	1.0114
0.9674	1.0027
0.9688	1.0056
0.9702	1.013
0.9716	1.0301
0.973	1.075
0.9744	1.1795
0.9758	1.406
0.9772	1.7909
0.9786	2.3731
0.98	3.1242
0.9814	4.0354
0.9828	5.0516
0.9842	6.1462
0.9856	7.2576
0.987	8.3786
0.9884	9.4691
0.9898	10.5374
0.9912	11.5788
0.9926	12.6027
0.994	13.6006
0.9954	14.5584
0.9968	15.4726
0.9982	16.2781
0.9996	16.737
1.001	16.4218
1.0024	15.0355
1.0038	12.6784
1.0052	9.7052
1.0066	6.585
1.008	4.0098
1.0094	2.4887
1.0108	1.9286
1.0122	1.8003
1.0136	1.7409
1.015	1.6439
1.0164	1.515
1.0178	1.3678
1.0192	1.2215
1.0206	1.1051
1.022	1.0289
1.0234	0.9826
1.0248	0.9528
1.0262	0.9374
1.0276	0.9299
1.029	0.9233
1.0304	0.9177
1.0318	0.9141
1.0332	0.9082
1.0346	0.8995
1.036	0.8918
1.0374	0.8842
1.0388	0.8786
1.0402	0.8744
1.0416	0.8678
1.043	0.8594
1.0444	0.8538
1.0458	0.8521
1.0472	0.8531
1.0486	0.8546
1.05	0.8513
1.0514	0.8539
1.0528	0.858
1.0542	0.8602
1.0556	0.8582
1.057	0.8511
1.0584	0.8448
1.0598	0.8433
1.0612	0.8424
1.0626	0.8434
1.064	0.8415
1.0654	0.8418
1.0668	0.8466
1.0682	0.8502
1.0696	0.8512
1.071	0.8481
1.0724	0.8431
1.0738	0.8399
1.0752	0.8431
1.0766	0.8444
1.078	0.8418
1.0794	0.8416
1.0808	0.8454
1.0822	0.8488
1.0836	0.8528
1.085	0.8553
1.0864	0.854
1.0878	0.8552
1.0892	0.8603
1.0906	0.8641
1.092	0.8644
1.0934	0.8662
1.0948	0.8736
1.0962	0.8809
1.0976	0.8844
1.099	0.8886
1.1004	0.8916
1.1018	0.8955
1.1032	0.9005
1.1046	0.9019
1.106	0.9042
1.1074	0.903
1.1088	0.8995
1.1102	0.8969
1.1116	0.8928
1.113	0.89
1.1144	0.8891
1.1158	0.8885
1.1172	0.8879
1.1186	0.8862
1.12	0.8871
1.1214	0.8822
1.1228	0.874
1.1242	0.8704
1.1256	0.8672
1.127	0.8652
1.1284	0.8674
1.1298	0.8699
1.1312	0.8759
1.1326	0.8838
1.134	0.8928
1.1354	0.8995
1.1368	0.9087
1.1382	0.9217
1.1396	0.9313
1.141	0.9351
1.1424	0.9381
1.1438	0.9413
1.1452	0.9412
1.1466	0.9426
1.148	0.9435
1.1494	0.9394
1.1508	0.9338
1.1522	0.9328
1.1536	0.9288
1.155	0.9248
1.1564	0.9223
1.1578	0.9206
1.1592	0.9173
1.1606	0.9141
1.162	0.9132
1.1634	0.9124
1.1648	0.9052
1.1662	0.8919
1.1676	0.8841
1.169	0.8763
1.1704	0.8713
1.1718	0.8626
1.1732	0.8752
1.1746	0.881
1.176	0.8951
1.1774	0.8962
1.1788	0.892
1.1802	0.8965
1.1816	0.9
1.183	0.8971
1.1844	0.891
1.1858	0.8874
1.1872	0.8861
1.1886	0.8847
1.19	0.8857
1.1914	0.8904
1.1928	0.903
1.1942	0.9167
1.1956	0.9237
1.197	0.9264
1.1984	0.9237
1.1998	0.9181
1.2012	0.9185
1.2026	0.9165
1.204	0.9105
1.2054	0.906
1.2068	0.9048
1.2082	0.9026
1.2096	0.8994
1.211	0.8934
1.2124	0.8847
1.2138	0.8818
1.2152	0.8841
1.2166	0.8876
1.218	0.887
1.2194	0.8912
1.2208	0.9031
1.2222	0.9125
1.2236	0.9204
1.225	0.9282
1.2264	0.9339
1.2278	0.9376
1.2292	0.9392
1.2306	0.9376
1.232	0.9351
1.2334	0.9327
1.2348	0.932
1.2362	0.9347
1.2376	0.9362
1.239	0.9333
1.2404	0.9295
1.2418	0.927
1.2432	0.9198
1.2446	0.9114
1.246	0.9071
1.2474	0.9043
1.2488	0.902
1.2502	0.902
1.2516	0.9055
1.253	0.9068
1.2544	0.9075
1.2558	0.9093
1.2572	0.9132
1.2586	0.9198
1.26	0.9287
1.2614	0.9386
1.2628	0.9466
1.2642	0.9533
1.2656	0.9596
1.267	0.9631
1.2684	0.96
1.2698	0.9574
1.2712	0.9509
1.2726	0.9441
1.274	0.937
1.2754	0.9277
1.2768	0.918
1.2782	0.9085
1.2796	0.9024
1.281	0.9009
1.2824	0.9003
1.2838	0.8982
1.2852	0.8961
1.2866	0.8947
1.288	0.8965
1.2894	0.9015
1.2908	0.9113
1.2922	0.9272
1.2936	0.9458
1.295	0.968
1.2964	0.9912
1.2978	1.0078
1.2992	1.0209
1.3006	1.035
1.302	1.0497
1.3034	1.0648
1.3048	1.0809
1.3062	1.0978
1.3076	1.1123
1.309	1.1217
1.3104	1.1289
1.3118	1.1301
1.3132	1.125
1.3146	1.1198
1.316	1.1059
1.3174	1.0949
1.3188	1.0846
1.3202	1.0741
1.3216	1.0666
1.323	1.0608
1.3244	1.0593
1.3258	1.0597
1.3272	1.0584
1.3286	1.0578
1.33	1.0564
1.3314	1.0534
1.3328	1.051
1.3342	1.0463
1.3356	1.0455
1.337	1.0528
1.3384	1.0614
1.3398	1.0684
1.3412	1.0713
1.3426	1.0732
1.344	1.0704
1.3454	1.0596
1.3468	1.0441
1.3482	1.0285
1.3496	1.0166
1.351	1.0115
1.3524	1.0082
1.3538	1.0064
1.3552	1.0063
1.3566	1.0057
1.358	1.0078
1.3594	1.0062
1.3608	1.0025
1.3622	1.0015
1.3636	0.9982
1.365	0.993
1.3664	0.9846
1.3678	0.9744
1.3692	0.966
1.3706	0.9573
1.372	0.9558
1.3734	0.9547
1.3748	0.9514
1.3762	0.9483
1.3776	0.9437
1.379	0.9383
1.3804	0.9329
1.3818	0.9257
1.3832	0.9214
1.3846	0.9203
1.386	0.9249
1.3874	0.9282
1.3888	0.9297
1.3902	0.9332
1.3916	0.9363
1.393	0.9428
1.3944	0.954
1.3958	0.9593
1.3972	0.9661
1.3986	0.9765
1.4	0.9888
1.4014	0.9982
1.4028	1.0026
1.4042	1.0071
1.4056	1.0124
1.407	1.0163
1.4084	1.0197
1.4098	1.0202
1.4112	1.0185
1.4126	1.0169
1.414	1.0093
1.4154	1.0011
1.4168	0.9893
1.4182	0.9751
1.4196	0.9631
1.421	0.9509
1.4224	0.9418
1.4238	0.9377
1.4252	0.9404
1.4266	0.9454
1.428	0.9483
1.4294	0.9543
1.4308	0.9597
1.4322	0.9605
1.4336	0.9554
1.435	0.9521
1.4364	0.9441
1.4378	0.9355
1.4392	0.9279
1.4406	0.9204
1.442	0.9106
1.4434	0.9091
1.4448	0.9092
1.4462	0.906
1.4476	0.9008
1.449	0.9001
1.4504	0.9042
1.4518	0.9056
1.4532	0.9038
1.4546	0.9042
1.456	0.9046
1.4574	0.907
1.4588	0.9104
1.4602	0.9142
1.4616	0.9169
1.463	0.9178
1.4644	0.9176
1.4658	0.9179
1.4672	0.915
1.4686	0.9139
1.47	0.9132
1.4714	0.9119
1.4728	0.9069
1.4742	0.9002
1.4756	0.8957
1.477	0.8898
1.4784	0.8838
1.4798	0.8785
1.4812	0.8745
1.4826	0.8747
1.484	0.8758
1.4854	0.8786
1.4868	0.8839
1.4882	0.8849
1.4896	0.8945
1.491	0.9041
1.4924	0.9072
1.4938	0.9158
1.4952	0.9195
1.4966	0.9184
1.498	0.9211
1.4994	0.9207
1.5008	0.9062
1.5022	0.8881
1.5036	0.8961
1.505	0.9048
1.5064	0.9075
1.5078	0.9013
1.5092	0.9018
1.5106	0.9073
1.512	0.9061
1.5134	0.9034
1.5148	0.8988
1.5162	0.8949
1.5176	0.8884
1.519	0.8824
1.5204	0.8798
1.5218	0.8797
1.5232	0.883
1.5246	0.8875
1.526	0.8885
1.5274	0.888
1.5288	0.8864
1.5302	0.887
1.5316	0.8872
1.533	0.8896
1.5344	0.8928
1.5358	0.8976
1.5372	0.9047
1.5386	0.9078
1.54	0.9081
1.5414	0.9073
1.5428	0.9057
1.5442	0.9042
1.5456	0.9052
1.547	0.9105
1.5484	0.917
1.5498	0.9213
1.5512	0.9229
1.5526	0.9174
1.554	0.9097
1.5554	0.9034
1.5568	0.899
1.5582	0.8932
1.5596	0.8948
1.561	0.8998
1.5624	0.9054
1.5638	0.9114
1.5652	0.9142
1.5666	0.9157
1.568	0.9158
1.5694	0.9146
1.5708	0.9113
1.5722	0.904
1.5736	0.9002
1.575	0.9045
1.5764	0.9066
1.5778	0.9114
1.5792	0.9193
1.5806	0.928
1.582	0.9422
1.5834	0.9471
1.5848	0.9506
1.5862	0.9531
1.5876	0.9544
1.589	0.961
1.5904	0.9683
1.5918	0.9718
1.5932	0.9757
1.5946	0.9819
1.596	0.9881
1.5974	0.9901
1.5988	0.9815
1.6002	0.9733
1.6016	0.9685
1.603	0.961
1.6044	0.9577
1.6058	0.9583
1.6072	0.9607
1.6086	0.9686
1.61	0.9766
1.6114	0.9833
1.6128	0.9861
1.6142	0.9853
1.6156	0.987
1.617	0.9926
1.6184	0.9994
1.6198	1.0108
1.6212	1.0357
1.6226	1.0754
1.624	1.1213
1.6254	1.1702
1.6268	1.2592
1.6282	1.4174
1.6296	1.7026
1.631	2.2066
1.6324	3.0271
1.6338	4.2199
1.6352	5.7955
1.6366	7.6866
1.638	9.7675
1.6394	11.9766
1.6408	14.2419
1.6422	16.4205
1.6436	18.3097
1.645	19.7096
1.6464	20.5342
1.6478	20.7623
1.6492	20.4948
1.6506	19.8288
1.652	18.8553
1.6534	17.6672
1.6548	16.3088
1.6562	14.8711
1.6576	13.4195
1.659	12.0035
1.6604	10.6393
1.6618	9.3598
1.6632	8.1984
1.6646	7.1711
1.666	6.2568
1.6674	5.4289
1.6688	4.7064
1.6702	4.1073
1.6716	3.6127
1.673	3.1865
1.6744	2.8346
1.6758	2.5495
1.6772	2.3032
1.6786	2.1021
1.68	1.9362
1.6814	1.7918
1.6828	1.6733
1.6842	1.575
1.6856	1.4942
1.687	1.4304
1.6884	1.3806
1.6898	1.3435
1.6912	1.3183
1.6926	1.3031
1.694	1.2946
1.6954	1.2885
1.6968	1.2906
1.6982	1.3024
1.6996	1.3197
1.701	1.3472
1.7024	1.3788
1.7038	1.4223
1.7052	1.4685
1.7066	1.5198
1.708	1.5777
1.7094	1.6421
1.7108	1.7099
1.7122	1.7765
1.7136	1.8383
1.715	1.8923
1.7164	1.9363
1.7178	1.9677
1.7192	1.9849
1.7206	1.987
1.722	1.9736
1.7234	1.9484
1.7248	1.9157
1.7262	1.8639
1.7276	1.8064
1.729	1.7467
1.7304	1.6839
1.7318	1.6222
1.7332	1.5612
1.7346	1.5033
1.736	1.4507
1.7374	1.4017
1.7388	1.3553
1.7402	1.3115
1.7416	1.2697
1.743	1.2335
1.7444	1.201
1.7458	1.1702
1.7472	1.1433
1.7486	1.1183
1.75	1.1018
1.7514	1.0907
1.7528	1.0777
1.7542	1.0671
1.7556	1.0602
1.757	1.0534
1.7584	1.0449
1.7598	1.0379
1.7612	1.0319
1.7626	1.0247
1.764	1.0221
1.7654	1.0242
1.7668	1.0224
1.7682	1.0197
1.7696	1.0222
1.771	1.0266
1.7724	1.0233
1.7738	1.015
1.7752	1.0068
1.7766	0.9983
1.778	0.9909
1.7794	0.9887
1.7808	0.9838
1.7822	0.9774
1.7836	0.9759
1.785	0.9781
1.7864	0.9784
1.7878	0.9784
1.7892	0.9823
1.7906	0.9856
1.792	0.9938
1.7934	1.0104
1.7948	1.0338
1.7962	1.0596
1.7976	1.0978
1.799	1.1444
1.8004	1.2001
1.8018	1.2674
1.8032	1.3422
1.8046	1.4158
1.806	1.487
1.8074	1.5548
1.8088	1.618
1.8102	1.6733
1.8116	1.716
1.813	1.7467
1.8144	1.7631
1.8158	1.7711
1.8172	1.7625
1.8186	1.7386
1.82	1.7013
1.8214	1.6556
1.8228	1.5999
1.8242	1.5393
1.8256	1.4728
1.827	1.4086
1.8284	1.35
1.8298	1.2925
1.8312	1.2364
1.8326	1.1871
1.834	1.1474
1.8354	1.117
1.8368	1.0939
1.8382	1.0713
1.8396	1.0509
1.841	1.0352
1.8424	1.0253
1.8438	1.0155
1.8452	0.9976
1.8466	0.9846
1.848	0.9729
1.8494	0.9638
1.8508	0.9551
1.8522	0.9458
1.8536	0.9352
1.855	0.9269
1.8564	0.9222
1.8578	0.9184
1.8592	0.9154
1.8606	0.913
1.862	0.9085
1.8634	0.9038
1.8648	0.9024
1.8662	0.8997
1.8676	0.8994
1.869	0.8962
1.8704	0.898
1.8718	0.8996
1.8732	0.8985
1.8746	0.8986
1.876	0.8957
1.8774	0.89
1.8788	0.8862
1.8802	0.8847
1.8816	0.8844
1.883	0.8863
1.8844	0.8897
1.8858	0.8944
1.8872	0.9006
1.8886	0.9019
1.89	0.9017
1.8914	0.9014
1.8928	0.9004
1.8942	0.9054
1.8956	0.916
1.897	0.9233
1.8984	0.9307
1.8998	0.9382
1.9012	0.9486
1.9026	0.9577
1.904	0.9622
1.9054	0.9653
1.9068	0.968
1.9082	0.9723
1.9096	0.983
1.911	0.9921
1.9124	0.993
1.9138	0.9922
1.9152	0.989
1.9166	0.9918
1.918	0.9923
1.9194	0.9941
1.9208	0.9956
1.9222	0.9964
1.9236	0.9984
1.925	0.9978
1.9264	0.9951
1.9278	0.9907
1.9292	0.9831
1.9306	0.9783
1.932	0.9779
1.9334	0.9733
1.9348	0.9727
1.9362	0.9696
1.9376	0.9667
1.939	0.9628
1.9404	0.9584
1.9418	0.954
1.9432	0.9521
1.9446	0.9528
1.946	0.9524
1.9474	0.9479
1.9488	0.9444
1.9502	0.9419
1.9516	0.9418
1.953	0.9433
1.9544	0.9421
1.9558	0.9367
1.9572	0.9295
1.9586	0.9295
1.96	0.9232
1.9614	0.9171
1.9628	0.9134
1.9642	0.913
1.9656	0.9157
1.967	0.9183
1.9684	0.9183
1.9698	0.9196
1.9712	0.9217
1.9726	0.9272
1.974	0.9251
1.9754	0.9191
1.9768	0.9141
1.9782	0.9076
1.9796	0.9048
1.981	0.9016
1.9824	0.9002
1.9838	0.899
1.9852	0.9043
1.9866	0.9108
1.988	0.9157
1.9894	0.914
1.9908	0.9132
1.9922	0.9122
1.9936	0.9168
1.995	0.9202
1.9964	0.9238
1.9978	0.9239
1.9992	0.9249
2.0006	0.9289
2.002	0.9315
2.0034	0.934
2.0048	0.935
2.0062	0.9355
2.0076	0.9306
2.009	0.9258
2.0104	0.9174
2.0118	0.909
2.0132	0.9048
2.0146	0.906
2.016	0.909
2.0174	0.9162
2.0188	0.9237
2.0202	0.9266
2.0216	0.9248
2.023	0.922
2.0244	0.9203
2.0258	0.9182
2.0272	0.9169
2.0286	0.9194
2.03	0.9186
2.0314	0.917
2.0328	0.9181
2.0342	0.9177
2.0356	0.9153
2.037	0.9169
2.0384	0.9193
2.0398	0.9254
2.0412	0.9273
2.0426	0.9331
2.044	0.9383
2.0454	0.9406
2.0468	0.9444
2.0482	0.9458
2.0496	0.9448
2.051	0.9473
2.0524	0.9497
2.0538	0.9512
2.0552	0.9485
2.0566	0.9457
2.058	0.9459
2.0594	0.9461
2.0608	0.9494
2.0622	0.9525
2.0636	0.9581
2.065	0.9691
2.0664	0.978
2.0678	0.9839
2.0692	0.9862
2.0706	0.9868
2.072	0.9868
2.0734	0.9885
2.0748	0.9956
2.0762	1.0055
2.0776	1.0169
2.079	1.0303
2.0804	1.0433
2.0818	1.0574
2.0832	1.0668
2.0846	1.0753
2.086	1.0764
2.0874	1.076
2.0888	1.0783
2.0902	1.0737
2.0916	1.0732
2.093	1.0813
2.0944	1.0883
2.0958	1.0929
2.0972	1.0962
2.0986	1.0971
2.1	1.0979
2.1014	1.0932
2.1028	1.0914
2.1042	1.0947
2.1056	1.0978
2.107	1.0935
2.1084	1.0891
2.1098	1.0871
2.1112	1.0823
2.1126	1.0732
2.114	1.0683
2.1154	1.0647
2.1168	1.0631
2.1182	1.0642
2.1196	1.0654
2.121	1.0655
2.1224	1.066
2.1238	1.0653
2.1252	1.0594
2.1266	1.0535
2.128	1.0477
2.1294	1.0455
2.1308	1.0415
2.1322	1.0385
2.1336	1.0331
2.135	1.0288
2.1364	1.025
2.1378	1.0274
2.1392	1.0284
2.1406	1.0313
2.142	1.0364
2.1434	1.042
2.1448	1.0467
2.1462	1.047
2.1476	1.0458
2.149	1.0432
2.1504	1.0381
2.1518	1.0338
2.1532	1.0299
2.1546	1.0246
2.156	1.0213
2.1574	1.0178
2.1588	1.0135
2.1602	1.0104
2.1616	1.009
2.163	1.0117
2.1644	1.0107
2.1658	1.0079
2.1672	1.0054
2.1686	1.0035
2.17	1.005
2.1714	1.0075
2.1728	1.0088
2.1742	1.0069
2.1756	1.0048
2.177	1.001
2.1784	1.0004
2.1798	0.9978
2.1812	0.9943
2.1826	0.9888
2.184	0.9857
2.1854	0.9878
2.1868	0.9941
2.1882	1.0003
2.1896	1.0037
2.191	1.0054
2.1924	1.0076
2.1938	1.01
2.1952	1.0095
2.1966	1.0042
2.198	0.9978
2.1994	0.9924
2.2008	0.9873
2.2022	0.9883
2.2036	0.9879
2.205	0.9853
2.2064	0.9784
2.2078	0.9692
2.2092	0.9607
2.2106	0.952
2.212	0.9454
2.2134	0.9408
2.2148	0.937
2.2162	0.9387
2.2176	0.9433
2.219	0.9427
2.2204	0.941
2.2218	0.9375
2.2232	0.9396
2.2246	0.9388
2.226	0.9351
2.2274	0.932
2.2288	0.9323
2.2302	0.935
2.2316	0.9395
2.233	0.9412
2.2344	0.9393
2.2358	0.9375
2.2372	0.9372
2.2386	0.9318
2.24	0.9222
2.2414	0.9133
2.2428	0.9071
2.2442	0.9076
2.2456	0.9064
2.247	0.9068
2.2484	0.9066
2.2498	0.9042
2.2512	0.9077
2.2526	0.9107
2.254	0.9068
2.2554	0.9143
2.2568	0.9233
2.2582	0.9183
2.2596	0.9057
2.261	0.9055
2.2624	0.9193
2.2638	0.9236
2.2652	0.9116
2.2666	0.8984
2.268	0.8897
2.2694	0.8961
2.2708	0.8989
2.2722	0.9013
2.2736	0.9041
2.275	0.9048
2.2764	0.9012
2.2778	0.8967
2.2792	0.8969
2.2806	0.9012
2.282	0.9032
2.2834	0.9037
2.2848	0.9087
2.2862	0.9128
2.2876	0.9065
2.289	0.8948
2.2904	0.8873
2.2918	0.8811
2.2932	0.8728
2.2946	0.8687
2.296	0.8886
2.2974	0.8925
2.2988	0.8848
2.3002	0.8788
2.3016	0.8857
2.303	0.8851
2.3044	0.8854
2.3058	0.886
2.3072	0.883
2.3086	0.8815
2.31	0.8775
2.3114	0.8747
2.3128	0.8783
2.3142	0.8798
2.3156	0.8796
2.317	0.8815
2.3184	0.88
2.3198	0.8793
2.3212	0.8806
2.3226	0.8801
2.324	0.8798
2.3254	0.8798
2.3268	0.8831
2.3282	0.8766
2.3296	0.8719
2.331	0.87
2.3324	0.8666
2.3338	0.8673
2.3352	0.8713
2.3366	0.8739
2.338	0.8776
2.3394	0.883
2.3408	0.888
2.3422	0.8891
2.3436	0.888
2.345	0.8921
2.3464	0.8905
2.3478	0.8874
2.3492	0.8852
2.3506	0.8783
2.352	0.8735
2.3534	0.8716
2.3548	0.8711
2.3562	0.8692
2.3576	0.8678
2.359	0.8658
2.3604	0.8618
2.3618	0.8593
2.3632	0.8606
2.3646	0.8646
2.366	0.8647
2.3674	0.8664
2.3688	0.8669
2.3702	0.8659
2.3716	0.8579
2.373	0.8538
2.3744	0.8494
2.3758	0.8477
2.3772	0.8506
2.3786	0.8547
2.38	0.8584
2.3814	0.8597
2.3828	0.8606
2.3842	0.8624
2.3856	0.8602
2.387	0.8568
2.3884	0.8606
2.3898	0.8625
2.3912	0.8641
2.3926	0.8706
2.394	0.8767
2.3954	0.8766
2.3968	0.8788
2.3982	0.8732
2.3996	0.8607
2.401	0.8608
2.4024	0.8605
2.4038	0.8582
2.4052	0.8571
2.4066	0.8582
2.408	0.8602
2.4094	0.8598
2.4108	0.8581
2.4122	0.8588
2.4136	0.8646
2.415	0.8679
2.4164	0.8675
2.4178	0.8654
2.4192	0.8649
2.4206	0.8624
2.422	0.8571
2.4234	0.849
2.4248	0.8488
2.4262	0.8428
2.4276	0.8394
2.429	0.8385
2.4304	0.8346
2.4318	0.8308
2.4332	0.8303
2.4346	0.8327
2.436	0.8309
2.4374	0.8291
2.4388	0.8449
2.4402	0.8343
2.4416	0.8292
2.443	0.833
2.4444	0.8303
2.4458	0.8269
2.4472	0.8275
2.4486	0.8281
2.45	0.8277
2.4514	0.8275
2.4528	0.8269
2.4542	0.8245
2.4556	0.8231
2.457	0.8258
2.4584	0.828
2.4598	0.8263
2.4612	0.829
2.4626	0.8314
2.464	0.8312
2.4654	0.8358
2.4668	0.8377
2.4682	0.842
2.4696	0.8426
2.471	0.8454
2.4724	0.8492
2.4738	0.8489
2.4752	0.8477
2.4766	0.844
2.478	0.8348
2.4794	0.8277
2.4808	0.8254
2.4822	0.8233
2.4836	0.826
2.485	0.8285
2.4864	0.8303
2.4878	0.8353
2.4892	0.8401
2.4906	0.8399
2.492	0.8352
2.4934	0.8291
2.4948	0.8278
2.4962	0.8273
2.4976	0.8267
2.499	0.8229
2.5004	0.8178
2.5018	0.8162
2.5032	0.8226
2.5046	0.8316
2.506	0.8364
2.5074	0.8445
2.5088	0.8551
2.5102	0.8634
2.5116	0.866
2.513	0.8656
2.5144	0.8635
2.5158	0.8647
2.5172	0.8633
2.5186	0.8636
2.52	0.8576
2.5214	0.8573
2.5228	0.8609
2.5242	0.861
2.5256	0.8551
2.527	0.8505
2.5284	0.8509
2.5298	0.8512
2.5312	0.8528
2.5326	0.8532
2.534	0.8513
2.5354	0.8494
2.5368	0.8517
2.5382	0.8502
2.5396	0.8467
2.541	0.8425
2.5424	0.8436
2.5438	0.846
2.5452	0.85
2.5466	0.8555
2.548	0.8548
2.5494	0.8536
2.5508	0.8566
2.5522	0.8573
2.5536	0.8538
2.555	0.8496
2.5564	0.8467
2.5578	0.8479
2.5592	0.8508
2.5606	0.851
2.562	0.8508
2.5634	0.8454
2.5648	0.8494
2.5662	0.8541
2.5676	0.8542
2.569	0.8519
2.5704	0.8494
2.5718	0.8477
2.5732	0.8459
2.5746	0.843
2.576	0.8419
2.5774	0.8412
2.5788	0.8379
2.5802	0.8407
2.5816	0.8449
2.583	0.847
2.5844	0.8454
2.5858	0.8416
2.5872	0.8451
2.5886	0.8412
2.59	0.8464
2.5914	0.8584
2.5928	0.8659
2.5942	0.852
2.5956	0.8308
2.597	0.8306
2.5984	0.8482
2.5998	0.8567
2.6012	0.8508
2.6026	0.848
2.604	0.8498
2.6054	0.8467
2.6068	0.8426
2.6082	0.8471
2.6096	0.8506
2.611	0.8506
2.6124	0.8533
2.6138	0.8624
2.6152	0.8661
2.6166	0.8532
2.618	0.8404
2.6194	0.8441
2.6208	0.8582
2.6222	0.8597
2.6236	0.8435
2.625	0.8291
2.6264	0.823
2.6278	0.8251
2.6292	0.848
2.6306	0.8719
2.632	0.873
2.6334	0.845
2.6348	0.8443
2.6362	0.8472
2.6376	0.8448
2.639	0.8502
2.6404	0.8583
2.6418	0.8617
2.6432	0.8619
2.6446	0.8602
2.646	0.8561
2.6474	0.8485
2.6488	0.8388
2.6502	0.8333
2.6516	0.833
2.653	0.8336
2.6544	0.8356
2.6558	0.8394
2.6572	0.8423
2.6586	0.8512
2.66	0.8593
2.6614	0.8637
2.6628	0.8653
2.6642	0.8676
2.6656	0.8722
2.667	0.8723
2.6684	0.8686
2.6698	0.8652
2.6712	0.8636
2.6726	0.8633
2.674	0.8625
2.6754	0.8631
2.6768	0.8627
2.6782	0.8605
2.6796	0.8537
2.681	0.8512
2.6824	0.8506
2.6838	0.8526
2.6852	0.8531
2.6866	0.8563
2.688	0.8549
2.6894	0.8549
2.6908	0.8542
2.6922	0.8515
2.6936	0.8474
2.695	0.8444
2.6964	0.8443
2.6978	0.8457
2.6992	0.8506
2.7006	0.8557
2.702	0.8604
2.7034	0.8621
2.7048	0.863
2.7062	0.8609
2.7076	0.8612
2.709	0.8658
2.7104	0.8633
2.7118	0.8595
2.7132	0.8607
2.7146	0.8607
2.716	0.8605
2.7174	0.8615
2.7188	0.8599
2.7202	0.8552
2.7216	0.8515
2.723	0.8522
2.7244	0.8544
2.7258	0.8517
2.7272	0.8633
2.7286	0.872
2.73	0.8744
2.7314	0.8946
2.7328	0.8985
2.7342	0.8862
2.7356	0.8681
2.737	0.873
2.7384	0.8781
2.7398	0.8675
2.7412	0.865
2.7426	0.8709
2.744	0.8691
2.7454	0.8675
2.7468	0.8662
2.7482	0.866
2.7496	0.8604
2.751	0.8526
2.7524	0.853
2.7538	0.8585
2.7552	0.8643
2.7566	0.8667
2.758	0.8693
2.7594	0.872
2.7608	0.8718
2.7622	0.8709
2.7636	0.8693
2.765	0.8667
2.7664	0.8661
2.7678	0.8677
2.7692	0.869
2.7706	0.867
2.772	0.8623
2.7734	0.8613
2.7748	0.8612
2.7762	0.8617
2.7776	0.8625
2.779	0.8636
2.7804	0.8649
2.7818	0.8651
2.7832	0.8645
2.7846	0.8603
2.786	0.8561
2.7874	0.8542
2.7888	0.8557
2.7902	0.8583
2.7916	0.8603
2.793	0.8643
2.7944	0.8686
2.7958	0.8735
2.7972	0.8788
2.7986	0.8756
[truncated: 38 more rows]
