# Supplementary material for: Improvement of Peak Integration in Capillary Electrophoresis: Reference Data Set No. 1
Source: Electrophoresis. 2026 Mar 11;47(4):276–94. doi: 10.1002/elps.70077 (PMC13084974; doi:10.1002/elps.70077)
Supplement: Supplementary file 2 — Supporting File 2: elps70077‐sup‐0002‐RawElectropherograms.zip. [file ELPS-47--s002.zip › Raw Electropherograms/com2-type2-sam27-R.csv]

0	0
0.0014	-0.055
0.0028	-0.055
0.0042	-0.055
0.0056	-0.0547
0.007	-0.0477
0.0084	-0.0119
0.0098	0.0333
0.0112	0.0977
0.0126	0.1675
0.014	0.2118
0.0154	0.2351
0.0168	0.26
0.0182	0.3013
0.0196	0.3404
0.021	0.3611
0.0224	0.3764
0.0238	0.3921
0.0252	0.4004
0.0266	0.4087
0.028	0.425
0.0294	0.4409
0.0308	0.4509
0.0322	0.4573
0.0336	0.4689
0.035	0.48
0.0364	0.4864
0.0378	0.4929
0.0392	0.5016
0.0406	0.5113
0.042	0.5205
0.0434	0.5257
0.0448	0.5268
0.0462	0.5286
0.0476	0.5346
0.049	0.5445
0.0504	0.5548
0.0518	0.5629
0.0532	0.5699
0.0546	0.5761
0.056	0.5758
0.0574	0.5719
0.0588	0.5682
0.0602	0.5664
0.0616	0.5673
0.063	0.5709
0.0644	0.5776
0.0658	0.5853
0.0672	0.5891
0.0686	0.5934
0.07	0.5966
0.0714	0.6012
0.0728	0.6082
0.0742	0.6128
0.0756	0.6154
0.077	0.6175
0.0784	0.622
0.0798	0.6289
0.0812	0.6353
0.0826	0.6401
0.084	0.6449
0.0854	0.6491
0.0868	0.6543
0.0882	0.6621
0.0896	0.6638
0.091	0.6645
0.0924	0.6671
0.0938	0.6699
0.0952	0.673
0.0966	0.6788
0.098	0.6837
0.0994	0.6923
0.1008	0.6974
0.1022	0.7045
0.1036	0.7107
0.105	0.7186
0.1064	0.7267
0.1078	0.7304
0.1092	0.7337
0.1106	0.7408
0.112	0.7491
0.1134	0.7591
0.1148	0.767
0.1162	0.7709
0.1176	0.7818
0.119	0.7779
0.1204	0.774
0.1218	0.7701
0.1232	0.761
0.1246	0.764
0.126	0.7652
0.1274	0.7682
0.1288	0.7721
0.1302	0.7756
0.1316	0.779
0.133	0.7778
0.1344	0.7748
0.1358	0.7776
0.1372	0.7801
0.1386	0.7796
0.14	0.7735
0.1414	0.7684
0.1428	0.7661
0.1442	0.7516
0.1456	0.7471
0.147	0.7597
0.1484	0.7568
0.1498	0.7246
0.1512	0.6924
0.1526	0.6751
0.154	0.664
0.1554	0.6554
0.1568	0.6455
0.1582	0.6339
0.1596	0.627
0.161	0.6169
0.1624	0.6052
0.1638	0.5927
0.1652	0.5807
0.1666	0.57
0.168	0.5575
0.1694	0.5378
0.1708	0.5235
0.1722	0.5134
0.1736	0.5078
0.175	0.4964
0.1764	0.484
0.1778	0.4803
0.1792	0.4764
0.1806	0.4645
0.182	0.4619
0.1834	0.4711
0.1848	0.4564
0.1862	0.4377
0.1876	0.452
0.189	0.4715
0.1904	0.473
0.1918	0.464
0.1932	0.4596
0.1946	0.4405
0.196	0.609
0.1974	0.7938
0.1988	0.8736
0.2002	0.7924
0.2016	0.7329
0.203	0.7485
0.2044	0.7556
0.2058	0.7659
0.2072	0.7662
0.2086	0.7636
0.21	0.7723
0.2114	0.7804
0.2128	0.7801
0.2142	0.7799
0.2156	0.7744
0.217	0.7687
0.2184	0.7609
0.2198	0.7554
0.2212	0.7546
0.2226	0.7555
0.224	0.7536
0.2254	0.7518
0.2268	0.7512
0.2282	0.7534
0.2296	0.757
0.231	0.7564
0.2324	0.7595
0.2338	0.7635
0.2352	0.7701
0.2366	0.7753
0.238	0.7783
0.2394	0.7734
0.2408	0.7667
0.2422	0.7618
0.2436	0.7607
0.245	0.7546
0.2464	0.7476
0.2478	0.7441
0.2492	0.7431
0.2506	0.7442
0.252	0.7449
0.2534	0.7421
0.2548	0.7399
0.2562	0.7409
0.2576	0.7406
0.259	0.7377
0.2604	0.7329
0.2618	0.7326
0.2632	0.7302
0.2646	0.7285
0.266	0.7274
0.2674	0.7233
0.2688	0.7218
0.2702	0.7216
0.2716	0.7236
0.273	0.7244
0.2744	0.7253
0.2758	0.7317
0.2772	0.7375
0.2786	0.7353
0.28	0.731
0.2814	0.7255
0.2828	0.7249
0.2842	0.7244
0.2856	0.7186
0.287	0.7187
0.2884	0.7213
0.2898	0.7276
0.2912	0.7331
0.2926	0.7347
0.294	0.7332
0.2954	0.7321
0.2968	0.7332
0.2982	0.7338
0.2996	0.7292
0.301	0.7221
0.3024	0.7204
0.3038	0.7208
0.3052	0.7209
0.3066	0.7191
0.308	0.719
0.3094	0.7139
0.3108	0.7095
0.3122	0.7084
0.3136	0.7099
0.315	0.7119
0.3164	0.7146
0.3178	0.7269
0.3192	0.7251
0.3206	0.7045
0.322	0.6922
0.3234	0.6983
0.3248	0.7055
0.3262	0.7069
0.3276	0.7117
0.329	0.713
0.3304	0.7094
0.3318	0.7036
0.3332	0.6992
0.3346	0.6982
0.336	0.6981
0.3374	0.696
0.3388	0.6955
0.3402	0.6963
0.3416	0.698
0.343	0.6986
0.3444	0.697
0.3458	0.699
0.3472	0.7052
0.3486	0.71
0.35	0.7135
0.3514	0.7126
0.3528	0.7122
0.3542	0.7163
0.3556	0.7138
0.357	0.7111
0.3584	0.707
0.3598	0.7044
0.3612	0.709
0.3626	0.7143
0.364	0.7184
0.3654	0.7158
0.3668	0.7118
0.3682	0.7137
0.3696	0.7157
0.371	0.7145
0.3724	0.7154
0.3738	0.7148
0.3752	0.7128
0.3766	0.7131
0.378	0.7125
0.3794	0.7146
0.3808	0.7126
0.3822	0.7131
0.3836	0.7169
0.385	0.7207
0.3864	0.7208
0.3878	0.72
0.3892	0.7182
0.3906	0.7149
0.392	0.7123
0.3934	0.7085
0.3948	0.7011
0.3962	0.6932
0.3976	0.6874
0.399	0.6835
0.4004	0.6785
0.4018	0.6701
0.4032	0.6713
0.4046	0.6742
0.406	0.6728
0.4074	0.6776
0.4088	0.6792
0.4102	0.6813
0.4116	0.6835
0.413	0.6847
0.4144	0.6849
0.4158	0.6816
0.4172	0.6789
0.4186	0.6783
0.42	0.6739
0.4214	0.6717
0.4228	0.6756
0.4242	0.6755
0.4256	0.6731
0.427	0.6728
0.4284	0.6754
0.4298	0.6776
0.4312	0.6802
0.4326	0.6826
0.434	0.6853
0.4354	0.6829
0.4368	0.6828
0.4382	0.684
0.4396	0.6815
0.441	0.6769
0.4424	0.6731
0.4438	0.6747
0.4452	0.6719
0.4466	0.6506
0.448	0.6597
0.4494	0.6765
0.4508	0.6678
0.4522	0.6583
0.4536	0.6688
0.455	0.7091
0.4564	0.6107
0.4578	0.1733
0.4592	-0.6091
0.4606	-1.3845
0.462	-1.8369
0.4634	-1.9483
0.4648	-1.9201
0.4662	-1.9077
0.4676	-1.9163
0.469	-1.9296
0.4704	-1.9216
0.4718	-1.9178
0.4732	-1.9088
0.4746	-1.915
0.476	-1.9142
0.4774	-1.9134
0.4788	-1.9135
0.4802	-1.912
0.4816	-1.9098
0.483	-1.9055
0.4844	-1.9038
0.4858	-1.9065
0.4872	-1.9075
0.4886	-1.904
0.49	-1.9002
0.4914	-1.8994
0.4928	-1.8989
0.4942	-1.8966
0.4956	-1.8983
0.497	-1.8988
0.4984	-1.8985
0.4998	-1.9029
0.5012	-1.9065
0.5026	-1.9098
0.504	-1.9085
0.5054	-1.9052
0.5068	-1.8931
0.5082	-1.8757
0.5096	-1.8509
0.511	-1.8127
0.5124	-1.7631
0.5138	-1.7071
0.5152	-1.6451
0.5166	-1.5783
0.518	-1.5076
0.5194	-1.4317
0.5208	-1.3571
0.5222	-1.2811
0.5236	-1.2074
0.525	-1.128
0.5264	-1.0476
0.5278	-0.9691
0.5292	-0.8869
0.5306	-0.8032
0.532	-0.7168
0.5334	-0.6275
0.5348	-0.5382
0.5362	-0.4482
0.5376	-0.3572
0.539	-0.2681
0.5404	-0.1821
0.5418	-0.0982
0.5432	-0.0114
0.5446	0.0794
0.546	0.1677
0.5474	0.2596
0.5488	0.3538
0.5502	0.4494
0.5516	0.5437
0.553	0.6411
0.5544	0.7369
0.5558	0.8275
0.5572	0.9225
0.5586	1.0249
0.56	1.126
0.5614	1.224
0.5628	1.3232
0.5642	1.4206
0.5656	1.5196
0.567	1.6196
0.5684	1.7224
0.5698	1.8202
0.5712	1.9157
0.5726	2.0131
0.574	2.1029
0.5754	2.1829
0.5768	2.2537
0.5782	2.3147
0.5796	2.3681
0.581	2.4134
0.5824	2.4505
0.5838	2.4783
0.5852	2.4975
0.5866	2.5123
0.588	2.5193
0.5894	2.524
0.5908	2.5277
0.5922	2.5314
0.5936	2.5348
0.595	2.5355
0.5964	2.5385
0.5978	2.537
0.5992	2.5307
0.6006	2.5251
0.602	2.519
0.6034	2.5145
0.6048	2.5139
0.6062	2.5177
0.6076	2.5259
0.609	2.5354
0.6104	2.5496
0.6118	2.5768
0.6132	2.606
0.6146	2.6416
0.616	2.6761
0.6174	2.7115
0.6188	2.7407
0.6202	2.7646
0.6216	2.7783
0.623	2.7872
0.6244	2.7879
0.6258	2.7939
0.6272	2.8037
0.6286	2.8191
0.63	2.8383
0.6314	2.8588
0.6328	2.8901
0.6342	2.9264
0.6356	2.9517
0.637	2.9899
0.6384	3.023
0.6398	3.0678
0.6412	3.1074
0.6426	3.0839
0.644	2.8747
0.6454	2.414
0.6468	1.7748
0.6482	1.1977
0.6496	0.867
0.651	0.7764
0.6524	0.7861
0.6538	0.7996
0.6552	0.7956
0.6566	0.7799
0.658	0.7774
0.6594	0.793
0.6608	0.8016
0.6622	0.794
0.6636	0.7972
0.665	0.8031
0.6664	0.8067
0.6678	0.8058
0.6692	0.8139
0.6706	0.8169
0.672	0.8133
0.6734	0.8083
0.6748	0.8024
0.6762	0.7998
0.6776	0.8023
0.679	0.8064
0.6804	0.8109
0.6818	0.8141
0.6832	0.8165
0.6846	0.8242
0.686	0.8222
0.6874	0.8197
0.6888	0.8172
0.6902	0.8126
0.6916	0.8073
0.693	0.8041
0.6944	0.8043
0.6958	0.8032
0.6972	0.801
0.6986	0.8027
0.7	0.8055
0.7014	0.807
0.7028	0.81
0.7042	0.8137
0.7056	0.8135
0.707	0.8105
0.7084	0.8079
0.7098	0.8047
0.7112	0.8004
0.7126	0.7959
0.714	0.7945
0.7154	0.7939
0.7168	0.7925
0.7182	0.7935
0.7196	0.7962
0.721	0.7967
0.7224	0.7955
0.7238	0.7969
0.7252	0.7985
0.7266	0.7976
0.728	0.7982
0.7294	0.8008
0.7308	0.8014
0.7322	0.8023
0.7336	0.8033
0.735	0.8011
0.7364	0.7967
0.7378	0.796
0.7392	0.7959
0.7406	0.7914
0.742	0.7899
0.7434	0.7927
0.7448	0.7927
0.7462	0.7934
0.7476	0.796
0.749	0.7961
0.7504	0.7944
0.7518	0.7944
0.7532	0.7923
0.7546	0.7864
0.756	0.7848
0.7574	0.7822
0.7588	0.7791
0.7602	0.771
0.7616	0.766
0.763	0.7685
0.7644	0.7732
0.7658	0.7779
0.7672	0.7811
0.7686	0.7848
0.77	0.7932
0.7714	0.8013
0.7728	0.8052
0.7742	0.808
0.7756	0.8131
0.777	0.8215
0.7784	0.8334
0.7798	0.8455
0.7812	0.8611
0.7826	0.8777
0.784	0.8937
0.7854	0.9055
0.7868	0.9154
0.7882	0.9223
0.7896	0.9314
0.791	0.9424
0.7924	0.9521
0.7938	0.9617
0.7952	0.9747
0.7966	0.9913
0.798	1.0093
0.7994	1.0271
0.8008	1.0453
0.8022	1.0648
0.8036	1.0837
0.805	1.1055
0.8064	1.1234
0.8078	1.1386
0.8092	1.1535
0.8106	1.1711
0.812	1.1867
0.8134	1.1892
0.8148	1.1944
0.8162	1.1714
0.8176	1.111
0.819	1.0223
0.8204	0.9412
0.8218	0.8926
0.8232	0.8676
0.8246	0.8648
0.826	0.8708
0.8274	0.8867
0.8288	0.9034
0.8302	0.9071
0.8316	0.9047
0.833	0.8987
0.8344	0.8901
0.8358	0.8802
0.8372	0.872
0.8386	0.8616
0.84	0.8519
0.8414	0.8409
0.8428	0.8314
0.8442	0.8205
0.8456	0.8094
0.847	0.8066
0.8484	0.8066
0.8498	0.8086
0.8512	0.8144
0.8526	0.8174
0.854	0.8155
0.8554	0.8114
0.8568	0.8069
0.8582	0.8041
0.8596	0.7988
0.861	0.797
0.8624	0.8025
0.8638	0.8087
0.8652	0.8161
0.8666	0.8225
0.868	0.8271
0.8694	0.8319
0.8708	0.8381
0.8722	0.8452
0.8736	0.8462
0.875	0.8477
0.8764	0.8528
0.8778	0.858
0.8792	0.8575
0.8806	0.8565
0.882	0.8543
0.8834	0.8531
0.8848	0.8536
0.8862	0.8563
0.8876	0.857
0.889	0.8586
0.8904	0.8647
0.8918	0.8727
0.8932	0.8792
0.8946	0.8865
0.896	0.8985
0.8974	0.9122
0.8988	0.9215
0.9002	0.9287
0.9016	0.9333
0.903	0.9358
0.9044	0.9387
0.9058	0.9404
0.9072	0.9459
0.9086	0.9492
0.91	0.9538
0.9114	0.9631
0.9128	0.9696
0.9142	0.9758
0.9156	0.9866
0.917	0.9978
0.9184	1.0068
0.9198	1.0146
0.9212	1.0185
0.9226	1.0191
0.924	1.0091
0.9254	0.9967
0.9268	0.9824
0.9282	0.9711
0.9296	0.9632
0.931	0.9538
0.9324	0.944
0.9338	0.9422
0.9352	0.9429
0.9366	0.9412
0.938	0.9403
0.9394	0.9397
0.9408	0.9379
0.9422	0.9396
0.9436	0.9437
0.945	0.9435
0.9464	0.9404
0.9478	0.9396
0.9492	0.9408
0.9506	0.9357
0.952	0.9328
0.9534	0.9344
0.9548	0.9343
0.9562	0.9401
0.9576	0.9446
0.959	0.9469
0.9604	0.9478
0.9618	0.9446
0.9632	0.9393
0.9646	0.9335
0.966	0.9274
0.9674	0.9294
0.9688	0.9372
0.9702	0.9406
0.9716	0.9524
0.973	0.9807
0.9744	1.088
0.9758	1.2959
0.9772	1.6726
0.9786	2.2233
0.98	2.9579
0.9814	3.8584
0.9828	4.8864
0.9842	5.9752
0.9856	7.0839
0.987	8.1976
0.9884	9.3002
0.9898	10.3783
0.9912	11.4298
0.9926	12.4618
0.994	13.4537
0.9954	14.4049
0.9968	15.3025
0.9982	16.0945
0.9996	16.5303
1.001	16.1866
1.0024	14.7993
1.0038	12.4582
1.0052	9.4914
1.0066	6.4325
1.008	3.943
1.0094	2.4595
1.0108	1.8749
1.0122	1.7408
1.0136	1.7029
1.015	1.6282
1.0164	1.5184
1.0178	1.3865
1.0192	1.2619
1.0206	1.156
1.022	1.0828
1.0234	1.0378
1.0248	1.0119
1.0262	0.9951
1.0276	0.9866
1.029	0.9834
1.0304	0.9798
1.0318	0.9773
1.0332	0.9769
1.0346	0.9755
1.036	0.9729
1.0374	0.9719
1.0388	0.9707
1.0402	0.9624
1.0416	0.9473
1.043	0.9341
1.0444	0.9216
1.0458	0.9112
1.0472	0.9057
1.0486	0.9038
1.05	0.899
1.0514	0.8938
1.0528	0.8925
1.0542	0.8909
1.0556	0.8882
1.057	0.8878
1.0584	0.8874
1.0598	0.888
1.0612	0.8927
1.0626	0.8968
1.064	0.9039
1.0654	0.9093
1.0668	0.9158
1.0682	0.9286
1.0696	0.9405
1.071	0.9524
1.0724	0.9646
1.0738	0.9692
1.0752	0.9671
1.0766	0.9601
1.078	0.9536
1.0794	0.9471
1.0808	0.9393
1.0822	0.9326
1.0836	0.9252
1.085	0.9154
1.0864	0.9124
1.0878	0.9161
1.0892	0.9145
1.0906	0.9121
1.092	0.9168
1.0934	0.9256
1.0948	0.9359
1.0962	0.9525
1.0976	0.9661
1.099	0.9719
1.1004	0.976
1.1018	0.9847
1.1032	0.9892
1.1046	0.9874
1.106	0.9862
1.1074	0.9833
1.1088	0.9761
1.1102	0.9696
1.1116	0.9602
1.113	0.9449
1.1144	0.9328
1.1158	0.9279
1.1172	0.9229
1.1186	0.918
1.12	0.9136
1.1214	0.9128
1.1228	0.9067
1.1242	0.9028
1.1256	0.8961
1.127	0.8915
1.1284	0.8935
1.1298	0.8998
1.1312	0.9081
1.1326	0.9173
1.134	0.9293
1.1354	0.9412
1.1368	0.9572
1.1382	0.9676
1.1396	0.9816
1.141	0.9925
1.1424	1.0077
1.1438	1.0162
1.1452	1.0177
1.1466	1.013
1.148	1.0067
1.1494	1.0001
1.1508	0.9929
1.1522	0.9841
1.1536	0.9764
1.155	0.9716
1.1564	0.9683
1.1578	0.9697
1.1592	0.9721
1.1606	0.9759
1.162	0.9796
1.1634	0.9949
1.1648	1.0104
1.1662	1.026
1.1676	1.0449
1.169	1.0653
1.1704	1.0814
1.1718	1.098
1.1732	1.1157
1.1746	1.1296
1.176	1.1329
1.1774	1.1303
1.1788	1.1284
1.1802	1.1205
1.1816	1.1082
1.183	1.0981
1.1844	1.0909
1.1858	1.09
1.1872	1.1005
1.1886	1.1194
1.19	1.1422
1.1914	1.1656
1.1928	1.199
1.1942	1.237
1.1956	1.2697
1.197	1.2987
1.1984	1.3289
1.1998	1.3559
1.2012	1.3758
1.2026	1.3888
1.204	1.3935
1.2054	1.3916
1.2068	1.3868
1.2082	1.3763
1.2096	1.3572
1.211	1.3314
1.2124	1.2997
1.2138	1.2702
1.2152	1.2332
1.2166	1.1951
1.218	1.1569
1.2194	1.1216
1.2208	1.0945
1.2222	1.077
1.2236	1.0628
1.225	1.0466
1.2264	1.0396
1.2278	1.0399
1.2292	1.0196
1.2306	0.9979
1.232	0.9814
1.2334	0.9902
1.2348	0.9873
1.2362	0.9868
1.2376	0.9797
1.239	0.9666
1.2404	0.9611
1.2418	0.9517
1.2432	0.9455
1.2446	0.9485
1.246	0.954
1.2474	0.9582
1.2488	0.9599
1.2502	0.9585
1.2516	0.9591
1.253	0.9633
1.2544	0.9646
1.2558	0.9651
1.2572	0.965
1.2586	0.9644
1.26	0.9678
1.2614	0.9649
1.2628	0.9642
1.2642	0.9654
1.2656	0.9669
1.267	0.9738
1.2684	0.9813
1.2698	0.9875
1.2712	0.9935
1.2726	0.9957
1.274	0.9921
1.2754	0.9863
1.2768	0.9798
1.2782	0.9735
1.2796	0.9664
1.281	0.9582
1.2824	0.9517
1.2838	0.9449
1.2852	0.9426
1.2866	0.9396
1.288	0.9381
1.2894	0.9368
1.2908	0.9398
1.2922	0.9489
1.2936	0.9604
1.295	0.974
1.2964	0.9907
1.2978	1.0091
1.2992	1.0305
1.3006	1.0557
1.302	1.0766
1.3034	1.0943
1.3048	1.1108
1.3062	1.1239
1.3076	1.1389
1.309	1.1478
1.3104	1.1573
1.3118	1.1637
1.3132	1.1626
1.3146	1.1621
1.316	1.1629
1.3174	1.1567
1.3188	1.1466
1.3202	1.144
1.3216	1.14
1.323	1.1217
1.3244	1.11
1.3258	1.1088
1.3272	1.1036
1.3286	1.0838
1.33	1.0628
1.3314	1.0417
1.3328	1.0365
1.3342	1.0292
1.3356	1.0233
1.337	1.0268
1.3384	1.0283
1.3398	1.0241
1.3412	1.0166
1.3426	1.009
1.344	1.0031
1.3454	0.9974
1.3468	0.9938
1.3482	0.9937
1.3496	0.9959
1.351	1.0002
1.3524	1.0106
1.3538	1.0175
1.3552	1.0244
1.3566	1.0311
1.358	1.038
1.3594	1.0442
1.3608	1.05
1.3622	1.0524
1.3636	1.0525
1.365	1.0495
1.3664	1.0434
1.3678	1.0338
1.3692	1.0216
1.3706	1.0123
1.372	1.0034
1.3734	0.9921
1.3748	0.9778
1.3762	0.9629
1.3776	0.9491
1.379	0.9365
1.3804	0.9253
1.3818	0.9199
1.3832	0.9184
1.3846	0.9177
1.386	0.9188
1.3874	0.9193
1.3888	0.9182
1.3902	0.9168
1.3916	0.9163
1.393	0.9175
1.3944	0.9228
1.3958	0.9358
1.3972	0.9499
1.3986	0.9637
1.4	0.9788
1.4014	0.9909
1.4028	0.9994
1.4042	1.0072
1.4056	1.0133
1.407	1.0177
1.4084	1.0216
1.4098	1.0224
1.4112	1.0172
1.4126	1.0087
1.414	1.0014
1.4154	0.9928
1.4168	0.9787
1.4182	0.9638
1.4196	0.9536
1.421	0.9454
1.4224	0.938
1.4238	0.9375
1.4252	0.937
1.4266	0.9415
1.428	0.9474
1.4294	0.9537
1.4308	0.9575
1.4322	0.9582
1.4336	0.957
1.435	0.9531
1.4364	0.9473
1.4378	0.9456
1.4392	0.9449
1.4406	0.9394
1.442	0.935
1.4434	0.9279
1.4448	0.9169
1.4462	0.9094
1.4476	0.9021
1.449	0.8916
1.4504	0.8853
1.4518	0.8883
1.4532	0.9017
1.4546	0.9075
1.456	0.9255
1.4574	0.9494
1.4588	0.9615
1.4602	0.9508
1.4616	0.9205
1.463	0.894
1.4644	0.8912
1.4658	0.8971
1.4672	0.8896
1.4686	0.8915
1.47	0.8981
1.4714	0.8971
1.4728	0.8985
1.4742	0.8951
1.4756	0.8939
1.477	0.8902
1.4784	0.8905
1.4798	0.8866
1.4812	0.8855
1.4826	0.8868
1.484	0.8881
1.4854	0.8884
1.4868	0.8854
1.4882	0.8797
1.4896	0.8738
1.491	0.8738
1.4924	0.8776
1.4938	0.8808
1.4952	0.884
1.4966	0.8874
1.498	0.8856
1.4994	0.8878
1.5008	0.8905
1.5022	0.8908
1.5036	0.8937
1.505	0.8946
1.5064	0.8964
1.5078	0.8977
1.5092	0.8958
1.5106	0.889
1.512	0.8771
1.5134	0.8687
1.5148	0.8639
1.5162	0.8644
1.5176	0.8663
1.519	0.8717
1.5204	0.8733
1.5218	0.8779
1.5232	0.8825
1.5246	0.8858
1.526	0.8862
1.5274	0.886
1.5288	0.8831
1.5302	0.8865
1.5316	0.8956
1.533	0.9027
1.5344	0.9081
1.5358	0.9145
1.5372	0.9233
1.5386	0.9321
1.54	0.9381
1.5414	0.9426
1.5428	0.9448
1.5442	0.9493
1.5456	0.9562
1.547	0.961
1.5484	0.9586
1.5498	0.9615
1.5512	0.9617
1.5526	0.9611
1.554	0.9572
1.5554	0.9514
1.5568	0.9474
1.5582	0.9443
1.5596	0.9395
1.561	0.9306
1.5624	0.9205
1.5638	0.9092
1.5652	0.9007
1.5666	0.8928
1.568	0.8883
1.5694	0.8847
1.5708	0.8829
1.5722	0.8877
1.5736	0.8933
1.575	0.8966
1.5764	0.9012
1.5778	0.9049
1.5792	0.9058
1.5806	0.9065
1.582	0.9082
1.5834	0.9105
1.5848	0.9138
1.5862	0.9192
1.5876	0.9276
1.589	0.9353
1.5904	0.9449
1.5918	0.9535
1.5932	0.9526
1.5946	0.9496
1.596	0.9492
1.5974	0.9459
1.5988	0.9432
1.6002	0.94
1.6016	0.936
1.603	0.9331
1.6044	0.9295
1.6058	0.9252
1.6072	0.922
1.6086	0.9175
1.61	0.9188
1.6114	0.9226
1.6128	0.9227
1.6142	0.9292
1.6156	0.9329
1.617	0.9382
1.6184	0.9471
1.6198	0.9558
1.6212	0.9593
1.6226	0.9819
1.624	1.0213
1.6254	1.0558
1.6268	1.0897
1.6282	1.2129
1.6296	1.5257
1.631	2.1001
1.6324	3.0796
1.6338	4.5647
1.6352	6.531
1.6366	8.8021
1.638	11.3096
1.6394	14.0134
1.6408	16.7705
1.6422	19.367
1.6436	21.5338
1.645	23.0469
1.6464	23.7954
1.6478	23.8306
1.6492	23.2814
1.6506	22.2955
1.652	21.0071
1.6534	19.5257
1.6548	17.9266
1.6562	16.2622
1.6576	14.6115
1.659	13.0203
1.6604	11.5542
1.6618	10.1724
1.6632	8.893
1.6646	7.7214
1.666	6.7086
1.6674	5.8259
1.6688	5.0548
1.6702	4.3827
1.6716	3.8254
1.673	3.3639
1.6744	2.9715
1.6758	2.6465
1.6772	2.3839
1.6786	2.1669
1.68	1.9848
1.6814	1.8322
1.6828	1.7082
1.6842	1.6118
1.6856	1.5297
1.687	1.4583
1.6884	1.4063
1.6898	1.3587
1.6912	1.3177
1.6926	1.2853
1.694	1.2612
1.6954	1.24
1.6968	1.2246
1.6982	1.2191
1.6996	1.2221
1.701	1.2336
1.7024	1.2562
1.7038	1.2887
1.7052	1.3237
1.7066	1.3655
1.708	1.4118
1.7094	1.4575
1.7108	1.5026
1.7122	1.5401
1.7136	1.5713
1.715	1.5984
1.7164	1.6145
1.7178	1.6211
1.7192	1.6198
1.7206	1.608
1.722	1.5875
1.7234	1.5583
1.7248	1.5227
1.7262	1.4855
1.7276	1.4429
1.729	1.4052
1.7304	1.3679
1.7318	1.3304
1.7332	1.2963
1.7346	1.2688
1.736	1.2376
1.7374	1.2164
1.7388	1.1933
1.7402	1.1646
1.7416	1.1455
1.743	1.1206
1.7444	1.109
1.7458	1.1091
1.7472	1.1019
1.7486	1.0841
1.75	1.0508
1.7514	1.0201
1.7528	0.9934
1.7542	0.9777
1.7556	0.9688
1.757	0.9564
1.7584	0.9479
1.7598	0.9387
1.7612	0.9321
1.7626	0.9259
1.764	0.9249
1.7654	0.9266
1.7668	0.9282
1.7682	0.9287
1.7696	0.921
1.771	0.9064
1.7724	0.8965
1.7738	0.8913
1.7752	0.8876
1.7766	0.8913
1.778	0.8957
1.7794	0.8999
1.7808	0.9011
1.7822	0.9023
1.7836	0.9035
1.785	0.8993
1.7864	0.8971
1.7878	0.9029
1.7892	0.912
1.7906	0.9226
1.792	0.9363
1.7934	0.9571
1.7948	0.9827
1.7962	1.014
1.7976	1.0598
1.799	1.1124
1.8004	1.1697
1.8018	1.2292
1.8032	1.294
1.8046	1.3585
1.806	1.4172
1.8074	1.4739
1.8088	1.5278
1.8102	1.5645
1.8116	1.5932
1.813	1.612
1.8144	1.6196
1.8158	1.6098
1.8172	1.5867
1.8186	1.5561
1.82	1.5129
1.8214	1.461
1.8228	1.4085
1.8242	1.3543
1.8256	1.2976
1.827	1.2429
1.8284	1.189
1.8298	1.1444
1.8312	1.1066
1.8326	1.0737
1.834	1.0433
1.8354	1.0195
1.8368	1.0007
1.8382	0.985
1.8396	0.9698
1.841	0.9568
1.8424	0.9463
1.8438	0.9378
1.8452	0.9362
1.8466	0.9342
1.848	0.9297
1.8494	0.927
1.8508	0.9242
1.8522	0.9201
1.8536	0.9116
1.855	0.9063
1.8564	0.9047
1.8578	0.9002
1.8592	0.8982
1.8606	0.9006
1.862	0.9028
1.8634	0.904
1.8648	0.9061
1.8662	0.9072
1.8676	0.9044
1.869	0.9022
1.8704	0.904
1.8718	0.8971
1.8732	0.898
1.8746	0.9011
1.876	0.8983
1.8774	0.899
1.8788	0.8934
1.8802	0.8883
1.8816	0.8798
1.883	0.8756
1.8844	0.8694
1.8858	0.8617
1.8872	0.8602
1.8886	0.8591
1.89	0.857
1.8914	0.8617
1.8928	0.8679
1.8942	0.8726
1.8956	0.8729
1.897	0.8748
1.8984	0.8705
1.8998	0.87
1.9012	0.8714
1.9026	0.8675
1.904	0.8638
1.9054	0.8637
1.9068	0.8659
1.9082	0.8682
1.9096	0.8695
1.911	0.8732
1.9124	0.8768
1.9138	0.8783
1.9152	0.8815
1.9166	0.8824
1.918	0.878
1.9194	0.8754
1.9208	0.8715
1.9222	0.8744
1.9236	0.8802
1.925	0.8825
1.9264	0.8836
1.9278	0.8798
1.9292	0.8771
1.9306	0.8717
1.932	0.8679
1.9334	0.8657
1.9348	0.8621
1.9362	0.8632
1.9376	0.8693
1.939	0.8694
1.9404	0.8639
1.9418	0.8598
1.9432	0.8524
1.9446	0.8477
1.946	0.8436
1.9474	0.8479
1.9488	0.8492
1.9502	0.8495
1.9516	0.8528
1.953	0.8542
1.9544	0.8559
1.9558	0.8612
1.9572	0.8631
1.9586	0.8646
1.96	0.8706
1.9614	0.8794
1.9628	0.8875
1.9642	0.8889
1.9656	0.8874
1.967	0.8886
1.9684	0.8869
1.9698	0.8794
1.9712	0.8733
1.9726	0.865
1.974	0.8571
1.9754	0.8546
1.9768	0.8535
1.9782	0.8506
1.9796	0.8499
1.981	0.8529
1.9824	0.8545
1.9838	0.8518
1.9852	0.8526
1.9866	0.8599
1.988	0.8633
1.9894	0.8658
1.9908	0.8719
1.9922	0.8746
1.9936	0.8748
1.995	0.878
1.9964	0.8764
1.9978	0.8722
1.9992	0.8679
2.0006	0.8663
2.002	0.8661
2.0034	0.866
2.0048	0.8658
2.0062	0.8681
2.0076	0.8714
2.009	0.8756
2.0104	0.8822
2.0118	0.8845
2.0132	0.8825
2.0146	0.8795
2.016	0.8812
2.0174	0.8787
2.0188	0.8713
2.0202	0.8673
2.0216	0.8661
2.023	0.862
2.0244	0.8642
2.0258	0.8689
2.0272	0.8664
2.0286	0.8642
2.03	0.8675
2.0314	0.8698
2.0328	0.8684
2.0342	0.8694
2.0356	0.8738
2.037	0.8778
2.0384	0.8836
2.0398	0.8914
2.0412	0.8918
2.0426	0.8862
2.044	0.8817
2.0454	0.8793
2.0468	0.8795
2.0482	0.8759
2.0496	0.8729
2.051	0.8744
2.0524	0.8749
2.0538	0.875
2.0552	0.8741
2.0566	0.8698
2.058	0.8676
2.0594	0.8679
2.0608	0.8674
2.0622	0.8687
2.0636	0.8643
2.065	0.8628
2.0664	0.8617
2.0678	0.8604
2.0692	0.8617
2.0706	0.8668
2.072	0.8691
2.0734	0.8712
2.0748	0.8746
2.0762	0.8805
2.0776	0.8833
2.079	0.8834
2.0804	0.8835
2.0818	0.8813
2.0832	0.8798
2.0846	0.8758
2.086	0.8752
2.0874	0.8693
2.0888	0.8632
2.0902	0.8646
2.0916	0.8595
2.093	0.8804
2.0944	0.8936
2.0958	0.8847
2.0972	0.8633
2.0986	0.8502
2.1	0.8473
2.1014	0.8496
2.1028	0.8521
2.1042	0.8542
2.1056	0.8594
2.107	0.8627
2.1084	0.8639
2.1098	0.8628
2.1112	0.8618
2.1126	0.8621
2.114	0.8581
2.1154	0.8567
2.1168	0.8554
2.1182	0.852
2.1196	0.8531
2.121	0.8544
2.1224	0.8546
2.1238	0.8547
2.1252	0.8569
2.1266	0.859
2.128	0.8567
2.1294	0.8524
2.1308	0.8485
2.1322	0.8468
2.1336	0.8486
2.135	0.8532
2.1364	0.86
2.1378	0.8653
2.1392	0.8672
2.1406	0.8698
2.142	0.868
2.1434	0.8634
2.1448	0.8593
2.1462	0.8597
2.1476	0.8621
2.149	0.8637
2.1504	0.868
2.1518	0.8737
2.1532	0.876
2.1546	0.8778
2.156	0.876
2.1574	0.8738
2.1588	0.8672
2.1602	0.8611
2.1616	0.8566
2.163	0.8553
2.1644	0.8519
2.1658	0.8521
2.1672	0.8556
2.1686	0.8631
2.17	0.8686
2.1714	0.8706
2.1728	0.8706
2.1742	0.8696
2.1756	0.8687
2.177	0.8696
2.1784	0.8695
2.1798	0.8641
2.1812	0.8647
2.1826	0.8655
2.184	0.8658
2.1854	0.8669
2.1868	0.8655
2.1882	0.8678
2.1896	0.8655
2.191	0.8643
2.1924	0.8632
2.1938	0.862
2.1952	0.861
2.1966	0.8634
2.198	0.8657
2.1994	0.8653
2.2008	0.8679
2.2022	0.8702
2.2036	0.8729
2.205	0.8742
2.2064	0.8761
2.2078	0.8672
2.2092	0.8601
2.2106	0.8492
2.212	0.8417
2.2134	0.8344
2.2148	0.8278
2.2162	0.8251
2.2176	0.8281
2.219	0.8339
2.2204	0.8433
2.2218	0.8514
2.2232	0.8564
2.2246	0.8643
2.226	0.8671
2.2274	0.8689
2.2288	0.8728
2.2302	0.8704
2.2316	0.868
2.233	0.8671
2.2344	0.8625
2.2358	0.8623
2.2372	0.8616
2.2386	0.8654
2.24	0.8687
2.2414	0.8694
2.2428	0.8712
2.2442	0.8736
2.2456	0.8743
2.247	0.875
2.2484	0.8748
2.2498	0.8714
2.2512	0.8684
2.2526	0.8688
2.254	0.8687
2.2554	0.8639
2.2568	0.8612
2.2582	0.8605
2.2596	0.8584
2.261	0.8553
2.2624	0.852
2.2638	0.8497
2.2652	0.8486
2.2666	0.85
2.268	0.8549
2.2694	0.8606
2.2708	0.865
2.2722	0.8693
2.2736	0.8711
2.275	0.8676
2.2764	0.8636
2.2778	0.8551
2.2792	0.8494
2.2806	0.8481
2.282	0.8448
2.2834	0.8455
2.2848	0.8462
2.2862	0.8509
2.2876	0.8577
2.289	0.8651
2.2904	0.8695
2.2918	0.8729
2.2932	0.8785
2.2946	0.8753
2.296	0.8669
2.2974	0.873
2.2988	0.8614
2.3002	0.8418
2.3016	0.8184
2.303	0.8333
2.3044	0.8535
2.3058	0.8754
2.3072	0.8581
2.3086	0.8436
2.31	0.8401
2.3114	0.8474
2.3128	0.8514
2.3142	0.853
2.3156	0.8541
2.317	0.8575
2.3184	0.864
2.3198	0.8647
2.3212	0.8698
2.3226	0.8699
2.324	0.8648
2.3254	0.8642
2.3268	0.863
2.3282	0.8656
2.3296	0.869
2.331	0.8688
2.3324	0.8728
2.3338	0.8736
2.3352	0.8759
2.3366	0.8748
2.338	0.8692
2.3394	0.8646
2.3408	0.8629
2.3422	0.8616
2.3436	0.8599
2.345	0.8629
2.3464	0.8673
2.3478	0.8737
2.3492	0.8809
2.3506	0.8889
2.352	0.8908
2.3534	0.8914
2.3548	0.8903
2.3562	0.8871
2.3576	0.8808
2.359	0.8772
2.3604	0.8723
2.3618	0.8649
2.3632	0.8625
2.3646	0.8643
2.366	0.8638
2.3674	0.8654
2.3688	0.8726
2.3702	0.8788
2.3716	0.8801
2.373	0.8783
2.3744	0.8758
2.3758	0.8753
2.3772	0.8772
2.3786	0.8798
2.38	0.8889
2.3814	0.8958
2.3828	0.8867
2.3842	0.8655
2.3856	0.8652
2.387	0.8732
2.3884	0.8677
2.3898	0.869
2.3912	0.8757
2.3926	0.8758
2.394	0.8746
2.3954	0.8738
2.3968	0.8777
2.3982	0.8785
2.3996	0.8751
2.401	0.8701
2.4024	0.8643
2.4038	0.8613
2.4052	0.862
2.4066	0.8595
2.408	0.8572
2.4094	0.8604
2.4108	0.8669
2.4122	0.8706
2.4136	0.8678
2.415	0.8636
2.4164	0.866
2.4178	0.8677
2.4192	0.8659
2.4206	0.8672
2.422	0.8807
2.4234	0.867
2.4248	0.8636
2.4262	0.8653
2.4276	0.8648
2.429	0.8678
2.4304	0.8762
2.4318	0.8806
2.4332	0.8788
2.4346	0.8757
2.436	0.873
2.4374	0.8713
2.4388	0.8713
2.4402	0.8708
2.4416	0.873
2.443	0.878
2.4444	0.8865
2.4458	0.891
2.4472	0.8886
2.4486	0.8893
2.45	0.8872
2.4514	0.8839
2.4528	0.8816
2.4542	0.8771
2.4556	0.8744
2.457	0.8729
2.4584	0.8705
2.4598	0.8708
2.4612	0.8713
2.4626	0.8678
2.464	0.8682
2.4654	0.868
2.4668	0.8687
2.4682	0.871
2.4696	0.8696
2.471	0.8791
2.4724	0.8723
2.4738	0.8669
2.4752	0.8827
2.4766	0.8801
2.478	0.8759
2.4794	0.8628
2.4808	0.8605
2.4822	0.8682
2.4836	0.8679
2.485	0.8718
2.4864	0.8707
2.4878	0.8707
2.4892	0.8687
2.4906	0.866
2.492	0.8655
2.4934	0.8655
2.4948	0.8727
2.4962	0.8766
2.4976	0.874
2.499	0.8719
2.5004	0.8719
2.5018	0.872
2.5032	0.8724
2.5046	0.8744
2.506	0.8748
2.5074	0.8728
2.5088	0.8732
2.5102	0.8734
2.5116	0.8673
2.513	0.861
2.5144	0.8593
2.5158	0.8574
2.5172	0.856
2.5186	0.86
2.52	0.8585
2.5214	0.8567
2.5228	0.8559
2.5242	0.8552
2.5256	0.8539
2.527	0.8536
2.5284	0.8585
2.5298	0.8625
2.5312	0.8603
2.5326	0.8582
2.534	0.8548
2.5354	0.8518
2.5368	0.8584
2.5382	0.8649
2.5396	0.8696
2.541	0.8769
2.5424	0.8802
2.5438	0.8858
2.5452	0.8797
2.5466	0.8717
2.548	0.8647
2.5494	0.8573
2.5508	0.8569
2.5522	0.8602
2.5536	0.8606
2.555	0.8623
2.5564	0.8662
2.5578	0.8666
2.5592	0.8646
2.5606	0.8605
2.562	0.8623
2.5634	0.8626
2.5648	0.8595
2.5662	0.866
2.5676	0.8676
2.569	0.8689
2.5704	0.8704
2.5718	0.8733
2.5732	0.8693
2.5746	0.8645
2.576	0.8623
2.5774	0.8585
2.5788	0.8544
2.5802	0.8549
2.5816	0.8576
2.583	0.8553
2.5844	0.8573
2.5858	0.8588
2.5872	0.8633
2.5886	0.8673
2.59	0.8714
2.5914	0.8717
2.5928	0.8738
2.5942	0.8761
2.5956	0.8761
2.597	0.8633
2.5984	0.8612
2.5998	0.8652
2.6012	0.8587
2.6026	0.8554
2.604	0.8573
2.6054	0.851
2.6068	0.8476
2.6082	0.8488
2.6096	0.8473
2.611	0.8456
2.6124	0.8431
2.6138	0.8512
2.6152	0.8544
2.6166	0.8634
2.618	0.8669
2.6194	0.8614
2.6208	0.8567
2.6222	0.8532
2.6236	0.8504
2.625	0.8496
2.6264	0.8515
2.6278	0.8573
2.6292	0.8631
2.6306	0.8666
2.632	0.8704
2.6334	0.8648
2.6348	0.8584
2.6362	0.858
2.6376	0.8559
2.639	0.8558
2.6404	0.8577
2.6418	0.8616
2.6432	0.864
2.6446	0.8667
2.646	0.8684
2.6474	0.8696
2.6488	0.8698
2.6502	0.8696
2.6516	0.8713
2.653	0.8718
2.6544	0.8725
2.6558	0.8752
2.6572	0.8737
2.6586	0.8734
2.66	0.871
2.6614	0.8661
2.6628	0.8625
2.6642	0.8594
2.6656	0.8552
2.667	0.8545
2.6684	0.8567
2.6698	0.861
2.6712	0.8666
2.6726	0.8705
2.674	0.8709
2.6754	0.8695
2.6768	0.8703
2.6782	0.8715
2.6796	0.8693
2.681	0.865
2.6824	0.8628
2.6838	0.8607
2.6852	0.8609
2.6866	0.8604
2.688	0.859
2.6894	0.8614
2.6908	0.8674
2.6922	0.8745
2.6936	0.8784
2.695	0.8817
2.6964	0.8838
2.6978	0.8813
2.6992	0.8797
2.7006	0.8787
2.702	0.875
2.7034	0.8767
2.7048	0.8733
2.7062	0.8702
2.7076	0.8685
2.709	0.866
2.7104	0.8658
2.7118	0.8601
2.7132	0.8623
2.7146	0.8677
2.716	0.8699
2.7174	0.8713
2.7188	0.8706
2.7202	0.8702
2.7216	0.873
2.723	0.8736
2.7244	0.8714
2.7258	0.8679
2.7272	0.8682
2.7286	0.8732
2.73	0.8736
2.7314	0.8777
2.7328	0.8828
2.7342	0.8886
2.7356	0.8924
2.737	0.888
2.7384	0.883
2.7398	0.8764
2.7412	0.8701
2.7426	0.8631
2.744	0.8551
2.7454	0.8513
2.7468	0.8516
2.7482	0.8537
2.7496	0.8555
2.751	0.8598
2.7524	0.8657
2.7538	0.8743
2.7552	0.8768
2.7566	0.8775
2.758	0.8741
2.7594	0.8735
2.7608	0.8705
2.7622	0.8678
2.7636	0.8652
2.765	0.8657
2.7664	0.8689
2.7678	0.8707
2.7692	0.8719
2.7706	0.875
2.772	0.8799
2.7734	0.8835
2.7748	0.8873
2.7762	0.8873
2.7776	0.8877
2.779	0.8858
2.7804	0.8849
2.7818	0.8822
2.7832	0.8809
2.7846	0.8775
2.786	0.8716
2.7874	0.8677
2.7888	0.8633
2.7902	0.8581
2.7916	0.8577
2.793	0.8607
2.7944	0.8627
2.7958	0.8691
2.7972	0.878
2.7986	0.8853
[truncated: 38 more rows]
