# Supplementary material for: Improvement of Peak Integration in Capillary Electrophoresis: Reference Data Set No. 1
Source: Electrophoresis. 2026 Mar 11;47(4):276–94. doi: 10.1002/elps.70077 (PMC13084974; doi:10.1002/elps.70077)
Supplement: Supplementary file 2 — Supporting File 2: elps70077‐sup‐0002‐RawElectropherograms.zip. [file ELPS-47--s002.zip › Raw Electropherograms/com2-type2-sam28-R.csv]

0	0
0.0014	-0.039
0.0028	-0.039
0.0042	-0.039
0.0056	-0.039
0.007	-0.0375
0.0084	-0.0118
0.0098	0.0401
0.0112	0.1012
0.0126	0.1488
0.014	0.1852
0.0154	0.2246
0.0168	0.2608
0.0182	0.291
0.0196	0.3139
0.021	0.3369
0.0224	0.3597
0.0238	0.3804
0.0252	0.4025
0.0266	0.4236
0.028	0.4447
0.0294	0.4577
0.0308	0.4741
0.0322	0.4876
0.0336	0.4939
0.035	0.4989
0.0364	0.5049
0.0378	0.512
0.0392	0.5197
0.0406	0.5242
0.042	0.5261
0.0434	0.5308
0.0448	0.5338
0.0462	0.5385
0.0476	0.544
0.049	0.5528
0.0504	0.5649
0.0518	0.5738
0.0532	0.5792
0.0546	0.5826
0.056	0.5845
0.0574	0.5868
0.0588	0.5896
0.0602	0.591
0.0616	0.5909
0.063	0.5926
0.0644	0.5979
0.0658	0.6024
0.0672	0.6042
0.0686	0.6079
0.07	0.6095
0.0714	0.6165
0.0728	0.6259
0.0742	0.6369
0.0756	0.6441
0.077	0.6482
0.0784	0.6558
0.0798	0.6642
0.0812	0.6702
0.0826	0.6763
0.084	0.6833
0.0854	0.6917
0.0868	0.703
0.0882	0.7136
0.0896	0.7228
0.091	0.7279
0.0924	0.7334
0.0938	0.7373
0.0952	0.7429
0.0966	0.7442
0.098	0.749
0.0994	0.7547
0.1008	0.759
0.1022	0.7662
0.1036	0.7718
0.105	0.7739
0.1064	0.7742
0.1078	0.7729
0.1092	0.7745
0.1106	0.7791
0.112	0.7769
0.1134	0.7769
0.1148	0.7764
0.1162	0.776
0.1176	0.7764
0.119	0.7764
0.1204	0.7738
0.1218	0.7708
0.1232	0.7715
0.1246	0.7744
0.126	0.7736
0.1274	0.7733
0.1288	0.7742
0.1302	0.7739
0.1316	0.7718
0.133	0.7714
0.1344	0.7739
0.1358	0.7696
0.1372	0.7711
0.1386	0.7735
0.14	0.7688
0.1414	0.7661
0.1428	0.7597
0.1442	0.7501
0.1456	0.7401
0.147	0.7297
0.1484	0.7217
0.1498	0.71
0.1512	0.7007
0.1526	0.6927
0.154	0.6783
0.1554	0.6633
0.1568	0.6514
0.1582	0.6341
0.1596	0.6189
0.161	0.6062
0.1624	0.594
0.1638	0.5829
0.1652	0.572
0.1666	0.5639
0.168	0.552
0.1694	0.5417
0.1708	0.5339
0.1722	0.5237
0.1736	0.5126
0.175	0.5053
0.1764	0.4983
0.1778	0.4902
0.1792	0.4849
0.1806	0.4811
0.182	0.4767
0.1834	0.4736
0.1848	0.4733
0.1862	0.4783
0.1876	0.4862
0.189	0.5019
0.1904	0.5208
0.1918	0.5174
0.1932	0.5058
0.1946	0.4905
0.196	0.4386
0.1974	0.7056
0.1988	1.0794
0.2002	1.1724
0.2016	0.9292
0.203	0.6659
0.2044	0.7188
0.2058	0.7355
0.2072	0.7322
0.2086	0.7377
0.21	0.7451
0.2114	0.7505
0.2128	0.7477
0.2142	0.7557
0.2156	0.7645
0.217	0.7625
0.2184	0.7641
0.2198	0.7632
0.2212	0.7595
0.2226	0.755
0.224	0.7504
0.2254	0.7469
0.2268	0.7443
0.2282	0.7437
0.2296	0.741
0.231	0.7432
0.2324	0.7382
0.2338	0.7382
0.2352	0.7349
0.2366	0.7374
0.238	0.7401
0.2394	0.744
0.2408	0.7447
0.2422	0.7477
0.2436	0.7494
0.245	0.7512
0.2464	0.7485
0.2478	0.7399
0.2492	0.7328
0.2506	0.729
0.252	0.7264
0.2534	0.7218
0.2548	0.7137
0.2562	0.7077
0.2576	0.7074
0.259	0.7106
0.2604	0.7133
0.2618	0.713
0.2632	0.7152
0.2646	0.7198
0.266	0.7249
0.2674	0.7302
0.2688	0.7302
0.2702	0.7273
0.2716	0.7278
0.273	0.73
0.2744	0.731
0.2758	0.7273
0.2772	0.719
0.2786	0.7149
0.28	0.7134
0.2814	0.7125
0.2828	0.7099
0.2842	0.706
0.2856	0.7068
0.287	0.7094
0.2884	0.7145
0.2898	0.7174
0.2912	0.7168
0.2926	0.7206
0.294	0.727
0.2954	0.7287
0.2968	0.7274
0.2982	0.7257
0.2996	0.7242
0.301	0.724
0.3024	0.7212
0.3038	0.7187
0.3052	0.7163
0.3066	0.7122
0.308	0.7111
0.3094	0.7047
0.3108	0.704
0.3122	0.7045
0.3136	0.7063
0.315	0.7108
0.3164	0.7133
0.3178	0.7121
0.3192	0.7123
0.3206	0.7113
0.322	0.7044
0.3234	0.7022
0.3248	0.6991
0.3262	0.6992
0.3276	0.6973
0.329	0.6985
0.3304	0.7006
0.3318	0.6984
0.3332	0.6958
0.3346	0.6952
0.336	0.6945
0.3374	0.6969
0.3388	0.7047
0.3402	0.7089
0.3416	0.7068
0.343	0.7047
0.3444	0.7031
0.3458	0.7005
0.3472	0.6942
0.3486	0.6901
0.35	0.6867
0.3514	0.6903
0.3528	0.698
0.3542	0.7068
0.3556	0.7096
0.357	0.7125
0.3584	0.7151
0.3598	0.7146
0.3612	0.7168
0.3626	0.7206
0.364	0.7207
0.3654	0.7197
0.3668	0.72
0.3682	0.719
0.3696	0.7195
0.371	0.7243
0.3724	0.7272
0.3738	0.7338
0.3752	0.7473
0.3766	0.7454
0.378	0.7481
0.3794	0.7488
0.3808	0.742
0.3822	0.7338
0.3836	0.7288
0.385	0.7263
0.3864	0.7255
0.3878	0.724
0.3892	0.7191
0.3906	0.7154
0.392	0.7176
0.3934	0.7184
0.3948	0.7138
0.3962	0.7035
0.3976	0.6941
0.399	0.6881
0.4004	0.6801
0.4018	0.6798
0.4032	0.6753
0.4046	0.6721
0.406	0.6709
0.4074	0.6699
0.4088	0.6635
0.4102	0.6482
0.4116	0.637
0.413	0.6306
0.4144	0.6182
0.4158	0.6321
0.4172	0.6917
0.4186	0.7474
0.42	0.768
0.4214	0.7502
0.4228	0.7406
0.4242	0.7319
0.4256	0.7225
0.427	0.7164
0.4284	0.7121
0.4298	0.7114
0.4312	0.7142
0.4326	0.7168
0.434	0.7141
0.4354	0.7085
0.4368	0.7015
0.4382	0.6898
0.4396	0.6807
0.441	0.6722
0.4424	0.6682
0.4438	0.6685
0.4452	0.683
0.4466	0.6944
0.448	0.6959
0.4494	0.7087
0.4508	0.7185
0.4522	0.7292
0.4536	0.7338
0.455	0.7466
0.4564	0.7019
0.4578	0.4317
0.4592	-0.2004
0.4606	-1.0323
0.462	-1.645
0.4634	-1.8773
0.4648	-1.867
0.4662	-1.857
0.4676	-1.8576
0.469	-1.8779
0.4704	-1.8802
0.4718	-1.8756
0.4732	-1.8652
0.4746	-1.8578
0.476	-1.8564
0.4774	-1.8552
0.4788	-1.8548
0.4802	-1.8561
0.4816	-1.8609
0.483	-1.8681
0.4844	-1.8713
0.4858	-1.8718
0.4872	-1.873
0.4886	-1.8708
0.49	-1.8707
0.4914	-1.8654
0.4928	-1.8589
0.4942	-1.8513
0.4956	-1.85
0.497	-1.8504
0.4984	-1.852
0.4998	-1.854
0.5012	-1.8569
0.5026	-1.8569
0.504	-1.8557
0.5054	-1.8527
0.5068	-1.8422
0.5082	-1.824
0.5096	-1.7957
0.511	-1.7592
0.5124	-1.7135
0.5138	-1.6605
0.5152	-1.6014
0.5166	-1.5352
0.518	-1.4627
0.5194	-1.3884
0.5208	-1.3127
0.5222	-1.2405
0.5236	-1.1651
0.525	-1.0866
0.5264	-1.0088
0.5278	-0.9294
0.5292	-0.8487
0.5306	-0.7658
0.532	-0.6754
0.5334	-0.5845
0.5348	-0.4926
0.5362	-0.4027
0.5376	-0.3161
0.539	-0.2252
0.5404	-0.1339
0.5418	-0.0468
0.5432	0.0359
0.5446	0.1215
0.546	0.2148
0.5474	0.3015
0.5488	0.3888
0.5502	0.4782
0.5516	0.5684
0.553	0.6597
0.5544	0.7492
0.5558	0.8499
0.5572	0.9567
0.5586	1.0447
0.56	1.1476
0.5614	1.2491
0.5628	1.3447
0.5642	1.4448
0.5656	1.5394
0.567	1.6366
0.5684	1.7328
0.5698	1.8318
0.5712	1.9301
0.5726	2.0168
0.574	2.0975
0.5754	2.1754
0.5768	2.2439
0.5782	2.3049
0.5796	2.3578
0.581	2.4004
0.5824	2.4372
0.5838	2.4669
0.5852	2.4892
0.5866	2.5031
0.588	2.5055
0.5894	2.5127
0.5908	2.5147
0.5922	2.5135
0.5936	2.5142
0.595	2.5169
0.5964	2.5195
0.5978	2.524
0.5992	2.529
0.6006	2.5303
0.602	2.5319
0.6034	2.5362
0.6048	2.5379
0.6062	2.5399
0.6076	2.5446
0.609	2.5522
0.6104	2.5653
0.6118	2.5823
0.6132	2.607
0.6146	2.6388
0.616	2.6736
0.6174	2.7071
0.6188	2.7353
0.6202	2.758
0.6216	2.7782
0.623	2.7967
0.6244	2.8129
0.6258	2.8267
0.6272	2.8377
0.6286	2.8515
0.63	2.8708
0.6314	2.8858
0.6328	2.897
0.6342	2.9284
0.6356	2.9701
0.637	3.017
0.6384	3.0717
0.6398	3.1267
0.6412	3.1656
0.6426	3.1455
0.644	2.9775
0.6454	2.5669
0.6468	1.9435
0.6482	1.323
0.6496	0.9339
0.651	0.8106
0.6524	0.815
0.6538	0.8346
0.6552	0.831
0.6566	0.8289
0.658	0.8311
0.6594	0.8443
0.6608	0.8523
0.6622	0.8512
0.6636	0.8533
0.665	0.8528
0.6664	0.8514
0.6678	0.8492
0.6692	0.8457
0.6706	0.8454
0.672	0.846
0.6734	0.847
0.6748	0.8483
0.6762	0.8528
0.6776	0.856
0.679	0.8564
0.6804	0.8554
0.6818	0.8538
0.6832	0.8459
0.6846	0.8435
0.686	0.8426
0.6874	0.8444
0.6888	0.8444
0.6902	0.8456
0.6916	0.8476
0.693	0.8466
0.6944	0.8453
0.6958	0.8434
0.6972	0.8392
0.6986	0.8353
0.7	0.8396
0.7014	0.842
0.7028	0.8437
0.7042	0.8455
0.7056	0.8487
0.707	0.847
0.7084	0.8476
0.7098	0.8512
0.7112	0.8524
0.7126	0.8485
0.714	0.8449
0.7154	0.8422
0.7168	0.8374
0.7182	0.8329
0.7196	0.8295
0.721	0.8277
0.7224	0.8307
0.7238	0.8414
0.7252	0.8511
0.7266	0.8534
0.728	0.8514
0.7294	0.8524
0.7308	0.8488
0.7322	0.8443
0.7336	0.8457
0.735	0.847
0.7364	0.8512
0.7378	0.8564
0.7392	0.8542
0.7406	0.847
0.742	0.8411
0.7434	0.8342
0.7448	0.8262
0.7462	0.8203
0.7476	0.8263
0.749	0.817
0.7504	0.8145
0.7518	0.8168
0.7532	0.8172
0.7546	0.8173
0.756	0.8162
0.7574	0.8153
0.7588	0.8109
0.7602	0.8069
0.7616	0.8044
0.763	0.8003
0.7644	0.799
0.7658	0.8062
0.7672	0.81
0.7686	0.7929
0.77	0.7987
0.7714	0.8281
0.7728	0.87
0.7742	0.8968
0.7756	0.9132
0.777	0.9173
0.7784	0.9249
0.7798	0.9335
0.7812	0.9378
0.7826	0.9422
0.784	0.9509
0.7854	0.9623
0.7868	0.9764
0.7882	0.9952
0.7896	1.016
0.791	1.0348
0.7924	1.0516
0.7938	1.0701
0.7952	1.0857
0.7966	1.1041
0.798	1.1224
0.7994	1.1404
0.8008	1.1599
0.8022	1.176
0.8036	1.1897
0.805	1.2067
0.8064	1.2237
0.8078	1.241
0.8092	1.2617
0.8106	1.284
0.812	1.301
0.8134	1.3058
0.8148	1.2974
0.8162	1.254
0.8176	1.1774
0.819	1.0866
0.8204	1.0005
0.8218	0.9422
0.8232	0.9112
0.8246	0.8954
0.826	0.8873
0.8274	0.8837
0.8288	0.8829
0.8302	0.8789
0.8316	0.8736
0.833	0.8691
0.8344	0.8642
0.8358	0.8606
0.8372	0.8542
0.8386	0.8474
0.84	0.8426
0.8414	0.8375
0.8428	0.8358
0.8442	0.8366
0.8456	0.8397
0.847	0.8457
0.8484	0.8475
0.8498	0.8494
0.8512	0.8479
0.8526	0.8431
0.854	0.8396
0.8554	0.8371
0.8568	0.8351
0.8582	0.8348
0.8596	0.8339
0.861	0.8319
0.8624	0.8345
0.8638	0.8372
0.8652	0.8431
0.8666	0.8478
0.868	0.8551
0.8694	0.8614
0.8708	0.8667
0.8722	0.8698
0.8736	0.8716
0.875	0.8669
0.8764	0.8634
0.8778	0.8606
0.8792	0.8575
0.8806	0.8547
0.882	0.849
0.8834	0.8466
0.8848	0.8483
0.8862	0.8495
0.8876	0.8517
0.889	0.8553
0.8904	0.8566
0.8918	0.8569
0.8932	0.8564
0.8946	0.8596
0.896	0.8594
0.8974	0.8534
0.8988	0.8487
0.9002	0.8466
0.9016	0.8452
0.903	0.8465
0.9044	0.8481
0.9058	0.8481
0.9072	0.8568
0.9086	0.8707
0.91	0.8842
0.9114	0.8938
0.9128	0.9014
0.9142	0.9105
0.9156	0.9207
0.917	0.9298
0.9184	0.9397
0.9198	0.943
0.9212	0.9426
0.9226	0.9369
0.924	0.9254
0.9254	0.913
0.9268	0.8995
0.9282	0.8847
0.9296	0.875
0.931	0.8697
0.9324	0.8691
0.9338	0.87
0.9352	0.8683
0.9366	0.8654
0.938	0.8643
0.9394	0.8632
0.9408	0.8622
0.9422	0.8583
0.9436	0.8591
0.945	0.8621
0.9464	0.8653
0.9478	0.8665
0.9492	0.8665
0.9506	0.8684
0.952	0.8707
0.9534	0.8723
0.9548	0.8749
0.9562	0.8769
0.9576	0.8798
0.959	0.8827
0.9604	0.8862
0.9618	0.891
0.9632	0.8893
0.9646	0.8888
0.966	0.8847
0.9674	0.8833
0.9688	0.8879
0.9702	0.8928
0.9716	0.912
0.973	0.9601
0.9744	1.0588
0.9758	1.2576
0.9772	1.6022
0.9786	2.1299
0.98	2.8532
0.9814	3.7379
0.9828	4.7352
0.9842	5.7953
0.9856	6.9039
0.987	8.036
0.9884	9.1451
0.9898	10.2191
0.9912	11.2684
0.9926	12.2979
0.994	13.2994
0.9954	14.2638
0.9968	15.1891
0.9982	16.0313
0.9996	16.5664
1.001	16.3689
1.0024	15.1242
1.0038	12.8792
1.0052	9.9468
1.0066	6.8034
1.008	4.1469
1.0094	2.5344
1.0108	1.9068
1.0122	1.7633
1.0136	1.7121
1.015	1.6228
1.0164	1.5037
1.0178	1.3607
1.0192	1.2157
1.0206	1.0899
1.022	0.9968
1.0234	0.9582
1.0248	0.9368
1.0262	0.9259
1.0276	0.9079
1.029	0.8948
1.0304	0.8868
1.0318	0.8748
1.0332	0.872
1.0346	0.8726
1.036	0.8718
1.0374	0.8686
1.0388	0.8659
1.0402	0.8679
1.0416	0.8739
1.043	0.8789
1.0444	0.8793
1.0458	0.8833
1.0472	0.8907
1.0486	0.8781
1.05	0.8761
1.0514	0.8718
1.0528	0.8656
1.0542	0.8619
1.0556	0.8605
1.057	0.8575
1.0584	0.8543
1.0598	0.8452
1.0612	0.8387
1.0626	0.8379
1.064	0.8392
1.0654	0.8423
1.0668	0.8461
1.0682	0.8466
1.0696	0.8437
1.071	0.8421
1.0724	0.8433
1.0738	0.8441
1.0752	0.8458
1.0766	0.8523
1.078	0.8541
1.0794	0.8585
1.0808	0.8653
1.0822	0.8664
1.0836	0.867
1.085	0.8701
1.0864	0.8812
1.0878	0.8902
1.0892	0.8972
1.0906	0.9098
1.092	0.9229
1.0934	0.9349
1.0948	0.9507
1.0962	0.9666
1.0976	0.976
1.099	0.9868
1.1004	0.9956
1.1018	1.0044
1.1032	1.0001
1.1046	0.9981
1.106	0.9987
1.1074	0.9945
1.1088	0.9874
1.1102	0.9793
1.1116	0.9642
1.113	0.9442
1.1144	0.928
1.1158	0.9174
1.1172	0.9077
1.1186	0.8958
1.12	0.8923
1.1214	0.892
1.1228	0.8931
1.1242	0.8992
1.1256	0.9027
1.127	0.9004
1.1284	0.9029
1.1298	0.9087
1.1312	0.9138
1.1326	0.9156
1.134	0.9188
1.1354	0.9262
1.1368	0.9351
1.1382	0.9458
1.1396	0.958
1.141	0.9658
1.1424	0.9692
1.1438	0.973
1.1452	0.974
1.1466	0.9754
1.148	0.9757
1.1494	0.9758
1.1508	0.9698
1.1522	0.9634
1.1536	0.9591
1.155	0.9527
1.1564	0.9455
1.1578	0.941
1.1592	0.9376
1.1606	0.9342
1.162	0.9328
1.1634	0.9338
1.1648	0.9343
1.1662	0.9298
1.1676	0.9328
1.169	0.9363
1.1704	0.9357
1.1718	0.9387
1.1732	0.9379
1.1746	0.934
1.176	0.9344
1.1774	0.9388
1.1788	0.9419
1.1802	0.9399
1.1816	0.9393
1.183	0.9419
1.1844	0.9423
1.1858	0.938
1.1872	0.9297
1.1886	0.9195
1.19	0.9103
1.1914	0.9057
1.1928	0.9019
1.1942	0.8968
1.1956	0.891
1.197	0.8909
1.1984	0.8948
1.1998	0.8975
1.2012	0.8983
1.2026	0.8987
1.204	0.8976
1.2054	0.8954
1.2068	0.8942
1.2082	0.894
1.2096	0.8923
1.211	0.8897
1.2124	0.8934
1.2138	0.8953
1.2152	0.8942
1.2166	0.897
1.218	0.9026
1.2194	0.9078
1.2208	0.9161
1.2222	0.9253
1.2236	0.9344
1.225	0.9421
1.2264	0.9513
1.2278	0.959
1.2292	0.9649
1.2306	0.9726
1.232	0.9827
1.2334	0.992
1.2348	0.9986
1.2362	1.0078
1.2376	1.0113
1.239	1.0137
1.2404	1.0159
1.2418	1.0168
1.2432	1.0201
1.2446	1.0269
1.246	1.033
1.2474	1.0368
1.2488	1.0425
1.2502	1.0459
1.2516	1.0483
1.253	1.0493
1.2544	1.049
1.2558	1.0497
1.2572	1.0492
1.2586	1.0529
1.26	1.0573
1.2614	1.0554
1.2628	1.0544
1.2642	1.053
1.2656	1.0439
1.267	1.0376
1.2684	1.0278
1.2698	1.0212
1.2712	1.011
1.2726	1.0013
1.274	0.9952
1.2754	0.9894
1.2768	0.9835
1.2782	0.9785
1.2796	0.9736
1.281	0.9723
1.2824	0.9757
1.2838	0.9795
1.2852	0.9839
1.2866	0.9862
1.288	0.9888
1.2894	0.9952
1.2908	1.0022
1.2922	1.0113
1.2936	1.0208
1.295	1.0354
1.2964	1.055
1.2978	1.0764
1.2992	1.102
1.3006	1.1273
1.302	1.1472
1.3034	1.1676
1.3048	1.1877
1.3062	1.2038
1.3076	1.2168
1.309	1.2232
1.3104	1.2276
1.3118	1.2232
1.3132	1.2148
1.3146	1.1964
1.316	1.1678
1.3174	1.136
1.3188	1.1046
1.3202	1.0773
1.3216	1.052
1.323	1.0312
1.3244	1.019
1.3258	1.0136
1.3272	1.0138
1.3286	1.017
1.33	1.0192
1.3314	1.0193
1.3328	1.018
1.3342	1.015
1.3356	1.0129
1.337	1.0033
1.3384	0.999
1.3398	1.0005
1.3412	1.0012
1.3426	1.0015
1.344	1.002
1.3454	1
1.3468	0.9967
1.3482	0.9937
1.3496	0.9908
1.351	0.989
1.3524	0.9889
1.3538	0.994
1.3552	1.0001
1.3566	1.0017
1.358	1.0056
1.3594	1.0036
1.3608	1.0021
1.3622	1.0025
1.3636	1.0027
1.365	1.0004
1.3664	0.9973
1.3678	0.9923
1.3692	0.9836
1.3706	0.9738
1.372	0.9652
1.3734	0.9565
1.3748	0.9503
1.3762	0.9481
1.3776	0.9491
1.379	0.9498
1.3804	0.9537
1.3818	0.9525
1.3832	0.9519
1.3846	0.9494
1.386	0.9498
1.3874	0.9534
1.3888	0.9561
1.3902	0.9584
1.3916	0.9616
1.393	0.9688
1.3944	0.9797
1.3958	0.9892
1.3972	0.9985
1.3986	1.0124
1.4	1.0252
1.4014	1.038
1.4028	1.0493
1.4042	1.0576
1.4056	1.071
1.407	1.0795
1.4084	1.0908
1.4098	1.0961
1.4112	1.0978
1.4126	1.0945
1.414	1.0868
1.4154	1.0783
1.4168	1.0692
1.4182	1.0591
1.4196	1.052
1.421	1.0503
1.4224	1.051
1.4238	1.0527
1.4252	1.0528
1.4266	1.0551
1.428	1.0575
1.4294	1.0587
1.4308	1.0605
1.4322	1.0587
1.4336	1.0517
1.435	1.0446
1.4364	1.0403
1.4378	1.0296
1.4392	1.0121
1.4406	0.9935
1.442	0.9766
1.4434	0.9627
1.4448	0.9502
1.4462	0.9431
1.4476	0.9391
1.449	0.9347
1.4504	0.9365
1.4518	0.9408
1.4532	0.9418
1.4546	0.938
1.456	0.9335
1.4574	0.9331
1.4588	0.9337
1.4602	0.9347
1.4616	0.94
1.463	0.945
1.4644	0.9486
1.4658	0.9544
1.4672	0.9597
1.4686	0.964
1.47	0.9706
1.4714	0.9803
1.4728	0.9841
1.4742	0.9863
1.4756	0.9882
1.477	0.9911
1.4784	0.9882
1.4798	0.9807
1.4812	0.9756
1.4826	0.973
1.484	0.9776
1.4854	0.9864
1.4868	0.9914
1.4882	0.9917
1.4896	0.9916
1.491	0.9921
1.4924	0.9908
1.4938	0.9836
1.4952	0.977
1.4966	0.9736
1.498	0.9691
1.4994	0.9685
1.5008	0.9719
1.5022	0.9735
1.5036	0.9723
1.505	0.9752
1.5064	0.9763
1.5078	0.9711
1.5092	0.9639
1.5106	0.957
1.512	0.9482
1.5134	0.9401
1.5148	0.9381
1.5162	0.9405
1.5176	0.943
1.519	0.9473
1.5204	0.9516
1.5218	0.9509
1.5232	0.9463
1.5246	0.9382
1.526	0.9315
1.5274	0.924
1.5288	0.9157
1.5302	0.912
1.5316	0.91
1.533	0.905
1.5344	0.8999
1.5358	0.8971
1.5372	0.8913
1.5386	0.8827
1.54	0.8798
1.5414	0.8795
1.5428	0.8785
1.5442	0.8789
1.5456	0.8843
1.547	0.8873
1.5484	0.8907
1.5498	0.8977
1.5512	0.8986
1.5526	0.8963
1.554	0.897
1.5554	0.9002
1.5568	0.9045
1.5582	0.9108
1.5596	0.9171
1.561	0.9217
1.5624	0.9272
1.5638	0.9313
1.5652	0.9306
1.5666	0.9237
1.568	0.9196
1.5694	0.9136
1.5708	0.9067
1.5722	0.905
1.5736	0.905
1.575	0.9034
1.5764	0.904
1.5778	0.9075
1.5792	0.9129
1.5806	0.9207
1.582	0.9319
1.5834	0.9449
1.5848	0.9549
1.5862	0.9604
1.5876	0.9668
1.589	0.9713
1.5904	0.9734
1.5918	0.9759
1.5932	0.9774
1.5946	0.9794
1.596	0.9854
1.5974	0.9937
1.5988	0.9968
1.6002	0.9921
1.6016	0.9853
1.603	0.981
1.6044	0.9759
1.6058	0.9684
1.6072	0.9623
1.6086	0.9585
1.61	0.9614
1.6114	0.9717
1.6128	0.9785
1.6142	0.9795
1.6156	0.9778
1.617	0.9801
1.6184	0.9816
1.6198	0.9765
1.6212	0.9955
1.6226	1.0272
1.624	1.0815
1.6254	1.149
1.6268	1.2403
1.6282	1.3826
1.6296	1.638
1.631	2.1391
1.6324	3.0305
1.6338	4.4217
1.6352	6.2803
1.6366	8.5254
1.638	11.0461
1.6394	13.7594
1.6408	16.5935
1.6422	19.4046
1.6436	21.9328
1.645	23.8945
1.6464	25.0974
1.6478	25.55
1.6492	25.3627
1.6506	24.6737
1.652	23.5863
1.6534	22.1887
1.6548	20.5768
1.6562	18.801
1.6576	16.9701
1.659	15.1936
1.6604	13.5263
1.6618	11.9347
1.6632	10.4155
1.6646	9.0439
1.666	7.8447
1.6674	6.7948
1.6688	5.8676
1.6702	5.0702
1.6716	4.3932
1.673	3.8196
1.6744	3.3458
1.6758	2.9599
1.6772	2.6405
1.6786	2.3848
1.68	2.1879
1.6814	2.0188
1.6828	1.8686
1.6842	1.7558
1.6856	1.6832
1.687	1.6266
1.6884	1.5549
1.6898	1.5025
1.6912	1.4622
1.6926	1.4268
1.694	1.401
1.6954	1.39
1.6968	1.3907
1.6982	1.3985
1.6996	1.4126
1.701	1.4344
1.7024	1.4656
1.7038	1.5053
1.7052	1.5506
1.7066	1.6082
1.708	1.6716
1.7094	1.7475
1.7108	1.832
1.7122	1.9152
1.7136	2.0006
1.715	2.0854
1.7164	2.1635
1.7178	2.2296
1.7192	2.281
1.7206	2.3168
1.722	2.3354
1.7234	2.3386
1.7248	2.3268
1.7262	2.2957
1.7276	2.2511
1.729	2.1967
1.7304	2.1344
1.7318	2.0654
1.7332	1.9877
1.7346	1.9084
1.736	1.8321
1.7374	1.7607
1.7388	1.6966
1.7402	1.6305
1.7416	1.5736
1.743	1.5259
1.7444	1.479
1.7458	1.4321
1.7472	1.3861
1.7486	1.3424
1.75	1.3037
1.7514	1.2713
1.7528	1.2445
1.7542	1.2209
1.7556	1.1968
1.757	1.1801
1.7584	1.1585
1.7598	1.1383
1.7612	1.1195
1.7626	1.1018
1.764	1.0845
1.7654	1.0717
1.7668	1.0617
1.7682	1.0508
1.7696	1.0406
1.771	1.0326
1.7724	1.0226
1.7738	1.0099
1.7752	1.0065
1.7766	1.0013
1.778	0.9911
1.7794	0.9836
1.7808	0.98
1.7822	0.979
1.7836	0.9746
1.785	0.9808
1.7864	0.9869
1.7878	0.9895
1.7892	0.9957
1.7906	1.0056
1.792	1.0166
1.7934	1.0328
1.7948	1.0588
1.7962	1.094
1.7976	1.1355
1.799	1.1803
1.8004	1.243
1.8018	1.3071
1.8032	1.3798
1.8046	1.4572
1.806	1.5347
1.8074	1.6158
1.8088	1.6992
1.8102	1.7807
1.8116	1.8465
1.813	1.8965
1.8144	1.9348
1.8158	1.9565
1.8172	1.957
1.8186	1.937
1.82	1.8963
1.8214	1.8365
1.8228	1.7728
1.8242	1.7053
1.8256	1.6339
1.827	1.5591
1.8284	1.4877
1.8298	1.4197
1.8312	1.3595
1.8326	1.305
1.834	1.2554
1.8354	1.2125
1.8368	1.1786
1.8382	1.1529
1.8396	1.1326
1.841	1.1164
1.8424	1.1022
1.8438	1.0851
1.8452	1.0658
1.8466	1.0511
1.848	1.0372
1.8494	1.0256
1.8508	1.015
1.8522	1.0048
1.8536	1.0011
1.855	0.9997
1.8564	1.0009
1.8578	1
1.8592	0.9977
1.8606	0.9956
1.862	0.9937
1.8634	0.9926
1.8648	0.989
1.8662	0.9811
1.8676	0.9762
1.869	0.9737
1.8704	0.9707
1.8718	0.9705
1.8732	0.971
1.8746	0.9684
1.876	0.9637
1.8774	0.9635
1.8788	0.967
1.8802	0.9664
1.8816	0.9623
1.883	0.9592
1.8844	0.9581
1.8858	0.9578
1.8872	0.9597
1.8886	0.9631
1.89	0.9621
1.8914	0.9635
1.8928	0.9693
1.8942	0.9722
1.8956	0.9698
1.897	0.9641
1.8984	0.9641
1.8998	0.9607
1.9012	0.9536
1.9026	0.9509
1.904	0.9494
1.9054	0.9494
1.9068	0.9551
1.9082	0.9623
1.9096	0.9676
1.911	0.9726
1.9124	0.9759
1.9138	0.9764
1.9152	0.9695
1.9166	0.965
1.918	0.9622
1.9194	0.9621
1.9208	0.9654
1.9222	0.9699
1.9236	0.9707
1.925	0.9748
1.9264	0.9792
1.9278	0.9785
1.9292	0.9764
1.9306	0.9786
1.932	0.981
1.9334	0.9829
1.9348	0.988
1.9362	0.9905
1.9376	0.9895
1.939	0.9803
1.9404	0.9748
1.9418	0.9629
1.9432	0.9525
1.9446	0.9504
1.946	0.9523
1.9474	0.9559
1.9488	0.9652
1.9502	0.9712
1.9516	0.9747
1.953	0.971
1.9544	0.962
1.9558	0.9517
1.9572	0.9423
1.9586	0.9393
1.96	0.9384
1.9614	0.9376
1.9628	0.9398
1.9642	0.9405
1.9656	0.94
1.967	0.9391
1.9684	0.9365
1.9698	0.9291
1.9712	0.9218
1.9726	0.9192
1.974	0.9155
1.9754	0.9125
1.9768	0.9139
1.9782	0.9157
1.9796	0.9181
1.981	0.9216
1.9824	0.9212
1.9838	0.9205
1.9852	0.9164
1.9866	0.9119
1.988	0.9082
1.9894	0.9026
1.9908	0.9039
1.9922	0.9051
1.9936	0.9076
1.995	0.9116
1.9964	0.9128
1.9978	0.9144
1.9992	0.9175
2.0006	0.9175
2.002	0.9157
2.0034	0.9163
2.0048	0.9201
2.0062	0.9262
2.0076	0.9303
2.009	0.9312
2.0104	0.9278
2.0118	0.9232
2.0132	0.9192
2.0146	0.9112
2.016	0.9036
2.0174	0.8993
2.0188	0.8997
2.0202	0.9004
2.0216	0.9058
2.023	0.9106
2.0244	0.9143
2.0258	0.9188
2.0272	0.9221
2.0286	0.9221
2.03	0.9172
2.0314	0.9153
2.0328	0.9162
2.0342	0.9211
2.0356	0.9231
2.037	0.9278
2.0384	0.9337
2.0398	0.9373
2.0412	0.9387
2.0426	0.9375
2.044	0.932
2.0454	0.9259
2.0468	0.9231
2.0482	0.9241
2.0496	0.9241
2.051	0.9218
2.0524	0.9226
2.0538	0.9238
2.0552	0.924
2.0566	0.9277
2.058	0.9309
2.0594	0.9315
2.0608	0.9318
2.0622	0.9345
2.0636	0.9435
2.065	0.9475
2.0664	0.9538
2.0678	0.9587
2.0692	0.9642
2.0706	0.9726
2.072	0.9816
2.0734	0.9866
2.0748	0.9882
2.0762	0.9961
2.0776	1.0054
2.079	1.0056
2.0804	1.0161
2.0818	1.0209
2.0832	1.0207
2.0846	1.0172
2.086	1.0072
2.0874	1.0196
2.0888	1.0235
2.0902	1.0287
2.0916	1.0389
2.093	1.0425
2.0944	1.042
2.0958	1.0425
2.0972	1.0407
2.0986	1.0358
2.1	1.0328
2.1014	1.0364
2.1028	1.0416
2.1042	1.0486
2.1056	1.054
2.107	1.0559
2.1084	1.0578
2.1098	1.0571
2.1112	1.0513
2.1126	1.0497
2.114	1.0512
2.1154	1.0546
2.1168	1.0583
2.1182	1.0642
2.1196	1.0698
2.121	1.071
2.1224	1.0716
2.1238	1.0696
2.1252	1.0608
2.1266	1.0539
2.128	1.0507
2.1294	1.0453
2.1308	1.0381
2.1322	1.0362
2.1336	1.0373
2.135	1.038
2.1364	1.0405
2.1378	1.0457
2.1392	1.0495
2.1406	1.0524
2.142	1.0552
2.1434	1.0569
2.1448	1.0566
2.1462	1.0558
2.1476	1.0576
2.149	1.0557
2.1504	1.0513
2.1518	1.051
2.1532	1.0517
2.1546	1.0469
2.156	1.0414
2.1574	1.038
2.1588	1.0297
2.1602	1.0223
2.1616	1.0214
2.163	1.0236
2.1644	1.0237
2.1658	1.0254
2.1672	1.0288
2.1686	1.0264
2.17	1.0205
2.1714	1.0157
2.1728	1.0079
2.1742	0.9992
2.1756	1.0005
2.177	1.0024
2.1784	1.0019
2.1798	1.0011
2.1812	1.0047
2.1826	1.0034
2.184	0.9989
2.1854	0.9958
2.1868	0.9914
2.1882	0.9872
2.1896	0.9874
2.191	0.9879
2.1924	0.9855
2.1938	0.9864
2.1952	0.9865
2.1966	0.9866
2.198	0.9828
2.1994	0.9771
2.2008	0.9703
2.2022	0.9682
2.2036	0.9704
2.205	0.9751
2.2064	0.981
2.2078	0.9939
2.2092	0.9953
2.2106	0.9826
2.212	0.9817
2.2134	0.997
2.2148	1.008
2.2162	1.005
2.2176	0.9939
2.219	0.9939
2.2204	0.9905
2.2218	0.9956
2.2232	0.9974
2.2246	0.9986
2.226	0.9993
2.2274	0.9926
2.2288	0.986
2.2302	0.9807
2.2316	0.9809
2.233	0.9826
2.2344	0.9805
2.2358	0.9783
2.2372	0.9771
2.2386	0.9732
2.24	0.9676
2.2414	0.9584
2.2428	0.9508
2.2442	0.9451
2.2456	0.9413
2.247	0.9386
2.2484	0.9406
2.2498	0.9425
2.2512	0.9477
2.2526	0.9457
2.254	0.9455
2.2554	0.9434
2.2568	0.9411
2.2582	0.9357
2.2596	0.9275
2.261	0.9218
2.2624	0.9163
2.2638	0.909
2.2652	0.9015
2.2666	0.8989
2.268	0.8949
2.2694	0.9012
2.2708	0.9065
2.2722	0.9123
2.2736	0.9165
2.275	0.9214
2.2764	0.9237
2.2778	0.9192
2.2792	0.9159
2.2806	0.9136
2.282	0.9098
2.2834	0.9063
2.2848	0.9043
2.2862	0.9041
2.2876	0.9079
2.289	0.9149
2.2904	0.915
2.2918	0.914
2.2932	0.914
2.2946	0.9177
2.296	0.9162
2.2974	0.9158
2.2988	0.9155
2.3002	0.9166
2.3016	0.9187
2.303	0.9206
2.3044	0.9192
2.3058	0.9188
2.3072	0.9194
2.3086	0.9177
2.31	0.9172
2.3114	0.9153
2.3128	0.9188
2.3142	0.911
2.3156	0.9054
2.317	0.9076
2.3184	0.9041
2.3198	0.8981
2.3212	0.9001
2.3226	0.8965
2.324	0.8945
2.3254	0.8961
2.3268	0.9042
2.3282	0.9107
2.3296	0.9095
2.331	0.9052
2.3324	0.9005
2.3338	0.898
2.3352	0.8989
2.3366	0.9024
2.338	0.9076
2.3394	0.9125
2.3408	0.917
2.3422	0.9268
2.3436	0.9319
2.345	0.93
2.3464	0.9266
2.3478	0.9254
2.3492	0.9203
2.3506	0.9169
2.352	0.9188
2.3534	0.9208
2.3548	0.9196
2.3562	0.9194
2.3576	0.924
2.359	0.9257
2.3604	0.9254
2.3618	0.9229
2.3632	0.9153
2.3646	0.9058
2.366	0.9025
2.3674	0.9029
2.3688	0.9016
2.3702	0.899
2.3716	0.8989
2.373	0.9007
2.3744	0.9011
2.3758	0.8979
2.3772	0.8935
2.3786	0.8903
2.38	0.8875
2.3814	0.8883
2.3828	0.8941
2.3842	0.895
2.3856	0.8962
2.387	0.9
2.3884	0.9011
2.3898	0.9004
2.3912	0.8992
2.3926	0.8994
2.394	0.8966
2.3954	0.8929
2.3968	0.8936
2.3982	0.8953
2.3996	0.8948
2.401	0.8953
2.4024	0.8963
2.4038	0.8967
2.4052	0.9021
2.4066	0.9026
2.408	0.9003
2.4094	0.8989
2.4108	0.8954
2.4122	0.8938
2.4136	0.8914
2.415	0.8863
2.4164	0.8839
2.4178	0.8844
2.4192	0.8866
2.4206	0.8828
2.422	0.8797
2.4234	0.8824
2.4248	0.8836
2.4262	0.8825
2.4276	0.8843
2.429	0.8827
2.4304	0.8621
2.4318	0.8431
2.4332	0.8499
2.4346	0.8685
2.436	0.8859
2.4374	0.877
2.4388	0.8767
2.4402	0.8755
2.4416	0.8698
2.443	0.8676
2.4444	0.8706
2.4458	0.8767
2.4472	0.8822
2.4486	0.8851
2.45	0.8876
2.4514	0.8874
2.4528	0.8847
2.4542	0.8843
2.4556	0.882
2.457	0.8785
2.4584	0.8788
2.4598	0.8798
2.4612	0.8781
2.4626	0.8732
2.464	0.869
2.4654	0.8672
2.4668	0.8683
2.4682	0.8756
2.4696	0.8861
2.471	0.8937
2.4724	0.8983
2.4738	0.9022
2.4752	0.9033
2.4766	0.8995
2.478	0.8949
2.4794	0.8924
2.4808	0.8912
2.4822	0.8941
2.4836	0.8988
2.485	0.9007
2.4864	0.8979
2.4878	0.892
2.4892	0.8812
2.4906	0.8716
2.492	0.8676
2.4934	0.8676
2.4948	0.869
2.4962	0.8714
2.4976	0.8764
2.499	0.8797
2.5004	0.8801
2.5018	0.8772
2.5032	0.8736
2.5046	0.8668
2.506	0.8647
2.5074	0.8703
2.5088	0.8758
2.5102	0.8789
2.5116	0.8817
2.513	0.8844
2.5144	0.8865
2.5158	0.8845
2.5172	0.8789
2.5186	0.8729
2.52	0.8662
2.5214	0.8629
2.5228	0.8669
2.5242	0.8693
2.5256	0.8706
2.527	0.8723
2.5284	0.8782
2.5298	0.8842
2.5312	0.8832
2.5326	0.8809
2.534	0.878
2.5354	0.8777
2.5368	0.8796
2.5382	0.8816
2.5396	0.8807
2.541	0.8789
2.5424	0.8794
2.5438	0.8801
2.5452	0.8809
2.5466	0.8811
2.548	0.882
2.5494	0.881
2.5508	0.884
2.5522	0.8853
2.5536	0.8884
2.555	0.8916
2.5564	0.8927
2.5578	0.893
2.5592	0.8908
2.5606	0.887
2.562	0.882
2.5634	0.8772
2.5648	0.8761
2.5662	0.8784
2.5676	0.8819
2.569	0.887
2.5704	0.8883
2.5718	0.8893
2.5732	0.8915
2.5746	0.8896
2.576	0.8878
2.5774	0.8855
2.5788	0.8897
2.5802	0.8905
2.5816	0.8881
2.583	0.883
2.5844	0.8755
2.5858	0.8696
2.5872	0.8652
2.5886	0.8606
2.59	0.8599
2.5914	0.8647
2.5928	0.871
2.5942	0.8759
2.5956	0.8731
2.597	0.8733
2.5984	0.8755
2.5998	0.8733
2.6012	0.8676
2.6026	0.8592
2.604	0.8499
2.6054	0.8456
2.6068	0.8477
2.6082	0.8497
2.6096	0.8499
2.611	0.8544
2.6124	0.8651
2.6138	0.8732
2.6152	0.8745
2.6166	0.8766
2.618	0.8746
2.6194	0.8687
2.6208	0.8625
2.6222	0.8617
2.6236	0.8587
2.625	0.8562
2.6264	0.8561
2.6278	0.8585
2.6292	0.8578
2.6306	0.8567
2.632	0.8544
2.6334	0.8522
2.6348	0.8516
2.6362	0.8522
2.6376	0.8553
2.639	0.8561
2.6404	0.8589
2.6418	0.8623
2.6432	0.8667
2.6446	0.8654
2.646	0.8644
2.6474	0.8652
2.6488	0.8738
2.6502	0.8782
2.6516	0.8793
2.653	0.8775
2.6544	0.8743
2.6558	0.8693
2.6572	0.8666
2.6586	0.8665
2.66	0.8629
2.6614	0.8603
2.6628	0.8603
2.6642	0.8627
2.6656	0.864
2.667	0.8659
2.6684	0.8616
2.6698	0.8612
2.6712	0.8636
2.6726	0.8592
2.674	0.8564
2.6754	0.8522
2.6768	0.8462
2.6782	0.847
2.6796	0.8489
2.681	0.8401
2.6824	0.8379
2.6838	0.8566
2.6852	0.8686
2.6866	0.8763
2.688	0.8885
2.6894	0.893
2.6908	0.8941
2.6922	0.8945
2.6936	0.8929
2.695	0.8915
2.6964	0.8879
2.6978	0.8805
2.6992	0.8762
2.7006	0.8773
2.702	0.8783
2.7034	0.8775
2.7048	0.8807
2.7062	0.8886
2.7076	0.8918
2.709	0.8881
2.7104	0.8911
2.7118	0.8918
2.7132	0.8807
2.7146	0.8808
2.716	0.8796
2.7174	0.8725
2.7188	0.8662
2.7202	0.8647
2.7216	0.8644
2.723	0.8605
2.7244	0.8637
2.7258	0.8694
2.7272	0.8693
2.7286	0.866
2.73	0.8615
2.7314	0.8549
2.7328	0.8466
2.7342	0.8423
2.7356	0.8462
2.737	0.8457
2.7384	0.8477
2.7398	0.852
2.7412	0.8519
2.7426	0.8507
2.744	0.8532
2.7454	0.856
2.7468	0.8614
2.7482	0.8682
2.7496	0.8751
2.751	0.8778
2.7524	0.8764
2.7538	0.8765
2.7552	0.8737
2.7566	0.8683
2.758	0.8664
2.7594	0.8641
2.7608	0.8588
2.7622	0.8548
2.7636	0.8479
2.765	0.8442
2.7664	0.8419
2.7678	0.8406
2.7692	0.8355
2.7706	0.831
2.772	0.8278
2.7734	0.8251
2.7748	0.8234
2.7762	0.8216
2.7776	0.8222
2.779	0.8288
2.7804	0.8354
2.7818	0.8403
2.7832	0.8465
2.7846	0.8487
2.786	0.8532
2.7874	0.8593
2.7888	0.8607
2.7902	0.8571
2.7916	0.8607
2.793	0.8625
2.7944	0.8528
2.7958	0.8353
2.7972	0.8421
2.7986	0.8698
[truncated: 38 more rows]
