# Supplementary material for: Improvement of Peak Integration in Capillary Electrophoresis: Reference Data Set No. 1
Source: Electrophoresis. 2026 Mar 11;47(4):276–94. doi: 10.1002/elps.70077 (PMC13084974; doi:10.1002/elps.70077)
Supplement: Supplementary file 2 — Supporting File 2: elps70077‐sup‐0002‐RawElectropherograms.zip. [file ELPS-47--s002.zip › Raw Electropherograms/com2-type2-sam3-R.csv]

0	0
0.0014	-0.0561
0.0028	-0.0561
0.0042	-0.0561
0.0056	-0.0553
0.007	-0.0434
0.0084	0.0054
0.0098	0.0656
0.0112	0.1308
0.0126	0.1842
0.014	0.2351
0.0154	0.2814
0.0168	0.3166
0.0182	0.3431
0.0196	0.364
0.021	0.3852
0.0224	0.4032
0.0238	0.42
0.0252	0.4382
0.0266	0.456
0.028	0.4763
0.0294	0.4927
0.0308	0.5021
0.0322	0.5073
0.0336	0.5108
0.035	0.5197
0.0364	0.5297
0.0378	0.5355
0.0392	0.5423
0.0406	0.5472
0.042	0.5555
0.0434	0.5648
0.0448	0.5702
0.0462	0.5775
0.0476	0.584
0.049	0.5951
0.0504	0.6007
0.0518	0.5982
0.0532	0.5956
0.0546	0.5916
0.056	0.5909
0.0574	0.5908
0.0588	0.5908
0.0602	0.5953
0.0616	0.5989
0.063	0.6045
0.0644	0.6066
0.0658	0.6081
0.0672	0.6038
0.0686	0.6044
0.07	0.6081
0.0714	0.6124
0.0728	0.6147
0.0742	0.6182
0.0756	0.6216
0.077	0.6245
0.0784	0.6274
0.0798	0.6303
0.0812	0.6303
0.0826	0.6355
0.084	0.6418
0.0854	0.6448
0.0868	0.6461
0.0882	0.6465
0.0896	0.6486
0.091	0.6494
0.0924	0.6476
0.0938	0.6451
0.0952	0.641
0.0966	0.6398
0.098	0.6397
0.0994	0.6364
0.1008	0.6361
0.1022	0.6403
0.1036	0.6447
0.105	0.647
0.1064	0.6483
0.1078	0.6461
0.1092	0.641
0.1106	0.6396
0.112	0.6396
0.1134	0.6357
0.1148	0.6363
0.1162	0.6414
0.1176	0.6437
0.119	0.6444
0.1204	0.644
0.1218	0.6426
0.1232	0.6448
0.1246	0.6511
0.126	0.6516
0.1274	0.6509
0.1288	0.657
0.1302	0.6626
0.1316	0.6643
0.133	0.6665
0.1344	0.6634
0.1358	0.6633
0.1372	0.6614
0.1386	0.6595
0.14	0.6521
0.1414	0.644
0.1428	0.6379
0.1442	0.63
0.1456	0.6211
0.147	0.6141
0.1484	0.6082
0.1498	0.6046
0.1512	0.5981
0.1526	0.5872
0.154	0.5795
0.1554	0.5679
0.1568	0.5517
0.1582	0.5342
0.1596	0.52
0.161	0.5125
0.1624	0.4998
0.1638	0.4924
0.1652	0.5013
0.1666	0.4833
0.168	0.4671
0.1694	0.4504
0.1708	0.4505
0.1722	0.4396
0.1736	0.4261
0.175	0.4201
0.1764	0.4039
0.1778	0.3873
0.1792	0.3774
0.1806	0.3714
0.182	0.3687
0.1834	0.3669
0.1848	0.3633
0.1862	0.3683
0.1876	0.3535
0.189	0.3343
0.1904	0.3234
0.1918	0.3241
0.1932	0.3208
0.1946	0.3145
0.196	0.3146
0.1974	0.296
0.1988	0.4437
0.2002	0.6618
0.2016	0.7718
0.203	0.698
0.2044	0.6365
0.2058	0.6525
0.2072	0.6678
0.2086	0.6907
0.21	0.7004
0.2114	0.6858
0.2128	0.6742
0.2142	0.6899
0.2156	0.71
0.217	0.7203
0.2184	0.7112
0.2198	0.7154
0.2212	0.7139
0.2226	0.7118
0.224	0.7121
0.2254	0.7129
0.2268	0.7124
0.2282	0.7078
0.2296	0.6998
0.231	0.6951
0.2324	0.6914
0.2338	0.6922
0.2352	0.6924
0.2366	0.6953
0.238	0.6988
0.2394	0.6995
0.2408	0.7005
0.2422	0.7002
0.2436	0.6949
0.245	0.6941
0.2464	0.6947
0.2478	0.6961
0.2492	0.6959
0.2506	0.6942
0.252	0.6926
0.2534	0.6933
0.2548	0.696
0.2562	0.6992
0.2576	0.6961
0.259	0.6895
0.2604	0.6854
0.2618	0.6852
0.2632	0.6835
0.2646	0.6805
0.266	0.6818
0.2674	0.6846
0.2688	0.6873
0.2702	0.6901
0.2716	0.6876
0.273	0.684
0.2744	0.6848
0.2758	0.6873
0.2772	0.689
0.2786	0.6891
0.28	0.6926
0.2814	0.6962
0.2828	0.6972
0.2842	0.6991
0.2856	0.6973
0.287	0.6991
0.2884	0.7046
0.2898	0.706
0.2912	0.7084
0.2926	0.7089
0.294	0.7053
0.2954	0.7019
0.2968	0.7015
0.2982	0.7021
0.2996	0.7012
0.301	0.6999
0.3024	0.6994
0.3038	0.697
0.3052	0.6966
0.3066	0.6913
0.308	0.6801
0.3094	0.6726
0.3108	0.6711
0.3122	0.676
0.3136	0.6837
0.315	0.6917
0.3164	0.6973
0.3178	0.6985
0.3192	0.6993
0.3206	0.698
0.322	0.689
0.3234	0.6809
0.3248	0.6808
0.3262	0.6859
0.3276	0.6934
0.329	0.6998
0.3304	0.7026
0.3318	0.7025
0.3332	0.7004
0.3346	0.6982
0.336	0.6926
0.3374	0.6871
0.3388	0.6916
0.3402	0.6973
0.3416	0.6978
0.343	0.6986
0.3444	0.7008
0.3458	0.7038
0.3472	0.7039
0.3486	0.7013
0.35	0.6987
0.3514	0.7
0.3528	0.7056
0.3542	0.711
0.3556	0.7158
0.357	0.7199
0.3584	0.7204
0.3598	0.7228
0.3612	0.7262
0.3626	0.7246
0.364	0.7242
0.3654	0.7242
0.3668	0.7256
0.3682	0.7282
0.3696	0.7367
0.371	0.7399
0.3724	0.739
0.3738	0.7432
0.3752	0.7468
0.3766	0.7489
0.378	0.7487
0.3794	0.7423
0.3808	0.7361
0.3822	0.7343
0.3836	0.7347
0.385	0.7346
0.3864	0.7347
0.3878	0.7371
0.3892	0.7407
0.3906	0.7468
0.392	0.7511
0.3934	0.7475
0.3948	0.7458
0.3962	0.7433
0.3976	0.7386
0.399	0.7369
0.4004	0.7377
0.4018	0.7357
0.4032	0.7336
0.4046	0.7324
0.406	0.7343
0.4074	0.7325
0.4088	0.7341
0.4102	0.7318
0.4116	0.7308
0.413	0.7344
0.4144	0.7372
0.4158	0.7413
0.4172	0.7413
0.4186	0.7373
0.42	0.7381
0.4214	0.7422
0.4228	0.7443
0.4242	0.7443
0.4256	0.7452
0.427	0.7446
0.4284	0.7425
0.4298	0.7407
0.4312	0.7356
0.4326	0.7267
0.434	0.7244
0.4354	0.7262
0.4368	0.7249
0.4382	0.7245
0.4396	0.7259
0.441	0.7272
0.4424	0.7245
0.4438	0.7181
0.4452	0.7162
0.4466	0.7109
0.448	0.7042
0.4494	0.7178
0.4508	0.7412
0.4522	0.7441
0.4536	0.7208
0.455	0.7201
0.4564	0.7029
0.4578	0.4654
0.4592	-0.18
0.4606	-1.0673
0.462	-1.7365
0.4634	-2.0075
0.4648	-2.0549
0.4662	-2.0825
0.4676	-2.0887
0.469	-2.0859
0.4704	-2.0723
0.4718	-2.0759
0.4732	-2.0669
0.4746	-2.0715
0.476	-2.0791
0.4774	-2.0835
0.4788	-2.0859
0.4802	-2.0834
0.4816	-2.0863
0.483	-2.0823
0.4844	-2.0773
0.4858	-2.076
0.4872	-2.0789
0.4886	-2.0833
0.49	-2.0881
0.4914	-2.0903
0.4928	-2.0902
0.4942	-2.0904
0.4956	-2.0912
0.497	-2.09
0.4984	-2.0922
0.4998	-2.0939
0.5012	-2.0928
0.5026	-2.0903
0.504	-2.0812
0.5054	-2.0625
0.5068	-2.0323
0.5082	-1.9897
0.5096	-1.9362
0.511	-1.8735
0.5124	-1.8039
0.5138	-1.7297
0.5152	-1.6562
0.5166	-1.5862
0.518	-1.5122
0.5194	-1.4355
0.5208	-1.3585
0.5222	-1.2774
0.5236	-1.1985
0.525	-1.1186
0.5264	-1.0375
0.5278	-0.9568
0.5292	-0.881
0.5306	-0.8027
0.532	-0.7209
0.5334	-0.635
0.5348	-0.5499
0.5362	-0.4625
0.5376	-0.3747
0.539	-0.2864
0.5404	-0.1989
0.5418	-0.1063
0.5432	-0.0107
0.5446	0.0834
0.546	0.1785
0.5474	0.2732
0.5488	0.367
0.5502	0.4632
0.5516	0.5607
0.553	0.6572
0.5544	0.7548
0.5558	0.8583
0.5572	0.9633
0.5586	1.0644
0.56	1.1645
0.5614	1.2645
0.5628	1.3655
0.5642	1.4695
0.5656	1.5707
0.567	1.6689
0.5684	1.767
0.5698	1.8639
0.5712	1.9617
0.5726	2.0561
0.574	2.1464
0.5754	2.2307
0.5768	2.317
0.5782	2.3945
0.5796	2.4546
0.581	2.5034
0.5824	2.541
0.5838	2.5661
0.5852	2.5823
0.5866	2.5891
0.588	2.5905
0.5894	2.5851
0.5908	2.585
0.5922	2.5872
0.5936	2.5843
0.595	2.5837
0.5964	2.5848
0.5978	2.5925
0.5992	2.5963
0.6006	2.5968
0.602	2.5993
0.6034	2.5956
0.6048	2.593
0.6062	2.5925
0.6076	2.5939
0.609	2.5986
0.6104	2.6103
0.6118	2.6305
0.6132	2.6547
0.6146	2.6809
0.616	2.7154
0.6174	2.7525
0.6188	2.7852
0.6202	2.8122
0.6216	2.8331
0.623	2.8488
0.6244	2.8591
0.6258	2.8686
0.6272	2.8784
0.6286	2.8904
0.63	2.9143
0.6314	2.946
0.6328	2.9729
0.6342	2.9718
0.6356	2.9784
0.637	3.0241
0.6384	3.0874
0.6398	3.1497
0.6412	3.1978
0.6426	3.1957
0.644	3.0125
0.6454	2.5539
0.6468	1.8704
0.6482	1.2421
0.6496	0.8893
0.651	0.8046
0.6524	0.8162
0.6538	0.8259
0.6552	0.8376
0.6566	0.8496
0.658	0.8601
0.6594	0.8594
0.6608	0.8592
0.6622	0.8585
0.6636	0.8512
0.665	0.8476
0.6664	0.8448
0.6678	0.8426
0.6692	0.8428
0.6706	0.8448
0.672	0.8479
0.6734	0.8493
0.6748	0.8484
0.6762	0.8462
0.6776	0.8422
0.679	0.8411
0.6804	0.8432
0.6818	0.8458
0.6832	0.8494
0.6846	0.8518
0.686	0.8541
0.6874	0.8539
0.6888	0.8508
0.6902	0.8496
0.6916	0.8464
0.693	0.8431
0.6944	0.8432
0.6958	0.8499
0.6972	0.8576
0.6986	0.8602
0.7	0.8611
0.7014	0.8643
0.7028	0.8654
0.7042	0.8658
0.7056	0.8607
0.707	0.8518
0.7084	0.8474
0.7098	0.8475
0.7112	0.8456
0.7126	0.8408
0.714	0.8351
0.7154	0.8344
0.7168	0.8362
0.7182	0.84
0.7196	0.8416
0.721	0.8389
0.7224	0.8369
0.7238	0.8342
0.7252	0.832
0.7266	0.8309
0.728	0.8321
0.7294	0.8344
0.7308	0.8387
0.7322	0.8452
0.7336	0.849
0.735	0.8482
0.7364	0.8461
0.7378	0.8424
0.7392	0.8393
0.7406	0.8379
0.742	0.8351
0.7434	0.831
0.7448	0.8277
0.7462	0.8288
0.7476	0.8277
0.749	0.8257
0.7504	0.8286
0.7518	0.8322
0.7532	0.8342
0.7546	0.8382
0.756	0.8386
0.7574	0.8337
0.7588	0.8276
0.7602	0.8213
0.7616	0.8105
0.763	0.8071
0.7644	0.8093
0.7658	0.8186
0.7672	0.8266
0.7686	0.8398
0.77	0.8557
0.7714	0.8665
0.7728	0.8711
0.7742	0.8776
0.7756	0.8924
0.777	0.9036
0.7784	0.9109
0.7798	0.9283
0.7812	0.9457
0.7826	0.957
0.784	0.9714
0.7854	0.9948
0.7868	1.015
0.7882	1.0253
0.7896	1.0302
0.791	1.0424
0.7924	1.068
0.7938	1.0819
0.7952	1.0914
0.7966	1.1086
0.798	1.1236
0.7994	1.1367
0.8008	1.1514
0.8022	1.1706
0.8036	1.1901
0.805	1.2071
0.8064	1.2237
0.8078	1.2416
0.8092	1.2597
0.8106	1.2577
0.812	1.269
0.8134	1.301
0.8148	1.3103
0.8162	1.2583
0.8176	1.155
0.819	1.0344
0.8204	0.9246
0.8218	0.8542
0.8232	0.8346
0.8246	0.8236
0.826	0.8128
0.8274	0.8044
0.8288	0.804
0.8302	0.8008
0.8316	0.7958
0.833	0.7919
0.8344	0.7881
0.8358	0.7852
0.8372	0.7809
0.8386	0.7799
0.84	0.7786
0.8414	0.7783
0.8428	0.7789
0.8442	0.7781
0.8456	0.78
0.847	0.7812
0.8484	0.78
0.8498	0.782
0.8512	0.7822
0.8526	0.7792
0.854	0.7779
0.8554	0.7785
0.8568	0.7802
0.8582	0.7792
0.8596	0.778
0.861	0.7782
0.8624	0.7755
0.8638	0.7757
0.8652	0.7746
0.8666	0.7681
0.868	0.766
0.8694	0.7734
0.8708	0.7796
0.8722	0.7811
0.8736	0.7829
0.875	0.7844
0.8764	0.7837
0.8778	0.7814
0.8792	0.7786
0.8806	0.7706
0.882	0.7686
0.8834	0.7732
0.8848	0.7742
0.8862	0.7763
0.8876	0.7809
0.889	0.7843
0.8904	0.7906
0.8918	0.7958
0.8932	0.7985
0.8946	0.8007
0.896	0.8053
0.8974	0.8079
0.8988	0.8057
0.9002	0.8067
0.9016	0.8068
0.903	0.8039
0.9044	0.8055
0.9058	0.8106
0.9072	0.8162
0.9086	0.8281
0.91	0.8429
0.9114	0.858
0.9128	0.8744
0.9142	0.8927
0.9156	0.9094
0.917	0.9166
0.9184	0.9169
0.9198	0.9149
0.9212	0.9054
0.9226	0.8871
0.924	0.8642
0.9254	0.8447
0.9268	0.8308
0.9282	0.8224
0.9296	0.82
0.931	0.8195
0.9324	0.8186
0.9338	0.8226
0.9352	0.8273
0.9366	0.8286
0.938	0.8249
0.9394	0.826
0.9408	0.8308
0.9422	0.8325
0.9436	0.8318
0.945	0.8267
0.9464	0.8225
0.9478	0.823
0.9492	0.8246
0.9506	0.8273
0.952	0.8272
0.9534	0.831
0.9548	0.8365
0.9562	0.8363
0.9576	0.8336
0.959	0.8317
0.9604	0.832
0.9618	0.8361
0.9632	0.8417
0.9646	0.8462
0.966	0.851
0.9674	0.8537
0.9688	0.8602
0.9702	0.874
0.9716	0.8937
0.973	0.9402
0.9744	1.0449
0.9758	1.2481
0.9772	1.6006
0.9786	2.1458
0.98	2.9062
0.9814	3.8535
0.9828	4.9313
0.9842	6.0843
0.9856	7.2579
0.987	8.4306
0.9884	9.5966
0.9898	10.7238
0.9912	11.82
0.9926	12.8847
0.994	13.9272
0.9954	14.9256
0.9968	15.8855
0.9982	16.7391
0.9996	17.185
1.001	16.706
1.0024	14.9933
1.0038	12.2543
1.0052	8.9609
1.0066	5.6771
1.008	3.187
1.0094	1.9341
1.0108	1.624
1.0122	1.6108
1.0136	1.5816
1.015	1.4917
1.0164	1.3549
1.0178	1.2035
1.0192	1.0575
1.0206	0.9545
1.022	0.9012
1.0234	0.8779
1.0248	0.8583
1.0262	0.8428
1.0276	0.839
1.029	0.8355
1.0304	0.8324
1.0318	0.8327
1.0332	0.8331
1.0346	0.8333
1.036	0.8297
1.0374	0.8245
1.0388	0.8218
1.0402	0.8212
1.0416	0.8255
1.043	0.8262
1.0444	0.8254
1.0458	0.8291
1.0472	0.8312
1.0486	0.828
1.05	0.8254
1.0514	0.8231
1.0528	0.8257
1.0542	0.8277
1.0556	0.8293
1.057	0.8297
1.0584	0.8339
1.0598	0.8367
1.0612	0.8396
1.0626	0.8357
1.064	0.8345
1.0654	0.8325
1.0668	0.8294
1.0682	0.8307
1.0696	0.8301
1.071	0.8317
1.0724	0.8358
1.0738	0.8338
1.0752	0.8359
1.0766	0.8363
1.078	0.8312
1.0794	0.8299
1.0808	0.8289
1.0822	0.8318
1.0836	0.8337
1.085	0.8394
1.0864	0.8441
1.0878	0.8449
1.0892	0.8491
1.0906	0.8535
1.092	0.8543
1.0934	0.8573
1.0948	0.8578
1.0962	0.8527
1.0976	0.8486
1.099	0.8454
1.1004	0.844
1.1018	0.8409
1.1032	0.8421
1.1046	0.8439
1.106	0.8442
1.1074	0.8453
1.1088	0.8456
1.1102	0.8475
1.1116	0.8528
1.113	0.8545
1.1144	0.8559
1.1158	0.8577
1.1172	0.8591
1.1186	0.8548
1.12	0.8457
1.1214	0.8389
1.1228	0.8319
1.1242	0.823
1.1256	0.8202
1.127	0.8152
1.1284	0.8165
1.1298	0.8259
1.1312	0.8345
1.1326	0.8448
1.134	0.8599
1.1354	0.8687
1.1368	0.866
1.1382	0.8608
1.1396	0.8645
1.141	0.8688
1.1424	0.8761
1.1438	0.8889
1.1452	0.9013
1.1466	0.9111
1.148	0.9163
1.1494	0.9118
1.1508	0.8978
1.1522	0.8841
1.1536	0.8755
1.155	0.867
1.1564	0.8612
1.1578	0.862
1.1592	0.8641
1.1606	0.8629
1.162	0.8548
1.1634	0.8479
1.1648	0.8378
1.1662	0.8196
1.1676	0.8242
1.169	0.8389
1.1704	0.8396
1.1718	0.8411
1.1732	0.8418
1.1746	0.842
1.176	0.8366
1.1774	0.8343
1.1788	0.8366
1.1802	0.8337
1.1816	0.8366
1.183	0.8417
1.1844	0.8491
1.1858	0.8546
1.1872	0.8533
1.1886	0.8533
1.19	0.8503
1.1914	0.8465
1.1928	0.8461
1.1942	0.8422
1.1956	0.8402
1.197	0.8436
1.1984	0.848
1.1998	0.8469
1.2012	0.8394
1.2026	0.834
1.204	0.8305
1.2054	0.8263
1.2068	0.8243
1.2082	0.8223
1.2096	0.8224
1.211	0.827
1.2124	0.8307
1.2138	0.8324
1.2152	0.8351
1.2166	0.8382
1.218	0.8376
1.2194	0.836
1.2208	0.8374
1.2222	0.8402
1.2236	0.8435
1.225	0.8445
1.2264	0.8433
1.2278	0.8437
1.2292	0.845
1.2306	0.8425
1.232	0.8388
1.2334	0.835
1.2348	0.8341
1.2362	0.8371
1.2376	0.8377
1.239	0.8366
1.2404	0.8343
1.2418	0.8334
1.2432	0.8295
1.2446	0.8259
1.246	0.8272
1.2474	0.8284
1.2488	0.8263
1.2502	0.828
1.2516	0.833
1.253	0.8383
1.2544	0.8406
1.2558	0.8397
1.2572	0.8392
1.2586	0.8421
1.26	0.8458
1.2614	0.8493
1.2628	0.8496
1.2642	0.8472
1.2656	0.8472
1.267	0.8461
1.2684	0.8387
1.2698	0.832
1.2712	0.8315
1.2726	0.8311
1.274	0.8298
1.2754	0.8314
1.2768	0.8331
1.2782	0.8347
1.2796	0.8368
1.281	0.8379
1.2824	0.8388
1.2838	0.8405
1.2852	0.8465
1.2866	0.8539
1.288	0.858
1.2894	0.862
1.2908	0.8614
1.2922	0.858
1.2936	0.8538
1.295	0.8511
1.2964	0.8457
1.2978	0.8412
1.2992	0.8373
1.3006	0.8413
1.302	0.8432
1.3034	0.8408
1.3048	0.8395
1.3062	0.8374
1.3076	0.8367
1.309	0.8385
1.3104	0.8388
1.3118	0.8377
1.3132	0.838
1.3146	0.8411
1.316	0.8472
1.3174	0.8518
1.3188	0.8581
1.3202	0.865
1.3216	0.8688
1.323	0.8699
1.3244	0.8727
1.3258	0.8739
1.3272	0.8708
1.3286	0.8653
1.33	0.8619
1.3314	0.8593
1.3328	0.8543
1.3342	0.8536
1.3356	0.8524
1.337	0.8481
1.3384	0.8473
1.3398	0.8515
1.3412	0.8561
1.3426	0.8562
1.344	0.8563
1.3454	0.8565
1.3468	0.854
1.3482	0.8559
1.3496	0.8519
1.351	0.8466
1.3524	0.8416
1.3538	0.843
1.3552	0.8441
1.3566	0.8433
1.358	0.8443
1.3594	0.8465
1.3608	0.8469
1.3622	0.8524
1.3636	0.8521
1.365	0.8522
1.3664	0.8535
1.3678	0.8548
1.3692	0.8517
1.3706	0.8513
1.372	0.8528
1.3734	0.8515
1.3748	0.8489
1.3762	0.8514
1.3776	0.8506
1.379	0.8475
1.3804	0.8497
1.3818	0.853
1.3832	0.8555
1.3846	0.8581
1.386	0.8573
1.3874	0.852
1.3888	0.8479
1.3902	0.8468
1.3916	0.8445
1.393	0.8432
1.3944	0.8467
1.3958	0.8517
1.3972	0.8561
1.3986	0.863
1.4	0.8638
1.4014	0.8661
1.4028	0.867
1.4042	0.8667
1.4056	0.8635
1.407	0.8613
1.4084	0.856
1.4098	0.8524
1.4112	0.8509
1.4126	0.8596
1.414	0.8646
1.4154	0.873
1.4168	0.8804
1.4182	0.885
1.4196	0.8815
1.421	0.8773
1.4224	0.8672
1.4238	0.8615
1.4252	0.8557
1.4266	0.8548
1.428	0.8534
1.4294	0.8562
1.4308	0.8617
1.4322	0.8627
1.4336	0.8602
1.435	0.8594
1.4364	0.8541
1.4378	0.8512
1.4392	0.8514
1.4406	0.8556
1.442	0.8604
1.4434	0.8647
1.4448	0.8709
1.4462	0.8731
1.4476	0.8685
1.449	0.8615
1.4504	0.854
1.4518	0.848
1.4532	0.8455
1.4546	0.847
1.456	0.8507
1.4574	0.8518
1.4588	0.8578
1.4602	0.8617
1.4616	0.8581
1.463	0.8549
1.4644	0.8587
1.4658	0.8631
1.4672	0.864
1.4686	0.8702
1.47	0.874
1.4714	0.8774
1.4728	0.8727
1.4742	0.8512
1.4756	0.8281
1.477	0.8486
1.4784	0.8809
1.4798	0.8856
1.4812	0.8601
1.4826	0.8645
1.484	0.8688
1.4854	0.876
1.4868	0.8811
1.4882	0.8821
1.4896	0.8825
1.491	0.881
1.4924	0.8782
1.4938	0.8745
1.4952	0.8742
1.4966	0.8736
1.498	0.8716
1.4994	0.8685
1.5008	0.8644
1.5022	0.86
1.5036	0.8542
1.505	0.8477
1.5064	0.8421
1.5078	0.8419
1.5092	0.8477
1.5106	0.8533
1.512	0.859
1.5134	0.8617
1.5148	0.8608
1.5162	0.8586
1.5176	0.8542
1.519	0.848
1.5204	0.8472
1.5218	0.848
1.5232	0.8551
1.5246	0.86
1.526	0.8657
1.5274	0.8741
1.5288	0.8764
1.5302	0.8748
1.5316	0.8679
1.533	0.8652
1.5344	0.8524
1.5358	0.8518
1.5372	0.8488
1.5386	0.8598
1.54	0.8651
1.5414	0.8542
1.5428	0.8482
1.5442	0.8343
1.5456	0.8395
1.547	0.8457
1.5484	0.8515
1.5498	0.8562
1.5512	0.8611
1.5526	0.8617
1.554	0.8591
1.5554	0.8579
1.5568	0.8595
1.5582	0.86
1.5596	0.8608
1.561	0.8656
1.5624	0.8737
1.5638	0.8776
1.5652	0.8746
1.5666	0.8711
1.568	0.8666
1.5694	0.8579
1.5708	0.8491
1.5722	0.8431
1.5736	0.843
1.575	0.8464
1.5764	0.8528
1.5778	0.8571
1.5792	0.8589
1.5806	0.859
1.582	0.862
1.5834	0.8596
1.5848	0.857
1.5862	0.8561
1.5876	0.8546
1.589	0.8489
1.5904	0.8463
1.5918	0.849
1.5932	0.8547
1.5946	0.8567
1.596	0.858
1.5974	0.859
1.5988	0.8569
1.6002	0.8586
1.6016	0.8602
1.603	0.8612
1.6044	0.8672
1.6058	0.8746
1.6072	0.8774
1.6086	0.8793
1.61	0.8809
1.6114	0.8832
1.6128	0.882
1.6142	0.8824
1.6156	0.8873
1.617	0.8922
1.6184	0.8976
1.6198	0.8973
1.6212	0.8931
1.6226	0.8909
1.624	0.8898
1.6254	0.8902
1.6268	0.8896
1.6282	0.892
1.6296	0.904
1.631	0.918
1.6324	0.9344
1.6338	0.9602
1.6352	0.9907
1.6366	1.0317
1.638	1.0771
1.6394	1.1362
1.6408	1.2031
1.6422	1.2729
1.6436	1.3644
1.645	1.4549
1.6464	1.5646
1.6478	1.6561
1.6492	1.7673
1.6506	1.9253
1.652	2.1467
1.6534	2.4209
1.6548	2.7593
1.6562	3.1946
1.6576	3.7452
1.659	4.4317
1.6604	5.2439
1.6618	6.1826
1.6632	7.1923
1.6646	8.2253
1.666	9.2271
1.6674	10.1432
1.6688	10.9271
1.6702	11.5206
1.6716	11.8797
1.673	11.979
1.6744	11.8152
1.6758	11.4022
1.6772	10.7763
1.6786	10.0007
1.68	9.1159
1.6814	8.1519
1.6828	7.1611
1.6842	6.1891
1.6856	5.2668
1.687	4.4293
1.6884	3.6992
1.6898	3.08
1.6912	2.5789
1.6926	2.1888
1.694	1.8968
1.6954	1.6823
1.6968	1.5406
1.6982	1.4548
1.6996	1.4031
1.701	1.3814
1.7024	1.3765
1.7038	1.376
1.7052	1.3783
1.7066	1.3734
1.708	1.3567
1.7094	1.3367
1.7108	1.3129
1.7122	1.2813
1.7136	1.25
1.715	1.2145
1.7164	1.1767
1.7178	1.1326
1.7192	1.0944
1.7206	1.0625
1.722	1.033
1.7234	1.0133
1.7248	0.998
1.7262	0.9857
1.7276	0.9829
1.729	0.9834
1.7304	0.9873
1.7318	0.993
1.7332	1.0077
1.7346	1.0313
1.736	1.0608
1.7374	1.095
1.7388	1.1362
1.7402	1.1846
1.7416	1.2399
1.743	1.3026
1.7444	1.3715
1.7458	1.4447
1.7472	1.5177
1.7486	1.5864
1.75	1.647
1.7514	1.6967
1.7528	1.731
1.7542	1.7555
1.7556	1.7638
1.757	1.7527
1.7584	1.7249
1.7598	1.6836
1.7612	1.6304
1.7626	1.5684
1.764	1.5015
1.7654	1.4344
1.7668	1.3643
1.7682	1.2982
1.7696	1.2361
1.771	1.1767
1.7724	1.1255
1.7738	1.0793
1.7752	1.0397
1.7766	1.005
1.778	0.972
1.7794	0.9476
1.7808	0.9289
1.7822	0.9105
1.7836	0.8977
1.785	0.8894
1.7864	0.8842
1.7878	0.8808
1.7892	0.8815
1.7906	0.8786
1.792	0.8734
1.7934	0.8737
1.7948	0.8782
1.7962	0.877
1.7976	0.8734
1.799	0.8731
1.8004	0.8726
1.8018	0.8714
1.8032	0.8707
1.8046	0.8685
1.806	0.8648
1.8074	0.8611
1.8088	0.8604
1.8102	0.8599
1.8116	0.8563
1.813	0.8585
1.8144	0.8652
1.8158	0.8737
1.8172	0.8794
1.8186	0.8827
1.82	0.8904
1.8214	0.8946
1.8228	0.9045
1.8242	0.9224
1.8256	0.9449
1.827	0.9726
1.8284	1.0038
1.8298	1.0422
1.8312	1.0814
1.8326	1.1256
1.834	1.1774
1.8354	1.2253
1.8368	1.2768
1.8382	1.3244
1.8396	1.3679
1.841	1.4059
1.8424	1.4304
1.8438	1.4406
1.8452	1.4439
1.8466	1.4333
1.848	1.4129
1.8494	1.3817
1.8508	1.346
1.8522	1.2999
1.8536	1.2503
1.855	1.2075
1.8564	1.1654
1.8578	1.121
1.8592	1.0827
1.8606	1.0488
1.862	1.0186
1.8634	0.998
1.8648	0.9816
1.8662	0.9655
1.8676	0.9483
1.869	0.9378
1.8704	0.9272
1.8718	0.9155
1.8732	0.9037
1.8746	0.8958
1.876	0.8847
1.8774	0.8748
1.8788	0.8663
1.8802	0.8594
1.8816	0.8538
1.883	0.8532
1.8844	0.8512
1.8858	0.8547
1.8872	0.8559
1.8886	0.8574
1.89	0.8611
1.8914	0.8611
1.8928	0.8591
1.8942	0.8569
1.8956	0.8563
1.897	0.8559
1.8984	0.8568
1.8998	0.8596
1.9012	0.856
1.9026	0.8505
1.904	0.8546
1.9054	0.8545
1.9068	0.8495
1.9082	0.848
1.9096	0.8518
1.911	0.8546
1.9124	0.8574
1.9138	0.8589
1.9152	0.8558
1.9166	0.8529
1.918	0.8545
1.9194	0.8567
1.9208	0.8587
1.9222	0.865
1.9236	0.8723
1.925	0.8756
1.9264	0.8757
1.9278	0.8753
1.9292	0.8717
1.9306	0.8687
1.932	0.8672
1.9334	0.8661
1.9348	0.8686
1.9362	0.8717
1.9376	0.8673
1.939	0.8668
1.9404	0.8692
1.9418	0.8701
1.9432	0.8671
1.9446	0.863
1.946	0.8602
1.9474	0.8584
1.9488	0.8588
1.9502	0.8588
1.9516	0.8547
1.953	0.8555
1.9544	0.8582
1.9558	0.8597
1.9572	0.8567
1.9586	0.8521
1.96	0.8478
1.9614	0.8461
1.9628	0.8451
1.9642	0.846
1.9656	0.8507
1.967	0.8531
1.9684	0.8517
1.9698	0.8492
1.9712	0.8442
1.9726	0.8384
1.974	0.8337
1.9754	0.8316
1.9768	0.833
1.9782	0.836
1.9796	0.839
1.981	0.8414
1.9824	0.8435
1.9838	0.8455
1.9852	0.8478
1.9866	0.8511
1.988	0.8518
1.9894	0.85
1.9908	0.8518
1.9922	0.8498
1.9936	0.8469
1.995	0.8496
1.9964	0.8553
1.9978	0.8581
1.9992	0.8622
2.0006	0.8638
2.002	0.8635
2.0034	0.8608
2.0048	0.8647
2.0062	0.8678
2.0076	0.8701
2.009	0.8766
2.0104	0.8773
2.0118	0.8731
2.0132	0.8683
2.0146	0.8611
2.016	0.8554
2.0174	0.8522
2.0188	0.8523
2.0202	0.8584
2.0216	0.8622
2.023	0.8685
2.0244	0.8702
2.0258	0.8682
2.0272	0.8674
2.0286	0.8664
2.03	0.8657
2.0314	0.8632
2.0328	0.8602
2.0342	0.8581
2.0356	0.8564
2.037	0.8559
2.0384	0.8536
2.0398	0.8529
2.0412	0.857
2.0426	0.8619
2.044	0.8691
2.0454	0.8734
2.0468	0.874
2.0482	0.8741
2.0496	0.8667
2.051	0.8606
2.0524	0.8546
2.0538	0.8518
2.0552	0.8518
2.0566	0.8583
2.058	0.8697
2.0594	0.8796
2.0608	0.8864
2.0622	0.8909
2.0636	0.8836
2.065	0.8761
2.0664	0.8701
2.0678	0.8694
2.0692	0.8659
2.0706	0.8664
2.072	0.867
2.0734	0.8677
2.0748	0.8655
2.0762	0.8587
2.0776	0.8653
2.079	0.8781
2.0804	0.8739
2.0818	0.8754
2.0832	0.8781
2.0846	0.8768
2.086	0.8755
2.0874	0.8723
2.0888	0.8736
2.0902	0.8698
2.0916	0.8601
2.093	0.8554
2.0944	0.8547
2.0958	0.8544
2.0972	0.853
2.0986	0.8498
2.1	0.8486
2.1014	0.8507
2.1028	0.8533
2.1042	0.8573
2.1056	0.8615
2.107	0.8672
2.1084	0.8695
2.1098	0.8735
2.1112	0.8732
2.1126	0.8758
2.114	0.8819
2.1154	0.8899
2.1168	0.8934
2.1182	0.8995
2.1196	0.9097
2.121	0.9119
2.1224	0.9084
2.1238	0.9044
2.1252	0.8978
2.1266	0.8936
2.128	0.8926
2.1294	0.89
2.1308	0.888
2.1322	0.8872
2.1336	0.8885
2.135	0.8898
2.1364	0.8949
2.1378	0.8948
2.1392	0.8957
2.1406	0.8927
2.142	0.8926
2.1434	0.8929
2.1448	0.8915
2.1462	0.8883
2.1476	0.888
2.149	0.8922
2.1504	0.898
2.1518	0.8988
2.1532	0.8997
2.1546	0.9052
2.156	0.9117
2.1574	0.9182
2.1588	0.9215
2.1602	0.9221
2.1616	0.922
2.163	0.9224
2.1644	0.9238
2.1658	0.9265
2.1672	0.9331
2.1686	0.9423
2.17	0.9492
2.1714	0.9504
2.1728	0.9531
2.1742	0.9535
2.1756	0.9556
2.177	0.9562
2.1784	0.9623
2.1798	0.966
2.1812	0.9715
2.1826	0.9727
2.184	0.9739
2.1854	0.9699
2.1868	0.9696
2.1882	0.9668
2.1896	0.9671
2.191	0.9661
2.1924	0.9684
2.1938	0.9662
2.1952	0.9643
2.1966	0.9637
2.198	0.9631
2.1994	0.9633
2.2008	0.9588
2.2022	0.9512
2.2036	0.9473
2.205	0.9454
2.2064	0.9423
2.2078	0.939
2.2092	0.9389
2.2106	0.9405
2.212	0.9443
2.2134	0.9511
2.2148	0.9548
2.2162	0.9556
2.2176	0.9599
2.219	0.9637
2.2204	0.9651
2.2218	0.9701
2.2232	0.9718
2.2246	0.9699
2.226	0.9735
2.2274	0.9774
2.2288	0.9735
2.2302	0.9779
2.2316	0.9856
2.233	0.9783
2.2344	0.9612
2.2358	0.9621
2.2372	0.9665
2.2386	0.949
2.24	0.9337
2.2414	0.9301
2.2428	0.9323
2.2442	0.9281
2.2456	0.9252
2.247	0.9265
2.2484	0.9241
2.2498	0.924
2.2512	0.9248
2.2526	0.9259
2.254	0.9286
2.2554	0.9309
2.2568	0.9309
2.2582	0.9272
2.2596	0.9248
2.261	0.9243
2.2624	0.9223
2.2638	0.9211
2.2652	0.9184
2.2666	0.9168
2.268	0.917
2.2694	0.9161
2.2708	0.9137
2.2722	0.9112
2.2736	0.9066
2.275	0.9018
2.2764	0.8953
2.2778	0.8864
2.2792	0.8846
2.2806	0.88
2.282	0.8831
2.2834	0.8985
2.2848	0.9037
2.2862	0.9094
2.2876	0.8905
2.289	0.8816
2.2904	0.8774
2.2918	0.8784
2.2932	0.877
2.2946	0.8789
2.296	0.8865
2.2974	0.8926
2.2988	0.8934
2.3002	0.8938
2.3016	0.893
2.303	0.8889
2.3044	0.8805
2.3058	0.8819
2.3072	0.8864
2.3086	0.8852
2.31	0.8835
2.3114	0.8842
2.3128	0.8765
2.3142	0.8684
2.3156	0.8672
2.317	0.8676
2.3184	0.869
2.3198	0.8678
2.3212	0.868
2.3226	0.8716
2.324	0.8768
2.3254	0.88
2.3268	0.8782
2.3282	0.875
2.3296	0.8748
2.331	0.8758
2.3324	0.8734
2.3338	0.8693
2.3352	0.868
2.3366	0.8698
2.338	0.8732
2.3394	0.8752
2.3408	0.8749
2.3422	0.8743
2.3436	0.8792
2.345	0.8835
2.3464	0.8857
2.3478	0.8867
2.3492	0.8858
2.3506	0.886
2.352	0.8844
2.3534	0.8776
2.3548	0.8712
2.3562	0.8697
2.3576	0.8726
2.359	0.8781
2.3604	0.8794
2.3618	0.8822
2.3632	0.8787
2.3646	0.8749
2.366	0.8691
2.3674	0.8644
2.3688	0.8583
2.3702	0.8566
2.3716	0.8622
2.373	0.859
2.3744	0.8496
2.3758	0.8428
2.3772	0.8602
2.3786	0.8657
2.38	0.8706
2.3814	0.859
2.3828	0.8504
2.3842	0.8567
2.3856	0.8457
2.387	0.8443
2.3884	0.8595
2.3898	0.873
2.3912	0.876
2.3926	0.8742
2.394	0.8828
2.3954	0.8794
2.3968	0.8709
2.3982	0.8683
2.3996	0.8628
2.401	0.8643
2.4024	0.8635
2.4038	0.8609
2.4052	0.8615
2.4066	0.8614
2.408	0.8647
2.4094	0.8635
2.4108	0.8615
2.4122	0.8544
2.4136	0.853
2.415	0.8537
2.4164	0.8485
2.4178	0.8453
2.4192	0.8438
2.4206	0.8469
2.422	0.8519
2.4234	0.8554
2.4248	0.8589
2.4262	0.8574
2.4276	0.8575
2.429	0.8525
2.4304	0.8489
2.4318	0.8471
2.4332	0.848
2.4346	0.8505
2.436	0.8535
2.4374	0.8585
2.4388	0.862
2.4402	0.8623
2.4416	0.8632
2.443	0.8637
2.4444	0.8697
2.4458	0.875
2.4472	0.8776
2.4486	0.8778
2.45	0.8741
2.4514	0.87
2.4528	0.8647
2.4542	0.8572
2.4556	0.8508
2.457	0.8506
2.4584	0.8535
2.4598	0.8586
2.4612	0.8606
2.4626	0.8608
2.464	0.86
2.4654	0.8626
2.4668	0.8638
2.4682	0.8632
2.4696	0.8652
2.471	0.8653
2.4724	0.8634
2.4738	0.8637
2.4752	0.8631
2.4766	0.8588
2.478	0.8559
2.4794	0.8587
2.4808	0.8633
2.4822	0.8636
2.4836	0.8694
2.485	0.8671
2.4864	0.862
2.4878	0.8568
2.4892	0.8545
2.4906	0.8535
2.492	0.8545
2.4934	0.8563
2.4948	0.8589
2.4962	0.8583
2.4976	0.8609
2.499	0.8629
2.5004	0.8622
2.5018	0.8609
2.5032	0.8613
2.5046	0.8607
2.506	0.8571
2.5074	0.8551
2.5088	0.853
2.5102	0.8472
2.5116	0.8435
2.513	0.8442
2.5144	0.8453
2.5158	0.8463
2.5172	0.847
2.5186	0.8473
2.52	0.847
2.5214	0.8477
2.5228	0.8539
2.5242	0.8609
2.5256	0.8654
2.527	0.8689
2.5284	0.8689
2.5298	0.8703
2.5312	0.8677
2.5326	0.8668
2.534	0.8636
2.5354	0.8565
2.5368	0.8551
2.5382	0.861
2.5396	0.8582
2.541	0.855
2.5424	0.8527
2.5438	0.8534
2.5452	0.8504
2.5466	0.8497
2.548	0.8496
2.5494	0.8459
2.5508	0.8466
2.5522	0.8464
2.5536	0.8448
2.555	0.8449
2.5564	0.8465
2.5578	0.847
2.5592	0.8446
2.5606	0.8442
2.562	0.8438
2.5634	0.8449
2.5648	0.8487
2.5662	0.8499
2.5676	0.8515
2.569	0.855
2.5704	0.8572
2.5718	0.8581
2.5732	0.8575
2.5746	0.8586
2.576	0.8572
2.5774	0.8532
2.5788	0.8536
2.5802	0.8548
2.5816	0.8545
2.583	0.8547
2.5844	0.8546
2.5858	0.8487
2.5872	0.8457
2.5886	0.8452
2.59	0.8399
2.5914	0.8405
2.5928	0.8458
2.5942	0.8496
2.5956	0.8503
2.597	0.8519
2.5984	0.8459
2.5998	0.8258
2.6012	0.8316
2.6026	0.8304
2.604	0.8329
2.6054	0.8367
2.6068	0.841
2.6082	0.8421
2.6096	0.8401
2.611	0.8335
2.6124	0.8339
2.6138	0.8352
2.6152	0.8383
2.6166	0.841
2.618	0.8416
2.6194	0.8427
2.6208	0.8456
2.6222	0.8494
2.6236	0.8504
2.625	0.8494
2.6264	0.8498
2.6278	0.8497
2.6292	0.8484
2.6306	0.8471
2.632	0.8476
2.6334	0.8515
2.6348	0.8582
2.6362	0.8633
2.6376	0.8631
2.639	0.8608
2.6404	0.8608
2.6418	0.8585
2.6432	0.8465
2.6446	0.8505
2.646	0.8553
2.6474	0.8403
2.6488	0.8396
2.6502	0.8409
2.6516	0.8447
2.653	0.8505
2.6544	0.876
2.6558	0.8916
2.6572	0.8756
2.6586	0.8705
2.66	0.862
2.6614	0.8522
2.6628	0.8501
2.6642	0.8535
2.6656	0.8575
2.667	0.8628
2.6684	0.8669
2.6698	0.8693
2.6712	0.8703
2.6726	0.8678
2.674	0.8624
2.6754	0.8606
2.6768	0.8622
2.6782	0.8632
2.6796	0.8573
2.681	0.8563
2.6824	0.8551
2.6838	0.8443
2.6852	0.8351
2.6866	0.8401
2.688	0.8507
2.6894	0.8497
2.6908	0.8479
2.6922	0.8545
2.6936	0.8576
2.695	0.8517
2.6964	0.8483
2.6978	0.8457
2.6992	0.8359
2.7006	0.8275
2.702	0.824
2.7034	0.8225
2.7048	0.825
2.7062	0.8306
2.7076	0.8375
2.709	0.8416
2.7104	0.8431
2.7118	0.8443
2.7132	0.843
2.7146	0.8445
2.716	0.8463
2.7174	0.8465
2.7188	0.8498
2.7202	0.853
2.7216	0.8587
2.723	0.8605
2.7244	0.8628
2.7258	0.8641
2.7272	0.8614
2.7286	0.8587
2.73	0.8533
2.7314	0.8489
2.7328	0.8478
2.7342	0.8477
2.7356	0.852
2.737	0.8533
2.7384	0.8534
2.7398	0.8514
2.7412	0.8387
2.7426	0.8274
2.744	0.8251
2.7454	0.8361
2.7468	0.8368
2.7482	0.8245
2.7496	0.8378
2.751	0.8455
2.7524	0.8457
2.7538	0.8457
2.7552	0.8457
2.7566	0
2.758	0
2.7594	0
2.7608	0
2.7622	0
2.7636	0
2.765	0
2.7664	0
2.7678	0
2.7692	0
2.7706	0
2.772	0
2.7734	0
2.7748	0
2.7762	0
2.7776	0
2.779	0
2.7804	0
2.7818	0
2.7832	0
2.7846	0
2.786	0
2.7874	0
2.7888	0
2.7902	0
2.7916	0
2.793	0
2.7944	0
2.7958	0
2.7972	0
2.7986	0
[truncated: 38 more rows]
