# Supplementary material for: Improvement of Peak Integration in Capillary Electrophoresis: Reference Data Set No. 1
Source: Electrophoresis. 2026 Mar 11;47(4):276–94. doi: 10.1002/elps.70077 (PMC13084974; doi:10.1002/elps.70077)
Supplement: Supplementary file 2 — Supporting File 2: elps70077‐sup‐0002‐RawElectropherograms.zip. [file ELPS-47--s002.zip › Raw Electropherograms/com2-type2-sam4-R.csv]

0	0
0.0014	-0.0516
0.0028	-0.0516
0.0042	-0.0516
0.0056	-0.0523
0.007	-0.0532
0.0084	0.0087
0.0098	0.0722
0.0112	0.1328
0.0126	0.1793
0.014	0.2239
0.0154	0.2634
0.0168	0.2935
0.0182	0.3221
0.0196	0.3462
0.021	0.3723
0.0224	0.3987
0.0238	0.423
0.0252	0.4445
0.0266	0.4601
0.028	0.4742
0.0294	0.4861
0.0308	0.4929
0.0322	0.5011
0.0336	0.5137
0.035	0.5279
0.0364	0.5387
0.0378	0.545
0.0392	0.5479
0.0406	0.547
0.042	0.5452
0.0434	0.5413
0.0448	0.538
0.0462	0.5405
0.0476	0.5448
0.049	0.5533
0.0504	0.5543
0.0518	0.5569
0.0532	0.5619
0.0546	0.5658
0.056	0.5705
0.0574	0.5719
0.0588	0.5771
0.0602	0.5819
0.0616	0.5822
0.063	0.5843
0.0644	0.5861
0.0658	0.5848
0.0672	0.5851
0.0686	0.5833
0.07	0.5852
0.0714	0.5882
0.0728	0.593
0.0742	0.5968
0.0756	0.5988
0.077	0.6021
0.0784	0.6082
0.0798	0.6122
0.0812	0.6129
0.0826	0.6109
0.084	0.6092
0.0854	0.612
0.0868	0.6121
0.0882	0.6116
0.0896	0.61
0.091	0.6146
0.0924	0.621
0.0938	0.6246
0.0952	0.6276
0.0966	0.6258
0.098	0.6285
0.0994	0.6343
0.1008	0.6362
0.1022	0.6338
0.1036	0.6287
0.105	0.6295
0.1064	0.6316
0.1078	0.6306
0.1092	0.6323
0.1106	0.6318
0.112	0.6354
0.1134	0.6387
0.1148	0.6437
0.1162	0.6436
0.1176	0.6434
0.119	0.6439
0.1204	0.647
0.1218	0.6485
0.1232	0.6514
0.1246	0.6492
0.126	0.6476
0.1274	0.6475
0.1288	0.6507
0.1302	0.653
0.1316	0.651
0.133	0.6489
0.1344	0.6468
0.1358	0.6443
0.1372	0.6402
0.1386	0.6329
0.14	0.6228
0.1414	0.6163
0.1428	0.6103
0.1442	0.6074
0.1456	0.6035
0.147	0.6034
0.1484	0.603
0.1498	0.599
0.1512	0.5922
0.1526	0.5808
0.154	0.5668
0.1554	0.5538
0.1568	0.5405
0.1582	0.53
0.1596	0.5202
0.161	0.5151
0.1624	0.5096
0.1638	0.5017
0.1652	0.4935
0.1666	0.4853
0.168	0.4757
0.1694	0.4691
0.1708	0.4607
0.1722	0.4546
0.1736	0.4449
0.175	0.4341
0.1764	0.4219
0.1778	0.4095
0.1792	0.3981
0.1806	0.3876
0.182	0.3778
0.1834	0.3717
0.1848	0.3728
0.1862	0.3718
0.1876	0.3695
0.189	0.3799
0.1904	0.3865
0.1918	0.3764
0.1932	0.3691
0.1946	0.3767
0.196	0.3577
0.1974	0.3993
0.1988	0.8014
0.2002	1.0796
0.2016	1.0075
0.203	0.6729
0.2044	0.6282
0.2058	0.6583
0.2072	0.6746
0.2086	0.6805
0.21	0.6751
0.2114	0.6783
0.2128	0.6791
0.2142	0.6813
0.2156	0.6849
0.217	0.6864
0.2184	0.6881
0.2198	0.6881
0.2212	0.6882
0.2226	0.6864
0.224	0.6821
0.2254	0.6779
0.2268	0.6767
0.2282	0.6773
0.2296	0.6825
0.231	0.688
0.2324	0.6926
0.2338	0.6973
0.2352	0.7011
0.2366	0.7024
0.238	0.6998
0.2394	0.6958
0.2408	0.693
0.2422	0.6915
0.2436	0.695
0.245	0.702
0.2464	0.7081
0.2478	0.7162
0.2492	0.7236
0.2506	0.7324
0.252	0.7376
0.2534	0.7381
0.2548	0.7358
0.2562	0.7281
0.2576	0.7219
0.259	0.7168
0.2604	0.7163
0.2618	0.7164
0.2632	0.7203
0.2646	0.7234
0.266	0.7273
0.2674	0.7349
0.2688	0.7392
0.2702	0.7401
0.2716	0.7401
0.273	0.7388
0.2744	0.7383
0.2758	0.7384
0.2772	0.739
0.2786	0.7337
0.28	0.7334
0.2814	0.7426
0.2828	0.7509
0.2842	0.7584
0.2856	0.7635
0.287	0.7679
0.2884	0.7724
0.2898	0.7758
0.2912	0.7777
0.2926	0.7754
0.294	0.7736
0.2954	0.7746
0.2968	0.7752
0.2982	0.7722
0.2996	0.7738
0.301	0.7755
0.3024	0.7799
0.3038	0.7827
0.3052	0.7905
0.3066	0.7962
0.308	0.7991
0.3094	0.7977
0.3108	0.7939
0.3122	0.7858
0.3136	0.7811
0.315	0.7778
0.3164	0.7737
0.3178	0.7711
0.3192	0.7737
0.3206	0.7773
0.322	0.7828
0.3234	0.7839
0.3248	0.7796
0.3262	0.7742
0.3276	0.7688
0.329	0.7653
0.3304	0.7631
0.3318	0.7646
0.3332	0.7698
0.3346	0.774
0.336	0.7805
0.3374	0.7824
0.3388	0.7814
0.3402	0.7825
0.3416	0.7834
0.343	0.7847
0.3444	0.7874
0.3458	0.7934
0.3472	0.8007
0.3486	0.805
0.35	0.806
0.3514	0.8026
0.3528	0.7976
0.3542	0.7919
0.3556	0.7879
0.357	0.7882
0.3584	0.7899
0.3598	0.7917
0.3612	0.7958
0.3626	0.8007
0.364	0.8047
0.3654	0.8048
0.3668	0.8071
0.3682	0.8012
0.3696	0.7999
0.371	0.8004
0.3724	0.7975
0.3738	0.7946
0.3752	0.7901
0.3766	0.7884
0.378	0.7863
0.3794	0.7881
0.3808	0.7903
0.3822	0.7928
0.3836	0.79
0.385	0.7837
0.3864	0.7768
0.3878	0.7715
0.3892	0.7676
0.3906	0.7685
0.392	0.7702
0.3934	0.7715
0.3948	0.7746
0.3962	0.7751
0.3976	0.7708
0.399	0.7622
0.4004	0.7547
0.4018	0.746
0.4032	0.7383
0.4046	0.7378
0.406	0.7389
0.4074	0.7377
0.4088	0.742
0.4102	0.7451
0.4116	0.7469
0.413	0.7539
0.4144	0.7558
0.4158	0.7528
0.4172	0.7523
0.4186	0.7543
0.42	0.7555
0.4214	0.7571
0.4228	0.7575
0.4242	0.7569
0.4256	0.7559
0.427	0.7536
0.4284	0.7486
0.4298	0.7419
0.4312	0.7393
0.4326	0.7399
0.434	0.7429
0.4354	0.7435
0.4368	0.7383
0.4382	0.7338
0.4396	0.731
0.441	0.7249
0.4424	0.7213
0.4438	0.7237
0.4452	0.7231
0.4466	0.7204
0.448	0.7156
0.4494	0.6971
0.4508	0.681
0.4522	0.6889
0.4536	0.7069
0.455	0.7267
0.4564	0.6708
0.4578	0.3205
0.4592	-0.4294
0.4606	-1.294
0.462	-1.84
0.4634	-2.0186
0.4648	-2.041
0.4662	-2.0498
0.4676	-2.0438
0.469	-2.0315
0.4704	-2.0378
0.4718	-2.0495
0.4732	-2.0575
0.4746	-2.0638
0.476	-2.068
0.4774	-2.0692
0.4788	-2.0681
0.4802	-2.0641
0.4816	-2.064
0.483	-2.0634
0.4844	-2.0644
0.4858	-2.0634
0.4872	-2.0632
0.4886	-2.0651
0.49	-2.0661
0.4914	-2.0645
0.4928	-2.0626
0.4942	-2.0598
0.4956	-2.0621
0.497	-2.0698
0.4984	-2.0741
0.4998	-2.0775
0.5012	-2.0828
0.5026	-2.0822
0.504	-2.0758
0.5054	-2.067
0.5068	-2.0486
0.5082	-2.0191
0.5096	-1.9787
0.511	-1.9325
0.5124	-1.8745
0.5138	-1.8112
0.5152	-1.7464
0.5166	-1.6741
0.518	-1.5956
0.5194	-1.5203
0.5208	-1.4403
0.5222	-1.3563
0.5236	-1.2696
0.525	-1.1867
0.5264	-1.1064
0.5278	-1.0284
0.5292	-0.9478
0.5306	-0.8642
0.532	-0.7807
0.5334	-0.695
0.5348	-0.6115
0.5362	-0.5225
0.5376	-0.4338
0.539	-0.3478
0.5404	-0.2614
0.5418	-0.1716
0.5432	-0.0795
0.5446	0.0158
0.546	0.1131
0.5474	0.2094
0.5488	0.3044
0.5502	0.3992
0.5516	0.4932
0.553	0.5859
0.5544	0.6778
0.5558	0.771
0.5572	0.8687
0.5586	0.9696
0.56	1.0769
0.5614	1.1843
0.5628	1.2879
0.5642	1.3879
0.5656	1.4856
0.567	1.5856
0.5684	1.6808
0.5698	1.7745
0.5712	1.8753
0.5726	1.9773
0.574	2.0771
0.5754	2.1716
0.5768	2.2577
0.5782	2.3356
0.5796	2.4101
0.581	2.4777
0.5824	2.533
0.5838	2.5734
0.5852	2.6064
0.5866	2.6268
0.588	2.6323
0.5894	2.6301
0.5908	2.6258
0.5922	2.6191
0.5936	2.6172
0.595	2.6171
0.5964	2.618
0.5978	2.6212
0.5992	2.6287
0.6006	2.6339
0.602	2.6372
0.6034	2.6511
0.6048	2.6568
0.6062	2.6516
0.6076	2.6612
0.609	2.6631
0.6104	2.6531
0.6118	2.6446
0.6132	2.6499
0.6146	2.6751
0.616	2.702
0.6174	2.7405
0.6188	2.7807
0.6202	2.8142
0.6216	2.8475
0.623	2.8673
0.6244	2.8805
0.6258	2.8916
0.6272	2.906
0.6286	2.9211
0.63	2.9374
0.6314	2.9538
0.6328	2.9907
0.6342	3.0027
0.6356	2.9999
0.637	3.0184
0.6384	3.05
0.6398	3.1
0.6412	3.1588
0.6426	3.2273
0.644	3.27
0.6454	3.1927
0.6468	2.8893
0.6482	2.3248
0.6496	1.6385
0.651	1.0979
0.6524	0.8439
0.6538	0.8072
0.6552	0.8306
0.6566	0.8379
0.658	0.8392
0.6594	0.8412
0.6608	0.8518
0.6622	0.8445
0.6636	0.8407
0.665	0.8505
0.6664	0.8509
0.6678	0.8469
0.6692	0.8441
0.6706	0.843
0.672	0.8398
0.6734	0.8343
0.6748	0.8319
0.6762	0.8316
0.6776	0.835
0.679	0.839
0.6804	0.8427
0.6818	0.8442
0.6832	0.8468
0.6846	0.8478
0.686	0.8507
0.6874	0.8465
0.6888	0.8446
0.6902	0.8431
0.6916	0.8437
0.693	0.8452
0.6944	0.8474
0.6958	0.8521
0.6972	0.8566
0.6986	0.8559
0.7	0.857
0.7014	0.8574
0.7028	0.8568
0.7042	0.8562
0.7056	0.8568
0.707	0.8579
0.7084	0.8579
0.7098	0.8602
0.7112	0.8639
0.7126	0.8644
0.714	0.8629
0.7154	0.8645
0.7168	0.8622
0.7182	0.8565
0.7196	0.8512
0.721	0.8483
0.7224	0.8434
0.7238	0.8419
0.7252	0.8429
0.7266	0.8454
0.728	0.8455
0.7294	0.8474
0.7308	0.849
0.7322	0.8492
0.7336	0.8501
0.735	0.8512
0.7364	0.8473
0.7378	0.8437
0.7392	0.8462
0.7406	0.8494
0.742	0.8519
0.7434	0.8509
0.7448	0.8523
0.7462	0.8553
0.7476	0.8552
0.749	0.8515
0.7504	0.8472
0.7518	0.8472
0.7532	0.8497
0.7546	0.8496
0.756	0.8481
0.7574	0.8433
0.7588	0.8386
0.7602	0.8368
0.7616	0.8323
0.763	0.8279
0.7644	0.828
0.7658	0.8317
0.7672	0.8353
0.7686	0.8393
0.77	0.844
0.7714	0.8499
0.7728	0.858
0.7742	0.8734
0.7756	0.8891
0.777	0.9077
0.7784	0.9294
0.7798	0.9523
0.7812	0.9724
0.7826	0.9941
0.784	1.0102
0.7854	1.0197
0.7868	1.0319
0.7882	1.043
0.7896	1.0544
0.791	1.0627
0.7924	1.071
0.7938	1.0844
0.7952	1.0981
0.7966	1.1131
0.798	1.1287
0.7994	1.1427
0.8008	1.1572
0.8022	1.1696
0.8036	1.1835
0.805	1.1975
0.8064	1.2101
0.8078	1.2249
0.8092	1.2448
0.8106	1.2613
0.812	1.2653
0.8134	1.2676
0.8148	1.2684
0.8162	1.2328
0.8176	1.1411
0.819	1.0258
0.8204	0.9452
0.8218	0.9166
0.8232	0.9024
0.8246	0.8805
0.826	0.874
0.8274	0.8745
0.8288	0.8753
0.8302	0.8737
0.8316	0.8778
0.833	0.8765
0.8344	0.8712
0.8358	0.8671
0.8372	0.8603
0.8386	0.8521
0.84	0.8495
0.8414	0.8409
0.8428	0.8325
0.8442	0.8279
0.8456	0.8301
0.847	0.831
0.8484	0.8329
0.8498	0.8347
0.8512	0.8433
0.8526	0.8455
0.854	0.8389
0.8554	0.838
0.8568	0.8383
0.8582	0.8375
0.8596	0.8388
0.861	0.8405
0.8624	0.8418
0.8638	0.8419
0.8652	0.8441
0.8666	0.8464
0.868	0.8424
0.8694	0.8406
0.8708	0.8421
0.8722	0.8459
0.8736	0.8525
0.875	0.8576
0.8764	0.862
0.8778	0.8623
0.8792	0.8588
0.8806	0.8562
0.882	0.8543
0.8834	0.8508
0.8848	0.8519
0.8862	0.8546
0.8876	0.8613
0.889	0.8695
0.8904	0.8771
0.8918	0.8837
0.8932	0.8857
0.8946	0.8956
0.896	0.9047
0.8974	0.9091
0.8988	0.9122
0.9002	0.9149
0.9016	0.9194
0.903	0.9247
0.9044	0.9263
0.9058	0.9278
0.9072	0.929
0.9086	0.9352
0.91	0.9415
0.9114	0.9456
0.9128	0.953
0.9142	0.9669
0.9156	0.9838
0.917	0.9982
0.9184	1.0077
0.9198	1.0117
0.9212	1.0098
0.9226	0.9995
0.924	0.9855
0.9254	0.971
0.9268	0.9568
0.9282	0.9466
0.9296	0.94
0.931	0.9338
0.9324	0.9232
0.9338	0.9172
0.9352	0.9087
0.9366	0.8975
0.938	0.8956
0.9394	0.8992
0.9408	0.9003
0.9422	0.9025
0.9436	0.9044
0.945	0.9045
0.9464	0.8976
0.9478	0.8988
0.9492	0.8957
0.9506	0.892
0.952	0.8938
0.9534	0.8996
0.9548	0.9051
0.9562	0.909
0.9576	0.91
0.959	0.9123
0.9604	0.9117
0.9618	0.9116
0.9632	0.9135
0.9646	0.9132
0.966	0.9117
0.9674	0.9167
0.9688	0.9254
0.9702	0.9254
0.9716	0.9296
0.973	0.9632
0.9744	1.0335
0.9758	1.1772
0.9772	1.4689
0.9786	1.9482
0.98	2.6233
0.9814	3.4895
0.9828	4.5186
0.9842	5.6418
0.9856	6.8082
0.987	7.9842
0.9884	9.1486
0.9898	10.2735
0.9912	11.3783
0.9926	12.4731
0.994	13.5519
0.9954	14.548
0.9968	15.5002
0.9982	16.3702
0.9996	16.892
1.001	16.5119
1.0024	14.9648
1.0038	12.4106
1.0052	9.241
1.0066	5.9988
1.008	3.4389
1.0094	2.06
1.0108	1.6534
1.0122	1.6373
1.0136	1.6347
1.015	1.5565
1.0164	1.426
1.0178	1.2674
1.0192	1.1161
1.0206	1.0025
1.022	0.937
1.0234	0.9059
1.0248	0.8869
1.0262	0.8896
1.0276	0.8931
1.029	0.8895
1.0304	0.8924
1.0318	0.8911
1.0332	0.8876
1.0346	0.8763
1.036	0.8752
1.0374	0.8783
1.0388	0.8782
1.0402	0.8812
1.0416	0.8787
1.043	0.877
1.0444	0.8773
1.0458	0.8779
1.0472	0.8751
1.0486	0.8671
1.05	0.8659
1.0514	0.8674
1.0528	0.8657
1.0542	0.8675
1.0556	0.8637
1.057	0.8592
1.0584	0.859
1.0598	0.8608
1.0612	0.8562
1.0626	0.8538
1.064	0.8564
1.0654	0.861
1.0668	0.8651
1.0682	0.8705
1.0696	0.8707
1.071	0.8676
1.0724	0.8679
1.0738	0.8662
1.0752	0.8596
1.0766	0.8567
1.078	0.8624
1.0794	0.8676
1.0808	0.8736
1.0822	0.8797
1.0836	0.8817
1.085	0.8827
1.0864	0.8839
1.0878	0.8802
1.0892	0.8761
1.0906	0.8706
1.092	0.87
1.0934	0.8696
1.0948	0.8687
1.0962	0.8657
1.0976	0.8623
1.099	0.8639
1.1004	0.8629
1.1018	0.8666
1.1032	0.8718
1.1046	0.8751
1.106	0.8795
1.1074	0.8866
1.1088	0.8888
1.1102	0.8854
1.1116	0.8817
1.113	0.8786
1.1144	0.8721
1.1158	0.8683
1.1172	0.8618
1.1186	0.8525
1.12	0.8483
1.1214	0.8545
1.1228	0.862
1.1242	0.868
1.1256	0.8749
1.127	0.878
1.1284	0.8809
1.1298	0.8819
1.1312	0.8755
1.1326	0.8684
1.134	0.8658
1.1354	0.8677
1.1368	0.8738
1.1382	0.8785
1.1396	0.8882
1.141	0.8999
1.1424	0.9136
1.1438	0.924
1.1452	0.9258
1.1466	0.9247
1.148	0.9224
1.1494	0.9182
1.1508	0.9103
1.1522	0.9033
1.1536	0.897
1.155	0.8951
1.1564	0.8975
1.1578	0.8945
1.1592	0.8881
1.1606	0.881
1.162	0.8746
1.1634	0.8692
1.1648	0.861
1.1662	0.8584
1.1676	0.8588
1.169	0.8588
1.1704	0.8657
1.1718	0.8698
1.1732	0.8697
1.1746	0.8718
1.176	0.8725
1.1774	0.8712
1.1788	0.8692
1.1802	0.8681
1.1816	0.8704
1.183	0.8698
1.1844	0.8684
1.1858	0.8691
1.1872	0.8646
1.1886	0.8688
1.19	0.8694
1.1914	0.8678
1.1928	0.8693
1.1942	0.8678
1.1956	0.8705
1.197	0.8699
1.1984	0.8694
1.1998	0.8711
1.2012	0.8726
1.2026	0.8755
1.204	0.8818
1.2054	0.8879
1.2068	0.8993
1.2082	0.9086
1.2096	0.9225
1.211	0.9371
1.2124	0.9563
1.2138	0.973
1.2152	0.988
1.2166	0.9938
1.218	0.993
1.2194	0.9857
1.2208	0.9748
1.2222	0.9609
1.2236	0.946
1.225	0.9327
1.2264	0.9226
1.2278	0.9159
1.2292	0.9126
1.2306	0.91
1.232	0.9036
1.2334	0.8979
1.2348	0.8957
1.2362	0.8937
1.2376	0.8924
1.239	0.8876
1.2404	0.8883
1.2418	0.8918
1.2432	0.8938
1.2446	0.8959
1.246	0.8978
1.2474	0.8981
1.2488	0.9012
1.2502	0.9032
1.2516	0.9042
1.253	0.9001
1.2544	0.9065
1.2558	0.9139
1.2572	0.9185
1.2586	0.9228
1.26	0.9246
1.2614	0.9196
1.2628	0.9165
1.2642	0.9141
1.2656	0.9084
1.267	0.9024
1.2684	0.8989
1.2698	0.8945
1.2712	0.8914
1.2726	0.8904
1.274	0.8859
1.2754	0.8787
1.2768	0.8764
1.2782	0.8797
1.2796	0.8807
1.281	0.8795
1.2824	0.8783
1.2838	0.8751
1.2852	0.8715
1.2866	0.8691
1.288	0.8682
1.2894	0.8662
1.2908	0.8696
1.2922	0.8748
1.2936	0.8745
1.295	0.8754
1.2964	0.8798
1.2978	0.8813
1.2992	0.8826
1.3006	0.8824
1.302	0.8873
1.3034	0.8918
1.3048	0.8931
1.3062	0.8984
1.3076	0.8968
1.309	0.8991
1.3104	0.8969
1.3118	0.8951
1.3132	0.896
1.3146	0.8977
1.316	0.9021
1.3174	0.9013
1.3188	0.9004
1.3202	0.8998
1.3216	0.8964
1.323	0.8928
1.3244	0.8891
1.3258	0.8841
1.3272	0.8817
1.3286	0.8815
1.33	0.8803
1.3314	0.8782
1.3328	0.8787
1.3342	0.8783
1.3356	0.8779
1.337	0.8807
1.3384	0.8827
1.3398	0.8861
1.3412	0.8877
1.3426	0.8913
1.344	0.8901
1.3454	0.892
1.3468	0.8929
1.3482	0.8909
1.3496	0.8913
1.351	0.89
1.3524	0.8839
1.3538	0.8822
1.3552	0.8804
1.3566	0.8777
1.358	0.8771
1.3594	0.8804
1.3608	0.8871
1.3622	0.8946
1.3636	0.9028
1.365	0.9109
1.3664	0.9154
1.3678	0.9164
1.3692	0.9166
1.3706	0.9151
1.372	0.9146
1.3734	0.9143
1.3748	0.9124
1.3762	0.9077
1.3776	0.9046
1.379	0.9047
1.3804	0.9048
1.3818	0.9035
1.3832	0.9046
1.3846	0.9065
1.386	0.9068
1.3874	0.9081
1.3888	0.9075
1.3902	0.9063
1.3916	0.9068
1.393	0.9039
1.3944	0.9
1.3958	0.8992
1.3972	0.9025
1.3986	0.9094
1.4	0.9132
1.4014	0.9161
1.4028	0.9197
1.4042	0.9259
1.4056	0.9293
1.407	0.9291
1.4084	0.9232
1.4098	0.9168
1.4112	0.9106
1.4126	0.9076
1.414	0.9018
1.4154	0.8935
1.4168	0.8904
1.4182	0.8977
1.4196	0.9023
1.421	0.91
1.4224	0.9145
1.4238	0.918
1.4252	0.9216
1.4266	0.9231
1.428	0.9212
1.4294	0.9155
1.4308	0.9099
1.4322	0.9084
1.4336	0.902
1.435	0.8925
1.4364	0.8879
1.4378	0.8863
1.4392	0.8863
1.4406	0.8883
1.442	0.8899
1.4434	0.8908
1.4448	0.8945
1.4462	0.8992
1.4476	0.8997
1.449	0.8966
1.4504	0.9005
1.4518	0.9052
1.4532	0.9058
1.4546	0.9033
1.456	0.9039
1.4574	0.9005
1.4588	0.8977
1.4602	0.8968
1.4616	0.897
1.463	0.8965
1.4644	0.9034
1.4658	0.911
1.4672	0.9165
1.4686	0.9167
1.47	0.919
1.4714	0.9163
1.4728	0.9133
1.4742	0.9128
1.4756	0.9108
1.477	0.9075
1.4784	0.9042
1.4798	0.9046
1.4812	0.904
1.4826	0.9044
1.484	0.9069
1.4854	0.9099
1.4868	0.9102
1.4882	0.9067
1.4896	0.9006
1.491	0.8947
1.4924	0.8904
1.4938	0.8867
1.4952	0.887
1.4966	0.8916
1.498	0.8956
1.4994	0.8949
1.5008	0.893
1.5022	0.8853
1.5036	0.8816
1.505	0.8762
1.5064	0.8755
1.5078	0.8748
1.5092	0.8743
1.5106	0.876
1.512	0.878
1.5134	0.8798
1.5148	0.8831
1.5162	0.8835
1.5176	0.8851
1.519	0.8808
1.5204	0.8819
1.5218	0.8789
1.5232	0.8722
1.5246	0.8734
1.526	0.8782
1.5274	0.8851
1.5288	0.8908
1.5302	0.8962
1.5316	0.9021
1.533	0.9028
1.5344	0.9031
1.5358	0.9017
1.5372	0.9005
1.5386	0.9052
1.54	0.9105
1.5414	0.9131
1.5428	0.9141
1.5442	0.9156
1.5456	0.9173
1.547	0.916
1.5484	0.913
1.5498	0.909
1.5512	0.9049
1.5526	0.903
1.554	0.9039
1.5554	0.9074
1.5568	0.9053
1.5582	0.9077
1.5596	0.9071
1.561	0.9087
1.5624	0.9099
1.5638	0.9069
1.5652	0.9016
1.5666	0.8939
1.568	0.8899
1.5694	0.8903
1.5708	0.8905
1.5722	0.8975
1.5736	0.9033
1.575	0.9099
1.5764	0.9161
1.5778	0.9227
1.5792	0.9242
1.5806	0.9201
1.582	0.9198
1.5834	0.9234
1.5848	0.9288
1.5862	0.9365
1.5876	0.9445
1.589	0.9496
1.5904	0.9521
1.5918	0.9532
1.5932	0.9497
1.5946	0.9422
1.596	0.9373
1.5974	0.9343
1.5988	0.9293
1.6002	0.9258
1.6016	0.9263
1.603	0.9277
1.6044	0.9246
1.6058	0.9185
1.6072	0.9168
1.6086	0.9197
1.61	0.9268
1.6114	0.9357
1.6128	0.9479
1.6142	0.9564
1.6156	0.9652
1.617	0.9749
1.6184	0.9705
1.6198	0.9692
1.6212	0.9789
1.6226	1.0129
1.624	1.0575
1.6254	1.1139
1.6268	1.2385
1.6282	1.4571
1.6296	1.8515
1.631	2.4879
1.6324	3.4171
1.6338	4.5804
1.6352	5.9415
1.6366	7.469
1.638	9.091
1.6394	10.6751
1.6408	12.1247
1.6422	13.3252
1.6436	14.1402
1.645	14.4776
1.6464	14.3442
1.6478	13.8128
1.6492	12.9709
1.6506	11.9176
1.652	10.7487
1.6534	9.5321
1.6548	8.2913
1.6562	7.0862
1.6576	5.9734
1.659	5.0092
1.6604	4.136
1.6618	3.3885
1.6632	2.7833
1.6646	2.3207
1.666	1.9535
1.6674	1.67
1.6688	1.4718
1.6702	1.3191
1.6716	1.2118
1.673	1.134
1.6744	1.0751
1.6758	1.0382
1.6772	1.0152
1.6786	1.0032
1.68	0.9996
1.6814	0.9987
1.6828	0.9956
1.6842	0.9944
1.6856	0.9935
1.687	0.9871
1.6884	0.9831
1.6898	0.9868
1.6912	0.9983
1.6926	1.0146
1.694	1.0401
1.6954	1.073
1.6968	1.1102
1.6982	1.1521
1.6996	1.1963
1.701	1.2418
1.7024	1.2887
1.7038	1.3352
1.7052	1.3812
1.7066	1.4271
1.708	1.4658
1.7094	1.4962
1.7108	1.5112
1.7122	1.5115
1.7136	1.4971
1.715	1.472
1.7164	1.4353
1.7178	1.3903
1.7192	1.3431
1.7206	1.2931
1.722	1.2384
1.7234	1.1868
1.7248	1.1372
1.7262	1.0931
1.7276	1.0587
1.729	1.0352
1.7304	1.0142
1.7318	0.9967
1.7332	0.9771
1.7346	0.9579
1.736	0.9424
1.7374	0.9317
1.7388	0.9211
1.7402	0.9142
1.7416	0.912
1.743	0.9126
1.7444	0.9097
1.7458	0.9068
1.7472	0.9026
1.7486	0.9016
1.75	0.9069
1.7514	0.9103
1.7528	0.9109
1.7542	0.9092
1.7556	0.902
1.757	0.8933
1.7584	0.8867
1.7598	0.881
1.7612	0.8805
1.7626	0.8825
1.764	0.8876
1.7654	0.8946
1.7668	0.8921
1.7682	0.8911
1.7696	0.8868
1.771	0.8863
1.7724	0.8826
1.7738	0.8808
1.7752	0.8807
1.7766	0.8826
1.778	0.8853
1.7794	0.8909
1.7808	0.8899
1.7822	0.8889
1.7836	0.8954
1.785	0.9043
1.7864	0.9251
1.7878	0.9514
1.7892	0.9841
1.7906	1.0278
1.792	1.0813
1.7934	1.1422
1.7948	1.2131
1.7962	1.2914
1.7976	1.372
1.799	1.4504
1.8004	1.5271
1.8018	1.5963
1.8032	1.6524
1.8046	1.6961
1.806	1.7227
1.8074	1.7306
1.8088	1.7218
1.8102	1.6933
1.8116	1.6453
1.813	1.586
1.8144	1.519
1.8158	1.4463
1.8172	1.3716
1.8186	1.2959
1.82	1.2278
1.8214	1.1675
1.8228	1.12
1.8242	1.0771
1.8256	1.0426
1.827	1.0166
1.8284	0.9989
1.8298	0.9839
1.8312	0.9691
1.8326	0.9572
1.834	0.9467
1.8354	0.9361
1.8368	0.9279
1.8382	0.9232
1.8396	0.9186
1.841	0.9139
1.8424	0.9119
1.8438	0.9072
1.8452	0.902
1.8466	0.8974
1.848	0.8922
1.8494	0.8886
1.8508	0.8857
1.8522	0.8887
1.8536	0.8935
1.855	0.8951
1.8564	0.8971
1.8578	0.8953
1.8592	0.8924
1.8606	0.8927
1.862	0.8917
1.8634	0.895
1.8648	0.8991
1.8662	0.9041
1.8676	0.9098
1.869	0.9062
1.8704	0.9019
1.8718	0.8968
1.8732	0.8925
1.8746	0.8934
1.876	0.8941
1.8774	0.8938
1.8788	0.897
1.8802	0.9
1.8816	0.8991
1.883	0.891
1.8844	0.886
1.8858	0.8843
1.8872	0.8815
1.8886	0.8808
1.89	0.8823
1.8914	0.886
1.8928	0.8901
1.8942	0.8896
1.8956	0.883
1.897	0.8828
1.8984	0.8726
1.8998	0.8644
1.9012	0.8621
1.9026	0.8706
1.904	0.8924
1.9054	0.8916
1.9068	0.8745
1.9082	0.8751
1.9096	0.8854
1.911	0.8921
1.9124	0.8934
1.9138	0.8931
1.9152	0.8913
1.9166	0.8858
1.918	0.8839
1.9194	0.8785
1.9208	0.8779
1.9222	0.8797
1.9236	0.8781
1.925	0.8765
1.9264	0.8767
1.9278	0.8738
1.9292	0.8728
1.9306	0.8732
1.932	0.8744
1.9334	0.8752
1.9348	0.8754
1.9362	0.8771
1.9376	0.8782
1.939	0.8806
1.9404	0.8848
1.9418	0.8879
1.9432	0.8886
1.9446	0.8908
1.946	0.8895
1.9474	0.8889
1.9488	0.8844
1.9502	0.8792
1.9516	0.8791
1.953	0.8803
1.9544	0.8793
1.9558	0.8791
1.9572	0.8785
1.9586	0.875
1.96	0.8706
1.9614	0.8706
1.9628	0.8713
1.9642	0.8692
1.9656	0.8702
1.967	0.8709
1.9684	0.871
1.9698	0.873
1.9712	0.8751
1.9726	0.876
1.974	0.879
1.9754	0.8837
1.9768	0.8879
1.9782	0.8894
1.9796	0.8883
1.981	0.8881
1.9824	0.8849
1.9838	0.884
1.9852	0.8855
1.9866	0.8866
1.988	0.8931
1.9894	0.897
1.9908	0.9
1.9922	0.8986
1.9936	0.8971
1.995	0.8986
1.9964	0.893
1.9978	0.8902
1.9992	0.89
2.0006	0.8875
2.002	0.8898
2.0034	0.8922
2.0048	0.892
2.0062	0.8889
2.0076	0.8883
2.009	0.8902
2.0104	0.8881
2.0118	0.8872
2.0132	0.8878
2.0146	0.883
2.016	0.878
2.0174	0.8777
2.0188	0.8799
2.0202	0.8845
2.0216	0.8898
2.023	0.8906
2.0244	0.8912
2.0258	0.8954
2.0272	0.8994
2.0286	0.8962
2.03	0.8949
2.0314	0.8978
2.0328	0.9044
2.0342	0.9059
2.0356	0.9079
2.037	0.9063
2.0384	0.907
2.0398	0.9083
2.0412	0.9055
2.0426	0.905
2.044	0.904
2.0454	0.9013
2.0468	0.9029
2.0482	0.9
2.0496	0.8995
2.051	0.9013
2.0524	0.8999
2.0538	0.8974
2.0552	0.8939
2.0566	0.8954
2.058	0.8969
2.0594	0.8963
2.0608	0.8988
2.0622	0.8988
2.0636	0.8981
2.065	0.9014
2.0664	0.9021
2.0678	0.8985
2.0692	0.8958
2.0706	0.8983
2.072	0.904
2.0734	0.9077
2.0748	0.9114
2.0762	0.9168
2.0776	0.9168
2.079	0.9147
2.0804	0.9148
2.0818	0.911
2.0832	0.9038
2.0846	0.9042
2.086	0.9068
2.0874	0.9121
2.0888	0.9157
2.0902	0.921
2.0916	0.9209
2.093	0.915
2.0944	0.9136
2.0958	0.9134
2.0972	0.9118
2.0986	0.911
2.1	0.9124
2.1014	0.9152
2.1028	0.9141
2.1042	0.9108
2.1056	0.91
2.107	0.9082
2.1084	0.9078
2.1098	0.9079
2.1112	0.909
2.1126	0.9075
2.114	0.9052
2.1154	0.9069
2.1168	0.9091
2.1182	0.9099
2.1196	0.9144
2.121	0.9206
2.1224	0.9234
2.1238	0.9258
2.1252	0.9264
2.1266	0.9246
2.128	0.9189
2.1294	0.9152
2.1308	0.9134
2.1322	0.9117
2.1336	0.9122
2.135	0.9165
2.1364	0.9227
2.1378	0.9287
2.1392	0.9363
2.1406	0.9426
2.142	0.9432
2.1434	0.9436
2.1448	0.9425
2.1462	0.9409
2.1476	0.9345
2.149	0.9332
2.1504	0.9379
2.1518	0.9436
2.1532	0.9518
2.1546	0.9608
2.156	0.9613
2.1574	0.9621
2.1588	0.9635
2.1602	0.9622
2.1616	0.9592
2.163	0.9586
2.1644	0.9609
2.1658	0.9667
2.1672	0.9751
2.1686	0.9807
2.17	0.9817
2.1714	0.9821
2.1728	0.9838
2.1742	0.9888
2.1756	0.9996
2.177	1.006
2.1784	1.0094
2.1798	1.0187
2.1812	1.0227
2.1826	1.0126
2.184	0.9988
2.1854	1.0083
2.1868	1.0088
2.1882	1.0125
2.1896	1.0145
2.191	1.0129
2.1924	1.0093
2.1938	1.0017
2.1952	1.0061
2.1966	1.0068
2.198	1.0101
2.1994	1.0131
2.2008	1.0145
2.2022	1.0145
2.2036	1.0102
2.205	1.0058
2.2064	1.005
2.2078	1.0039
2.2092	1.0013
2.2106	1.0196
2.212	1.0168
2.2134	1.0075
2.2148	1.0057
2.2162	1.0027
2.2176	1.0125
2.219	1.0378
2.2204	1.062
2.2218	1.07
2.2232	1.0683
2.2246	1.0649
2.226	1.0516
2.2274	1.0405
2.2288	1.0332
2.2302	1.0242
2.2316	1.0188
2.233	1.0187
2.2344	1.018
2.2358	1.015
2.2372	1.0135
2.2386	1.02
2.24	1.0203
2.2414	1.0199
2.2428	1.0195
2.2442	1.0167
2.2456	1.012
2.247	1.0093
2.2484	1.0035
2.2498	0.9958
2.2512	0.986
2.2526	0.982
2.254	0.9742
2.2554	0.9691
2.2568	0.9685
2.2582	0.971
2.2596	0.9681
2.261	0.9657
2.2624	0.9627
2.2638	0.9604
2.2652	0.9573
2.2666	0.9531
2.268	0.9512
2.2694	0.9515
2.2708	0.9526
2.2722	0.9535
2.2736	0.9477
2.275	0.9415
2.2764	0.9425
2.2778	0.9402
2.2792	0.9354
2.2806	0.9307
2.282	0.927
2.2834	0.9272
2.2848	0.9251
2.2862	0.9227
2.2876	0.922
2.289	0.9229
2.2904	0.9246
2.2918	0.9187
2.2932	0.914
2.2946	0.9163
2.296	0.9156
2.2974	0.9154
2.2988	0.9136
2.3002	0.9156
2.3016	0.9203
2.303	0.9254
2.3044	0.9256
2.3058	0.9246
2.3072	0.9276
2.3086	0.9338
2.31	0.9359
2.3114	0.9355
2.3128	0.9305
2.3142	0.9263
2.3156	0.9218
2.317	0.9183
2.3184	0.9123
2.3198	0.9058
2.3212	0.9023
2.3226	0.8998
2.324	0.8979
2.3254	0.8987
2.3268	0.9037
2.3282	0.9126
2.3296	0.9193
2.331	0.9216
2.3324	0.9237
2.3338	0.9209
2.3352	0.9164
2.3366	0.9132
2.338	0.912
2.3394	0.9179
2.3408	0.9247
2.3422	0.9353
2.3436	0.94
2.345	0.9363
2.3464	0.9353
2.3478	0.9304
2.3492	0.9221
2.3506	0.9133
2.352	0.9083
2.3534	0.9119
2.3548	0.91
2.3562	0.9098
2.3576	0.9059
2.359	0.901
2.3604	0.9014
2.3618	0.9018
2.3632	0.8982
2.3646	0.8952
2.366	0.8959
2.3674	0.8984
2.3688	0.8974
2.3702	0.897
2.3716	0.8967
2.373	0.8968
2.3744	0.9016
2.3758	0.9035
2.3772	0.9015
2.3786	0.9058
2.38	0.9105
2.3814	0.9091
2.3828	0.9108
2.3842	0.9158
2.3856	0.9173
2.387	0.916
2.3884	0.9142
2.3898	0.9149
2.3912	0.9129
2.3926	0.9106
2.394	0.9091
2.3954	0.9019
2.3968	0.8965
2.3982	0.8961
2.3996	0.8893
2.401	0.8868
2.4024	0.8886
2.4038	0.8939
2.4052	0.8982
2.4066	0.9006
2.408	0.9057
2.4094	0.909
2.4108	0.907
2.4122	0.9065
2.4136	0.9044
2.415	0.902
2.4164	0.899
2.4178	0.8964
2.4192	0.8926
2.4206	0.8923
2.422	0.8942
2.4234	0.8958
2.4248	0.8983
2.4262	0.9014
2.4276	0.9068
2.429	0.9104
2.4304	0.9095
2.4318	0.9071
2.4332	0.9038
2.4346	0.9002
2.436	0.8936
2.4374	0.8851
2.4388	0.8778
2.4402	0.8772
2.4416	0.8817
2.443	0.8888
2.4444	0.8903
2.4458	0.8985
2.4472	0.9044
2.4486	0.9088
2.45	0.9114
2.4514	0.9106
2.4528	0.9058
2.4542	0.8959
2.4556	0.8959
2.457	0.8845
2.4584	0.8826
2.4598	0.9024
2.4612	0.9145
2.4626	0.9104
2.464	0.8925
2.4654	0.893
2.4668	0.8911
2.4682	0.886
2.4696	0.8901
2.471	0.894
2.4724	0.9005
2.4738	0.9031
2.4752	0.9028
2.4766	0.9045
2.478	0.9073
2.4794	0.909
2.4808	0.9099
2.4822	0.9102
2.4836	0.9106
2.485	0.9115
2.4864	0.9114
2.4878	0.9116
2.4892	0.9096
2.4906	0.9044
2.492	0.9001
2.4934	0.8958
2.4948	0.8899
2.4962	0.8855
2.4976	0.8779
2.499	0.8687
2.5004	0.8661
2.5018	0.8674
2.5032	0.8723
2.5046	0.8752
2.506	0.8795
2.5074	0.8879
2.5088	0.8952
2.5102	0.8958
2.5116	0.8906
2.513	0.8878
2.5144	0.8908
2.5158	0.8947
2.5172	0.899
2.5186	0.9035
2.52	0.9051
2.5214	0.908
2.5228	0.9067
2.5242	0.8978
2.5256	0.894
2.527	0.8938
2.5284	0.8943
2.5298	0.8961
2.5312	0.901
2.5326	0.9042
2.534	0.903
2.5354	0.9041
2.5368	0.9031
2.5382	0.894
2.5396	0.886
2.541	0.8805
2.5424	0.8723
2.5438	0.8685
2.5452	0.869
2.5466	0.8766
2.548	0.8804
2.5494	0.8775
2.5508	0.8834
2.5522	0.8709
2.5536	0.8419
2.555	0.8623
2.5564	0.9081
2.5578	0.9234
2.5592	0.8957
2.5606	0.8986
2.562	0.9167
2.5634	0.932
2.5648	0.9099
2.5662	0.8912
2.5676	0.8943
2.569	0.9245
2.5704	0.9298
2.5718	0.9159
2.5732	0.8794
2.5746	0.8608
2.576	0.8638
2.5774	0.8755
2.5788	0.8952
2.5802	0.9087
2.5816	0.9065
2.583	0.8969
2.5844	0.8911
2.5858	0.8903
2.5872	0.8873
2.5886	0.8909
2.59	0.9021
2.5914	0.8988
2.5928	0.8867
2.5942	0.8859
2.5956	0.8979
2.597	0.896
2.5984	0.8832
2.5998	0.8881
2.6012	0.898
2.6026	0.9067
2.604	0.9162
2.6054	0.9204
2.6068	0.9234
2.6082	0.9191
2.6096	0.9153
2.611	0.907
2.6124	0.9026
2.6138	0.8928
2.6152	0.8791
2.6166	0.878
2.618	0.8888
2.6194	0.9167
2.6208	0.903
2.6222	0.8936
2.6236	0.8907
2.625	0.8837
2.6264	0.8741
2.6278	0.8678
2.6292	0.8704
2.6306	0.8767
2.632	0.8818
2.6334	0.888
2.6348	0.8939
2.6362	0.8996
2.6376	0.9043
2.639	0.9064
2.6404	0.9055
2.6418	0.9002
2.6432	0.895
2.6446	0.8949
2.646	0.8957
2.6474	0.8948
2.6488	0.8947
2.6502	0.8922
2.6516	0.8903
2.653	0.8854
2.6544	0.8755
2.6558	0.873
2.6572	0.8721
2.6586	0.8647
2.66	0.8853
2.6614	0.8988
2.6628	0.9061
2.6642	0.8842
2.6656	0.8985
2.667	0.9016
2.6684	0.9214
2.6698	0.9019
2.6712	0.9061
2.6726	0.8932
2.674	0.8987
2.6754	0.8806
2.6768	0.8667
2.6782	0.8553
2.6796	0.8594
2.681	0.8725
2.6824	0.8779
2.6838	0.8904
2.6852	0.8904
2.6866	0.8873
2.688	0.8962
2.6894	0.9005
2.6908	0.8935
2.6922	0.8852
2.6936	0.8883
2.695	0.8924
2.6964	0.8877
2.6978	0.8892
2.6992	0.893
2.7006	0.8919
2.702	0.89
2.7034	0.8921
2.7048	0.8955
2.7062	0.8941
2.7076	0.8904
2.709	0.8871
2.7104	0.8874
2.7118	0.8868
2.7132	0.8918
2.7146	0.8897
2.716	0.8873
2.7174	0.8793
2.7188	0.8729
2.7202	0.8629
2.7216	0.8547
2.723	0.86
2.7244	0.8644
2.7258	0.8799
2.7272	0.8763
2.7286	0.8686
2.73	0.8681
2.7314	0.8732
2.7328	0.8569
2.7342	0.8473
2.7356	0.8645
2.737	0.8772
2.7384	0.8842
2.7398	0.8962
2.7412	0.9037
2.7426	0.9023
2.744	0.8995
2.7454	0.8997
2.7468	0.8994
2.7482	0.8986
2.7496	0.8989
2.751	0.8973
2.7524	0.8968
2.7538	0.8945
2.7552	0.8845
2.7566	0.8908
2.758	0.9073
2.7594	0.9084
2.7608	0.9084
2.7622	0.9084
2.7636	0
2.765	0
2.7664	0
2.7678	0
2.7692	0
2.7706	0
2.772	0
2.7734	0
2.7748	0
2.7762	0
2.7776	0
2.779	0
2.7804	0
2.7818	0
2.7832	0
2.7846	0
2.786	0
2.7874	0
2.7888	0
2.7902	0
2.7916	0
2.793	0
2.7944	0
2.7958	0
2.7972	0
2.7986	0
[truncated: 38 more rows]
