# Supplementary material for: Improvement of Peak Integration in Capillary Electrophoresis: Reference Data Set No. 1
Source: Electrophoresis. 2026 Mar 11;47(4):276–94. doi: 10.1002/elps.70077 (PMC13084974; doi:10.1002/elps.70077)
Supplement: Supplementary file 2 — Supporting File 2: elps70077‐sup‐0002‐RawElectropherograms.zip. [file ELPS-47--s002.zip › Raw Electropherograms/com2-type2-sam5-R.csv]

0	0
0.0014	-0.0471
0.0028	-0.0471
0.0042	-0.0471
0.0056	-0.0468
0.007	-0.0379
0.0084	0.0261
0.0098	0.0819
0.0112	0.1248
0.0126	0.1703
0.014	0.2126
0.0154	0.2471
0.0168	0.2825
0.0182	0.3129
0.0196	0.3364
0.021	0.3588
0.0224	0.381
0.0238	0.4029
0.0252	0.4221
0.0266	0.437
0.028	0.4539
0.0294	0.4749
0.0308	0.4954
0.0322	0.5123
0.0336	0.5254
0.035	0.5392
0.0364	0.552
0.0378	0.5632
0.0392	0.5715
0.0406	0.573
0.042	0.5707
0.0434	0.5723
0.0448	0.5754
0.0462	0.5746
0.0476	0.5727
0.049	0.5737
0.0504	0.5747
0.0518	0.5811
0.0532	0.5889
0.0546	0.5908
0.056	0.5903
0.0574	0.5929
0.0588	0.5972
0.0602	0.6001
0.0616	0.5995
0.063	0.6017
0.0644	0.6072
0.0658	0.6137
0.0672	0.6208
0.0686	0.6272
0.07	0.6318
0.0714	0.6356
0.0728	0.6379
0.0742	0.6361
0.0756	0.6348
0.077	0.6383
0.0784	0.6409
0.0798	0.6421
0.0812	0.6407
0.0826	0.6403
0.084	0.6368
0.0854	0.635
0.0868	0.6316
0.0882	0.6368
0.0896	0.645
0.091	0.6439
0.0924	0.6465
0.0938	0.6563
0.0952	0.6634
0.0966	0.6677
0.098	0.6704
0.0994	0.6745
0.1008	0.675
0.1022	0.6708
0.1036	0.6658
0.105	0.6615
0.1064	0.6592
0.1078	0.6611
0.1092	0.6646
0.1106	0.668
0.112	0.6712
0.1134	0.6738
0.1148	0.6782
0.1162	0.6826
0.1176	0.6832
0.119	0.6844
0.1204	0.6844
0.1218	0.6796
0.1232	0.6784
0.1246	0.6784
0.126	0.6761
0.1274	0.6772
0.1288	0.6753
0.1302	0.6725
0.1316	0.6689
0.133	0.6689
0.1344	0.6689
0.1358	0.6631
0.1372	0.6603
0.1386	0.6606
0.14	0.6626
0.1414	0.6653
0.1428	0.6609
0.1442	0.6548
0.1456	0.6505
0.147	0.6423
0.1484	0.6327
0.1498	0.6189
0.1512	0.6053
0.1526	0.5923
0.154	0.5786
0.1554	0.567
0.1568	0.5573
0.1582	0.5484
0.1596	0.5431
0.161	0.538
0.1624	0.5324
0.1638	0.5293
0.1652	0.5243
0.1666	0.5152
0.168	0.5018
0.1694	0.487
0.1708	0.4742
0.1722	0.4629
0.1736	0.456
0.175	0.4495
0.1764	0.4404
0.1778	0.4287
0.1792	0.4167
0.1806	0.4078
0.182	0.3978
0.1834	0.3833
0.1848	0.3884
0.1862	0.3929
0.1876	0.383
0.189	0.381
0.1904	0.3826
0.1918	0.3686
0.1932	0.3495
0.1946	0.3789
0.196	0.5095
0.1974	0.6554
0.1988	0.7279
0.2002	0.7142
0.2016	0.7021
0.203	0.7077
0.2044	0.7236
0.2058	0.7398
0.2072	0.7468
0.2086	0.7531
0.21	0.7559
0.2114	0.7553
0.2128	0.7549
0.2142	0.7564
0.2156	0.7596
0.217	0.7616
0.2184	0.7637
0.2198	0.7706
0.2212	0.7731
0.2226	0.773
0.224	0.7742
0.2254	0.7762
0.2268	0.7777
0.2282	0.7781
0.2296	0.7758
0.231	0.7738
0.2324	0.7714
0.2338	0.7755
0.2352	0.7759
0.2366	0.7801
0.238	0.7897
0.2394	0.7984
0.2408	0.8055
0.2422	0.8117
0.2436	0.8145
0.245	0.8115
0.2464	0.8047
0.2478	0.8003
0.2492	0.8015
0.2506	0.8043
0.252	0.8061
0.2534	0.8065
0.2548	0.809
0.2562	0.814
0.2576	0.8151
0.259	0.8111
0.2604	0.8035
0.2618	0.7992
0.2632	0.7987
0.2646	0.8035
0.266	0.7999
0.2674	0.7967
0.2688	0.7974
0.2702	0.802
0.2716	0.8037
0.273	0.8029
0.2744	0.7965
0.2758	0.793
0.2772	0.7919
0.2786	0.7986
0.28	0.8021
0.2814	0.8054
0.2828	0.8114
0.2842	0.8169
0.2856	0.8212
0.287	0.8185
0.2884	0.8129
0.2898	0.8075
0.2912	0.8022
0.2926	0.8013
0.294	0.8045
0.2954	0.8055
0.2968	0.804
0.2982	0.8026
0.2996	0.8033
0.301	0.8023
0.3024	0.797
0.3038	0.7914
0.3052	0.7848
0.3066	0.7808
0.308	0.7819
0.3094	0.7832
0.3108	0.7823
0.3122	0.7848
0.3136	0.7869
0.315	0.7884
0.3164	0.7871
0.3178	0.7843
0.3192	0.7792
0.3206	0.7748
0.322	0.7686
0.3234	0.7637
0.3248	0.7607
0.3262	0.7585
0.3276	0.7541
0.329	0.7502
0.3304	0.7488
0.3318	0.7492
0.3332	0.7503
0.3346	0.7497
0.336	0.7484
0.3374	0.7478
0.3388	0.751
0.3402	0.7562
0.3416	0.7615
0.343	0.765
0.3444	0.7673
0.3458	0.7695
0.3472	0.7728
0.3486	0.7765
0.35	0.7771
0.3514	0.7773
0.3528	0.7795
0.3542	0.7831
0.3556	0.7822
0.357	0.7825
0.3584	0.7823
0.3598	0.7876
0.3612	0.7914
0.3626	0.7955
0.364	0.813
0.3654	0.8092
0.3668	0.7979
0.3682	0.7955
0.3696	0.8022
0.371	0.7944
0.3724	0.79
0.3738	0.7932
0.3752	0.7934
0.3766	0.7899
0.378	0.7928
0.3794	0.7918
0.3808	0.7871
0.3822	0.7799
0.3836	0.774
0.385	0.7681
0.3864	0.7593
0.3878	0.7516
0.3892	0.7458
0.3906	0.7431
0.392	0.7426
0.3934	0.7379
0.3948	0.733
0.3962	0.7329
0.3976	0.7324
0.399	0.7342
0.4004	0.7348
0.4018	0.7323
0.4032	0.7321
0.4046	0.7319
0.406	0.7331
0.4074	0.7293
0.4088	0.7249
0.4102	0.726
0.4116	0.7236
0.413	0.7268
0.4144	0.7295
0.4158	0.7305
0.4172	0.7316
0.4186	0.7306
0.42	0.7288
0.4214	0.7249
0.4228	0.7198
0.4242	0.7169
0.4256	0.7149
0.427	0.7156
0.4284	0.7164
0.4298	0.7179
0.4312	0.7207
0.4326	0.7215
0.434	0.7227
0.4354	0.7245
0.4368	0.7233
0.4382	0.7217
0.4396	0.7225
0.441	0.7245
0.4424	0.7255
0.4438	0.7248
0.4452	0.7283
0.4466	0.7271
0.448	0.7144
0.4494	0.7107
0.4508	0.7097
0.4522	0.714
0.4536	0.7323
0.455	0.7475
0.4564	0.6149
0.4578	0.1124
0.4592	-0.7348
0.4606	-1.5271
0.462	-1.9396
0.4634	-2.0354
0.4648	-2.0551
0.4662	-2.0683
0.4676	-2.0646
0.469	-2.0667
0.4704	-2.0619
0.4718	-2.063
0.4732	-2.0649
0.4746	-2.0642
0.476	-2.0627
0.4774	-2.0596
0.4788	-2.0591
0.4802	-2.0574
0.4816	-2.0591
0.483	-2.0652
0.4844	-2.0676
0.4858	-2.0684
0.4872	-2.0661
0.4886	-2.0626
0.49	-2.0579
0.4914	-2.0539
0.4928	-2.0508
0.4942	-2.0522
0.4956	-2.0556
0.497	-2.0559
0.4984	-2.0556
0.4998	-2.0582
0.5012	-2.0565
0.5026	-2.0581
0.504	-2.0623
0.5054	-2.0639
0.5068	-2.0551
0.5082	-2.0371
0.5096	-2.0062
0.511	-1.9587
0.5124	-1.8971
0.5138	-1.8239
0.5152	-1.7458
0.5166	-1.6717
0.518	-1.5956
0.5194	-1.5196
0.5208	-1.4397
0.5222	-1.357
0.5236	-1.2755
0.525	-1.1961
0.5264	-1.1157
0.5278	-1.0352
0.5292	-0.9569
0.5306	-0.878
0.532	-0.7942
0.5334	-0.7069
0.5348	-0.6182
0.5362	-0.5239
0.5376	-0.4319
0.539	-0.3436
0.5404	-0.2575
0.5418	-0.17
0.5432	-0.0796
0.5446	0.0121
0.546	0.1086
0.5474	0.2067
0.5488	0.304
0.5502	0.4002
0.5516	0.4955
0.553	0.5897
0.5544	0.6837
0.5558	0.7789
0.5572	0.877
0.5586	0.9721
0.56	1.071
0.5614	1.1723
0.5628	1.2731
0.5642	1.3701
0.5656	1.4714
0.567	1.5769
0.5684	1.6853
0.5698	1.7947
0.5712	1.904
0.5726	2.009
0.574	2.1079
0.5754	2.203
0.5768	2.2901
0.5782	2.3636
0.5796	2.4262
0.581	2.4831
0.5824	2.5302
0.5838	2.5717
0.5852	2.6032
0.5866	2.6234
0.588	2.6314
0.5894	2.6311
0.5908	2.6316
0.5922	2.6277
0.5936	2.6215
0.595	2.62
0.5964	2.626
0.5978	2.6328
0.5992	2.6432
0.6006	2.6565
0.602	2.664
0.6034	2.6647
0.6048	2.6634
0.6062	2.6615
0.6076	2.6569
0.609	2.6547
0.6104	2.6573
0.6118	2.6624
0.6132	2.6746
0.6146	2.697
0.616	2.7224
0.6174	2.753
0.6188	2.7889
0.6202	2.8247
0.6216	2.8583
0.623	2.885
0.6244	2.9033
0.6258	2.9165
0.6272	2.9293
0.6286	2.939
0.63	2.9497
0.6314	2.9591
0.6328	2.9773
0.6342	3.0066
0.6356	3.0129
0.637	3.0263
0.6384	3.0701
0.6398	3.1316
0.6412	3.1924
0.6426	3.2453
0.644	3.283
0.6454	3.241
0.6468	2.9891
0.6482	2.458
0.6496	1.7496
0.651	1.1669
0.6524	0.8751
0.6538	0.8292
0.6552	0.8407
0.6566	0.8386
0.658	0.8275
0.6594	0.835
0.6608	0.8483
0.6622	0.8601
0.6636	0.862
0.665	0.855
0.6664	0.8547
0.6678	0.8544
0.6692	0.852
0.6706	0.8508
0.672	0.8522
0.6734	0.8557
0.6748	0.853
0.6762	0.8514
0.6776	0.8504
0.679	0.8502
0.6804	0.8524
0.6818	0.8532
0.6832	0.8538
0.6846	0.8575
0.686	0.8512
0.6874	0.8565
0.6888	0.8554
0.6902	0.8549
0.6916	0.8465
0.693	0.8523
0.6944	0.8739
0.6958	0.865
0.6972	0.8693
0.6986	0.8772
0.7	0.8728
0.7014	0.8655
0.7028	0.8582
0.7042	0.8553
0.7056	0.8522
0.707	0.8525
0.7084	0.8576
0.7098	0.8623
0.7112	0.8671
0.7126	0.8691
0.714	0.8656
0.7154	0.8592
0.7168	0.8505
0.7182	0.8461
0.7196	0.8468
0.721	0.8488
0.7224	0.8505
0.7238	0.8506
0.7252	0.8483
0.7266	0.8465
0.728	0.8437
0.7294	0.8427
0.7308	0.8407
0.7322	0.8392
0.7336	0.8375
0.735	0.842
0.7364	0.847
0.7378	0.8471
0.7392	0.8449
0.7406	0.8527
0.742	0.8467
0.7434	0.8352
0.7448	0.8198
0.7462	0.8212
0.7476	0.8258
0.749	0.8301
0.7504	0.8286
0.7518	0.8141
0.7532	0.7998
0.7546	0.8009
0.756	0.82
0.7574	0.8275
0.7588	0.8191
0.7602	0.8209
0.7616	0.8217
0.763	0.8188
0.7644	0.8156
0.7658	0.8189
0.7672	0.8264
0.7686	0.8371
0.77	0.8442
0.7714	0.8522
0.7728	0.8591
0.7742	0.8679
0.7756	0.8797
0.777	0.8935
0.7784	0.9068
0.7798	0.9263
0.7812	0.9493
0.7826	0.9736
0.784	0.9926
0.7854	1.0097
0.7868	1.0253
0.7882	1.0369
0.7896	1.0451
0.791	1.0496
0.7924	1.0589
0.7938	1.0722
0.7952	1.0874
0.7966	1.1039
0.798	1.1226
0.7994	1.1399
0.8008	1.1578
0.8022	1.1723
0.8036	1.1809
0.805	1.1912
0.8064	1.2066
0.8078	1.2282
0.8092	1.2516
0.8106	1.2755
0.812	1.2914
0.8134	1.2935
0.8148	1.2738
0.8162	1.2258
0.8176	1.1414
0.819	1.0497
0.8204	0.9722
0.8218	0.9257
0.8232	0.8975
0.8246	0.8735
0.826	0.8652
0.8274	0.8627
0.8288	0.8641
0.8302	0.8639
0.8316	0.8701
0.833	0.8738
0.8344	0.875
0.8358	0.8733
0.8372	0.8684
0.8386	0.8631
0.84	0.8595
0.8414	0.8574
0.8428	0.8511
0.8442	0.8471
0.8456	0.8485
0.847	0.8501
0.8484	0.8487
0.8498	0.8473
0.8512	0.8497
0.8526	0.8526
0.854	0.8541
0.8554	0.8557
0.8568	0.8549
0.8582	0.8496
0.8596	0.8462
0.861	0.8418
0.8624	0.8348
0.8638	0.8298
0.8652	0.8279
0.8666	0.8282
0.868	0.8306
0.8694	0.8348
0.8708	0.8387
0.8722	0.845
0.8736	0.8527
0.875	0.8606
0.8764	0.8696
0.8778	0.8769
0.8792	0.8829
0.8806	0.8876
0.882	0.8929
0.8834	0.8991
0.8848	0.9075
0.8862	0.9204
0.8876	0.9344
0.889	0.9503
0.8904	0.9707
0.8918	0.9904
0.8932	1.0105
0.8946	1.0321
0.896	1.0506
0.8974	1.0677
0.8988	1.0828
0.9002	1.0915
0.9016	1.095
0.903	1.0967
0.9044	1.1004
0.9058	1.1063
0.9072	1.1155
0.9086	1.1275
0.91	1.1406
0.9114	1.1514
0.9128	1.1609
0.9142	1.1726
0.9156	1.1808
0.917	1.1868
0.9184	1.1903
0.9198	1.1916
0.9212	1.1866
0.9226	1.175
0.924	1.163
0.9254	1.1479
0.9268	1.1355
0.9282	1.1344
0.9296	1.1337
0.931	1.1395
0.9324	1.1485
0.9338	1.1546
0.9352	1.1553
0.9366	1.1526
0.938	1.1462
0.9394	1.1377
0.9408	1.1297
0.9422	1.1222
0.9436	1.1173
0.945	1.1174
0.9464	1.1221
0.9478	1.1215
0.9492	1.1174
0.9506	1.1141
0.952	1.1085
0.9534	1.104
0.9548	1.101
0.9562	1.0915
0.9576	1.0853
0.959	1.0817
0.9604	1.0793
0.9618	1.0729
0.9632	1.0667
0.9646	1.064
0.966	1.0638
0.9674	1.0592
0.9688	1.0662
0.9702	1.0777
0.9716	1.0888
0.973	1.1315
0.9744	1.2333
0.9758	1.4426
0.9772	1.8085
0.9786	2.3767
0.98	3.1433
0.9814	4.0839
0.9828	5.1492
0.9842	6.2862
0.9856	7.454
0.987	8.6211
0.9884	9.7628
0.9898	10.8613
0.9912	11.9265
0.9926	12.9637
0.994	13.9646
0.9954	14.9445
0.9968	15.9203
0.9982	16.7972
0.9996	17.2599
1.001	16.8287
1.0024	15.2305
1.0038	12.6107
1.0052	9.3756
1.0066	6.0994
1.008	3.537
1.0094	2.1718
1.0108	1.7612
1.0122	1.7206
1.0136	1.7143
1.015	1.6513
1.0164	1.5281
1.0178	1.3678
1.0192	1.2202
1.0206	1.0996
1.022	1.0235
1.0234	0.9895
1.0248	0.9739
1.0262	0.9582
1.0276	0.9401
1.029	0.9329
1.0304	0.9298
1.0318	0.9211
1.0332	0.9154
1.0346	0.9143
1.036	0.9106
1.0374	0.9045
1.0388	0.903
1.0402	0.8998
1.0416	0.8981
1.043	0.8949
1.0444	0.8884
1.0458	0.8836
1.0472	0.8755
1.0486	0.869
1.05	0.863
1.0514	0.8598
1.0528	0.8597
1.0542	0.8574
1.0556	0.8564
1.057	0.8613
1.0584	0.8652
1.0598	0.8715
1.0612	0.8759
1.0626	0.8805
1.064	0.885
1.0654	0.8878
1.0668	0.8885
1.0682	0.888
1.0696	0.8854
1.071	0.885
1.0724	0.8846
1.0738	0.8838
1.0752	0.8859
1.0766	0.8895
1.078	0.8908
1.0794	0.8924
1.0808	0.8959
1.0822	0.8954
1.0836	0.8937
1.085	0.8915
1.0864	0.8909
1.0878	0.8931
1.0892	0.896
1.0906	0.9038
1.092	0.9094
1.0934	0.9131
1.0948	0.9209
1.0962	0.9256
1.0976	0.9326
1.099	0.9326
1.1004	0.9323
1.1018	0.9346
1.1032	0.932
1.1046	0.9323
1.106	0.9316
1.1074	0.9301
1.1088	0.9315
1.1102	0.9346
1.1116	0.9375
1.113	0.9322
1.1144	0.9273
1.1158	0.9262
1.1172	0.9242
1.1186	0.9196
1.12	0.915
1.1214	0.9117
1.1228	0.9074
1.1242	0.9002
1.1256	0.8935
1.127	0.8887
1.1284	0.8857
1.1298	0.8894
1.1312	0.8966
1.1326	0.9055
1.134	0.9171
1.1354	0.9326
1.1368	0.946
1.1382	0.954
1.1396	0.9597
1.141	0.9678
1.1424	0.9735
1.1438	0.9767
1.1452	0.9796
1.1466	0.9742
1.148	0.9702
1.1494	0.9661
1.1508	0.956
1.1522	0.9421
1.1536	0.9274
1.155	0.9173
1.1564	0.9147
1.1578	0.9167
1.1592	0.9233
1.1606	0.9251
1.162	0.9273
1.1634	0.9308
1.1648	0.9312
1.1662	0.9296
1.1676	0.9267
1.169	0.9226
1.1704	0.9198
1.1718	0.9191
1.1732	0.92
1.1746	0.9214
1.176	0.9239
1.1774	0.9289
1.1788	0.9335
1.1802	0.9349
1.1816	0.9349
1.183	0.9322
1.1844	0.9308
1.1858	0.9314
1.1872	0.9363
1.1886	0.9425
1.19	0.9503
1.1914	0.9567
1.1928	0.9658
1.1942	0.9716
1.1956	0.9749
1.197	0.9728
1.1984	0.9686
1.1998	0.9638
1.2012	0.9542
1.2026	0.9435
1.204	0.9333
1.2054	0.9201
1.2068	0.9151
1.2082	0.9147
1.2096	0.9145
1.211	0.9133
1.2124	0.911
1.2138	0.9104
1.2152	0.9083
1.2166	0.9063
1.218	0.9107
1.2194	0.9123
1.2208	0.913
1.2222	0.9222
1.2236	0.9294
1.225	0.9379
1.2264	0.9453
1.2278	0.952
1.2292	0.9612
1.2306	0.9692
1.232	0.9752
1.2334	0.9771
1.2348	0.9727
1.2362	0.9732
1.2376	0.969
1.239	0.9629
1.2404	0.9567
1.2418	0.9475
1.2432	0.941
1.2446	0.9374
1.246	0.9302
1.2474	0.9247
1.2488	0.9254
1.2502	0.9329
1.2516	0.9382
1.253	0.9441
1.2544	0.9522
1.2558	0.9594
1.2572	0.9673
1.2586	0.9757
1.26	0.9816
1.2614	0.9883
1.2628	0.9994
1.2642	1.0093
1.2656	1.0101
1.267	1.0061
1.2684	1.005
1.2698	1.0007
1.2712	0.9922
1.2726	0.9804
1.274	0.9689
1.2754	0.9614
1.2768	0.9549
1.2782	0.9507
1.2796	0.9454
1.281	0.9403
1.2824	0.9397
1.2838	0.9383
1.2852	0.939
1.2866	0.9367
1.288	0.9399
1.2894	0.9461
1.2908	0.9558
1.2922	0.9741
1.2936	0.9989
1.295	1.0222
1.2964	1.0468
1.2978	1.0705
1.2992	1.0937
1.3006	1.1121
1.302	1.1264
1.3034	1.1373
1.3048	1.1424
1.3062	1.1464
1.3076	1.1512
1.309	1.1534
1.3104	1.155
1.3118	1.1563
1.3132	1.1522
1.3146	1.1478
1.316	1.144
1.3174	1.1376
1.3188	1.1271
1.3202	1.1166
1.3216	1.1083
1.323	1.0999
1.3244	1.0918
1.3258	1.0878
1.3272	1.0841
1.3286	1.0809
1.33	1.0826
1.3314	1.0861
1.3328	1.0913
1.3342	1.0968
1.3356	1.0967
1.337	1.0919
1.3384	1.0864
1.3398	1.0813
1.3412	1.0759
1.3426	1.0651
1.344	1.0584
1.3454	1.055
1.3468	1.0503
1.3482	1.0421
1.3496	1.0333
1.351	1.027
1.3524	1.0246
1.3538	1.0251
1.3552	1.0253
1.3566	1.0267
1.358	1.0285
1.3594	1.0332
1.3608	1.0353
1.3622	1.0354
1.3636	1.0358
1.365	1.0363
1.3664	1.0264
1.3678	1.0167
1.3692	1.008
1.3706	0.9972
1.372	0.9896
1.3734	0.9816
1.3748	0.9736
1.3762	0.9676
1.3776	0.9679
1.379	0.969
1.3804	0.9628
1.3818	0.9586
1.3832	0.9588
1.3846	0.9589
1.386	0.9596
1.3874	0.9605
1.3888	0.962
1.3902	0.9668
1.3916	0.9799
1.393	0.9942
1.3944	1.0075
1.3958	1.021
1.3972	1.0372
1.3986	1.0574
1.4	1.072
1.4014	1.0799
1.4028	1.0865
1.4042	1.0886
1.4056	1.0843
1.407	1.0704
1.4084	1.0522
1.4098	1.0351
1.4112	1.0201
1.4126	1.0113
1.414	0.9997
1.4154	0.9845
1.4168	0.975
1.4182	0.9711
1.4196	0.9727
1.421	0.9745
1.4224	0.9816
1.4238	0.9906
1.4252	1.0016
1.4266	1.0078
1.428	1.0114
1.4294	1.0096
1.4308	1.0053
1.4322	0.9964
1.4336	0.9893
1.435	0.98
1.4364	0.9691
1.4378	0.9558
1.4392	0.9397
1.4406	0.9266
1.442	0.9222
1.4434	0.9216
1.4448	0.9223
1.4462	0.9256
1.4476	0.9309
1.449	0.9404
1.4504	0.9463
1.4518	0.9533
1.4532	0.9561
1.4546	0.9575
1.456	0.9622
1.4574	0.9633
1.4588	0.9587
1.4602	0.9498
1.4616	0.9419
1.463	0.9365
1.4644	0.931
1.4658	0.9307
1.4672	0.9284
1.4686	0.9268
1.47	0.9326
1.4714	0.9365
1.4728	0.938
1.4742	0.9366
1.4756	0.9353
1.477	0.9292
1.4784	0.9231
1.4798	0.9226
1.4812	0.9202
1.4826	0.9194
1.484	0.9223
1.4854	0.9235
1.4868	0.9283
1.4882	0.9359
1.4896	0.9375
1.491	0.9344
1.4924	0.9347
1.4938	0.9417
1.4952	0.9484
1.4966	0.9515
1.498	0.9496
1.4994	0.9438
1.5008	0.9396
1.5022	0.9336
1.5036	0.9249
1.505	0.9208
1.5064	0.921
1.5078	0.9248
1.5092	0.9284
1.5106	0.932
1.512	0.9302
1.5134	0.9263
1.5148	0.9218
1.5162	0.9142
1.5176	0.9092
1.519	0.9111
1.5204	0.912
1.5218	0.9143
1.5232	0.918
1.5246	0.9212
1.526	0.9221
1.5274	0.9262
1.5288	0.9294
1.5302	0.9329
1.5316	0.9363
1.533	0.9405
1.5344	0.9447
1.5358	0.9466
1.5372	0.9478
1.5386	0.9462
1.54	0.9414
1.5414	0.9386
1.5428	0.9391
1.5442	0.9353
1.5456	0.9318
1.547	0.9263
1.5484	0.9245
1.5498	0.9206
1.5512	0.9176
1.5526	0.9198
1.554	0.9192
1.5554	0.923
1.5568	0.9301
1.5582	0.9377
1.5596	0.9384
1.561	0.9368
1.5624	0.9316
1.5638	0.9258
1.5652	0.9219
1.5666	0.9232
1.568	0.9226
1.5694	0.9288
1.5708	0.9382
1.5722	0.9506
1.5736	0.9555
1.575	0.9583
1.5764	0.9628
1.5778	0.9702
1.5792	0.9794
1.5806	0.9888
1.582	0.9984
1.5834	1.0085
1.5848	1.0201
1.5862	1.0294
1.5876	1.0359
1.589	1.0371
1.5904	1.0425
1.5918	1.0446
1.5932	1.0434
1.5946	1.0326
1.596	1.0227
1.5974	1.0142
1.5988	1.0061
1.6002	0.9988
1.6016	0.9939
1.603	1.0054
1.6044	0.9964
1.6058	0.9981
1.6072	1.0047
1.6086	1.0064
1.61	1.0109
1.6114	1.0198
1.6128	1.0326
1.6142	1.0358
1.6156	1.0485
1.617	1.0758
1.6184	1.1075
1.6198	1.1576
1.6212	1.2346
1.6226	1.3511
1.624	1.5471
1.6254	1.9128
1.6268	2.5519
1.6282	3.5663
1.6296	5.0192
1.631	6.8749
1.6324	9.0439
1.6338	11.4183
1.6352	13.923
1.6366	16.4336
1.638	18.776
1.6394	20.6842
1.6408	21.9577
1.6422	22.5188
1.6436	22.4356
1.645	21.7938
1.6464	20.7123
1.6478	19.3111
1.6492	17.7141
1.6506	15.9849
1.652	14.2112
1.6534	12.4765
1.6548	10.8391
1.6562	9.3005
1.6576	7.9083
1.659	6.6913
1.6604	5.6404
1.6618	4.7295
1.6632	3.95
1.6646	3.3218
1.666	2.8159
1.6674	2.4049
1.6688	2.084
1.6702	1.8399
1.6716	1.6561
1.673	1.5171
1.6744	1.414
1.6758	1.3407
1.6772	1.287
1.6786	1.2488
1.68	1.2205
1.6814	1.2007
1.6828	1.1886
1.6842	1.1868
1.6856	1.1842
1.687	1.1895
1.6884	1.1889
1.6898	1.18
1.6912	1.1933
1.6926	1.2123
1.694	1.2411
1.6954	1.2804
1.6968	1.3292
1.6982	1.3923
1.6996	1.4548
1.701	1.5243
1.7024	1.606
1.7038	1.6966
1.7052	1.7884
1.7066	1.877
1.708	1.9573
1.7094	2.0205
1.7108	2.0648
1.7122	2.0962
1.7136	2.1049
1.715	2.0887
1.7164	2.0586
1.7178	2.0154
1.7192	1.9572
1.7206	1.8902
1.722	1.8177
1.7234	1.7389
1.7248	1.6609
1.7262	1.5928
1.7276	1.5284
1.729	1.463
1.7304	1.4063
1.7318	1.3577
1.7332	1.3079
1.7346	1.2644
1.736	1.2236
1.7374	1.1809
1.7388	1.148
1.7402	1.1242
1.7416	1.1035
1.743	1.0825
1.7444	1.065
1.7458	1.0468
1.7472	1.0284
1.7486	1.012
1.75	0.9919
1.7514	0.9739
1.7528	0.9633
1.7542	0.9579
1.7556	0.952
1.757	0.9475
1.7584	0.9431
1.7598	0.938
1.7612	0.9331
1.7626	0.9302
1.764	0.9292
1.7654	0.9311
1.7668	0.9393
1.7682	0.9495
1.7696	0.9589
1.771	0.9707
1.7724	0.9851
1.7738	0.9934
1.7752	1.0006
1.7766	1.0033
1.778	1.0101
1.7794	1.0106
1.7808	1.0148
1.7822	1.0251
1.7836	1.0367
1.785	1.0532
1.7864	1.0816
1.7878	1.1121
1.7892	1.1506
1.7906	1.1955
1.792	1.2543
1.7934	1.3157
1.7948	1.3867
1.7962	1.4681
1.7976	1.5491
1.799	1.6288
1.8004	1.7068
1.8018	1.7783
1.8032	1.8428
1.8046	1.8918
1.806	1.9229
1.8074	1.9345
1.8088	1.9262
1.8102	1.9034
1.8116	1.8624
1.813	1.8023
1.8144	1.7307
1.8158	1.6525
1.8172	1.5777
1.8186	1.5017
1.82	1.4242
1.8214	1.3542
1.8228	1.2946
1.8242	1.2441
1.8256	1.1991
1.827	1.1624
1.8284	1.1321
1.8298	1.1077
1.8312	1.0914
1.8326	1.0779
1.834	1.0617
1.8354	1.0435
1.8368	1.0299
1.8382	1.0142
1.8396	0.9923
1.841	0.9761
1.8424	0.9633
1.8438	0.9538
1.8452	0.9485
1.8466	0.9507
1.848	0.9522
1.8494	0.9496
1.8508	0.9494
1.8522	0.9475
1.8536	0.9412
1.855	0.9353
1.8564	0.9309
1.8578	0.9274
1.8592	0.9259
1.8606	0.9302
1.862	0.9396
1.8634	0.9456
1.8648	0.9493
1.8662	0.9537
1.8676	0.9566
1.869	0.9544
1.8704	0.9491
1.8718	0.9409
1.8732	0.9352
1.8746	0.9287
1.876	0.9277
1.8774	0.9301
1.8788	0.9305
1.8802	0.9322
1.8816	0.9302
1.883	0.9249
1.8844	0.9215
1.8858	0.9089
1.8872	0.9105
1.8886	0.9211
1.89	0.9328
1.8914	0.9288
1.8928	0.9185
1.8942	0.9183
1.8956	0.9245
1.897	0.9288
1.8984	0.9348
1.8998	0.9472
1.9012	0.9563
1.9026	0.9588
1.904	0.9636
1.9054	0.9682
1.9068	0.9693
1.9082	0.9694
1.9096	0.9708
1.911	0.9697
1.9124	0.9702
1.9138	0.9786
1.9152	0.986
1.9166	0.9925
1.918	1.0025
1.9194	1.0096
1.9208	1.0164
1.9222	1.0146
1.9236	1.0193
1.925	1.0176
1.9264	1.0163
1.9278	1.0222
1.9292	1.0211
1.9306	1.018
1.932	1.0192
1.9334	1.0195
1.9348	1.0209
1.9362	1.0209
1.9376	1.0252
1.939	1.0265
1.9404	1.0241
1.9418	1.0214
1.9432	1.0172
1.9446	1.0144
1.946	1.0156
1.9474	1.0179
1.9488	1.0176
1.9502	1.0139
1.9516	1.0106
1.953	1.0082
1.9544	1.0019
1.9558	0.9977
1.9572	0.9964
1.9586	0.9968
1.96	0.9982
1.9614	0.9932
1.9628	0.9872
1.9642	0.977
1.9656	0.968
1.967	0.9666
1.9684	0.9667
1.9698	0.9662
1.9712	0.9679
1.9726	0.9715
1.974	0.9732
1.9754	0.9693
1.9768	0.9653
1.9782	0.9605
1.9796	0.952
1.981	0.9521
1.9824	0.9579
1.9838	0.961
1.9852	0.9619
1.9866	0.964
1.988	0.9627
1.9894	0.9597
1.9908	0.9592
1.9922	0.9578
1.9936	0.9575
1.995	0.9634
1.9964	0.9726
1.9978	0.9798
1.9992	0.9818
2.0006	0.9808
2.002	0.982
2.0034	0.981
2.0048	0.9821
2.0062	0.9819
2.0076	0.9787
2.009	0.9804
2.0104	0.978
2.0118	0.976
2.0132	0.9731
2.0146	0.9704
2.016	0.9737
2.0174	0.9742
2.0188	0.9766
2.0202	0.9772
2.0216	0.9783
2.023	0.9817
2.0244	0.981
2.0258	0.9826
2.0272	0.9816
2.0286	0.9802
2.03	0.9831
2.0314	0.9847
2.0328	0.9841
2.0342	0.9813
2.0356	0.9767
2.037	0.9748
2.0384	0.973
2.0398	0.9744
2.0412	0.9827
2.0426	0.9907
2.044	0.9982
2.0454	1.0023
2.0468	1.005
2.0482	1.0022
2.0496	0.9921
2.051	0.9798
2.0524	0.9732
2.0538	0.9668
2.0552	0.9699
2.0566	0.9752
2.058	0.9784
2.0594	0.9767
2.0608	0.9792
2.0622	0.9804
2.0636	0.978
2.065	0.9792
2.0664	0.9788
2.0678	0.9831
2.0692	0.9876
2.0706	0.9768
2.072	0.9768
2.0734	0.9925
2.0748	1.0207
2.0762	1.0247
2.0776	1.0173
2.079	1.0227
2.0804	1.0307
2.0818	1.0388
2.0832	1.0514
2.0846	1.0678
2.086	1.0839
2.0874	1.0964
2.0888	1.1066
2.0902	1.1103
2.0916	1.1092
2.093	1.1102
2.0944	1.1138
2.0958	1.12
2.0972	1.1244
2.0986	1.1298
2.1	1.1343
2.1014	1.1369
2.1028	1.1385
2.1042	1.1326
2.1056	1.1271
2.107	1.1266
2.1084	1.127
2.1098	1.1332
2.1112	1.1422
2.1126	1.1482
2.114	1.1507
2.1154	1.1515
2.1168	1.1524
2.1182	1.1464
2.1196	1.1358
2.121	1.1292
2.1224	1.1237
2.1238	1.1197
2.1252	1.1174
2.1266	1.1149
2.128	1.1143
2.1294	1.1161
2.1308	1.1184
2.1322	1.1198
2.1336	1.1173
2.135	1.1138
2.1364	1.1127
2.1378	1.1093
2.1392	1.1077
2.1406	1.1095
2.142	1.1112
2.1434	1.1133
2.1448	1.1127
2.1462	1.1072
2.1476	1.1001
2.149	1.0921
2.1504	1.084
2.1518	1.0733
2.1532	1.0691
2.1546	1.0687
2.156	1.0652
2.1574	1.0627
2.1588	1.0656
2.1602	1.0644
2.1616	1.0653
2.163	1.0683
2.1644	1.0643
2.1658	1.0558
2.1672	1.0491
2.1686	1.0393
2.17	1.0342
2.1714	1.051
2.1728	1.0559
2.1742	1.02
2.1756	0.9919
2.177	1.0131
2.1784	1.0486
2.1798	1.0554
2.1812	1.0459
2.1826	1.0477
2.184	1.0475
2.1854	1.039
2.1868	1.0314
2.1882	1.0282
2.1896	1.027
2.191	1.0254
2.1924	1.0216
2.1938	1.021
2.1952	1.021
2.1966	1.0267
2.198	1.0338
2.1994	1.0314
2.2008	1.0284
2.2022	1.0288
2.2036	1.0275
2.205	1.0244
2.2064	1.0145
2.2078	1.0121
2.2092	1.0101
2.2106	1.0114
2.212	1.0124
2.2134	1.0097
2.2148	1.0064
2.2162	1.0019
2.2176	0.9958
2.219	0.9902
2.2204	0.9827
2.2218	0.9777
2.2232	0.9752
2.2246	0.97
2.226	0.9695
2.2274	0.9712
2.2288	0.9712
2.2302	0.9682
2.2316	0.9674
2.233	0.9678
2.2344	0.9718
2.2358	0.9731
2.2372	0.9737
2.2386	0.9734
2.24	0.9742
2.2414	0.9756
2.2428	0.9777
2.2442	0.9812
2.2456	0.9836
2.247	0.9802
2.2484	0.9768
2.2498	0.9704
2.2512	0.9638
2.2526	0.9611
2.254	0.9559
2.2554	0.9477
2.2568	0.943
2.2582	0.9463
2.2596	0.9468
2.261	0.9406
2.2624	0.9324
2.2638	0.9278
2.2652	0.9267
2.2666	0.9257
2.268	0.9216
2.2694	0.9181
2.2708	0.9206
2.2722	0.9246
2.2736	0.9273
2.275	0.9258
2.2764	0.9197
2.2778	0.917
2.2792	0.9152
2.2806	0.912
2.282	0.9056
2.2834	0.9067
2.2848	0.9137
2.2862	0.9215
2.2876	0.9251
2.289	0.9334
2.2904	0.935
2.2918	0.9352
2.2932	0.9332
2.2946	0.9304
2.296	0.9231
2.2974	0.9207
2.2988	0.9172
2.3002	0.9157
2.3016	0.9154
2.303	0.9208
2.3044	0.9234
2.3058	0.9239
2.3072	0.929
2.3086	0.9326
2.31	0.9297
2.3114	0.9269
2.3128	0.9232
2.3142	0.918
2.3156	0.9172
2.317	0.916
2.3184	0.9106
2.3198	0.9066
2.3212	0.9063
2.3226	0.9079
2.324	0.9052
2.3254	0.902
2.3268	0.901
2.3282	0.9001
2.3296	0.9045
2.331	0.9051
2.3324	0.9006
2.3338	0.9001
2.3352	0.8932
2.3366	0.8894
2.338	0.8892
2.3394	0.8844
2.3408	0.8848
2.3422	0.8891
2.3436	0.8927
2.345	0.8936
2.3464	0.8906
2.3478	0.8981
2.3492	0.895
2.3506	0.8834
2.352	0.8675
2.3534	0.8653
2.3548	0.8742
2.3562	0.8902
2.3576	0.8933
2.359	0.8723
2.3604	0.859
2.3618	0.8738
2.3632	0.8949
2.3646	0.8914
2.366	0.8897
2.3674	0.9009
2.3688	0.9011
2.3702	0.9011
2.3716	0.9097
2.373	0.9033
2.3744	0.8845
2.3758	0.8893
2.3772	0.8897
2.3786	0.8847
2.38	0.8865
2.3814	0.8943
2.3828	0.8971
2.3842	0.8992
2.3856	0.9113
2.387	0.9187
2.3884	0.9031
2.3898	0.8962
2.3912	0.8996
2.3926	0.8939
2.394	0.8795
2.3954	0.8787
2.3968	0.8842
2.3982	0.8799
2.3996	0.8791
2.401	0.884
2.4024	0.8826
2.4038	0.8776
2.4052	0.876
2.4066	0.876
2.408	0.8774
2.4094	0.8831
2.4108	0.8874
2.4122	0.8891
2.4136	0.8897
2.415	0.8896
2.4164	0.8859
2.4178	0.88
2.4192	0.8746
2.4206	0.8717
2.422	0.8738
2.4234	0.8783
2.4248	0.8809
2.4262	0.8843
2.4276	0.8848
2.429	0.8819
2.4304	0.8795
2.4318	0.8793
2.4332	0.8752
2.4346	0.8749
2.436	0.8756
2.4374	0.878
2.4388	0.8786
2.4402	0.8784
2.4416	0.8804
2.443	0.8839
2.4444	0.8881
2.4458	0.89
2.4472	0.8869
2.4486	0.8853
2.45	0.884
2.4514	0.8792
2.4528	0.8744
2.4542	0.8672
2.4556	0.8647
2.457	0.8715
2.4584	0.8761
2.4598	0.8776
2.4612	0.8798
2.4626	0.8827
2.464	0.8881
2.4654	0.8875
2.4668	0.8863
2.4682	0.8846
2.4696	0.8805
2.471	0.8801
2.4724	0.8795
2.4738	0.8784
2.4752	0.8783
2.4766	0.8756
2.478	0.8748
2.4794	0.8722
2.4808	0.8713
2.4822	0.8741
2.4836	0.8746
2.485	0.8765
2.4864	0.8789
2.4878	0.8809
2.4892	0.8827
2.4906	0.8825
2.492	0.8785
2.4934	0.8738
2.4948	0.871
2.4962	0.872
2.4976	0.8766
2.499	0.881
2.5004	0.8831
2.5018	0.8824
2.5032	0.8807
2.5046	0.8772
2.506	0.8693
2.5074	0.8613
2.5088	0.8597
2.5102	0.8593
2.5116	0.8645
2.513	0.8671
2.5144	0.8657
2.5158	0.8641
2.5172	0.8639
2.5186	0.8641
2.52	0.8644
2.5214	0.8635
2.5228	0.8704
2.5242	0.8754
2.5256	0.8804
2.527	0.8835
2.5284	0.8841
2.5298	0.8853
2.5312	0.8839
2.5326	0.8816
2.534	0.8785
2.5354	0.872
2.5368	0.8682
2.5382	0.8678
2.5396	0.8659
2.541	0.8643
2.5424	0.865
2.5438	0.8674
2.5452	0.87
2.5466	0.8719
2.548	0.8731
2.5494	0.872
2.5508	0.8731
2.5522	0.8711
2.5536	0.8675
2.555	0.8653
2.5564	0.866
2.5578	0.8661
2.5592	0.8658
2.5606	0.8708
2.562	0.8684
2.5634	0.8614
2.5648	0.8716
2.5662	0.8787
2.5676	0.8788
2.569	0.8783
2.5704	0.8782
2.5718	0.8753
2.5732	0.8711
2.5746	0.8677
2.576	0.862
2.5774	0.8584
2.5788	0.8598
2.5802	0.8602
2.5816	0.8589
2.583	0.8623
2.5844	0.8687
2.5858	0.8752
2.5872	0.8792
2.5886	0.8775
2.59	0.8767
2.5914	0.8701
2.5928	0.8576
2.5942	0.8687
2.5956	0.891
2.597	0.9087
2.5984	0.8865
2.5998	0.8743
2.6012	0.8695
2.6026	0.8803
2.604	0.8737
2.6054	0.872
2.6068	0.8516
2.6082	0.842
2.6096	0.8536
2.611	0.877
2.6124	0.8743
2.6138	0.8636
2.6152	0.8616
2.6166	0.8598
2.618	0.856
2.6194	0.8569
2.6208	0.8614
2.6222	0.8624
2.6236	0.8665
2.625	0.8687
2.6264	0.8679
2.6278	0.8658
2.6292	0.8661
2.6306	0.8683
2.632	0.8692
2.6334	0.8697
2.6348	0.8703
2.6362	0.8714
2.6376	0.8737
2.639	0.8743
2.6404	0.8712
2.6418	0.8702
2.6432	0.869
2.6446	0.8699
2.646	0.8673
2.6474	0.865
2.6488	0.866
2.6502	0.8654
2.6516	0.8688
2.653	0.8718
2.6544	0.8754
2.6558	0.875
2.6572	0.8738
2.6586	0.8707
2.66	0.8702
2.6614	0.8718
2.6628	0.8752
2.6642	0.8771
2.6656	0.8811
2.667	0.8843
2.6684	0.8899
2.6698	0.8877
2.6712	0.8847
2.6726	0.8824
2.674	0.8837
2.6754	0.8815
2.6768	0.8789
2.6782	0.8848
2.6796	0.8736
2.681	0.8537
2.6824	0.8545
2.6838	0.8517
2.6852	0.8495
2.6866	0.8498
2.688	0.8489
2.6894	0.8506
2.6908	0.8505
2.6922	0.8544
2.6936	0.8551
2.695	0.8607
2.6964	0.86
2.6978	0.8591
2.6992	0.8638
2.7006	0.8656
2.702	0.8611
2.7034	0.8595
2.7048	0.8624
2.7062	0.8609
2.7076	0.8572
2.709	0.8595
2.7104	0.86
2.7118	0.86
2.7132	0.8674
2.7146	0.8696
2.716	0.8692
2.7174	0.8683
2.7188	0.865
2.7202	0.8576
2.7216	0.8566
2.723	0.8586
2.7244	0.8458
2.7258	0.8275
2.7272	0.8297
2.7286	0.8439
2.73	0.8463
2.7314	0.8506
2.7328	0.8576
2.7342	0.8621
2.7356	0.8675
2.737	0.8732
2.7384	0.8775
2.7398	0.8782
2.7412	0.8835
2.7426	0.865
2.744	0.8634
2.7454	0.8609
2.7468	0.8576
2.7482	0.8616
2.7496	0.8636
2.751	0.8649
2.7524	0.8658
2.7538	0.8613
2.7552	0.8557
2.7566	0.8556
2.758	0.8575
2.7594	0.858
2.7608	0.8618
2.7622	0.8672
2.7636	0.87
2.765	0.8695
2.7664	0.8685
2.7678	0.8683
2.7692	0.8683
2.7706	0.8683
2.772	0.8683
2.7734	0.8683
2.7748	0
2.7762	0
2.7776	0
2.779	0
2.7804	0
2.7818	0
2.7832	0
2.7846	0
2.786	0
2.7874	0
2.7888	0
2.7902	0
2.7916	0
2.793	0
2.7944	0
2.7958	0
2.7972	0
2.7986	0
[truncated: 38 more rows]
