# Supplementary material for: Improvement of Peak Integration in Capillary Electrophoresis: Reference Data Set No. 1
Source: Electrophoresis. 2026 Mar 11;47(4):276–94. doi: 10.1002/elps.70077 (PMC13084974; doi:10.1002/elps.70077)
Supplement: Supplementary file 2 — Supporting File 2: elps70077‐sup‐0002‐RawElectropherograms.zip. [file ELPS-47--s002.zip › Raw Electropherograms/com2-type2-sam6-R.csv]

0	0
0.0014	-0.0442
0.0028	-0.0442
0.0042	-0.0442
0.0056	-0.0444
0.007	-0.0434
0.0084	0.004
0.0098	0.0615
0.0112	0.1184
0.0126	0.1628
0.014	0.2006
0.0154	0.2368
0.0168	0.2698
0.0182	0.2981
0.0196	0.3242
0.021	0.3491
0.0224	0.3701
0.0238	0.3872
0.0252	0.3999
0.0266	0.4077
0.028	0.4173
0.0294	0.4289
0.0308	0.4396
0.0322	0.4525
0.0336	0.4655
0.035	0.4814
0.0364	0.4933
0.0378	0.4999
0.0392	0.5055
0.0406	0.5099
0.042	0.5176
0.0434	0.5272
0.0448	0.5338
0.0462	0.537
0.0476	0.5392
0.049	0.5424
0.0504	0.5467
0.0518	0.5476
0.0532	0.5495
0.0546	0.5529
0.056	0.5603
0.0574	0.5714
0.0588	0.5783
0.0602	0.5771
0.0616	0.5758
0.063	0.5761
0.0644	0.5788
0.0658	0.5824
0.0672	0.5817
0.0686	0.5811
0.07	0.5834
0.0714	0.5857
0.0728	0.5836
0.0742	0.5789
0.0756	0.5768
0.077	0.5776
0.0784	0.578
0.0798	0.5797
0.0812	0.5825
0.0826	0.5826
0.084	0.5827
0.0854	0.5837
0.0868	0.5865
0.0882	0.5909
0.0896	0.5981
0.091	0.6019
0.0924	0.6036
0.0938	0.603
0.0952	0.605
0.0966	0.6058
0.098	0.604
0.0994	0.6053
0.1008	0.6066
0.1022	0.6065
0.1036	0.6063
0.105	0.607
0.1064	0.6102
0.1078	0.6172
0.1092	0.6259
0.1106	0.6319
0.112	0.6362
0.1134	0.64
0.1148	0.6418
0.1162	0.6392
0.1176	0.6353
0.119	0.6347
0.1204	0.6361
0.1218	0.6405
0.1232	0.644
0.1246	0.6464
0.126	0.6477
0.1274	0.6516
0.1288	0.657
0.1302	0.6595
0.1316	0.6586
0.133	0.6579
0.1344	0.6598
0.1358	0.6638
0.1372	0.6619
0.1386	0.6604
0.14	0.6551
0.1414	0.6502
0.1428	0.6466
0.1442	0.6365
0.1456	0.6239
0.147	0.6135
0.1484	0.6056
0.1498	0.5975
0.1512	0.5836
0.1526	0.5682
0.154	0.557
0.1554	0.5455
0.1568	0.5353
0.1582	0.5249
0.1596	0.5156
0.161	0.5118
0.1624	0.509
0.1638	0.5028
0.1652	0.4924
0.1666	0.4846
0.168	0.4818
0.1694	0.4798
0.1708	0.4698
0.1722	0.4591
0.1736	0.4494
0.175	0.4424
0.1764	0.4371
0.1778	0.4303
0.1792	0.4206
0.1806	0.4186
0.182	0.4189
0.1834	0.4161
0.1848	0.4095
0.1862	0.4053
0.1876	0.3936
0.189	0.3819
0.1904	0.3869
0.1918	0.394
0.1932	0.3769
0.1946	0.3708
0.196	0.463
0.1974	0.6332
0.1988	0.7426
0.2002	0.74
0.2016	0.7045
0.203	0.7148
0.2044	0.7256
0.2058	0.7419
0.2072	0.7506
0.2086	0.7612
0.21	0.7636
0.2114	0.7641
0.2128	0.7695
0.2142	0.771
0.2156	0.7749
0.217	0.7807
0.2184	0.7815
0.2198	0.7801
0.2212	0.7792
0.2226	0.7759
0.224	0.7675
0.2254	0.7602
0.2268	0.7585
0.2282	0.7573
0.2296	0.7583
0.231	0.7625
0.2324	0.7668
0.2338	0.7689
0.2352	0.7702
0.2366	0.7726
0.238	0.7724
0.2394	0.7695
0.2408	0.7677
0.2422	0.7664
0.2436	0.7666
0.245	0.7673
0.2464	0.7679
0.2478	0.7732
0.2492	0.7764
0.2506	0.7778
0.252	0.7754
0.2534	0.7718
0.2548	0.7718
0.2562	0.7703
0.2576	0.7674
0.259	0.7648
0.2604	0.7627
0.2618	0.7642
0.2632	0.7613
0.2646	0.7554
0.266	0.7495
0.2674	0.7453
0.2688	0.7419
0.2702	0.7394
0.2716	0.736
0.273	0.7343
0.2744	0.733
0.2758	0.7312
0.2772	0.7303
0.2786	0.7305
0.28	0.7328
0.2814	0.7361
0.2828	0.7412
0.2842	0.7431
0.2856	0.7479
0.287	0.7503
0.2884	0.7525
0.2898	0.7533
0.2912	0.7547
0.2926	0.756
0.294	0.7584
0.2954	0.7584
0.2968	0.7598
0.2982	0.7552
0.2996	0.7548
0.301	0.7523
0.3024	0.7516
0.3038	0.7521
0.3052	0.7491
0.3066	0.7483
0.308	0.7521
0.3094	0.7536
0.3108	0.7521
0.3122	0.7499
0.3136	0.7487
0.315	0.7463
0.3164	0.7454
0.3178	0.7441
0.3192	0.7366
0.3206	0.7305
0.322	0.7308
0.3234	0.7321
0.3248	0.7342
0.3262	0.7331
0.3276	0.7338
0.329	0.7339
0.3304	0.7337
0.3318	0.7311
0.3332	0.728
0.3346	0.7264
0.336	0.7298
0.3374	0.7315
0.3388	0.7355
0.3402	0.7331
0.3416	0.7293
0.343	0.7247
0.3444	0.7211
0.3458	0.7164
0.3472	0.7192
0.3486	0.7236
0.35	0.7262
0.3514	0.7264
0.3528	0.7252
0.3542	0.7208
0.3556	0.7179
0.357	0.7169
0.3584	0.7174
0.3598	0.7199
0.3612	0.723
0.3626	0.7264
0.364	0.7294
0.3654	0.7322
0.3668	0.7347
0.3682	0.7356
0.3696	0.734
0.371	0.7356
0.3724	0.7335
0.3738	0.7316
0.3752	0.732
0.3766	0.731
0.378	0.7295
0.3794	0.7299
0.3808	0.7295
0.3822	0.7266
0.3836	0.7226
0.385	0.7167
0.3864	0.7145
0.3878	0.7103
0.3892	0.7107
0.3906	0.7121
0.392	0.7078
0.3934	0.7041
0.3948	0.7003
0.3962	0.6954
0.3976	0.6895
0.399	0.6909
0.4004	0.6952
0.4018	0.693
0.4032	0.6899
0.4046	0.6893
0.406	0.6885
0.4074	0.6892
0.4088	0.6934
0.4102	0.697
0.4116	0.7021
0.413	0.7067
0.4144	0.7066
0.4158	0.7062
0.4172	0.706
0.4186	0.7027
0.42	0.7071
0.4214	0.7085
0.4228	0.7098
0.4242	0.7071
0.4256	0.7003
0.427	0.6927
0.4284	0.6901
0.4298	0.6873
0.4312	0.6842
0.4326	0.6815
0.434	0.6859
0.4354	0.6872
0.4368	0.6894
0.4382	0.6909
0.4396	0.6918
0.441	0.6931
0.4424	0.6954
0.4438	0.6967
0.4452	0.6964
0.4466	0.6981
0.448	0.6959
0.4494	0.6926
0.4508	0.7011
0.4522	0.7109
0.4536	0.7212
0.455	0.7342
0.4564	0.7028
0.4578	0.4192
0.4592	-0.2636
0.4606	-1.148
0.462	-1.7921
0.4634	-2.0406
0.4648	-2.0633
0.4662	-2.0651
0.4676	-2.0888
0.469	-2.1
0.4704	-2.0865
0.4718	-2.0739
0.4732	-2.0929
0.4746	-2.0986
0.476	-2.0873
0.4774	-2.0862
0.4788	-2.0864
0.4802	-2.0848
0.4816	-2.0858
0.483	-2.0912
0.4844	-2.0923
0.4858	-2.0909
0.4872	-2.0903
0.4886	-2.0835
0.49	-2.0755
0.4914	-2.0715
0.4928	-2.0705
0.4942	-2.0711
0.4956	-2.0795
0.497	-2.0839
0.4984	-2.087
0.4998	-2.0892
0.5012	-2.0936
0.5026	-2.0922
0.504	-2.0864
0.5054	-2.0713
0.5068	-2.0439
0.5082	-2.0035
0.5096	-1.9561
0.511	-1.8938
0.5124	-1.8217
0.5138	-1.7471
0.5152	-1.6689
0.5166	-1.5894
0.518	-1.5122
0.5194	-1.4331
0.5208	-1.3533
0.5222	-1.2734
0.5236	-1.191
0.525	-1.1079
0.5264	-1.0248
0.5278	-0.9409
0.5292	-0.8556
0.5306	-0.7705
0.532	-0.691
0.5334	-0.6187
0.5348	-0.5471
0.5362	-0.4681
0.5376	-0.3838
0.539	-0.2951
0.5404	-0.2055
0.5418	-0.1086
0.5432	-0.0098
0.5446	0.0904
0.546	0.1882
0.5474	0.2856
0.5488	0.378
0.5502	0.472
0.5516	0.5642
0.553	0.6584
0.5544	0.7554
0.5558	0.8576
0.5572	0.957
0.5586	1.0666
0.56	1.1762
0.5614	1.2717
0.5628	1.361
0.5642	1.4735
0.5656	1.6035
0.567	1.7128
0.5684	1.8041
0.5698	1.9
0.5712	1.9932
0.5726	2.0754
0.574	2.1564
0.5754	2.2345
0.5768	2.2986
0.5782	2.355
0.5796	2.404
0.581	2.439
0.5824	2.4604
0.5838	2.4806
0.5852	2.4927
0.5866	2.4974
0.588	2.4996
0.5894	2.4982
0.5908	2.497
0.5922	2.5022
0.5936	2.5059
0.595	2.5143
0.5964	2.5244
0.5978	2.5364
0.5992	2.5468
0.6006	2.55
0.602	2.5488
0.6034	2.5419
0.6048	2.5362
0.6062	2.5323
0.6076	2.5312
0.609	2.5414
0.6104	2.5609
0.6118	2.5851
0.6132	2.6152
0.6146	2.6508
0.616	2.6872
0.6174	2.7199
0.6188	2.7506
0.6202	2.7779
0.6216	2.801
0.623	2.8204
0.6244	2.8346
0.6258	2.8482
0.6272	2.8626
0.6286	2.8754
0.63	2.8921
0.6314	2.9146
0.6328	2.9263
0.6342	2.9423
0.6356	2.9822
0.637	3.0368
0.6384	3.0856
0.6398	3.1267
0.6412	3.1498
0.6426	3.0297
0.644	2.664
0.6454	2.0307
0.6468	1.3645
0.6482	0.9155
0.6496	0.7684
0.651	0.7761
0.6524	0.7966
0.6538	0.8092
0.6552	0.8187
0.6566	0.8176
0.658	0.8068
0.6594	0.8036
0.6608	0.8026
0.6622	0.801
0.6636	0.8016
0.665	0.8036
0.6664	0.803
0.6678	0.805
0.6692	0.8109
0.6706	0.813
0.672	0.8124
0.6734	0.8118
0.6748	0.8161
0.6762	0.8191
0.6776	0.8197
0.679	0.8162
0.6804	0.8128
0.6818	0.8157
0.6832	0.8193
0.6846	0.8168
0.686	0.8189
0.6874	0.8236
0.6888	0.8276
0.6902	0.8272
0.6916	0.8266
0.693	0.8263
0.6944	0.8254
0.6958	0.825
0.6972	0.8257
0.6986	0.8237
0.7	0.8206
0.7014	0.8243
0.7028	0.8272
0.7042	0.8257
0.7056	0.8282
0.707	0.8323
0.7084	0.8381
0.7098	0.8415
0.7112	0.8477
0.7126	0.8502
0.714	0.8483
0.7154	0.8457
0.7168	0.8427
0.7182	0.8318
0.7196	0.827
0.721	0.8206
0.7224	0.8182
0.7238	0.8196
0.7252	0.8237
0.7266	0.8284
0.728	0.8369
0.7294	0.8414
0.7308	0.8406
0.7322	0.8368
0.7336	0.8349
0.735	0.8326
0.7364	0.8305
0.7378	0.8292
0.7392	0.8268
0.7406	0.826
0.742	0.8271
0.7434	0.8255
0.7448	0.8206
0.7462	0.8177
0.7476	0.8176
0.749	0.8169
0.7504	0.8132
0.7518	0.8098
0.7532	0.8049
0.7546	0.8028
0.756	0.8019
0.7574	0.8007
0.7588	0.7962
0.7602	0.7905
0.7616	0.7828
0.763	0.7776
0.7644	0.7745
0.7658	0.7789
0.7672	0.786
0.7686	0.8003
0.77	0.8177
0.7714	0.8357
0.7728	0.8508
0.7742	0.8646
0.7756	0.8759
0.777	0.8903
0.7784	0.907
0.7798	0.9221
0.7812	0.9348
0.7826	0.9474
0.784	0.9578
0.7854	0.9631
0.7868	0.9728
0.7882	0.9859
0.7896	1.003
0.791	1.0196
0.7924	1.0435
0.7938	1.0627
0.7952	1.0751
0.7966	1.0874
0.798	1.0938
0.7994	1.0998
0.8008	1.1106
0.8022	1.124
0.8036	1.1399
0.805	1.1563
0.8064	1.1828
0.8078	1.2028
0.8092	1.2292
0.8106	1.2422
0.812	1.2451
0.8134	1.2292
0.8148	1.1791
0.8162	1.1
0.8176	1.0158
0.819	0.9439
0.8204	0.8945
0.8218	0.8697
0.8232	0.8602
0.8246	0.8588
0.826	0.8623
0.8274	0.8648
0.8288	0.863
0.8302	0.8572
0.8316	0.8515
0.833	0.8434
0.8344	0.8335
0.8358	0.8258
0.8372	0.8184
0.8386	0.8132
0.84	0.8113
0.8414	0.8135
0.8428	0.813
0.8442	0.8131
0.8456	0.8145
0.847	0.8124
0.8484	0.8102
0.8498	0.8041
0.8512	0.7984
0.8526	0.797
0.854	0.7954
0.8554	0.7972
0.8568	0.7994
0.8582	0.805
0.8596	0.8125
0.861	0.8213
0.8624	0.8298
0.8638	0.833
0.8652	0.8317
0.8666	0.8315
0.868	0.8342
0.8694	0.8378
0.8708	0.8412
0.8722	0.8442
0.8736	0.8478
0.875	0.8509
0.8764	0.854
0.8778	0.8573
0.8792	0.8592
0.8806	0.8644
0.882	0.8688
0.8834	0.8779
0.8848	0.8793
0.8862	0.8795
0.8876	0.8782
0.889	0.8749
0.8904	0.8706
0.8918	0.8755
0.8932	0.8821
0.8946	0.8898
0.896	0.8969
0.8974	0.9092
0.8988	0.9192
0.9002	0.9259
0.9016	0.9303
0.903	0.9352
0.9044	0.9398
0.9058	0.9447
0.9072	0.9512
0.9086	0.9534
0.91	0.9524
0.9114	0.9562
0.9128	0.9632
0.9142	0.9706
0.9156	0.978
0.917	0.9901
0.9184	1.005
0.9198	1.0124
0.9212	1.0125
0.9226	1.0102
0.924	0.9948
0.9254	0.9764
0.9268	0.9585
0.9282	0.9436
0.9296	0.9319
0.931	0.9288
0.9324	0.9315
0.9338	0.9357
0.9352	0.9389
0.9366	0.9445
0.938	0.9457
0.9394	0.9462
0.9408	0.9442
0.9422	0.9433
0.9436	0.9418
0.945	0.9399
0.9464	0.939
0.9478	0.9392
0.9492	0.9395
0.9506	0.94
0.952	0.9398
0.9534	0.9379
0.9548	0.9365
0.9562	0.935
0.9576	0.9367
0.959	0.9368
0.9604	0.9364
0.9618	0.936
0.9632	0.9351
0.9646	0.9325
0.966	0.929
0.9674	0.92
0.9688	0.9179
0.9702	0.9283
0.9716	0.9383
0.973	0.9776
0.9744	1.0622
0.9758	1.2513
0.9772	1.6003
0.9786	2.1267
0.98	2.8362
0.9814	3.7207
0.9828	4.7635
0.9842	5.8927
0.9856	7.0513
0.987	8.2102
0.9884	9.3575
0.9898	10.4789
0.9912	11.5636
0.9926	12.6152
0.994	13.64
0.9954	14.6366
0.9968	15.6017
0.9982	16.4867
0.9996	17.0489
1.001	16.8454
1.0024	15.5236
1.0038	13.1398
1.0052	10.0416
1.0066	6.7577
1.008	4.0092
1.0094	2.3722
1.0108	1.7746
1.0122	1.6807
1.0136	1.6889
1.015	1.6437
1.0164	1.5486
1.0178	1.4169
1.0192	1.2927
1.0206	1.1742
1.022	1.0768
1.0234	1.0241
1.0248	0.991
1.0262	0.9755
1.0276	0.9734
1.029	0.9774
1.0304	0.9834
1.0318	0.9836
1.0332	0.9814
1.0346	0.9774
1.036	0.9707
1.0374	0.9669
1.0388	0.9628
1.0402	0.9606
1.0416	0.9563
1.043	0.9466
1.0444	0.9372
1.0458	0.9241
1.0472	0.9086
1.0486	0.9013
1.05	0.8974
1.0514	0.8996
1.0528	0.9029
1.0542	0.9046
1.0556	0.9097
1.057	0.9124
1.0584	0.915
1.0598	0.9135
1.0612	0.9113
1.0626	0.9138
1.064	0.9182
1.0654	0.9258
1.0668	0.9347
1.0682	0.9434
1.0696	0.9559
1.071	0.9695
1.0724	0.9806
1.0738	0.9859
1.0752	0.9838
1.0766	0.975
1.078	0.96
1.0794	0.9437
1.0808	0.9262
1.0822	0.907
1.0836	0.896
1.085	0.89
1.0864	0.889
1.0878	0.889
1.0892	0.8908
1.0906	0.8962
1.092	0.9024
1.0934	0.9132
1.0948	0.9269
1.0962	0.9397
1.0976	0.9621
1.099	0.9791
1.1004	0.9895
1.1018	0.9932
1.1032	0.9981
1.1046	0.9979
1.106	0.9909
1.1074	0.9857
1.1088	0.9811
1.1102	0.9742
1.1116	0.9709
1.113	0.9647
1.1144	0.955
1.1158	0.9447
1.1172	0.9369
1.1186	0.9287
1.12	0.9186
1.1214	0.9147
1.1228	0.9133
1.1242	0.9117
1.1256	0.9143
1.127	0.9201
1.1284	0.9261
1.1298	0.9346
1.1312	0.9389
1.1326	0.945
1.134	0.9532
1.1354	0.9642
1.1368	0.975
1.1382	0.9844
1.1396	0.995
1.141	1.0034
1.1424	1.0085
1.1438	1.0164
1.1452	1.0144
1.1466	1.0109
1.148	1.0092
1.1494	1.0078
1.1508	1.0014
1.1522	0.9957
1.1536	0.9901
1.155	0.981
1.1564	0.9732
1.1578	0.9731
1.1592	0.9762
1.1606	0.9838
1.162	0.9994
1.1634	1.0189
1.1648	1.0406
1.1662	1.0634
1.1676	1.0916
1.169	1.1121
1.1704	1.1278
1.1718	1.143
1.1732	1.1557
1.1746	1.1623
1.176	1.163
1.1774	1.1611
1.1788	1.1563
1.1802	1.147
1.1816	1.1439
1.183	1.139
1.1844	1.1401
1.1858	1.1455
1.1872	1.159
1.1886	1.1781
1.19	1.2012
1.1914	1.23
1.1928	1.2603
1.1942	1.2872
1.1956	1.3176
1.197	1.3461
1.1984	1.3724
1.1998	1.3951
1.2012	1.4113
1.2026	1.419
1.204	1.4169
1.2054	1.4057
1.2068	1.3857
1.2082	1.3619
1.2096	1.3331
1.211	1.3065
1.2124	1.2767
1.2138	1.249
1.2152	1.2234
1.2166	1.1966
1.218	1.1658
1.2194	1.1365
1.2208	1.1134
1.2222	1.0932
1.2236	1.0698
1.225	1.0573
1.2264	1.0456
1.2278	1.0224
1.2292	1.003
1.2306	1.0161
1.232	1.0261
1.2334	1.0169
1.2348	0.9993
1.2362	1.0007
1.2376	0.9992
1.239	0.9875
1.2404	0.9798
1.2418	0.9733
1.2432	0.967
1.2446	0.9639
1.246	0.9642
1.2474	0.9682
1.2488	0.9687
1.2502	0.9669
1.2516	0.9695
1.253	0.969
1.2544	0.9646
1.2558	0.9651
1.2572	0.9692
1.2586	0.9752
1.26	0.9792
1.2614	0.9847
1.2628	0.9874
1.2642	0.995
1.2656	1.0022
1.267	1.0057
1.2684	1.0064
1.2698	1.0096
1.2712	1.0081
1.2726	1.0019
1.274	0.9928
1.2754	0.9803
1.2768	0.964
1.2782	0.9526
1.2796	0.9405
1.281	0.9276
1.2824	0.921
1.2838	0.9209
1.2852	0.924
1.2866	0.9282
1.288	0.9339
1.2894	0.941
1.2908	0.9478
1.2922	0.9552
1.2936	0.9654
1.295	0.9811
1.2964	1.0007
1.2978	1.0259
1.2992	1.0521
1.3006	1.0781
1.302	1.1035
1.3034	1.13
1.3048	1.1549
1.3062	1.1752
1.3076	1.186
1.309	1.1946
1.3104	1.1972
1.3118	1.1991
1.3132	1.1954
1.3146	1.1842
1.316	1.1711
1.3174	1.1603
1.3188	1.1518
1.3202	1.1438
1.3216	1.13
1.323	1.116
1.3244	1.1029
1.3258	1.0927
1.3272	1.0821
1.3286	1.0662
1.33	1.0491
1.3314	1.0362
1.3328	1.0278
1.3342	1.0224
1.3356	1.0192
1.337	1.0114
1.3384	1.0042
1.3398	0.9984
1.3412	0.9954
1.3426	0.9971
1.344	0.9999
1.3454	1.0039
1.3468	1.0084
1.3482	1.0169
1.3496	1.0254
1.351	1.0305
1.3524	1.0327
1.3538	1.0374
1.3552	1.0428
1.3566	1.0502
1.358	1.0531
1.3594	1.0571
1.3608	1.0565
1.3622	1.0534
1.3636	1.046
1.365	1.0347
1.3664	1.0188
1.3678	1.0037
1.3692	0.9868
1.3706	0.9665
1.372	0.9509
1.3734	0.9423
1.3748	0.9367
1.3762	0.9302
1.3776	0.9233
1.379	0.9185
1.3804	0.918
1.3818	0.9203
1.3832	0.9233
1.3846	0.9231
1.386	0.9268
1.3874	0.9345
1.3888	0.9373
1.3902	0.9421
1.3916	0.9486
1.393	0.9576
1.3944	0.9706
1.3958	0.9919
1.3972	1.0076
1.3986	1.0204
1.4	1.0302
1.4014	1.0379
1.4028	1.0401
1.4042	1.0404
1.4056	1.0438
1.407	1.041
1.4084	1.039
1.4098	1.0342
1.4112	1.0223
1.4126	1.0098
1.414	0.9986
1.4154	0.986
1.4168	0.9733
1.4182	0.9645
1.4196	0.9577
1.421	0.9553
1.4224	0.9509
1.4238	0.9565
1.4252	0.9641
1.4266	0.9703
1.428	0.9711
1.4294	0.9666
1.4308	0.9571
1.4322	0.9487
1.4336	0.941
1.435	0.9333
1.4364	0.9228
1.4378	0.9163
1.4392	0.9077
1.4406	0.9024
1.442	0.8962
1.4434	0.8838
1.4448	0.8768
1.4462	0.878
1.4476	0.8857
1.449	0.8933
1.4504	0.8971
1.4518	0.8993
1.4532	0.9011
1.4546	0.904
1.456	0.9075
1.4574	0.9045
1.4588	0.8987
1.4602	0.8983
1.4616	0.8956
1.463	0.8971
1.4644	0.8968
1.4658	0.8939
1.4672	0.8959
1.4686	0.8952
1.47	0.8917
1.4714	0.8888
1.4728	0.8808
1.4742	0.8764
1.4756	0.8695
1.477	0.8667
1.4784	0.865
1.4798	0.8647
1.4812	0.8711
1.4826	0.8748
1.484	0.8757
1.4854	0.878
1.4868	0.8786
1.4882	0.8752
1.4896	0.8706
1.491	0.8661
1.4924	0.8633
1.4938	0.8623
1.4952	0.866
1.4966	0.873
1.498	0.8805
1.4994	0.8883
1.5008	0.8932
1.5022	0.8936
1.5036	0.89
1.505	0.89
1.5064	0.8889
1.5078	0.887
1.5092	0.8885
1.5106	0.888
1.512	0.8856
1.5134	0.8823
1.5148	0.8799
1.5162	0.8783
1.5176	0.8765
1.519	0.878
1.5204	0.8781
1.5218	0.8789
1.5232	0.8862
1.5246	0.8903
1.526	0.8928
1.5274	0.8968
1.5288	0.9026
1.5302	0.9098
1.5316	0.9182
1.533	0.9258
1.5344	0.9321
1.5358	0.939
1.5372	0.9501
1.5386	0.9621
1.54	0.9697
1.5414	0.9779
1.5428	0.9846
1.5442	0.965
1.5456	0.9323
1.547	0.9296
1.5484	0.9317
1.5498	0.9544
1.5512	0.9514
1.5526	0.9539
1.554	0.9369
1.5554	0.9344
1.5568	0.9276
1.5582	0.9157
1.5596	0.9126
1.561	0.9069
1.5624	0.9001
1.5638	0.8973
1.5652	0.8939
1.5666	0.8907
1.568	0.8891
1.5694	0.8905
1.5708	0.8953
1.5722	0.8972
1.5736	0.8985
1.575	0.9009
1.5764	0.9061
1.5778	0.9103
1.5792	0.916
1.5806	0.9246
1.582	0.9324
1.5834	0.9405
1.5848	0.9484
1.5862	0.9551
1.5876	0.9593
1.589	0.9626
1.5904	0.9671
1.5918	0.9664
1.5932	0.9607
1.5946	0.9569
1.596	0.9469
1.5974	0.94
1.5988	0.9362
1.6002	0.9319
1.6016	0.9275
1.603	0.9229
1.6044	0.9239
1.6058	0.9246
1.6072	0.9261
1.6086	0.9323
1.61	0.934
1.6114	0.9381
1.6128	0.9465
1.6142	0.9481
1.6156	0.95
1.617	0.9614
1.6184	0.985
1.6198	1.0143
1.6212	1.0634
1.6226	1.1398
1.624	1.284
1.6254	1.6107
1.6268	2.2612
1.6282	3.3655
1.6296	4.9839
1.631	7.0799
1.6324	9.5458
1.6338	12.2774
1.6352	15.1969
1.6366	18.1698
1.638	20.9805
1.6394	23.3065
1.6408	24.8478
1.6422	25.5213
1.6436	25.4247
1.645	24.7108
1.6464	23.4846
1.6478	21.8912
1.6492	20.0696
1.6506	18.1389
1.652	16.1709
1.6534	14.2225
1.6548	12.3706
1.6562	10.6822
1.6576	9.1436
1.659	7.7358
1.6604	6.4857
1.6618	5.4392
1.6632	4.5945
1.6646	3.8698
1.666	3.2294
1.6674	2.698
1.6688	2.2943
1.6702	2.0028
1.6716	1.7639
1.673	1.5872
1.6744	1.449
1.6758	1.3592
1.6772	1.2762
1.6786	1.208
1.68	1.1676
1.6814	1.1606
1.6828	1.1491
1.6842	1.1178
1.6856	1.1122
1.687	1.1184
1.6884	1.1248
1.6898	1.1305
1.6912	1.1427
1.6926	1.1581
1.694	1.1713
1.6954	1.1934
1.6968	1.2162
1.6982	1.2504
1.6996	1.2935
1.701	1.3439
1.7024	1.3958
1.7038	1.4543
1.7052	1.5116
1.7066	1.5609
1.708	1.605
1.7094	1.6435
1.7108	1.6723
1.7122	1.6865
1.7136	1.6911
1.715	1.6828
1.7164	1.6599
1.7178	1.625
1.7192	1.5843
1.7206	1.533
1.722	1.4789
1.7234	1.4254
1.7248	1.3737
1.7262	1.3212
1.7276	1.2734
1.729	1.2337
1.7304	1.1994
1.7318	1.1681
1.7332	1.1447
1.7346	1.1227
1.736	1.0973
1.7374	1.0765
1.7388	1.06
1.7402	1.0445
1.7416	1.0278
1.743	1.0145
1.7444	1.0056
1.7458	0.9959
1.7472	0.9874
1.7486	0.9783
1.75	0.963
1.7514	0.9491
1.7528	0.9427
1.7542	0.937
1.7556	0.9296
1.757	0.9217
1.7584	0.9152
1.7598	0.9116
1.7612	0.9088
1.7626	0.9045
1.764	0.8959
1.7654	0.8872
1.7668	0.8844
1.7682	0.8831
1.7696	0.8786
1.771	0.8759
1.7724	0.875
1.7738	0.8752
1.7752	0.8786
1.7766	0.882
1.778	0.8854
1.7794	0.8843
1.7808	0.8861
1.7822	0.8909
1.7836	0.8978
1.785	0.9096
1.7864	0.9303
1.7878	0.9608
1.7892	1.0032
1.7906	1.0576
1.792	1.1209
1.7934	1.1876
1.7948	1.259
1.7962	1.3374
1.7976	1.4127
1.799	1.4844
1.8004	1.5538
1.8018	1.6173
1.8032	1.6729
1.8046	1.7135
1.806	1.7337
1.8074	1.7335
1.8088	1.715
1.8102	1.6789
1.8116	1.6275
1.813	1.5649
1.8144	1.4995
1.8158	1.4284
1.8172	1.3613
1.8186	1.2944
1.82	1.2297
1.8214	1.1677
1.8228	1.1157
1.8242	1.0735
1.8256	1.0407
1.827	1.0159
1.8284	0.9951
1.8298	0.9767
1.8312	0.965
1.8326	0.9562
1.834	0.9449
1.8354	0.9303
1.8368	0.9166
1.8382	0.9073
1.8396	0.8969
1.841	0.8896
1.8424	0.8834
1.8438	0.876
1.8452	0.8799
1.8466	0.8882
1.848	0.8944
1.8494	0.8982
1.8508	0.8982
1.8522	0.8997
1.8536	0.8984
1.855	0.8961
1.8564	0.893
1.8578	0.885
1.8592	0.8823
1.8606	0.8831
1.862	0.8837
1.8634	0.8844
1.8648	0.8848
1.8662	0.8855
1.8676	0.8882
1.869	0.8876
1.8704	0.8841
1.8718	0.8771
1.8732	0.8712
1.8746	0.87
1.876	0.8716
1.8774	0.8725
1.8788	0.8734
1.8802	0.8749
1.8816	0.8748
1.883	0.8752
1.8844	0.8712
1.8858	0.8686
1.8872	0.8637
1.8886	0.8643
1.89	0.8662
1.8914	0.8704
1.8928	0.873
1.8942	0.8786
1.8956	0.8808
1.897	0.8797
1.8984	0.8793
1.8998	0.8822
1.9012	0.8821
1.9026	0.8819
1.904	0.8843
1.9054	0.8869
1.9068	0.8864
1.9082	0.8863
1.9096	0.8831
1.911	0.8756
1.9124	0.87
1.9138	0.8661
1.9152	0.8658
1.9166	0.8653
1.918	0.8672
1.9194	0.8731
1.9208	0.8788
1.9222	0.8868
1.9236	0.8907
1.925	0.8918
1.9264	0.8959
1.9278	0.8988
1.9292	0.8965
1.9306	0.8926
1.932	0.9056
1.9334	0.8975
1.9348	0.8816
1.9362	0.879
1.9376	0.864
1.939	0.838
1.9404	0.8214
1.9418	0.8337
1.9432	0.854
1.9446	0.8674
1.946	0.8685
1.9474	0.8695
1.9488	0.8664
1.9502	0.8651
1.9516	0.8629
1.953	0.8643
1.9544	0.8686
1.9558	0.8725
1.9572	0.8738
1.9586	0.8711
1.96	0.8684
1.9614	0.8669
1.9628	0.8649
1.9642	0.8671
1.9656	0.8713
1.967	0.8719
1.9684	0.8733
1.9698	0.8741
1.9712	0.8768
1.9726	0.8746
1.974	0.8726
1.9754	0.8741
1.9768	0.8727
1.9782	0.873
1.9796	0.8721
1.981	0.87
1.9824	0.8683
1.9838	0.8681
1.9852	0.8714
1.9866	0.8689
1.988	0.8675
1.9894	0.8677
1.9908	0.8649
1.9922	0.8612
1.9936	0.8547
1.995	0.8524
1.9964	0.8534
1.9978	0.8546
1.9992	0.8579
2.0006	0.8589
2.002	0.8588
2.0034	0.8606
2.0048	0.8629
2.0062	0.8667
2.0076	0.8706
2.009	0.878
2.0104	0.8871
2.0118	0.8914
2.0132	0.895
2.0146	0.9022
2.016	0.8955
2.0174	0.8873
2.0188	0.8991
2.0202	0.8915
2.0216	0.8836
2.023	0.8748
2.0244	0.8664
2.0258	0.8556
2.0272	0.8692
2.0286	0.8863
2.03	0.8798
2.0314	0.882
2.0328	0.8802
2.0342	0.8727
2.0356	0.8672
2.037	0.8673
2.0384	0.8699
2.0398	0.8722
2.0412	0.8729
2.0426	0.871
2.044	0.8686
2.0454	0.8673
2.0468	0.8649
2.0482	0.8633
2.0496	0.8641
2.051	0.8658
2.0524	0.872
2.0538	0.878
2.0552	0.8805
2.0566	0.8804
2.058	0.8838
2.0594	0.8867
2.0608	0.8853
2.0622	0.8792
2.0636	0.8722
2.065	0.8644
2.0664	0.8642
2.0678	0.8659
2.0692	0.8675
2.0706	0.8676
2.072	0.867
2.0734	0.8697
2.0748	0.8651
2.0762	0.8619
2.0776	0.8641
2.079	0.8634
2.0804	0.8659
2.0818	0.8702
2.0832	0.872
2.0846	0.8724
2.086	0.8711
2.0874	0.8687
2.0888	0.8659
2.0902	0.8673
2.0916	0.8732
2.093	0.8719
2.0944	0.8707
2.0958	0.8766
2.0972	0.8791
2.0986	0.8781
2.1	0.8784
2.1014	0.8746
2.1028	0.8714
2.1042	0.872
2.1056	0.8773
2.107	0.8779
2.1084	0.878
2.1098	0.8781
2.1112	0.8755
2.1126	0.8706
2.114	0.868
2.1154	0.8635
2.1168	0.8632
2.1182	0.8668
2.1196	0.8723
2.121	0.8769
2.1224	0.8766
2.1238	0.8747
2.1252	0.874
2.1266	0.8764
2.128	0.8818
2.1294	0.8863
2.1308	0.8885
2.1322	0.8893
2.1336	0.888
2.135	0.8865
2.1364	0.8849
2.1378	0.8835
2.1392	0.887
2.1406	0.8901
2.142	0.897
2.1434	0.9
2.1448	0.8989
2.1462	0.8933
2.1476	0.8845
2.149	0.8779
2.1504	0.8775
2.1518	0.8723
2.1532	0.8718
2.1546	0.8929
2.156	0.8966
2.1574	0.9042
2.1588	0.9075
2.1602	0.9036
2.1616	0.8882
2.163	0.8922
2.1644	0.8998
2.1658	0.8765
2.1672	0.8511
2.1686	0.8532
2.17	0.8595
2.1714	0.8596
2.1728	0.862
2.1742	0.8635
2.1756	0.8631
2.177	0.8594
2.1784	0.8622
2.1798	0.8674
2.1812	0.8736
2.1826	0.8778
2.184	0.8786
2.1854	0.8752
2.1868	0.8656
2.1882	0.8568
2.1896	0.8521
2.191	0.8516
2.1924	0.8561
2.1938	0.8655
2.1952	0.8789
2.1966	0.8858
2.198	0.8875
2.1994	0.8868
2.2008	0.8798
2.2022	0.8748
2.2036	0.8729
2.205	0.873
2.2064	0.874
2.2078	0.8713
2.2092	0.8705
2.2106	0.8689
2.212	0.8665
2.2134	0.8679
2.2148	0.8667
2.2162	0.8659
2.2176	0.8744
2.219	0.8838
2.2204	0.8911
2.2218	0.8944
2.2232	0.8912
2.2246	0.8892
2.226	0.8894
2.2274	0.8836
2.2288	0.8758
2.2302	0.8806
2.2316	0.8794
2.233	0.8788
2.2344	0.8609
2.2358	0.854
2.2372	0.8652
2.2386	0.8971
2.24	0.8951
2.2414	0.8829
2.2428	0.8774
2.2442	0.8757
2.2456	0.8747
2.247	0.8851
2.2484	0.8969
2.2498	0.8999
2.2512	0.9014
2.2526	0.9006
2.254	0.8836
2.2554	0.8738
2.2568	0.886
2.2582	0.8897
2.2596	0.8881
2.261	0.8948
2.2624	0.8959
2.2638	0.8925
2.2652	0.8874
2.2666	0.8867
2.268	0.883
2.2694	0.8783
2.2708	0.8785
2.2722	0.8811
2.2736	0.8849
2.275	0.8875
2.2764	0.8874
2.2778	0.8895
2.2792	0.8913
2.2806	0.8941
2.282	0.8935
2.2834	0.8914
2.2848	0.8891
2.2862	0.8871
2.2876	0.885
2.289	0.8819
2.2904	0.8809
2.2918	0.8813
2.2932	0.8789
2.2946	0.8767
2.296	0.8773
2.2974	0.8795
2.2988	0.8832
2.3002	0.8868
2.3016	0.8903
2.303	0.8934
2.3044	0.8959
2.3058	0.8993
2.3072	0.8975
2.3086	0.8981
2.31	0.8975
2.3114	0.8969
2.3128	0.8949
2.3142	0.8882
2.3156	0.8791
2.317	0.8715
2.3184	0.8725
2.3198	0.8854
2.3212	0.8729
2.3226	0.8605
2.324	0.8722
2.3254	0.8864
2.3268	0.8807
2.3282	0.8719
2.3296	0.8814
2.331	0.8985
2.3324	0.9122
2.3338	0.9247
2.3352	0.9177
2.3366	0.9031
2.338	0.8958
2.3394	0.8875
2.3408	0.8925
2.3422	0.9011
2.3436	0.8965
2.345	0.8963
2.3464	0.8848
2.3478	0.8904
2.3492	0.8913
2.3506	0.8989
2.352	0.8864
2.3534	0.8583
2.3548	0.8576
2.3562	0.8612
2.3576	0.8762
2.359	0.8788
2.3604	0.8862
2.3618	0.8876
2.3632	0.8872
2.3646	0.8935
2.366	0.8926
2.3674	0.8937
2.3688	0.8944
2.3702	0.8938
2.3716	0.8973
2.373	0.8983
2.3744	0.8924
2.3758	0.8853
2.3772	0.8804
2.3786	0.8787
2.38	0.8762
2.3814	0.8741
2.3828	0.8764
2.3842	0.8773
2.3856	0.8796
2.387	0.8859
2.3884	0.8863
2.3898	0.8824
2.3912	0.8756
2.3926	0.8709
2.394	0.869
2.3954	0.8686
2.3968	0.8739
2.3982	0.8798
2.3996	0.88
2.401	0.8834
2.4024	0.8858
2.4038	0.8832
2.4052	0.8808
2.4066	0.8756
2.408	0.8718
2.4094	0.8727
2.4108	0.8759
2.4122	0.8808
2.4136	0.8844
2.415	0.8848
2.4164	0.8892
2.4178	0.8918
2.4192	0.8909
2.4206	0.89
2.422	0.8886
2.4234	0.8875
2.4248	0.8858
2.4262	0.8826
2.4276	0.8817
2.429	0.8809
2.4304	0.8781
2.4318	0.8749
2.4332	0.8735
2.4346	0.876
2.436	0.8782
2.4374	0.8768
2.4388	0.8755
2.4402	0.8732
2.4416	0.8703
2.443	0.8694
2.4444	0.8695
2.4458	0.8681
2.4472	0.8739
2.4486	0.8777
2.45	0.8792
2.4514	0.8868
2.4528	0.8936
2.4542	0.8936
2.4556	0.8908
2.457	0.8881
2.4584	0.8852
2.4598	0.8779
2.4612	0.873
2.4626	0.869
2.464	0.8659
2.4654	0.869
2.4668	0.8738
2.4682	0.8754
2.4696	0.8764
2.471	0.8785
2.4724	0.8801
2.4738	0.8838
2.4752	0.8833
2.4766	0.8812
2.478	0.8781
2.4794	0.873
2.4808	0.8652
2.4822	0.8639
2.4836	0.8614
2.485	0.8605
2.4864	0.8618
2.4878	0.8703
2.4892	0.8739
2.4906	0.8728
2.492	0.873
2.4934	0.8731
2.4948	0.8711
2.4962	0.8739
2.4976	0.8709
2.499	0.8695
2.5004	0.8703
2.5018	0.8744
2.5032	0.877
2.5046	0.8749
2.506	0.8718
2.5074	0.8685
2.5088	0.8628
2.5102	0.8595
2.5116	0.8596
2.513	0.8568
2.5144	0.8595
2.5158	0.8668
2.5172	0.8749
2.5186	0.8764
2.52	0.8802
2.5214	0.8837
2.5228	0.8812
2.5242	0.8782
2.5256	0.8768
2.527	0.8741
2.5284	0.8683
2.5298	0.8663
2.5312	0.8624
2.5326	0.8555
2.534	0.8547
2.5354	0.8581
2.5368	0.855
2.5382	0.856
2.5396	0.8599
2.541	0.8649
2.5424	0.8673
2.5438	0.8726
2.5452	0.8735
2.5466	0.8667
2.548	0.8591
2.5494	0.8596
2.5508	0.8665
2.5522	0.8703
2.5536	0.8714
2.555	0.8713
2.5564	0.8711
2.5578	0.8691
2.5592	0.8632
2.5606	0.8628
2.562	0.865
2.5634	0.8706
2.5648	0.8737
2.5662	0.8695
2.5676	0.8679
2.569	0.871
2.5704	0.8714
2.5718	0.8683
2.5732	0.8686
2.5746	0.8673
2.576	0.8668
2.5774	0.8689
2.5788	0.8729
2.5802	0.8739
2.5816	0.8817
2.583	0.8901
2.5844	0.8916
2.5858	0.8894
2.5872	0.8891
2.5886	0.8873
2.59	0.8838
2.5914	0.8803
2.5928	0.8788
2.5942	0.8802
2.5956	0.8799
2.597	0.8762
2.5984	0.8721
2.5998	0.8691
2.6012	0.8667
2.6026	0.8697
2.604	0.8724
2.6054	0.8716
2.6068	0.8697
2.6082	0.8719
2.6096	0.8711
2.611	0.8669
2.6124	0.8652
2.6138	0.8688
2.6152	0.8717
2.6166	0.8784
2.618	0.8833
2.6194	0.884
2.6208	0.8801
2.6222	0.8804
2.6236	0.8803
2.625	0.8782
2.6264	0.8735
2.6278	0.8722
2.6292	0.8703
2.6306	0.8663
2.632	0.8631
2.6334	0.8613
2.6348	0.8606
2.6362	0.8628
2.6376	0.8694
2.639	0.875
2.6404	0.8763
2.6418	0.8747
2.6432	0.8713
2.6446	0.8676
2.646	0.8651
2.6474	0.8651
2.6488	0.8675
2.6502	0.8706
2.6516	0.8755
2.653	0.8815
2.6544	0.8819
2.6558	0.8804
2.6572	0.8785
2.6586	0.8761
2.66	0.8759
2.6614	0.8711
2.6628	0.8644
2.6642	0.8613
2.6656	0.8628
2.667	0.8671
2.6684	0.8694
2.6698	0.8693
2.6712	0.8739
2.6726	0.877
2.674	0.8787
2.6754	0.8774
2.6768	0.8726
2.6782	0.8695
2.6796	0.8678
2.681	0.8674
2.6824	0.8648
2.6838	0.8627
2.6852	0.8621
2.6866	0.8641
2.688	0.8647
2.6894	0.8682
2.6908	0.8723
2.6922	0.872
2.6936	0.8689
2.695	0.8717
2.6964	0.8665
2.6978	0.8641
2.6992	0.8613
2.7006	0.862
2.702	0.864
2.7034	0.8653
2.7048	0.8672
2.7062	0.8617
2.7076	0.8604
2.709	0.862
2.7104	0.8563
2.7118	0.8551
2.7132	0.8592
2.7146	0.8659
2.716	0.8714
2.7174	0.8734
2.7188	0.8749
2.7202	0.876
2.7216	0.8784
2.723	0.8821
2.7244	0.8806
2.7258	0.8778
2.7272	0.8796
2.7286	0.8803
2.73	0.8756
2.7314	0.8708
2.7328	0.8649
2.7342	0.865
2.7356	0.8674
2.737	0.8695
2.7384	0.8762
2.7398	0.8767
2.7412	0.8771
2.7426	0.8816
2.744	0.876
2.7454	0.8672
2.7468	0.8642
2.7482	0.8643
2.7496	0.8663
2.751	0.8671
2.7524	0.8769
2.7538	0.8757
2.7552	0.866
2.7566	0.868
2.758	0.8739
2.7594	0.8689
2.7608	0.8513
2.7622	0.8396
2.7636	0.8513
2.765	0.8631
2.7664	0.8589
2.7678	0.8611
2.7692	0.8708
2.7706	0.8806
2.772	0.868
2.7734	0.8421
2.7748	0.8407
2.7762	0.8574
2.7776	0.8682
2.779	0.8694
2.7804	0.8694
2.7818	0.8694
2.7832	0
2.7846	0
2.786	0
2.7874	0
2.7888	0
2.7902	0
2.7916	0
2.793	0
2.7944	0
2.7958	0
2.7972	0
2.7986	0
[truncated: 38 more rows]
