# Supplementary material for: Improvement of Peak Integration in Capillary Electrophoresis: Reference Data Set No. 1
Source: Electrophoresis. 2026 Mar 11;47(4):276–94. doi: 10.1002/elps.70077 (PMC13084974; doi:10.1002/elps.70077)
Supplement: Supplementary file 2 — Supporting File 2: elps70077‐sup‐0002‐RawElectropherograms.zip. [file ELPS-47--s002.zip › Raw Electropherograms/com2-type2-sam7-R.csv]

0	0
0.0014	-0.0476
0.0028	-0.0476
0.0042	-0.0476
0.0056	-0.0473
0.007	-0.0408
0.0084	0.0029
0.0098	0.065
0.0112	0.1317
0.0126	0.1769
0.014	0.2187
0.0154	0.2587
0.0168	0.2904
0.0182	0.3172
0.0196	0.3401
0.021	0.3629
0.0224	0.3856
0.0238	0.4068
0.0252	0.4296
0.0266	0.4522
0.028	0.4758
0.0294	0.4944
0.0308	0.5059
0.0322	0.5156
0.0336	0.5218
0.035	0.526
0.0364	0.5298
0.0378	0.5331
0.0392	0.54
0.0406	0.5458
0.042	0.5504
0.0434	0.5531
0.0448	0.5528
0.0462	0.5554
0.0476	0.5598
0.049	0.5648
0.0504	0.5677
0.0518	0.5719
0.0532	0.5779
0.0546	0.5834
0.056	0.5868
0.0574	0.5901
0.0588	0.5916
0.0602	0.5908
0.0616	0.5918
0.063	0.5934
0.0644	0.5953
0.0658	0.5972
0.0672	0.6023
0.0686	0.6021
0.07	0.6078
0.0714	0.6128
0.0728	0.6133
0.0742	0.6129
0.0756	0.6145
0.077	0.6144
0.0784	0.6159
0.0798	0.6154
0.0812	0.6153
0.0826	0.6132
0.084	0.6145
0.0854	0.6182
0.0868	0.6212
0.0882	0.6232
0.0896	0.6267
0.091	0.6334
0.0924	0.6404
0.0938	0.6454
0.0952	0.6475
0.0966	0.6487
0.098	0.6492
0.0994	0.6505
0.1008	0.6538
0.1022	0.6518
0.1036	0.6489
0.105	0.6499
0.1064	0.6515
0.1078	0.6498
0.1092	0.6419
0.1106	0.6356
0.112	0.6332
0.1134	0.6348
0.1148	0.6379
0.1162	0.6411
0.1176	0.6457
0.119	0.6469
0.1204	0.6501
0.1218	0.6555
0.1232	0.6586
0.1246	0.6619
0.126	0.6681
0.1274	0.6737
0.1288	0.6757
0.1302	0.6772
0.1316	0.6741
0.133	0.6677
0.1344	0.6632
0.1358	0.6615
0.1372	0.6619
0.1386	0.6617
0.14	0.6619
0.1414	0.6624
0.1428	0.6585
0.1442	0.6556
0.1456	0.6506
0.147	0.6402
0.1484	0.6305
0.1498	0.6171
0.1512	0.6092
0.1526	0.5999
0.154	0.5868
0.1554	0.5747
0.1568	0.5604
0.1582	0.5504
0.1596	0.5447
0.161	0.5345
0.1624	0.5291
0.1638	0.5241
0.1652	0.511
0.1666	0.5004
0.168	0.4917
0.1694	0.4839
0.1708	0.4768
0.1722	0.4712
0.1736	0.4682
0.175	0.4609
0.1764	0.4492
0.1778	0.4414
0.1792	0.4371
0.1806	0.4316
0.182	0.4293
0.1834	0.4303
0.1848	0.4336
0.1862	0.4331
0.1876	0.4376
0.189	0.437
0.1904	0.4546
0.1918	0.4739
0.1932	0.472
0.1946	0.4494
0.196	0.4161
0.1974	0.4879
0.1988	0.853
0.2002	1.1083
0.2016	1.0383
0.203	0.7757
0.2044	0.6994
0.2058	0.7197
0.2072	0.7195
0.2086	0.7344
0.21	0.7546
0.2114	0.77
0.2128	0.7726
0.2142	0.7706
0.2156	0.7722
0.217	0.7698
0.2184	0.7704
0.2198	0.7697
0.2212	0.7716
0.2226	0.7778
0.224	0.7832
0.2254	0.7818
0.2268	0.7834
0.2282	0.7825
0.2296	0.7802
0.231	0.7771
0.2324	0.7769
0.2338	0.772
0.2352	0.7685
0.2366	0.7706
0.238	0.7716
0.2394	0.7712
0.2408	0.7729
0.2422	0.7735
0.2436	0.7727
0.245	0.7758
0.2464	0.7783
0.2478	0.7755
0.2492	0.7722
0.2506	0.7712
0.252	0.7702
0.2534	0.7689
0.2548	0.7687
0.2562	0.7646
0.2576	0.7615
0.259	0.7576
0.2604	0.7564
0.2618	0.7519
0.2632	0.7528
0.2646	0.7564
0.266	0.7599
0.2674	0.7605
0.2688	0.7617
0.2702	0.756
0.2716	0.7495
0.273	0.741
0.2744	0.7376
0.2758	0.7354
0.2772	0.7377
0.2786	0.7427
0.28	0.747
0.2814	0.7495
0.2828	0.7514
0.2842	0.7497
0.2856	0.744
0.287	0.7394
0.2884	0.7384
0.2898	0.7396
0.2912	0.7412
0.2926	0.7439
0.294	0.7466
0.2954	0.75
0.2968	0.7525
0.2982	0.7549
0.2996	0.7515
0.301	0.7471
0.3024	0.7514
0.3038	0.7557
0.3052	0.7552
0.3066	0.7557
0.308	0.7571
0.3094	0.7609
0.3108	0.7625
0.3122	0.7639
0.3136	0.7652
0.315	0.7613
0.3164	0.7597
0.3178	0.7576
0.3192	0.7475
0.3206	0.7386
0.322	0.7336
0.3234	0.7296
0.3248	0.7266
0.3262	0.7227
0.3276	0.7228
0.329	0.7261
0.3304	0.723
0.3318	0.7234
0.3332	0.7284
0.3346	0.7349
0.336	0.7404
0.3374	0.741
0.3388	0.74
0.3402	0.7374
0.3416	0.7304
0.343	0.7248
0.3444	0.7191
0.3458	0.7173
0.3472	0.7217
0.3486	0.7287
0.35	0.7326
0.3514	0.7381
0.3528	0.744
0.3542	0.7488
0.3556	0.7474
0.357	0.7405
0.3584	0.7391
0.3598	0.74
0.3612	0.7358
0.3626	0.7305
0.364	0.7293
0.3654	0.7344
0.3668	0.7436
0.3682	0.7506
0.3696	0.7565
0.371	0.7605
0.3724	0.7623
0.3738	0.7661
0.3752	0.7618
0.3766	0.7536
0.378	0.7461
0.3794	0.7425
0.3808	0.7417
0.3822	0.7436
0.3836	0.7438
0.385	0.7468
0.3864	0.7451
0.3878	0.7417
0.3892	0.7358
0.3906	0.7312
0.392	0.7262
0.3934	0.7227
0.3948	0.7217
0.3962	0.7247
0.3976	0.7273
0.399	0.7287
0.4004	0.7301
0.4018	0.73
0.4032	0.7309
0.4046	0.7343
0.406	0.7386
0.4074	0.7409
0.4088	0.7411
0.4102	0.7369
0.4116	0.7307
0.413	0.7233
0.4144	0.7163
0.4158	0.7109
0.4172	0.7083
0.4186	0.7064
0.42	0.706
0.4214	0.7098
0.4228	0.7127
0.4242	0.7113
0.4256	0.7096
0.427	0.7081
0.4284	0.7087
0.4298	0.7072
0.4312	0.7048
0.4326	0.7003
0.434	0.6984
0.4354	0.7003
0.4368	0.7022
0.4382	0.7035
0.4396	0.7029
0.441	0.7013
0.4424	0.6994
0.4438	0.6925
0.4452	0.6859
0.4466	0.6821
0.448	0.679
0.4494	0.6864
0.4508	0.6885
0.4522	0.6976
0.4536	0.6931
0.455	0.7095
0.4564	0.7192
0.4578	0.5357
0.4592	-0.0496
0.4606	-0.9295
0.462	-1.6653
0.4634	-2.0082
0.4648	-2.0681
0.4662	-2.0678
0.4676	-2.0733
0.469	-2.081
0.4704	-2.0812
0.4718	-2.0778
0.4732	-2.0753
0.4746	-2.0806
0.476	-2.0861
0.4774	-2.0807
0.4788	-2.0767
0.4802	-2.0767
0.4816	-2.0775
0.483	-2.0788
0.4844	-2.0807
0.4858	-2.0846
0.4872	-2.0894
0.4886	-2.0897
0.49	-2.0812
0.4914	-2.0745
0.4928	-2.0697
0.4942	-2.0674
0.4956	-2.0671
0.497	-2.0686
0.4984	-2.0683
0.4998	-2.0705
0.5012	-2.0748
0.5026	-2.0782
0.504	-2.0737
0.5054	-2.0614
0.5068	-2.0377
0.5082	-1.9993
0.5096	-1.9511
0.511	-1.8958
0.5124	-1.8334
0.5138	-1.7673
0.5152	-1.6976
0.5166	-1.6242
0.518	-1.5496
0.5194	-1.4714
0.5208	-1.3899
0.5222	-1.3036
0.5236	-1.2226
0.525	-1.1451
0.5264	-1.0677
0.5278	-0.9887
0.5292	-0.91
0.5306	-0.8249
0.532	-0.742
0.5334	-0.6601
0.5348	-0.5766
0.5362	-0.4892
0.5376	-0.4034
0.539	-0.3178
0.5404	-0.2319
0.5418	-0.1436
0.5432	-0.0559
0.5446	0.0369
0.546	0.1324
0.5474	0.2264
0.5488	0.3225
0.5502	0.4238
0.5516	0.527
0.553	0.6294
0.5544	0.7305
0.5558	0.8304
0.5572	0.9325
0.5586	1.035
0.56	1.1357
0.5614	1.236
0.5628	1.3331
0.5642	1.4308
0.5656	1.5272
0.567	1.625
0.5684	1.7263
0.5698	1.8254
0.5712	1.9238
0.5726	2.0214
0.574	2.1102
0.5754	2.1972
0.5768	2.276
0.5782	2.3378
0.5796	2.3854
0.581	2.425
0.5824	2.4545
0.5838	2.4743
0.5852	2.4852
0.5866	2.4914
0.588	2.494
0.5894	2.4997
0.5908	2.5119
0.5922	2.5211
0.5936	2.5286
0.595	2.5376
0.5964	2.5492
0.5978	2.5632
0.5992	2.5754
0.6006	2.5808
0.602	2.5838
0.6034	2.5813
0.6048	2.5781
0.6062	2.5703
0.6076	2.5655
0.609	2.5649
0.6104	2.5704
0.6118	2.5885
0.6132	2.6122
0.6146	2.639
0.616	2.6769
0.6174	2.7147
0.6188	2.7511
0.6202	2.7873
0.6216	2.8189
0.623	2.8426
0.6244	2.8581
0.6258	2.8717
0.6272	2.8841
0.6286	2.8944
0.63	2.9118
0.6314	2.9356
0.6328	2.9548
0.6342	2.9713
0.6356	2.9902
0.637	3.0163
0.6384	3.057
0.6398	3.1072
0.6412	3.1622
0.6426	3.189
0.644	3.0982
0.6454	2.7604
0.6468	2.1719
0.6482	1.5048
0.6496	1.0227
0.651	0.8264
0.6524	0.8106
0.6538	0.8241
0.6552	0.8216
0.6566	0.8126
0.658	0.8124
0.6594	0.8139
0.6608	0.8166
0.6622	0.8203
0.6636	0.8253
0.665	0.8294
0.6664	0.8276
0.6678	0.8245
0.6692	0.8219
0.6706	0.8188
0.672	0.8189
0.6734	0.8158
0.6748	0.8129
0.6762	0.8114
0.6776	0.8104
0.679	0.8105
0.6804	0.8063
0.6818	0.8022
0.6832	0.804
0.6846	0.809
0.686	0.8156
0.6874	0.8201
0.6888	0.8211
0.6902	0.8298
0.6916	0.8367
0.693	0.8386
0.6944	0.839
0.6958	0.8369
0.6972	0.8345
0.6986	0.8313
0.7	0.825
0.7014	0.82
0.7028	0.8189
0.7042	0.823
0.7056	0.8302
0.707	0.8373
0.7084	0.8474
0.7098	0.8537
0.7112	0.8564
0.7126	0.8531
0.714	0.8445
0.7154	0.8362
0.7168	0.8292
0.7182	0.8237
0.7196	0.8167
0.721	0.8165
0.7224	0.8263
0.7238	0.833
0.7252	0.8393
0.7266	0.8401
0.728	0.8381
0.7294	0.839
0.7308	0.8383
0.7322	0.8361
0.7336	0.8333
0.735	0.8335
0.7364	0.8365
0.7378	0.8385
0.7392	0.8352
0.7406	0.8264
0.742	0.8194
0.7434	0.8161
0.7448	0.8112
0.7462	0.8088
0.7476	0.81
0.749	0.8122
0.7504	0.8141
0.7518	0.8165
0.7532	0.8185
0.7546	0.82
0.756	0.8243
0.7574	0.8242
0.7588	0.8189
0.7602	0.8157
0.7616	0.8147
0.763	0.8126
0.7644	0.8083
0.7658	0.8044
0.7672	0.8063
0.7686	0.8117
0.77	0.8215
0.7714	0.8266
0.7728	0.8358
0.7742	0.8516
0.7756	0.8688
0.777	0.887
0.7784	0.9052
0.7798	0.921
0.7812	0.9349
0.7826	0.949
0.784	0.9646
0.7854	0.9808
0.7868	0.9982
0.7882	1.0228
0.7896	1.0483
0.791	1.0687
0.7924	1.0837
0.7938	1.1022
0.7952	1.1157
0.7966	1.1229
0.798	1.1294
0.7994	1.1523
0.8008	1.1642
0.8022	1.1679
0.8036	1.1863
0.805	1.2074
0.8064	1.2218
0.8078	1.2171
0.8092	1.2331
0.8106	1.2567
0.812	1.2795
0.8134	1.275
0.8148	1.223
0.8162	1.1229
0.8176	1.0064
0.819	0.9231
0.8204	0.8779
0.8218	0.8559
0.8232	0.8431
0.8246	0.8389
0.826	0.8402
0.8274	0.8437
0.8288	0.8473
0.8302	0.8476
0.8316	0.8424
0.833	0.8363
0.8344	0.8193
0.8358	0.8049
0.8372	0.7935
0.8386	0.7803
0.84	0.7724
0.8414	0.77
0.8428	0.7681
0.8442	0.767
0.8456	0.7697
0.847	0.7738
0.8484	0.7755
0.8498	0.7812
0.8512	0.7899
0.8526	0.7974
0.854	0.8037
0.8554	0.8066
0.8568	0.8027
0.8582	0.7948
0.8596	0.7912
0.861	0.7895
0.8624	0.7829
0.8638	0.7796
0.8652	0.7789
0.8666	0.7769
0.868	0.7812
0.8694	0.7811
0.8708	0.7841
0.8722	0.7861
0.8736	0.7912
0.875	0.799
0.8764	0.8005
0.8778	0.8008
0.8792	0.7991
0.8806	0.7942
0.882	0.7928
0.8834	0.7885
0.8848	0.7873
0.8862	0.7865
0.8876	0.7859
0.889	0.7845
0.8904	0.7847
0.8918	0.7851
0.8932	0.7827
0.8946	0.7829
0.896	0.7862
0.8974	0.7878
0.8988	0.7927
0.9002	0.8015
0.9016	0.8073
0.903	0.8111
0.9044	0.8165
0.9058	0.8234
0.9072	0.8253
0.9086	0.8242
0.91	0.8275
0.9114	0.8276
0.9128	0.8352
0.9142	0.8501
0.9156	0.8647
0.917	0.8741
0.9184	0.884
0.9198	0.8903
0.9212	0.891
0.9226	0.8784
0.924	0.8668
0.9254	0.8548
0.9268	0.8462
0.9282	0.8409
0.9296	0.8325
0.931	0.8236
0.9324	0.82
0.9338	0.8207
0.9352	0.819
0.9366	0.8155
0.938	0.814
0.9394	0.8156
0.9408	0.815
0.9422	0.8167
0.9436	0.8139
0.945	0.8119
0.9464	0.8143
0.9478	0.8186
0.9492	0.8217
0.9506	0.8232
0.952	0.8301
0.9534	0.835
0.9548	0.8388
0.9562	0.8445
0.9576	0.8445
0.959	0.8466
0.9604	0.8504
0.9618	0.8538
0.9632	0.8565
0.9646	0.8606
0.966	0.856
0.9674	0.8487
0.9688	0.8484
0.9702	0.8488
0.9716	0.8607
0.973	0.9033
0.9744	0.9952
0.9758	1.1893
0.9772	1.5426
0.9786	2.0542
0.98	2.7607
0.9814	3.6428
0.9828	4.7118
0.9842	5.8451
0.9856	7.0101
0.987	8.1805
0.9884	9.3535
0.9898	10.4949
0.9912	11.5925
0.9926	12.6684
0.994	13.7066
0.9954	14.7117
0.9968	15.6939
0.9982	16.6089
0.9996	17.2039
1.001	16.9983
1.0024	15.6401
1.0038	13.182
1.0052	9.9909
1.0066	6.6329
1.008	3.853
1.0094	2.2235
1.0108	1.6563
1.0122	1.5868
1.0136	1.5821
1.015	1.5181
1.0164	1.4117
1.0178	1.2716
1.0192	1.1258
1.0206	1.0129
1.022	0.9366
1.0234	0.9003
1.0248	0.8639
1.0262	0.8464
1.0276	0.8345
1.029	0.8378
1.0304	0.8401
1.0318	0.8385
1.0332	0.8416
1.0346	0.842
1.036	0.8415
1.0374	0.8407
1.0388	0.8391
1.0402	0.8406
1.0416	0.8429
1.043	0.8432
1.0444	0.841
1.0458	0.8388
1.0472	0.8414
1.0486	0.8459
1.05	0.8494
1.0514	0.8509
1.0528	0.8494
1.0542	0.8505
1.0556	0.8514
1.057	0.8486
1.0584	0.8454
1.0598	0.8463
1.0612	0.8461
1.0626	0.8454
1.064	0.8477
1.0654	0.8477
1.0668	0.8449
1.0682	0.8451
1.0696	0.8414
1.071	0.8386
1.0724	0.8401
1.0738	0.8448
1.0752	0.8461
1.0766	0.8441
1.078	0.8466
1.0794	0.8529
1.0808	0.8579
1.0822	0.8631
1.0836	0.8708
1.085	0.878
1.0864	0.8867
1.0878	0.9013
1.0892	0.9143
1.0906	0.9256
1.092	0.9373
1.0934	0.9516
1.0948	0.9709
1.0962	0.9804
1.0976	0.9945
1.099	1.0117
1.1004	1.0116
1.1018	1.0092
1.1032	0.9912
1.1046	0.9851
1.106	0.9796
1.1074	0.9719
1.1088	0.9538
1.1102	0.9286
1.1116	0.9106
1.113	0.8903
1.1144	0.8729
1.1158	0.8637
1.1172	0.8565
1.1186	0.8543
1.12	0.8619
1.1214	0.8707
1.1228	0.8757
1.1242	0.8816
1.1256	0.8865
1.127	0.8889
1.1284	0.8921
1.1298	0.8987
1.1312	0.9025
1.1326	0.9091
1.134	0.9222
1.1354	0.9414
1.1368	0.9559
1.1382	0.967
1.1396	0.9778
1.141	0.978
1.1424	0.9806
1.1438	0.9816
1.1452	0.975
1.1466	0.9697
1.148	0.9622
1.1494	0.9546
1.1508	0.9444
1.1522	0.9315
1.1536	0.9204
1.155	0.9113
1.1564	0.9051
1.1578	0.9027
1.1592	0.9023
1.1606	0.9024
1.162	0.9028
1.1634	0.9049
1.1648	0.906
1.1662	0.9069
1.1676	0.9061
1.169	0.9072
1.1704	0.9084
1.1718	0.9077
1.1732	0.9087
1.1746	0.9078
1.176	0.9022
1.1774	0.9016
1.1788	0.8997
1.1802	0.898
1.1816	0.8917
1.183	0.8854
1.1844	0.8788
1.1858	0.8755
1.1872	0.8737
1.1886	0.8731
1.19	0.8716
1.1914	0.8686
1.1928	0.8675
1.1942	0.8672
1.1956	0.8654
1.197	0.8628
1.1984	0.8615
1.1998	0.8626
1.2012	0.8629
1.2026	0.8596
1.204	0.857
1.2054	0.8534
1.2068	0.8529
1.2082	0.8511
1.2096	0.851
1.211	0.8548
1.2124	0.8596
1.2138	0.8608
1.2152	0.8633
1.2166	0.8661
1.218	0.8731
1.2194	0.8806
1.2208	0.8935
1.2222	0.9005
1.2236	0.9092
1.225	0.921
1.2264	0.9297
1.2278	0.9315
1.2292	0.9325
1.2306	0.9392
1.232	0.9476
1.2334	0.9524
1.2348	0.9588
1.2362	0.9659
1.2376	0.9685
1.239	0.9757
1.2404	0.9857
1.2418	0.998
1.2432	1.0068
1.2446	1.0035
1.246	1.011
1.2474	1.0233
1.2488	1.0405
1.2502	1.038
1.2516	1.0364
1.253	1.059
1.2544	1.0623
1.2558	1.0646
1.2572	1.0693
1.2586	1.0722
1.26	1.0702
1.2614	1.0631
1.2628	1.0576
1.2642	1.0541
1.2656	1.0455
1.267	1.0289
1.2684	1.0094
1.2698	0.9888
1.2712	0.9693
1.2726	0.9572
1.274	0.9506
1.2754	0.943
1.2768	0.9409
1.2782	0.9437
1.2796	0.9367
1.281	0.9357
1.2824	0.9369
1.2838	0.9442
1.2852	0.9518
1.2866	0.9655
1.288	0.9811
1.2894	0.9924
1.2908	1.0045
1.2922	1.0156
1.2936	1.0324
1.295	1.0539
1.2964	1.0777
1.2978	1.1089
1.2992	1.1427
1.3006	1.1744
1.302	1.2014
1.3034	1.222
1.3048	1.2385
1.3062	1.2429
1.3076	1.2382
1.309	1.2284
1.3104	1.2092
1.3118	1.1861
1.3132	1.16
1.3146	1.1284
1.316	1.0997
1.3174	1.0701
1.3188	1.0412
1.3202	1.0177
1.3216	1.0015
1.323	0.9923
1.3244	0.9857
1.3258	0.9817
1.3272	0.9837
1.3286	0.9861
1.33	0.9903
1.3314	0.9875
1.3328	0.9832
1.3342	0.9826
1.3356	0.9869
1.337	0.9865
1.3384	0.9883
1.3398	0.9888
1.3412	0.9913
1.3426	0.9935
1.344	0.9951
1.3454	0.9941
1.3468	0.9958
1.3482	0.9989
1.3496	0.9976
1.351	0.9978
1.3524	0.997
1.3538	1.0002
1.3552	1.0016
1.3566	0.9984
1.358	0.994
1.3594	0.9927
1.3608	0.9891
1.3622	0.9841
1.3636	0.9813
1.365	0.9811
1.3664	0.9809
1.3678	0.9841
1.3692	0.9868
1.3706	0.9885
1.372	0.9899
1.3734	0.9882
1.3748	0.9892
1.3762	0.9867
1.3776	0.9875
1.379	0.985
1.3804	0.979
1.3818	0.9731
1.3832	0.9658
1.3846	0.9602
1.386	0.9577
1.3874	0.9559
1.3888	0.9581
1.3902	0.9647
1.3916	0.9737
1.393	0.9888
1.3944	1.0077
1.3958	1.0292
1.3972	1.0486
1.3986	1.0638
1.4	1.0796
1.4014	1.0947
1.4028	1.1063
1.4042	1.1101
1.4056	1.1101
1.407	1.1032
1.4084	1.0956
1.4098	1.0856
1.4112	1.0705
1.4126	1.0507
1.414	1.0364
1.4154	1.0278
1.4168	1.0217
1.4182	1.0174
1.4196	1.0154
1.421	1.0159
1.4224	1.0237
1.4238	1.0388
1.4252	1.054
1.4266	1.0655
1.428	1.0722
1.4294	1.0759
1.4308	1.0736
1.4322	1.0633
1.4336	1.0467
1.435	1.0278
1.4364	1.0123
1.4378	0.9955
1.4392	0.9836
1.4406	0.9743
1.442	0.9657
1.4434	0.9594
1.4448	0.9572
1.4462	0.9552
1.4476	0.9555
1.449	0.9572
1.4504	0.9563
1.4518	0.9495
1.4532	0.9465
1.4546	0.9499
1.456	0.9549
1.4574	0.9593
1.4588	0.962
1.4602	0.9659
1.4616	0.9706
1.463	0.9698
1.4644	0.9628
1.4658	0.9534
1.4672	0.9468
1.4686	0.9439
1.47	0.9426
1.4714	0.9416
1.4728	0.9411
1.4742	0.9382
1.4756	0.9391
1.477	0.9401
1.4784	0.9442
1.4798	0.9489
1.4812	0.953
1.4826	0.957
1.484	0.9615
1.4854	0.9698
1.4868	0.9738
1.4882	0.9707
1.4896	0.9672
1.491	0.9676
1.4924	0.9699
1.4938	0.975
1.4952	0.9771
1.4966	0.9802
1.498	0.9898
1.4994	0.9992
1.5008	1.0026
1.5022	1.0011
1.5036	0.9974
1.505	0.9918
1.5064	0.9849
1.5078	0.9747
1.5092	0.9702
1.5106	0.9601
1.512	0.9563
1.5134	0.9559
1.5148	0.9552
1.5162	0.9568
1.5176	0.9582
1.519	0.9603
1.5204	0.9597
1.5218	0.9541
1.5232	0.9493
1.5246	0.9384
1.526	0.9281
1.5274	0.9262
1.5288	0.9232
1.5302	0.921
1.5316	0.9159
1.533	0.9095
1.5344	0.9042
1.5358	0.8995
1.5372	0.8943
1.5386	0.8878
1.54	0.884
1.5414	0.8837
1.5428	0.8849
1.5442	0.8878
1.5456	0.8917
1.547	0.8942
1.5484	0.8992
1.5498	0.9041
1.5512	0.9087
1.5526	0.908
1.554	0.9098
1.5554	0.9098
1.5568	0.9095
1.5582	0.9132
1.5596	0.9182
1.561	0.9235
1.5624	0.9223
1.5638	0.9186
1.5652	0.9157
1.5666	0.909
1.568	0.9053
1.5694	0.9022
1.5708	0.8993
1.5722	0.9013
1.5736	0.9121
1.575	0.9269
1.5764	0.9373
1.5778	0.9478
1.5792	0.962
1.5806	0.9736
1.582	0.9822
1.5834	0.9881
1.5848	0.9879
1.5862	0.9874
1.5876	0.9925
1.589	0.9954
1.5904	0.9929
1.5918	0.9896
1.5932	0.9851
1.5946	0.978
1.596	0.9706
1.5974	0.9618
1.5988	0.9538
1.6002	0.9501
1.6016	0.9532
1.603	0.956
1.6044	0.9621
1.6058	0.9712
1.6072	0.9768
1.6086	0.9844
1.61	0.9916
1.6114	0.9942
1.6128	1.0001
1.6142	1.0088
1.6156	1.0153
1.617	1.028
1.6184	1.056
1.6198	1.1058
1.6212	1.1743
1.6226	1.2939
1.624	1.5116
1.6254	1.9025
1.6268	2.6272
1.6282	3.8607
1.6296	5.6747
1.631	8.0241
1.6324	10.7836
1.6338	13.8291
1.6352	17.0562
1.6366	20.3427
1.638	23.4493
1.6394	26.0348
1.6408	27.8072
1.6422	28.6299
1.6436	28.535
1.645	27.6955
1.6464	26.2926
1.6478	24.4772
1.6492	22.3707
1.6506	20.0965
1.652	17.7678
1.6534	15.466
1.6548	13.2878
1.6562	11.3081
1.6576	9.5362
1.659	7.9558
1.6604	6.5762
1.6618	5.4073
1.6632	4.4428
1.6646	3.6657
1.666	3.0387
1.6674	2.5511
1.6688	2.1798
1.6702	1.9094
1.6716	1.711
1.673	1.5729
1.6744	1.4739
1.6758	1.4039
1.6772	1.3501
1.6786	1.3085
1.68	1.2748
1.6814	1.2504
1.6828	1.2331
1.6842	1.224
1.6856	1.2195
1.687	1.2203
1.6884	1.2261
1.6898	1.2336
1.6912	1.2428
1.6926	1.2568
1.694	1.2857
1.6954	1.3275
1.6968	1.3859
1.6982	1.4581
1.6996	1.5384
1.701	1.6247
1.7024	1.7304
1.7038	1.8214
1.7052	1.905
1.7066	2.0126
1.708	2.1145
1.7094	2.2115
1.7108	2.3034
1.7122	2.384
1.7136	2.4444
1.715	2.4812
1.7164	2.4983
1.7178	2.484
1.7192	2.4438
1.7206	2.3808
1.722	2.3
1.7234	2.207
1.7248	2.1072
1.7262	2.0055
1.7276	1.9043
1.729	1.8103
1.7304	1.726
1.7318	1.646
1.7332	1.5724
1.7346	1.5034
1.736	1.4395
1.7374	1.3819
1.7388	1.3264
1.7402	1.2794
1.7416	1.238
1.743	1.2017
1.7444	1.1773
1.7458	1.1537
1.7472	1.133
1.7486	1.1158
1.75	1.1016
1.7514	1.091
1.7528	1.0804
1.7542	1.0728
1.7556	1.0719
1.757	1.0692
1.7584	1.0654
1.7598	1.0606
1.7612	1.0526
1.7626	1.0452
1.764	1.0388
1.7654	1.0308
1.7668	1.0216
1.7682	1.0108
1.7696	0.9999
1.771	0.9899
1.7724	0.9771
1.7738	0.9681
1.7752	0.9611
1.7766	0.9554
1.778	0.9551
1.7794	0.958
1.7808	0.9623
1.7822	0.9683
1.7836	0.9756
1.785	0.9882
1.7864	1.0022
1.7878	1.025
1.7892	1.0648
1.7906	1.1144
1.792	1.1743
1.7934	1.2503
1.7948	1.3394
1.7962	1.437
1.7976	1.5429
1.799	1.6504
1.8004	1.7529
1.8018	1.8512
1.8032	1.9446
1.8046	2.0227
1.806	2.0756
1.8074	2.1055
1.8088	2.1117
1.8102	2.0929
1.8116	2.0542
1.813	1.9918
1.8144	1.9095
1.8158	1.8199
1.8172	1.7222
1.8186	1.6187
1.82	1.5199
1.8214	1.4278
1.8228	1.3464
1.8242	1.2751
1.8256	1.2188
1.827	1.1712
1.8284	1.127
1.8298	1.0971
1.8312	1.0723
1.8326	1.0499
1.834	1.033
1.8354	1.0191
1.8368	1.0055
1.8382	0.9935
1.8396	0.9841
1.841	0.9755
1.8424	0.9622
1.8438	0.95
1.8452	0.9477
1.8466	0.9448
1.848	0.9434
1.8494	0.9413
1.8508	0.9333
1.8522	0.9254
1.8536	0.9231
1.855	0.9222
1.8564	0.9162
1.8578	0.9143
1.8592	0.9196
1.8606	0.9257
1.862	0.9304
1.8634	0.9353
1.8648	0.9381
1.8662	0.9392
1.8676	0.9414
1.869	0.9493
1.8704	0.9508
1.8718	0.9544
1.8732	0.9573
1.8746	0.9549
1.876	0.9498
1.8774	0.9431
1.8788	0.9383
1.8802	0.9371
1.8816	0.9369
1.883	0.9377
1.8844	0.9407
1.8858	0.9433
1.8872	0.9465
1.8886	0.9489
1.89	0.9489
1.8914	0.9443
1.8928	0.9419
1.8942	0.9408
1.8956	0.9402
1.897	0.938
1.8984	0.9414
1.8998	0.9494
1.9012	0.9552
1.9026	0.9607
1.904	0.9632
1.9054	0.9628
1.9068	0.9597
1.9082	0.9584
1.9096	0.9536
1.911	0.9475
1.9124	0.9517
1.9138	0.9533
1.9152	0.948
1.9166	0.942
1.918	0.9577
1.9194	0.9955
1.9208	0.9977
1.9222	0.9776
1.9236	0.9543
1.925	0.9593
1.9264	0.9715
1.9278	0.9748
1.9292	0.9597
1.9306	0.9554
1.932	0.9485
1.9334	0.9443
1.9348	0.9396
1.9362	0.9403
1.9376	0.9403
1.939	0.9374
1.9404	0.939
1.9418	0.9416
1.9432	0.9456
1.9446	0.9457
1.946	0.9429
1.9474	0.9477
1.9488	0.9357
1.9502	0.9244
1.9516	0.9297
1.953	0.9415
1.9544	0.9572
1.9558	0.9712
1.9572	0.9644
1.9586	0.941
1.96	0.938
1.9614	0.935
1.9628	0.9302
1.9642	0.9322
1.9656	0.9347
1.967	0.9369
1.9684	0.9345
1.9698	0.93
1.9712	0.9262
1.9726	0.9169
1.974	0.9125
1.9754	0.9129
1.9768	0.91
1.9782	0.9099
1.9796	0.9133
1.981	0.9181
1.9824	0.9217
1.9838	0.9235
1.9852	0.9264
1.9866	0.9227
1.988	0.918
1.9894	0.9173
1.9908	0.9159
1.9922	0.9152
1.9936	0.9181
1.995	0.9203
1.9964	0.9187
1.9978	0.9177
1.9992	0.9194
2.0006	0.9173
2.002	0.9114
2.0034	0.9108
2.0048	0.9125
2.0062	0.9137
2.0076	0.9162
2.009	0.918
2.0104	0.9184
2.0118	0.9201
2.0132	0.9239
2.0146	0.9257
2.016	0.9269
2.0174	0.9277
2.0188	0.9292
2.0202	0.9253
2.0216	0.9211
2.023	0.9198
2.0244	0.919
2.0258	0.9184
2.0272	0.9186
2.0286	0.9185
2.03	0.9207
2.0314	0.9251
2.0328	0.9257
2.0342	0.9218
2.0356	0.9157
2.037	0.9128
2.0384	0.916
2.0398	0.916
2.0412	0.9137
2.0426	0.911
2.044	0.9101
2.0454	0.9179
2.0468	0.9251
2.0482	0.9274
2.0496	0.9297
2.051	0.9283
2.0524	0.9309
2.0538	0.9333
2.0552	0.9324
2.0566	0.9306
2.058	0.9302
2.0594	0.9317
2.0608	0.9383
2.0622	0.942
2.0636	0.9445
2.065	0.9451
2.0664	0.9446
2.0678	0.949
2.0692	0.9539
2.0706	0.9553
2.072	0.958
2.0734	0.9616
2.0748	0.9669
2.0762	0.9739
2.0776	0.9735
2.079	0.9745
2.0804	0.978
2.0818	0.983
2.0832	0.9877
2.0846	0.9905
2.086	0.9956
2.0874	0.999
2.0888	1.0039
2.0902	1.0058
2.0916	1.0107
2.093	1.0161
2.0944	1.0257
2.0958	1.033
2.0972	1.0363
2.0986	1.0426
2.1	1.0483
2.1014	1.0477
2.1028	1.0482
2.1042	1.0496
2.1056	1.0542
2.107	1.0634
2.1084	1.0694
2.1098	1.0754
2.1112	1.0778
2.1126	1.0785
2.114	1.083
2.1154	1.0837
2.1168	1.0829
2.1182	1.0822
2.1196	1.08
2.121	1.0822
2.1224	1.0857
2.1238	1.0867
2.1252	1.0868
2.1266	1.0833
2.128	1.0835
2.1294	1.0818
2.1308	1.0773
2.1322	1.0707
2.1336	1.0666
2.135	1.063
2.1364	1.0597
2.1378	1.0553
2.1392	1.0519
2.1406	1.0492
2.142	1.0505
2.1434	1.0546
2.1448	1.0583
2.1462	1.0618
2.1476	1.062
2.149	1.0644
2.1504	1.0657
2.1518	1.0643
2.1532	1.058
2.1546	1.0543
2.156	1.0519
2.1574	1.0524
2.1588	1.0533
2.1602	1.0546
2.1616	1.0487
2.163	1.0461
2.1644	1.0486
2.1658	1.0458
2.1672	1.0411
2.1686	1.0429
2.17	1.0435
2.1714	1.0468
2.1728	1.0538
2.1742	1.0603
2.1756	1.0633
2.177	1.0604
2.1784	1.0573
2.1798	1.0524
2.1812	1.043
2.1826	1.0355
2.184	1.029
2.1854	1.0245
2.1868	1.0287
2.1882	1.0358
2.1896	1.0448
2.191	1.0487
2.1924	1.0488
2.1938	1.0496
2.1952	1.0438
2.1966	1.0349
2.198	1.0256
2.1994	1.0169
2.2008	1.0132
2.2022	1.0108
2.2036	1.0081
2.205	1.0038
2.2064	0.9988
2.2078	0.9977
2.2092	0.9962
2.2106	0.9967
2.212	0.997
2.2134	0.9976
2.2148	1.0009
2.2162	1.0064
2.2176	1.0098
2.219	1.0095
2.2204	1.0091
2.2218	1.01
2.2232	1.0102
2.2246	1.0074
2.226	1.0004
2.2274	0.9986
2.2288	0.9912
2.2302	0.9744
2.2316	0.9784
2.233	0.99
2.2344	1.0053
2.2358	0.9855
2.2372	0.9773
2.2386	0.9745
2.24	0.9674
2.2414	0.9619
2.2428	0.959
2.2442	0.9618
2.2456	0.9587
2.247	0.9545
2.2484	0.9496
2.2498	0.9475
2.2512	0.9462
2.2526	0.9458
2.254	0.9489
2.2554	0.95
2.2568	0.9491
2.2582	0.9506
2.2596	0.9486
2.261	0.9425
2.2624	0.9402
2.2638	0.94
2.2652	0.9404
2.2666	0.9397
2.268	0.9424
2.2694	0.9435
2.2708	0.9409
2.2722	0.9403
2.2736	0.9336
2.275	0.9208
2.2764	0.9169
2.2778	0.92
2.2792	0.9194
2.2806	0.9218
2.282	0.9277
2.2834	0.9286
2.2848	0.9289
2.2862	0.9327
2.2876	0.9311
2.289	0.9249
2.2904	0.9226
2.2918	0.9229
2.2932	0.9213
2.2946	0.9201
2.296	0.9199
2.2974	0.9167
2.2988	0.9141
2.3002	0.9172
2.3016	0.9176
2.303	0.9171
2.3044	0.916
2.3058	0.9135
2.3072	0.9108
2.3086	0.9147
2.31	0.9211
2.3114	0.9233
2.3128	0.9249
2.3142	0.9261
2.3156	0.9242
2.317	0.9226
2.3184	0.9192
2.3198	0.9146
2.3212	0.9084
2.3226	0.905
2.324	0.9085
2.3254	0.9124
2.3268	0.9183
2.3282	0.9227
2.3296	0.9253
2.331	0.9274
2.3324	0.9287
2.3338	0.928
2.3352	0.9248
2.3366	0.9226
2.338	0.9197
2.3394	0.9188
2.3408	0.9187
2.3422	0.9187
2.3436	0.9168
2.345	0.9094
2.3464	0.9052
2.3478	0.9067
2.3492	0.9034
2.3506	0.905
2.352	0.9032
2.3534	0.9016
2.3548	0.9005
2.3562	0.8984
2.3576	0.9035
2.359	0.8976
2.3604	0.8946
2.3618	0.8986
2.3632	0.8971
2.3646	0.8981
2.366	0.9013
2.3674	0.9025
2.3688	0.9042
2.3702	0.9055
2.3716	0.9068
2.373	0.9087
2.3744	0.9081
2.3758	0.9084
2.3772	0.9089
2.3786	0.9058
2.38	0.9068
2.3814	0.9049
2.3828	0.9003
2.3842	0.9013
2.3856	0.9027
2.387	0.904
2.3884	0.909
2.3898	0.917
2.3912	0.9213
2.3926	0.919
2.394	0.9206
2.3954	0.9199
2.3968	0.916
2.3982	0.9134
2.3996	0.9079
2.401	0.9031
2.4024	0.9035
2.4038	0.9052
2.4052	0.9049
2.4066	0.9042
2.408	0.9078
2.4094	0.9145
2.4108	0.9176
2.4122	0.9196
2.4136	0.9222
2.415	0.9218
2.4164	0.9227
2.4178	0.9163
2.4192	0.9085
2.4206	0.9065
2.422	0.9058
2.4234	0.9099
2.4248	0.9118
2.4262	0.9261
2.4276	0.9204
2.429	0.9168
2.4304	0.9128
2.4318	0.9082
2.4332	0.9049
2.4346	0.9044
2.436	0.9034
2.4374	0.9064
2.4388	0.9061
2.4402	0.9051
2.4416	0.8998
2.443	0.8905
2.4444	0.8843
2.4458	0.8817
2.4472	0.8791
2.4486	0.8782
2.45	0.8803
2.4514	0.8822
2.4528	0.8855
2.4542	0.8844
2.4556	0.8796
2.457	0.8732
2.4584	0.8705
2.4598	0.8752
2.4612	0.8772
2.4626	0.8854
2.464	0.8963
2.4654	0.9037
2.4668	0.9047
2.4682	0.9012
2.4696	0.8936
2.471	0.8871
2.4724	0.8815
2.4738	0.8848
2.4752	0.8896
2.4766	0.8962
2.478	0.9023
2.4794	0.9068
2.4808	0.9074
2.4822	0.9052
2.4836	0.9017
2.485	0.8955
2.4864	0.889
2.4878	0.8855
2.4892	0.8844
2.4906	0.886
2.492	0.8901
2.4934	0.8911
2.4948	0.8907
2.4962	0.8932
2.4976	0.8917
2.499	0.8894
2.5004	0.8857
2.5018	0.8823
2.5032	0.8793
2.5046	0.8806
2.506	0.8818
2.5074	0.8802
2.5088	0.8743
2.5102	0.8693
2.5116	0.8707
2.513	0.874
2.5144	0.8735
2.5158	0.8703
2.5172	0.8693
2.5186	0.8695
2.52	0.8688
2.5214	0.8692
2.5228	0.8676
2.5242	0.8631
2.5256	0.8647
2.527	0.8709
2.5284	0.8729
2.5298	0.8772
2.5312	0.879
2.5326	0.8821
2.534	0.881
2.5354	0.8811
2.5368	0.8764
2.5382	0.8698
2.5396	0.8712
2.541	0.8732
2.5424	0.8741
2.5438	0.8761
2.5452	0.8751
2.5466	0.8733
2.548	0.8674
2.5494	0.865
2.5508	0.864
2.5522	0.8652
2.5536	0.8684
2.555	0.8678
2.5564	0.8621
2.5578	0.8545
2.5592	0.8479
2.5606	0.8443
2.562	0.8434
2.5634	0.8475
2.5648	0.8587
2.5662	0.8715
2.5676	0.8832
2.569	0.8885
2.5704	0.8921
2.5718	0.8914
2.5732	0.8899
2.5746	0.8881
2.576	0.8871
2.5774	0.8807
2.5788	0.8793
2.5802	0.879
2.5816	0.8805
2.583	0.882
2.5844	0.8825
2.5858	0.8825
2.5872	0.8815
2.5886	0.8813
2.59	0.8786
2.5914	0.8795
2.5928	0.8831
2.5942	0.8846
2.5956	0.8842
2.597	0.8878
2.5984	0.8869
2.5998	0.8753
2.6012	0.8766
2.6026	0.8935
2.604	0.8979
2.6054	0.8936
2.6068	0.8845
2.6082	0.8674
2.6096	0.8626
2.611	0.8612
2.6124	0.8655
2.6138	0.8755
2.6152	0.8887
2.6166	0.8992
2.618	0.8988
2.6194	0.8986
2.6208	0.8957
2.6222	0.8907
2.6236	0.886
2.625	0.884
2.6264	0.8838
2.6278	0.8789
2.6292	0.8787
2.6306	0.8807
2.632	0.8797
2.6334	0.8801
2.6348	0.8835
2.6362	0.8861
2.6376	0.8856
2.639	0.8851
2.6404	0.8864
2.6418	0.8842
2.6432	0.8801
2.6446	0.8792
2.646	0.8751
2.6474	0.874
2.6488	0.8732
2.6502	0.876
2.6516	0.872
2.653	0.8719
2.6544	0.872
2.6558	0.8753
2.6572	0.8784
2.6586	0.878
2.66	0.8761
2.6614	0.8776
2.6628	0.8765
2.6642	0.8777
2.6656	0.8756
2.667	0.8756
2.6684	0.8752
2.6698	0.8738
2.6712	0.8751
2.6726	0.8768
2.674	0.878
2.6754	0.8801
2.6768	0.8828
2.6782	0.885
2.6796	0.8843
2.681	0.8812
2.6824	0.8768
2.6838	0.8738
2.6852	0.8699
2.6866	0.8702
2.688	0.865
2.6894	0.8593
2.6908	0.8545
2.6922	0.8542
2.6936	0.8505
2.695	0.8464
2.6964	0.8653
2.6978	0.8753
2.6992	0.8894
2.7006	0.8801
2.702	0.8626
2.7034	0.8455
2.7048	0.8509
2.7062	0.8814
2.7076	0.9049
2.709	0.899
2.7104	0.8716
2.7118	0.8508
2.7132	0.8522
2.7146	0.8734
2.716	0.8984
2.7174	0.8961
2.7188	0.8844
2.7202	0.8781
2.7216	0.8757
2.723	0.865
2.7244	0.8751
2.7258	0.8853
2.7272	0.8891
2.7286	0.8927
2.73	0.8957
2.7314	0.8919
2.7328	0.8832
2.7342	0.8771
2.7356	0.8736
2.737	0.8677
2.7384	0.8642
2.7398	0.8639
2.7412	0.8613
2.7426	0.8552
2.744	0.8547
2.7454	0.8532
2.7468	0.8525
2.7482	0.8567
2.7496	0.8607
2.751	0.8624
2.7524	0.8677
2.7538	0.8786
2.7552	0.8859
2.7566	0.8919
2.758	0.8985
2.7594	0.9045
2.7608	0.9045
2.7622	0.9012
2.7636	0.8927
2.765	0.8883
2.7664	0.88
2.7678	0.8776
2.7692	0.8751
2.7706	0.8743
2.772	0.8738
2.7734	0.8743
2.7748	0.8772
2.7762	0.877
2.7776	0.8772
2.779	0.8793
2.7804	0.8782
2.7818	0.8787
2.7832	0.882
2.7846	0.8782
2.786	0.8807
2.7874	0.889
2.7888	0.889
2.7902	0.889
2.7916	0.889
2.793	0
2.7944	0
2.7958	0
2.7972	0
2.7986	0
[truncated: 38 more rows]
