# Supplementary material for: Improvement of Peak Integration in Capillary Electrophoresis: Reference Data Set No. 1
Source: Electrophoresis. 2026 Mar 11;47(4):276–94. doi: 10.1002/elps.70077 (PMC13084974; doi:10.1002/elps.70077)
Supplement: Supplementary file 2 — Supporting File 2: elps70077‐sup‐0002‐RawElectropherograms.zip. [file ELPS-47--s002.zip › Raw Electropherograms/com2-type2-sam8-R.csv]

0	0
0.0014	-0.0549
0.0028	-0.0549
0.0042	-0.0549
0.0056	-0.0549
0.007	-0.0545
0.0084	-0.0088
0.0098	0.0566
0.0112	0.1211
0.0126	0.175
0.014	0.2238
0.0154	0.2698
0.0168	0.3062
0.0182	0.3361
0.0196	0.363
0.021	0.3872
0.0224	0.4087
0.0238	0.4305
0.0252	0.4488
0.0266	0.469
0.028	0.4858
0.0294	0.5044
0.0308	0.5229
0.0322	0.5369
0.0336	0.5474
0.035	0.5573
0.0364	0.5634
0.0378	0.569
0.0392	0.5719
0.0406	0.5746
0.042	0.5745
0.0434	0.5722
0.0448	0.5752
0.0462	0.58
0.0476	0.5816
0.049	0.5809
0.0504	0.5792
0.0518	0.5755
0.0532	0.5751
0.0546	0.5717
0.056	0.5705
0.0574	0.5681
0.0588	0.5714
0.0602	0.5758
0.0616	0.576
0.063	0.576
0.0644	0.5745
0.0658	0.5728
0.0672	0.5764
0.0686	0.5832
0.07	0.5882
0.0714	0.5924
0.0728	0.5994
0.0742	0.6073
0.0756	0.6094
0.077	0.6098
0.0784	0.6171
0.0798	0.6159
0.0812	0.6188
0.0826	0.62
0.084	0.6186
0.0854	0.6176
0.0868	0.6192
0.0882	0.6235
0.0896	0.6248
0.091	0.6266
0.0924	0.6287
0.0938	0.6251
0.0952	0.6233
0.0966	0.6205
0.098	0.6134
0.0994	0.6106
0.1008	0.6137
0.1022	0.6184
0.1036	0.6208
0.105	0.6234
0.1064	0.6252
0.1078	0.6207
0.1092	0.6157
0.1106	0.61
0.112	0.5989
0.1134	0.593
0.1148	0.5907
0.1162	0.5907
0.1176	0.5921
0.119	0.594
0.1204	0.5966
0.1218	0.5969
0.1232	0.5978
0.1246	0.5967
0.126	0.5915
0.1274	0.5897
0.1288	0.5913
0.1302	0.5913
0.1316	0.5908
0.133	0.5941
0.1344	0.5987
0.1358	0.6013
0.1372	0.5994
0.1386	0.5993
0.14	0.5905
0.1414	0.5838
0.1428	0.577
0.1442	0.5677
0.1456	0.5541
0.147	0.5434
0.1484	0.537
0.1498	0.5256
0.1512	0.5123
0.1526	0.5003
0.154	0.4853
0.1554	0.4713
0.1568	0.4618
0.1582	0.4511
0.1596	0.4378
0.161	0.4238
0.1624	0.413
0.1638	0.4006
0.1652	0.3909
0.1666	0.3941
0.168	0.4023
0.1694	0.4148
0.1708	0.434
0.1722	0.4546
0.1736	0.4716
0.175	0.4838
0.1764	0.487
0.1778	0.4806
0.1792	0.4715
0.1806	0.4658
0.182	0.463
0.1834	0.4623
0.1848	0.4663
0.1862	0.4725
0.1876	0.4694
0.189	0.4652
0.1904	0.4626
0.1918	0.5359
0.1932	0.6586
0.1946	0.7608
0.196	0.7683
0.1974	0.7622
0.1988	0.7293
0.2002	0.6712
0.2016	0.6098
0.203	0.5934
0.2044	0.5863
0.2058	0.5721
0.2072	0.5716
0.2086	0.5754
0.21	0.5749
0.2114	0.5747
0.2128	0.5732
0.2142	0.5759
0.2156	0.5825
0.217	0.5889
0.2184	0.5908
0.2198	0.5924
0.2212	0.5967
0.2226	0.5949
0.224	0.5923
0.2254	0.5907
0.2268	0.5881
0.2282	0.588
0.2296	0.5873
0.231	0.5819
0.2324	0.5754
0.2338	0.5738
0.2352	0.5762
0.2366	0.5775
0.238	0.5799
0.2394	0.5883
0.2408	0.5953
0.2422	0.5995
0.2436	0.6026
0.245	0.6027
0.2464	0.601
0.2478	0.5978
0.2492	0.5956
0.2506	0.5901
0.252	0.5835
0.2534	0.583
0.2548	0.584
0.2562	0.5854
0.2576	0.5887
0.259	0.5922
0.2604	0.5936
0.2618	0.5902
0.2632	0.5848
0.2646	0.5775
0.266	0.5663
0.2674	0.5642
0.2688	0.5665
0.2702	0.5685
0.2716	0.5729
0.273	0.5742
0.2744	0.5725
0.2758	0.5729
0.2772	0.5683
0.2786	0.5653
0.28	0.5608
0.2814	0.5627
0.2828	0.564
0.2842	0.5647
0.2856	0.5653
0.287	0.5664
0.2884	0.5636
0.2898	0.5624
0.2912	0.5652
0.2926	0.563
0.294	0.5616
0.2954	0.5601
0.2968	0.5584
0.2982	0.5534
0.2996	0.5506
0.301	0.5511
0.3024	0.5557
0.3038	0.5589
0.3052	0.5671
0.3066	0.5701
0.308	0.5688
0.3094	0.5676
0.3108	0.5631
0.3122	0.5563
0.3136	0.5491
0.315	0.5466
0.3164	0.5453
0.3178	0.5434
0.3192	0.5441
0.3206	0.5435
0.322	0.5435
0.3234	0.5468
0.3248	0.5532
0.3262	0.5571
0.3276	0.5572
0.329	0.5571
0.3304	0.553
0.3318	0.5479
0.3332	0.5452
0.3346	0.5403
0.336	0.5408
0.3374	0.5445
0.3388	0.5507
0.3402	0.5565
0.3416	0.5576
0.343	0.5584
0.3444	0.5587
0.3458	0.5589
0.3472	0.5616
0.3486	0.56
0.35	0.5604
0.3514	0.564
0.3528	0.5582
0.3542	0.5515
0.3556	0.5449
0.357	0.5431
0.3584	0.5416
0.3598	0.5385
0.3612	0.5388
0.3626	0.5404
0.364	0.5445
0.3654	0.5509
0.3668	0.5515
0.3682	0.5476
0.3696	0.5479
0.371	0.555
0.3724	0.5618
0.3738	0.5632
0.3752	0.564
0.3766	0.5677
0.378	0.5703
0.3794	0.5699
0.3808	0.5661
0.3822	0.5599
0.3836	0.5531
0.385	0.5533
0.3864	0.5545
0.3878	0.5553
0.3892	0.5575
0.3906	0.5598
0.392	0.5574
0.3934	0.5566
0.3948	0.5587
0.3962	0.563
0.3976	0.5661
0.399	0.566
0.4004	0.5645
0.4018	0.5631
0.4032	0.5617
0.4046	0.557
0.406	0.5499
0.4074	0.545
0.4088	0.5474
0.4102	0.5524
0.4116	0.5547
0.413	0.5578
0.4144	0.5556
0.4158	0.5582
0.4172	0.5629
0.4186	0.5633
0.42	0.5577
0.4214	0.5553
0.4228	0.5546
0.4242	0.5549
0.4256	0.5516
0.427	0.5462
0.4284	0.5461
0.4298	0.5372
0.4312	0.508
0.4326	0.4776
0.434	0.4347
0.4354	0.3781
0.4368	0.3173
0.4382	0.2472
0.4396	0.1722
0.441	0.0935
0.4424	0.0138
0.4438	-0.0697
0.4452	-0.145
0.4466	-0.2213
0.448	-0.294
0.4494	-0.3656
0.4508	-0.4389
0.4522	-0.5118
0.4536	-0.5845
0.455	-0.6576
0.4564	-0.7315
0.4578	-0.8068
0.4592	-0.8797
0.4606	-0.9473
0.462	-1.0109
0.4634	-1.0703
0.4648	-1.1294
0.4662	-1.191
0.4676	-1.2454
0.469	-1.2924
0.4704	-1.3333
0.4718	-1.3686
0.4732	-1.3947
0.4746	-1.4147
0.476	-1.4307
0.4774	-1.4416
0.4788	-1.4511
0.4802	-1.4609
0.4816	-1.4712
0.483	-1.477
0.4844	-1.474
0.4858	-1.4712
0.4872	-1.4675
0.4886	-1.4586
0.49	-1.4511
0.4914	-1.4442
0.4928	-1.4333
0.4942	-1.4278
0.4956	-1.4214
0.497	-1.4186
0.4984	-1.4115
0.4998	-1.4067
0.5012	-1.4011
0.5026	-1.3903
0.504	-1.3762
0.5054	-1.3629
0.5068	-1.348
0.5082	-1.332
0.5096	-1.3162
0.511	-1.2991
0.5124	-1.2842
0.5138	-1.2723
0.5152	-1.259
0.5166	-1.251
0.518	-1.2433
0.5194	-1.2351
0.5208	-1.2235
0.5222	-1.2095
0.5236	-1.1925
0.525	-1.1783
0.5264	-1.1621
0.5278	-1.1449
0.5292	-1.1259
0.5306	-1.1133
0.532	-1.1023
0.5334	-1.0907
0.5348	-1.0794
0.5362	-1.0641
0.5376	-1.0461
0.539	-1.0312
0.5404	-1.0195
0.5418	-1.0075
0.5432	-0.9949
0.5446	-0.9867
0.546	-0.9742
0.5474	-0.9613
0.5488	-0.9514
0.5502	-0.9361
0.5516	-0.9186
0.553	-0.902
0.5544	-0.8928
0.5558	-0.8831
0.5572	-0.8692
0.5586	-0.8636
0.56	-0.846
0.5614	-0.8374
0.5628	-0.8358
0.5642	-0.838
0.5656	-0.8012
0.567	-0.4371
0.5684	0.683
0.5698	2.5679
0.5712	4.4036
0.5726	5.3936
0.574	5.587
0.5754	5.557
0.5768	5.6203
0.5782	5.7594
0.5796	5.9208
0.581	6.0527
0.5824	6.1655
0.5838	6.2434
0.5852	6.3081
0.5866	6.3576
0.588	6.4201
0.5894	6.4922
0.5908	6.5575
0.5922	6.6302
0.5936	6.7079
0.595	6.7732
0.5964	6.8327
0.5978	6.8979
0.5992	6.9456
0.6006	6.9806
0.602	7.0435
0.6034	7.1518
0.6048	7.3091
0.6062	7.3008
0.6076	6.6615
0.609	5.1018
0.6104	3.2039
0.6118	1.8761
0.6132	1.4232
0.6146	1.4451
0.616	1.5308
0.6174	1.5825
0.6188	1.6262
0.6202	1.6716
0.6216	1.7223
0.623	1.7729
0.6244	1.811
0.6258	1.8366
0.6272	1.8698
0.6286	1.9295
0.63	2.0098
0.6314	2.0685
0.6328	2.09
0.6342	1.9956
0.6356	1.7405
0.637	1.3314
0.6384	0.9411
0.6398	0.7093
0.6412	0.6362
0.6426	0.6253
0.644	0.6189
0.6454	0.617
0.6468	0.6258
0.6482	0.6353
0.6496	0.6367
0.651	0.6421
0.6524	0.6434
0.6538	0.6439
0.6552	0.643
0.6566	0.6367
0.658	0.6357
0.6594	0.6371
0.6608	0.6404
0.6622	0.64
0.6636	0.638
0.665	0.6377
0.6664	0.6374
0.6678	0.6401
0.6692	0.6391
0.6706	0.6321
0.672	0.6289
0.6734	0.6312
0.6748	0.6329
0.6762	0.6314
0.6776	0.6297
0.679	0.6353
0.6804	0.6371
0.6818	0.6399
0.6832	0.6451
0.6846	0.6427
0.686	0.6414
0.6874	0.6415
0.6888	0.6385
0.6902	0.6329
0.6916	0.6322
0.693	0.6347
0.6944	0.6338
0.6958	0.6321
0.6972	0.6368
0.6986	0.6409
0.7	0.64
0.7014	0.6384
0.7028	0.6363
0.7042	0.6329
0.7056	0.6303
0.707	0.6283
0.7084	0.6233
0.7098	0.6204
0.7112	0.6161
0.7126	0.6182
0.714	0.616
0.7154	0.6133
0.7168	0.614
0.7182	0.6135
0.7196	0.6117
0.721	0.6077
0.7224	0.6062
0.7238	0.6076
0.7252	0.6077
0.7266	0.6076
0.728	0.608
0.7294	0.6083
0.7308	0.6097
0.7322	0.6118
0.7336	0.6134
0.735	0.6134
0.7364	0.6142
0.7378	0.6157
0.7392	0.6173
0.7406	0.6205
0.742	0.6163
0.7434	0.6148
0.7448	0.6095
0.7462	0.604
0.7476	0.6058
0.749	0.607
0.7504	0.6057
0.7518	0.6107
0.7532	0.6165
0.7546	0.6158
0.756	0.6058
0.7574	0.5939
0.7588	0.5896
0.7602	0.5835
0.7616	0.581
0.763	0.583
0.7644	0.5818
0.7658	0.5808
0.7672	0.5724
0.7686	0.5642
0.77	0.558
0.7714	0.5531
0.7728	0.5508
0.7742	0.551
0.7756	0.5511
0.777	0.555
0.7784	0.5638
0.7798	0.5734
0.7812	0.582
0.7826	0.5914
0.784	0.6047
0.7854	0.6211
0.7868	0.6375
0.7882	0.6545
0.7896	0.6711
0.791	0.6853
0.7924	0.7031
0.7938	0.7226
0.7952	0.7388
0.7966	0.7539
0.798	0.7722
0.7994	0.7962
0.8008	0.8172
0.8022	0.8382
0.8036	0.8569
0.805	0.8722
0.8064	0.8875
0.8078	0.9046
0.8092	0.9181
0.8106	0.9202
0.812	0.9173
0.8134	0.8943
0.8148	0.8293
0.8162	0.7728
0.8176	0.7127
0.819	0.6592
0.8204	0.6241
0.8218	0.6103
0.8232	0.6214
0.8246	0.6502
0.826	0.6859
0.8274	0.7198
0.8288	0.7522
0.8302	0.7759
0.8316	0.7812
0.833	0.7693
0.8344	0.7457
0.8358	0.7156
0.8372	0.6812
0.8386	0.647
0.84	0.6167
0.8414	0.5901
0.8428	0.5731
0.8442	0.5668
0.8456	0.5634
0.847	0.5608
0.8484	0.5581
0.8498	0.5608
0.8512	0.5676
0.8526	0.5663
0.854	0.5672
0.8554	0.5637
0.8568	0.5608
0.8582	0.5641
0.8596	0.5697
0.861	0.5745
0.8624	0.5783
0.8638	0.5835
0.8652	0.5896
0.8666	0.5903
0.868	0.5856
0.8694	0.582
0.8708	0.5778
0.8722	0.5782
0.8736	0.5819
0.875	0.5835
0.8764	0.5846
0.8778	0.5893
0.8792	0.5896
0.8806	0.5874
0.882	0.5831
0.8834	0.5782
0.8848	0.5713
0.8862	0.5659
0.8876	0.5628
0.889	0.5596
0.8904	0.5562
0.8918	0.5557
0.8932	0.5554
0.8946	0.5555
0.896	0.5612
0.8974	0.5649
0.8988	0.5657
0.9002	0.5684
0.9016	0.5723
0.903	0.573
0.9044	0.5722
0.9058	0.5728
0.9072	0.5737
0.9086	0.5733
0.91	0.5765
0.9114	0.5771
0.9128	0.5803
0.9142	0.5928
0.9156	0.6041
0.917	0.6165
0.9184	0.6288
0.9198	0.6362
0.9212	0.6404
0.9226	0.6387
0.924	0.6289
0.9254	0.615
0.9268	0.5994
0.9282	0.5906
0.9296	0.5828
0.931	0.5742
0.9324	0.5761
0.9338	0.5729
0.9352	0.5724
0.9366	0.5733
0.938	0.5742
0.9394	0.5719
0.9408	0.5696
0.9422	0.5737
0.9436	0.5794
0.945	0.5805
0.9464	0.5828
0.9478	0.587
0.9492	0.5887
0.9506	0.5898
0.952	0.59
0.9534	0.5933
0.9548	0.5925
0.9562	0.5937
0.9576	0.5966
0.959	0.5956
0.9604	0.5929
0.9618	0.5949
0.9632	0.5996
0.9646	0.6031
0.966	0.6058
0.9674	0.6037
0.9688	0.6069
0.9702	0.6023
0.9716	0.5852
0.973	0.5776
0.9744	0.583
0.9758	0.5992
0.9772	0.6122
0.9786	0.6059
0.98	0.6288
0.9814	0.6927
0.9828	0.8295
0.9842	1.0893
0.9856	1.5085
0.987	2.1076
0.9884	2.8821
0.9898	3.824
0.9912	4.8803
0.9926	6.0173
0.994	7.2001
0.9954	8.4054
0.9968	9.603
0.9982	10.6804
0.9996	11.3528
1.001	11.2559
1.0024	10.2495
1.0038	8.4581
1.0052	6.1591
1.0066	3.8449
1.008	2.0742
1.0094	1.1557
1.0108	0.889
1.0122	0.8947
1.0136	0.9545
1.015	0.9727
1.0164	0.9753
1.0178	0.9402
1.0192	0.8763
1.0206	0.794
1.022	0.7279
1.0234	0.6877
1.0248	0.651
1.0262	0.6228
1.0276	0.6097
1.029	0.6034
1.0304	0.6003
1.0318	0.6023
1.0332	0.6074
1.0346	0.612
1.036	0.6136
1.0374	0.6137
1.0388	0.6152
1.0402	0.6112
1.0416	0.6125
1.043	0.6162
1.0444	0.614
1.0458	0.6163
1.0472	0.6187
1.0486	0.6182
1.05	0.6173
1.0514	0.6146
1.0528	0.6078
1.0542	0.598
1.0556	0.5915
1.057	0.5931
1.0584	0.5966
1.0598	0.5983
1.0612	0.6051
1.0626	0.6126
1.064	0.6187
1.0654	0.6227
1.0668	0.6243
1.0682	0.6191
1.0696	0.6174
1.071	0.6232
1.0724	0.6235
1.0738	0.6228
1.0752	0.6228
1.0766	0.6246
1.078	0.6253
1.0794	0.6237
1.0808	0.6226
1.0822	0.6206
1.0836	0.6186
1.085	0.6165
1.0864	0.6087
1.0878	0.5992
1.0892	0.5984
1.0906	0.6004
1.092	0.6026
1.0934	0.6065
1.0948	0.6114
1.0962	0.6192
1.0976	0.6199
1.099	0.6144
1.1004	0.6081
1.1018	0.6025
1.1032	0.6013
1.1046	0.6042
1.106	0.6079
1.1074	0.6117
1.1088	0.6188
1.1102	0.6275
1.1116	0.6214
1.113	0.6105
1.1144	0.6221
1.1158	0.6382
1.1172	0.639
1.1186	0.6304
1.12	0.6289
1.1214	0.6252
1.1228	0.6209
1.1242	0.6209
1.1256	0.624
1.127	0.6202
1.1284	0.6187
1.1298	0.6183
1.1312	0.6262
1.1326	0.621
1.134	0.6297
1.1354	0.645
1.1368	0.6362
1.1382	0.6103
1.1396	0.6034
1.141	0.6118
1.1424	0.6083
1.1438	0.6093
1.1452	0.6156
1.1466	0.6249
1.148	0.6246
1.1494	0.6275
1.1508	0.6339
1.1522	0.6451
1.1536	0.655
1.155	0.6597
1.1564	0.6607
1.1578	0.6604
1.1592	0.6553
1.1606	0.6497
1.162	0.6399
1.1634	0.6308
1.1648	0.6268
1.1662	0.6279
1.1676	0.6344
1.169	0.6419
1.1704	0.648
1.1718	0.6535
1.1732	0.6546
1.1746	0.6552
1.176	0.6543
1.1774	0.6517
1.1788	0.6464
1.1802	0.6397
1.1816	0.6371
1.183	0.6381
1.1844	0.6394
1.1858	0.6412
1.1872	0.6394
1.1886	0.642
1.19	0.6429
1.1914	0.6452
1.1928	0.6475
1.1942	0.6451
1.1956	0.6428
1.197	0.643
1.1984	0.646
1.1998	0.6483
1.2012	0.6499
1.2026	0.6489
1.204	0.6504
1.2054	0.6476
1.2068	0.6484
1.2082	0.6479
1.2096	0.6438
1.211	0.6437
1.2124	0.6457
1.2138	0.6468
1.2152	0.6465
1.2166	0.6477
1.218	0.6487
1.2194	0.6498
1.2208	0.6518
1.2222	0.6513
1.2236	0.6459
1.225	0.6412
1.2264	0.6416
1.2278	0.6405
1.2292	0.6441
1.2306	0.6467
1.232	0.6479
1.2334	0.648
1.2348	0.6499
1.2362	0.6522
1.2376	0.6502
1.239	0.645
1.2404	0.6412
1.2418	0.6394
1.2432	0.6431
1.2446	0.6461
1.246	0.6447
1.2474	0.644
1.2488	0.645
1.2502	0.6494
1.2516	0.6558
1.253	0.6545
1.2544	0.6527
1.2558	0.6521
1.2572	0.6528
1.2586	0.6508
1.26	0.6449
1.2614	0.6425
1.2628	0.6431
1.2642	0.6399
1.2656	0.6373
1.267	0.6276
1.2684	0.6225
1.2698	0.6214
1.2712	0.623
1.2726	0.6229
1.274	0.6209
1.2754	0.6221
1.2768	0.6263
1.2782	0.6288
1.2796	0.6284
1.281	0.627
1.2824	0.6264
1.2838	0.6303
1.2852	0.6357
1.2866	0.6421
1.288	0.6424
1.2894	0.6437
1.2908	0.6428
1.2922	0.6429
1.2936	0.6418
1.295	0.6401
1.2964	0.6399
1.2978	0.6388
1.2992	0.6393
1.3006	0.6457
1.302	0.6526
1.3034	0.6564
1.3048	0.658
1.3062	0.6573
1.3076	0.6558
1.309	0.6517
1.3104	0.6484
1.3118	0.6443
1.3132	0.6376
1.3146	0.6346
1.316	0.6329
1.3174	0.633
1.3188	0.6317
1.3202	0.6303
1.3216	0.627
1.323	0.6254
1.3244	0.6228
1.3258	0.6226
1.3272	0.6215
1.3286	0.6202
1.33	0.6235
1.3314	0.6327
1.3328	0.6419
1.3342	0.6461
1.3356	0.6485
1.337	0.6495
1.3384	0.6502
1.3398	0.6492
1.3412	0.6508
1.3426	0.6527
1.344	0.6539
1.3454	0.655
1.3468	0.6538
1.3482	0.6443
1.3496	0.6353
1.351	0.6266
1.3524	0.6189
1.3538	0.6149
1.3552	0.6147
1.3566	0.6175
1.358	0.621
1.3594	0.6238
1.3608	0.6291
1.3622	0.6346
1.3636	0.6353
1.365	0.6387
1.3664	0.6415
1.3678	0.6441
1.3692	0.6472
1.3706	0.6529
1.372	0.6577
1.3734	0.6617
1.3748	0.6664
1.3762	0.6687
1.3776	0.6702
1.379	0.6693
1.3804	0.6678
1.3818	0.6653
1.3832	0.6583
1.3846	0.6515
1.386	0.6469
1.3874	0.6399
1.3888	0.6328
1.3902	0.6283
1.3916	0.6254
1.393	0.6179
1.3944	0.601
1.3958	0.5981
1.3972	0.6059
1.3986	0.6113
1.4	0.6116
1.4014	0.608
1.4028	0.6191
1.4042	0.6197
1.4056	0.6187
1.407	0.6252
1.4084	0.6325
1.4098	0.635
1.4112	0.6338
1.4126	0.6353
1.414	0.6392
1.4154	0.6407
1.4168	0.6403
1.4182	0.6387
1.4196	0.6391
1.421	0.6384
1.4224	0.6394
1.4238	0.641
1.4252	0.6393
1.4266	0.6394
1.428	0.6406
1.4294	0.6402
1.4308	0.6359
1.4322	0.6353
1.4336	0.6356
1.435	0.6348
1.4364	0.6354
1.4378	0.6398
1.4392	0.6416
1.4406	0.6417
1.442	0.6457
1.4434	0.6511
1.4448	0.6553
1.4462	0.656
1.4476	0.6559
1.449	0.6565
1.4504	0.6581
1.4518	0.6587
1.4532	0.6593
1.4546	0.6563
1.456	0.6569
1.4574	0.662
1.4588	0.6632
1.4602	0.6642
1.4616	0.6663
1.463	0.6672
1.4644	0.6659
1.4658	0.6642
1.4672	0.6613
1.4686	0.6578
1.47	0.654
1.4714	0.6479
1.4728	0.642
1.4742	0.6336
1.4756	0.6287
1.477	0.6223
1.4784	0.6197
1.4798	0.6233
1.4812	0.6249
1.4826	0.6239
1.484	0.627
1.4854	0.6252
1.4868	0.6247
1.4882	0.6235
1.4896	0.6186
1.491	0.6141
1.4924	0.613
1.4938	0.6174
1.4952	0.6238
1.4966	0.6262
1.498	0.6289
1.4994	0.634
1.5008	0.634
1.5022	0.6376
1.5036	0.6445
1.505	0.6457
1.5064	0.6475
1.5078	0.6529
1.5092	0.6459
1.5106	0.6352
1.512	0.6267
1.5134	0.6217
1.5148	0.626
1.5162	0.6394
1.5176	0.6454
1.519	0.6497
1.5204	0.6544
1.5218	0.6576
1.5232	0.6573
1.5246	0.6567
1.526	0.6616
1.5274	0.6599
1.5288	0.653
1.5302	0.6497
1.5316	0.6479
1.533	0.6442
1.5344	0.643
1.5358	0.644
1.5372	0.6438
1.5386	0.642
1.54	0.6429
1.5414	0.6454
1.5428	0.6403
1.5442	0.6366
1.5456	0.6364
1.547	0.6373
1.5484	0.6373
1.5498	0.6382
1.5512	0.6387
1.5526	0.6364
1.554	0.6375
1.5554	0.6395
1.5568	0.6369
1.5582	0.6342
1.5596	0.6346
1.561	0.6311
1.5624	0.6292
1.5638	0.6257
1.5652	0.6256
1.5666	0.6282
1.568	0.627
1.5694	0.6276
1.5708	0.6324
1.5722	0.6313
1.5736	0.6334
1.575	0.6398
1.5764	0.6498
1.5778	0.6496
1.5792	0.6423
1.5806	0.6588
1.582	0.6782
1.5834	0.68
1.5848	0.6863
1.5862	0.6902
1.5876	0.6844
1.589	0.6797
1.5904	0.6734
1.5918	0.667
1.5932	0.663
1.5946	0.6628
1.596	0.6624
1.5974	0.6629
1.5988	0.6648
1.6002	0.6733
1.6016	0.6948
1.603	0.7292
1.6044	0.7743
1.6058	0.8313
1.6072	0.8977
1.6086	0.9662
1.61	1.0322
1.6114	1.0907
1.6128	1.1324
1.6142	1.1435
1.6156	1.1356
1.617	1.119
1.6184	1.0761
1.6198	1.0095
1.6212	0.958
1.6226	1.0017
1.624	1.2069
1.6254	1.7184
1.6268	2.6959
1.6282	4.2275
1.6296	6.2142
1.631	8.4341
1.6324	10.6982
1.6338	12.9056
1.6352	14.9798
1.6366	16.7194
1.638	17.7764
1.6394	17.9194
1.6408	17.1228
1.6422	15.6254
1.6436	13.7069
1.645	11.675
1.6464	9.7571
1.6478	8.0211
1.6492	6.47
1.6506	5.1319
1.652	4.0383
1.6534	3.1638
1.6548	2.4877
1.6562	1.9892
1.6576	1.6125
1.659	1.3179
1.6604	1.1048
1.6618	0.9675
1.6632	0.8809
1.6646	0.8262
1.666	0.7973
1.6674	0.7868
1.6688	0.7827
1.6702	0.7849
1.6716	0.7857
1.673	0.7928
1.6744	0.7989
1.6758	0.7999
1.6772	0.802
1.6786	0.803
1.68	0.7957
1.6814	0.7873
1.6828	0.7775
1.6842	0.765
1.6856	0.7496
1.687	0.7333
1.6884	0.7187
1.6898	0.7049
1.6912	0.6959
1.6926	0.6921
1.694	0.6825
1.6954	0.6756
1.6968	0.6744
1.6982	0.6761
1.6996	0.6768
1.701	0.6801
1.7024	0.6805
1.7038	0.6835
1.7052	0.6852
1.7066	0.6852
1.708	0.6807
1.7094	0.6817
1.7108	0.6939
1.7122	0.7093
1.7136	0.7295
1.715	0.7616
1.7164	0.8033
1.7178	0.8565
1.7192	0.9276
1.7206	1.0099
1.722	1.1014
1.7234	1.2034
1.7248	1.3066
1.7262	1.3939
1.7276	1.4597
1.729	1.5062
1.7304	1.5235
1.7318	1.5081
1.7332	1.4664
1.7346	1.4016
1.736	1.3152
1.7374	1.2223
1.7388	1.1292
1.7402	1.0358
1.7416	0.9522
1.743	0.8841
1.7444	0.8284
1.7458	0.7852
1.7472	0.7486
1.7486	0.7174
1.75	0.6908
1.7514	0.6712
1.7528	0.6587
1.7542	0.647
1.7556	0.6369
1.757	0.6304
1.7584	0.6267
1.7598	0.6251
1.7612	0.6202
1.7626	0.6172
1.764	0.618
1.7654	0.6204
1.7668	0.6235
1.7682	0.6244
1.7696	0.6204
1.771	0.6165
1.7724	0.617
1.7738	0.617
1.7752	0.6163
1.7766	0.6178
1.778	0.6236
1.7794	0.6285
1.7808	0.6288
1.7822	0.632
1.7836	0.628
1.785	0.6193
1.7864	0.618
1.7878	0.6157
1.7892	0.6159
1.7906	0.6169
1.792	0.6156
1.7934	0.6176
1.7948	0.6215
1.7962	0.6292
1.7976	0.6388
1.799	0.6422
1.8004	0.6488
1.8018	0.6648
1.8032	0.683
1.8046	0.7135
1.806	0.7547
1.8074	0.8101
1.8088	0.8934
1.8102	0.9947
1.8116	1.1149
1.813	1.2452
1.8144	1.378
1.8158	1.5101
1.8172	1.6249
1.8186	1.7163
1.82	1.7766
1.8214	1.7946
1.8228	1.7731
1.8242	1.7161
1.8256	1.6257
1.827	1.5131
1.8284	1.386
1.8298	1.2507
1.8312	1.1222
1.8326	1.0074
1.834	0.9142
1.8354	0.8426
1.8368	0.7826
1.8382	0.747
1.8396	0.7247
1.841	0.7119
1.8424	0.7049
1.8438	0.6937
1.8452	0.6849
1.8466	0.6763
1.848	0.6722
1.8494	0.6699
1.8508	0.6609
1.8522	0.6534
1.8536	0.6522
1.855	0.6481
1.8564	0.6459
1.8578	0.644
1.8592	0.6431
1.8606	0.6436
1.862	0.6432
1.8634	0.6426
1.8648	0.6402
1.8662	0.6337
1.8676	0.6321
1.869	0.6323
1.8704	0.6278
1.8718	0.6266
1.8732	0.6301
1.8746	0.6312
1.876	0.6325
1.8774	0.6352
1.8788	0.6388
1.8802	0.6427
1.8816	0.6448
1.883	0.6485
1.8844	0.6509
1.8858	0.647
1.8872	0.6462
1.8886	0.6406
1.89	0.634
1.8914	0.6371
1.8928	0.6399
1.8942	0.6404
1.8956	0.6411
1.897	0.6352
1.8984	0.6298
1.8998	0.6254
1.9012	0.6182
1.9026	0.6093
1.904	0.6033
1.9054	0.6065
1.9068	0.6162
1.9082	0.6247
1.9096	0.631
1.911	0.6325
1.9124	0.6297
1.9138	0.6312
1.9152	0.6276
1.9166	0.6253
1.918	0.6253
1.9194	0.6266
1.9208	0.6292
1.9222	0.6345
1.9236	0.6375
1.925	0.6436
1.9264	0.6467
1.9278	0.6477
1.9292	0.646
1.9306	0.6464
1.932	0.6482
1.9334	0.6449
1.9348	0.635
1.9362	0.6253
1.9376	0.6221
1.939	0.621
1.9404	0.6204
1.9418	0.6195
1.9432	0.6184
1.9446	0.6213
1.946	0.6231
1.9474	0.6246
1.9488	0.6235
1.9502	0.6184
1.9516	0.6202
1.953	0.6196
1.9544	0.6178
1.9558	0.62
1.9572	0.6221
1.9586	0.6268
1.96	0.6332
1.9614	0.6375
1.9628	0.6409
1.9642	0.6413
1.9656	0.6387
1.967	0.6359
1.9684	0.628
1.9698	0.6231
1.9712	0.6182
1.9726	0.6172
1.974	0.6234
1.9754	0.6307
1.9768	0.6355
1.9782	0.6402
1.9796	0.645
1.981	0.6519
1.9824	0.653
1.9838	0.6508
1.9852	0.6486
1.9866	0.6472
1.988	0.6455
1.9894	0.6417
1.9908	0.6372
1.9922	0.634
1.9936	0.6322
1.995	0.6332
1.9964	0.6345
1.9978	0.6304
1.9992	0.6306
2.0006	0.6326
2.002	0.6355
2.0034	0.633
2.0048	0.6311
2.0062	0.633
2.0076	0.6285
2.009	0.6267
2.0104	0.6246
2.0118	0.6214
2.0132	0.6213
2.0146	0.6261
2.016	0.6328
2.0174	0.6367
2.0188	0.6386
2.0202	0.6418
2.0216	0.6427
2.023	0.6413
2.0244	0.6421
2.0258	0.6393
2.0272	0.639
2.0286	0.6423
2.03	0.6434
2.0314	0.6409
2.0328	0.6365
2.0342	0.6365
2.0356	0.638
2.037	0.639
2.0384	0.641
2.0398	0.6414
2.0412	0.641
2.0426	0.6404
2.044	0.6376
2.0454	0.6333
2.0468	0.63
2.0482	0.6297
2.0496	0.6346
2.051	0.6376
2.0524	0.6406
2.0538	0.6416
2.0552	0.6409
2.0566	0.6367
2.058	0.6311
2.0594	0.6276
2.0608	0.6265
2.0622	0.6298
2.0636	0.6322
2.065	0.6348
2.0664	0.6413
2.0678	0.6431
2.0692	0.6428
2.0706	0.6435
2.072	0.6429
2.0734	0.6441
2.0748	0.6452
2.0762	0.647
2.0776	0.6523
2.079	0.6546
2.0804	0.6597
2.0818	0.6604
2.0832	0.657
2.0846	0.657
2.086	0.6577
2.0874	0.6566
2.0888	0.6567
2.0902	0.6571
2.0916	0.6642
2.093	0.6722
2.0944	0.675
2.0958	0.6758
2.0972	0.6773
2.0986	0.6777
2.1	0.6749
2.1014	0.6698
2.1028	0.6664
2.1042	0.6648
2.1056	0.6654
2.107	0.6674
2.1084	0.6675
2.1098	0.6711
2.1112	0.6778
2.1126	0.6852
2.114	0.691
2.1154	0.6912
2.1168	0.6915
2.1182	0.6909
2.1196	0.6924
2.121	0.6922
2.1224	0.695
2.1238	0.7029
2.1252	0.7109
2.1266	0.7209
2.128	0.7323
2.1294	0.7368
2.1308	0.7364
2.1322	0.7318
2.1336	0.7295
2.135	0.7243
2.1364	0.719
2.1378	0.7206
2.1392	0.7211
2.1406	0.725
2.142	0.7304
2.1434	0.7358
2.1448	0.7422
2.1462	0.7448
2.1476	0.75
2.149	0.7505
2.1504	0.7471
2.1518	0.7444
2.1532	0.7432
2.1546	0.7431
2.156	0.7424
2.1574	0.744
2.1588	0.7481
2.1602	0.7515
2.1616	0.7549
2.163	0.7565
2.1644	0.758
2.1658	0.7597
2.1672	0.7603
2.1686	0.763
2.17	0.7651
2.1714	0.7692
2.1728	0.7746
2.1742	0.78
2.1756	0.789
2.177	0.796
2.1784	0.8003
2.1798	0.8038
2.1812	0.8024
2.1826	0.7973
2.184	0.7952
2.1854	0.7947
2.1868	0.7915
2.1882	0.7919
2.1896	0.7953
2.191	0.8025
2.1924	0.8022
2.1938	0.7988
2.1952	0.7951
2.1966	0.7876
2.198	0.7845
2.1994	0.7809
2.2008	0.7761
2.2022	0.7747
2.2036	0.7721
2.205	0.7726
2.2064	0.7749
2.2078	0.7719
2.2092	0.7667
2.2106	0.7637
2.212	0.7626
2.2134	0.7632
2.2148	0.7639
2.2162	0.7707
2.2176	0.7745
2.219	0.7731
2.2204	0.7724
2.2218	0.7716
2.2232	0.7713
2.2246	0.7752
2.226	0.7787
2.2274	0.7795
2.2288	0.7798
2.2302	0.7799
2.2316	0.7813
2.233	0.7777
2.2344	0.7683
2.2358	0.7618
2.2372	0.7616
2.2386	0.7621
2.24	0.7587
2.2414	0.7543
2.2428	0.7516
2.2442	0.7485
2.2456	0.7436
2.247	0.7405
2.2484	0.7317
2.2498	0.722
2.2512	0.7172
2.2526	0.7152
2.254	0.7098
2.2554	0.7096
2.2568	0.7165
2.2582	0.7204
2.2596	0.7211
2.261	0.7209
2.2624	0.7159
2.2638	0.706
2.2652	0.6978
2.2666	0.6924
2.268	0.684
2.2694	0.6791
2.2708	0.6788
2.2722	0.6787
2.2736	0.6806
2.275	0.6844
2.2764	0.6873
2.2778	0.6848
2.2792	0.6831
2.2806	0.6835
2.282	0.6814
2.2834	0.6839
2.2848	0.6867
2.2862	0.6875
2.2876	0.6917
2.289	0.6974
2.2904	0.7023
2.2918	0.7058
2.2932	0.7041
2.2946	0.7004
2.296	0.6967
2.2974	0.6899
2.2988	0.6869
2.3002	0.6849
2.3016	0.6831
2.303	0.6888
2.3044	0.6904
2.3058	0.698
2.3072	0.6987
2.3086	0.6805
2.31	0.6609
2.3114	0.6672
2.3128	0.6871
2.3142	0.7059
2.3156	0.7054
2.317	0.6932
2.3184	0.6733
2.3198	0.6501
2.3212	0.6539
2.3226	0.6582
2.324	0.6538
2.3254	0.6594
2.3268	0.6647
2.3282	0.6671
2.3296	0.6654
2.331	0.6636
2.3324	0.6593
2.3338	0.6561
2.3352	0.6528
2.3366	0.6519
2.338	0.6482
2.3394	0.6396
2.3408	0.6351
2.3422	0.6353
2.3436	0.6373
2.345	0.6402
2.3464	0.6447
2.3478	0.649
2.3492	0.6502
2.3506	0.6544
2.352	0.6568
2.3534	0.6565
2.3548	0.6542
2.3562	0.6584
2.3576	0.6608
2.359	0.6634
2.3604	0.6636
2.3618	0.6618
2.3632	0.6526
2.3646	0.6448
2.366	0.6359
2.3674	0.6316
2.3688	0.6335
2.3702	0.6369
2.3716	0.6386
2.373	0.6409
2.3744	0.6456
2.3758	0.6488
2.3772	0.6496
2.3786	0.649
2.38	0.6495
2.3814	0.6479
2.3828	0.6479
2.3842	0.6437
2.3856	0.6392
2.387	0.6377
2.3884	0.6373
2.3898	0.6406
2.3912	0.6394
2.3926	0.6358
2.394	0.6357
2.3954	0.6263
2.3968	0.6185
2.3982	0.6192
2.3996	0.6199
2.401	0.6243
2.4024	0.6347
2.4038	0.6432
2.4052	0.6482
2.4066	0.6403
2.408	0.6409
2.4094	0.6449
2.4108	0.6391
2.4122	0.6405
2.4136	0.6382
2.415	0.6359
2.4164	0.637
2.4178	0.6354
2.4192	0.6405
2.4206	0.6449
2.422	0.6468
2.4234	0.6495
2.4248	0.6464
2.4262	0.6489
2.4276	0.655
2.429	0.6495
2.4304	0.6343
2.4318	0.6181
2.4332	0.6299
2.4346	0.6316
2.436	0.6344
2.4374	0.6407
2.4388	0.64
2.4402	0.643
2.4416	0.647
2.443	0.648
2.4444	0.6522
2.4458	0.6509
2.4472	0.6463
2.4486	0.6409
2.45	0.6395
2.4514	0.6394
2.4528	0.6375
2.4542	0.6366
2.4556	0.6381
2.457	0.6391
2.4584	0.6392
2.4598	0.6389
2.4612	0.6378
2.4626	0.6376
2.464	0.6409
2.4654	0.6363
2.4668	0.6272
2.4682	0.6244
2.4696	0.6203
2.471	0.619
2.4724	0.6152
2.4738	0.6369
2.4752	0.6445
2.4766	0.6485
2.478	0.6586
2.4794	0.6624
2.4808	0.6584
2.4822	0.6555
2.4836	0.6553
2.485	0.6539
2.4864	0.6518
2.4878	0.6492
2.4892	0.6475
2.4906	0.6461
2.492	0.6397
2.4934	0.6368
2.4948	0.6351
2.4962	0.6303
2.4976	0.6269
2.499	0.6277
2.5004	0.6291
2.5018	0.6304
2.5032	0.6284
2.5046	0.6226
2.506	0.6147
2.5074	0.6091
2.5088	0.6066
2.5102	0.6041
2.5116	0.603
2.513	0.6071
2.5144	0.6149
2.5158	0.6196
2.5172	0.6173
2.5186	0.6139
2.52	0.6141
2.5214	0.6145
2.5228	0.6131
2.5242	0.6124
2.5256	0.6135
2.527	0.6197
2.5284	0.6255
2.5298	0.627
2.5312	0.6294
2.5326	0.6311
2.534	0.6285
2.5354	0.6278
2.5368	0.6254
2.5382	0.6238
2.5396	0.6335
2.541	0.6414
2.5424	0.6468
2.5438	0.6357
2.5452	0.6197
2.5466	0.6174
2.548	0.6232
2.5494	0.6356
2.5508	0.628
2.5522	0.6293
2.5536	0.6225
2.555	0.6312
2.5564	0.6338
2.5578	0.6313
2.5592	0.6257
2.5606	0.6228
2.562	0.6232
2.5634	0.6208
2.5648	0.6162
2.5662	0.6135
2.5676	0.6117
2.569	0.6104
2.5704	0.6141
2.5718	0.6196
2.5732	0.6217
2.5746	0.6268
2.576	0.6342
2.5774	0.6364
2.5788	0.6359
2.5802	0.6313
2.5816	0.6282
2.583	0.6257
2.5844	0.6233
2.5858	0.6201
2.5872	0.6184
2.5886	0.6227
2.59	0.63
2.5914	0.6333
2.5928	0.6319
2.5942	0.6301
2.5956	0.6277
2.597	0.6202
2.5984	0.6146
2.5998	0.6086
2.6012	0.6048
2.6026	0.6026
2.604	0.6063
2.6054	0.614
2.6068	0.6217
2.6082	0.6272
2.6096	0.6366
2.611	0.6413
2.6124	0.6473
2.6138	0.6485
2.6152	0.6524
2.6166	0.6532
2.618	0.6463
2.6194	0.6393
2.6208	0.6326
2.6222	0.624
2.6236	0.6169
2.625	0.6155
2.6264	0.6159
2.6278	0.6239
2.6292	0.6288
2.6306	0.6422
2.632	0.6452
2.6334	0.6443
2.6348	0.6448
2.6362	0.6459
2.6376	0.6406
2.639	0.6355
2.6404	0.6308
2.6418	0.6299
2.6432	0.6296
2.6446	0.6302
2.646	0.6337
2.6474	0.6352
2.6488	0.6336
2.6502	0.638
2.6516	0.6445
2.653	0.635
2.6544	0.633
2.6558	0.6425
2.6572	0.6435
2.6586	0.6234
2.66	0.612
2.6614	0.6341
2.6628	0.6365
2.6642	0.6275
2.6656	0.6327
2.667	0.6368
2.6684	0.6341
2.6698	0.632
2.6712	0.6329
2.6726	0.6329
2.674	0.6311
2.6754	0.6299
2.6768	0.6282
2.6782	0.6258
2.6796	0.6272
2.681	0.6327
2.6824	0.6411
2.6838	0.6461
2.6852	0.6479
2.6866	0.6478
2.688	0.6461
2.6894	0.6451
2.6908	0.6408
2.6922	0.6335
2.6936	0.6289
2.695	0.6265
2.6964	0.63
2.6978	0.6317
2.6992	0.6313
2.7006	0.633
2.702	0.6336
2.7034	0.6322
2.7048	0.6295
2.7062	0.6261
2.7076	0.6233
2.709	0.6207
2.7104	0.6207
2.7118	0.6205
2.7132	0.6194
2.7146	0.6268
2.716	0.6302
2.7174	0.6358
2.7188	0.6395
2.7202	0.6413
2.7216	0.6449
2.723	0.6467
2.7244	0.6454
2.7258	0.6411
2.7272	0.6357
2.7286	0.6336
2.73	0.6324
2.7314	0.63
2.7328	0.6313
2.7342	0.6311
2.7356	0.6333
2.737	0.6367
2.7384	0.6366
2.7398	0.6403
2.7412	0.6429
2.7426	0.6453
2.744	0.6443
2.7454	0.6417
2.7468	0.6399
2.7482	0.6381
2.7496	0.6384
2.751	0.6404
2.7524	0.6431
2.7538	0.6487
2.7552	0.654
2.7566	0.6548
2.758	0.6525
2.7594	0.6507
2.7608	0.6502
2.7622	0.6471
2.7636	0.6443
2.765	0.6447
2.7664	0.642
2.7678	0.6407
2.7692	0.6432
2.7706	0.6447
2.772	0.6467
2.7734	0.6543
2.7748	0.6579
2.7762	0.6585
2.7776	0.6587
2.779	0.6541
2.7804	0.6511
2.7818	0.6476
2.7832	0.6452
2.7846	0.6481
2.786	0.6497
2.7874	0.6526
2.7888	0.655
2.7902	0.6532
2.7916	0.6556
2.793	0.647
2.7944	0.6388
2.7958	0.6416
2.7972	0.6425
2.7986	0.6468
[truncated: 38 more rows]
