# Supplementary material for: Improvement of Peak Integration in Capillary Electrophoresis: Reference Data Set No. 1
Source: Electrophoresis. 2026 Mar 11;47(4):276–94. doi: 10.1002/elps.70077 (PMC13084974; doi:10.1002/elps.70077)
Supplement: Supplementary file 2 — Supporting File 2: elps70077‐sup‐0002‐RawElectropherograms.zip. [file ELPS-47--s002.zip › Raw Electropherograms/com2-type2-sam9-R.csv]

0	0
0.0014	-0.0558
0.0028	-0.0558
0.0042	-0.0558
0.0056	-0.0554
0.007	-0.0453
0.0084	-0.0013
0.0098	0.0629
0.0112	0.1203
0.0126	0.174
0.014	0.2223
0.0154	0.2589
0.0168	0.2927
0.0182	0.3225
0.0196	0.3465
0.021	0.3694
0.0224	0.3891
0.0238	0.4139
0.0252	0.437
0.0266	0.4636
0.028	0.4799
0.0294	0.4983
0.0308	0.5154
0.0322	0.5261
0.0336	0.5458
0.035	0.5641
0.0364	0.5892
0.0378	0.6036
0.0392	0.5977
0.0406	0.5997
0.042	0.6165
0.0434	0.6364
0.0448	0.6497
0.0462	0.6647
0.0476	0.6807
0.049	0.6846
0.0504	0.6889
0.0518	0.694
0.0532	0.7004
0.0546	0.7079
0.056	0.7119
0.0574	0.7138
0.0588	0.7182
0.0602	0.7248
0.0616	0.7316
0.063	0.7374
0.0644	0.7403
0.0658	0.7402
0.0672	0.7414
0.0686	0.7452
0.07	0.7439
0.0714	0.7418
0.0728	0.741
0.0742	0.744
0.0756	0.7444
0.077	0.747
0.0784	0.7486
0.0798	0.7482
0.0812	0.7493
0.0826	0.7497
0.084	0.7506
0.0854	0.7514
0.0868	0.7503
0.0882	0.7506
0.0896	0.7517
0.091	0.7496
0.0924	0.7489
0.0938	0.7469
0.0952	0.744
0.0966	0.7441
0.098	0.7433
0.0994	0.7496
0.1008	0.7507
0.1022	0.7511
0.1036	0.754
0.105	0.7541
0.1064	0.7563
0.1078	0.7576
0.1092	0.7537
0.1106	0.751
0.112	0.7488
0.1134	0.7461
0.1148	0.7466
0.1162	0.7459
0.1176	0.7432
0.119	0.7407
0.1204	0.7417
0.1218	0.7462
0.1232	0.7491
0.1246	0.7513
0.126	0.75
0.1274	0.7512
0.1288	0.7596
0.1302	0.7669
0.1316	0.7707
0.133	0.769
0.1344	0.7652
0.1358	0.7573
0.1372	0.748
0.1386	0.7406
0.14	0.7306
0.1414	0.7219
0.1428	0.7195
0.1442	0.7181
0.1456	0.7135
0.147	0.7027
0.1484	0.6857
0.1498	0.6699
0.1512	0.6498
0.1526	0.6326
0.154	0.6155
0.1554	0.6012
0.1568	0.5865
0.1582	0.5749
0.1596	0.5656
0.161	0.5566
0.1624	0.5483
0.1638	0.5431
0.1652	0.5404
0.1666	0.5334
0.168	0.5278
0.1694	0.5199
0.1708	0.515
0.1722	0.5135
0.1736	0.5157
0.175	0.5188
0.1764	0.5252
0.1778	0.5308
0.1792	0.5352
0.1806	0.5374
0.182	0.5395
0.1834	0.5342
0.1848	0.5271
0.1862	0.5239
0.1876	0.5183
0.189	0.5154
0.1904	0.5287
0.1918	0.5531
0.1932	0.5843
0.1946	0.631
0.196	0.6819
0.1974	0.7145
0.1988	0.727
0.2002	0.7363
0.2016	0.7379
0.203	0.7298
0.2044	0.7309
0.2058	0.736
0.2072	0.7413
0.2086	0.7461
0.21	0.7514
0.2114	0.7558
0.2128	0.7581
0.2142	0.761
0.2156	0.7648
0.217	0.7675
0.2184	0.7642
0.2198	0.761
0.2212	0.7593
0.2226	0.7563
0.224	0.749
0.2254	0.7409
0.2268	0.7328
0.2282	0.7296
0.2296	0.7285
0.231	0.7318
0.2324	0.7337
0.2338	0.7327
0.2352	0.7371
0.2366	0.7468
0.238	0.7531
0.2394	0.7542
0.2408	0.7532
0.2422	0.7532
0.2436	0.7501
0.245	0.7487
0.2464	0.7463
0.2478	0.7367
0.2492	0.7302
0.2506	0.7338
0.252	0.7357
0.2534	0.7347
0.2548	0.7354
0.2562	0.737
0.2576	0.7394
0.259	0.7454
0.2604	0.7509
0.2618	0.75
0.2632	0.7472
0.2646	0.7482
0.266	0.7484
0.2674	0.7441
0.2688	0.7438
0.2702	0.7471
0.2716	0.7447
0.273	0.7426
0.2744	0.7388
0.2758	0.7348
0.2772	0.7304
0.2786	0.7284
0.28	0.7283
0.2814	0.7309
0.2828	0.7358
0.2842	0.7423
0.2856	0.7461
0.287	0.7426
0.2884	0.7367
0.2898	0.7336
0.2912	0.7305
0.2926	0.7272
0.294	0.7262
0.2954	0.7259
0.2968	0.7299
0.2982	0.7288
0.2996	0.7272
0.301	0.7245
0.3024	0.7216
0.3038	0.7218
0.3052	0.7228
0.3066	0.7254
0.308	0.7268
0.3094	0.7283
0.3108	0.7337
0.3122	0.7385
0.3136	0.7352
0.315	0.7256
0.3164	0.7177
0.3178	0.7119
0.3192	0.7066
0.3206	0.7024
0.322	0.6979
0.3234	0.6969
0.3248	0.7051
0.3262	0.715
0.3276	0.7255
0.329	0.7293
0.3304	0.729
0.3318	0.7275
0.3332	0.7245
0.3346	0.719
0.336	0.7126
0.3374	0.708
0.3388	0.7055
0.3402	0.7082
0.3416	0.7156
0.343	0.7269
0.3444	0.7302
0.3458	0.73
0.3472	0.7294
0.3486	0.7276
0.35	0.7279
0.3514	0.7301
0.3528	0.7289
0.3542	0.7299
0.3556	0.7313
0.357	0.7322
0.3584	0.731
0.3598	0.7294
0.3612	0.7321
0.3626	0.7357
0.364	0.7391
0.3654	0.7428
0.3668	0.7427
0.3682	0.7449
0.3696	0.7426
0.371	0.7359
0.3724	0.7298
0.3738	0.7282
0.3752	0.7305
0.3766	0.7301
0.378	0.7273
0.3794	0.7227
0.3808	0.7176
0.3822	0.7207
0.3836	0.7248
0.385	0.7225
0.3864	0.7227
0.3878	0.7268
0.3892	0.7322
0.3906	0.7323
0.392	0.7277
0.3934	0.7247
0.3948	0.7166
0.3962	0.7087
0.3976	0.7046
0.399	0.7026
0.4004	0.6961
0.4018	0.6941
0.4032	0.6942
0.4046	0.6938
0.406	0.6946
0.4074	0.6902
0.4088	0.6909
0.4102	0.6999
0.4116	0.7045
0.413	0.7121
0.4144	0.7058
0.4158	0.7029
0.4172	0.7069
0.4186	0.7088
0.42	0.7133
0.4214	0.7186
0.4228	0.7228
0.4242	0.7209
0.4256	0.7133
0.427	0.7055
0.4284	0.6882
0.4298	0.6614
0.4312	0.6255
0.4326	0.5819
0.434	0.5336
0.4354	0.4769
0.4368	0.4115
0.4382	0.344
0.4396	0.2745
0.441	0.2049
0.4424	0.136
0.4438	0.064
0.4452	-0.0117
0.4466	-0.088
0.448	-0.1614
0.4494	-0.2362
0.4508	-0.3108
0.4522	-0.3862
0.4536	-0.4595
0.455	-0.5288
0.4564	-0.5942
0.4578	-0.6574
0.4592	-0.7187
0.4606	-0.7772
0.462	-0.834
0.4634	-0.8872
0.4648	-0.9413
0.4662	-0.9948
0.4676	-1.049
0.469	-1.0996
0.4704	-1.1446
0.4718	-1.1837
0.4732	-1.2198
0.4746	-1.2441
0.476	-1.2636
0.4774	-1.2743
0.4788	-1.2828
0.4802	-1.2897
0.4816	-1.2908
0.483	-1.2885
0.4844	-1.284
0.4858	-1.2764
0.4872	-1.27
0.4886	-1.2667
0.49	-1.2581
0.4914	-1.2482
0.4928	-1.241
0.4942	-1.2339
0.4956	-1.2275
0.497	-1.2182
0.4984	-1.2122
0.4998	-1.2048
0.5012	-1.1943
0.5026	-1.185
0.504	-1.1743
0.5054	-1.1602
0.5068	-1.1462
0.5082	-1.1311
0.5096	-1.1137
0.511	-1.097
0.5124	-1.0798
0.5138	-1.0683
0.5152	-1.0546
0.5166	-1.0399
0.518	-1.0265
0.5194	-1.014
0.5208	-1.001
0.5222	-0.9897
0.5236	-0.978
0.525	-0.9643
0.5264	-0.9465
0.5278	-0.9287
0.5292	-0.9144
0.5306	-0.9014
0.532	-0.888
0.5334	-0.8758
0.5348	-0.8654
0.5362	-0.857
0.5376	-0.8504
0.539	-0.8408
0.5404	-0.8254
0.5418	-0.8055
0.5432	-0.7868
0.5446	-0.7734
0.546	-0.756
0.5474	-0.7428
0.5488	-0.731
0.5502	-0.7196
0.5516	-0.7077
0.553	-0.6939
0.5544	-0.6777
0.5558	-0.6622
0.5572	-0.6473
0.5586	-0.6324
0.56	-0.6232
0.5614	-0.6148
0.5628	-0.5985
0.5642	-0.586
0.5656	-0.5792
0.567	-0.5789
0.5684	-0.5682
0.5698	-0.5573
0.5712	-0.5551
0.5726	-0.5583
0.574	-0.2244
0.5754	0.903
0.5768	2.8024
0.5782	4.6482
0.5796	5.6931
0.581	5.9384
0.5824	5.8884
0.5838	5.9363
0.5852	6.0899
0.5866	6.2738
0.588	6.4326
0.5894	6.5518
0.5908	6.6475
0.5922	6.724
0.5936	6.7984
0.595	6.8665
0.5964	6.9336
0.5978	7.0003
0.5992	7.0677
0.6006	7.135
0.602	7.2005
0.6034	7.2554
0.6048	7.2976
0.6062	7.3445
0.6076	7.4099
0.609	7.4916
0.6104	7.5887
0.6118	7.7053
0.6132	7.8428
0.6146	7.734
0.616	6.9169
0.6174	5.2063
0.6188	3.3062
0.6202	2.0971
0.6216	1.7686
0.623	1.8238
0.6244	1.8938
0.6258	1.9356
0.6272	1.9808
0.6286	2.022
0.63	2.0602
0.6314	2.1092
0.6328	2.1605
0.6342	2.1967
0.6356	2.2197
0.637	2.251
0.6384	2.3131
0.6398	2.3865
0.6412	2.4496
0.6426	2.4808
0.644	2.4887
0.6454	2.3664
0.6468	2.0512
0.6482	1.5793
0.6496	1.1494
0.651	0.9071
0.6524	0.8512
0.6538	0.8721
0.6552	0.8777
0.6566	0.8679
0.658	0.8696
0.6594	0.8768
0.6608	0.8796
0.6622	0.8678
0.6636	0.864
0.665	0.8615
0.6664	0.8568
0.6678	0.8547
0.6692	0.8584
0.6706	0.8657
0.672	0.8666
0.6734	0.8645
0.6748	0.8634
0.6762	0.8604
0.6776	0.8574
0.679	0.8579
0.6804	0.8574
0.6818	0.8523
0.6832	0.8508
0.6846	0.8563
0.686	0.8586
0.6874	0.8571
0.6888	0.8576
0.6902	0.8612
0.6916	0.8594
0.693	0.8653
0.6944	0.871
0.6958	0.8749
0.6972	0.8751
0.6986	0.8786
0.7	0.8791
0.7014	0.8747
0.7028	0.8681
0.7042	0.8604
0.7056	0.8537
0.707	0.852
0.7084	0.8571
0.7098	0.863
0.7112	0.8669
0.7126	0.8659
0.714	0.8662
0.7154	0.8642
0.7168	0.8586
0.7182	0.8537
0.7196	0.8519
0.721	0.8522
0.7224	0.8529
0.7238	0.853
0.7252	0.8488
0.7266	0.8435
0.728	0.8396
0.7294	0.8371
0.7308	0.8382
0.7322	0.8431
0.7336	0.8462
0.735	0.8452
0.7364	0.8423
0.7378	0.8413
0.7392	0.8372
0.7406	0.8334
0.742	0.8333
0.7434	0.8367
0.7448	0.8382
0.7462	0.8393
0.7476	0.8368
0.749	0.8344
0.7504	0.8334
0.7518	0.8302
0.7532	0.8239
0.7546	0.8193
0.756	0.819
0.7574	0.8184
0.7588	0.8148
0.7602	0.8075
0.7616	0.8004
0.763	0.8001
0.7644	0.805
0.7658	0.8057
0.7672	0.8038
0.7686	0.8008
0.77	0.7978
0.7714	0.7948
0.7728	0.79
0.7742	0.788
0.7756	0.7885
0.777	0.7915
0.7784	0.7994
0.7798	0.8104
0.7812	0.8209
0.7826	0.8286
0.784	0.8359
0.7854	0.8493
0.7868	0.867
0.7882	0.8842
0.7896	0.9002
0.791	0.9121
0.7924	0.9236
0.7938	0.9373
0.7952	0.952
0.7966	0.9623
0.798	0.9731
0.7994	0.9892
0.8008	1.0093
0.8022	1.0301
0.8036	1.0484
0.805	1.0653
0.8064	1.0839
0.8078	1.1038
0.8092	1.1238
0.8106	1.1333
0.812	1.1296
0.8134	1.1097
0.8148	1.0709
0.8162	1.02
0.8176	0.9639
0.819	0.9111
0.8204	0.8687
0.8218	0.8391
0.8232	0.8247
0.8246	0.8183
0.826	0.8158
0.8274	0.8144
0.8288	0.8095
0.8302	0.8036
0.8316	0.8017
0.833	0.8013
0.8344	0.8035
0.8358	0.805
0.8372	0.8082
0.8386	0.8067
0.84	0.8009
0.8414	0.7946
0.8428	0.7871
0.8442	0.7871
0.8456	0.7896
0.847	0.7884
0.8484	0.7842
0.8498	0.7834
0.8512	0.7854
0.8526	0.7845
0.854	0.7818
0.8554	0.7816
0.8568	0.7809
0.8582	0.7831
0.8596	0.7891
0.861	0.7881
0.8624	0.7824
0.8638	0.7779
0.8652	0.7752
0.8666	0.7683
0.868	0.7637
0.8694	0.7614
0.8708	0.7591
0.8722	0.7604
0.8736	0.7646
0.875	0.7665
0.8764	0.7689
0.8778	0.7708
0.8792	0.7658
0.8806	0.7594
0.882	0.7568
0.8834	0.7555
0.8848	0.7543
0.8862	0.7519
0.8876	0.7511
0.889	0.7482
0.8904	0.7459
0.8918	0.7451
0.8932	0.7394
0.8946	0.7351
0.896	0.7371
0.8974	0.7438
0.8988	0.7522
0.9002	0.7585
0.9016	0.7669
0.903	0.7783
0.9044	0.7852
0.9058	0.7903
0.9072	0.7933
0.9086	0.7905
0.91	0.7844
0.9114	0.784
0.9128	0.7834
0.9142	0.7848
0.9156	0.7889
0.917	0.8021
0.9184	0.8127
0.9198	0.82
0.9212	0.8292
0.9226	0.8352
0.924	0.8378
0.9254	0.8362
0.9268	0.8295
0.9282	0.8229
0.9296	0.8152
0.931	0.8042
0.9324	0.7975
0.9338	0.7862
0.9352	0.7757
0.9366	0.7717
0.938	0.7741
0.9394	0.7657
0.9408	0.7689
0.9422	0.7723
0.9436	0.7724
0.945	0.7701
0.9464	0.7695
0.9478	0.7688
0.9492	0.7685
0.9506	0.7713
0.952	0.777
0.9534	0.782
0.9548	0.7847
0.9562	0.7904
0.9576	0.7974
0.959	0.8033
0.9604	0.8096
0.9618	0.8161
0.9632	0.8203
0.9646	0.8216
0.966	0.816
0.9674	0.8073
0.9688	0.8033
0.9702	0.8045
0.9716	0.8032
0.973	0.8016
0.9744	0.8012
0.9758	0.7989
0.9772	0.7925
0.9786	0.7795
0.98	0.7669
0.9814	0.7728
0.9828	0.8072
0.9842	0.8662
0.9856	1.001
0.987	1.2564
0.9884	1.6625
0.9898	2.2359
0.9912	2.997
0.9926	3.9203
0.994	4.9788
0.9954	6.121
0.9968	7.2974
0.9982	8.3568
0.9996	9.0111
1.001	8.9817
1.0024	8.1717
1.0038	6.6981
1.0052	4.8401
1.0066	3.0371
1.008	1.7598
1.0094	1.1463
1.0108	0.9778
1.0122	0.9709
1.0136	0.9977
1.015	1.0323
1.0164	1.0651
1.0178	1.062
1.0192	1.0159
1.0206	0.9593
1.022	0.9192
1.0234	0.8908
1.0248	0.8642
1.0262	0.8439
1.0276	0.8329
1.029	0.8246
1.0304	0.8162
1.0318	0.8119
1.0332	0.8126
1.0346	0.8156
1.036	0.8195
1.0374	0.8172
1.0388	0.8164
1.0402	0.8157
1.0416	0.8146
1.043	0.8098
1.0444	0.8044
1.0458	0.7998
1.0472	0.7996
1.0486	0.801
1.05	0.8003
1.0514	0.7989
1.0528	0.799
1.0542	0.8046
1.0556	0.8098
1.057	0.8107
1.0584	0.8088
1.0598	0.8137
1.0612	0.811
1.0626	0.8068
1.064	0.8019
1.0654	0.7988
1.0668	0.797
1.0682	0.7974
1.0696	0.7967
1.071	0.7951
1.0724	0.7958
1.0738	0.8012
1.0752	0.8062
1.0766	0.8066
1.078	0.8097
1.0794	0.8153
1.0808	0.8175
1.0822	0.816
1.0836	0.8128
1.085	0.8094
1.0864	0.808
1.0878	0.8082
1.0892	0.8093
1.0906	0.8114
1.092	0.8127
1.0934	0.8139
1.0948	0.8155
1.0962	0.813
1.0976	0.8097
1.099	0.8126
1.1004	0.8185
1.1018	0.8216
1.1032	0.8247
1.1046	0.829
1.106	0.83
1.1074	0.8274
1.1088	0.8206
1.1102	0.8153
1.1116	0.8103
1.113	0.8121
1.1144	0.814
1.1158	0.8148
1.1172	0.8146
1.1186	0.8177
1.12	0.817
1.1214	0.8123
1.1228	0.8079
1.1242	0.8055
1.1256	0.8076
1.127	0.8125
1.1284	0.8134
1.1298	0.8122
1.1312	0.8149
1.1326	0.8157
1.134	0.8168
1.1354	0.8148
1.1368	0.8156
1.1382	0.8192
1.1396	0.8215
1.141	0.8241
1.1424	0.826
1.1438	0.827
1.1452	0.8281
1.1466	0.8287
1.148	0.8269
1.1494	0.8262
1.1508	0.8296
1.1522	0.8302
1.1536	0.8313
1.155	0.8333
1.1564	0.8361
1.1578	0.838
1.1592	0.8375
1.1606	0.8408
1.162	0.8475
1.1634	0.8519
1.1648	0.8565
1.1662	0.8557
1.1676	0.856
1.169	0.8591
1.1704	0.8589
1.1718	0.8538
1.1732	0.8482
1.1746	0.8466
1.176	0.8491
1.1774	0.8512
1.1788	0.8521
1.1802	0.8524
1.1816	0.8526
1.183	0.8534
1.1844	0.8551
1.1858	0.8529
1.1872	0.8513
1.1886	0.8526
1.19	0.8529
1.1914	0.856
1.1928	0.8578
1.1942	0.8587
1.1956	0.8566
1.197	0.8513
1.1984	0.8471
1.1998	0.8453
1.2012	0.8452
1.2026	0.8459
1.204	0.8459
1.2054	0.8493
1.2068	0.8526
1.2082	0.8513
1.2096	0.8509
1.211	0.8482
1.2124	0.8454
1.2138	0.844
1.2152	0.8484
1.2166	0.8536
1.218	0.8589
1.2194	0.868
1.2208	0.8772
1.2222	0.8843
1.2236	0.891
1.225	0.8939
1.2264	0.8916
1.2278	0.8877
1.2292	0.882
1.2306	0.8785
1.232	0.8716
1.2334	0.87
1.2348	0.8721
1.2362	0.876
1.2376	0.8784
1.239	0.8809
1.2404	0.8836
1.2418	0.8882
1.2432	0.89
1.2446	0.8882
1.246	0.8844
1.2474	0.8816
1.2488	0.8815
1.2502	0.8807
1.2516	0.8797
1.253	0.8769
1.2544	0.8772
1.2558	0.8796
1.2572	0.8794
1.2586	0.8767
1.26	0.8758
1.2614	0.8752
1.2628	0.877
1.2642	0.8768
1.2656	0.8793
1.267	0.8793
1.2684	0.877
1.2698	0.8754
1.2712	0.8734
1.2726	0.8706
1.274	0.8685
1.2754	0.8688
1.2768	0.8716
1.2782	0.8732
1.2796	0.8734
1.281	0.8729
1.2824	0.8672
1.2838	0.8616
1.2852	0.8549
1.2866	0.852
1.288	0.8498
1.2894	0.8525
1.2908	0.8575
1.2922	0.8661
1.2936	0.8754
1.295	0.8801
1.2964	0.8815
1.2978	0.8835
1.2992	0.8848
1.3006	0.8829
1.302	0.8799
1.3034	0.8781
1.3048	0.878
1.3062	0.8797
1.3076	0.8818
1.309	0.878
1.3104	0.8734
1.3118	0.8712
1.3132	0.8701
1.3146	0.8679
1.316	0.8604
1.3174	0.8557
1.3188	0.855
1.3202	0.8562
1.3216	0.8557
1.323	0.8502
1.3244	0.8459
1.3258	0.8438
1.3272	0.8437
1.3286	0.8412
1.33	0.8404
1.3314	0.8389
1.3328	0.8404
1.3342	0.8422
1.3356	0.843
1.337	0.8421
1.3384	0.8418
1.3398	0.8394
1.3412	0.8395
1.3426	0.8398
1.344	0.8379
1.3454	0.8373
1.3468	0.8367
1.3482	0.8323
1.3496	0.8276
1.351	0.8274
1.3524	0.8308
1.3538	0.8334
1.3552	0.837
1.3566	0.8432
1.358	0.8488
1.3594	0.8531
1.3608	0.8579
1.3622	0.8615
1.3636	0.8629
1.365	0.8621
1.3664	0.8613
1.3678	0.8544
1.3692	0.844
1.3706	0.8353
1.372	0.8264
1.3734	0.8189
1.3748	0.8137
1.3762	0.8149
1.3776	0.8199
1.379	0.8226
1.3804	0.8213
1.3818	0.8212
1.3832	0.8239
1.3846	0.827
1.386	0.8298
1.3874	0.8284
1.3888	0.8243
1.3902	0.8234
1.3916	0.8209
1.393	0.8155
1.3944	0.8137
1.3958	0.814
1.3972	0.815
1.3986	0.8231
1.4	0.8262
1.4014	0.8269
1.4028	0.8261
1.4042	0.8238
1.4056	0.8204
1.407	0.8193
1.4084	0.82
1.4098	0.8219
1.4112	0.8201
1.4126	0.8229
1.414	0.8281
1.4154	0.8314
1.4168	0.8347
1.4182	0.837
1.4196	0.837
1.421	0.8361
1.4224	0.8335
1.4238	0.8302
1.4252	0.8268
1.4266	0.8231
1.428	0.8219
1.4294	0.8217
1.4308	0.8198
1.4322	0.8186
1.4336	0.8178
1.435	0.8187
1.4364	0.8196
1.4378	0.8254
1.4392	0.8321
1.4406	0.837
1.442	0.8403
1.4434	0.8416
1.4448	0.8419
1.4462	0.8399
1.4476	0.8347
1.449	0.8325
1.4504	0.8345
1.4518	0.8361
1.4532	0.8368
1.4546	0.8371
1.456	0.8372
1.4574	0.8367
1.4588	0.8356
1.4602	0.8365
1.4616	0.8322
1.463	0.8258
1.4644	0.8269
1.4658	0.8283
1.4672	0.8255
1.4686	0.8234
1.47	0.822
1.4714	0.8209
1.4728	0.8207
1.4742	0.814
1.4756	0.8094
1.477	0.804
1.4784	0.8007
1.4798	0.8009
1.4812	0.797
1.4826	0.8002
1.484	0.8072
1.4854	0.8133
1.4868	0.8192
1.4882	0.8216
1.4896	0.8211
1.491	0.8211
1.4924	0.8216
1.4938	0.8203
1.4952	0.8164
1.4966	0.8147
1.498	0.8191
1.4994	0.8197
1.5008	0.817
1.5022	0.8145
1.5036	0.8145
1.505	0.8115
1.5064	0.8072
1.5078	0.8092
1.5092	0.8097
1.5106	0.8092
1.512	0.8159
1.5134	0.8232
1.5148	0.8282
1.5162	0.8332
1.5176	0.8382
1.519	0.8442
1.5204	0.8477
1.5218	0.8465
1.5232	0.853
1.5246	0.8558
1.526	0.85
1.5274	0.8492
1.5288	0.8384
1.5302	0.839
1.5316	0.8275
1.533	0.8254
1.5344	0.8206
1.5358	0.8213
1.5372	0.8306
1.5386	0.8342
1.54	0.8358
1.5414	0.8386
1.5428	0.8396
1.5442	0.8403
1.5456	0.8409
1.547	0.8443
1.5484	0.8469
1.5498	0.8458
1.5512	0.8455
1.5526	0.8471
1.554	0.8426
1.5554	0.8382
1.5568	0.8362
1.5582	0.8335
1.5596	0.8301
1.561	0.8281
1.5624	0.8298
1.5638	0.8318
1.5652	0.8315
1.5666	0.8305
1.568	0.8288
1.5694	0.824
1.5708	0.8196
1.5722	0.8184
1.5736	0.814
1.575	0.8169
1.5764	0.8244
1.5778	0.8348
1.5792	0.8464
1.5806	0.8535
1.582	0.8596
1.5834	0.8653
1.5848	0.8661
1.5862	0.8653
1.5876	0.8617
1.589	0.859
1.5904	0.8605
1.5918	0.8621
1.5932	0.8605
1.5946	0.8564
1.596	0.8509
1.5974	0.8476
1.5988	0.8442
1.6002	0.8386
1.6016	0.8351
1.603	0.8339
1.6044	0.8375
1.6058	0.8529
1.6072	0.8732
1.6086	0.8989
1.61	0.9284
1.6114	0.9622
1.6128	1.0004
1.6142	1.0376
1.6156	1.0667
1.617	1.0862
1.6184	1.104
1.6198	1.1116
1.6212	1.0884
1.6226	1.0694
1.624	1.0521
1.6254	1.0428
1.6268	1.0346
1.6282	1.0379
1.6296	1.1052
1.631	1.2946
1.6324	1.6993
1.6338	2.3652
1.6352	3.3232
1.6366	4.4637
1.638	5.6722
1.6394	6.8492
1.6408	7.9283
1.6422	8.8514
1.6436	9.5017
1.645	9.7389
1.6464	9.4682
1.6478	8.7451
1.6492	7.7538
1.6506	6.6711
1.652	5.5883
1.6534	4.5823
1.6548	3.707
1.6562	3.013
1.6576	2.476
1.659	2.0306
1.6604	1.6788
1.6618	1.4152
1.6632	1.2501
1.6646	1.1425
1.666	1.0613
1.6674	1.0171
1.6688	0.9874
1.6702	0.9695
1.6716	0.9673
1.673	0.9691
1.6744	0.9719
1.6758	0.98
1.6772	0.9902
1.6786	0.9904
1.68	0.9934
1.6814	1.0136
1.6828	1.041
1.6842	1.0342
1.6856	1.0163
1.687	1.014
1.6884	1.0096
1.6898	0.9939
1.6912	0.9782
1.6926	0.9631
1.694	0.944
1.6954	0.9239
1.6968	0.914
1.6982	0.9064
1.6996	0.898
1.701	0.8951
1.7024	0.8995
1.7038	0.9003
1.7052	0.9049
1.7066	0.9084
1.708	0.9117
1.7094	0.9176
1.7108	0.9266
1.7122	0.9302
1.7136	0.9262
1.715	0.9228
1.7164	0.9255
1.7178	0.9304
1.7192	0.9343
1.7206	0.9457
1.722	0.962
1.7234	0.9863
1.7248	1.0153
1.7262	1.044
1.7276	1.0648
1.729	1.0862
1.7304	1.1074
1.7318	1.1215
1.7332	1.1233
1.7346	1.119
1.736	1.113
1.7374	1.103
1.7388	1.0863
1.7402	1.0661
1.7416	1.0458
1.743	1.0262
1.7444	1.0126
1.7458	0.9983
1.7472	0.9828
1.7486	0.9705
1.75	0.9659
1.7514	0.9633
1.7528	0.9572
1.7542	0.9482
1.7556	0.9423
1.757	0.932
1.7584	0.924
1.7598	0.9172
1.7612	0.9121
1.7626	0.911
1.764	0.9121
1.7654	0.9106
1.7668	0.9054
1.7682	0.9002
1.7696	0.8955
1.771	0.8877
1.7724	0.88
1.7738	0.8798
1.7752	0.8816
1.7766	0.8848
1.778	0.8865
1.7794	0.8853
1.7808	0.8827
1.7822	0.8819
1.7836	0.8835
1.785	0.8837
1.7864	0.8842
1.7878	0.8858
1.7892	0.888
1.7906	0.8921
1.792	0.8967
1.7934	0.902
1.7948	0.9096
1.7962	0.9156
1.7976	0.9148
1.799	0.9126
1.8004	0.9086
1.8018	0.9063
1.8032	0.9031
1.8046	0.9052
1.806	0.9117
1.8074	0.9244
1.8088	0.9367
1.8102	0.9524
1.8116	0.975
1.813	1.0074
1.8144	1.052
1.8158	1.1079
1.8172	1.1742
1.8186	1.2464
1.82	1.3178
1.8214	1.3849
1.8228	1.4406
1.8242	1.4752
1.8256	1.4973
1.827	1.5007
1.8284	1.4829
1.8298	1.4458
1.8312	1.3953
1.8326	1.3356
1.834	1.2692
1.8354	1.2036
1.8368	1.1394
1.8382	1.0811
1.8396	1.0369
1.841	1.0033
1.8424	0.9783
1.8438	0.9647
1.8452	0.9561
1.8466	0.9528
1.848	0.9515
1.8494	0.9511
1.8508	0.9483
1.8522	0.9386
1.8536	0.9309
1.855	0.9272
1.8564	0.9185
1.8578	0.9099
1.8592	0.9025
1.8606	0.8959
1.862	0.8932
1.8634	0.8906
1.8648	0.8864
1.8662	0.8856
1.8676	0.8828
1.869	0.885
1.8704	0.8904
1.8718	0.8841
1.8732	0.8817
1.8746	0.8854
1.876	0.8897
1.8774	0.8921
1.8788	0.8891
1.8802	0.8888
1.8816	0.8881
1.883	0.89
1.8844	0.8911
1.8858	0.8859
1.8872	0.8812
1.8886	0.8826
1.89	0.8817
1.8914	0.8752
1.8928	0.8669
1.8942	0.8578
1.8956	0.8555
1.897	0.8563
1.8984	0.8611
1.8998	0.8665
1.9012	0.8757
1.9026	0.8799
1.904	0.8832
1.9054	0.8829
1.9068	0.8816
1.9082	0.8757
1.9096	0.868
1.911	0.8634
1.9124	0.8628
1.9138	0.8633
1.9152	0.8603
1.9166	0.8546
1.918	0.8472
1.9194	0.8468
1.9208	0.8488
1.9222	0.8493
1.9236	0.847
1.925	0.8485
1.9264	0.8507
1.9278	0.8466
1.9292	0.8449
1.9306	0.8431
1.932	0.842
1.9334	0.8417
1.9348	0.8442
1.9362	0.8444
1.9376	0.8408
1.939	0.8391
1.9404	0.8348
1.9418	0.8278
1.9432	0.8212
1.9446	0.8204
1.946	0.8183
1.9474	0.8231
1.9488	0.8298
1.9502	0.8319
1.9516	0.8315
1.953	0.8352
1.9544	0.8393
1.9558	0.8442
1.9572	0.8481
1.9586	0.8456
1.96	0.8396
1.9614	0.8376
1.9628	0.8378
1.9642	0.834
1.9656	0.8298
1.967	0.8319
1.9684	0.8381
1.9698	0.8464
1.9712	0.851
1.9726	0.8535
1.974	0.8544
1.9754	0.8512
1.9768	0.8484
1.9782	0.843
1.9796	0.8355
1.981	0.8304
1.9824	0.8295
1.9838	0.8298
1.9852	0.8296
1.9866	0.8306
1.988	0.8345
1.9894	0.839
1.9908	0.8396
1.9922	0.8377
1.9936	0.8331
1.995	0.8286
1.9964	0.8262
1.9978	0.8238
1.9992	0.8243
2.0006	0.827
2.002	0.8284
2.0034	0.8334
2.0048	0.8409
2.0062	0.846
2.0076	0.8478
2.009	0.8481
2.0104	0.8466
2.0118	0.8406
2.0132	0.8354
2.0146	0.8371
2.016	0.8351
2.0174	0.8335
2.0188	0.8368
2.0202	0.8348
2.0216	0.8382
2.023	0.8255
2.0244	0.8157
2.0258	0.8225
2.0272	0.8035
2.0286	0.8022
2.03	0.8107
2.0314	0.8229
2.0328	0.8089
2.0342	0.7983
2.0356	0.8211
2.037	0.8319
2.0384	0.8123
2.0398	0.7977
2.0412	0.8002
2.0426	0.8102
2.044	0.8167
2.0454	0.8129
2.0468	0.8178
2.0482	0.8214
2.0496	0.823
2.051	0.8269
2.0524	0.8338
2.0538	0.8419
2.0552	0.8459
2.0566	0.8495
2.058	0.85
2.0594	0.8481
2.0608	0.8465
2.0622	0.8447
2.0636	0.845
2.065	0.8434
2.0664	0.8455
2.0678	0.8481
2.0692	0.8507
2.0706	0.8552
2.072	0.8571
2.0734	0.849
2.0748	0.8428
2.0762	0.8427
2.0776	0.8395
2.079	0.8348
2.0804	0.8334
2.0818	0.8324
2.0832	0.8312
2.0846	0.8335
2.086	0.8388
2.0874	0.8422
2.0888	0.8437
2.0902	0.8489
2.0916	0.8553
2.093	0.8577
2.0944	0.8616
2.0958	0.8599
2.0972	0.8577
2.0986	0.8556
2.1	0.8541
2.1014	0.8557
2.1028	0.8561
2.1042	0.8558
2.1056	0.8536
2.107	0.8518
2.1084	0.8512
2.1098	0.8506
2.1112	0.8498
2.1126	0.8484
2.114	0.8466
2.1154	0.847
2.1168	0.8511
2.1182	0.8556
2.1196	0.8538
2.121	0.8506
2.1224	0.8469
2.1238	0.8463
2.1252	0.8492
2.1266	0.855
2.128	0.8615
2.1294	0.8651
2.1308	0.8676
2.1322	0.8717
2.1336	0.8731
2.135	0.8686
2.1364	0.8619
2.1378	0.8574
2.1392	0.8576
2.1406	0.8618
2.142	0.8697
2.1434	0.8775
2.1448	0.8805
2.1462	0.883
2.1476	0.8852
2.149	0.8872
2.1504	0.8877
2.1518	0.8886
2.1532	0.8913
2.1546	0.8922
2.156	0.8927
2.1574	0.8932
2.1588	0.8902
2.1602	0.8848
2.1616	0.8808
2.163	0.878
2.1644	0.8793
2.1658	0.8816
2.1672	0.8793
2.1686	0.8817
2.17	0.8833
2.1714	0.887
2.1728	0.8863
2.1742	0.8888
2.1756	0.893
2.177	0.9003
2.1784	0.9069
2.1798	0.9129
2.1812	0.916
2.1826	0.9179
2.184	0.9184
2.1854	0.9149
2.1868	0.9126
2.1882	0.9109
2.1896	0.9131
2.191	0.9164
2.1924	0.9199
2.1938	0.9214
2.1952	0.9234
2.1966	0.9253
2.198	0.9212
2.1994	0.9105
2.2008	0.9011
2.2022	0.895
2.2036	0.8884
2.205	0.8832
2.2064	0.877
2.2078	0.8713
2.2092	0.8701
2.2106	0.8707
2.212	0.8718
2.2134	0.871
2.2148	0.8718
2.2162	0.8733
2.2176	0.8746
2.219	0.8748
2.2204	0.8757
2.2218	0.8738
2.2232	0.8722
2.2246	0.8675
2.226	0.8634
2.2274	0.8614
2.2288	0.8592
2.2302	0.8567
2.2316	0.8559
2.233	0.8573
2.2344	0.8578
2.2358	0.8574
2.2372	0.8607
2.2386	0.8615
2.24	0.86
2.2414	0.8616
2.2428	0.864
2.2442	0.863
2.2456	0.8632
2.247	0.8643
2.2484	0.8654
2.2498	0.8659
2.2512	0.8681
2.2526	0.869
2.254	0.8679
2.2554	0.8687
2.2568	0.8695
2.2582	0.8682
2.2596	0.8689
2.261	0.8719
2.2624	0.8733
2.2638	0.8713
2.2652	0.8636
2.2666	0.8523
2.268	0.8442
2.2694	0.8406
2.2708	0.8397
2.2722	0.8412
2.2736	0.8457
2.275	0.8517
2.2764	0.8617
2.2778	0.8701
2.2792	0.8657
2.2806	0.8673
2.282	0.8813
2.2834	0.881
2.2848	0.8554
2.2862	0.8256
2.2876	0.8221
2.289	0.8213
2.2904	0.8152
2.2918	0.816
2.2932	0.8215
2.2946	0.8277
2.296	0.8298
2.2974	0.8327
2.2988	0.8314
2.3002	0.8318
2.3016	0.8304
2.303	0.8276
2.3044	0.8245
2.3058	0.8225
2.3072	0.8229
2.3086	0.8247
2.31	0.8249
2.3114	0.8221
2.3128	0.8206
2.3142	0.8202
2.3156	0.8242
2.317	0.8236
2.3184	0.8276
2.3198	0.8349
2.3212	0.84
2.3226	0.8423
2.324	0.8459
2.3254	0.8438
2.3268	0.8432
2.3282	0.8433
2.3296	0.8425
2.331	0.8388
2.3324	0.8311
2.3338	0.8239
2.3352	0.8181
2.3366	0.816
2.338	0.8158
2.3394	0.8188
2.3408	0.8207
2.3422	0.8242
2.3436	0.831
2.345	0.8356
2.3464	0.8375
2.3478	0.8395
2.3492	0.8414
2.3506	0.8477
2.352	0.8504
2.3534	0.8494
2.3548	0.8444
2.3562	0.8369
2.3576	0.8333
2.359	0.8325
2.3604	0.8346
2.3618	0.8374
2.3632	0.8444
2.3646	0.8591
2.366	0.8534
2.3674	0.8501
2.3688	0.849
2.3702	0.8463
2.3716	0.8444
2.373	0.8424
2.3744	0.8389
2.3758	0.8336
2.3772	0.8272
2.3786	0.8286
2.38	0.833
2.3814	0.8334
2.3828	0.8339
2.3842	0.8335
2.3856	0.8344
2.387	0.8334
2.3884	0.832
2.3898	0.8277
2.3912	0.8287
2.3926	0.8347
2.394	0.8322
2.3954	0.8273
2.3968	0.8207
2.3982	0.8066
2.3996	0.7982
2.401	0.7977
2.4024	0.7981
2.4038	0.8005
2.4052	0.8061
2.4066	0.8124
2.408	0.817
2.4094	0.8179
2.4108	0.8195
2.4122	0.8199
2.4136	0.8158
2.415	0.8184
2.4164	0.8237
2.4178	0.8209
2.4192	0.8184
2.4206	0.8118
2.422	0.8081
2.4234	0.8098
2.4248	0.81
2.4262	0.8123
2.4276	0.8147
2.429	0.8136
2.4304	0.8153
2.4318	0.8166
2.4332	0.8079
2.4346	0.8019
2.436	0.8026
2.4374	0.8015
2.4388	0.8081
2.4402	0.8249
2.4416	0.831
2.443	0.828
2.4444	0.8189
2.4458	0.8182
2.4472	0.8193
2.4486	0.8272
2.45	0.8289
2.4514	0.8269
2.4528	0.8278
2.4542	0.8284
2.4556	0.8265
2.457	0.8249
2.4584	0.8242
2.4598	0.8214
2.4612	0.8208
2.4626	0.8195
2.464	0.8162
2.4654	0.8159
2.4668	0.8165
2.4682	0.8185
2.4696	0.8191
2.471	0.8195
2.4724	0.8209
2.4738	0.8221
2.4752	0.8194
2.4766	0.8135
2.478	0.8156
2.4794	0.8157
2.4808	0.8013
2.4822	0.8024
2.4836	0.823
2.485	0.8155
2.4864	0.8102
2.4878	0.8173
2.4892	0.8457
2.4906	0.8406
2.492	0.842
2.4934	0.8411
2.4948	0.8466
2.4962	0.8484
2.4976	0.8453
2.499	0.8398
2.5004	0.8342
2.5018	0.8275
2.5032	0.8203
2.5046	0.8162
2.506	0.8166
2.5074	0.8214
2.5088	0.8286
2.5102	0.8361
2.5116	0.8372
2.513	0.8364
2.5144	0.8341
2.5158	0.8293
2.5172	0.8248
2.5186	0.825
2.52	0.8281
2.5214	0.8295
2.5228	0.8297
2.5242	0.8276
2.5256	0.8246
2.527	0.824
2.5284	0.8236
2.5298	0.8218
2.5312	0.8188
2.5326	0.8183
2.534	0.826
2.5354	0.8189
2.5368	0.8259
2.5382	0.8309
2.5396	0.8334
2.541	0.8365
2.5424	0.8398
2.5438	0.8447
2.5452	0.8456
2.5466	0.8396
2.548	0.8376
2.5494	0.8406
2.5508	0.8456
2.5522	0.8465
2.5536	0.841
2.555	0.8335
2.5564	0.8262
2.5578	0.8245
2.5592	0.8261
2.5606	0.8283
2.562	0.8289
2.5634	0.8321
2.5648	0.8296
2.5662	0.8236
2.5676	0.8179
2.569	0.8167
2.5704	0.8169
2.5718	0.8203
2.5732	0.8278
2.5746	0.8366
2.576	0.8294
2.5774	0.8313
2.5788	0.8562
2.5802	0.8686
2.5816	0.8595
2.583	0.8277
2.5844	0.8297
2.5858	0.8473
2.5872	0.8542
2.5886	0.851
2.59	0.8474
2.5914	0.8465
2.5928	0.8415
2.5942	0.8341
2.5956	0.8359
2.597	0.84
2.5984	0.8396
2.5998	0.8415
2.6012	0.8454
2.6026	0.8459
2.604	0.8453
2.6054	0.846
2.6068	0.8458
2.6082	0.8429
2.6096	0.8397
2.611	0.8403
2.6124	0.8394
2.6138	0.8325
2.6152	0.8331
2.6166	0.8346
2.618	0.8348
2.6194	0.8326
2.6208	0.8299
2.6222	0.8265
2.6236	0.8203
2.625	0.8169
2.6264	0.8166
2.6278	0.8129
2.6292	0.807
2.6306	0.806
2.632	0.8101
2.6334	0.812
2.6348	0.8126
2.6362	0.8147
2.6376	0.8164
2.639	0.8192
2.6404	0.825
2.6418	0.8226
2.6432	0.82
2.6446	0.8173
2.646	0.8194
2.6474	0.818
2.6488	0.8172
2.6502	0.8174
2.6516	0.8191
2.653	0.8283
2.6544	0.8363
2.6558	0.8408
2.6572	0.8518
2.6586	0.8468
2.66	0.8372
2.6614	0.8329
2.6628	0.8349
2.6642	0.8285
2.6656	0.8253
2.667	0.829
2.6684	0.8316
2.6698	0.8308
2.6712	0.834
2.6726	0.8384
2.674	0.8373
2.6754	0.8363
2.6768	0.8387
2.6782	0.8412
2.6796	0.8446
2.681	0.8456
2.6824	0.8431
2.6838	0.8413
2.6852	0.8409
2.6866	0.8367
2.688	0.8365
2.6894	0.8382
2.6908	0.8389
2.6922	0.8368
2.6936	0.8343
2.695	0.8299
2.6964	0.8205
2.6978	0.8159
2.6992	0.8161
2.7006	0.8149
2.702	0.8158
2.7034	0.8205
2.7048	0.8245
2.7062	0.8254
2.7076	0.8215
2.709	0.8172
2.7104	0.8172
2.7118	0.8171
2.7132	0.8248
2.7146	0.8305
2.716	0.8328
2.7174	0.8329
2.7188	0.8343
2.7202	0.8325
2.7216	0.8258
2.723	0.8185
2.7244	0.8161
2.7258	0.8176
2.7272	0.8217
2.7286	0.83
2.73	0.8369
2.7314	0.8416
2.7328	0.8455
2.7342	0.8462
2.7356	0.8445
2.737	0.8442
2.7384	0.8418
2.7398	0.8403
2.7412	0.8376
2.7426	0.8366
2.744	0.8378
2.7454	0.8393
2.7468	0.8408
2.7482	0.8416
2.7496	0.8435
2.751	0.8449
2.7524	0.8438
2.7538	0.8419
2.7552	0.8379
2.7566	0.838
2.758	0.8373
2.7594	0.8396
2.7608	0.8424
2.7622	0.8429
2.7636	0.8478
2.765	0.8512
2.7664	0.8452
2.7678	0.8405
2.7692	0.8394
2.7706	0.8291
2.772	0.814
2.7734	0.8067
2.7748	0.8104
2.7762	0.8287
2.7776	0.8553
2.779	0.8669
2.7804	0.858
2.7818	0.8307
2.7832	0.8191
2.7846	0.8227
2.786	0.8648
2.7874	0.8749
2.7888	0.8526
2.7902	0.8081
2.7916	0.7941
2.793	0.8058
2.7944	0.8182
2.7958	0.8147
2.7972	0.8124
2.7986	0.81
[truncated: 38 more rows]
