# Supplementary material for: Improvement of Peak Integration in Capillary Electrophoresis: Reference Data Set No. 1
Source: Electrophoresis. 2026 Mar 11;47(4):276–94. doi: 10.1002/elps.70077 (PMC13084974; doi:10.1002/elps.70077)
Supplement: Supplementary file 2 — Supporting File 2: elps70077‐sup‐0002‐RawElectropherograms.zip. [file ELPS-47--s002.zip › Raw Electropherograms/com3-type1-sam1-R.csv]

0.000866667	3.891336918
0.001866707	3.890001774
0.002866747	3.88905406
0.003866787	3.891289234
0.004866827	3.888121247
0.005866867	3.889262676
0.006866907	3.888741136
0.007866947	3.889110684
0.008866987	3.88867259
0.009867027	3.887486458
0.010867067	3.887832165
0.011867107	3.890183568
0.012867147	3.886950016
0.013867187	3.888034821
0.014867227	3.886500001
0.015867267	3.888732195
0.016867307	3.889071941
0.017867347	3.889799118
0.018867387	3.889891505
0.019867427	3.889852762
0.020867467	3.890135884
0.021867507	3.890997171
0.022867547	3.891590238
0.023867587	3.892976046
0.024867627	3.893047571
0.025867667	3.896397352
0.026867707	3.896811604
0.027867747	3.896269202
0.028867787	3.896862268
0.029867827	3.898602724
0.030867867	3.897377849
0.031867907	3.901565075
0.032867947	3.901305795
0.033867987	3.904372454
0.034868027	3.902122378
0.035868067	3.903469443
0.036868107	3.906527162
0.037868147	3.907489777
0.038868187	3.908848763
0.039868227	3.90971601
0.040868267	3.912565112
0.041868307	3.911730647
0.042868347	3.915321827
0.043868387	3.913325071
0.044868427	3.916674852
0.045868467	3.918740153
0.046868507	3.918814659
0.047868547	3.920984268
0.048868587	3.920918703
0.049868627	3.923293948
0.050868667	3.924939036
0.051868707	3.925406933
0.052868747	3.926077485
0.053868787	3.927603364
0.054868827	3.92884016
0.055868867	3.928872943
0.056868907	3.93203795
0.057868947	3.934249282
0.058868987	3.935334086
0.059869027	3.937521577
0.060869067	3.935623169
0.061869107	3.938785195
0.062869147	3.939291835
0.063869187	3.940320015
0.064869227	3.944510221
0.065869267	3.946000338
0.066869307	3.945401311
0.067869347	3.94885242
0.068869387	3.952518106
0.069869427	3.953951597
0.070869467	3.952911496
0.071869507	3.957441449
0.072869547	3.957915306
0.073869587	3.959640861
0.074869627	3.961157799
0.075869667	3.962504864
0.076869707	3.9619416
0.077869747	3.962931037
0.078869787	3.963851929
0.079869827	3.966486454
0.080869867	3.971526027
0.081869907	3.970324993
0.082869947	3.972244263
0.083869987	3.974115849
0.084870027	3.976899385
0.085870067	3.976544738
0.086870107	3.978809714
0.087870147	3.980207443
0.088870187	3.981351852
0.089870227	3.986111283
0.090870267	3.986001015
0.091870307	3.990244865
0.092870347	3.990438581
0.093870387	3.993013501
0.094870427	3.993856907
0.095870467	3.994956613
0.096870507	3.996872902
0.097870547	3.998684883
0.098870587	3.998813033
0.099870627	4.001998901
0.100870667	4.001769423
0.101870707	4.003629088
0.102870747	4.004815221
0.103870787	4.008716345
0.104870827	4.008048773
0.105870867	4.011657834
0.106870907	4.010283947
0.107870947	4.013478756
0.108870987	4.013088346
0.109871027	4.017740488
0.110871067	4.017487168
0.111871107	4.01763618
0.112871147	4.01956141
0.113871187	4.018422961
0.114871227	4.019936919
0.115871267	4.022967815
0.116871307	4.024028778
0.117871347	4.024401307
0.118871387	4.026865959
0.119871427	4.026919603
0.120871467	4.028642178
0.121871507	4.030883312
0.122871547	4.034405947
0.123871587	4.035666585
0.124871627	4.032966495
0.125871667	4.036146402
0.126871707	4.035657644
0.127871747	4.035517573
0.128871787	4.036557674
0.129871827	4.039555788
0.130871867	4.038691521
0.131871907	4.041370749
0.132871947	4.042857885
0.133871987	4.042553902
0.134872027	4.043519497
0.135872067	4.043409228
0.136872107	4.046964645
0.137872147	4.048016667
0.138872187	4.048231244
0.139872227	4.050010443
0.140872267	4.050382972
0.141872307	4.054179788
0.142872347	4.053995013
0.143872387	4.052254558
0.144872427	4.055941105
0.145872467	4.055842757
0.146872507	4.054582119
0.147872547	4.057481885
0.148872587	4.057943821
0.149872627	4.061737657
0.150872667	4.059967399
0.151872707	4.059803486
0.152872747	4.06075716
0.153872787	4.063302279
0.154872827	4.063671827
0.155872867	4.06665802
0.156872907	4.064565897
0.157872947	4.067313671
0.158872987	4.069027305
0.159873027	4.068392515
0.160873067	4.07089889
0.161873107	4.069846869
0.162873147	4.07217741
0.163873187	4.072272778
0.164873227	4.071113467
0.165873267	4.073724151
0.166873307	4.076176882
0.167873347	4.075223207
0.168873387	4.07744348
0.169873427	4.077118635
0.170873467	4.07757163
0.171873507	4.081830382
0.172873547	4.077583551
0.173873587	4.083001614
0.174873627	4.080042243
0.175873667	4.081535339
0.176873707	4.081439972
0.177873747	4.083412886
0.178873787	4.084184766
0.179873827	4.084908962
0.180873867	4.086136818
0.181873907	4.085633159
0.182873947	4.086089134
0.183873987	4.089063406
0.184874027	4.089155793
0.185874067	4.087260365
0.186874107	4.088103771
0.187874147	4.08987999
0.188874187	4.088506103
0.189874227	4.089680314
0.190874267	4.09361124
0.191874307	4.092854261
0.192874347	4.091012478
0.193874387	4.09450233
0.194874427	4.094043374
0.195874467	4.095444083
0.196874507	4.094070196
0.197874547	4.097899795
0.198874587	4.096090794
0.199874627	4.094690084
0.200874667	4.097858071
0.201874707	4.095721245
0.202874747	4.098492861
0.203874787	4.099071026
0.204874827	4.10041213
0.205874867	4.097676277
0.206874907	4.098752141
0.207874947	4.100120068
0.208874987	4.102694988
0.209875027	4.101493955
0.210875067	4.099652171
0.211875107	4.103252292
0.212875147	4.102283716
0.213875187	4.100167751
0.214875227	4.102218151
0.215875267	4.104882479
0.216875307	4.102134705
0.217875347	4.10643518
0.218875387	4.10400629
0.219875427	4.10708487
0.220875467	4.106533527
0.221875507	4.105478525
0.222875547	4.106131196
0.223875587	4.107713699
0.224875627	4.107764363
0.225875667	4.106652737
0.226875707	4.107782245
0.227875747	4.107385874
0.228875787	4.107129574
0.229875827	4.105946422
0.230875867	4.108053446
0.231875907	4.108643532
0.232875947	4.10772562
0.233875987	4.10592258
0.234876027	4.105016589
0.235876067	4.108291864
0.236876107	4.106992483
0.237876147	4.108059406
0.238876187	4.108351469
0.239876227	4.107499123
0.240876267	4.108932614
0.241876307	4.108205438
0.242876347	4.107096791
0.243876387	4.105678201
0.244876427	4.105383158
0.245876467	4.108604789
0.246876507	4.106524587
0.247876547	4.10707593
0.248876587	4.105955362
0.249876627	4.107347131
0.250876667	4.108735919
0.251876707	4.108181596
0.252876747	4.109326005
0.253876787	4.106894135
0.254876827	4.107457399
0.255876867	4.107889533
0.256876907	4.105758667
0.257876947	4.107651114
0.258876987	4.107055068
0.259877027	4.106032848
0.260877067	4.107162356
0.261877107	4.109174013
0.262877147	4.107758403
0.263877187	4.108130932
0.264877227	4.107320309
0.265877267	4.106619954
0.266877307	4.107639194
0.267877347	4.107093811
0.268877387	4.10746038
0.269877427	4.106768966
0.270877467	4.107955098
0.271877507	4.110923409
0.272877547	4.107567668
0.273877587	4.109561443
0.274877627	4.107743502
0.275877667	4.109868407
0.276877707	4.108217359
0.277877747	4.108133912
0.278877787	4.107400775
0.279877827	4.109305143
0.280877867	4.108521342
0.281877907	4.107654095
0.282877947	4.107624292
0.283877987	4.106372595
0.284878027	4.109212756
0.285878067	4.109764099
0.286878107	4.111045599
0.287878147	4.107576609
0.288878187	4.106599092
0.289878227	4.109397531
0.290878267	4.107865691
0.291878307	4.108810425
0.292878347	4.108431935
0.293878387	4.10682559
0.294878427	4.110091925
0.295878467	4.11016345
0.296878507	4.109767079
0.297878547	4.107400775
0.298878587	4.10900712
0.299878627	4.110178351
0.300878667	4.109302163
0.301878707	4.10964787
0.302878747	4.108196497
0.303878787	4.1084975
0.304878827	4.107356071
0.305878867	4.106262326
0.306878907	4.108372331
0.307878947	4.109814763
0.308878987	4.10938859
0.309879027	4.109692574
0.310879067	4.108819366
0.311879107	4.108804464
0.312879147	4.108726978
0.313879187	4.106724262
0.314879227	4.109165072
0.315879267	4.106917977
0.316879307	4.10797298
0.317879347	4.106843472
0.318879387	4.108092189
0.319879427	4.107692838
0.320879467	4.107809067
0.321879507	4.106989503
0.322879547	4.10720706
0.323879587	4.107654095
0.324879627	4.109293222
0.325879667	4.10644114
0.326879707	4.10848856
0.327879747	4.109829664
0.328879787	4.108303785
0.329879827	4.108539224
0.330879867	4.108223319
0.331879907	4.110622406
0.332879947	4.105991125
0.333879987	4.110214114
0.334880027	4.108247161
0.335880067	4.107812047
0.336880107	4.107218981
0.337880147	4.10618782
0.338880187	4.107892513
0.339880227	4.107618332
0.340880267	4.105818272
0.341880307	4.106670618
0.342880347	4.105198383
0.343880387	4.108777642
0.344880427	4.107689857
0.345880467	4.107803106
0.346880507	4.108089209
0.347880547	4.10938561
0.348880587	4.10759151
0.349880627	4.106542468
0.350880667	4.108563066
0.351880707	4.104921222
0.352880747	4.10772562
0.353880787	4.108276963
0.354880827	4.105755687
0.355880867	4.107126594
0.356880907	4.107016325
0.357880947	4.108843207
0.358880987	4.106795788
0.359881027	4.107087851
0.360881067	4.107344151
0.361881107	4.106482863
0.362881147	4.107126594
0.363881187	4.104498029
0.364881227	4.107692838
0.365881267	4.109779
0.366881307	4.109111428
0.367881347	4.10708189
0.368881387	4.106223583
0.369881427	4.107689857
0.370881467	4.104784131
0.371881507	4.106625915
0.372881547	4.107618332
0.373881587	4.106917977
0.374881627	4.106104374
0.375881667	4.106065631
0.376881707	4.107072949
0.377881747	4.107639194
0.378881787	4.106968641
0.379881827	4.106897116
0.380881867	4.107326269
0.381881907	4.104843736
0.382881947	4.107493162
0.383881987	4.105910659
0.384882027	4.106903076
0.385882067	4.107418656
0.386882107	4.106375575
0.387882147	4.107350111
0.388882187	4.107350111
0.389882227	4.106706381
0.390882267	4.108774662
0.391882307	4.105407
0.392882347	4.106423259
0.393882387	4.104650021
0.394882427	4.107114673
0.395882467	4.107356071
0.396882507	4.106906056
0.397882547	4.10849452
0.398882587	4.106503725
0.399882627	4.10746932
0.400882667	4.108202457
0.401882707	4.107239842
0.402882747	4.107433558
0.403882787	4.107409716
0.404882827	4.106062651
0.405882867	4.109448195
0.406882907	4.109033942
0.407882947	4.109343886
0.408882987	4.107740521
0.409883027	4.10772264
0.410883067	4.107189178
0.411883107	4.109367728
0.412883147	4.107061028
0.413883187	4.108124971
0.414883227	4.110744596
0.415883267	4.107785225
0.416883307	4.107949138
0.417883347	4.108214378
0.418883387	4.10580337
0.419883427	4.106590152
0.420883467	4.109415412
0.421883507	4.106858373
0.422883547	4.109126329
0.423883587	4.105952382
0.424883627	4.106843472
0.425883667	4.106497765
0.426883707	4.10631597
0.427883747	4.108121991
0.428883787	4.106128216
0.429883827	4.104286432
0.430883867	4.105895758
0.431883907	4.107668996
0.432883947	4.107347131
0.433883987	4.105633497
0.434884027	4.104363918
0.435884067	4.105094075
0.436884107	4.104140401
0.437884147	4.107788205
0.438884187	4.106229544
0.439884227	4.106992483
0.440884267	4.106450081
0.441884307	4.105842113
0.442884347	4.105478525
0.443884387	4.104238749
0.444884427	4.107248783
0.445884467	4.105809331
0.446884507	4.105964303
0.447884547	4.106447101
0.448884587	4.106447101
0.449884627	4.105642438
0.450884667	4.105642438
0.451884707	4.106244445
0.452884747	4.103672504
0.453884787	4.106587172
0.454884827	4.104477167
0.455884867	4.107573628
0.456884907	4.106998444
0.457884947	4.10618484
0.458884987	4.103952646
0.459885027	4.106348753
0.460885067	4.105374217
0.461885107	4.104861617
0.462885147	4.108083248
0.463885187	4.104438424
0.464885227	4.105946422
0.465885267	4.108428955
0.466885307	4.106256366
0.467885347	4.107269645
0.468885387	4.103517532
0.469885427	4.105490446
0.470885467	4.104670882
0.471885507	4.105484486
0.472885547	4.105687141
0.473885587	4.105678201
0.474885627	4.107153416
0.475885667	4.105806351
0.476885707	4.103848338
0.477885747	4.105606675
0.478885787	4.10554111
0.479885827	4.102605581
0.480885867	4.105016589
0.481885907	4.10810411
0.482885947	4.107385874
0.483885987	4.106879234
0.484886027	4.106071591
0.485886067	4.106670618
0.486886107	4.106941819
0.487886147	4.106295109
0.488886187	4.104879498
0.489886227	4.106122255
0.490886267	4.102581739
0.491886307	4.104885459
0.492886347	4.107153416
0.493886387	4.104566574
0.494886427	4.103314877
0.495886467	4.105946422
0.496886507	4.107105732
0.497886547	4.104736447
0.498886587	4.106557369
0.499886627	4.103147984
0.500886667	4.10194993
0.501886707	4.103529453
0.502886747	4.104828835
0.503886787	4.104065895
0.504886827	4.105851054
0.505886867	4.107156396
0.506886907	4.10322547
0.507886947	4.105362296
0.508886987	4.104837775
0.509887027	4.104882479
0.510887067	4.103705287
0.511887107	4.104942083
0.512887147	4.104655981
0.513887187	4.104304314
0.514887227	4.106593132
0.515887267	4.103434086
0.516887307	4.104310274
0.517887347	4.103553295
0.518887387	4.103317857
0.519887427	4.104149342
0.520887467	4.104080796
0.521887508	4.104918242
0.522887548	4.104027152
0.523887588	4.105722904
0.524887628	4.103806615
0.525887668	4.105439782
0.526887708	4.106807709
0.527887748	4.106080532
0.528887788	4.105338454
0.529887828	4.104608297
0.530887868	4.104864597
0.531887908	4.105839133
0.532887948	4.105687141
0.533887988	4.107508063
0.534888028	4.105588794
0.535888068	4.105395079
0.536888108	4.104009271
0.537888148	4.103285074
0.538888188	4.104614258
0.539888228	4.106292129
0.540888268	4.103538394
0.541888308	4.106214643
0.542888348	4.103887081
0.543888388	4.102414846
0.544888428	4.10798192
0.545888468	4.105955362
0.546888508	4.105469584
0.547888548	4.1051507
0.548888588	4.106163979
0.549888628	4.103964567
0.550888668	4.103967547
0.551888708	4.1056633
0.552888748	4.10656333
0.553888788	4.10567522
0.554888828	4.105389118
0.555888868	4.102867842
0.556888908	4.10541594
0.557888948	4.106035829
0.558888988	4.104861617
0.559889028	4.106292129
0.560889068	4.106861353
0.561889108	4.107475281
0.562889148	4.103657603
0.563889188	4.104197025
0.564889228	4.104503989
0.565889268	4.105728865
0.566889308	4.103606939
0.567889348	4.103010893
0.568889388	4.107677937
0.569889428	4.104185104
0.570889468	4.104396701
0.571889508	4.10567522
0.572889548	4.106795788
0.573889588	4.103919864
0.574889628	4.104265571
0.575889668	4.105305672
0.576889708	4.105427861
0.577889748	4.103931785
0.578889788	4.105556011
0.579889828	4.106488824
0.580889868	4.103940725
0.581889908	4.106408358
0.582889948	4.105636477
0.583889988	4.104286432
0.584890028	4.105213284
0.585890068	4.105687141
0.586890108	4.106330872
0.587890148	4.104936123
0.588890188	4.106888175
0.589890228	4.1041255
0.590890268	4.104450345
0.591890308	4.102492332
0.592890348	4.103398323
0.593890388	4.103985429
0.594890428	4.103937745
0.595890468	4.103150964
0.596890508	4.104360938
0.597890548	4.10580337
0.598890588	4.103806615
0.599890628	4.102370143
0.600890668	4.104107618
0.601890708	4.105725884
0.602890748	4.103583097
0.603890788	4.106208682
0.604890828	4.103830457
0.605890868	4.104119539
0.606890908	4.106330872
0.607890948	4.102119803
0.608890988	4.104056954
0.609891028	4.105058312
0.610891068	4.105365276
0.611891108	4.105567932
0.612891148	4.105094075
0.613891188	4.104736447
0.614891228	4.105430841
0.615891268	4.104101658
0.616891308	4.10579145
0.617891348	4.105433822
0.618891388	4.106205702
0.619891428	4.104200006
0.620891468	4.105725884
0.621891508	4.10631299
0.622891548	4.105624557
0.623891588	4.104706645
0.624891628	4.10643518
0.625891668	4.106080532
0.626891708	4.104346037
0.627891748	4.10489738
0.628891788	4.105392098
0.629891828	4.104363918
0.630891868	4.104137421
0.631891908	4.104471207
0.632891948	4.106372595
0.633891988	4.105311632
0.634892028	4.105350375
0.635892068	4.105332494
0.636892108	4.106283188
0.637892148	4.106259346
0.638892188	4.10232842
0.639892228	4.105550051
0.640892268	4.104503989
0.641892308	4.106080532
0.642892348	4.103720188
0.643892388	4.105910659
0.644892428	4.108205438
0.645892468	4.102736712
0.646892508	4.104569554
0.647892548	4.104292393
0.648892588	4.103717208
0.649892628	4.104891419
0.650892668	4.105868936
0.651892708	4.104086757
0.652892748	4.10399437
0.653892788	4.104071856
0.654892828	4.104119539
0.655892868	4.104673862
0.656892908	4.104790092
0.657892948	4.105603695
0.658892988	4.102581739
0.659893028	4.104220867
0.660893068	4.103708267
0.661893108	4.104039073
0.662893148	4.105767608
0.663893188	4.106876254
0.664893228	4.10400033
0.665893268	4.10309732
0.666893308	4.105040431
0.667893348	4.103085399
0.668893388	4.105779529
0.669893428	4.101368785
0.670893468	4.10605371
0.671893508	4.105496407
0.672893548	4.10553813
0.673893588	4.102888703
0.674893628	4.104071856
0.675893668	4.103311896
0.676893708	4.104048014
0.677893748	4.106393456
0.678893788	4.10349071
0.679893828	4.103457928
0.680893868	4.104524851
0.681893908	4.104694724
0.682893948	4.10349369
0.683893988	4.10233438
0.684894028	4.102760553
0.685894068	4.103648663
0.686894108	4.104560614
0.687894148	4.103115201
0.688894188	4.102367163
0.689894228	4.106125236
0.690894268	4.100874066
0.691894308	4.103881121
0.692894348	4.105177522
0.693894388	4.105594754
0.694894428	4.104611278
0.695894468	4.102569818
0.696894508	4.10425961
0.697894548	4.105603695
0.698894588	4.101109505
0.699894628	4.103833437
0.700894668	4.104906321
0.701894708	4.106044769
0.702894748	4.103809595
0.703894788	4.104977846
0.704894828	4.103073478
0.705894868	4.103714228
0.706894908	4.102933407
0.707894948	4.102531075
0.708894988	4.105243087
0.709895028	4.10554111
0.710895068	4.104119539
0.711895108	4.104751348
0.712895148	4.104200006
0.713895188	4.102450609
0.714895228	4.104086757
0.715895268	4.104551673
0.716895308	4.104802012
0.717895348	4.104706645
0.718895388	4.104807973
0.719895428	4.104569554
0.720895468	4.105806351
0.721895508	4.102155566
0.722895548	4.105383158
0.723895588	4.104527831
0.724895628	4.104924202
0.725895668	4.105934501
0.726895708	4.104205966
0.727895748	4.10271287
0.728895788	4.1033566
0.729895828	4.105865955
0.730895868	4.106867313
0.731895908	4.104846716
0.732895948	4.105010629
0.733895988	4.10669744
0.734896028	4.104480147
0.735896068	4.103508592
0.736896108	4.105934501
0.737896148	4.106339812
0.738896188	4.105567932
0.739896228	4.105353355
0.740896268	4.106613994
0.741896308	4.103779793
0.742896348	4.10502255
0.743896388	4.104602337
0.744896428	4.105195403
0.745896468	4.106014967
0.746896508	4.103678465
0.747896548	4.10810113
0.748896588	4.106149077
0.749896628	4.105719924
0.750896668	4.105776548
0.751896708	4.103383422
0.752896748	4.106041789
0.753896788	4.106411338
0.754896828	4.108130932
0.755896868	4.106485844
0.756896908	4.106664658
0.757896948	4.104954004
0.758896988	4.106667638
0.759897028	4.106250405
0.760897068	4.107767344
0.761897108	4.105955362
0.762897148	4.106765985
0.763897188	4.105907679
0.764897228	4.105624557
0.765897268	4.105514288
0.766897308	4.106238484
0.767897348	4.10554409
0.768897388	4.105362296
0.769897428	4.105654359
0.770897468	4.104283452
0.771897508	4.105857015
0.772897548	4.105460644
0.773897588	4.104685783
0.774897628	4.104191065
0.775897668	4.10580039
0.776897708	4.102823138
0.777897748	4.105943441
0.778897788	4.103592038
0.779897828	4.104807973
0.780897868	4.106795788
0.781897908	4.106253386
0.782897948	4.105436802
0.783897988	4.103857279
0.784898028	4.104757309
0.785898068	4.104921222
0.786898108	4.104989767
0.787898148	4.105907679
0.788898188	4.10477221
0.789898228	4.103693366
0.790898268	4.106295109
0.791898308	4.103913903
0.792898348	4.104965925
0.793898388	4.106578231
0.794898428	4.108312726
0.795898468	4.105991125
0.796898508	4.106688499
0.797898548	4.103946686
0.798898588	4.105138779
0.799898628	4.104620218
0.800898668	4.104089737
0.801898708	4.104328156
0.802898748	4.105502367
0.803898788	4.104286432
0.804898828	4.104328156
0.805898868	4.10784781
0.806898908	4.10413444
0.807898948	4.106274247
0.808898988	4.104560614
0.809899028	4.106217623
0.810899068	4.105329514
0.811899108	4.105648398
0.812899148	4.10605669
0.813899188	4.106158018
0.814899228	4.105168581
0.815899268	4.105994105
0.816899308	4.10695076
0.817899348	4.105654359
0.818899388	4.105263948
0.819899428	4.106557369
0.820899468	4.104611278
0.821899508	4.106646776
0.822899548	4.109454155
0.823899588	4.107376933
0.824899628	4.105216265
0.825899668	4.107376933
0.826899708	4.106387496
0.827899748	4.106357694
0.828899788	4.108592868
0.829899828	4.104927182
0.830899868	4.107636213
0.831899908	4.105773568
0.832899948	4.105821252
0.833899988	4.107534885
0.834900028	4.104986787
0.835900068	4.105117917
0.836900108	4.104718566
0.837900148	4.105433822
0.838900188	4.104071856
0.839900228	4.105460644
0.840900268	4.101708531
0.841900308	4.103258252
0.842900348	4.104378819
0.843900388	4.104152322
0.844900428	4.105079174
0.845900468	4.105558991
0.846900508	4.105368257
0.847900548	4.105123878
0.848900588	4.103377461
0.849900628	4.105257988
0.850900668	4.105120897
0.851900708	4.10528481
0.852900748	4.104849696
0.853900788	4.105317593
0.854900828	4.104736447
0.855900868	4.10567224
0.856900908	4.105830193
0.857900948	4.104998708
0.858900988	4.106718302
0.859901028	4.105520248
0.860901068	4.103317857
0.861901108	4.108190536
0.862901148	4.105231166
0.863901188	4.106709361
0.864901228	4.105433822
0.865901268	4.10643518
0.866901308	4.106107354
0.867901348	4.105094075
0.868901388	4.104009271
0.869901428	4.106354713
0.870901468	4.105046391
0.871901508	4.10425663
0.872901548	4.106017947
0.873901588	4.106739163
0.874901628	4.105353355
0.875901668	4.104062915
0.876901708	4.104286432
0.877901748	4.106217623
0.878901788	4.105880857
0.879901828	4.103544354
0.880901868	4.107519984
0.881901908	4.104810953
0.882901948	4.104283452
0.883901988	4.105436802
0.884902028	4.105162621
0.885902068	4.105186462
0.886902108	4.104709625
0.887902148	4.105141759
0.888902188	4.106780887
0.889902228	4.10503149
0.890902268	4.106113315
0.891902308	4.106482863
0.892902348	4.10413444
0.893902388	4.107567668
0.894902428	4.105612636
0.895902468	4.104173183
0.896902508	4.104289412
0.897902548	4.106649756
0.898902588	4.105493426
0.899902628	4.104816914
0.900902668	4.104495049
0.901902708	4.103046656
0.902902748	4.105743766
0.903902788	4.106718302
0.904902828	4.106155038
0.905902868	4.107365012
0.906902908	4.103633761
0.907902948	4.106491804
0.908902988	4.104030132
0.909903028	4.105904698
0.910903068	4.104268551
0.911903108	4.106253386
0.912903148	4.106351733
0.913903188	4.105776548
0.914903228	4.105591774
0.915903268	4.105827212
0.916903308	4.104998708
0.917903348	4.106113315
0.918903388	4.10759747
0.919903428	4.104152322
0.920903468	4.10631299
0.921903508	4.105731845
0.922903548	4.105177522
0.923903588	4.104354978
0.924903628	4.103729129
0.925903668	4.104301333
0.926903708	4.105445743
0.927903748	4.104188085
0.928903788	4.104653001
0.929903828	4.104161263
0.930903868	4.104366899
0.931903908	4.107168317
0.932903948	4.106077552
0.933903988	4.105573893
0.934904028	4.10502255
0.935904068	4.106745124
0.936904108	4.10451591
0.937904148	4.105645418
0.938904188	4.104733467
0.939904228	4.104161263
0.940904268	4.104936123
0.941904308	4.104393721
0.942904348	4.103404284
0.943904388	4.104739428
0.944904428	4.103663564
0.945904468	4.10707593
0.946904508	4.105871916
0.947904548	4.105979204
0.948904588	4.102051258
0.949904628	4.104557633
0.950904668	4.104882479
0.951904708	4.104155302
0.952904748	4.105201364
0.953904788	4.107263684
0.954904828	4.106232524
0.955904868	4.106688499
0.956904908	4.106619954
0.957904948	4.105061293
0.958904988	4.105818272
0.959905028	4.104024172
0.960905068	4.106730223
0.961905108	4.10541296
0.962905148	4.104122519
0.963905188	4.104778171
0.964905228	4.104480147
0.965905268	4.105737805
0.966905308	4.107448459
0.967905348	4.106256366
0.968905388	4.103991389
0.969905428	4.10553813
0.970905468	4.104059935
0.971905508	4.104959965
0.972905548	4.104727507
0.973905588	4.103478789
0.974905628	4.103046656
0.975905668	4.103949666
0.976905708	4.104942083
0.977905748	4.103627801
0.978905788	4.104676843
0.979905828	4.105812311
0.980905868	4.107010365
0.981905908	4.106104374
0.982905948	4.104098678
0.983905988	4.105916619
0.984906028	4.103901982
0.985906068	4.102149606
0.986906108	4.105690122
0.987906148	4.105275869
0.988906188	4.105302691
0.989906228	4.103398323
0.990906268	4.103893042
0.991906308	4.104781151
0.992906348	4.104909301
0.993906388	4.105010629
0.994906428	4.104587436
0.995906468	4.102769494
0.996906508	4.105329514
0.997906548	4.102998972
0.998906588	4.105228186
0.999906628	4.108163714
1.000906668	4.104825854
1.001906708	4.104813933
1.002906748	4.103803635
1.003906788	4.10450995
1.004906828	4.106083512
1.005906868	4.107645154
1.006906908	4.103919864
1.007906948	4.104590416
1.008906988	4.106107354
1.009907028	4.104211926
1.010907068	4.105833173
1.011907108	4.106748104
1.012907148	4.102277756
1.013907188	4.105016589
1.014907228	4.106009007
1.015907268	4.105854034
1.016907308	4.102894664
1.017907348	4.10399735
1.018907388	4.106304049
1.019907428	4.102692008
1.020907468	4.104876518
1.021907508	4.104229808
1.022907548	4.105049372
1.023907588	4.106587172
1.024907628	4.106649756
1.025907668	4.104739428
1.026907708	4.103371501
1.027907748	4.106768966
1.028907788	4.1051507
1.029907828	4.104864597
1.030907868	4.105517268
1.031907908	4.105645418
1.032907948	4.105088115
1.033907988	4.106292129
1.034908028	4.106348753
1.035908068	4.107260704
1.036908108	4.104667902
1.037908148	4.105871916
1.038908188	4.106637836
1.039908228	4.10477221
1.040908268	4.102784395
1.041908308	4.106223583
1.042908348	4.104456306
1.043908388	4.104313254
1.044908428	4.103523493
1.045908468	4.104733467
1.046908508	4.104810953
1.047908548	4.107487202
1.048908588	4.106894135
1.049908628	4.105496407
1.050908668	4.104849696
1.051908708	4.10836339
1.052908748	4.105600715
1.053908788	4.105398059
1.054908828	4.104548693
1.055908868	4.103916883
1.056908908	4.10490334
1.057908948	4.105094075
1.058908988	4.105231166
1.059909028	4.106014967
1.060909068	4.104566574
1.061909108	4.106017947
1.062909148	4.106897116
1.063909188	4.105088115
1.064909228	4.105725884
1.065909268	4.104846716
1.066909308	4.105198383
1.067909348	4.105040431
1.068909388	4.105371237
1.069909428	4.103404284
1.070909468	4.105073214
1.071909508	4.104933143
1.072909548	4.105141759
1.073909588	4.106041789
1.074909628	4.106077552
1.075909668	4.106244445
1.076909708	4.105487466
1.077909748	4.10451889
1.078909788	4.104891419
1.079909828	4.106914997
1.080909868	4.103752971
1.081909908	4.103130102
1.082909948	4.105722904
1.083909988	4.105073214
1.084910028	4.105633497
1.085910068	4.107165337
1.086910108	4.106342793
1.087910148	4.103010893
1.088910188	4.103842378
1.089910228	4.102727771
1.090910268	4.10528779
1.091910308	4.104939103
1.092910348	4.10502553
1.093910388	4.105177522
1.094910428	4.105836153
1.095910468	4.105812311
1.096910508	4.103773832
1.097910548	4.105749726
1.098910588	4.104778171
1.099910628	4.104799032
1.100910668	4.104790092
1.101910708	4.10540998
1.102910748	4.104137421
1.103910788	4.105293751
1.104910828	4.104843736
1.105910868	4.105141759
1.106910908	4.103389382
1.107910948	4.104229808
1.108910988	4.103410244
1.109911028	4.10246253
1.110911068	4.102739692
1.111911108	4.104408622
1.112911148	4.103469849
1.113911188	4.104563594
1.114911228	4.105442762
1.115911268	4.105782509
1.116911308	4.102161527
1.117911348	4.104235768
1.118911388	4.102927446
1.119911428	4.104670882
1.120911468	4.103332758
1.121911508	4.104346037
1.122911548	4.104694724
1.123911588	4.103145003
1.124911628	4.103308916
1.125911668	4.103457928
1.126911708	4.10348773
1.127911748	4.105833173
1.128911788	4.104843736
1.129911828	4.104593396
1.130911868	4.103919864
1.131911908	4.107609391
1.132911948	4.104891419
1.133911988	4.102882743
1.134912028	4.106503725
1.135912068	4.105961323
1.136912108	4.105457664
1.137912148	4.10362184
1.138912188	4.105520248
1.139912228	4.104539752
1.140912268	4.102995992
1.141912308	4.103541374
1.142912348	4.104682803
1.143912388	4.104980826
1.144912428	4.103082418
1.145912468	4.103064537
1.146912509	4.104420543
1.147912549	4.106453061
1.148912589	4.104363918
1.149912629	4.102215171
1.150912669	4.106172919
1.151912709	4.105743766
1.152912749	4.103678465
1.153912789	4.105505347
1.154912829	4.104858637
1.155912869	4.10721302
1.156912909	4.103496671
1.157912949	4.107347131
1.158912989	4.103496671
1.159913029	4.103785753
1.160913069	4.10374999
1.161913109	4.102605581
1.162913149	4.104590416
1.163913189	4.10554409
1.164913229	4.103380442
1.165913269	4.10374701
1.166913309	4.105091095
1.167913349	4.104858637
1.168913389	4.105532169
1.169913429	4.105833173
1.170913469	4.104948044
1.171913509	4.104056954
1.172913549	4.103830457
1.173913589	4.10515368
1.174913629	4.105174541
1.175913669	4.104286432
1.176913709	4.106110334
1.177913749	4.106411338
1.178913789	4.105705023
1.179913829	4.104810953
1.180913869	4.10439074
1.181913909	4.106128216
1.182913949	4.104346037
1.183913989	4.105240107
1.184914029	4.104200006
1.185914069	4.104235768
1.186914109	4.106760025
1.187914149	4.105180502
1.188914189	4.104930162
1.189914229	4.10708487
1.190914269	4.10541296
1.191914309	4.105389118
1.192914349	4.104048014
1.193914389	4.105594754
1.194914429	4.104250669
1.195914469	4.106903076
1.196914509	4.108455777
1.197914549	4.105857015
1.198914589	4.105052352
1.199914629	4.105019569
1.200914669	4.106804729
1.201914709	4.105067253
1.202914749	4.106754065
1.203914789	4.106724262
1.204914829	4.105755687
1.205914869	4.106536508
1.206914909	4.107165337
1.207914949	4.107123613
1.208914989	4.104861617
1.209915029	4.106304049
1.210915069	4.108792543
1.211915109	4.106253386
1.212915149	4.105570912
1.213915189	4.108396173
1.214915229	4.106846452
1.215915269	4.108402133
1.216915309	4.107841849
1.217915349	4.105761647
1.218915389	4.107993841
1.219915429	4.106637836
1.220915469	4.104921222
1.221915509	4.107943177
1.222915549	4.10771668
1.223915589	4.106390476
1.224915629	4.107677937
1.225915669	4.106238484
1.226915709	4.106622934
1.227915749	4.106506705
1.228915789	4.107451439
1.229915829	4.108145833
1.230915869	4.10515368
1.231915909	4.106098413
1.232915949	4.108521342
1.233915989	4.10554409
1.234916029	4.106736183
1.235916069	4.108968377
1.236916109	4.109108448
1.237916149	4.10669744
1.238916189	4.108715057
1.239916229	4.109016061
1.240916269	4.108259082
1.241916309	4.109299183
1.242916349	4.109063745
1.243916389	4.109305143
1.244916429	4.10797298
1.245916469	4.106891155
1.246916509	4.109331965
1.247916549	4.109016061
1.248916589	4.108336568
1.249916629	4.107388854
1.250916669	4.107353091
1.251916709	4.106354713
1.252916749	4.105472565
1.253916789	4.106360674
1.254916829	4.107707739
1.255916869	4.106867313
1.256916909	4.105967283
1.257916949	4.107412696
1.258916989	4.108023643
1.259917029	4.10913229
1.260917069	4.1061759
1.261917109	4.107525945
1.262917149	4.107055068
1.263917189	4.10810411
1.264917229	4.107579589
1.265917269	4.106751084
1.266917309	4.108613729
1.267917349	4.105660319
1.268917389	4.105484486
1.269917429	4.10605073
1.270917469	4.107862711
1.271917509	4.109433293
1.272917549	4.106813669
1.273917589	4.105988145
1.274917629	4.105868936
1.275917669	4.105857015
1.276917709	4.105225205
1.277917749	4.106456041
1.278917789	4.105889797
1.279917829	4.107764363
1.280917869	4.108378291
1.281917909	4.106765985
1.282917949	4.104679823
1.283917989	4.106080532
1.284918029	4.106506705
1.285918069	4.10631001
1.286918109	4.103681445
1.287918149	4.104757309
1.288918189	4.102763534
1.289918229	4.107141495
1.290918269	4.103037715
1.291918309	4.104739428
1.292918349	4.1048944
1.293918389	4.107093811
1.294918429	4.10836339
1.295918469	4.104432464
1.296918509	4.105827212
1.297918549	4.105561972
1.298918589	4.103952646
1.299918629	4.105374217
1.300918669	4.108059406
1.301918709	4.106238484
1.302918749	4.106786847
1.303918789	4.10593152
1.304918829	4.103910923
1.305918869	4.103580117
1.306918909	4.104626179
1.307918949	4.104703665
1.308918989	4.104629159
1.309919029	4.105842113
1.310919069	4.104232788
1.311919109	4.104706645
1.312919149	4.10476625
1.313919189	4.105722904
1.314919229	4.107046127
1.315919269	4.105404019
1.316919309	4.103571177
1.317919349	4.104438424
1.318919389	4.104781151
1.319919429	4.104846716
1.320919469	4.107451439
1.321919509	4.103928804
1.322919549	4.105389118
1.323919589	4.104858637
1.324919629	4.105886817
1.325919669	4.104810953
1.326919709	4.10400033
1.327919749	4.10438478
1.328919789	4.103115201
1.329919829	4.106274247
1.330919869	4.104012251
1.331919909	4.104632139
1.332919949	4.104277492
1.333919989	4.105475545
1.334920029	4.105314612
1.335920069	4.105907679
1.336920109	4.105234146
1.337920149	4.105347395
1.338920189	4.105678201
1.339920229	4.104378819
1.340920269	4.104524851
1.341920309	4.105615616
1.342920349	4.105079174
1.343920389	4.106035829
1.344920429	4.106640816
1.345920469	4.105216265
1.346920509	4.103153944
1.347920549	4.105708003
1.348920589	4.105940461
1.349920629	4.103368521
1.350920669	4.107007384
1.351920709	4.102575779
1.352920749	4.104372859
1.353920789	4.104411602
1.354920829	4.105708003
1.355920869	4.103785753
1.356920909	4.105499387
1.357920949	4.106560349
1.358920989	4.103237391
1.359921029	4.106625915
1.360921069	4.104229808
1.361921109	4.103642702
1.362921149	4.105395079
1.363921189	4.103162885
1.364921229	4.105034471
1.365921269	4.100865126
1.366921309	4.104238749
1.367921349	4.10387814
1.368921389	4.104885459
1.369921429	4.104718566
1.370921469	4.104405642
1.371921509	4.103785753
1.372921549	4.105094075
1.373921589	4.103419185
1.374921629	4.106658697
1.375921669	4.104593396
1.376921709	4.103422165
1.377921749	4.103636742
1.378921789	4.104116559
1.379921829	4.104986787
1.380921869	4.106351733
1.381921909	4.104146361
1.382921949	4.105508327
1.383921989	4.105645418
1.384922029	4.105550051
1.385922069	4.103341699
1.386922109	4.105249047
1.387922149	4.103466868
1.388922189	4.102790356
1.389922229	4.105648398
1.390922269	4.104226828
1.391922309	4.104784131
1.392922349	4.104149342
1.393922389	4.105812311
1.394922429	4.104050994
1.395922469	4.102289677
1.396922509	4.10399437
1.397922549	4.103630781
1.398922589	4.105433822
1.399922629	4.105499387
1.400922669	4.10284996
1.401922709	4.104560614
1.402922749	4.104247689
1.403922789	4.104229808
1.404922829	4.104492068
1.405922869	4.103726149
1.406922909	4.105621576
1.407922949	4.106152058
1.408922989	4.103925824
1.409923029	4.104954004
1.410923069	4.104182124
1.411923109	4.10567522
1.412923149	4.105108976
1.413923189	4.102358222
1.414923229	4.106372595
1.415923269	4.105705023
1.416923309	4.106375575
1.417923349	4.104733467
1.418923389	4.105547071
1.419923429	4.103934765
1.420923469	4.103350639
1.421923509	4.105171561
1.422923549	4.103857279
1.423923589	4.103055596
1.424923629	4.10246551
1.425923669	4.103365541
1.426923709	4.105332494
1.427923749	4.107728601
1.428923789	4.103371501
1.429923829	4.104194045
1.430923869	4.105749726
1.431923909	4.103693366
1.432923949	4.105117917
1.433923989	4.105973244
1.434924029	4.105007648
1.435924069	4.105168581
1.436924109	4.102656245
1.437924149	4.105091095
1.438924189	4.10528481
1.439924229	4.103708267
1.440924269	4.107302427
1.441924309	4.103019834
1.442924349	4.10784483
1.443924389	4.104602337
1.444924429	4.10643816
1.445924469	4.105123878
1.446924509	4.104137421
1.447924549	4.104366899
1.448924589	4.102867842
1.449924629	4.104924202
1.450924669	4.10348773
1.451924709	4.103934765
1.452924749	4.105219245
1.453924789	4.10233736
1.454924829	4.105204344
1.455924869	4.104411602
1.456924909	4.104495049
1.457924949	4.103428125
1.458924989	4.10169363
1.459925029	4.104432464
1.460925069	4.102900624
1.461925109	4.104143381
1.462925149	4.104524851
1.463925189	4.105561972
1.464925229	4.105067253
1.465925269	4.105553031
1.466925309	4.102158546
1.467925349	4.102742672
1.468925389	4.101130366
1.469925429	4.105094075
1.470925469	4.104027152
1.471925509	4.103186727
1.472925549	4.104200006
1.473925589	4.105070233
1.474925629	4.103574157
1.475925669	4.105168581
1.476925709	4.105532169
1.477925749	4.103651643
1.478925789	4.103702307
1.479925829	4.102626443
1.480925869	4.103127122
1.481925909	4.104265571
1.482925949	4.104393721
1.483925989	4.105064273
1.484926029	4.106682539
1.485926069	4.103136063
1.486926109	4.103648663
1.487926149	4.102876782
1.488926189	4.102998972
1.489926229	4.103446007
1.490926269	4.104995728
1.491926309	4.105514288
1.492926349	4.105687141
1.493926389	4.106065631
1.494926429	4.10296917
1.495926469	4.104527831
1.496926509	4.104238749
1.497926549	4.104712605
1.498926589	4.104873538
1.499926629	4.104635119
1.500926669	4.105862975
1.501926709	4.103776813
1.502926749	4.103788733
1.503926789	4.10464406
1.504926829	4.105007648
1.505926869	4.104572535
1.506926909	4.103642702
1.507926949	4.104948044
1.508926989	4.102662206
1.509927029	4.106408358
1.510927069	4.103708267
1.511927109	4.102963209
1.512927149	4.104393721
1.513927189	4.103282094
1.514927229	4.103827477
1.515927269	4.107728601
1.516927309	4.105818272
1.517927349	4.106163979
1.518927389	4.103964567
1.519927429	4.103887081
1.520927469	4.103794694
1.521927509	4.104062915
1.522927549	4.105108976
1.523927589	4.102700949
1.524927629	4.10464406
1.525927669	4.104527831
1.526927709	4.105508327
1.527927749	4.103800654
1.528927789	4.104870558
1.529927829	4.104310274
1.530927869	4.10476923
1.531927909	4.105296731
1.532927949	4.105600715
1.533927989	4.103812575
1.534928029	4.105436802
1.535928069	4.103586078
1.536928109	4.103380442
1.537928149	4.103904963
1.538928189	4.103672504
1.539928229	4.103657603
1.540928269	4.102766514
1.541928309	4.104015231
1.542928349	4.102811217
1.543928389	4.103901982
1.544928429	4.102835059
1.545928469	4.102918506
1.546928509	4.104173183
1.547928549	4.102921486
1.548928589	4.102170467
1.549928629	4.102048278
1.550928669	4.105013609
1.551928709	4.104506969
1.552928749	4.104289412
1.553928789	4.10271585
1.554928829	4.105377197
1.555928869	4.103854299
1.556928909	4.104825854
1.557928949	4.106146097
1.558928989	4.105094075
1.559929029	4.105710983
1.560929069	4.104036093
1.561929109	4.105383158
1.562929149	4.103779793
1.563929189	4.1048944
1.564929229	4.102599621
1.565929269	4.104506969
1.566929309	4.105603695
1.567929349	4.104378819
1.568929389	4.103976488
1.569929429	4.1056633
1.570929469	4.105874896
1.571929509	4.105484486
1.572929549	4.103142023
1.573929589	4.103207588
1.574929629	4.102689028
1.575929669	4.106199741
1.576929709	4.103416204
1.577929749	4.100713134
1.578929789	4.104298353
1.579929829	4.103323817
1.580929869	4.106324911
1.581929909	4.107454419
1.582929949	4.104107618
1.583929989	4.104101658
1.584930029	4.103982449
1.585930069	4.105177522
1.586930109	4.104316235
1.587930149	4.105901718
1.588930189	4.103761911
1.589930229	4.105779529
1.590930269	4.104432464
1.591930309	4.101735353
1.592930349	4.103407264
1.593930389	4.103320837
1.594930429	4.104667902
1.595930469	4.104137421
1.596930509	4.104626179
1.597930549	4.105165601
1.598930589	4.1061759
1.599930629	4.108199477
1.600930669	4.106852412
1.601930709	4.10386622
1.602930749	4.10669446
1.603930789	4.106813669
1.604930829	4.106408358
1.605930869	4.105046391
1.606930909	4.102659225
1.607930949	4.104700685
1.608930989	4.103899002
1.609931029	4.103630781
1.610931069	4.107257724
1.611931109	4.104420543
1.612931149	4.104700685
1.613931189	4.104742408
1.614931229	4.102876782
1.615931269	4.105880857
1.616931309	4.10399437
1.617931349	4.102873802
1.618931389	4.104599357
1.619931429	4.104250669
1.620931469	4.105564952
1.621931509	4.104843736
1.622931549	4.10490334
1.623931589	4.104474187
1.624931629	4.105824232
1.625931669	4.103556275
1.626931709	4.106384516
1.627931749	4.101032019
1.628931789	4.104143381
1.629931829	4.105812311
1.630931869	4.102188349
1.631931909	4.104724526
1.632931949	4.105755687
1.633931989	4.105451703
1.634932029	4.103291035
1.635932069	4.106354713
1.636932109	4.103919864
1.637932149	4.103460908
1.638932189	4.103779793
1.639932229	4.104337096
1.640932269	4.102700949
1.641932309	4.104837775
1.642932349	4.106074572
1.643932389	4.104611278
1.644932429	4.102212191
1.645932469	4.104459286
1.646932509	4.103276134
1.647932549	4.102155566
1.648932589	4.10464406
1.649932629	4.103344679
1.650932669	4.103091359
1.651932709	4.103237391
1.652932749	4.101783037
1.653932789	4.104155302
1.654932829	4.105097055
1.655932869	4.105052352
1.656932909	4.103818536
1.657932949	4.103374481
1.658932989	4.104581475
1.659933029	4.103678465
1.660933069	4.105454683
1.661933109	4.105606675
1.662933149	4.10464406
1.663933189	4.102098942
1.664933229	4.102778435
1.665933269	4.105597734
1.666933309	4.103252292
1.667933349	4.104956985
1.668933389	4.103887081
1.669933429	4.10284698
1.670933469	4.103848338
1.671933509	4.10194695
1.672933549	4.104366899
1.673933589	4.104053974
1.674933629	4.103037715
1.675933669	4.101705551
1.676933709	4.104852676
1.677933749	4.104065895
1.678933789	4.103419185
1.679933829	4.102709889
1.680933869	4.100945592
1.681933909	4.103139043
1.682933949	4.10169363
1.683933989	4.103031754
1.684934029	4.102429748
1.685934069	4.102823138
1.686934109	4.100468755
1.687934149	4.103386402
1.688934189	4.102674127
1.689934229	4.104492068
1.690934269	4.104968905
1.691934309	4.102635384
1.692934349	4.103451967
1.693934389	4.102054238
1.694934429	4.104918242
1.695934469	4.103583097
1.696934509	4.106488824
1.697934549	4.103586078
1.698934589	4.10259366
1.699934629	4.103693366
1.700934669	4.10682857
1.701934709	4.102772474
1.702934749	4.104429483
1.703934789	4.10515368
1.704934829	4.104742408
1.705934869	4.10258472
1.706934909	4.1051507
1.707934949	4.104167223
1.708934989	4.104086757
1.709935029	4.103279114
1.710935069	4.103094339
1.711935109	4.104587436
1.712935149	4.103806615
1.713935189	4.10130918
1.714935229	4.103547335
1.715935269	4.105454683
1.716935309	4.10335958
1.717935349	4.104438424
1.718935389	4.104432464
1.719935429	4.105427861
1.720935469	4.102265835
1.721935509	4.104229808
1.722935549	4.103288054
1.723935589	4.107022285
1.724935629	4.104328156
1.725935669	4.104417562
1.726935709	4.103600979
1.727935749	4.105496407
1.728935789	4.103139043
1.729935829	4.103699327
1.730935869	4.104083776
1.731935909	4.10233438
1.732935949	4.103839397
1.733935989	4.105189443
1.734936029	4.103684425
1.735936069	4.101449251
1.736936109	4.103276134
1.737936149	4.103222489
1.738936189	4.100885987
1.739936229	4.103073478
1.740936269	4.103654623
1.741936309	4.105147719
1.742936349	4.103729129
1.743936389	4.104146361
1.744936429	4.102510214
1.745936469	4.10348773
1.746936509	4.103401303
1.747936549	4.103288054
1.748936589	4.103660583
1.749936629	4.102608562
1.750936669	4.103523493
1.751936709	4.106190801
1.752936749	4.103383422
1.753936789	4.102689028
1.754936829	4.105275869
1.755936869	4.103258252
1.756936909	4.102870822
1.757936949	4.104447365
1.758936989	4.104590416
1.759937029	4.104179144
1.760937069	4.102906585
1.761937109	4.105135798
1.762937149	4.103669524
1.763937189	4.102662206
1.764937229	4.102358222
1.765937269	4.104626179
1.766937309	4.104453325
1.767937349	4.107177258
1.768937389	4.105845094
1.769937429	4.106304049
1.770937469	4.102325439
1.77193751	4.103252292
1.77293755	4.103544354
1.77393759	4.103654623
1.77493763	4.10399735
1.77593767	4.102760553
1.77693771	4.100623727
1.77793775	4.102230072
1.77893779	4.102945328
1.77993783	4.104828835
1.78093787	4.104939103
1.78193791	4.104396701
1.78293795	4.103067517
1.78393799	4.103118181
1.78493803	4.103764892
1.78593807	4.101353884
1.78693811	4.105392098
1.78793815	4.103130102
1.78893819	4.103788733
1.78993823	4.102671146
1.79093827	4.102814198
1.79193831	4.10310626
1.79293835	4.104077816
1.79393839	4.102090001
1.79493843	4.10400033
1.79593847	4.104667902
1.79693851	4.104208946
1.79793855	4.103469849
1.79893859	4.103863239
1.79993863	4.103055596
1.80093867	4.104718566
1.80193871	4.1038692
1.80293875	4.10387516
1.80393879	4.10400331
1.80493883	4.103577137
1.80593887	4.105854034
1.80693891	4.103931785
1.80793895	4.10387516
1.80893899	4.10335958
1.80993903	4.102990031
1.81093907	4.103577137
1.81193911	4.104250669
1.81293915	4.100933671
1.81393919	4.102036357
1.81493923	4.103136063
1.81593927	4.104182124
1.81693931	4.105013609
1.81793935	4.102289677
1.81893939	4.102903605
1.81993943	4.104045033
1.82093947	4.103186727
1.82193951	4.102578759
1.82293955	4.105040431
1.82393959	4.103186727
1.82493963	4.104763269
1.82593967	4.10348475
1.82693971	4.10502851
1.82793975	4.102799296
1.82893979	4.10387814
1.82993983	4.104265571
1.83093987	4.105642438
1.83193991	4.102534056
1.83293995	4.104617238
1.83393999	4.105094075
1.83494003	4.102641344
1.83594007	4.104965925
1.83694011	4.103332758
1.83794015	4.103341699
1.83894019	4.102829099
1.83994023	4.105252028
1.84094027	4.10566628
1.84194031	4.103699327
1.84294035	4.103064537
1.84394039	4.104045033
1.84494043	4.105257988
1.84594047	4.103159904
1.84694051	4.104992747
1.84794055	4.104861617
1.84894059	4.105144739
1.84994063	4.103013873
1.85094067	4.102835059
1.85194071	4.106503725
1.85294075	4.103949666
1.85394079	4.106250405
1.85494083	4.105371237
1.85594087	4.10271883
1.85694091	4.103684425
1.85794095	4.103684425
1.85894099	4.104802012
1.85994103	4.10360992
1.86094107	4.104202986
1.86194111	4.102820158
1.86294115	4.10323441
1.86394119	4.103955626
1.86494123	4.102602601
1.86594127	4.103061557
1.86694131	4.104629159
1.86794135	4.104864597
1.86894139	4.104363918
1.86994143	4.101797938
1.87094147	4.103630781
1.87194151	4.104024172
1.87294155	4.103246331
1.87394159	4.102107882
1.87494163	4.102897644
1.87594167	4.10528779
1.87694171	4.104834795
1.87794175	4.105308652
1.87894179	4.102471471
1.87994183	4.105934501
1.88094187	4.103949666
1.88194191	4.102233052
1.88294195	4.104176164
1.88394199	4.104527831
1.88494203	4.102844
1.88594207	4.104244709
1.88694211	4.105469584
1.88794215	4.102709889
1.88894219	4.101887345
1.88994223	4.103118181
1.89094227	4.103094339
1.89194231	4.104614258
1.89294235	4.103520513
1.89394239	4.103752971
1.89494243	4.103767872
1.89594247	4.103398323
1.89694251	4.102364182
1.89794255	4.101264477
1.89894259	4.103496671
1.89994263	4.104527831
1.90094267	4.106789827
1.90194271	4.10348177
1.90294275	4.10413444
1.90394279	4.104268551
1.90494283	4.103189707
1.90594287	4.104065895
1.90694291	4.103323817
1.90794295	4.101499915
1.90894299	4.1005373
1.90994303	4.101026058
1.91094307	4.102060199
1.91194311	4.105043411
1.91294315	4.10169363
1.91394319	4.102635384
1.91494323	4.10387218
1.91594327	4.104009271
1.91694331	4.103344679
1.91794335	4.102286696
1.91894339	4.103448987
1.91994343	4.10451293
1.92094347	4.104974866
1.92194351	4.104611278
1.92294355	4.102665186
1.92394359	4.103669524
1.92494363	4.102802277
1.92594367	4.102876782
1.92694371	4.104173183
1.92794375	4.105320573
1.92894379	4.103070498
1.92994383	4.102870822
1.93094387	4.104733467
1.93194391	4.103216529
1.93294395	4.101967812
1.93394399	4.102256894
1.93494403	4.10335958
1.93594407	4.10336256
1.93694411	4.102224112
1.93794415	4.101395607
1.93894419	4.100856185
1.93994423	4.104176164
1.94094427	4.103597999
1.94194431	4.103630781
1.94294435	4.103723168
1.94394439	4.102176428
1.94494443	4.10374105
1.94594447	4.102283716
1.94694451	4.100948572
1.94794455	4.101827741
1.94894459	4.102951288
1.94994463	4.105967283
1.95094467	4.103326797
1.95194471	4.104530811
1.95294475	4.102233052
1.95394479	4.104447365
1.95494483	4.102793336
1.95594487	4.102745652
1.95694491	4.102981091
1.95794495	4.104709625
1.95894499	4.101645947
1.95994503	4.103893042
1.96094507	4.10349071
1.96194511	4.103288054
1.96294515	4.102048278
1.96394519	4.105848074
1.96494523	4.104268551
1.96594527	4.104250669
1.96694531	4.105299711
1.96794535	4.104426503
1.96894539	4.104268551
1.96994543	4.10349369
1.97094547	4.106393456
1.97194551	4.104742408
1.97294555	4.104441404
1.97394559	4.103907943
1.97494563	4.103198647
1.97594567	4.102048278
1.97694571	4.105260968
1.97794575	4.103729129
1.97894579	4.104158282
1.97994583	4.104748368
1.98094587	4.10439074
1.98194591	4.102784395
1.98294595	4.103857279
1.98394599	4.102987051
1.98494603	4.104700685
1.98594607	4.104936123
1.98694611	4.104164243
1.98794615	4.102000594
1.98894619	4.103341699
1.98994623	4.103168845
1.99094627	4.103851318
1.99194631	4.104247689
1.99294635	4.104527831
1.99394639	4.103147984
1.99494643	4.105401039
1.99594647	4.104167223
1.99694651	4.101854563
1.99794655	4.104322195
1.99894659	4.104322195
1.99994663	4.105058312
[truncated: 52,998 more rows]
