# Supplementary material for: Improvement of Peak Integration in Capillary Electrophoresis: Reference Data Set No. 1
Source: Electrophoresis. 2026 Mar 11;47(4):276–94. doi: 10.1002/elps.70077 (PMC13084974; doi:10.1002/elps.70077)
Supplement: Supplementary file 2 — Supporting File 2: elps70077‐sup‐0002‐RawElectropherograms.zip. [file ELPS-47--s002.zip › Raw Electropherograms/com3-type2-sam1-R.csv]

0.000833333	-0.317929
0.001666667	-0.315408915
0.0025	-0.312769145
0.003333333	-0.310154974
0.004166667	-0.30753842
0.005	-0.304875076
0.005833333	-0.302184284
0.006666667	-0.299526066
0.0075	-0.296840936
0.008333333	-0.294163734
0.009166667	-0.291480839
0.01	-0.2887676
0.010833333	-0.2860823
0.011666667	-0.283306122
0.0125	-0.2805507
0.013333333	-0.277756929
0.014166667	-0.274979174
0.015	-0.272224575
0.015833333	-0.269481719
0.016666667	-0.266733617
0.0175	-0.263974458
0.018333333	-0.261214942
0.019166667	-0.2584697
0.02	-0.255722374
0.020833333	-0.2529072
0.021666667	-0.250115454
0.0225	-0.24730584
0.023333333	-0.244535744
0.024166667	-0.241772413
0.025	-0.239017
0.025833333	-0.23624365
0.026666667	-0.233478278
0.0275	-0.230732515
0.028333333	-0.2279456
0.029166667	-0.225183532
0.03	-0.222386509
0.030833333	-0.219579682
0.031666667	-0.21678856
0.0325	-0.214031473
0.033333333	-0.211277753
0.034166667	-0.208554357
0.035	-0.205791086
0.035833333	-0.203050509
0.036666667	-0.200326085
0.0375	-0.1975818
0.038333333	-0.194829911
0.039166667	-0.192069456
0.04	-0.189330712
0.040833333	-0.186606273
0.041666667	-0.183888942
0.0425	-0.181149229
0.043333333	-0.178430185
0.044166667	-0.175728008
0.045	-0.173023552
0.045833333	-0.17031689
0.046666667	-0.167604789
0.0475	-0.16490677
0.048333333	-0.162241712
0.049166667	-0.159537882
0.05	-0.156853989
0.050833333	-0.154184356
0.051666667	-0.151532829
0.0525	-0.148902059
0.053333333	-0.146284476
0.054166667	-0.1436737
0.055	-0.1410555
0.055833333	-0.138457984
0.056666667	-0.135858923
0.0575	-0.133282945
0.058333333	-0.130715877
0.059166667	-0.128150731
0.06	-0.125593275
0.060833333	-0.123041406
0.061666667	-0.118327953
0.0625	-0.113597743
0.063333333	-0.108863227
0.064166667	-0.104127757
0.065	-0.09936931
0.065833333	-0.094574966
0.066666667	-0.089753345
0.0675	-0.08493507
0.068333333	-0.0801144
0.069166667	-0.07527459
0.07	-0.07040893
0.070833333	-0.06553992
0.071666667	-0.060671393
0.0725	-0.055775583
0.073333333	-0.05088408
0.074166667	-0.04595285
0.075	-0.041023057
0.075833333	-0.03610236
0.076666667	-0.031192666
0.0775	-0.02630212
0.078333333	-0.02143072
0.079166667	-0.01657942
0.08	-0.011748223
0.080833333	-0.006924205
0.081666667	-0.002107366
0.0825	0.00269272
0.083333333	0.007476056
0.084166667	0.012238331
0.085	0.016979547
0.085833333	0.021693004
0.086666667	0.0263787
0.0875	0.031052431
0.088333333	0.035714198
0.089166667	0.040351074
0.09	0.04496306
0.090833333	0.049565002
0.091666667	0.05415689
0.0925	0.058665495
0.093333333	0.0631607
0.094166667	0.06762336
0.095	0.07206304
0.095833333	0.0764855
0.096666667	0.08085626
0.0975	0.08519257
0.098333333	0.08946952
0.099166667	0.0937235
0.1	0.09787889
0.100833333	0.10197971
0.101666667	0.106039368
0.1025	0.110082753
0.103333333	0.114058182
0.104166667	0.117991485
0.105	0.121877886
0.105833333	0.12575759
0.106666667	0.1295875
0.1075	0.133386791
0.108333333	0.137112379
0.109166667	0.140793934
0.11	0.144438148
0.110833333	0.1480393
0.111666667	0.151632771
0.1125	0.155168831
0.113333333	0.158617765
0.114166667	0.162028417
0.115	0.165388331
0.115833333	0.168730065
0.116666667	0.1720134
0.1175	0.1751857
0.118333333	0.178354174
0.119166667	0.181474775
0.12	0.184560925
0.120833333	0.187621221
0.121666667	0.19064036
0.1225	0.193638444
0.123333333	0.196539834
0.124166667	0.199414432
0.125	0.202245951
0.125833333	0.205014288
0.126666667	0.207729027
0.1275	0.21042271
0.128333333	0.213055119
0.129166667	0.215647325
0.13	0.218198374
0.130833333	0.22069487
0.131666667	0.2231703
0.1325	0.2255519
0.133333333	0.22789906
0.134166667	0.230160072
0.135	0.232388526
0.135833333	0.234591141
0.136666667	0.236758336
0.1375	0.23888053
0.138333333	0.240954876
0.139166667	0.242990926
0.14	0.244998261
0.140833333	0.246961564
0.141666667	0.248841584
0.1425	0.2506929
0.143333333	0.252492517
0.144166667	0.254279673
0.145	0.2560276
0.145833333	0.2577382
0.146666667	0.2593971
0.1475	0.261015773
0.148333333	0.262607664
0.149166667	0.264130652
0.15	0.265628725
0.150833333	0.2670617
0.151666667	0.2684411
0.1525	0.269791782
0.153333333	0.271127135
0.154166667	0.2724261
0.155	0.273706883
0.155833333	0.274918765
0.156666667	0.276098073
0.1575	0.277247727
0.158333333	0.2783428
0.159166667	0.279390037
0.16	0.2803894
0.160833333	0.281356215
0.161666667	0.282297164
0.1625	0.283204645
0.163333333	0.284052759
0.164166667	0.2848798
0.165	0.2856753
0.165833333	0.286425769
0.166666667	0.2871303
0.1675	0.287791729
0.168333333	0.2884264
0.169166667	0.289051473
0.17	0.289604753
0.170833333	0.290137947
0.171666667	0.290646225
0.1725	0.2911172
0.173333333	0.291570932
0.174166667	0.291994035
0.175	0.292376935
0.175833333	0.292712927
0.176666667	0.2930307
0.1775	0.293307364
0.178333333	0.293569654
0.179166667	0.293800354
0.18	0.293995619
0.180833333	0.294163138
0.181666667	0.29430002
0.1825	0.294383317
0.183333333	0.2944455
0.184166667	0.294496268
0.185	0.2945221
0.185833333	0.294501036
0.186666667	0.294438839
0.1875	0.294344068
0.188333333	0.294233024
0.189166667	0.294099957
0.19	0.293942
0.190833333	0.2937525
0.191666667	0.293541878
0.1925	0.29331407
0.193333333	0.293045074
0.194166667	0.2927665
0.195	0.292435318
0.195833333	0.292092621
0.196666667	0.2917442
0.1975	0.291391939
0.198333333	0.291039646
0.199166667	0.290687382
0.2	0.290335119
0.200833333	0.289982855
0.201666667	0.2896306
0.2025	0.289278328
0.203333333	0.288926065
0.204166667	0.2885738
0.205	0.288221538
0.205833333	0.287869275
0.206666667	0.287517
0.2075	0.287164748
0.208333333	0.286812484
0.209166667	0.286460221
0.21	0.286107957
0.210833333	0.2857557
0.211666667	0.28540343
0.2125	0.285051167
0.213333333	0.2846989
0.214166667	0.28434664
0.215	0.2840001
0.215833333	0.2836555
0.216666667	0.2833157
0.2175	0.28297776
0.218333333	0.282641768
0.219166667	0.2823077
0.22	0.281975538
0.220833333	0.281646252
0.221666667	0.2813275
0.2225	0.281019241
0.223333333	0.2807225
0.224166667	0.280448735
0.225	0.280179769
0.225833333	0.2799194
0.226666667	0.279669553
0.2275	0.2794264
0.228333333	0.27918613
0.229166667	0.2789564
0.23	0.2787525
0.230833333	0.2785553
0.231666667	0.278363854
0.2325	0.2781791
0.233333333	0.2779982
0.234166667	0.277836442
0.235	0.2776804
0.235833333	0.277532
0.236666667	0.277398974
0.2375	0.277278364
0.238333333	0.2771654
0.239166667	0.277054369
0.24	0.2769577
0.240833333	0.276884943
0.241666667	0.276813149
0.2425	0.276747078
0.243333333	0.276691556
0.244166667	0.276645631
0.245	0.276605427
0.245833333	0.2765748
0.246666667	0.276554674
0.2475	0.2765432
0.248333333	0.2765365
0.249166667	0.2765403
0.25	0.27657
0.250833333	0.2766121
0.251666667	0.276656151
0.2525	0.276700169
0.253333333	0.276748031
0.254166667	0.276804537
0.255	0.2768859
0.255833333	0.276971072
0.256666667	0.277058184
0.2575	0.2771501
0.258333333	0.27724582
0.259166667	0.2773444
0.26	0.277443
0.260833333	0.2775416
0.261666667	0.277645
0.2625	0.277748376
0.263333333	0.277857482
0.264166667	0.277967572
0.265	0.278078616
0.265833333	0.278195381
0.266666667	0.278316975
0.2675	0.2784395
0.268333333	0.278569669
0.269166667	0.278702736
0.27	0.278836757
0.270833333	0.278975546
0.271666667	0.2791153
0.2725	0.279262722
0.273333333	0.279412061
0.274166667	0.279564261
0.275	0.279717416
0.275833333	0.279874384
0.276666667	0.280031383
0.2775	0.2802008
0.278333333	0.280375034
0.279166667	0.2805502
0.28	0.2807292
0.280833333	0.280913949
0.281666667	0.281114966
0.2825	0.281319827
0.283333333	0.2815314
0.284166667	0.2817458
0.285	0.281961173
0.285833333	0.282185167
0.286666667	0.2824149
0.2875	0.282651365
0.288333333	0.28288874
0.289166667	0.283128053
0.29	0.283369273
0.290833333	0.283610523
0.291666667	0.2838527
0.2925	0.284095824
0.293333333	0.2843562
0.294166667	0.28461656
0.295	0.284883648
0.295833333	0.285161227
0.296666667	0.28544268
0.2975	0.285726
0.298333333	0.2860132
0.299166667	0.2863013
0.3	0.286594242
0.300833333	0.286889076
0.301666667	0.287183881
0.3025	0.287479669
0.303333333	0.2877764
0.304166667	0.2880751
0.305	0.288378537
0.305833333	0.288681984
0.306666667	0.288985431
0.3075	0.289288878
0.308333333	0.289592326
0.309166667	0.289895743
0.31	0.2901992
0.310833333	0.290502638
0.311666667	0.290806085
0.3125	0.291127741
0.313333333	0.2915087
0.314166667	0.291915536
0.315	0.2923415
0.315833333	0.292780876
0.316666667	0.293248028
0.3175	0.2937295
0.318333333	0.294268429
0.319166667	0.294816941
0.32	0.2954315
0.320833333	0.296065181
0.321666667	0.296730459
0.3225	0.2974053
0.323333333	0.2981108
0.324166667	0.298884243
0.325	0.299676836
0.325833333	0.300502956
0.326666667	0.30136925
0.3275	0.3022413
0.328333333	0.303169817
0.329166667	0.3041376
0.33	0.305127382
0.330833333	0.3061296
0.331666667	0.307165354
0.3325	0.308245122
0.333333333	0.309342116
0.334166667	0.31046018
0.335	0.3116165
0.335833333	0.312786281
0.336666667	0.3140144
0.3375	0.31524542
0.338333333	0.316501319
0.339166667	0.317769676
0.34	0.3190677
0.340833333	0.3204021
0.341666667	0.321752757
0.3425	0.323122561
0.343333333	0.3244914
0.344166667	0.325896651
0.345	0.3273057
0.345833333	0.328729123
0.346666667	0.3301621
0.3475	0.331623822
0.348333333	0.333085537
0.349166667	0.3345836
0.35	0.3361104
0.350833333	0.33763817
0.351666667	0.3391956
0.3525	0.340753019
0.353333333	0.34232673
0.354166667	0.3439014
0.355	0.345519125
0.355833333	0.347134
0.356666667	0.348768979
0.3575	0.3504317
0.358333333	0.352084845
0.359166667	0.3537696
0.36	0.355467737
0.360833333	0.357184082
0.361666667	0.3588803
0.3625	0.3605842
0.363333333	0.3623101
0.364166667	0.364055157
0.365	0.3657916
0.365833333	0.367529958
0.366666667	0.369292229
0.3675	0.371053547
0.368333333	0.372811049
0.369166667	0.374590546
0.37	0.376388252
0.370833333	0.378174454
0.371666667	0.379954934
0.3725	0.3817603
0.373333333	0.38358
0.374166667	0.385403544
0.375	0.387229025
0.375833333	0.38908416
0.376666667	0.390940249
0.3775	0.392800152
0.378333333	0.3946773
0.379166667	0.396570742
0.38	0.398489058
0.380833333	0.40041405
0.381666667	0.402345777
0.3825	0.404283226
0.383333333	0.4062226
0.384166667	0.408164829
0.385	0.41010803
0.385833333	0.412075162
0.386666667	0.414045185
0.3875	0.416022837
0.388333333	0.4180091
0.389166667	0.420004
0.39	0.4220104
0.390833333	0.4240225
0.391666667	0.426038444
0.3925	0.4280745
0.393333333	0.430110544
0.394166667	0.432155222
0.395	0.4342037
0.395833333	0.4362551
0.396666667	0.4383093
0.3975	0.440382719
0.398333333	0.4424599
0.399166667	0.44453904
0.4	0.446627766
0.400833333	0.448730826
0.401666667	0.4508463
0.4025	0.45296374
0.403333333	0.455078274
0.404166667	0.457191855
0.405	0.45930928
0.405833333	0.461434364
0.406666667	0.463569969
0.4075	0.465707481
0.408333333	0.467845
0.409166667	0.469994
0.41	0.472150683
0.410833333	0.474311173
0.411666667	0.476478368
0.4125	0.478645563
0.413333333	0.480815619
0.414166667	0.4829876
0.415	0.4851615
0.415833333	0.487336367
0.416666667	0.4895227
0.4175	0.491709977
0.418333333	0.4939107
0.419166667	0.4961181
0.42	0.4983274
0.420833333	0.5005377
0.421666667	0.5027623
0.4225	0.5049946
0.423333333	0.5072326
0.424166667	0.5094735
0.425	0.511724949
0.425833333	0.513984
0.426666667	0.516245067
0.4275	0.518507957
0.428333333	0.520773768
0.429166667	0.5230395
0.43	0.5253082
0.430833333	0.5275797
0.431666667	0.5298522
0.4325	0.532125652
0.433333333	0.534387648
0.434166667	0.536596
0.435	0.538779438
0.435833333	0.540946662
0.436666667	0.543105245
0.4375	0.545236051
0.438333333	0.5473583
0.439166667	0.549424946
0.44	0.5514821
0.440833333	0.553475
0.441666667	0.555449843
0.4425	0.5573949
0.443333333	0.559330463
0.444166667	0.5612373
0.445	0.563076138
0.445833333	0.5648968
0.446666667	0.566684961
0.4475	0.568432868
0.448333333	0.570175052
0.449166667	0.571865559
0.45	0.573519647
0.450833333	0.5751527
0.451666667	0.5767743
0.4525	0.578362346
0.453333333	0.5799064
0.454166667	0.5814332
0.455	0.5829389
0.455833333	0.5844064
0.456666667	0.58585465
0.4575	0.5872436
0.458333333	0.588624954
0.459166667	0.5899794
0.46	0.591319561
0.460833333	0.5926281
0.461666667	0.593898356
0.4625	0.5951495
0.463333333	0.596370935
0.464166667	0.5975828
0.465	0.5987468
0.465833333	0.599884033
0.466666667	0.601002038
0.4675	0.6021019
0.468333333	0.6031625
0.469166667	0.6042184
0.47	0.6052369
0.470833333	0.6062257
0.471666667	0.607197344
0.4725	0.608132541
0.473333333	0.60906297
0.474166667	0.6099762
0.475	0.610887468
0.475833333	0.6117509
0.476666667	0.6126115
0.4775	0.6134462
0.478333333	0.614239752
0.479166667	0.6150324
0.48	0.615793347
0.480833333	0.616540968
0.481666667	0.61725986
0.4825	0.617976844
0.483333333	0.61868614
0.484166667	0.6193696
0.485	0.620025337
0.485833333	0.6206801
0.486666667	0.621327162
0.4875	0.6219465
0.488333333	0.6225582
0.489166667	0.623166
0.49	0.623748
0.490833333	0.624309957
0.491666667	0.6248651
0.4925	0.6254146
0.493333333	0.6259372
0.494166667	0.626445532
0.495	0.6269491
0.495833333	0.6274497
0.496666667	0.6279206
0.4975	0.6283897
0.498333333	0.62885493
0.499166667	0.6293029
0.5	0.629734635
0.500833333	0.630141437
0.501666667	0.630541563
0.5025	0.630935
0.503333333	0.6313217
0.504166667	0.631706536
0.505	0.6320885
0.505833333	0.6324695
0.506666667	0.6328265
0.5075	0.6331807
0.508333333	0.6335272
0.509166667	0.6338651
0.51	0.6341944
0.510833333	0.6345122
0.511666667	0.6348243
0.5125	0.6351325
0.513333333	0.6354206
0.514166667	0.635708749
0.515	0.6359883
0.515833333	0.636263967
0.516666667	0.6365368
0.5175	0.6368067
0.518333333	0.6370575
0.519166667	0.6373045
0.52	0.6375505
0.520833333	0.6377869
0.521666667	0.638009
0.5225	0.6382158
0.523333333	0.638416767
0.524166667	0.6386159
0.525	0.6388112
0.525833333	0.6390026
0.526666667	0.639186442
0.5275	0.63936156
0.528333333	0.6395358
0.529166667	0.639710963
0.53	0.63987565
0.530833333	0.6400326
0.531666667	0.6401858
0.5325	0.6403322
0.533333333	0.6404806
0.534166667	0.640626132
0.535	0.6407707
0.535833333	0.640914261
0.536666667	0.641056836
0.5375	0.641188
0.538333333	0.641319156
0.539166667	0.6414369
0.54	0.6415479
0.540833333	0.641657054
0.541666667	0.641765237
0.5425	0.64186
0.543333333	0.6419471
0.544166667	0.642028451
0.545	0.64210695
0.545833333	0.6421749
0.546666667	0.6422352
0.5475	0.642295539
0.548333333	0.642353952
0.549166667	0.642409444
0.55	0.642464936
0.550833333	0.6425176
0.551666667	0.64256835
0.5525	0.6426191
0.553333333	0.642668843
0.554166667	0.642713845
0.555	0.6427541
0.555833333	0.6427933
0.556666667	0.6428306
0.5575	0.642863154
0.558333333	0.6428957
0.559166667	0.6429235
0.56	0.642949343
0.560833333	0.642975152
0.561666667	0.6429991
0.5625	0.64302206
0.563333333	0.6430441
0.564166667	0.6430661
0.565	0.6430862
0.565833333	0.6431073
0.566666667	0.643128335
0.5675	0.6431494
0.568333333	0.6431724
0.569166667	0.6431963
0.57	0.6432154
0.570833333	0.6432317
0.571666667	0.643247962
0.5725	0.6432633
0.573333333	0.6432805
0.574166667	0.643298745
0.575	0.6433169
0.575833333	0.6433351
0.576666667	0.643354237
0.5775	0.6433743
0.578333333	0.6433935
0.579166667	0.64341265
0.58	0.643432736
0.580833333	0.6434538
0.581666667	0.6434749
0.5825	0.6434959
0.583333333	0.6435179
0.584166667	0.6435409
0.585	0.6435648
0.585833333	0.643589735
0.586666667	0.6436146
0.5875	0.643640459
0.588333333	0.6436663
0.589166667	0.643692136
0.59	0.643718
0.590833333	0.6437438
0.591666667	0.643770635
0.5925	0.643797457
0.593333333	0.643825233
0.594166667	0.6438558
0.595	0.6438922
0.595833333	0.643931448
0.596666667	0.6439707
0.5975	0.6440109
0.598333333	0.6440521
0.599166667	0.6440961
0.6	0.6441459
0.600833333	0.6441957
0.601666667	0.644247353
0.6025	0.64429903
0.603333333	0.6443536
0.604166667	0.6444101
0.605	0.6444666
0.605833333	0.644524
0.606666667	0.644581437
0.6075	0.644643664
0.608333333	0.644706845
0.609166667	0.644771
0.61	0.644836068
0.610833333	0.6449021
0.611666667	0.6449691
0.6125	0.645037055
0.613333333	0.645105064
0.614166667	0.645173967
0.615	0.64524287
0.615833333	0.6453118
0.616666667	0.6453817
0.6175	0.6454525
0.618333333	0.6455253
0.619166667	0.645598
0.62	0.6456708
0.620833333	0.6457435
0.621666667	0.645816267
0.6225	0.645889044
0.623333333	0.645961761
0.624166667	0.6460374
0.625	0.646113038
0.625833333	0.6461886
0.626666667	0.646264255
0.6275	0.6463399
0.628333333	0.646415532
0.629166667	0.646492064
0.63	0.646568656
0.630833333	0.646645248
0.631666667	0.6467228
0.6325	0.6467994
0.633333333	0.6468759
0.634166667	0.6469525
0.635	0.6470291
0.635833333	0.6471057
0.636666667	0.6471813
0.6375	0.6472569
0.638333333	0.647332549
0.639166667	0.6474082
0.64	0.647483766
0.640833333	0.647558451
0.641666667	0.647633135
0.6425	0.64770776
0.643333333	0.647782445
0.644166667	0.6478571
0.645	0.6479327
0.645833333	0.648008347
0.646666667	0.648084
0.6475	0.6481596
0.648333333	0.6482333
0.649166667	0.6483061
0.65	0.648377836
0.650833333	0.6484487
0.651666667	0.6485195
0.6525	0.6485904
0.653333333	0.6486612
0.654166667	0.6487301
0.655	0.648799062
0.655833333	0.648867
0.656666667	0.648933053
0.6575	0.6489991
0.658333333	0.6490661
0.659166667	0.649132133
0.66	0.649198234
0.660833333	0.6492643
0.661666667	0.6493303
0.6625	0.64939636
0.663333333	0.649461448
0.664166667	0.649526536
0.665	0.6495907
0.665833333	0.6496548
0.666666667	0.64971894
0.6675	0.6497831
0.668333333	0.6498453
0.669166667	0.6499075
0.67	0.649969757
0.670833333	0.650032
0.671666667	0.6500942
0.6725	0.6501554
0.673333333	0.650215745
0.674166667	0.650276065
0.675	0.6503345
0.675833333	0.6503919
0.676666667	0.650449336
0.6775	0.6505058
0.678333333	0.6505623
0.679166667	0.650618732
0.68	0.6506743
0.680833333	0.6507298
0.681666667	0.6507863
0.6825	0.6508427
0.683333333	0.650899231
0.684166667	0.6509547
0.685	0.6510103
0.685833333	0.651065767
0.686666667	0.651120365
0.6875	0.6511749
0.688333333	0.6512295
0.689166667	0.651282132
0.69	0.6513338
0.690833333	0.6513855
0.691666667	0.6514372
0.6925	0.651487947
0.693333333	0.6515396
0.694166667	0.6515894
0.695	0.651639163
0.695833333	0.651690841
0.696666667	0.651743531
0.6975	0.6517952
0.698333333	0.6518469
0.699166667	0.651898563
0.7	0.651951253
0.700833333	0.652002931
0.701666667	0.6520546
0.7025	0.652107239
0.703333333	0.6521599
0.704166667	0.6522135
0.705	0.652266145
0.705833333	0.6523236
0.706666667	0.652381063
0.7075	0.652440369
0.708333333	0.6524988
0.709166667	0.652558148
0.71	0.6526184
0.710833333	0.652680635
0.711666667	0.652742863
0.7125	0.652804136
0.713333333	0.6528654
0.714166667	0.6529267
0.715	0.652985036
0.715833333	0.6530387
0.716666667	0.653090358
0.7175	0.653142035
0.718333333	0.653194666
0.719166667	0.653247356
0.72	0.6533
0.720833333	0.6533488
0.721666667	0.6533976
0.7225	0.6534445
0.723333333	0.653493345
0.724166667	0.653542161
0.725	0.65358907
0.725833333	0.653636
0.726666667	0.653681934
0.7275	0.6537298
0.728333333	0.6537767
0.729166667	0.65382266
0.73	0.653867662
0.730833333	0.6539126
0.731666667	0.6539576
0.7325	0.654003561
0.733333333	0.654048562
0.734166667	0.6540945
0.735	0.6541395
0.735833333	0.654184461
0.736666667	0.654229462
0.7375	0.654274464
0.738333333	0.6543185
0.739166667	0.654361546
0.74	0.65440464
0.740833333	0.654447734
0.741666667	0.654490769
0.7425	0.654533863
0.743333333	0.654576957
0.744166667	0.654620051
0.745	0.6546612
0.745833333	0.654702365
0.746666667	0.6547435
0.7475	0.6547847
0.748333333	0.6548258
0.749166667	0.654867
0.75	0.654907167
0.750833333	0.6549474
0.751666667	0.6549876
0.7525	0.655026853
0.753333333	0.655067
0.754166667	0.65510726
0.755	0.655147433
0.755833333	0.6551867
0.756666667	0.655225933
0.7575	0.655266166
0.758333333	0.655306339
0.759166667	0.6553466
0.76	0.655386746
0.760833333	0.655427
0.761666667	0.655467153
0.7625	0.6555074
0.763333333	0.6555466
0.764166667	0.6555859
0.765	0.6556251
0.765833333	0.6556644
0.766666667	0.655702651
0.7675	0.655739963
0.768333333	0.6557764
0.769166667	0.65581274
0.77	0.6558491
0.770833333	0.655884564
0.771666667	0.655919969
0.7725	0.6559544
0.773333333	0.655986
0.774166667	0.656016648
0.775	0.656046331
0.775833333	0.656075
0.776666667	0.6561028
0.7775	0.656130552
0.778333333	0.6561574
0.779166667	0.6561832
0.78	0.6562081
0.780833333	0.656232
0.781666667	0.65625596
0.7825	0.656279862
0.783333333	0.6563038
0.784166667	0.6563268
0.785	0.6563488
0.785833333	0.6563718
0.786666667	0.6563947
0.7875	0.6564158
0.788333333	0.6564359
0.789166667	0.65645504
0.79	0.6564742
0.790833333	0.656493366
0.791666667	0.656511545
0.7925	0.6565297
0.793333333	0.65654695
0.794166667	0.6565613
0.795	0.6565738
0.795833333	0.6565852
0.796666667	0.656595767
0.7975	0.6566063
0.798333333	0.656613946
0.799166667	0.656621635
0.8	0.6566283
0.800833333	0.6566331
0.801666667	0.656636
0.8025	0.656636953
0.803333333	0.6566379
0.804166667	0.6566379
0.805	0.6566379
0.805833333	0.6566379
0.806666667	0.6566379
0.8075	0.6566379
0.808333333	0.656636953
0.809166667	0.656635
0.81	0.6566331
0.810833333	0.6566312
0.811666667	0.656629264
0.8125	0.656627357
0.813333333	0.65662545
0.814166667	0.6566226
0.815	0.6566197
0.815833333	0.656615853
0.816666667	0.656610131
0.8175	0.656602442
0.818333333	0.6565948
0.819166667	0.65658617
0.82	0.6565776
0.820833333	0.656568
0.821666667	0.656558454
0.8225	0.6565479
0.823333333	0.6565364
0.824166667	0.656524956
0.825	0.656511545
0.825833333	0.656498134
0.826666667	0.656479
0.8275	0.656458855
0.828333333	0.656436861
0.829166667	0.656414866
0.83	0.656391859
0.830833333	0.6563689
0.831666667	0.656344
0.8325	0.656319141
0.833333333	0.6562952
0.834166667	0.6562713
0.835	0.656246364
0.835833333	0.656222463
0.836666667	0.6561985
0.8375	0.6561746
0.838333333	0.656150639
0.839166667	0.656126738
0.84	0.6561018
0.840833333	0.656075
0.841666667	0.656048238
0.8425	0.65602237
0.843333333	0.655996561
0.844166667	0.6559688
0.845	0.655941
0.845833333	0.655913234
0.846666667	0.6558855
0.8475	0.655857742
0.848333333	0.655828059
0.849166667	0.6557984
0.85	0.655769646
0.850833333	0.655741
0.851666667	0.655712247
0.8525	0.6556835
0.853333333	0.655653834
0.854166667	0.655624151
0.855	0.6555954
0.855833333	0.6555677
0.856666667	0.65553993
0.8575	0.6555131
0.858333333	0.6554873
0.859166667	0.655461431
0.86	0.6554366
0.860833333	0.655411661
0.861666667	0.655386746
0.8625	0.6553619
0.863333333	0.655337
0.864166667	0.6553131
0.865	0.6552891
0.865833333	0.6552652
0.866666667	0.6552422
0.8675	0.655219257
0.868333333	0.655196249
0.869166667	0.655174255
0.87	0.6551532
0.870833333	0.6551321
0.871666667	0.6551111
0.8725	0.655091
0.873333333	0.6550709
0.874166667	0.655050755
0.875	0.655030668
0.875833333	0.6550106
0.876666667	0.6549924
0.8775	0.6549742
0.878333333	0.654956
0.879166667	0.654938757
0.88	0.654921532
0.880833333	0.65490526
0.881666667	0.654889
0.8825	0.6548727
0.883333333	0.6548574
0.884166667	0.654843032
0.885	0.6548287
0.885833333	0.654814363
0.886666667	0.6548
0.8875	0.6547866
0.888333333	0.6547741
0.889166667	0.6547626
0.89	0.6547512
0.890833333	0.6547397
0.891666667	0.6547291
0.8925	0.654718637
0.893333333	0.654709041
0.894166667	0.654702365
0.895	0.6546966
0.895833333	0.6546918
0.896666667	0.654688
0.8975	0.6546861
0.898333333	0.65468514
0.899166667	0.65468514
0.9	0.65468514
0.900833333	0.6546861
0.901666667	0.654688
0.9025	0.6546899
0.903333333	0.6546918
0.904166667	0.6546947
0.905	0.654699445
0.905833333	0.6547052
0.906666667	0.654710948
0.9075	0.65471673
0.908333333	0.65472436
0.909166667	0.654733
0.91	0.654742539
0.910833333	0.654752135
0.911666667	0.6547617
0.9125	0.6547722
0.913333333	0.6547828
0.914166667	0.6547942
0.915	0.6548086
0.915833333	0.654824853
0.916666667	0.6548421
0.9175	0.6548603
0.918333333	0.6548785
0.919166667	0.6548986
0.92	0.6549187
0.920833333	0.6549398
0.921666667	0.6549627
0.9225	0.6549866
0.923333333	0.655011535
0.924166667	0.6550355
0.925	0.655060351
0.925833333	0.655085266
0.926666667	0.6551101
0.9275	0.655135036
0.928333333	0.6551599
0.929166667	0.6551848
0.93	0.655209661
0.930833333	0.6552336
0.931666667	0.6552575
0.9325	0.6552815
0.933333333	0.655304432
0.934166667	0.655327439
0.935	0.6553504
0.935833333	0.6553734
0.936666667	0.655396342
0.9375	0.65541935
0.938333333	0.655443251
0.939166667	0.6554672
0.94	0.6554892
0.940833333	0.655510247
0.941666667	0.6555294
0.9425	0.6555486
0.943333333	0.655566752
0.944166667	0.655584931
0.945	0.6556031
0.945833333	0.655620337
0.946666667	0.655637562
0.9475	0.655653834
0.948333333	0.6556701
0.949166667	0.6556864
0.95	0.655702651
0.950833333	0.655717969
0.951666667	0.6557314
0.9525	0.6557448
0.953333333	0.655757248
0.954166667	0.6557687
0.955	0.6557802
0.955833333	0.6557917
0.956666667	0.65580225
0.9575	0.6558118
0.958333333	0.6558204
0.959166667	0.655828059
0.96	0.6558319
0.960833333	0.6558348
0.961666667	0.6558367
0.9625	0.655837655
0.963333333	0.655837655
0.964166667	0.655835748
0.965	0.6558338
0.965833333	0.655829966
0.966666667	0.655826151
0.9675	0.655822337
0.968333333	0.6558185
0.969166667	0.655814648
0.97	0.6558099
0.970833333	0.655804157
0.971666667	0.6557984
0.9725	0.655792654
0.973333333	0.655786932
0.974166667	0.65578115
0.975	0.6557754
0.975833333	0.655767739
0.976666667	0.655759156
0.9775	0.6557505
0.978333333	0.655741
0.979166667	0.6557304
0.98	0.6557199
0.980833333	0.655708432
0.981666667	0.6556979
0.9825	0.655687332
0.983333333	0.655676842
0.984166667	0.6556663
0.985	0.6556548
0.985833333	0.655643344
0.986666667	0.65563184
0.9875	0.6556194
0.988333333	0.6556069
0.989166667	0.6555945
0.99	0.6555811
0.990833333	0.655566752
0.991666667	0.6555524
0.9925	0.655538
0.993333333	0.6555227
0.994166667	0.6555074
0.995	0.6554959
0.995833333	0.655484438
0.996666667	0.655474842
0.9975	0.6554643
0.998333333	0.6554538
0.999166667	0.655443251
1	0.655431747
1.000833333	0.6554203
1.001666667	0.6554088
1.0025	0.65539825
1.003333333	0.6553887
1.004166667	0.655378163
1.005	0.6553676
1.005833333	0.6553571
1.006666667	0.6553466
1.0075	0.655337
1.008333333	0.6553284
1.009166667	0.65531975
1.01	0.655311167
1.010833333	0.6553025
1.011666667	0.6552949
1.0125	0.6552872
1.013333333	0.65528053
1.014166667	0.6552738
1.015	0.6552671
1.015833333	0.6552614
1.016666667	0.6552556
1.0175	0.6552499
1.018333333	0.6552442
1.019166667	0.6552384
1.02	0.655232668
1.020833333	0.6552269
1.021666667	0.655221164
1.0225	0.6552164
1.023333333	0.6552126
1.024166667	0.6552087
1.025	0.655203938
1.025833333	0.6551982
1.026666667	0.655192435
1.0275	0.6551867
1.028333333	0.655181
1.029166667	0.6551752
1.03	0.6551695
1.030833333	0.6551637
1.031666667	0.655158
1.0325	0.655152261
1.033333333	0.6551465
1.034166667	0.655140758
1.035	0.655135036
1.035833333	0.655129254
1.036666667	0.655123532
1.0375	0.6551178
1.038333333	0.655112
1.039166667	0.6551063
1.04	0.6551005
1.040833333	0.6550948
1.041666667	0.6550881
1.0425	0.6550814
1.043333333	0.655075669
1.044166667	0.655069947
1.045	0.6550651
1.045833333	0.655060351
1.046666667	0.6550556
1.0475	0.655050755
1.048333333	0.655045033
1.049166667	0.6550393
1.05	0.6550335
1.050833333	0.6550278
1.051666667	0.655022
1.0525	0.655015349
1.053333333	0.6550077
1.054166667	0.655001
1.055	0.6549943
1.055833333	0.6549876
1.056666667	0.6549809
1.0575	0.654974163
1.058333333	0.6549656
1.059166667	0.654956937
1.06	0.654946446
1.060833333	0.65493685
1.061666667	0.6549273
1.0625	0.6549187
1.063333333	0.6549091
1.064166667	0.654899538
1.065	0.654889941
1.065833333	0.654879451
1.066666667	0.6548689
1.0675	0.654858351
1.068333333	0.65484786
1.069166667	0.654836357
1.07	0.6548239
1.070833333	0.654811442
1.071666667	0.6548
1.0725	0.654789448
1.073333333	0.654777944
1.074166667	0.6547665
1.075	0.654755
1.075833333	0.654742539
1.076666667	0.6547301
1.0775	0.6547176
1.078333333	0.6547052
1.079166667	0.6546918
1.08	0.654679358
1.080833333	0.654667854
1.081666667	0.654657364
1.0825	0.65464586
1.083333333	0.654634356
1.084166667	0.6546219
1.085	0.6546114
1.085833333	0.6545999
1.086666667	0.6545884
1.0875	0.654576
1.088333333	0.6545626
1.089166667	0.6545473
1.09	0.654531956
1.090833333	0.6545157
1.091666667	0.654498458
1.0925	0.6544784
1.093333333	0.6544582
1.094166667	0.6544372
1.095	0.6544152
1.095833333	0.6543912
1.096666667	0.6543664
1.0975	0.654341459
1.098333333	0.6543137
1.099166667	0.6542859
1.1	0.654257238
1.100833333	0.6542285
1.101666667	0.6541998
1.1025	0.654169142
1.103333333	0.6541385
1.104166667	0.654105
1.105	0.6540715
1.105833333	0.654037058
1.106666667	0.6540026
1.1075	0.6539672
1.108333333	0.653931737
1.109166667	0.653896332
1.11	0.6538609
1.110833333	0.6538255
1.111666667	0.6537901
1.1125	0.653754652
1.113333333	0.653719246
1.114166667	0.653683841
1.115	0.653648436
1.115833333	0.653609157
1.116666667	0.653569937
1.1175	0.6535278
1.118333333	0.653485656
1.119166667	0.6534436
1.12	0.653401434
1.120833333	0.653359354
1.121666667	0.6533172
1.1225	0.6532741
1.123333333	0.6532301
1.124166667	0.6531851
1.125	0.6531392
1.125833333	0.6530932
1.126666667	0.653047264
1.1275	0.6530013
1.128333333	0.6529544
1.129166667	0.652906537
1.13	0.6528587
1.130833333	0.6528108
1.131666667	0.6527639
1.1325	0.652716041
1.133333333	0.6526682
1.134166667	0.652619362
1.135	0.652570546
1.135833333	0.6525217
1.136666667	0.65247196
1.1375	0.6524222
1.138333333	0.6523724
1.139166667	0.65232265
1.14	0.6522729
1.140833333	0.6522231
1.141666667	0.6521743
1.1425	0.6521254
1.143333333	0.652075648
1.144166667	0.6520259
1.145	0.6519761
1.145833333	0.6519292
1.146666667	0.6518823
1.1475	0.6518354
1.148333333	0.6517885
1.149166667	0.6517426
1.15	0.6516966
1.150833333	0.651650667
1.151666667	0.6516047
1.1525	0.651558757
1.153333333	0.651513755
1.154166667	0.651468754
1.155	0.6514238
1.155833333	0.6513788
1.156666667	0.651334763
1.1575	0.6512907
1.158333333	0.651248634
1.159166667	0.6512065
1.16	0.651165366
1.160833333	0.651125133
1.161666667	0.6510849
1.1625	0.651046634
1.163333333	0.6510103
1.164166667	0.6509739
1.165	0.6509375
1.165833333	0.650901139
1.166666667	0.6508667
1.1675	0.6508332
1.168333333	0.650800645
1.169166667	0.65077
1.17	0.6507394
1.170833333	0.6507097
1.171666667	0.65068
1.1725	0.6506513
1.173333333	0.6506245
1.174166667	0.6505996
1.175	0.650574744
1.175833333	0.650551736
1.176666667	0.650529742
1.1775	0.650508642
1.178333333	0.6504895
1.179166667	0.6504723
1.18	0.650456
1.180833333	0.650443554
1.181666667	0.6504321
1.1825	0.650423467
1.183333333	0.650415838
1.184166667	0.650411963
1.185	0.6504091
1.185833333	0.650406241
1.186666667	0.650404334
1.1875	0.6504034
1.188333333	0.6504024
1.189166667	0.650404334
1.19	0.6504091
1.190833333	0.650415838
1.191666667	0.650423467
1.1925	0.6504321
1.193333333	0.650441647
1.194166667	0.6504522
1.195	0.650464654
1.195833333	0.650478065
1.196666667	0.65049237
1.1975	0.6505077
1.198333333	0.650523961
1.199166667	0.6505412
1.2	0.6505594
1.200833333	0.650578558
1.201666667	0.6505996
1.2025	0.650620639
1.203333333	0.6506446
1.204166667	0.6506685
1.205	0.6506934
1.205833333	0.650718331
1.206666667	0.6507451
1.2075	0.65077287
1.208333333	0.650802553
1.209166667	0.650834143
1.21	0.6508686
1.210833333	0.650904953
1.211666667	0.650944233
1.2125	0.6509844
1.213333333	0.651028454
1.214166667	0.651073456
1.215	0.651120365
1.215833333	0.6511692
1.216666667	0.6512199
1.2175	0.6512735
1.218333333	0.6513281
1.219166667	0.65138644
1.22	0.651444852
1.220833333	0.6515052
1.221666667	0.651566446
1.2225	0.65162766
1.223333333	0.6516899
1.224166667	0.6517521
1.225	0.651818156
1.225833333	0.651885152
1.226666667	0.6519541
1.2275	0.652023
1.228333333	0.6520929
1.229166667	0.6521647
1.23	0.6522384
1.230833333	0.6523121
1.231666667	0.652385831
1.2325	0.6524595
1.233333333	0.6525342
1.234166667	0.6526089
1.235	0.65268445
1.235833333	0.6527601
1.236666667	0.6528357
1.2375	0.652911365
1.238333333	0.6529879
1.239166667	0.653065443
1.24	0.653143
1.240833333	0.653220534
1.241666667	0.6532981
1.2425	0.6533756
1.243333333	0.6534531
1.244166667	0.653530657
1.245	0.6536082
1.245833333	0.6536867
1.246666667	0.6537652
1.2475	0.6538437
1.248333333	0.6539222
1.249166667	0.6540007
1.25	0.6540792
1.250833333	0.6541577
1.251666667	0.654236138
1.2525	0.6543137
1.253333333	0.6543912
1.254166667	0.6544688
1.255	0.6545463
1.255833333	0.654623866
1.256666667	0.6547014
1.2575	0.6547789
1.258333333	0.654856443
1.259166667	0.654933035
1.26	0.6550087
1.260833333	0.655084252
1.261666667	0.6551599
1.2625	0.6552346
1.263333333	0.6553092
1.264166667	0.655382931
1.265	0.6554557
1.265833333	0.6555275
1.266666667	0.6555954
1.2675	0.655663431
1.268333333	0.6557314
1.269166667	0.6557993
1.27	0.6558654
1.270833333	0.6559314
1.271666667	0.6559965
1.2725	0.656061649
1.273333333	0.656126738
1.274166667	0.6561909
1.275	0.656255
1.275833333	0.656319141
1.276666667	0.6563833
1.2775	0.656446457
1.278333333	0.656509638
1.279166667	0.656570852
1.28	0.6566321
1.280833333	0.6566915
1.281666667	0.6567499
1.2825	0.6568073
1.283333333	0.6568638
1.284166667	0.656918347
1.285	0.65697
1.285833333	0.657021761
1.286666667	0.657073438
1.2875	0.657122254
1.288333333	0.657169163
1.289166667	0.657214165
1.29	0.657258153
1.290833333	0.6573022
1.291666667	0.6573453
1.2925	0.6573874
1.293333333	0.657428563
1.294166667	0.6574688
1.295	0.657507062
1.295833333	0.6575453
1.296666667	0.657581747
1.2975	0.6576162
1.298333333	0.6576497
1.299166667	0.657680333
1.3	0.657710969
1.300833333	0.657740653
1.301666667	0.6577674
1.3025	0.657794237
1.303333333	0.6578191
1.304166667	0.657844
1.305	0.657865047
1.305833333	0.657886147
1.306666667	0.6579072
1.3075	0.6579263
1.308333333	0.6579445
1.309166667	0.6579617
1.31	0.657977045
1.310833333	0.657990456
1.311666667	0.658001959
1.3125	0.6580125
1.313333333	0.6580211
1.314166667	0.6580288
1.315	0.658035457
1.315833333	0.6580402
1.316666667	0.658042133
1.3175	0.65804404
1.318333333	0.658045053
1.319166667	0.658045053
1.32	0.6580431
1.320833333	0.6580412
1.321666667	0.6580383
1.3225	0.6580326
1.323333333	0.6580268
1.324166667	0.658020139
1.325	0.658013463
1.325833333	0.6580058
1.326666667	0.657998145
1.3275	0.6579895
1.328333333	0.6579799
1.329166667	0.6579694
1.33	0.657956958
1.330833333	0.657943547
1.331666667	0.6579282
1.3325	0.657911956
1.333333333	0.6578957
1.334166667	0.657878458
1.335	0.6578603
1.335833333	0.657841146
1.336666667	0.657821059
1.3375	0.6578009
1.338333333	0.6577789
1.339166667	0.6577559
1.34	0.657732
1.340833333	0.657708049
1.341666667	0.6576832
1.3425	0.6576573
1.343333333	0.6576315
1.344166667	0.657605648
1.345	0.6575798
1.345833333	0.657553
1.346666667	0.657525241
1.3475	0.6574965
1.348333333	0.6574678
1.349166667	0.6574391
1.35	0.6574085
1.350833333	0.657375932
1.351666667	0.6573434
1.3525	0.657310843
1.353333333	0.657279253
1.354166667	0.6572467
1.355	0.6572151
1.355833333	0.6571826
1.356666667	0.65715003
1.3575	0.6571175
1.358333333	0.657086849
1.359166667	0.6570562
1.36	0.6570246
1.360833333	0.656993032
1.361666667	0.6569624
1.3625	0.6569346
1.363333333	0.656906843
1.364166667	0.6568801
1.365	0.656853259
1.365833333	0.6568274
1.366666667	0.6568016
1.3675	0.6567757
1.368333333	0.656750858
1.369166667	0.6567269
1.37	0.656703
1.370833333	0.656679034
1.371666667	0.6566561
1.3725	0.6566331
1.373333333	0.656610131
1.374166667	0.6565881
1.375	0.6565661
1.375833333	0.6565441
1.376666667	0.656522036
1.3775	0.656500041
1.378333333	0.656478047
1.379166667	0.656456947
1.38	0.656436861
1.380833333	0.6564168
1.381666667	0.6563967
1.3825	0.656376541
1.383333333	0.656356454
1.384166667	0.656336367
1.385	0.6563182
1.385833333	0.656299949
1.386666667	0.6562827
1.3875	0.656266451
1.388333333	0.6562502
1.389166667	0.6562358
1.39	0.656222463
1.390833333	0.656210959
1.391666667	0.656199455
1.3925	0.656188965
1.393333333	0.6561784
1.394166667	0.656167865
1.395	0.6561593
1.395833333	0.656150639
1.396666667	0.656142056
1.3975	0.6561334
1.398333333	0.65612483
1.399166667	0.6561162
1.4	0.656107545
1.400833333	0.6560999
1.401666667	0.65609324
1.4025	0.656087458
1.403333333	0.6560827
1.404166667	0.6560789
1.405	0.656075
1.405833333	0.656074047
1.406666667	0.6560731
1.4075	0.6560731
1.408333333	0.656074047
1.409166667	0.656076
1.41	0.6560789
1.410833333	0.656081736
1.411666667	0.6560865
1.4125	0.6560923
1.413333333	0.656098962
1.414166667	0.6561066
1.415	0.656115234
1.415833333	0.65612483
1.416666667	0.6561353
1.4175	0.6561459
1.418333333	0.6561574
1.419166667	0.6561688
1.42	0.6561813
1.420833333	0.656193733
1.421666667	0.6562062
1.4225	0.656219542
1.423333333	0.656232953
1.424166667	0.656246364
1.425	0.6562598
1.425833333	0.65627414
1.426666667	0.6562885
1.4275	0.656302869
1.428333333	0.656319141
1.429166667	0.656336367
1.43	0.6563555
1.430833333	0.656374633
1.431666667	0.6563947
1.4325	0.6564158
1.433333333	0.6564378
1.434166667	0.6564608
1.435	0.656483769
1.435833333	0.6565077
1.436666667	0.6565326
1.4375	0.6565594
1.438333333	0.65658617
1.439166667	0.656613
1.44	0.656638861
1.440833333	0.6566656
1.441666667	0.656692445
1.4425	0.656719267
1.443333333	0.656747937
1.444166667	0.656776667
1.445	0.6568054
1.445833333	0.6568341
1.446666667	0.6568638
1.4475	0.656892538
1.448333333	0.6569212
1.449166667	0.656949937
1.45	0.656978667
1.450833333	0.65700835
1.451666667	0.6570371
1.4525	0.657065749
1.453333333	0.6570945
1.454166667	0.6571232
1.455	0.657151937
1.455833333	0.657180667
1.456666667	0.657209337
1.4575	0.657238066
1.458333333	0.657265842
1.459166667	0.6572936
1.46	0.657321334
1.460833333	0.6573491
1.461666667	0.657375932
1.4625	0.6574008
1.463333333	0.6574257
1.464166667	0.657450557
1.465	0.6574745
1.465833333	0.6574965
1.466666667	0.657518566
1.4675	0.657538652
1.468333333	0.657558739
1.469166667	0.6575788
1.47	0.657598
1.470833333	0.657615244
1.471666667	0.65763247
1.4725	0.6576497
1.473333333	0.657665
1.474166667	0.6576755
1.475	0.657686055
1.475833333	0.657695651
1.476666667	0.6577023
1.4775	0.657709062
1.478333333	0.65771383
1.479166667	0.6577167
1.48	0.657719553
1.480833333	0.6577224
1.481666667	0.657725334
1.4825	0.657727242
1.483333333	0.6577263
1.484166667	0.6577244
1.485	0.65772146
1.485833333	0.6577186
1.486666667	0.6577148
1.4875	0.657710969
1.488333333	0.657706141
1.489166667	0.6577004
1.49	0.6576928
1.490833333	0.6576851
1.491666667	0.6576765
1.4925	0.657665968
1.493333333	0.657654464
1.494166667	0.657642961
1.495	0.6576296
1.495833333	0.6576162
1.496666667	0.6576028
1.4975	0.6575894
1.498333333	0.657575965
1.499166667	0.6575616
1.5	0.6575453
1.500833333	0.657529056
1.501666667	0.6575128
1.5025	0.6574965
1.503333333	0.6574793
1.504166667	0.65746206
1.505	0.6574439
1.505833333	0.6574238
1.506666667	0.6574037
1.5075	0.657383561
1.508333333	0.6573635
1.509166667	0.6573434
1.51	0.657321334
1.510833333	0.6572984
1.511666667	0.6572744
1.5125	0.6572505
1.513333333	0.6572256
1.514166667	0.657200754
1.515	0.657173
1.515833333	0.657142341
1.516666667	0.657110751
1.5175	0.65707916
1.518333333	0.6570485
1.519166667	0.657016933
1.52	0.656985343
1.520833333	0.656953752
1.521666667	0.6569212
1.5225	0.656888664
1.523333333	0.656855166
1.524166667	0.656821668
1.525	0.6567872
1.525833333	0.656752765
1.526666667	0.6567183
1.5275	0.656682849
1.528333333	0.6566465
1.529166667	0.656610131
1.53	0.6565728
1.530833333	0.656535447
1.531666667	0.656498134
1.5325	0.656458855
1.533333333	0.6564187
1.534166667	0.656378448
1.535	0.6563383
1.535833333	0.6562971
1.536666667	0.65625596
1.5375	0.6562138
1.538333333	0.656171739
1.539166667	0.6561296
1.54	0.656087458
1.540833333	0.6560454
1.541666667	0.656003237
1.5425	0.6559611
1.543333333	0.655919
1.544166667	0.6558769
1.545	0.6558348
1.545833333	0.655792654
1.546666667	0.6557505
1.5475	0.655708432
1.548333333	0.6556663
1.549166667	0.655624151
1.55	0.655583
1.550833333	0.6555409
1.551666667	0.6554988
1.5525	0.6554557
1.553333333	0.655413568
1.554166667	0.655370533
1.555	0.655327439
1.555833333	0.655284345
1.556666667	0.655241251
1.5575	0.6551982
1.558333333	0.6551561
1.559166667	0.655113935
1.56	0.655071855
1.560833333	0.655030668
1.561666667	0.654989541
1.5625	0.6549493
1.563333333	0.654909134
1.564166667	0.6548689
1.565	0.6548297
1.565833333	0.6547904
1.566666667	0.654752135
1.5675	0.6547138
1.568333333	0.6546765
1.569166667	0.6546392
1.57	0.654604733
1.570833333	0.654571235
1.571666667	0.6545377
1.5725	0.654505134
1.573333333	0.6544726
1.574166667	0.654440045
1.575	0.6544094
1.575833333	0.6543798
1.576666667	0.6543501
1.5775	0.6543204
1.578333333	0.654290736
1.579166667	0.65426296
1.58	0.6542362
1.580833333	0.6542094
1.581666667	0.654184461
1.5825	0.654160559
1.583333333	0.654138565
1.584166667	0.654117465
1.585	0.6540964
1.585833333	0.654076338
1.586666667	0.6540581
1.5875	0.6540399
1.588333333	0.6540246
1.589166667	0.6540093
1.59	0.653993964
1.590833333	0.6539806
1.591666667	0.6539691
1.5925	0.653958559
1.593333333	0.6539471
1.594166667	0.6539375
1.595	0.65393275
1.595833333	0.6539279
1.596666667	0.653923154
1.5975	0.6539222
1.598333333	0.653921247
1.599166667	0.6539222
1.6	0.653923154
1.600833333	0.6539241
1.601666667	0.653925061
1.6025	0.653926
1.603333333	0.653926969
1.604166667	0.6539279
1.605	0.6539298
1.605833333	0.65393275
1.606666667	0.6539356
1.6075	0.6539385
1.608333333	0.653941333
1.609166667	0.653945148
1.61	0.653949
1.610833333	0.653954744
1.611666667	0.6539624
1.6125	0.653971
1.613333333	0.653981566
1.614166667	0.653993
1.615	0.6540045
1.615833333	0.654017
1.616666667	0.6540294
1.6175	0.6540418
1.618333333	0.6540543
1.619166667	0.654066741
1.62	0.654080153
1.620833333	0.6540945
1.621666667	0.6541089
1.6225	0.654123247
1.623333333	0.654137552
1.624166667	0.65415287
1.625	0.6541682
1.625833333	0.6541835
1.626666667	0.6541998
1.6275	0.654216051
1.628333333	0.6542333
1.629166667	0.6542515
1.63	0.6542697
1.630833333	0.6542869
1.631666667	0.6543032
1.6325	0.654319465
1.633333333	0.654335737
1.634166667	0.654352963
1.635	0.6543683
1.635833333	0.654386461
1.636666667	0.65440464
1.6375	0.6544238
1.638333333	0.6544429
1.639166667	0.654461145
1.64	0.6544803
1.640833333	0.6544994
1.641666667	0.654518545
1.6425	0.6545377
1.643333333	0.6545569
1.644166667	0.654576957
1.645	0.654597044
1.645833333	0.654617131
1.646666667	0.6546373
1.6475	0.6546564
1.648333333	0.6546765
1.649166667	0.6546966
1.65	0.65471673
1.650833333	0.6547368
1.651666667	0.6547569
1.6525	0.654777
1.653333333	0.654797137
1.654166667	0.6548172
1.655	0.654836357
1.655833333	0.6548555
1.656666667	0.654873669
1.6575	0.654891849
1.658333333	0.6549101
1.659166667	0.6549273
1.66	0.654944539
1.660833333	0.6549608
1.661666667	0.6549771
1.6625	0.654993355
1.663333333	0.6550096
1.664166667	0.655024946
1.665	0.6550393
1.665833333	0.6550537
1.666666667	0.655068
[truncated: 64,502 more rows]
