# Supplementary material for: Improvement of Peak Integration in Capillary Electrophoresis: Reference Data Set No. 1
Source: Electrophoresis. 2026 Mar 11;47(4):276–94. doi: 10.1002/elps.70077 (PMC13084974; doi:10.1002/elps.70077)
Supplement: Supplementary file 2 — Supporting File 2: elps70077‐sup‐0002‐RawElectropherograms.zip. [file ELPS-47--s002.zip › Raw Electropherograms/com3-type2-sam2-R.csv]

0.000833333	-0.190324932
0.001666667	-0.188571677
0.0025	-0.1868009
0.003333333	-0.184998468
0.004166667	-0.183174
0.005	-0.1813551
0.005833333	-0.179551736
0.006666667	-0.177763328
0.0075	-0.175907969
0.008333333	-0.174084157
0.009166667	-0.172265559
0.01	-0.170455828
0.010833333	-0.168548778
0.011666667	-0.166628152
0.0125	-0.164714724
0.013333333	-0.162804618
0.014166667	-0.160901323
0.015	-0.15901354
0.015833333	-0.157126635
0.016666667	-0.155212626
0.0175	-0.15326719
0.018333333	-0.151334092
0.019166667	-0.1493808
0.02	-0.147428021
0.020833333	-0.145479053
0.021666667	-0.1434928
0.0225	-0.141504467
0.023333333	-0.139523759
0.024166667	-0.137534544
0.025	-0.135537058
0.025833333	-0.133573681
0.026666667	-0.13160944
0.0275	-0.129569352
0.028333333	-0.1275435
0.029166667	-0.125528485
0.03	-0.123507619
0.030833333	-0.121500261
0.031666667	-0.119481184
0.0325	-0.117465183
0.033333333	-0.115465105
0.034166667	-0.1134478
0.035	-0.111427829
0.035833333	-0.109419234
0.036666667	-0.10742864
0.0375	-0.105411649
0.038333333	-0.103393428
0.039166667	-0.101401024
0.04	-0.09938425
0.040833333	-0.09739416
0.041666667	-0.09537742
0.0425	-0.09336997
0.043333333	-0.09137156
0.044166667	-0.089381985
0.045	-0.087355115
0.045833333	-0.085353844
0.046666667	-0.083353706
0.0475	-0.08136964
0.048333333	-0.079355516
0.049166667	-0.07736969
0.05	-0.07537134
0.050833333	-0.07335955
0.051666667	-0.071355
0.0525	-0.0693611
0.053333333	-0.067379974
0.054166667	-0.06538907
0.055	-0.06338975
0.055833333	-0.061406475
0.056666667	-0.059410214
0.0575	-0.05741378
0.058333333	-0.05543754
0.059166667	-0.05348332
0.06	-0.05153281
0.060833333	-0.04956819
0.061666667	-0.04611259
0.0625	-0.042650335
0.063333333	-0.039184757
0.064166667	-0.03571031
0.065	-0.032204833
0.065833333	-0.02865835
0.066666667	-0.025114086
0.0675	-0.021546545
0.068333333	-0.01798233
0.069166667	-0.014380433
0.07	-0.010755262
0.070833333	-0.007126214
0.071666667	-0.003483311
0.0725	0.000201707
0.073333333	0.003878966
0.074166667	0.007586149
0.075	0.011307739
0.075833333	0.015028776
0.076666667	0.01878029
0.0775	0.022527924
0.078333333	0.026269464
0.079166667	0.03000546
0.08	0.033733703
0.080833333	0.037451413
0.081666667	0.041158594
0.0825	0.04484971
0.083333333	0.048524752
0.084166667	0.05217929
0.085	0.055813327
0.085833333	0.059446257
0.086666667	0.063078076
0.0875	0.066705465
0.088333333	0.070328414
0.089166667	0.073942505
0.09	0.07754773
0.090833333	0.08114131
0.091666667	0.08472326
0.0925	0.088236496
0.093333333	0.09174862
0.094166667	0.09524634
0.095	0.09871524
0.095833333	0.102157548
0.096666667	0.105576575
0.0975	0.10898231
0.098333333	0.112359226
0.099166667	0.115698464
0.1	0.119022183
0.100833333	0.122301571
0.101666667	0.1255466
0.1025	0.128778338
0.103333333	0.131996766
0.104166667	0.135203
0.105	0.138333887
0.105833333	0.141437054
0.106666667	0.1445236
0.1075	0.147576913
0.108333333	0.1506025
0.109166667	0.153607041
0.11	0.156592727
0.110833333	0.1595485
0.111666667	0.162444428
0.1125	0.165323734
0.113333333	0.1681986
0.114166667	0.171041325
0.115	0.1738242
0.115833333	0.176573843
0.116666667	0.17930463
0.1175	0.181995526
0.118333333	0.1846443
0.119166667	0.187252074
0.12	0.189848766
0.120833333	0.192427725
0.121666667	0.19495903
0.1225	0.197449327
0.123333333	0.199906364
0.124166667	0.2023213
0.125	0.204698563
0.125833333	0.207052529
0.126666667	0.20938988
0.1275	0.2117073
0.128333333	0.213960424
0.129166667	0.216205791
0.13	0.218425661
0.130833333	0.220618933
0.131666667	0.2227291
0.1325	0.22479935
0.133333333	0.226845235
0.134166667	0.2288623
0.135	0.2308572
0.135833333	0.232832134
0.136666667	0.2347816
0.1375	0.236680076
0.138333333	0.238528684
0.139166667	0.240356222
0.14	0.242139444
0.140833333	0.243896052
0.141666667	0.2456283
0.1425	0.24730733
0.143333333	0.248956442
0.144166667	0.250581175
0.145	0.252172649
0.145833333	0.2537309
0.146666667	0.2552847
0.1475	0.256810784
0.148333333	0.25825265
0.149166667	0.259675682
0.15	0.261075437
0.150833333	0.262443066
0.151666667	0.2637874
0.1525	0.265095145
0.153333333	0.2663752
0.154166667	0.2676342
0.155	0.26885
0.155833333	0.27003473
0.156666667	0.271199554
0.1575	0.272345483
0.158333333	0.273441583
0.159166667	0.274507731
0.16	0.275558382
0.160833333	0.276561379
0.161666667	0.277557731
0.1625	0.2785042
0.163333333	0.279429585
0.164166667	0.280331731
0.165	0.2812117
0.165833333	0.282031834
0.166666667	0.2828442
0.1675	0.2836222
0.168333333	0.2843836
0.169166667	0.285086244
0.17	0.285782248
0.170833333	0.286439449
0.171666667	0.287056744
0.1725	0.287648559
0.173333333	0.288222671
0.174166667	0.28877902
0.175	0.289295465
0.175833333	0.289774239
0.176666667	0.290240824
0.1775	0.2906653
0.178333333	0.2910532
0.179166667	0.29143
0.18	0.291801274
0.180833333	0.29214707
0.181666667	0.292449623
0.1825	0.292702317
0.183333333	0.292931736
0.184166667	0.293144524
0.185	0.293346226
0.185833333	0.293514669
0.186666667	0.293631047
0.1875	0.293736339
0.188333333	0.293810576
0.189166667	0.2938793
0.19	0.293904781
0.190833333	0.293902576
0.191666667	0.2938915
0.1925	0.293861568
0.193333333	0.293778449
0.194166667	0.293692
0.195	0.293564558
0.195833333	0.2934116
0.196666667	0.293253124
0.1975	0.293058068
0.198333333	0.2928608
0.199166667	0.2926635
0.2	0.292464018
0.200833333	0.292264551
0.201666667	0.292065054
0.2025	0.291865557
0.203333333	0.291666061
0.204166667	0.2914666
0.205	0.2912671
0.205833333	0.2910676
0.206666667	0.2908681
0.2075	0.290668637
0.208333333	0.29046914
0.209166667	0.290269643
0.21	0.290070146
0.210833333	0.28987065
0.211666667	0.289671183
0.2125	0.2894717
0.213333333	0.2892722
0.214166667	0.2890727
0.215	0.288873225
0.215833333	0.288673729
0.216666667	0.288475335
0.2175	0.288278073
0.218333333	0.28808412
0.219166667	0.287890166
0.22	0.2876962
0.220833333	0.2875034
0.221666667	0.287313879
0.2225	0.2871299
0.223333333	0.2869459
0.224166667	0.286765277
0.225	0.286585718
0.225833333	0.286419481
0.226666667	0.286253244
0.2275	0.2860881
0.228333333	0.285928518
0.229166667	0.285774469
0.23	0.285620421
0.230833333	0.2854708
0.231666667	0.2853234
0.2325	0.2851782
0.233333333	0.285048544
0.234166667	0.284923315
0.235	0.2848014
0.235833333	0.284683943
0.236666667	0.284567565
0.2375	0.284457833
0.238333333	0.284352571
0.239166667	0.284248382
0.24	0.284146428
0.240833333	0.28404668
0.241666667	0.283951372
0.2425	0.2838638
0.243333333	0.28378734
0.244166667	0.283719718
0.245	0.283659875
0.245833333	0.283602268
0.246666667	0.28354907
0.2475	0.283496976
0.248333333	0.283450425
0.249166667	0.2834083
0.25	0.2833662
0.250833333	0.2833274
0.251666667	0.28330192
0.2525	0.283280849
0.253333333	0.283277541
0.254166667	0.283277541
0.255	0.283281952
0.255833333	0.2832875
0.256666667	0.283300817
0.2575	0.2833163
0.258333333	0.2833396
0.259166667	0.2833662
0.26	0.283395
0.260833333	0.283428252
0.261666667	0.2834615
0.2625	0.283494741
0.263333333	0.2835291
0.264166667	0.283564568
0.265	0.283602268
0.265833333	0.283639938
0.266666667	0.2836776
0.2675	0.2837164
0.268333333	0.283755183
0.269166667	0.2837962
0.27	0.2838383
0.270833333	0.28388375
0.271666667	0.2839292
0.2725	0.283980161
0.273333333	0.284031153
0.274166667	0.28408435
0.275	0.2841431
0.275833333	0.284204036
0.276666667	0.2842661
0.2775	0.2843293
0.278333333	0.284398
0.279166667	0.284467816
0.28	0.284538746
0.280833333	0.284618527
0.281666667	0.284698337
0.2825	0.284779251
0.283333333	0.284862369
0.284166667	0.2849466
0.285	0.285035253
0.285833333	0.28512612
0.286666667	0.28521812
0.2875	0.285313427
0.288333333	0.2854165
0.289166667	0.2855229
0.29	0.2856337
0.290833333	0.285755634
0.291666667	0.285877556
0.2925	0.285999447
0.293333333	0.2861258
0.294166667	0.286252141
0.295	0.2863807
0.295833333	0.286512583
0.296666667	0.2866467
0.2975	0.286780775
0.298333333	0.28691712
0.299166667	0.2870623
0.3	0.2872108
0.300833333	0.2873593
0.301666667	0.287510037
0.3025	0.287662983
0.303333333	0.287815928
0.304166667	0.287972182
0.305	0.288128465
0.305833333	0.288285822
0.306666667	0.2884443
0.3075	0.2886039
0.308333333	0.288766831
0.309166667	0.288929731
0.31	0.289093763
0.310833333	0.2892589
0.311666667	0.289426237
0.3125	0.2895936
0.313333333	0.289760947
0.314166667	0.289948255
0.315	0.290152162
0.315833333	0.290388227
0.316666667	0.2906631
0.3175	0.290970057
0.318333333	0.291288137
0.319166667	0.291633934
0.32	0.292000771
0.320833333	0.292404175
0.321666667	0.29281202
0.3225	0.2932332
0.323333333	0.293684244
0.324166667	0.29417187
0.325	0.294680566
0.325833333	0.295252442
0.326666667	0.295843154
0.3275	0.296458244
0.328333333	0.297085553
0.329166667	0.2977638
0.33	0.298481971
0.330833333	0.299203455
0.331666667	0.2999593
0.3325	0.300746173
0.333333333	0.301556319
0.334166667	0.3024119
0.335	0.303304076
0.335833333	0.304238349
0.336666667	0.3051859
0.3375	0.306136817
0.338333333	0.307124317
0.339166667	0.308110654
0.34	0.309139162
0.340833333	0.3102031
0.341666667	0.311294734
0.3425	0.312411875
0.343333333	0.31353125
0.344166667	0.3146794
0.345	0.315834254
0.345833333	0.3170456
0.346666667	0.3182547
0.3475	0.319491565
0.348333333	0.320739478
0.349166667	0.321996242
0.35	0.323269665
0.350833333	0.324575216
0.351666667	0.3258963
0.3525	0.327276081
0.353333333	0.32866475
0.354166667	0.33004123
0.355	0.3314432
0.355833333	0.33285737
0.356666667	0.3342848
0.3575	0.335751057
0.358333333	0.337235063
0.359166667	0.338722348
0.36	0.340224057
0.360833333	0.341744632
0.361666667	0.3432818
0.3625	0.344838917
0.363333333	0.3464116
0.364166667	0.348005265
0.365	0.3496023
0.365833333	0.351201534
0.366666667	0.352822959
0.3675	0.354443252
0.368333333	0.356084615
0.369166667	0.35774368
0.37	0.359411657
0.370833333	0.361097336
0.371666667	0.362787455
0.3725	0.364483118
0.373333333	0.366178781
0.374166667	0.367873341
0.375	0.3695845
0.375833333	0.3713223
0.376666667	0.373065621
0.3775	0.3748178
0.378333333	0.376568854
0.379166667	0.378333241
0.38	0.380118668
0.380833333	0.381910771
0.381666667	0.383730561
0.3825	0.385554761
0.383333333	0.387386739
0.384166667	0.38921985
0.385	0.391067326
0.385833333	0.392933667
0.386666667	0.3948111
0.3875	0.396689624
0.388333333	0.398569256
0.389166667	0.400453329
0.39	0.402344048
0.390833333	0.404238075
0.391666667	0.406149864
0.3925	0.408062756
0.393333333	0.4099834
0.394166667	0.411910683
0.395	0.4138535
0.395833333	0.415799618
0.396666667	0.417756826
0.3975	0.4197229
0.398333333	0.421696752
0.399166667	0.42367503
0.4	0.42566216
0.400833333	0.427652627
0.401666667	0.429660827
0.4025	0.43167457
0.403333333	0.433691621
0.404166667	0.435707569
0.405	0.43772465
0.405833333	0.4397428
0.406666667	0.4417643
0.4075	0.443796873
0.408333333	0.445839435
0.409166667	0.447900832
0.41	0.449967772
0.410833333	0.4520358
0.411666667	0.454099417
0.4125	0.456165254
0.413333333	0.458243251
0.414166667	0.460325718
0.415	0.462419242
0.415833333	0.4645139
0.416666667	0.46661073
0.4175	0.468708724
0.418333333	0.4708078
0.419166667	0.472922385
0.42	0.475049168
0.420833333	0.477175951
0.421666667	0.479303837
0.4225	0.481432825
0.423333333	0.483581781
0.424166667	0.4857407
0.425	0.487900734
0.425833333	0.490062982
0.426666667	0.49222964
0.4275	0.494404078
0.428333333	0.496579617
0.429166667	0.4987585
0.43	0.5009429
0.430833333	0.5031284
0.431666667	0.505326152
0.4325	0.5075283
0.433333333	0.509735942
0.434166667	0.511945844
0.435	0.5141491
0.435833333	0.5163357
0.436666667	0.51849246
0.4375	0.520618141
0.438333333	0.522712767
0.439166667	0.52479744
0.44	0.526859939
0.440833333	0.5289014
0.441666667	0.530908465
0.4425	0.5329244
0.443333333	0.5349371
0.444166667	0.536922
0.445	0.538870335
0.445833333	0.5408165
0.446666667	0.5427072
0.4475	0.544580162
0.448333333	0.54642874
0.449166667	0.5482663
0.45	0.5500606
0.450833333	0.551825
0.451666667	0.5535949
0.4525	0.5553315
0.453333333	0.5570383
0.454166667	0.5587262
0.455	0.560370862
0.455833333	0.561984539
0.456666667	0.5635605
0.4575	0.5651243
0.458333333	0.5666914
0.459166667	0.5682252
0.46	0.5697613
0.460833333	0.5712597
0.461666667	0.5727248
0.4625	0.5741656
0.463333333	0.57557863
0.464166667	0.576985061
0.465	0.578366
0.465833333	0.579738
0.466666667	0.5810535
0.4675	0.5823635
0.468333333	0.5836491
0.469166667	0.5849303
0.47	0.5861992
0.470833333	0.5874483
0.471666667	0.5886674
0.4725	0.589867651
0.473333333	0.591006935
0.474166667	0.592136264
0.475	0.5932623
0.475833333	0.5943628
0.476666667	0.595447838
0.4775	0.5965184
0.478333333	0.5975502
0.479166667	0.5985587
0.48	0.5995606
0.480833333	0.600547
0.481666667	0.6015145
0.4825	0.6024632
0.483333333	0.60338974
0.484166667	0.6042974
0.485	0.60517627
0.485833333	0.6060429
0.486666667	0.606900752
0.4875	0.6077353
0.488333333	0.6085676
0.489166667	0.609377742
0.49	0.6101679
0.490833333	0.6109471
0.491666667	0.611709535
0.4925	0.6124676
0.493333333	0.6132157
0.494166667	0.613960445
0.495	0.6146941
0.495833333	0.6154101
0.496666667	0.6160994
0.4975	0.6167821
0.498333333	0.617451549
0.499166667	0.618119836
0.5	0.618772566
0.500833333	0.6194043
0.501666667	0.6200294
0.5025	0.6206278
0.503333333	0.621223
0.504166667	0.621809244
0.505	0.622394443
0.505833333	0.6229663
0.506666667	0.6235182
0.5075	0.624057949
0.508333333	0.6245966
0.509166667	0.6251341
0.51	0.625667155
0.510833333	0.6261936
0.511666667	0.626716733
0.5125	0.627222061
0.513333333	0.6277264
0.514166667	0.6282229
0.515	0.6287127
0.515833333	0.629187047
0.516666667	0.6296581
0.5175	0.630118
0.518333333	0.6305691
0.519166667	0.6310124
0.52	0.631451249
0.520833333	0.6318813
0.521666667	0.632307947
0.5225	0.6327169
0.523333333	0.633120358
0.524166667	0.6335204
0.525	0.6339194
0.525833333	0.6343173
0.526666667	0.634712934
0.5275	0.635105252
0.528333333	0.6354854
0.529166667	0.6358544
0.53	0.63620466
0.530833333	0.636549354
0.531666667	0.6368929
0.5325	0.6372343
0.533333333	0.637573361
0.534166667	0.6379014
0.535	0.638226151
0.535833333	0.6385398
0.536666667	0.638853431
0.5375	0.639164865
0.538333333	0.639475167
0.539166667	0.6397844
0.54	0.640078068
0.540833333	0.6403607
0.541666667	0.6406433
0.5425	0.6409248
0.543333333	0.6412052
0.544166667	0.641465664
0.545	0.6417161
0.545833333	0.6419677
0.546666667	0.642219245
0.5475	0.6424664
0.548333333	0.642706931
0.549166667	0.6429463
0.55	0.6431846
0.550833333	0.643419564
0.551666667	0.643654466
0.5525	0.643878341
0.553333333	0.6440956
0.554166667	0.6443084
0.555	0.6445212
0.555833333	0.6447207
0.556666667	0.6449224
0.5575	0.6451219
0.558333333	0.645313561
0.559166667	0.6455053
0.56	0.6456959
0.560833333	0.6458821
0.561666667	0.646068335
0.5625	0.6462523
0.563333333	0.646423
0.564166667	0.646584749
0.565	0.6467444
0.565833333	0.646905065
0.566666667	0.6470469
0.5675	0.647181034
0.568333333	0.647314
0.569166667	0.6474481
0.57	0.6475811
0.570833333	0.647707462
0.571666667	0.6478238
0.5725	0.647931337
0.573333333	0.648037732
0.574166667	0.6481441
0.575	0.64824605
0.575833333	0.6483458
0.576666667	0.64844
0.5775	0.648532033
0.578333333	0.648624
0.579166667	0.6487082
0.58	0.648788035
0.580833333	0.6488634
0.581666667	0.648935437
0.5825	0.649005234
0.583333333	0.6490706
0.584166667	0.649134934
0.585	0.6491981
0.585833333	0.649257958
0.586666667	0.649316669
0.5875	0.6493743
0.588333333	0.6494275
0.589166667	0.6494785
0.59	0.6495239
0.590833333	0.6495671
0.591666667	0.649610341
0.5925	0.6496525
0.593333333	0.6496957
0.594166667	0.6497389
0.595	0.649783254
0.595833333	0.6498276
0.596666667	0.649871945
0.5975	0.649916232
0.598333333	0.6499606
0.599166667	0.650006
0.6	0.6500515
0.600833333	0.6500969
0.601666667	0.6501423
0.6025	0.650188863
0.603333333	0.6502354
0.604166667	0.6502831
0.605	0.650331855
0.605833333	0.650381744
0.606666667	0.6504316
0.6075	0.6504826
0.608333333	0.650533557
0.609166667	0.6505845
0.61	0.6506366
0.610833333	0.6506887
0.611666667	0.6507408
0.6125	0.650794
0.613333333	0.6508472
0.614166667	0.6508993
0.615	0.6509514
0.615833333	0.6510035
0.616666667	0.6510578
0.6175	0.6511121
0.618333333	0.6511664
0.619166667	0.6512218
0.62	0.6512772
0.620833333	0.6513348
0.621666667	0.6513914
0.6225	0.6514479
0.623333333	0.6515044
0.624166667	0.6515598
0.625	0.651616335
0.625833333	0.6516751
0.626666667	0.6517327
0.6275	0.651791453
0.628333333	0.6518513
0.629166667	0.651913345
0.63	0.6519765
0.630833333	0.652040839
0.631666667	0.6521051
0.6325	0.652169347
0.633333333	0.65223366
0.634166667	0.6522979
0.635	0.6523622
0.635833333	0.6524276
0.636666667	0.652493
0.6375	0.6525584
0.638333333	0.6526238
0.639166667	0.6526903
0.64	0.652756751
0.640833333	0.652823269
0.641666667	0.652890861
0.6425	0.652958453
0.643333333	0.653026044
0.644166667	0.6530937
0.645	0.6531613
0.645833333	0.6532289
0.646666667	0.6532965
0.6475	0.6533641
0.648333333	0.6534328
0.649166667	0.6535015
0.65	0.653570235
0.650833333	0.653638959
0.651666667	0.6537099
0.6525	0.6537808
0.653333333	0.653851748
0.654166667	0.6539227
0.655	0.6539925
0.655833333	0.6540612
0.656666667	0.6541299
0.6575	0.6541975
0.658333333	0.6542651
0.659166667	0.65433383
0.66	0.654402554
0.660833333	0.6544713
0.661666667	0.65453887
0.6625	0.654606462
0.663333333	0.654674053
0.664166667	0.6547428
0.665	0.6548115
0.665833333	0.6548802
0.666666667	0.6549467
0.6675	0.6550121
0.668333333	0.6550764
0.669166667	0.655140638
0.67	0.6552038
0.670833333	0.6552648
0.671666667	0.6553235
0.6725	0.655381143
0.673333333	0.655437648
0.674166667	0.6554942
0.675	0.6555496
0.675833333	0.6556028
0.676666667	0.655656
0.6775	0.6557081
0.678333333	0.655760169
0.679166667	0.655812263
0.68	0.6558632
0.680833333	0.655914247
0.681666667	0.6559641
0.6825	0.656013966
0.683333333	0.656063855
0.684166667	0.656113744
0.685	0.6561625
0.685833333	0.656211257
0.686666667	0.65626
0.6875	0.65630877
0.688333333	0.6563575
0.689166667	0.6564063
0.69	0.656453967
0.690833333	0.6565027
0.691666667	0.6565504
0.6925	0.656598032
0.693333333	0.6566457
0.694166667	0.656693339
0.695	0.6567399
0.695833333	0.656786442
0.696666667	0.656833
0.6975	0.656879544
0.698333333	0.6569239
0.699166667	0.6569671
0.7	0.6570092
0.700833333	0.657052457
0.701666667	0.6570957
0.7025	0.657137752
0.703333333	0.6571799
0.704166667	0.657222
0.705	0.6572641
0.705833333	0.657306254
0.706666667	0.657348335
0.7075	0.657389343
0.708333333	0.657430351
0.709166667	0.6574702
0.71	0.657507956
0.710833333	0.6575434
0.711666667	0.6575789
0.7125	0.65761435
0.713333333	0.6576487
0.714166667	0.657681942
0.715	0.6577152
0.715833333	0.6577473
0.716666667	0.657779455
0.7175	0.6578105
0.718333333	0.6578415
0.719166667	0.6578737
0.72	0.6579058
0.720833333	0.6579368
0.721666667	0.657967865
0.7225	0.658
0.723333333	0.6580299
0.724166667	0.658058763
0.725	0.6580865
0.725833333	0.658113062
0.726666667	0.6581385
0.7275	0.658164
0.728333333	0.6581884
0.729166667	0.658215
0.73	0.6582416
0.730833333	0.6582682
0.731666667	0.6582937
0.7325	0.65831697
0.733333333	0.658338
0.734166667	0.6583613
0.735	0.6583812
0.735833333	0.6584012
0.736666667	0.658421159
0.7375	0.658438861
0.738333333	0.6584566
0.739166667	0.6584743
0.74	0.658490956
0.740833333	0.6585076
0.741666667	0.6585242
0.7425	0.658542
0.743333333	0.6585597
0.744166667	0.6585763
0.745	0.6585918
0.745833333	0.658608437
0.746666667	0.658622861
0.7475	0.6586373
0.748333333	0.65865165
0.749166667	0.6586661
0.75	0.6586783
0.750833333	0.6586894
0.751666667	0.658699334
0.7525	0.6587093
0.753333333	0.6587193
0.754166667	0.658729255
0.755	0.6587392
0.755833333	0.6587503
0.756666667	0.65876025
0.7575	0.658771336
0.758333333	0.6587824
0.759166667	0.6587935
0.76	0.6588035
0.760833333	0.6588135
0.761666667	0.658823431
0.7625	0.6588323
0.763333333	0.6588412
0.764166667	0.6588501
0.765	0.6588589
0.765833333	0.6588678
0.766666667	0.65887773
0.7675	0.658887744
0.768333333	0.6588977
0.769166667	0.6589066
0.77	0.65891546
0.770833333	0.6589243
0.771666667	0.6589343
0.7725	0.658942044
0.773333333	0.6589498
0.774166667	0.658957541
0.775	0.6589653
0.775833333	0.6589742
0.776666667	0.658983052
0.7775	0.6589908
0.778333333	0.6589997
0.779166667	0.659008563
0.78	0.6590163
0.780833333	0.6590229
0.781666667	0.6590307
0.7825	0.6590385
0.783333333	0.6590451
0.784166667	0.6590518
0.785	0.6590584
0.785833333	0.659066141
0.786666667	0.659073949
0.7875	0.6590817
0.788333333	0.6590883
0.789166667	0.659096062
0.79	0.659102738
0.790833333	0.6591105
0.791666667	0.659118235
0.7925	0.6591271
0.793333333	0.659136
0.794166667	0.6591449
0.795	0.659154832
0.795833333	0.6591648
0.796666667	0.6591781
0.7975	0.6591914
0.798333333	0.6592036
0.799166667	0.6592158
0.8	0.659227967
0.800833333	0.6592402
0.801666667	0.6592535
0.8025	0.65926677
0.803333333	0.659280062
0.804166667	0.6592945
0.805	0.659308851
0.805833333	0.6593233
0.806666667	0.6593377
0.8075	0.659351
0.808333333	0.6593643
0.809166667	0.6593787
0.81	0.659393132
0.810833333	0.6594086
0.811666667	0.659423053
0.8125	0.6594374
0.813333333	0.659451842
0.814166667	0.659466267
0.815	0.6594807
0.815833333	0.659495056
0.816666667	0.6595106
0.8175	0.6595261
0.818333333	0.6595416
0.819166667	0.659557164
0.82	0.659572661
0.820833333	0.6595893
0.821666667	0.6596059
0.8225	0.65962255
0.823333333	0.6596391
0.824166667	0.6596569
0.825	0.6596746
0.825833333	0.659692347
0.826666667	0.6597112
0.8275	0.65973
0.828333333	0.65975
0.829166667	0.659771
0.83	0.659792066
0.830833333	0.659814239
0.831666667	0.6598364
0.8325	0.6598586
0.833333333	0.65988183
0.834166667	0.659905136
0.835	0.6599284
0.835833333	0.6599517
0.836666667	0.659976065
0.8375	0.660000443
0.838333333	0.6600248
0.839166667	0.6600492
0.84	0.6600725
0.840833333	0.6600946
0.841666667	0.6601179
0.8425	0.66014117
0.843333333	0.6601645
0.844166667	0.660188854
0.845	0.660214365
0.845833333	0.660240948
0.846666667	0.660267532
0.8475	0.6602941
0.848333333	0.660320759
0.849166667	0.660347342
0.85	0.6603717
0.850833333	0.6603961
0.851666667	0.6604194
0.8525	0.6604438
0.853333333	0.660471439
0.854166667	0.660499156
0.855	0.660524666
0.855833333	0.6605524
0.856666667	0.6605801
0.8575	0.660607755
0.858333333	0.6606355
0.859166667	0.6606632
0.86	0.660692036
0.860833333	0.6607208
0.861666667	0.6607496
0.8625	0.6607796
0.863333333	0.6608084
0.864166667	0.6608372
0.865	0.6608649
0.865833333	0.6608948
0.866666667	0.66092366
0.8675	0.6609536
0.868333333	0.6609835
0.869166667	0.6610134
0.87	0.661043346
0.870833333	0.661073267
0.871666667	0.6611032
0.8725	0.6611331
0.873333333	0.661163032
0.874166667	0.661192954
0.875	0.6612229
0.875833333	0.6612528
0.876666667	0.661281645
0.8775	0.661310434
0.878333333	0.661338151
0.879166667	0.661365867
0.88	0.66139245
0.880833333	0.661419034
0.881666667	0.66144675
0.8825	0.661474466
0.883333333	0.6615022
0.884166667	0.6615299
0.885	0.661557555
0.885833333	0.6615853
0.886666667	0.661613
0.8875	0.6616396
0.888333333	0.6616662
0.889166667	0.6616928
0.89	0.6617194
0.890833333	0.661745965
0.891666667	0.6617726
0.8925	0.66179806
0.893333333	0.6618236
0.894166667	0.6618491
0.895	0.661875665
0.895833333	0.661902249
0.896666667	0.66192776
0.8975	0.6619532
0.898333333	0.661979854
0.899166667	0.6620053
0.9	0.6620308
0.900833333	0.6620563
0.901666667	0.662084
0.9025	0.6621106
0.903333333	0.6621372
0.904166667	0.6621649
0.905	0.662192643
0.905833333	0.6622192
0.906666667	0.6622458
0.9075	0.6622735
0.908333333	0.662301242
0.909166667	0.662328959
0.91	0.6623566
0.910833333	0.662384331
0.911666667	0.6624132
0.9125	0.662441969
0.913333333	0.6624697
0.914166667	0.6624974
0.915	0.6625251
0.915833333	0.6625517
0.916666667	0.6625783
0.9175	0.6626016
0.918333333	0.662625968
0.919166667	0.662650347
0.92	0.6626747
0.920833333	0.6626991
0.921666667	0.6627235
0.9225	0.66274786
0.923333333	0.662772238
0.924166667	0.6627966
0.925	0.6628199
0.925833333	0.662843168
0.926666667	0.662867546
0.9275	0.6628919
0.928333333	0.6629163
0.929166667	0.6629407
0.93	0.662964
0.930833333	0.662987232
0.931666667	0.6630094
0.9325	0.6630316
0.933333333	0.663053751
0.934166667	0.663077
0.935	0.6631003
0.935833333	0.663123548
0.936666667	0.663146853
0.9375	0.663169
0.938333333	0.6631912
0.939166667	0.6632133
0.94	0.6632355
0.940833333	0.663257658
0.941666667	0.663279831
0.9425	0.6633009
0.943333333	0.6633242
0.944166667	0.6633474
0.945	0.6633696
0.945833333	0.663391769
0.946666667	0.663413942
0.9475	0.663435
0.948333333	0.6634561
0.949166667	0.6634771
0.95	0.663497031
0.950833333	0.663517
0.951666667	0.663536966
0.9525	0.663556933
0.953333333	0.663576841
0.954166667	0.6635957
0.955	0.6636145
0.955833333	0.6636334
0.956666667	0.663652241
0.9575	0.663669944
0.958333333	0.6636877
0.959166667	0.6637054
0.96	0.6637209
0.960833333	0.663736463
0.961666667	0.6637508
0.9625	0.663765252
0.963333333	0.6637797
0.964166667	0.663792968
0.965	0.66380626
0.965833333	0.663819551
0.966666667	0.6638318
0.9675	0.6638439
0.968333333	0.663856149
0.969166667	0.6638683
0.97	0.6638805
0.970833333	0.6638927
0.971666667	0.6639049
0.9725	0.6639171
0.973333333	0.6639293
0.974166667	0.66394037
0.975	0.663951457
0.975833333	0.6639614
0.976666667	0.6639714
0.9775	0.663980246
0.978333333	0.6639891
0.979166667	0.663998
0.98	0.6640069
0.980833333	0.664014637
0.981666667	0.6640224
0.9825	0.664030135
0.983333333	0.6640357
0.984166667	0.664042354
0.985	0.66404897
0.985833333	0.664055645
0.986666667	0.6640612
0.9875	0.664066732
0.988333333	0.664071143
0.989166667	0.664075553
0.99	0.66408
0.990833333	0.664084435
0.991666667	0.6640889
0.9925	0.6640922
0.993333333	0.6640955
0.994166667	0.664098859
0.995	0.6641022
0.995833333	0.6641055
0.996666667	0.6641088
0.9975	0.664112151
0.998333333	0.6641155
0.999166667	0.6641188
1	0.6641221
1.000833333	0.664125443
1.001666667	0.6641288
1.0025	0.664131
1.003333333	0.6641332
1.004166667	0.6641354
1.005	0.664137661
1.005833333	0.664139867
1.006666667	0.6641421
1.0075	0.6641432
1.008333333	0.6641443
1.009166667	0.6641454
1.01	0.6641454
1.010833333	0.6641465
1.011666667	0.6641476
1.0125	0.664148748
1.013333333	0.664148748
1.014166667	0.664148748
1.015	0.6641498
1.015833333	0.6641498
1.016666667	0.664148748
1.0175	0.6641476
1.018333333	0.6641465
1.019166667	0.6641454
1.02	0.6641443
1.020833333	0.6641443
1.021666667	0.6641443
1.0225	0.6641432
1.023333333	0.66414094
1.024166667	0.664138734
1.025	0.6641365
1.025833333	0.6641343
1.026666667	0.6641321
1.0275	0.6641288
1.028333333	0.66412437
1.029166667	0.6641199
1.03	0.6641155
1.030833333	0.664111
1.031666667	0.6641066
1.0325	0.664101064
1.033333333	0.6640955
1.034166667	0.66409
1.035	0.664084435
1.035833333	0.6640789
1.036666667	0.6640745
1.0375	0.66407
1.038333333	0.6640656
1.039166667	0.664060056
1.04	0.664055645
1.040833333	0.6640512
1.041666667	0.664046764
1.0425	0.664042354
1.043333333	0.6640368
1.044166667	0.664031267
1.045	0.6640257
1.045833333	0.6640202
1.046666667	0.6640157
1.0475	0.664010167
1.048333333	0.664005756
1.049166667	0.664001346
1.05	0.6639969
1.050833333	0.663992465
1.051666667	0.663988
1.0525	0.6639836
1.053333333	0.663980246
1.054166667	0.6639769
1.055	0.6639725
1.055833333	0.6639681
1.056666667	0.6639636
1.0575	0.663960338
1.058333333	0.663957
1.059166667	0.663953662
1.06	0.663951457
1.060833333	0.663949251
1.061666667	0.663947
1.0625	0.6639448
1.063333333	0.6639437
1.064166667	0.663939238
1.065	0.663935959
1.065833333	0.6639326
1.066666667	0.6639293
1.0675	0.663925946
1.068333333	0.6639226
1.069166667	0.6639193
1.07	0.663916
1.070833333	0.6639138
1.071666667	0.6639115
1.0725	0.6639093
1.073333333	0.6639071
1.074166667	0.663906038
1.075	0.6639049
1.075833333	0.6639038
1.076666667	0.6639027
1.0775	0.663901567
1.078333333	0.663901567
1.079166667	0.663901567
1.08	0.663901567
1.080833333	0.6639038
1.081666667	0.663906038
1.0825	0.6639093
1.083333333	0.6639138
1.084166667	0.6639182
1.085	0.6639226
1.085833333	0.6639271
1.086666667	0.6639326
1.0875	0.663938165
1.088333333	0.6639437
1.089166667	0.6639503
1.09	0.6639581
1.090833333	0.6639659
1.091666667	0.6639747
1.0925	0.6639836
1.093333333	0.663992465
1.094166667	0.664001346
1.095	0.6640113
1.095833333	0.6640202
1.096666667	0.664030135
1.0975	0.6640412
1.098333333	0.6640534
1.099166667	0.6640656
1.1	0.6640767
1.100833333	0.6640878
1.101666667	0.664098859
1.1025	0.664111
1.103333333	0.664123237
1.104166667	0.664137661
1.105	0.664152
1.105833333	0.664166451
1.106666667	0.664181948
1.1075	0.6641975
1.108333333	0.664214134
1.109166667	0.6642307
1.11	0.664247334
1.110833333	0.664263964
1.111666667	0.6642806
1.1125	0.6642972
1.113333333	0.664315
1.114166667	0.6643316
1.115	0.6643482
1.115833333	0.6643648
1.116666667	0.6643804
1.1175	0.664394736
1.118333333	0.664409161
1.119166667	0.664424658
1.12	0.6644413
1.120833333	0.6644557
1.121666667	0.6644712
1.1225	0.664489
1.123333333	0.6645067
1.124166667	0.6645233
1.125	0.664539933
1.125833333	0.664556563
1.126666667	0.6645732
1.1275	0.664590955
1.128333333	0.6646098
1.129166667	0.6646286
1.13	0.664648533
1.130833333	0.664669633
1.131666667	0.664689541
1.1325	0.6647095
1.133333333	0.6647295
1.134166667	0.6647494
1.135	0.664769351
1.135833333	0.6647882
1.136666667	0.664807
1.1375	0.664827
1.138333333	0.6648458
1.139166667	0.664864659
1.14	0.6648835
1.140833333	0.664901257
1.141666667	0.6649179
1.1425	0.6649345
1.143333333	0.664951146
1.144166667	0.664968848
1.145	0.6649866
1.145833333	0.6650043
1.146666667	0.6650221
1.1475	0.6650398
1.148333333	0.66505754
1.149166667	0.665075243
1.15	0.665093
1.150833333	0.6651107
1.151666667	0.665128469
1.1525	0.6651462
1.153333333	0.665163934
1.154166667	0.665180564
1.155	0.665197134
1.155833333	0.665213764
1.156666667	0.6652315
1.1575	0.665248156
1.158333333	0.6652648
1.159166667	0.6652814
1.16	0.665298
1.160833333	0.665313542
1.161666667	0.665329039
1.1625	0.665343463
1.163333333	0.6653579
1.164166667	0.665372252
1.165	0.6653867
1.165833333	0.6654011
1.166666667	0.665415466
1.1675	0.6654288
1.168333333	0.6654421
1.169166667	0.665454268
1.17	0.6654665
1.170833333	0.665478647
1.171666667	0.665490866
1.1725	0.665503
1.173333333	0.665515244
1.174166667	0.66552633
1.175	0.6655374
1.175833333	0.6655485
1.176666667	0.6655596
1.1775	0.6655707
1.178333333	0.665581763
1.179166667	0.665592849
1.18	0.6656039
1.180833333	0.6656139
1.181666667	0.665625
1.1825	0.665636063
1.183333333	0.665647149
1.184166667	0.6656571
1.185	0.6656682
1.185833333	0.665678144
1.186666667	0.665688157
1.1875	0.6656981
1.188333333	0.665708065
1.189166667	0.665719151
1.19	0.665730238
1.190833333	0.6657413
1.191666667	0.6657513
1.1925	0.6657613
1.193333333	0.665771246
1.194166667	0.6657812
1.195	0.6657901
1.195833333	0.6658001
1.196666667	0.665810049
1.1975	0.665821135
1.198333333	0.6658322
1.199166667	0.6658422
1.2	0.6658521
1.200833333	0.665862143
1.201666667	0.6658721
1.2025	0.6658821
1.203333333	0.665892065
1.204166667	0.665900946
1.205	0.665909767
1.205833333	0.665918648
1.206666667	0.6659275
1.2075	0.6659353
1.208333333	0.665944159
1.209166667	0.66595304
1.21	0.6659608
1.210833333	0.6659674
1.211666667	0.6659741
1.2125	0.6659796
1.213333333	0.66598624
1.214166667	0.6659929
1.215	0.665999532
1.215833333	0.66600734
1.216666667	0.666016161
1.2175	0.666025043
1.218333333	0.6660328
1.219166667	0.66604054
1.22	0.666048348
1.220833333	0.666057169
1.221666667	0.666066051
1.2225	0.666076
1.223333333	0.6660849
1.224166667	0.666093767
1.225	0.6661015
1.225833333	0.666109264
1.226666667	0.666117
1.2275	0.6661248
1.228333333	0.666132569
1.229166667	0.6661392
1.23	0.666145861
1.230833333	0.6661525
1.231666667	0.666159153
1.2325	0.666165769
1.233333333	0.666172445
1.234166667	0.6661791
1.235	0.666186869
1.235833333	0.6661946
1.236666667	0.666201234
1.2375	0.666209042
1.238333333	0.666217864
1.239166667	0.666226745
1.24	0.6662323
1.240833333	0.6662367
1.241666667	0.666242242
1.2425	0.6662467
1.243333333	0.6662489
1.244166667	0.6662511
1.245	0.6662533
1.245833333	0.666254461
1.246666667	0.6662556
1.2475	0.666256666
1.248333333	0.6662533
1.249166667	0.66625005
1.25	0.666242242
1.250833333	0.6662323
1.251666667	0.6662168
1.2525	0.6661957
1.253333333	0.666172445
1.254166667	0.666146934
1.255	0.66609484
1.255833333	0.6660217
1.256666667	0.66594857
1.2575	0.6658655
1.258333333	0.6657402
1.259166667	0.6656006
1.26	0.6654565
1.260833333	0.665286958
1.261666667	0.6651174
1.2625	0.6649334
1.263333333	0.664745
1.264166667	0.6645466
1.265	0.664346
1.265833333	0.6641443
1.266666667	0.6639426
1.2675	0.6637409
1.268333333	0.6635381
1.269166667	0.663334131
1.27	0.6631302
1.270833333	0.6629252
1.271666667	0.6627191
1.2725	0.6625118
1.273333333	0.662303448
1.274166667	0.66209507
1.275	0.6618878
1.275833333	0.6616795
1.276666667	0.6614711
1.2775	0.6612617
1.278333333	0.6610522
1.279166667	0.6608427
1.28	0.6606322
1.280833333	0.6604216
1.281666667	0.6602099
1.2825	0.6599971
1.283333333	0.65978545
1.284166667	0.659572661
1.285	0.6593599
1.285833333	0.6591471
1.286666667	0.6589343
1.2875	0.6587215
1.288333333	0.6585087
1.289166667	0.6582959
1.29	0.658082
1.290833333	0.657868147
1.291666667	0.6576542
1.2925	0.657440364
1.293333333	0.6572253
1.294166667	0.6570103
1.295	0.6567953
1.295833333	0.6565803
1.296666667	0.6563642
1.2975	0.6561481
1.298333333	0.65593195
1.299166667	0.65571475
1.3	0.655497551
1.300833333	0.6552803
1.301666667	0.6550631
1.3025	0.654844761
1.303333333	0.6546264
1.304166667	0.6544081
1.305	0.654190838
1.305833333	0.653973639
1.306666667	0.653758645
1.3075	0.653543651
1.308333333	0.653328657
1.309166667	0.6531136
1.31	0.652897537
1.310833333	0.6526814
1.311666667	0.6524664
1.3125	0.652251363
1.313333333	0.652036369
1.314166667	0.6518214
1.315	0.6516064
1.315833333	0.65139246
1.316666667	0.651177466
1.3175	0.6509625
1.318333333	0.650746346
1.319166667	0.6505302
1.32	0.6503152
1.320833333	0.650100231
1.321666667	0.649885237
1.3225	0.6496702
1.323333333	0.6494563
1.324166667	0.649243534
1.325	0.649030745
1.325833333	0.648820162
1.326666667	0.6486096
1.3275	0.6484001
1.328333333	0.64819175
1.329166667	0.647983432
1.33	0.647779465
1.330833333	0.6475789
1.331666667	0.6473861
1.3325	0.647212
1.333333333	0.647048056
1.334166667	0.646888435
1.335	0.6467654
1.335833333	0.646671236
1.336666667	0.646650136
1.3375	0.646638
1.338333333	0.646628
1.339166667	0.646618
1.34	0.64661026
1.340833333	0.6466036
1.341666667	0.6465981
1.3425	0.646594763
1.343333333	0.64659363
1.344166667	0.64659363
1.345	0.64659363
1.345833333	0.64659363
1.346666667	0.646594763
1.3475	0.646596968
1.348333333	0.6465992
1.349166667	0.6466036
1.35	0.6466091
1.350833333	0.6466158
1.351666667	0.6466225
1.3525	0.6466313
1.353333333	0.6466424
1.354166667	0.6466535
1.355	0.64666456
1.355833333	0.646675646
1.356666667	0.646686733
1.3575	0.646698952
1.358333333	0.6467111
1.359166667	0.6467244
1.36	0.6467388
1.360833333	0.646755457
1.361666667	0.6467721
1.3625	0.6467898
1.363333333	0.6468086
1.364166667	0.646827459
1.365	0.646846354
1.365833333	0.646866262
1.366666667	0.646887362
1.3675	0.6469095
1.368333333	0.646931648
1.369166667	0.646957159
1.37	0.646981537
1.370833333	0.6470103
1.371666667	0.647040248
1.3725	0.6470757
1.373333333	0.6471167
1.374166667	0.64716
1.375	0.6472054
1.375833333	0.647278547
1.376666667	0.6473728
1.3775	0.647466958
1.378333333	0.647571146
1.379166667	0.6477174
1.38	0.647879243
1.380833333	0.6480455
1.381666667	0.6482372
1.3825	0.648430049
1.383333333	0.6486373
1.384166667	0.648849
1.385	0.6490706
1.385833333	0.6492945
1.386666667	0.6495195
1.3875	0.649744451
1.388333333	0.649969459
1.389166667	0.650195539
1.39	0.650422752
1.390833333	0.6506499
1.391666667	0.650878251
1.3925	0.651107669
1.393333333	0.65133816
1.394166667	0.6515698
1.395	0.6518014
1.395833333	0.6520331
1.396666667	0.6522647
1.3975	0.6524952
1.398333333	0.652725756
1.399166667	0.6529552
1.4	0.653184533
1.400833333	0.6534151
1.401666667	0.6536445
1.4025	0.653875
1.403333333	0.6541066
1.404166667	0.6543394
1.405	0.6545721
1.405833333	0.6548049
1.406666667	0.6550376
1.4075	0.655270338
1.408333333	0.6555031
1.409166667	0.6557358
1.41	0.655968547
1.410833333	0.6562024
1.411666667	0.656436265
1.4125	0.6566701
1.413333333	0.65690285
1.414166667	0.6571367
1.415	0.6573705
1.415833333	0.657604337
1.416666667	0.6578382
1.4175	0.6580732
1.418333333	0.6583081
1.419166667	0.65854305
1.42	0.658778
1.420833333	0.659013
1.421666667	0.659247935
1.4225	0.659483969
1.423333333	0.659720063
1.424166667	0.6599561
1.425	0.6601922
1.425833333	0.660427153
1.426666667	0.6606621
1.4275	0.6608948
1.428333333	0.661127567
1.429166667	0.6613603
1.43	0.661593
1.430833333	0.6618258
1.431666667	0.662058532
1.4325	0.662290156
1.433333333	0.662520647
1.434166667	0.6627512
1.435	0.6629817
1.435833333	0.6632133
1.436666667	0.663443863
1.4375	0.663674355
1.438333333	0.6639049
1.439166667	0.664135456
1.44	0.664365947
1.440833333	0.664595366
1.441666667	0.6648248
1.4425	0.6650542
1.443333333	0.6652836
1.444166667	0.6655119
1.445	0.665738
1.445833333	0.665964067
1.446666667	0.666187942
1.4475	0.6664118
1.448333333	0.66663456
1.449166667	0.6668562
1.45	0.667076766
1.450833333	0.6672929
1.451666667	0.6675046
1.4525	0.6677085
1.453333333	0.667892456
1.454166667	0.6680665
1.455	0.668234944
1.455833333	0.668366849
1.456666667	0.6684699
1.4575	0.6684987
1.458333333	0.668518662
1.459166667	0.668536365
1.46	0.668553
1.460833333	0.6685674
1.461666667	0.6685807
1.4625	0.66859293
1.463333333	0.6686029
1.464166667	0.66860956
1.465	0.668614
1.465833333	0.6686184
1.466666667	0.668622851
1.4675	0.6686261
1.468333333	0.6686284
1.469166667	0.6686306
1.47	0.6686306
1.470833333	0.668629467
1.471666667	0.668627262
1.4725	0.6686261
1.473333333	0.668622851
1.474166667	0.6686173
1.475	0.668611765
1.475833333	0.6686062
1.476666667	0.6686007
1.4775	0.668595135
1.478333333	0.668590665
1.479166667	0.668586254
1.48	0.6685807
1.480833333	0.6685741
1.481666667	0.6685674
1.4825	0.668560743
1.483333333	0.668553
1.484166667	0.668545246
1.485	0.6685375
1.485833333	0.668529749
1.486666667	0.668522
1.4875	0.6685142
1.488333333	0.6685054
1.489166667	0.6684965
1.49	0.6684876
1.490833333	0.66847986
1.491666667	0.6684721
1.4925	0.668465436
1.493333333	0.6684588
1.494166667	0.668452144
1.495	0.6684455
1.495833333	0.668438852
1.496666667	0.6684322
1.4975	0.66842556
1.498333333	0.6684189
1.499166667	0.668413341
1.5	0.6684078
1.500833333	0.668402255
1.501666667	0.6683967
1.5025	0.668391168
1.503333333	0.668386757
1.504166667	0.668382347
1.505	0.6683779
1.505833333	0.668373466
1.506666667	0.668369055
1.5075	0.6683646
1.508333333	0.6683602
1.509166667	0.6683557
1.51	0.6683513
1.510833333	0.6683469
1.511666667	0.6683424
1.5125	0.668339133
1.513333333	0.668336868
1.514166667	0.668334663
1.515	0.668332458
1.515833333	0.668330252
1.516666667	0.6683291
1.5175	0.6683291
1.518333333	0.668330252
1.519166667	0.6683313
1.52	0.6683336
1.520833333	0.6683358
1.521666667	0.668338
1.5225	0.668341339
1.523333333	0.668345749
1.524166667	0.6683502
1.525	0.6683535
1.525833333	0.668359041
1.526666667	0.6683646
1.5275	0.6683701
1.528333333	0.6683757
1.529166667	0.6683812
1.53	0.668386757
1.530833333	0.668393433
1.531666667	0.668400049
1.5325	0.6684067
1.533333333	0.668413341
1.534166667	0.668421149
1.535	0.66843
1.535833333	0.668438852
1.536666667	0.668447733
1.5375	0.6684566
1.538333333	0.668466568
1.539166667	0.6684765
1.54	0.6684854
1.540833333	0.668495357
1.541666667	0.6685054
1.5425	0.6685153
1.543333333	0.6685242
1.544166667	0.66853416
1.545	0.6685441
1.545833333	0.6685552
1.546666667	0.6685663
1.5475	0.6685774
1.548333333	0.668588459
1.549166667	0.668599546
1.55	0.668610632
1.550833333	0.6686217
1.551666667	0.6686328
1.5525	0.6686439
1.553333333	0.668655
1.554166667	0.668667138
1.555	0.6686805
1.555833333	0.6686938
1.556666667	0.66870594
1.5575	0.668719232
1.558333333	0.668731451
1.559166667	0.6687436
1.56	0.6687547
1.560833333	0.6687658
1.561666667	0.66877687
1.5625	0.668787956
1.563333333	0.668799043
1.564166667	0.668809
1.565	0.6688201
1.565833333	0.6688323
1.566666667	0.668844461
1.5675	0.6688567
1.568333333	0.66886884
1.569166667	0.668881059
1.57	0.6688933
1.570833333	0.668905437
1.571666667	0.6689187
1.5725	0.668933153
1.573333333	0.6689476
1.574166667	0.6689631
1.575	0.6689786
1.575833333	0.6689941
1.576666667	0.6690085
1.5775	0.6690229
1.578333333	0.6690362
1.579166667	0.6690495
1.58	0.6690628
1.580833333	0.6690772
1.581666667	0.669091642
1.5825	0.669106
1.583333333	0.669119358
1.584166667	0.66913265
1.585	0.669145942
1.585833333	0.669159234
1.586666667	0.6691725
1.5875	0.6691858
1.588333333	0.6691991
1.589166667	0.6692124
1.59	0.669225752
1.590833333	0.669239044
1.591666667	0.669252336
1.5925	0.6692656
1.593333333	0.669277847
1.594166667	0.6692889
1.595	0.66929996
1.595833333	0.66931
1.596666667	0.66932106
1.5975	0.669332147
1.598333333	0.6693421
1.599166667	0.669351
1.6	0.6693598
1.600833333	0.6693687
1.601666667	0.669376433
1.6025	0.669384241
1.603333333	0.669392
1.604166667	0.669399738
1.605	0.6694075
1.605833333	0.669415236
1.606666667	0.6694219
1.6075	0.6694285
1.608333333	0.6694341
1.609166667	0.6694396
1.61	0.669445157
1.610833333	0.6694507
1.611666667	0.669456244
1.6125	0.6694618
1.613333333	0.6694662
1.614166667	0.669470668
1.615	0.6694751
1.615833333	0.669479549
1.616666667	0.66948396
1.6175	0.6694873
1.618333333	0.669490635
1.619166667	0.6694939
1.62	0.6694962
1.620833333	0.6694984
1.621666667	0.6695006
1.6225	0.6695028
1.623333333	0.6695039
1.624166667	0.6695039
1.625	0.6695039
1.625833333	0.6695028
1.626666667	0.6695017
1.6275	0.6695006
1.628333333	0.669499457
1.629166667	0.6694984
1.63	0.669497252
1.630833333	0.6694962
1.631666667	0.669495046
1.6325	0.6694939
1.633333333	0.6694917
1.634166667	0.6694884
1.635	0.6694851
1.635833333	0.669481754
1.636666667	0.6694773
1.6375	0.669471741
1.638333333	0.66946733
1.639166667	0.6694618
1.64	0.669456244
1.640833333	0.6694507
1.641666667	0.669445157
1.6425	0.6694396
1.643333333	0.6694341
1.644166667	0.669427454
1.645	0.6694208
1.645833333	0.669414163
1.646666667	0.669406354
1.6475	0.6693986
1.648333333	0.669390857
1.649166667	0.6693831
1.65	0.66937536
1.650833333	0.6693687
1.651666667	0.669360936
1.6525	0.669352055
1.653333333	0.669343233
1.654166667	0.669334352
1.655	0.6693255
1.655833333	0.6693155
1.656666667	0.6693055
1.6575	0.669295549
1.658333333	0.6692856
1.659166667	0.6692745
1.66	0.6692634
1.660833333	0.6692534
1.661666667	0.669243455
1.6625	0.6692335
1.663333333	0.6692235
1.664166667	0.669213533
1.665	0.669202447
1.665833333	0.66919136
1.666666667	0.6691792
[truncated: 64,476 more rows]
