# Supplementary material for: Improvement of Peak Integration in Capillary Electrophoresis: Reference Data Set No. 1
Source: Electrophoresis. 2026 Mar 11;47(4):276–94. doi: 10.1002/elps.70077 (PMC13084974; doi:10.1002/elps.70077)
Supplement: Supplementary file 2 — Supporting File 2: elps70077‐sup‐0002‐RawElectropherograms.zip. [file ELPS-47--s002.zip › Raw Electropherograms/com4-type1-sam1-R.csv]

2.6785	-0.007078118
2.681	-0.006909767
2.6835	-0.007549805
2.686	-0.007979439
2.6885	-0.008683132
2.691	-0.00945179
2.6935	-0.009045369
2.6959	-0.009086782
2.6984	-0.009263586
2.7009	-0.009371723
2.7034	-0.009904217
2.7059	-0.009733348
2.7084	-0.009334243
2.7109	-0.009097314
2.7134	-0.009827394
2.7159	-0.010304585
2.7184	-0.009435522
2.7208	-0.009895595
2.7233	-0.00983646
2.7258	-0.009953589
2.7283	-0.010872923
2.7308	-0.010161702
2.7333	-0.009894883
2.7358	-0.00925743
2.7383	-0.009541733
2.7408	-0.010392013
2.7432	-0.00994611
2.7457	-0.009735626
2.7482	-0.009762535
2.7507	-0.010140549
2.7532	-0.010032003
2.7557	-0.010123309
2.7582	-0.009388522
2.7607	-0.010152538
2.7632	-0.009823043
2.7657	-0.009314546
2.7681	-0.009555953
2.7706	-0.009677374
2.7731	-0.009276466
2.7756	-0.009467176
2.7781	-0.009192398
2.7806	-0.008692079
2.7831	-0.009699238
2.7856	-0.009520385
2.7881	-0.008780494
2.7905	-0.008987253
2.793	-0.00886183
2.7955	-0.009536474
2.798	-0.00979335
2.8005	-0.009095716
2.803	-0.0093881
2.8055	-0.009365313
2.808	-0.009046035
2.8105	-0.009441556
2.813	-0.009206569
2.8154	-0.009617848
2.8179	-0.00933916
2.8204	-0.009472935
2.8229	-0.009200903
2.8254	-0.009343491
2.8279	-0.009562239
2.8304	-0.009723265
2.8329	-0.010101731
2.8354	-0.010012996
2.8378	-0.009646026
2.8403	-0.010394007
2.8428	-0.009643282
2.8453	-0.009527265
2.8478	-0.009873536
2.8503	-0.009484851
2.8528	-0.009323243
2.8553	-0.009034076
2.8578	-0.009408952
2.8603	-0.009276466
2.8627	-0.009225759
2.8652	-0.009664923
2.8677	-0.009256852
2.8702	-0.009182569
2.8727	-0.008367851
2.8752	-0.008793756
2.8777	-0.008862623
2.8802	-0.009618499
2.8827	-0.00929336
2.8851	-0.009564833
2.8876	-0.009822261
2.8901	-0.009082224
2.8926	-0.010117545
2.8951	-0.009840083
2.8976	-0.009950858
2.9001	-0.010247477
2.9026	-0.011123013
2.9051	-0.011162193
2.9076	-0.010837817
2.91	-0.011222263
2.9125	-0.01004936
2.915	-0.010092898
2.9175	-0.010274885
2.92	-0.011043923
2.9225	-0.010697038
2.925	-0.011256194
2.9275	-0.010879565
2.93	-0.010293394
2.9324	-0.009848369
2.9349	-0.010813901
2.9374	-0.011072505
2.9399	-0.010990094
2.9424	-0.010245307
2.9449	-0.00989081
2.9474	-0.01047044
2.9499	-0.009351494
2.9524	-0.010437922
2.9549	-0.011085452
2.9573	-0.011152254
2.9598	-0.010550182
2.9623	-0.009773565
2.9648	-0.010689996
2.9673	-0.01018019
2.9698	-0.010179085
2.9723	-0.011207702
2.9748	-0.009895081
2.9773	-0.010584204
2.9797	-0.011356627
2.9822	-0.010322424
2.9847	-0.010365515
2.9872	-0.010170911
2.9897	-0.00991265
2.9922	-0.009645028
2.9947	-0.010803699
2.9972	-0.009762592
2.9997	-0.010091013
3.0022	-0.009388557
3.0046	-0.010353784
3.0071	-0.010065679
3.0096	-0.009306088
3.0121	-0.010199086
3.0146	-0.010489834
3.0171	-0.010032196
3.0196	-0.011047896
3.0221	-0.010249313
3.0246	-0.010644421
3.027	-0.010525967
3.0295	-0.010909007
3.032	-0.010955329
3.0345	-0.010945361
3.037	-0.010412408
3.0395	-0.010328113
3.042	-0.009465767
3.0445	-0.009725797
3.047	-0.010236905
3.0495	-0.010193134
3.0519	-0.009361264
3.0544	-0.009832904
3.0569	-0.010331372
3.0594	-0.010549212
3.0619	-0.009984221
3.0644	-0.010726853
3.0669	-0.009980535
3.0694	-0.010051926
3.0719	-0.010241074
3.0743	-0.010053202
3.0768	-0.00998065
3.0793	-0.010449637
3.0818	-0.009418383
3.0843	-0.010071497
3.0868	-0.010759355
3.0893	-0.010469228
3.0918	-0.010386442
3.0943	-0.009802476
3.0968	-0.009558983
3.0992	-0.010011665
3.1017	-0.009751107
3.1042	-0.009983335
3.1067	-0.00941871
3.1092	-0.009875138
3.1117	-0.00928015
3.1142	-0.009784748
3.1167	-0.009591699
3.1192	-0.008664896
3.1216	-0.009149774
3.1241	-0.009255185
3.1266	-0.008995095
3.1291	-0.009751209
3.1316	-0.008866985
3.1341	-0.009442793
3.1366	-0.009549483
3.1391	-0.009076495
3.1416	-0.008902283
3.1441	-0.009572035
3.1465	-0.009274083
3.149	-0.009105991
3.1515	-0.009352241
3.154	-0.008828275
3.1565	-0.00905447
3.159	-0.008405962
3.1615	-0.009768412
3.164	-0.008883907
3.1665	-0.008932017
3.1689	-0.009122485
3.1714	-0.009132876
3.1739	-0.009340026
3.1764	-0.008949177
3.1789	-0.008790282
3.1814	-0.009210725
3.1839	-0.009055324
3.1864	-0.008651723
3.1889	-0.009751277
3.1914	-0.008895016
3.1938	-0.008968052
3.1963	-0.009532016
3.1988	-0.00952298
3.2013	-0.008723029
3.2038	-0.008805227
3.2063	-0.008818848
3.2088	-0.009305187
3.2113	-0.009327843
3.2138	-0.009782668
3.2162	-0.009658541
3.2187	-0.009343267
3.2212	-0.009624962
3.2237	-0.010612489
3.2262	-0.009737783
3.2287	-0.009882283
3.2312	-0.009769894
3.2337	-0.009271954
3.2362	-0.00983941
3.2386	-0.009331998
3.2411	-0.01042043
3.2436	-0.010016012
3.2461	-0.009946396
3.2486	-0.010181428
3.2511	-0.009827016
3.2536	-0.009460328
3.2561	-0.009527392
3.2586	-0.009079657
3.2611	-0.00829793
3.2635	-0.009433855
3.266	-0.008764996
3.2685	-0.008406442
3.271	-0.008746103
3.2735	-0.008364699
3.276	-0.008092561
3.2785	-0.007906455
3.281	-0.00816046
3.2835	-0.007420748
3.2859	-0.008304454
3.2884	-0.006149473
3.2909	-0.005908341
3.2934	-0.005718719
3.2959	-0.005376687
3.2984	-0.00565416
3.3009	-0.005319846
3.3034	-0.005399789
3.3059	-0.005240593
3.3084	-0.006008311
3.3108	-0.005812093
3.3133	-0.006168951
3.3158	-0.005729058
3.3183	-0.006047579
3.3208	-0.006081146
3.3233	-0.005305076
3.3258	-0.006005764
3.3283	-0.005642777
3.3308	-0.005940877
3.3332	-0.005270302
3.3357	-0.006504086
3.3382	-0.005842615
3.3407	-0.00552251
3.3432	-0.006759886
3.3457	-0.005460919
3.3482	-0.005974206
3.3507	-0.005802362
3.3532	-0.005843231
3.3557	-0.005163248
3.3581	-0.005434166
3.3606	-0.005213018
3.3631	-0.006211288
3.3656	-0.006093691
3.3681	-0.006007582
3.3706	-0.006511632
3.3731	-0.006553025
3.3756	-0.006505826
3.3781	-0.006010559
3.3805	-0.006233999
3.383	-0.007059972
3.3855	-0.006741793
3.388	-0.006902325
3.3905	-0.006927188
3.393	-0.00677997
3.3955	-0.007166612
3.398	-0.006689867
3.4005	-0.006818561
3.403	-0.006356999
3.4054	-0.006687097
3.4079	-0.00628936
3.4104	-0.007028652
3.4129	-0.006849904
3.4154	-0.006301324
3.4179	-0.006810287
3.4204	-0.006284555
3.4229	-0.006898401
3.4254	-0.00655045
3.4278	-0.006942512
3.4303	-0.006631777
3.4328	-0.007436731
3.4353	-0.007499075
3.4378	-0.007561231
3.4403	-0.008005475
3.4428	-0.007887789
3.4453	-0.007137944
3.4478	-0.007904787
3.4503	-0.008206822
3.4527	-0.008637836
3.4552	-0.00804199
3.4577	-0.008645724
3.4602	-0.008874163
3.4627	-0.008504391
3.4652	-0.009315846
3.4677	-0.009122227
3.4702	-0.008721953
3.4727	-0.009307099
3.4751	-0.009043997
3.4776	-0.009096134
3.4801	-0.009418268
3.4826	-0.010335065
3.4851	-0.009131677
3.4876	-0.009881535
3.4901	-0.009477894
3.4926	-0.009363521
3.4951	-0.009728101
3.4976	-0.008944327
3.5	-0.009514336
3.5025	-0.009349359
3.505	-0.009415214
3.5075	-0.009513216
3.51	-0.008962949
3.5125	-0.009500448
3.515	-0.00946824
3.5175	-0.008576904
3.52	-0.009659973
3.5224	-0.009571616
3.5249	-0.009254252
3.5274	-0.009166374
3.5299	-0.008900434
3.5324	-0.009518517
3.5349	-0.009300704
3.5374	-0.008849752
3.5399	-0.009606648
3.5424	-0.009588346
3.5449	-0.009325456
3.5473	-0.009165482
3.5498	-0.008303238
3.5523	-0.008826854
3.5548	-0.008849975
3.5573	-0.007844613
3.5598	-0.00840115
3.5623	-0.007968202
3.5648	-0.008061749
3.5673	-0.008693293
3.5697	-0.007865421
3.5722	-0.007726101
3.5747	-0.008355864
3.5772	-0.007681251
3.5797	-0.007468842
3.5822	-0.007699539
3.5847	-0.007631376
3.5872	-0.007488021
3.5897	-0.007640319
3.5922	-0.007467022
3.5946	-0.006741991
3.5971	-0.007684714
3.5996	-0.006203176
3.6021	-0.00754558
3.6046	-0.005387595
3.6071	-0.005577147
3.6096	-0.006285585
3.6121	-0.006128135
3.6146	-0.005989262
3.617	-0.00473296
3.6195	-0.004691653
3.622	-0.004212395
3.6245	-0.003791943
3.627	-0.003139731
3.6295	-0.003097663
3.632	-0.002356937
3.6345	-0.002358889
3.637	-0.001594914
3.6395	-0.001452087
3.6419	0
3.6444	-0.000241476
3.6469	0
3.6494	0.000638962
3.6519	0.001534326
3.6544	0.001920952
3.6569	0.002294771
3.6594	0.003623168
3.6619	0.004177099
3.6643	0.00584958
3.6668	0.006882141
3.6693	0.006297472
3.6718	0.007041337
3.6743	0.008048395
3.6768	0.009433531
3.6793	0.009544421
3.6818	0.010670961
3.6843	0.010975828
3.6868	0.010014048
3.6892	0.012023184
3.6917	0.013186115
3.6942	0.013752112
3.6967	0.014004185
3.6992	0.015222961
3.7017	0.016512625
3.7042	0.017558632
3.7067	0.018040644
3.7092	0.018791314
3.7116	0.019278089
3.7141	0.020362556
3.7166	0.020444036
3.7191	0.021313069
3.7216	0.021993259
3.7241	0.022132633
3.7266	0.021828437
3.7291	0.021333508
3.7316	0.021390643
3.7341	0.020881634
3.7365	0.02071508
3.739	0.020077098
3.7415	0.019647429
3.744	0.019919362
3.7465	0.019024996
3.749	0.018532816
3.7515	0.018542686
3.754	0.017235694
3.7565	0.016470194
3.7589	0.016055245
3.7614	0.015880693
3.7639	0.015090839
3.7664	0.014570733
3.7689	0.0136262
3.7714	0.014151854
3.7739	0.013126772
3.7764	0.012069524
3.7789	0.011566929
3.7814	0.010827459
3.7838	0.010506832
3.7863	0.009238529
3.7888	0.009031137
3.7913	0.008585216
3.7938	0.007012334
3.7963	0.006908136
3.7988	0.006294528
3.8013	0.006247789
3.8038	0.004688249
3.8062	0.004086188
3.8087	0.003052485
3.8112	0.001809144
3.8137	0.001195636
3.8162	0.000078202
3.8187	-0.00035183
3.8212	-0.001552301
3.8237	-0.002168959
3.8262	-0.002084988
3.8286	-0.003385729
3.8311	-0.003930293
3.8336	-0.004943274
3.8361	-0.005135105
3.8386	-0.00521359
3.8411	-0.006446119
3.8436	-0.006326185
3.8461	-0.007648921
3.8486	-0.008260084
3.8511	-0.008560463
3.8535	-0.008317268
3.856	-0.009163645
3.8585	-0.009425729
3.861	-0.00998688
3.8635	-0.010041938
3.866	-0.010370318
3.8685	-0.010966259
3.871	-0.011282997
3.8735	-0.011258054
3.8759	-0.011340124
3.8784	-0.011242531
3.8809	-0.011630529
3.8834	-0.011448983
3.8859	-0.011700801
3.8884	-0.012173745
3.8909	-0.013029058
3.8934	-0.013099878
3.8959	-0.012608013
3.8984	-0.01254271
3.9008	-0.013163171
3.9033	-0.012330956
3.9058	-0.012882804
3.9083	-0.012353403
3.9108	-0.013251465
3.9133	-0.013169009
3.9158	-0.013687246
3.9183	-0.012914784
3.9208	-0.013397134
3.9232	-0.012977475
3.9257	-0.012451977
3.9282	-0.013020026
3.9307	-0.012603305
3.9332	-0.012825225
3.9357	-0.012634358
3.9382	-0.012900015
3.9407	-0.013263398
3.9432	-0.012584665
3.9457	-0.012863254
3.9481	-0.012231236
3.9506	-0.012381498
3.9531	-0.012235531
3.9556	-0.012709366
3.9581	-0.011961653
3.9606	-0.012246316
3.9631	-0.011730168
3.9656	-0.012485247
3.9681	-0.011869282
3.9705	-0.011349805
3.973	-0.011656809
3.9755	-0.011990252
3.978	-0.011378212
3.9805	-0.010910387
3.983	-0.011276046
3.9855	-0.010907816
3.988	-0.011111969
3.9905	-0.011484145
3.993	-0.010645661
3.9954	-0.010749462
3.9979	-0.010788566
4.0004	-0.010926953
4.0029	-0.011113447
4.0054	-0.010909429
4.0079	-0.01120426
4.0104	-0.010510897
4.0129	-0.011717254
4.0154	-0.01126712
4.0178	-0.011318252
4.0203	-0.012056685
4.0228	-0.011207244
4.0253	-0.011291838
4.0278	-0.010791887
4.0303	-0.010672646
4.0328	-0.010475459
4.0353	-0.009394012
4.0378	-0.009405832
4.0403	-0.008998686
4.0427	-0.008367296
4.0452	-0.006122013
4.0477	-0.004847811
4.0502	-0.002859092
4.0527	-0.000808922
4.0552	0.003278292
4.0577	0.00796679
4.0602	0.013279079
4.0627	0.020592866
4.0651	0.027798897
4.0676	0.037271034
4.0701	0.046826161
4.0726	0.056698918
4.0751	0.069262482
4.0776	0.079882972
4.0801	0.092308171
4.0826	0.103454351
4.0851	0.113742568
4.0876	0.122568637
4.09	0.130897447
4.0925	0.135714263
4.095	0.138152778
4.0975	0.140269145
4.1	0.137259424
4.1025	0.132611737
4.105	0.124732643
4.1075	0.114405982
4.11	0.103622578
4.1124	0.090808302
4.1149	0.078064002
4.1174	0.064591981
4.1199	0.053100988
4.1224	0.041087702
4.1249	0.031699434
4.1274	0.022897981
4.1299	0.014677058
4.1324	0.00926003
4.1349	0.004032475
4.1373	0.000729552
4.1398	-0.003010785
4.1423	-0.004648603
4.1448	-0.006350292
4.1473	-0.007573658
4.1498	-0.008498586
4.1523	-0.009774311
4.1548	-0.009277062
4.1573	-0.009452699
4.1597	-0.00954699
4.1622	-0.010530028
4.1647	-0.010379594
4.1672	-0.010815082
4.1697	-0.010723866
4.1722	-0.010706807
4.1747	-0.011414341
4.1772	-0.010948858
4.1797	-0.010348135
4.1822	-0.011004152
4.1846	-0.01117858
4.1871	-0.011374528
4.1896	-0.012095349
4.1921	-0.012779916
4.1946	-0.011854024
4.1971	-0.012518993
4.1996	-0.012160353
4.2021	-0.012418539
4.2046	-0.012164842
4.207	-0.01260674
4.2095	-0.012083513
4.212	-0.011297753
4.2145	-0.012448112
4.217	-0.012377404
4.2195	-0.011311995
4.222	-0.012042137
4.2245	-0.012318225
4.227	-0.012699461
4.2295	-0.01182744
4.2319	-0.011643159
4.2344	-0.012365364
4.2369	-0.011558396
4.2394	-0.012065586
4.2419	-0.011735293
4.2444	-0.011611709
4.2469	-0.011800308
4.2494	-0.01146003
4.2519	-0.011892812
4.2543	-0.011380581
4.2568	-0.012236673
4.2593	-0.011703372
4.2618	-0.011345256
4.2643	-0.011052351
4.2668	-0.010875791
4.2693	-0.011446544
4.2718	-0.010566344
4.2743	-0.011793639
4.2768	-0.011155371
4.2792	-0.011009173
4.2817	-0.01071907
4.2842	-0.01031737
4.2867	-0.009219726
4.2892	-0.010025316
4.2917	-0.010286908
4.2942	-0.009444922
4.2967	-0.009418383
4.2992	-0.009282629
4.3016	-0.00906441
4.3041	-0.009609452
4.3066	-0.009599352
4.3091	-0.008860288
4.3116	-0.009421926
4.3141	-0.009041577
4.3166	-0.009451361
4.3191	-0.009267315
4.3216	-0.008714423
4.3241	-0.008588195
4.3265	-0.008211949
4.329	-0.009105383
4.3315	-0.007888596
4.334	-0.008036707
4.3365	-0.009604104
4.339	-0.006844527
4.3415	-0.007594591
4.344	-0.007997691
4.3465	-0.009356366
4.3489	-0.009572063
4.3514	-0.008675181
4.3539	-0.010293175
4.3564	-0.009384483
4.3589	-0.00899106
4.3614	-0.010317059
4.3639	-0.009859787
4.3664	-0.009965049
4.3689	-0.010892355
4.3714	-0.009814752
4.3738	-0.010759358
4.3763	-0.010266707
4.3788	-0.009855159
4.3813	-0.008696582
4.3838	-0.010199809
4.3863	-0.010272131
4.3888	-0.010548196
4.3913	-0.010783375
4.3938	-0.011302363
4.3962	-0.010857412
4.3987	-0.011432197
4.4012	-0.011670962
4.4037	-0.010934789
4.4062	-0.01187089
4.4087	-0.011234873
4.4112	-0.010665677
4.4137	-0.010589069
4.4162	-0.010626601
4.4186	-0.010847654
4.4211	-0.011129521
4.4236	-0.011104725
4.4261	-0.010354423
4.4286	-0.01032674
4.4311	-0.009811992
4.4336	-0.009483589
4.4361	-0.009333014
4.4386	-0.010152427
4.4411	-0.010113182
4.4435	-0.010305846
4.446	-0.010179404
4.4485	-0.009808928
4.451	-0.010886173
4.4535	-0.009121655
4.456	-0.008168013
4.4585	-0.009171087
4.461	-0.0096028
4.4635	-0.010836808
4.4659	-0.01054553
4.4684	-0.009727279
4.4709	-0.010025006
4.4734	-0.010323135
4.4759	-0.010749388
4.4784	-0.011365518
4.4809	-0.011196226
4.4834	-0.010897814
4.4859	-0.01040375
4.4884	-0.010793306
4.4908	-0.011249132
4.4933	-0.01151473
4.4958	-0.011086508
4.4983	-0.012028339
4.5008	-0.011212226
4.5033	-0.011685758
4.5058	-0.011136901
4.5083	-0.011763684
4.5108	-0.011615301
4.5132	-0.011258179
4.5157	-0.011251782
4.5182	-0.010944616
4.5207	-0.01140078
4.5232	-0.011327875
4.5257	-0.010945288
4.5282	-0.011579626
4.5307	-0.012512443
4.5332	-0.013213738
4.5357	-0.011307315
4.5381	-0.011504042
4.5406	-0.012319454
4.5431	-0.012237974
4.5456	-0.011857337
4.5481	-0.011755185
4.5506	-0.012731924
4.5531	-0.011580774
4.5556	-0.011986732
4.5581	-0.011283157
4.5605	-0.011710999
4.563	-0.012215916
4.5655	-0.01177222
4.568	-0.012486904
4.5705	-0.012049505
4.573	-0.011723999
4.5755	-0.012159983
4.578	-0.011957773
4.5805	-0.011592836
4.583	-0.012657254
4.5854	-0.01267645
4.5879	-0.012714026
4.5904	-0.012000487
4.5929	-0.013575395
4.5954	-0.012568951
4.5979	-0.013771467
4.6004	-0.012986993
4.6029	-0.012217131
4.6054	-0.013214931
4.6078	-0.012330244
4.6103	-0.013025277
4.6128	-0.011911561
4.6153	-0.011027561
4.6178	-0.012136441
4.6203	-0.012619811
4.6228	-0.010996427
4.6253	-0.003420645
4.6278	-0.005800623
4.6303	-0.009329277
4.6327	-0.01119972
4.6352	-0.012037988
4.6377	-0.012914472
4.6402	-0.0134858
4.6427	-0.012977277
4.6452	-0.009984221
4.6477	0.002499544
4.6502	0.003518585
4.6527	-0.005562935
4.6551	-0.01077628
4.6576	-0.012249562
4.6601	-0.013117962
4.6626	-0.013927937
4.6651	-0.014125647
4.6676	-0.013975822
4.6701	-0.013088699
4.6726	-0.011515824
4.6751	-0.012290041
4.6776	-0.01262848
4.68	-0.012745774
4.6825	-0.012602303
4.685	-0.011917365
4.6875	-0.011551175
4.69	-0.008022254
4.6925	0.003243191
4.695	0.049387358
4.6975	0.050670173
4.7	0.011961987
4.7024	-0.005898614
4.7049	-0.010333022
4.7074	-0.011271393
4.7099	-0.012159375
4.7124	-0.011084732
4.7149	-0.011706984
4.7174	-0.011651541
4.7199	-0.01110936
4.7224	-0.010706645
4.7249	-0.009541702
4.7273	-0.008041953
4.7298	-0.009451875
4.7323	-0.008770643
4.7348	-0.002316243
4.7373	0.020621937
4.7398	0.048784237
4.7423	0.008861297
4.7448	-0.003079368
4.7473	-0.005704348
4.7497	-0.00913207
4.7522	-0.011963655
4.7547	-0.009828808
4.7572	-0.006633744
4.7597	0.00267903
4.7622	0.034748208
4.7647	0.021582726
4.7672	-0.001362526
4.7697	-0.001681645
4.7722	0.010337831
4.7746	-0.001300849
4.7771	-0.007961361
4.7796	-0.007016219
4.7821	-0.007657523
4.7846	-0.007529777
4.7871	-0.008937252
4.7896	-0.009472935
4.7921	-0.010884329
4.7946	-0.00991416
4.797	-0.009860567
4.7995	-0.010071402
4.802	-0.009777454
4.8045	-0.009889485
4.807	-0.008702265
4.8095	-0.010230768
4.812	-0.009488439
4.8145	-0.009783858
4.817	-0.009903581
4.8195	-0.009342682
4.8219	-0.009636723
4.8244	-0.009167611
4.8269	-0.009445455
4.8294	-0.009582175
4.8319	-0.009618431
4.8344	-0.008902276
4.8369	-0.010260828
4.8394	-0.008822985
4.8419	-0.008260898
4.8443	-0.009332241
4.8468	-0.009032167
4.8493	-0.008717113
4.8518	-0.008299257
4.8543	-0.009242804
4.8568	-0.00890686
4.8593	-0.009383333
4.8618	-0.008706834
4.8643	-0.009825633
4.8668	-0.010121042
4.8692	-0.009659848
4.8717	-0.009722354
4.8742	-0.009382462
4.8767	-0.009355308
4.8792	-0.009563711
4.8817	-0.009955158
4.8842	-0.010278935
4.8867	-0.009516316
4.8892	-0.009745357
4.8916	-0.008724148
4.8941	-0.010404678
4.8966	-0.010545945
4.8991	-0.010026466
4.9016	-0.010392629
4.9041	-0.009764371
4.9066	-0.008705839
4.9091	-0.009054417
4.9116	-0.008965571
4.9141	-0.008406737
4.9165	-0.007155713
4.919	-0.005747043
4.9215	-0.002726629
4.924	0.00824776
4.9265	0.026379563
4.929	0.010616979
4.9315	-0.000564124
4.934	-0.004422589
4.9365	-0.005427998
4.9389	-0.004024255
4.9414	-0.003625949
4.9439	-0.005830072
4.9464	-0.005188288
4.9489	-0.003859713
4.9514	-0.002999501
4.9539	-0.001736707
4.9564	-0.002155701
4.9589	-0.000751341
4.9614	-0.000281292
4.9638	-0.000402497
4.9663	0.00305192
4.9688	-0.001241243
4.9713	-0.003666636
4.9738	-0.004551809
4.9763	-0.00417575
4.9788	-0.001880325
4.9813	0.002152893
4.9838	0.001921389
4.9862	-0.001825292
4.9887	-0.003354274
4.9912	-0.004403737
4.9937	-0.00349551
4.9962	-0.004966188
4.9987	-0.004993093
5.0012	-0.004827982
5.0037	-0.005440417
5.0062	-0.004276865
5.0086	-0.00520025
5.0111	-0.006921013
5.0136	-0.007393485
5.0161	-0.007608703
5.0186	-0.008405281
5.0211	-0.008338777
5.0236	-0.008857601
5.0261	-0.008467785
5.0286	-0.009193099
5.0311	-0.008396221
5.0335	-0.009080793
5.036	-0.009445159
5.0385	-0.008182541
5.041	-0.008843502
5.0435	-0.010098386
5.046	-0.009307565
5.0485	-0.003808511
5.051	-0.006169238
5.0535	-0.006920348
5.0559	-0.008086747
5.0584	-0.008766646
5.0609	-0.008880921
5.0634	-0.008631469
5.0659	-0.008680179
5.0684	-0.009381773
5.0709	-0.010289332
5.0734	-0.00947967
5.0759	-0.009761814
5.0784	-0.008933552
5.0808	-0.008913488
5.0833	-0.008704803
5.0858	-0.008115508
5.0883	-0.008690032
5.0908	-0.00912264
5.0933	-0.010053759
5.0958	-0.010188951
5.0983	-0.009000189
5.1008	-0.008205538
5.1032	-0.008821173
5.1057	-0.009194414
5.1082	-0.00770452
5.1107	-0.00774269
5.1132	-0.007733931
5.1157	-0.007757317
5.1182	-0.005838374
5.1207	-0.007440091
5.1232	-0.00841974
5.1257	-0.006685348
5.1281	-0.009303168
5.1306	-0.008618777
5.1331	-0.007060519
5.1356	-0.006584373
5.1381	-0.00996913
5.1406	-0.009853025
5.1431	-0.009525717
5.1456	-0.008015729
5.1481	-0.007624705
5.1505	-0.008157313
5.153	-0.008432399
5.1555	-0.007507541
5.158	-0.00591426
5.1605	-0.005199789
5.163	-0.006449746
5.1655	-0.006324121
5.168	-0.007194095
5.1705	-0.007400466
5.173	-0.00804126
5.1754	-0.007630843
5.1779	-0.006860033
5.1804	-0.004553017
5.1829	-0.005220939
5.1854	-0.003751942
5.1879	-0.003576078
5.1904	-0.004460763
5.1929	-0.005569202
5.1954	-0.006140463
5.1978	-0.006974565
5.2003	-0.006590094
5.2028	-0.005326925
5.2053	-0.005448699
5.2078	-0.006173993
5.2103	-0.00673577
5.2128	-0.006287245
5.2153	-0.005725319
5.2178	-0.007280916
5.2203	-0.006895553
5.2227	-0.006115553
5.2252	-0.005983305
5.2277	-0.006997926
5.2302	-0.007094541
5.2327	-0.007307823
5.2352	-0.008883696
5.2377	-0.008020182
5.2402	-0.008104716
5.2427	-0.008074868
5.2451	-0.009354277
5.2476	-0.009976189
5.2501	-0.009075603
5.2526	-0.00832514
5.2551	-0.008368168
5.2576	-0.007301218
5.2601	-0.007808453
5.2626	-0.007186888
5.2651	-0.006604783
5.2676	-0.00660958
5.27	-0.005491197
5.2725	-0.004314595
5.275	-0.00498211
5.2775	-0.004699218
5.28	-0.002187886
5.2825	-0.000339957
5.285	0.005571156
5.2875	0.012801675
5.29	0.022424255
5.2924	0.028908063
5.2949	0.033112556
5.2974	0.03312768
5.2999	0.029516464
5.3024	0.022905223
5.3049	0.014929207
5.3074	0.007556075
5.3099	0.0022683
5.3124	-0.002119629
5.3149	-0.004490022
5.3173	-0.005492575
5.3198	-0.006761814
5.3223	-0.00694279
5.3248	-0.00639264
5.3273	-0.007575536
5.3298	-0.008037479
5.3323	-0.007359484
5.3348	-0.006237526
5.3373	-0.005501554
5.3397	-0.001299483
5.3422	0.000957229
5.3447	0.005349612
5.3472	0.013042857
5.3497	0.020848254
5.3522	0.025655003
5.3547	0.029433506
5.3572	0.029334966
5.3597	0.021840202
5.3622	0.016091099
5.3646	0.013604729
5.3671	0.011443151
5.3696	0.009943774
5.3721	0.008490353
5.3746	0.004366714
5.3771	0.00283428
5.3796	0.003350074
5.3821	0.001765739
5.3846	0.003427392
5.387	0.006273872
5.3895	0.009020302
5.392	0.009878297
5.3945	0.005025236
5.397	0.005860077
5.3995	0.003724576
5.402	0.005380708
5.4045	0.005584001
5.407	0.004598184
5.4095	0.005439766
5.4119	0.004263421
5.4144	0.004170836
5.4169	0.003295147
5.4194	0.005443742
5.4219	0.004129494
5.4244	0.002091157
5.4269	0.00231604
5.4294	0.000379495
5.4319	-0.000794961
5.4343	-0.001468421
5.4368	-0.001608569
5.4393	-0.001927765
5.4418	-0.001273372
5.4443	-0.001057597
5.4468	-0.001085316
5.4493	-0.000596507
5.4518	-0.000337491
5.4543	0.001634188
5.4568	0.003636821
5.4592	0.00479763
5.4617	0.007947604
5.4642	0.010470919
5.4667	0.01653754
5.4692	0.024207728
5.4717	0.040077619
5.4742	0.078137085
5.4767	0.147714242
5.4792	0.252398878
5.4816	0.378069192
5.4841	0.469405025
5.4866	0.505918026
5.4891	0.5080567
5.4916	0.445630342
5.4941	0.309275508
5.4966	0.179740816
5.4991	0.097441651
5.5016	0.055288646
5.5041	0.035075255
5.5065	0.025223447
5.509	0.019706937
5.5115	0.017173121
5.514	0.015399463
5.5165	0.014690053
5.519	0.013879796
5.5215	0.012950408
5.524	0.008564466
5.5265	0.004572352
5.5289	0.003742006
5.5314	0.003873332
5.5339	0.003633664
5.5364	0.003130661
5.5389	0.002847116
5.5414	0.004748462
5.5439	0.004094339
5.5464	0.004260184
5.5489	0.004596144
5.5514	0.004896855
5.5538	0.005866661
5.5563	0.006627187
5.5588	0.007246771
5.5613	0.006122709
5.5638	0.007397698
5.5663	0.006870001
5.5688	0.007156793
5.5713	0.007416334
5.5738	0.008726806
5.5762	0.007553785
5.5787	0.005662427
5.5812	0.006020657
5.5837	0.004759131
5.5862	0.005384812
5.5887	0.004320262
5.5912	0.004311302
5.5937	0.004774564
5.5962	0.002482764
5.5986	0.00349902
5.6011	0.006099795
5.6036	0.008945542
5.6061	0.008152461
5.6086	0.006149473
5.6111	0.00533595
5.6136	0.004032403
5.6161	0.005413285
5.6186	0.004102031
5.6211	0.002157002
5.6235	0.002300953
5.626	0.00229796
5.6285	0.001766879
5.631	0.000866367
5.6335	0.001826528
5.636	0.002648262
5.6385	0.003552376
5.641	0.003857092
5.6435	0.003608492
5.6459	0.003327654
5.6484	0.004116921
5.6509	0.00361619
5.6534	0.003858067
5.6559	0.002335327
5.6584	0.000226274
5.6609	0.000415177
5.6634	0.001363325
5.6659	0.001462967
5.6684	0.003596584
5.6708	0.00768214
5.6733	0.010250433
5.6758	0.017016727
5.6783	0.038225207
5.6808	0.11255385
5.6833	0.181743756
5.6858	0.201368764
5.6883	0.194682464
5.6908	0.161881238
5.6932	0.119106844
5.6957	0.077842124
5.6982	0.043971162
5.7007	0.020982254
5.7032	0.009316115
5.7057	0.003172139
5.7082	0.000573983
5.7107	0.000536213
5.7132	-0.000304234
5.7157	-0.002123137
5.7181	-0.001871962
5.7206	-0.001129016
5.7231	-0.000861733
5.7256	-0.0006011
5.7281	-0.000635289
5.7306	0.001221229
5.7331	0.001494734
5.7356	0.002576299
5.7381	0.005311609
5.7405	0.005748822
5.743	0.007133044
5.7455	0.007998283
5.748	0.008334305
5.7505	0.00924186
5.753	0.010318051
5.7555	0.013777379
5.758	0.01321818
5.7605	0.011868702
5.763	0.01102093
5.7654	0.01036147
5.7679	0.009112488
5.7704	0.013005666
5.7729	0.023010187
5.7754	0.044772759
5.7779	0.076210365
5.7804	0.086030431
5.7829	0.089555465
5.7854	0.074815825
5.7878	0.0491012
5.7903	0.028472161
5.7928	0.016897064
5.7953	0.014198458
5.7978	0.011400263
5.8003	0.012012799
5.8028	0.009788418
5.8053	0.006582665
5.8078	0.004284122
5.8103	0.002124449
5.8127	-0.000114413
5.8152	-0.001135114
5.8177	-0.001852005
5.8202	-0.004126433
5.8227	-0.005157644
5.8252	-0.004446361
5.8277	-0.003730114
5.8302	-0.005475633
5.8327	-0.006162942
5.8351	-0.006816214
5.8376	-0.005755261
5.8401	-0.00547584
5.8426	-0.005381843
5.8451	-0.004052659
5.8476	-0.004707946
5.8501	-0.004694322
5.8526	-0.004321003
5.8551	-0.004229876
5.8576	-0.003667142
5.86	-0.002194632
5.8625	-0.001881103
5.865	-0.001444501
5.8675	-0.000111563
5.87	0.002531251
5.8725	0.004228292
5.875	0.006100114
5.8775	0.008821554
5.88	0.008744353
5.8824	0.008845408
5.8849	0.009036263
5.8874	0.009086782
5.8899	0.008476329
5.8924	0.008643525
5.8949	0.011349045
5.8974	0.007665441
5.8999	0.006889502
5.9024	0.007971019
5.9049	0.007696177
5.9073	0.005200742
5.9098	0.004220142
5.9123	0.004433532
5.9148	0.003896388
5.9173	0.003492506
5.9198	0.002090471
5.9223	0.001642229
5.9248	0.001146043
5.9273	0.001271399
5.9297	0.0009751
5.9322	-0.000449038
5.9347	-0.000910312
5.9372	-0.001056311
5.9397	-0.000679884
5.9422	-0.001558588
5.9447	-0.000948283
5.9472	-0.001709898
5.9497	-0.001616786
5.9522	-0.001289384
5.9546	-0.000677233
5.9571	-0.001520907
5.9596	-0.000949942
5.9621	0.000527194
5.9646	-0.000454006
5.9671	-0.000832707
5.9696	-0.001658478
5.9721	-0.002575849
5.9746	-0.003716155
5.977	-0.004508747
5.9795	-0.00453645
5.982	-0.004751924
5.9845	-0.004382039
5.987	-0.004124167
5.9895	-0.00446805
5.992	-0.004360192
5.9945	-0.004434516
5.997	-0.004528739
5.9995	-0.004501698
6.0019	-0.004386073
6.0044	-0.004359377
6.0069	-0.00440873
6.0094	-0.00485929
6.0119	-0.004205349
6.0144	-0.003592073
6.0169	-0.00307412
6.0194	-0.001759673
6.0219	-0.000772079
6.0243	-0.00076656
6.0268	0.000462466
6.0293	0.001202871
6.0318	0.000617279
6.0343	0.000116448
6.0368	0.000966517
6.0393	-0.000115724
6.0418	0.00027118
6.0443	-0.000661352
6.0468	-0.00170145
6.0492	-0.002714592
6.0517	-0.003995235
6.0542	-0.003818169
6.0567	-0.004044726
6.0592	-0.002698583
6.0617	-0.002521082
6.0642	-0.002751445
6.0667	-0.002072262
6.0692	-0.003000117
6.0716	-0.001521583
6.0741	-0.000039075
6.0766	0.001166727
6.0791	0.000940286
6.0816	-0.00027164
6.0841	-0.001130925
6.0866	-0.001130215
6.0891	-0.001906083
6.0916	-0.001556055
6.0941	-0.002458829
6.0965	-0.003076387
6.099	-0.003286376
6.1015	-0.003399201
6.104	-0.004159715
6.1065	-0.004643236
6.109	-0.004443452
6.1115	-0.004778541
6.114	-0.005962229
6.1165	-0.006209302
6.1189	-0.006552108
6.1214	-0.007699218
6.1239	-0.007545021
6.1264	-0.00869472
6.1289	-0.00926003
6.1314	-0.008996421
6.1339	-0.009495263
6.1364	-0.009722832
6.1389	-0.010272783
6.1414	-0.009287154
6.1438	-0.008823399
6.1463	-0.010583071
6.1488	-0.010306037
6.1513	-0.010471952
6.1538	-0.010556758
6.1563	-0.010382341
6.1588	-0.009696207
6.1613	-0.010386922
6.1638	-0.010076532
6.1662	-0.01112751
6.1687	-0.010260921
6.1712	-0.009693011
6.1737	-0.010269511
6.1762	-0.010701763
6.1787	-0.010603969
6.1812	-0.009328468
6.1837	-0.009688702
6.1862	-0.009873384
6.1886	-0.008991289
6.1911	-0.009329292
6.1936	-0.008872554
6.1961	-0.010107505
6.1986	-0.008847758
6.2011	-0.009131974
6.2036	-0.009410242
6.2061	-0.010586031
6.2086	-0.012195315
6.2111	-0.011920502
6.2135	-0.012366458
6.216	-0.012966133
6.2185	-0.012838754
6.221	-0.01244349
6.2235	-0.011903473
6.226	-0.010628426
6.2285	-0.010390409
6.231	-0.011500016
6.2335	-0.010791682
6.2359	-0.009645835
6.2384	-0.010379594
6.2409	-0.010254916
6.2434	-0.01007689
6.2459	-0.009587968
6.2484	-0.009727004
6.2509	-0.010009693
6.2534	-0.010947594
6.2559	-0.010335404
6.2584	-0.010448709
6.2608	-0.010014098
6.2633	-0.010299052
6.2658	-0.010885144
6.2683	-0.01111042
6.2708	-0.010561916
6.2733	-0.010246256
6.2758	-0.010117512
6.2783	-0.010315907
6.2808	-0.010859827
6.2832	-0.011377884
6.2857	-0.011295731
6.2882	-0.010974377
6.2907	-0.010328759
6.2932	-0.010174274
6.2957	-0.010049119
6.2982	-0.009694307
6.3007	-0.009938177
6.3032	-0.009708953
6.3057	-0.009709741
6.3081	-0.010067756
6.3106	-0.00942124
6.3131	-0.009681033
6.3156	-0.009708252
6.3181	-0.010304119
6.3206	-0.009442793
6.3231	-0.00939824
6.3256	-0.010318942
6.3281	-0.01058941
6.3305	-0.010625014
6.333	-0.010830848
6.3355	-0.010938476
6.338	-0.010129236
6.3405	-0.010280745
6.343	-0.009997996
6.3455	-0.009788495
6.348	-0.010154321
6.3505	-0.010548948
6.353	-0.009818272
6.3554	-0.010563343
6.3579	-0.009287648
6.3604	-0.010404876
6.3629	-0.011145297
6.3654	-0.011391232
6.3679	-0.011335613
6.3704	-0.011063319
6.3729	-0.011196261
6.3754	-0.011007625
6.3778	-0.01130427
6.3803	-0.011672796
6.3828	-0.011422166
6.3853	-0.011283884
6.3878	-0.010894153
6.3903	-0.011711525
6.3928	-0.011193682
6.3953	-0.010934384
6.3978	-0.01100672
6.4003	-0.010522489
6.4027	-0.010514854
6.4052	-0.01059674
6.4077	-0.00997314
6.4102	-0.009947526
6.4127	-0.009674541
6.4152	-0.010109035
6.4177	-0.010573867
6.4202	-0.009776738
6.4227	-0.010147264
6.4251	-0.010378168
6.4276	-0.01002707
6.4301	-0.010429655
6.4326	-0.009520794
6.4351	-0.00990604
6.4376	-0.009359918
6.4401	-0.009502891
6.4426	-0.009555011
6.4451	-0.009450822
6.4476	-0.009874129
6.45	-0.009687542
6.4525	-0.0095502
6.455	-0.009978252
6.4575	-0.009778081
6.46	-0.009138705
6.4625	-0.009380375
6.465	-0.009721624
6.4675	-0.00965673
6.47	-0.010214015
6.4724	-0.009682359
6.4749	-0.010097792
6.4774	-0.009906089
6.4799	-0.010133083
6.4824	-0.011228412
6.4849	-0.010207069
6.4874	-0.010543615
6.4899	-0.010739411
6.4924	-0.00913478
6.4949	-0.009979988
6.4973	-0.009479947
6.4998	-0.009036894
6.5023	-0.009125269
6.5048	-0.008894221
6.5073	-0.008827352
6.5098	-0.009062503
6.5123	-0.009756477
6.5148	-0.009340824
6.5173	-0.009713658
6.5197	-0.009329716
6.5222	-0.009551828
6.5247	-0.008345298
6.5272	-0.008410765
6.5297	-0.009136398
6.5322	-0.008781379
6.5347	-0.009651797
6.5372	-0.008564197
6.5397	-0.009618499
6.5422	-0.00996569
6.5446	-0.009807899
6.5471	-0.009619033
6.5496	-0.010686811
6.5521	-0.011382087
6.5546	-0.011406261
6.5571	-0.01094309
6.5596	-0.011179132
6.5621	-0.010190902
6.5646	-0.010210675
6.567	-0.010220871
6.5695	-0.009784179
6.572	-0.009823144
6.5745	-0.010187821
6.577	-0.009634145
6.5795	-0.009489225
6.582	-0.009252192
6.5845	-0.009941985
6.587	-0.009774428
6.5895	-0.010041729
6.5919	-0.009642524
6.5944	-0.010202259
6.5969	-0.010058521
6.5994	-0.009140313
6.6019	-0.008435276
6.6044	-0.008092343
6.6069	-0.008133432
6.6094	-0.007598247
6.6119	-0.007385318
6.6143	-0.006977377
6.6168	-0.008607307
6.6193	-0.009262401
6.6218	-0.009536891
6.6243	-0.009669951
6.6268	-0.009351313
6.6293	-0.009808606
6.6318	-0.009543509
6.6343	-0.010125526
6.6368	-0.009655643
6.6392	-0.009782757
6.6417	-0.00965799
6.6442	-0.008739203
6.6467	-0.009037413
6.6492	-0.009231657
6.6517	-0.009726521
6.6542	-0.008547639
6.6567	-0.008348185
6.6592	-0.008817337
6.6616	-0.008031306
6.6641	-0.008775427
6.6666	-0.008069957
6.6691	-0.007427224
6.6716	-0.007422736
6.6741	-0.008030615
6.6766	-0.007490913
6.6791	-0.00734992
6.6816	-0.008612088
6.6841	-0.007942682
6.6865	-0.007144577
6.689	-0.007375524
6.6915	-0.007981873
6.694	-0.007804479
6.6965	-0.00789274
6.699	-0.006917322
6.7015	-0.007093423
6.704	-0.006598524
6.7065	-0.007104416
6.7089	-0.005682052
6.7114	-0.005404823
6.7139	-0.006158178
6.7164	-0.006212972
6.7189	-0.005873004
6.7214	-0.006824661
6.7239	-0.005215224
6.7264	-0.005640022
6.7289	-0.006384299
6.7314	-0.007111413
6.7338	-0.006853658
6.7363	-0.008386008
6.7388	-0.009000069
6.7413	-0.009631503
6.7438	-0.008649218
6.7463	-0.009367051
6.7488	-0.009267326
6.7513	-0.009732602
6.7538	-0.010555428
6.7562	-0.009977217
6.7587	-0.010220953
6.7612	-0.010544904
6.7637	-0.010988599
6.7662	-0.011355501
6.7687	-0.011004091
6.7712	-0.011331557
6.7737	-0.011718152
6.7762	-0.01174359
6.7786	-0.011831682
6.7811	-0.011687774
6.7836	-0.011225235
6.7861	-0.010848509
6.7886	-0.012179217
6.7911	-0.012718942
6.7936	-0.012958249
6.7961	-0.013322269
6.7986	-0.012936744
6.8011	-0.012397304
6.8035	-0.012031088
6.806	-0.012440689
6.8085	-0.012474068
6.811	-0.012828996
6.8135	-0.012826445
6.816	-0.01200614
6.8185	-0.012610888
6.821	-0.012822533
6.8235	-0.012177801
6.8259	-0.012207028
6.8284	-0.012022631
6.8309	-0.012310948
6.8334	-0.011867722
6.8359	-0.011790191
6.8384	-0.011756279
6.8409	-0.011313666
6.8434	-0.01129159
6.8459	-0.011679149
6.8484	-0.011521795
6.8508	-0.011415805
6.8533	-0.011328287
6.8558	-0.011529302
6.8583	-0.011753938
6.8608	-0.0111717
6.8633	-0.010994441
6.8658	-0.011837394
6.8683	-0.011967281
6.8708	-0.012308689
6.8732	-0.011939067
6.8757	-0.011039568
6.8782	-0.01076693
6.8807	-0.010803616
6.8832	-0.011014617
6.8857	-0.010468176
6.8882	-0.01071542
6.8907	-0.01095738
6.8932	-0.010576606
6.8957	-0.010775034
6.8981	-0.011866401
6.9006	-0.011498239
6.9031	-0.011623738
6.9056	-0.011821807
6.9081	-0.010598098
6.9106	-0.010918593
6.9131	-0.010463594
6.9156	-0.011151598
6.9181	-0.011055085
6.9205	-0.011283032
6.923	-0.011248213
6.9255	-0.010615428
6.928	-0.010747227
6.9305	-0.011164998
6.933	-0.01195556
6.9355	-0.011511495
6.938	-0.010449923
6.9405	-0.011105578
6.943	-0.011514076
6.9454	-0.012217615
6.9479	-0.012197675
6.9504	-0.011702296
6.9529	-0.009490899
6.9554	-0.008522845
6.9579	-0.008505197
6.9604	-0.008767112
6.9629	-0.008677279
6.9654	-0.009317759
6.9678	-0.009480453
6.9703	-0.010710138
6.9728	-0.011769011
6.9753	-0.011976736
6.9778	-0.011511027
6.9803	-0.010876302
6.9828	-0.010788421
6.9853	-0.010721127
6.9878	-0.010291469
6.9903	-0.010287831
6.9927	-0.010749012
6.9952	-0.009761538
6.9977	-0.009900273
7.0002	-0.009928883
7.0027	-0.010050362
7.0052	-0.009086546
7.0077	-0.008939353
7.0102	-0.008140926
7.0127	-0.007926393
7.0151	-0.008430257
7.0176	-0.008608324
7.0201	-0.008861162
7.0226	-0.00815724
7.0251	-0.005955308
7.0276	-0.003796968
7.0301	0.000152117
7.0326	0.00772219
7.0351	0.021977745
7.0376	0.044943281
7.04	0.074908808
7.0425	0.109590322
7.045	0.140540913
7.0475	0.159868047
7.05	0.158606455
7.0525	0.133378133
7.055	0.096919894
7.0575	0.065923408
7.06	0.044106767
7.0624	0.029256884
7.0649	0.019759424
7.0674	0.013703265
7.0699	0.01051935
7.0724	0.007426023
7.0749	0.004164899
7.0774	0.001355296
7.0799	-0.00042614
7.0824	-0.001695863
7.0849	-0.002939922
7.0873	-0.003401096
7.0898	-0.004260861
7.0923	-0.005330255
7.0948	-0.006767963
7.0973	-0.007530534
7.0998	-0.008529095
7.1023	-0.009904785
7.1048	-0.010570652
7.1073	-0.010500528
7.1097	-0.009863396
7.1122	-0.00891207
7.1147	-0.009017618
7.1172	-0.008205746
7.1197	-0.008804485
7.1222	-0.009241891
7.1247	-0.00943695
7.1272	-0.008946134
7.1297	-0.009793499
7.1322	-0.01033763
7.1346	-0.010016994
7.1371	-0.010221919
7.1396	-0.009378208
7.1421	-0.010044386
7.1446	-0.010462673
7.1471	-0.011451279
7.1496	-0.010119422
7.1521	-0.009665507
7.1546	-0.009443225
7.157	-0.008825417
7.1595	-0.009258899
7.162	-0.008463521
7.1645	-0.008926282
7.167	-0.00907463
7.1695	-0.009169119
7.172	-0.00991583
7.1745	-0.009414624
7.177	-0.009922566
7.1795	-0.009432387
7.1819	-0.009636454
7.1844	-0.010027336
7.1869	-0.009192376
7.1894	-0.009274096
7.1919	-0.009796386
7.1944	-0.009660909
7.1969	-0.009789286
7.1994	-0.00934085
7.2019	-0.009761551
7.2043	-0.009219404
7.2068	-0.0101128
7.2093	-0.009738212
7.2118	-0.009483808
7.2143	-0.009822279
7.2168	-0.009498259
7.2193	-0.010322353
7.2218	-0.010945442
7.2243	-0.010171659
7.2268	-0.011210716
7.2292	-0.011242609
7.2317	-0.010824461
7.2342	-0.011433008
7.2367	-0.011755127
7.2392	-0.010990502
7.2417	-0.011650001
7.2442	-0.010170213
7.2467	-0.010754657
7.2492	-0.011479473
7.2516	-0.010047633
7.2541	-0.010479948
7.2566	-0.009919589
7.2591	-0.011735696
7.2616	-0.010430894
7.2641	-0.010737513
7.2666	-0.010925729
7.2691	-0.010398043
7.2716	-0.010460731
7.2741	-0.010919624
7.2765	-0.00974065
7.279	-0.009955721
7.2815	-0.00999398
7.284	-0.009958486
7.2865	-0.010791438
7.289	-0.010514232
7.2915	-0.008960417
7.294	-0.00945372
7.2965	-0.009099985
7.2989	-0.00859321
7.3014	-0.008788065
7.3039	-0.00901844
7.3064	-0.009692744
7.3089	-0.008997783
7.3114	-0.008516235
7.3139	-0.008570586
7.3164	-0.009102901
7.3189	-0.008440061
7.3214	-0.0090334
7.3238	-0.010739523
7.3263	-0.009680724
7.3288	-0.009955495
7.3313	-0.010472177
7.3338	-0.01072088
7.3363	-0.010687157
7.3388	-0.011216492
7.3413	-0.010121042
7.3438	-0.010079479
7.3462	-0.00872782
7.3487	-0.007497354
7.3512	-0.007234389
7.3537	-0.007570647
7.3562	-0.00742957
7.3587	-0.007435891
7.3612	-0.007441492
7.3637	-0.008133855
7.3662	-0.007937718
7.3686	-0.008497601
7.3711	-0.00925743
7.3736	-0.009552346
7.3761	-0.008975498
7.3786	-0.008834222
7.3811	-0.008450722
7.3836	-0.008846974
7.3861	-0.00921243
7.3886	-0.011036152
7.3911	-0.012870423
7.3935	-0.010532226
7.396	-0.009243611
7.3985	-0.008780525
7.401	-0.008601826
7.4035	-0.008433978
7.406	-0.008251885
7.4085	-0.008746418
7.411	-0.008141718
7.4135	-0.007241121
7.4159	-0.007189207
7.4184	-0.006535691
7.4209	-0.006151698
7.4234	-0.005986458
7.4259	-0.007162798
7.4284	-0.007714711
7.4309	-0.007922941
7.4334	-0.008694305
7.4359	-0.008265511
7.4384	-0.007645359
7.4408	-0.006756875
7.4433	-0.005888131
7.4458	-0.006571633
7.4483	-0.00680328
7.4508	-0.007529777
7.4533	-0.008585006
7.4558	-0.009174453
7.4583	-0.009621095
7.4608	-0.00974439
7.4632	-0.009131574
7.4657	-0.009147603
7.4682	-0.009698084
7.4707	-0.010607888
7.4732	-0.011087912
7.4757	-0.011388688
7.4782	-0.011201351
7.4807	-0.011388589
7.4832	-0.010857928
7.4857	-0.009334476
7.4881	-0.008697265
7.4906	-0.008917546
7.4931	-0.00944749
7.4956	-0.009274761
7.4981	-0.009450981
7.5006	-0.009213175
7.5031	-0.008966995
7.5056	-0.008366885
7.5081	-0.009748744
7.5105	-0.008582699
7.513	-0.009643889
7.5155	-0.00935355
7.518	-0.011574472
7.5205	-0.010337507
7.523	-0.010909764
7.5255	-0.011861379
7.528	-0.010673566
7.5305	-0.009129588
7.533	-0.009587645
7.5354	-0.009442912
7.5379	-0.009278283
7.5404	-0.010357046
7.5429	-0.011118546
7.5454	-0.011068038
7.5479	-0.010769857
7.5504	-0.010335566
7.5529	-0.011314127
7.5554	-0.011374317
7.5578	-0.010895709
7.5603	-0.012259288
7.5628	-0.012698285
7.5653	-0.013653215
7.5678	-0.013631247
7.5703	-0.014406716
7.5728	-0.014833657
7.5753	-0.015418448
7.5778	-0.015377336
7.5803	-0.014939371
7.5827	-0.014547108
7.5852	-0.0151225
7.5877	-0.014641653
7.5902	-0.013976278
7.5927	-0.011631767
7.5952	-0.008456853
7.5977	-0.009942066
7.6002	-0.010018627
7.6027	-0.005974911
7.6051	-0.004723389
7.6076	-0.00092807
7.6101	0.011180183
7.6126	0.030763982
7.6151	0.070532322
7.6176	0.14427121
7.6201	0.252183169
7.6226	0.241809294
7.6251	0.148909017
7.6276	0.062214084
7.63	0.021421835
7.6325	0.002671562
7.635	0.000841983
7.6375	0.012024686
7.64	0.010259068
7.6425	-0.000083358
7.645	-0.009175005
7.6475	-0.009412834
7.65	-0.009646368
7.6524	-0.007355559
7.6549	-0.00514939
[truncated: 48 more rows]
