# Supplementary material for: Improvement of Peak Integration in Capillary Electrophoresis: Reference Data Set No. 1
Source: Electrophoresis. 2026 Mar 11;47(4):276–94. doi: 10.1002/elps.70077 (PMC13084974; doi:10.1002/elps.70077)
Supplement: Supplementary file 2 — Supporting File 2: elps70077‐sup‐0002‐RawElectropherograms.zip. [file ELPS-47--s002.zip › Raw Electropherograms/com4-type1-sam2-R.csv]

2.3434	-0.016340723
2.3459	-0.017274806
2.3485	-0.016589921
2.3511	-0.016537372
2.3537	-0.016713824
2.3562	-0.017095929
2.3588	-0.017646117
2.3614	-0.017287824
2.3639	-0.016956937
2.3665	-0.016260749
2.3691	-0.016265303
2.3717	-0.016184373
2.3742	-0.016658636
2.3768	-0.016391879
2.3794	-0.017156951
2.382	-0.017164601
2.3845	-0.017319556
2.3871	-0.016396483
2.3897	-0.017554434
2.3922	-0.015968654
2.3948	-0.017503846
2.3974	-0.016699575
2.4	-0.017068243
2.4025	-0.016597178
2.4051	-0.017117472
2.4077	-0.016866701
2.4102	-0.017612346
2.4128	-0.01618626
2.4154	-0.016920868
2.418	-0.016869852
2.4205	-0.017517829
2.4231	-0.018037267
2.4257	-0.01705124
2.4282	-0.016733957
2.4308	-0.017616438
2.4334	-0.016282786
2.436	-0.017770369
2.4385	-0.017337544
2.4411	-0.017067464
2.4437	-0.016187765
2.4463	-0.017270284
2.4488	-0.017034898
2.4514	-0.01711607
2.454	-0.017030135
2.4565	-0.017324818
2.4591	-0.016801948
2.4617	-0.017230736
2.4643	-0.017163545
2.4668	-0.017302591
2.4694	-0.017449131
2.472	-0.017068747
2.4745	-0.017500065
2.4771	-0.017680753
2.4797	-0.016819792
2.4823	-0.017395336
2.4848	-0.016673699
2.4874	-0.016648812
2.49	-0.01761836
2.4925	-0.017751934
2.4951	-0.017806601
2.4977	-0.016737103
2.5003	-0.017467611
2.5028	-0.016874228
2.5054	-0.017058892
2.508	-0.017068243
2.5105	-0.017530235
2.5131	-0.017335743
2.5157	-0.016932899
2.5183	-0.01689467
2.5208	-0.016869532
2.5234	-0.017062509
2.526	-0.017149489
2.5286	-0.018221352
2.5311	-0.01743692
2.5337	-0.017779529
2.5363	-0.01695003
2.5388	-0.017182395
2.5414	-0.016646456
2.544	-0.017459145
2.5466	-0.017085016
2.5491	-0.018136965
2.5517	-0.017150054
2.5543	-0.017942144
2.5568	-0.016395023
2.5594	-0.017314209
2.562	-0.017112404
2.5646	-0.01683218
2.5671	-0.017211961
2.5697	-0.017178906
2.5723	-0.017355734
2.5748	-0.017481187
2.5774	-0.017001897
2.58	-0.0167278
2.5826	-0.016867094
2.5851	-0.016589034
2.5877	-0.017146278
2.5903	-0.017636586
2.5929	-0.016570931
2.5954	-0.016500041
2.598	-0.015807956
2.6006	-0.016418656
2.6031	-0.016704086
2.6057	-0.015563919
2.6083	-0.016205963
2.6109	-0.015844051
2.6134	-0.016646517
2.616	-0.016163012
2.6186	-0.01648736
2.6211	-0.016358752
2.6237	-0.015761079
2.6263	-0.015722413
2.6289	-0.016803788
2.6314	-0.016680026
2.634	-0.015229573
2.6366	-0.015497443
2.6391	-0.015341635
2.6417	-0.01426188
2.6443	-0.015206881
2.6469	-0.016053613
2.6494	-0.014497565
2.652	-0.015271493
2.6546	-0.01474854
2.6571	-0.014630339
2.6597	-0.014345579
2.6623	-0.015071407
2.6649	-0.015299465
2.6674	-0.014156526
2.67	-0.013998688
2.6726	-0.014464046
2.6752	-0.01436116
2.6777	-0.013889158
2.6803	-0.014247114
2.6829	-0.014267097
2.6854	-0.013696118
2.688	-0.01374919
2.6906	-0.012783931
2.6932	-0.01349491
2.6957	-0.013409814
2.6983	-0.01352976
2.7009	-0.012292174
2.7034	-0.013107054
2.706	-0.011801334
2.7086	-0.012390983
2.7112	-0.012895629
2.7137	-0.012511978
2.7163	-0.012887309
2.7189	-0.012044926
2.7214	-0.012638289
2.724	-0.0122571
2.7266	-0.012489329
2.7292	-0.011295578
2.7317	-0.011915714
2.7343	-0.011761267
2.7369	-0.010282993
2.7395	-0.01065047
2.742	-0.010047132
2.7446	-0.009998237
2.7472	-0.009720444
2.7497	-0.010641141
2.7523	-0.009094262
2.7549	-0.009728855
2.7575	-0.009163166
2.76	-0.010027616
2.7626	-0.011377832
2.7652	-0.01187767
2.7677	-0.011344084
2.7703	-0.011531683
2.7729	-0.01268074
2.7755	-0.012545803
2.778	-0.012726776
2.7806	-0.013105553
2.7832	-0.01373024
2.7857	-0.01363236
2.7883	-0.013269358
2.7909	-0.01326789
2.7935	-0.014093559
2.796	-0.01305752
2.7986	-0.013580001
2.8012	-0.013249652
2.8037	-0.014177781
2.8063	-0.014179623
2.8089	-0.01326636
2.8115	-0.013575232
2.814	-0.01369476
2.8166	-0.013129543
2.8192	-0.014024894
2.8218	-0.013424158
2.8243	-0.013236446
2.8269	-0.013361612
2.8295	-0.01303553
2.832	-0.013260472
2.8346	-0.01327449
2.8372	-0.013400592
2.8398	-0.013800423
2.8423	-0.013132849
2.8449	-0.012975232
2.8475	-0.012742016
2.85	-0.013029426
2.8526	-0.01340689
2.8552	-0.013826949
2.8578	-0.013460495
2.8603	-0.012890565
2.8629	-0.013163807
2.8655	-0.013204282
2.868	-0.01306887
2.8706	-0.012262614
2.8732	-0.012548954
2.8758	-0.012994471
2.8783	-0.01359429
2.8809	-0.013026203
2.8835	-0.013115493
2.8861	-0.012549319
2.8886	-0.01304103
2.8912	-0.012572611
2.8938	-0.012573663
2.8963	-0.012410885
2.8989	-0.013020837
2.9015	-0.012772052
2.9041	-0.012925137
2.9066	-0.01334866
2.9092	-0.012709366
2.9118	-0.012087744
2.9143	-0.01283983
2.9169	-0.011994305
2.9195	-0.01246792
2.9221	-0.012688751
2.9246	-0.01171389
2.9272	-0.011936484
2.9298	-0.011947916
2.9323	-0.011393716
2.9349	-0.011791524
2.9375	-0.012476989
2.9401	-0.011307271
2.9426	-0.01233313
2.9452	-0.012265007
2.9478	-0.012456035
2.9503	-0.013486298
2.9529	-0.013793045
2.9555	-0.012999649
2.9581	-0.0139273
2.9606	-0.012796561
2.9632	-0.013692877
2.9658	-0.01403286
2.9684	-0.014284393
2.9709	-0.013865907
2.9735	-0.0139035
2.9761	-0.014592445
2.9786	-0.014148393
2.9812	-0.013570437
2.9838	-0.014457421
2.9864	-0.014944525
2.9889	-0.013863887
2.9915	-0.014362594
2.9941	-0.013476207
2.9966	-0.014381291
2.9992	-0.013912065
3.0018	-0.014533437
3.0044	-0.014350113
3.0069	-0.014103591
3.0095	-0.014130956
3.0121	-0.013945282
3.0146	-0.014671933
3.0172	-0.013798102
3.0198	-0.013658428
3.0224	-0.013767351
3.0249	-0.014218722
3.0275	-0.014086037
3.0301	-0.013537548
3.0327	-0.014452222
3.0352	-0.013727438
3.0378	-0.012541557
3.0404	-0.013528557
3.0429	-0.013926546
3.0455	-0.013775752
3.0481	-0.013186049
3.0507	-0.013767113
3.0532	-0.013291989
3.0558	-0.013407393
3.0584	-0.014040915
3.0609	-0.012902136
3.0635	-0.013017338
3.0661	-0.013378282
3.0687	-0.014387562
3.0712	-0.013417665
3.0738	-0.013011499
3.0764	-0.012844919
3.0789	-0.013879891
3.0815	-0.013610985
3.0841	-0.013336835
3.0867	-0.01306538
3.0892	-0.013854143
3.0918	-0.013632158
3.0944	-0.013808618
3.0969	-0.014125613
3.0995	-0.012694601
3.1021	-0.013230665
3.1047	-0.013664502
3.1072	-0.013788285
3.1098	-0.013556131
3.1124	-0.0140363
3.115	-0.013317611
3.1175	-0.013974644
3.1201	-0.013071084
3.1227	-0.014184878
3.1252	-0.013319355
3.1278	-0.013794488
3.1304	-0.013386983
3.133	-0.013769166
3.1355	-0.01343657
3.1381	-0.013301083
3.1407	-0.013439045
3.1432	-0.013461071
3.1458	-0.013564725
3.1484	-0.013076005
3.151	-0.013776671
3.1535	-0.013277479
3.1561	-0.012170454
3.1587	-0.012840418
3.1612	-0.013027986
3.1638	-0.012731811
3.1664	-0.012192786
3.169	-0.012653585
3.1715	-0.012311406
3.1741	-0.012815107
3.1767	-0.012252565
3.1793	-0.012616906
3.1818	-0.011836101
3.1844	-0.012328781
3.187	-0.012010003
3.1895	-0.012197638
3.1921	-0.01192953
3.1947	-0.012259126
3.1973	-0.0123531
3.1998	-0.012576396
3.2024	-0.011600945
3.205	-0.013211346
3.2075	-0.012682757
3.2101	-0.011722346
3.2127	-0.013189831
3.2153	-0.012490681
3.2178	-0.012711584
3.2204	-0.013154284
3.223	-0.013127687
3.2255	-0.012404714
3.2281	-0.012398366
3.2307	-0.012416674
3.2333	-0.01255297
3.2358	-0.012100369
3.2384	-0.011899224
3.241	-0.011880271
3.2435	-0.012945531
3.2461	-0.012096087
3.2487	-0.011870459
3.2513	-0.01220402
3.2538	-0.012442094
3.2564	-0.01336273
3.259	-0.012903151
3.2616	-0.012150283
3.2641	-0.012954201
3.2667	-0.013203889
3.2693	-0.013184314
3.2718	-0.01255113
3.2744	-0.012568241
3.277	-0.013144999
3.2796	-0.012498837
3.2821	-0.013135643
3.2847	-0.012917531
3.2873	-0.012559952
3.2898	-0.012833679
3.2924	-0.011759558
3.295	-0.012158712
3.2976	-0.01191123
3.3001	-0.011584018
3.3027	-0.011247618
3.3053	-0.010484795
3.3078	-0.009069868
3.3104	-0.009668396
3.313	-0.008670924
3.3156	-0.008213183
3.3181	-0.007626514
3.3207	-0.006904925
3.3233	-0.006590087
3.3259	-0.00621912
3.3284	-0.006704577
3.331	-0.006768363
3.3336	-0.007162621
3.3361	-0.00679139
3.3387	-0.007655284
3.3413	-0.007617264
3.3439	-0.008426904
3.3464	-0.007622916
3.349	-0.007696149
3.3516	-0.008314609
3.3541	-0.008678509
3.3567	-0.008317906
3.3593	-0.007560832
3.3619	-0.008251059
3.3644	-0.008772291
3.367	-0.008674018
3.3696	-0.009091254
3.3721	-0.008056284
3.3747	-0.007354174
3.3773	-0.008599369
3.3799	-0.008352075
3.3824	-0.008073371
3.385	-0.008846226
3.3876	-0.008823807
3.3901	-0.009178979
3.3927	-0.009322741
3.3953	-0.009187111
3.3979	-0.00963016
3.4004	-0.010002545
3.403	-0.00903031
3.4056	-0.009781371
3.4082	-0.009640365
3.4107	-0.009715096
3.4133	-0.010460623
3.4159	-0.010059476
3.4184	-0.010434485
3.421	-0.010605276
3.4236	-0.009829598
3.4262	-0.009861226
3.4287	-0.009482529
3.4313	-0.01011309
3.4339	-0.009677614
3.4364	-0.008631249
3.439	-0.009121126
3.4416	-0.009495953
3.4442	-0.009596531
3.4467	-0.009235618
3.4493	-0.009455261
3.4519	-0.009840013
3.4544	-0.009812088
3.457	-0.009955272
3.4596	-0.009784466
3.4622	-0.009488672
3.4647	-0.010096686
3.4673	-0.010361942
3.4699	-0.011127194
3.4724	-0.010451014
3.475	-0.010012538
3.4776	-0.010628868
3.4802	-0.010193033
3.4827	-0.01074835
3.4853	-0.010382351
3.4879	-0.010252831
3.4905	-0.010654679
3.493	-0.010362495
3.4956	-0.010659783
3.4982	-0.009625875
3.5007	-0.009952467
3.5033	-0.010044503
3.5059	-0.009041904
3.5085	-0.009483491
3.511	-0.008855245
3.5136	-0.009184088
3.5162	-0.009914089
3.5187	-0.009764262
3.5213	-0.008962138
3.5239	-0.008912927
3.5265	-0.00857701
3.529	-0.008028286
3.5316	-0.008435432
3.5342	-0.008299734
3.5367	-0.007914116
3.5393	-0.008264396
3.5419	-0.007069434
3.5445	-0.006694535
3.547	-0.00767304
3.5496	-0.006374224
3.5522	-0.006410944
3.5548	-0.006827683
3.5573	-0.006594024
3.5599	-0.006634175
3.5625	-0.004731477
3.565	-0.003941351
3.5676	-0.004063834
3.5702	-0.004076798
3.5728	-0.003221085
3.5753	-0.002432369
3.5779	-0.002165276
3.5805	-0.002297139
3.583	-0.002614007
3.5856	-0.001952942
3.5882	-0.000938846
3.5908	-0.001097397
3.5933	-0.000817184
3.5959	-0.000464735
3.5985	-0.000937833
3.601	-0.000276181
3.6036	0.000667692
3.6062	0.00050861
3.6088	0.001293186
3.6113	0.00149852
3.6139	0.002100777
3.6165	0.001850494
3.619	0.002736284
3.6216	0.003329766
3.6242	0.00316889
3.6268	0.004303926
3.6293	0.004132983
3.6319	0.004039978
3.6345	0.004367549
3.6371	0.004677422
3.6396	0.004576547
3.6422	0.005199307
3.6448	0.004429971
3.6473	0.005943049
3.6499	0.00534744
3.6525	0.00560029
3.6551	0.006169846
3.6576	0.006132808
3.6602	0.005889499
3.6628	0.00544998
3.6653	0.005913687
3.6679	0.00666998
3.6705	0.006441722
3.6731	0.007042133
3.6756	0.006448005
3.6782	0.005572482
3.6808	0.005204499
3.6833	0.005667807
3.6859	0.005103123
3.6885	0.00549472
3.6911	0.003793679
3.6936	0.004130736
3.6962	0.003935993
3.6988	0.004222558
3.7014	0.003229263
3.7039	0.003375723
3.7065	0.002626308
3.7091	0.001354681
3.7116	0.001283472
3.7142	0.001143244
3.7168	0.000868747
3.7194	0.000595006
3.7219	-0.00074665
3.7245	-0.000787622
3.7271	-0.001398945
3.7296	-0.002123505
3.7322	-0.002998234
3.7348	-0.003574141
3.7374	-0.003520333
3.7399	-0.004520521
3.7425	-0.005346423
3.7451	-0.005594853
3.7476	-0.006588226
3.7502	-0.007773767
3.7528	-0.009472824
3.7554	-0.008949275
3.7579	-0.009220544
3.7605	-0.010497868
3.7631	-0.010382345
3.7656	-0.011560291
3.7682	-0.012437956
3.7708	-0.012852529
3.7734	-0.012418597
3.7759	-0.013179068
3.7785	-0.013194185
3.7811	-0.013548609
3.7837	-0.013347342
3.7862	-0.012939531
3.7888	-0.013722195
3.7914	-0.014184822
3.7939	-0.013212967
3.7965	-0.012946516
3.7991	-0.013359195
3.8017	-0.014570444
3.8042	-0.014539222
3.8068	-0.013912215
3.8094	-0.01382404
3.8119	-0.013273453
3.8145	-0.014800763
3.8171	-0.014813742
3.8197	-0.016173933
3.8222	-0.01554135
3.8248	-0.016770506
3.8274	-0.017402407
3.8299	-0.014183563
3.8325	-0.015567503
3.8351	-0.015655721
3.8377	-0.015437461
3.8402	-0.016180122
3.8428	-0.016240414
3.8454	-0.01587916
3.848	-0.014693496
3.8505	-0.015323321
3.8531	-0.015533298
3.8557	-0.015942736
3.8582	-0.015709825
3.8608	-0.016318124
3.8634	-0.015798481
3.866	-0.015863784
3.8685	-0.015658863
3.8711	-0.015958516
3.8737	-0.016574331
3.8762	-0.015670424
3.8788	-0.015696999
3.8814	-0.015086947
3.884	-0.014888485
3.8865	-0.015739141
3.8891	-0.01758361
3.8917	-0.017933909
3.8942	-0.016131353
3.8968	-0.014193129
3.8994	-0.009599352
3.902	-0.00839752
3.9045	-0.012353753
3.9071	-0.014975818
3.9097	-0.015207208
3.9122	-0.01548437
3.9148	-0.014895966
3.9174	-0.015593023
3.92	-0.015038332
3.9225	-0.014899477
3.9251	-0.015193951
3.9277	-0.01580962
3.9303	-0.016744463
3.9328	-0.018210696
3.9354	-0.015594332
3.938	-0.014908019
3.9405	-0.014226303
3.9431	-0.013087373
3.9457	-0.010208079
3.9483	-0.002800001
3.9508	-0.005512425
3.9534	-0.010723866
3.956	-0.012044827
3.9585	-0.013187461
3.9611	-0.013132337
3.9637	-0.01249883
3.9663	-0.013471534
3.9688	-0.013648853
3.9714	-0.012869223
3.974	-0.013925107
3.9765	-0.012749676
3.9791	-0.012672304
3.9817	-0.012224294
3.9843	-0.008489963
3.9868	0.005542872
3.9894	0.002224771
3.992	-0.008967934
3.9946	-0.010054574
3.9971	-0.012325721
3.9997	-0.013079063
4.0023	-0.012644736
4.0048	-0.012202503
4.0074	-0.012728499
4.01	-0.011097921
4.0126	-0.009253643
4.0151	-0.0024597
4.0177	0.023542989
4.0203	0.070852809
4.0228	0.027286701
4.0254	0.002905531
4.028	-0.00666876
4.0306	-0.009823556
4.0331	-0.011237534
4.0357	-0.012697595
4.0383	-0.012340116
4.0408	-0.0118455
4.0434	-0.010187394
4.046	-0.010033921
4.0486	-0.008535037
4.0511	-0.007820792
4.0537	-0.005052882
4.0563	-0.002074395
4.0588	0.001162882
4.0614	0.006409445
4.064	0.012777973
4.0666	0.02125887
4.0691	0.030120403
4.0717	0.040987965
4.0743	0.054042708
4.0769	0.067482762
4.0794	0.082660578
4.082	0.098622367
4.0846	0.113650739
4.0871	0.128445461
4.0897	0.141299874
4.0923	0.151466802
4.0949	0.160150349
4.0974	0.164065033
4.1	0.163961992
4.1026	0.161494046
4.1051	0.154702663
4.1077	0.142686233
4.1103	0.129261225
4.1129	0.11598561
4.1154	0.10165552
4.118	0.087140746
4.1206	0.072709739
4.1231	0.057628997
4.1257	0.044998791
4.1283	0.033998325
4.1309	0.022744499
4.1334	0.014965222
4.136	0.00963717
4.1386	0.00282984
4.1412	-0.001264445
4.1437	-0.003564451
4.1463	-0.005661782
4.1489	-0.005152918
4.1514	0.000251401
4.154	0.022076264
4.1566	0.006985218
4.1592	-0.00827095
4.1617	0.000042179
4.1643	0.023261705
4.1669	0.042046953
4.1694	0.01079048
4.172	-0.003365336
4.1746	-0.010899534
4.1772	-0.01322276
4.1797	-0.01418723
4.1823	-0.014277186
4.1849	-0.014931632
4.1874	-0.014104006
4.19	-0.014817277
4.1926	-0.014502833
4.1952	-0.015274928
4.1977	-0.015549296
4.2003	-0.015378919
4.2029	-0.014703541
4.2054	-0.014893933
4.208	-0.015688039
4.2106	-0.015051727
4.2132	-0.015038217
4.2157	-0.015701335
4.2183	-0.015346516
4.2209	-0.015291145
4.2235	-0.015203421
4.226	-0.014218561
4.2286	-0.015077269
4.2312	-0.01504965
4.2337	-0.014826922
4.2363	-0.014497494
4.2389	-0.015051524
4.2415	-0.014509371
4.244	-0.014176792
4.2466	-0.01274005
4.2492	-0.013214891
4.2517	-0.009796371
4.2543	-0.003615196
4.2569	0.012119818
4.2595	0.083375514
4.262	0.087492101
4.2646	0.023589619
4.2672	-0.000043095
4.2697	-0.005189477
4.2723	-0.00469375
4.2749	-0.008085615
4.2775	-0.009906357
4.28	-0.010658838
4.2826	-0.008779894
4.2852	-0.004733041
4.2878	0.00818195
4.2903	0.056827918
4.2929	0.065999672
4.2955	0.009514092
4.298	-0.001109637
4.3006	-0.003893542
4.3032	-0.006926297
4.3058	-0.010756811
4.3083	-0.010474484
4.3109	-0.009445664
4.3135	-0.008458885
4.316	-0.005794715
4.3186	0.003433855
4.3212	0.009050823
4.3238	-0.003111126
4.3263	-0.004591776
4.3289	-0.00589691
4.3315	-0.005862143
4.334	-0.006999831
4.3366	-0.007108773
4.3392	-0.006687733
4.3418	-0.006095754
4.3443	-0.007803531
4.3469	-0.008201866
4.3495	-0.006425512
4.352	-0.008122586
4.3546	-0.007687572
4.3572	-0.008706272
4.3598	-0.008896591
4.3623	-0.010111989
4.3649	-0.010330291
4.3675	-0.010649322
4.3701	-0.01163994
4.3726	-0.011738968
4.3752	-0.010692384
4.3778	-0.012048353
4.3803	-0.011055966
4.3829	-0.012948921
4.3855	-0.012373899
4.3881	-0.013731302
4.3906	-0.014080192
4.3932	-0.016410599
4.3958	-0.01531005
4.3983	-0.01346366
4.4009	-0.013386991
4.4035	-0.014423621
4.4061	-0.016437419
4.4086	-0.017142424
4.4112	-0.013483434
4.4138	-0.014929691
4.4163	-0.012971223
4.4189	-0.009949765
4.4215	-0.002255213
4.4241	0.012731077
4.4266	0.001052734
4.4292	-0.00766618
4.4318	-0.01195765
4.4344	-0.013077603
4.4369	-0.013815866
4.4395	-0.013431787
4.4421	-0.012110818
4.4446	-0.01302141
4.4472	-0.012385863
4.4498	-0.013005056
4.4524	-0.013709982
4.4549	-0.012542173
4.4575	-0.013160817
4.4601	-0.013826748
4.4626	-0.012671295
4.4652	-0.01198243
4.4678	-0.013181547
4.4704	-0.012438878
4.4729	-0.011788509
4.4755	-0.012969989
4.4781	-0.012331156
4.4806	-0.013233794
4.4832	-0.013555208
4.4858	-0.014366435
4.4884	-0.013959994
4.4909	-0.014329488
4.4935	-0.012817889
4.4961	-0.012826965
4.4986	-0.012826726
4.5012	-0.012595113
4.5038	-0.012254151
4.5064	-0.012184081
4.5089	-0.012625607
4.5115	-0.012453891
4.5141	-0.010561
4.5167	-0.013198155
4.5192	-0.014759499
4.5218	-0.014446353
4.5244	-0.013822245
4.5269	-0.012765809
4.5295	-0.012750091
4.5321	-0.012193836
4.5347	-0.012689454
4.5372	-0.013426839
4.5398	-0.012584295
4.5424	-0.012717254
4.5449	-0.012922798
4.5475	-0.013086529
4.5501	-0.013137505
4.5527	-0.013286812
4.5552	-0.012933836
4.5578	-0.013556996
4.5604	-0.013351623
4.5629	-0.013373879
4.5655	-0.012665131
4.5681	-0.013965656
4.5707	-0.014031172
4.5732	-0.013283707
4.5758	-0.013333753
4.5784	-0.012887534
4.581	-0.013525202
4.5835	-0.01276529
4.5861	-0.013830783
4.5887	-0.014116726
4.5912	-0.013171951
4.5938	-0.013325322
4.5964	-0.013371466
4.599	-0.014083813
4.6015	-0.014182139
4.6041	-0.014424013
4.6067	-0.014447466
4.6092	-0.014391459
4.6118	-0.01368483
4.6144	-0.01421556
4.617	-0.013340396
4.6195	-0.012343622
4.6221	-0.013841945
4.6247	-0.013625249
4.6272	-0.014033682
4.6298	-0.01453279
4.6324	-0.014438828
4.635	-0.014665408
4.6375	-0.015013945
4.6401	-0.014578688
4.6427	-0.015252814
4.6452	-0.014998768
4.6478	-0.014556908
4.6504	-0.014401834
4.653	-0.014898478
4.6555	-0.014192069
4.6581	-0.014970927
4.6607	-0.014807612
4.6633	-0.015794268
4.6658	-0.01505392
4.6684	-0.014396484
4.671	-0.014549712
4.6735	-0.014653455
4.6761	-0.014277576
4.6787	-0.013766429
4.6813	-0.013565928
4.6838	-0.014124964
4.6864	-0.014199662
4.689	-0.01410158
4.6915	-0.014067608
4.6941	-0.015039949
4.6967	-0.013571581
4.6993	-0.014550325
4.7018	-0.013616118
4.7044	-0.013822732
4.707	-0.014379671
4.7095	-0.0137501
4.7121	-0.013355348
4.7147	-0.014079955
4.7173	-0.013403363
4.7198	-0.013452674
4.7224	-0.013438702
4.725	-0.01377793
4.7276	-0.012685587
4.7301	-0.011860856
4.7327	-0.012440348
4.7353	-0.012273645
4.7378	-0.012936953
4.7404	-0.013278262
4.743	-0.013932342
4.7456	-0.01380856
4.7481	-0.013987198
4.7507	-0.013285106
4.7533	-0.013680017
4.7558	-0.014495232
4.7584	-0.012570783
4.761	-0.011149461
4.7636	-0.013277056
4.7661	-0.014107871
4.7687	-0.014548275
4.7713	-0.015638996
4.7738	-0.015137801
4.7764	-0.014799493
4.779	-0.013962449
4.7816	-0.013881002
4.7841	-0.0140328
4.7867	-0.014077828
4.7893	-0.013369153
4.7918	-0.013926722
4.7944	-0.013064374
4.797	-0.013212607
4.7996	-0.013831161
4.8021	-0.013504142
4.8047	-0.013760976
4.8073	-0.013173189
4.8099	-0.013349113
4.8124	-0.013998278
4.815	-0.013835159
4.8176	-0.013592488
4.8201	-0.013534913
4.8227	-0.012790907
4.8253	-0.012136943
4.8279	-0.011685368
4.8304	-0.012125002
4.833	-0.012476875
4.8356	-0.012278304
4.8381	-0.01193464
4.8407	-0.011455415
4.8433	-0.012710761
4.8459	-0.012312561
4.8484	-0.012347689
4.851	-0.011577382
4.8536	-0.011380279
4.8561	-0.010149216
4.8587	-0.010948651
4.8613	-0.010098865
4.8639	-0.010701332
4.8664	-0.011162244
4.869	-0.011365211
4.8716	-0.011303433
4.8741	-0.011430544
4.8767	-0.012634464
4.8793	-0.011937706
4.8819	-0.01248402
4.8844	-0.012405713
4.887	-0.012715199
4.8896	-0.013193013
4.8922	-0.012951601
4.8947	-0.013579161
4.8973	-0.0128716
4.8999	-0.014022281
4.9024	-0.013740093
4.905	-0.01314937
4.9076	-0.013043565
4.9102	-0.013431644
4.9127	-0.013382184
4.9153	-0.011706972
4.9179	-0.011431552
4.9204	-0.011348244
4.923	-0.011124607
4.9256	-0.010518443
4.9282	-0.009981467
4.9307	-0.008414669
4.9333	-0.008270243
4.9359	-0.006518316
4.9384	-0.008065418
4.941	-0.008937793
4.9436	-0.008463745
4.9462	-0.008261933
4.9487	-0.007861642
4.9513	-0.007514818
4.9539	-0.007297913
4.9565	-0.007343885
4.959	-0.007914558
4.9616	-0.00772828
4.9642	-0.008880452
4.9667	-0.008958098
4.9693	-0.008932224
4.9719	-0.009440701
4.9745	-0.009850891
4.977	-0.011265554
4.9796	-0.011329546
4.9822	-0.011016455
4.9847	-0.012424669
4.9873	-0.012667234
4.9899	-0.011976949
4.9925	-0.012049196
4.995	-0.01160916
4.9976	-0.012496009
5.0002	-0.01284224
5.0027	-0.013657444
5.0053	-0.013105553
5.0079	-0.013139855
5.0105	-0.013454764
5.013	-0.012539455
5.0156	-0.011847241
5.0182	-0.01259136
5.0207	-0.013014262
5.0233	-0.013035323
5.0259	-0.013126072
5.0285	-0.012157152
5.031	-0.012641795
5.0336	-0.012704976
5.0362	-0.012787201
5.0388	-0.012668774
5.0413	-0.012586895
5.0439	-0.012258274
5.0465	-0.012374801
5.049	-0.012887054
5.0516	-0.011904966
5.0542	-0.012184223
5.0568	-0.012680724
5.0593	-0.012852124
5.0619	-0.012524553
5.0645	-0.012942541
5.067	-0.01201529
5.0696	-0.011632715
5.0722	-0.011905557
5.0748	-0.012325038
5.0773	-0.011479146
5.0799	-0.012318524
5.0825	-0.011390859
5.085	-0.01162087
5.0876	-0.011936842
5.0902	-0.01146063
5.0928	-0.010362768
5.0953	-0.010771194
5.0979	-0.010292999
5.1005	-0.011282007
5.1031	-0.012279863
5.1056	-0.012784421
5.1082	-0.012627954
5.1108	-0.013737113
5.1133	-0.013228266
5.1159	-0.01316888
5.1185	-0.013221726
5.1211	-0.013549675
5.1236	-0.013045128
5.1262	-0.012609985
5.1288	-0.013502079
5.1313	-0.013153935
5.1339	-0.013505246
5.1365	-0.01255704
5.1391	-0.01300953
5.1416	-0.012176387
5.1442	-0.012890747
5.1468	-0.013002992
5.1493	-0.013017249
5.1519	-0.012745578
5.1545	-0.012417447
5.1571	-0.01226136
5.1596	-0.012810391
5.1622	-0.011779104
5.1648	-0.011311681
5.1673	-0.011272137
5.1699	-0.010579249
5.1725	-0.01073133
5.1751	-0.010616194
5.1776	-0.009969462
5.1802	-0.010903999
5.1828	-0.010594463
5.1854	-0.011252373
5.1879	-0.011130034
5.1905	-0.010917907
5.1931	-0.010949811
5.1956	-0.010055758
5.1982	-0.010604999
5.2008	-0.010313747
5.2034	-0.009763213
5.2059	-0.010636927
5.2085	-0.010864037
5.2111	-0.010451695
5.2136	-0.010422662
5.2162	-0.009970381
5.2188	-0.010454674
5.2214	-0.010120378
5.2239	-0.011110162
5.2265	-0.010840814
5.2291	-0.01120654
5.2316	-0.010712881
5.2342	-0.011029233
5.2368	-0.012839784
5.2394	-0.012698482
5.2419	-0.012931599
5.2445	-0.012482191
5.2471	-0.012603097
5.2497	-0.014054129
5.2522	-0.015007189
5.2548	-0.015825417
5.2574	-0.015801061
5.2599	-0.014720743
5.2625	-0.014372653
5.2651	-0.011951252
5.2677	-0.008546955
5.2702	-0.002106951
5.2728	0.007677457
5.2754	0.018006213
5.2779	0.026014367
5.2805	0.028411597
5.2831	0.031485815
5.2857	0.032443549
5.2882	0.030111674
5.2908	0.024686638
5.2934	0.017824026
5.2959	0.009901989
5.2985	0.003074797
5.3011	-0.001941986
5.3037	-0.005555764
5.3062	-0.008967067
5.3088	-0.010184307
5.3114	-0.011224422
5.3139	-0.012653671
5.3165	-0.012493257
5.3191	-0.012411889
5.3217	-0.01149904
5.3242	-0.011801296
5.3268	-0.010343923
5.3294	-0.009885223
5.332	-0.008677613
5.3345	-0.005662427
5.3371	0.001533224
5.3397	0.01065971
5.3422	0.020938136
5.3448	0.029618023
5.3474	0.03105934
5.35	0.0286375
5.3525	0.021671738
5.3551	0.013407455
5.3577	0.00751911
5.3602	0.003424052
5.3628	0.000528477
5.3654	-0.001281439
5.368	-0.002755278
5.3705	-0.002875498
5.3731	-0.002874075
5.3757	-0.00281123
5.3782	-0.002874847
5.3808	-0.002932348
5.3834	-0.00244265
5.386	-0.002096296
5.3885	-0.001559544
5.3911	-0.001636336
5.3937	-0.002094458
5.3963	-0.000730844
5.3988	-0.00174439
5.4014	-0.001489862
5.404	-0.001400402
5.4065	0
5.4091	0.000955544
5.4117	-0.000113348
5.4143	-0.000903604
5.4168	-0.000878714
5.4194	-0.002889984
5.422	-0.005247187
5.4245	-0.005634828
5.4271	-0.006556088
5.4297	-0.006380968
5.4323	-0.005816786
5.4348	-0.005567711
5.4374	-0.004165018
5.44	-0.003849241
5.4425	-0.00362885
5.4451	-0.002019889
5.4477	-0.000728328
5.4503	0.001534611
5.4528	0.00471335
5.4554	0.008734881
5.458	0.015618604
5.4605	0.026316939
5.4631	0.05375516
5.4657	0.111422256
5.4683	0.210114613
5.4708	0.341721207
5.4734	0.479488611
5.476	0.556124091
5.4786	0.579552233
5.4811	0.582344234
5.4837	0.565898061
5.4863	0.497406632
5.4888	0.366053045
5.4914	0.219197467
5.494	0.119316354
5.4966	0.067893296
5.4991	0.043356027
5.5017	0.031321231
5.5043	0.026832197
5.5068	0.024274273
5.5094	0.023034247
5.512	0.020420402
5.5146	0.017071301
5.5171	0.014547939
5.5197	0.011743056
5.5223	0.009953178
5.5248	0.008254157
5.5274	0.006310787
5.53	0.005248099
5.5326	0.00388112
5.5351	0.004755808
5.5377	0.0050122
5.5403	0.005528992
5.5429	0.007175963
5.5454	0.007389007
5.548	0.009156118
5.5506	0.009712809
5.5531	0.011385395
5.5557	0.010715078
5.5583	0.01156174
5.5609	0.010941991
5.5634	0.011096005
5.566	0.012020741
5.5686	0.011685758
5.5711	0.01120064
5.5737	0.010673843
5.5763	0.009398382
5.5789	0.007918328
5.5814	0.006476886
5.584	0.007442573
5.5866	0.007538944
5.5891	0.007697674
5.5917	0.009565501
5.5943	0.009962198
5.5969	0.01121195
5.5994	0.011425894
5.602	0.009049727
5.6046	0.008993345
5.6071	0.00856249
5.6097	0.007580164
5.6123	0.005345925
5.6149	0.004953049
5.6174	0.003723633
5.62	0.001892849
5.6226	0.001407763
5.6252	-0.00048888
5.6277	-0.000908012
5.6303	0.00053134
5.6329	0.000525962
5.6354	0.000339455
5.638	0.002578098
5.6406	0.002385927
5.6432	0.002963442
5.6457	0.003648425
5.6483	0.004703457
5.6509	0.004284401
5.6534	0.005063495
5.656	0.007605918
5.6586	0.011898168
5.6612	0.02407423
5.6637	0.054848667
5.6663	0.154647127
5.6689	0.33864978
5.6714	0.42810604
5.674	0.450996727
5.6766	0.455958843
5.6792	0.444898695
5.6817	0.407717556
5.6843	0.359043568
5.6869	0.306557626
5.6895	0.250964522
5.692	0.193617165
5.6946	0.137711897
5.6972	0.084634177
5.6997	0.043206658
5.7023	0.017885584
5.7049	0.004424609
5.7075	-0.002383282
5.71	-0.005179755
5.7126	-0.006661965
5.7152	-0.007318559
5.7177	-0.008776237
5.7203	-0.008236768
5.7229	-0.009239851
5.7255	-0.010361697
5.728	-0.010554777
5.7306	-0.010654085
5.7332	-0.01022545
5.7357	-0.009751343
5.7383	-0.009918693
5.7409	-0.007283856
5.7435	-0.004433955
5.746	-0.005747254
5.7486	-0.005571156
5.7512	-0.004955517
5.7537	-0.003717236
5.7563	-0.001807435
5.7589	0.000583389
5.7615	0.005125748
5.764	0.013513528
5.7666	0.029882288
5.7692	0.077243343
5.7718	0.187065542
5.7743	0.253677279
5.7769	0.273389637
5.7795	0.266289085
5.782	0.228340879
5.7846	0.166680336
5.7872	0.108977273
5.7898	0.060674489
5.7923	0.023520233
5.7949	0.005091895
5.7975	-0.002932188
5.8	-0.00678358
5.8026	-0.009279324
5.8052	-0.011767271
5.8078	-0.011915072
5.8103	-0.013503677
5.8129	-0.014038089
5.8155	-0.014150666
5.818	-0.014732434
5.8206	-0.014642927
5.8232	-0.015039159
5.8258	-0.01472194
5.8283	-0.013719181
5.8309	-0.013857693
5.8335	-0.013314406
5.8361	-0.014737875
5.8386	-0.013495109
5.8412	-0.013630678
5.8438	-0.012942797
5.8463	-0.013445755
5.8489	-0.012936972
5.8515	-0.012490681
5.8541	-0.011000288
5.8566	-0.013502066
5.8592	-0.01196308
5.8618	-0.01337356
5.8643	-0.013980475
5.8669	-0.013861225
5.8695	-0.011742094
5.8721	-0.010172032
5.8746	-0.008235745
5.8772	-0.00872621
5.8798	-0.006761751
5.8823	-0.003463741
5.8849	-0.001078794
5.8875	0.001292304
5.8901	-0.003403109
5.8926	-0.003708496
5.8952	-0.006254646
5.8978	-0.006863304
5.9003	-0.007674226
5.9029	-0.006665714
5.9055	-0.004286619
5.9081	0.000836369
5.9106	-0.000079687
5.9132	0.003374489
5.9158	-0.005365899
5.9184	-0.008342236
5.9209	-0.010098945
5.9235	-0.009542718
5.9261	-0.009195342
5.9286	-0.008498876
5.9312	-0.005072052
5.9338	-0.006553564
5.9364	-0.008333639
5.9389	-0.008889149
5.9415	-0.009046916
5.9441	-0.010241241
5.9466	-0.010217329
5.9492	-0.010304309
5.9518	-0.009893957
5.9544	-0.010701437
5.9569	-0.008852523
5.9595	-0.007688239
5.9621	-0.00812373
5.9646	-0.007645882
5.9672	-0.00881111
5.9698	-0.009292164
5.9724	-0.00911127
5.9749	-0.010505407
5.9775	-0.010724835
5.9801	-0.0088703
5.9827	-0.005511987
5.9852	-0.010148169
5.9878	-0.011528895
5.9904	-0.010678302
5.9929	-0.007509602
5.9955	-0.006114092
5.9981	-0.010017253
6.0007	-0.010903032
6.0032	-0.010369468
6.0058	-0.012122481
6.0084	-0.010698331
6.0109	-0.011590371
6.0135	-0.008839379
6.0161	-0.009705309
6.0187	-0.010558478
6.0212	-0.009751001
6.0238	-0.010326342
6.0264	-0.012503044
6.0289	-0.013615856
6.0315	-0.011702896
6.0341	-0.012934995
6.0367	-0.002949037
6.0392	-0.007506414
6.0418	-0.007680522
6.0444	-0.008016287
6.0469	-0.007272809
6.0495	-0.007183101
6.0521	-0.007963227
6.0547	-0.006447922
6.0572	-0.005130299
6.0598	-0.001927491
6.0624	-0.004715767
6.065	-0.003243789
6.0675	0.000513047
6.0701	-0.002766092
6.0727	-0.000195672
6.0752	-0.003733213
6.0778	-0.00552711
6.0804	-0.004455129
6.083	-0.003029161
6.0855	-0.001168716
6.0881	0.000910181
6.0907	0.00105473
6.0932	-0.003876617
6.0958	-0.004127639
6.0984	-0.003969386
6.101	-0.002252449
6.1035	-0.002260129
6.1061	-0.004642401
6.1087	-0.003608265
6.1112	-0.004888777
6.1138	-0.006812453
6.1164	-0.008129963
6.119	-0.008540787
6.1215	-0.007502139
6.1241	-0.004841936
6.1267	-0.001978213
6.1293	-0.006045067
6.1318	-0.004909501
6.1344	-0.00108729
6.137	0.003975355
6.1395	0.000080017
6.1421	-0.003231743
6.1447	-0.005172486
6.1473	-0.005187708
6.1498	-0.007280058
6.1524	-0.008591741
6.155	-0.006821319
6.1575	-0.007249365
6.1601	-0.005290349
6.1627	-0.005756368
6.1653	-0.008199156
6.1678	-0.000115468
6.1704	-0.007649961
6.173	-0.009133844
6.1755	-0.005822439
6.1781	-0.007549855
6.1807	-0.005662028
6.1833	-0.000353101
6.1858	-0.004341402
6.1884	-0.00308136
6.191	-0.008763194
6.1935	-0.007893361
6.1961	-0.00157396
6.1987	-0.004277648
6.2013	-0.000554351
6.2038	-0.003229556
6.2064	-0.008780927
6.209	-0.01252969
6.2116	-0.008448218
6.2141	-0.010198493
6.2167	-0.012388019
6.2193	-0.008714191
6.2218	0.002837883
6.2244	-0.003745959
6.227	-0.006493747
6.2296	-0.013967543
6.2321	-0.010744836
6.2347	-0.011648661
6.2373	-0.014498127
6.2398	-0.012608013
6.2424	-0.009611664
6.245	-0.008070252
6.2476	-0.009468424
6.2501	-0.012001278
6.2527	-0.007663996
6.2553	-0.007085267
6.2578	-0.004827673
6.2604	-0.002694308
6.263	0.001995202
6.2656	0.022105606
6.2681	-0.00066468
6.2707	-0.006817131
6.2733	-0.00949865
6.2759	-0.008704781
6.2784	-0.002903994
6.281	-0.002232298
6.2836	-0.004536052
6.2861	-0.004667634
6.2887	-0.004918536
6.2913	-0.000910789
6.2939	0.001340948
6.2964	0.00796135
6.299	-0.004443912
6.3016	-0.008654569
6.3041	-0.006599487
6.3067	-0.010331029
6.3093	-0.010233436
6.3119	-0.003799357
6.3144	-0.006307253
6.317	-0.008138506
6.3196	-0.007288336
6.3221	-0.004700039
6.3247	-0.003245343
6.3273	-0.003220316
6.3299	-0.006896141
6.3324	-0.008086517
6.335	-0.009057644
6.3376	-0.008943902
6.3401	-0.010141979
6.3427	-0.007859732
6.3453	-0.009023473
6.3479	-0.007959506
6.3504	-0.006089634
6.353	0.000186225
6.3556	-0.001696753
6.3582	0.000329747
6.3607	0.006796035
6.3633	-0.005813838
6.3659	-0.008686909
6.3684	-0.010986143
6.371	-0.011801507
6.3736	-0.009729906
6.3762	-0.007586289
6.3787	-0.009170173
6.3813	-0.007147656
6.3839	-0.010400091
6.3864	-0.010000341
6.389	-0.009050801
6.3916	-0.00924223
6.3942	-0.009165945
6.3967	-0.009027785
6.3993	-0.010987094
6.4019	-0.012763057
6.4044	-0.012121658
6.407	-0.012400719
6.4096	-0.012294696
6.4122	-0.014412545
6.4147	-0.013465527
6.4173	-0.013629657
6.4199	-0.013013543
6.4224	-0.013958277
6.425	-0.014711451
6.4276	-0.012112914
6.4302	-0.01230288
6.4327	-0.014683953
6.4353	-0.014548108
6.4379	-0.013561714
6.4405	-0.013271193
6.443	-0.012035616
6.4456	-0.011501464
6.4482	-0.010631526
6.4507	-0.011415715
6.4533	-0.011657121
6.4559	-0.012828038
6.4585	-0.013388266
6.461	-0.013510228
6.4636	-0.012156329
6.4662	-0.012885773
6.4687	-0.012731503
6.4713	-0.012816424
6.4739	-0.013075224
6.4765	-0.011738404
6.479	-0.011691566
6.4816	-0.012562641
6.4842	-0.012138575
6.4867	-0.0123776
6.4893	-0.01272694
6.4919	-0.013018899
6.4945	-0.012023152
6.497	-0.012035865
6.4996	-0.011416075
6.5022	-0.010953016
6.5048	-0.012487416
6.5073	-0.013368636
6.5099	-0.012060297
6.5125	-0.011888849
6.515	-0.012063979
6.5176	-0.012312612
6.5202	-0.012852124
6.5228	-0.012620076
6.5253	-0.012879654
6.5279	-0.012467545
6.5305	-0.012170169
6.533	-0.011668315
6.5356	-0.012026616
6.5382	-0.012423502
6.5408	-0.011894991
6.5433	-0.012913036
6.5459	-0.012375001
6.5485	-0.012520999
6.551	-0.011403693
6.5536	-0.013056083
6.5562	-0.013584234
6.5588	-0.013572807
6.5613	-0.013667603
6.5639	-0.014028794
6.5665	-0.016005186
6.569	-0.015744898
6.5716	-0.013573415
6.5742	-0.013030597
6.5768	-0.011833728
6.5793	-0.011557049
6.5819	-0.01129593
6.5845	-0.011049184
6.5871	-0.010852616
6.5896	-0.010071497
6.5922	-0.011037254
6.5948	-0.010620664
6.5973	-0.010217351
6.5999	-0.009273268
6.6025	-0.009774716
6.6051	-0.010920336
6.6076	-0.011475377
6.6102	-0.011153686
6.6128	-0.0101152
6.6153	-0.010763879
6.6179	-0.010503448
6.6205	-0.010932256
6.6231	-0.012052365
6.6256	-0.011582882
6.6282	-0.011161276
6.6308	-0.011046323
6.6333	-0.0116324
6.6359	-0.011357721
6.6385	-0.011078388
6.6411	-0.011390381
6.6436	-0.011038455
6.6462	-0.01114751
6.6488	-0.011472526
6.6514	-0.011850773
6.6539	-0.011293766
6.6565	-0.011129571
6.6591	-0.01161325
6.6616	-0.011514193
6.6642	-0.011545409
6.6668	-0.012081399
6.6694	-0.011762861
6.6719	-0.011965426
6.6745	-0.011757097
6.6771	-0.010685063
6.6796	-0.009625299
6.6822	-0.009430072
6.6848	-0.008017479
6.6874	-0.009676198
6.6899	-0.010445708
6.6925	-0.009228176
6.6951	-0.008346129
6.6976	-0.009983338
6.7002	-0.010346787
6.7028	-0.010740856
6.7054	-0.010843608
6.7079	-0.009698669
6.7105	-0.008906185
6.7131	-0.009639484
6.7156	-0.009052581
6.7182	-0.011489115
6.7208	-0.010891232
6.7234	-0.011101414
6.7259	-0.011244884
6.7285	-0.011311512
6.7311	-0.010602139
6.7337	-0.011044444
6.7362	-0.011699265
6.7388	-0.011656233
6.7414	-0.011362891
6.7439	-0.01148831
6.7465	-0.01142445
6.7491	-0.011621375
6.7517	-0.012236598
6.7542	-0.013069024
6.7568	-0.011496308
6.7594	-0.01205342
6.7619	-0.012627719
6.7645	-0.011330562
6.7671	-0.008938953
6.7697	-0.009248788
6.7722	-0.010945691
6.7748	-0.011592879
6.7774	-0.011673261
6.7799	-0.011784346
6.7825	-0.011836812
6.7851	-0.010969702
6.7877	-0.011309221
6.7902	-0.011520822
6.7928	-0.011182556
6.7954	-0.011837441
6.798	-0.011329402
6.8005	-0.011914919
6.8031	-0.010601506
6.8057	-0.011674466
6.8082	-0.011420384
6.8108	-0.012806145
6.8134	-0.011110644
6.816	-0.010771972
6.8185	-0.010658069
6.8211	-0.010459018
6.8237	-0.010587013
6.8262	-0.011748167
6.8288	-0.011160297
6.8314	-0.011395858
6.834	-0.011533841
6.8365	-0.012091533
6.8391	-0.011486206
6.8417	-0.012252738
6.8442	-0.011690272
6.8468	-0.011980765
6.8494	-0.01159321
6.852	-0.011996342
6.8545	-0.0123159
6.8571	-0.011988914
6.8597	-0.012756904
6.8622	-0.01262848
6.8648	-0.013284136
6.8674	-0.013066847
6.87	-0.013530517
6.8725	-0.012963822
6.8751	-0.012934825
6.8777	-0.01231545
6.8803	-0.010983508
6.8828	-0.012061818
6.8854	-0.012964977
6.888	-0.012963825
6.8905	-0.013424681
6.8931	-0.012605891
6.8957	-0.012900209
6.8983	-0.013265179
6.9008	-0.01373163
6.9034	-0.013623614
6.906	-0.013534843
6.9085	-0.012899644
6.9111	-0.013529792
6.9137	-0.013809105
6.9163	-0.012684127
6.9188	-0.013045639
6.9214	-0.013352154
6.924	-0.01350207
6.9265	-0.013050789
6.9291	-0.013152627
6.9317	-0.01288223
6.9343	-0.012785755
6.9368	-0.012905789
6.9394	-0.013316311
6.942	-0.013907598
6.9446	-0.01319202
6.9471	-0.013204998
6.9497	-0.013423321
6.9523	-0.013836549
6.9548	-0.013605611
6.9574	-0.013445769
6.96	-0.01405707
6.9626	-0.013301079
6.9651	-0.013795688
6.9677	-0.013408086
6.9703	-0.013475016
6.9728	-0.013472947
6.9754	-0.013855496
6.978	-0.014253175
6.9806	-0.014055318
6.9831	-0.013552895
6.9857	-0.013421954
6.9883	-0.01367123
6.9908	-0.013937843
6.9934	-0.013518483
6.996	-0.014429458
6.9986	-0.014392277
7.0011	-0.014802711
7.0037	-0.014126234
7.0063	-0.013725144
7.0088	-0.014284193
7.0114	-0.013452503
7.014	-0.013967145
7.0166	-0.012311413
7.0191	-0.011175173
7.0217	-0.007655875
7.0243	-0.000630498
7.0269	0.009802271
7.0294	0.018401597
7.032	0.025086066
7.0346	0.036001574
7.0371	0.052274205
7.0397	0.076211087
7.0423	0.101734728
7.0449	0.11798735
7.0474	0.12450216
7.05	0.123469397
7.0526	0.119053066
7.0551	0.111943588
7.0577	0.103523836
7.0603	0.092710868
7.0629	0.077962957
7.0654	0.058204178
7.068	0.031351857
7.0706	0.0118512
7.0731	0.004094612
7.0757	-0.001230762
7.0783	-0.003788719
7.0809	-0.004539635
7.0834	-0.006233425
7.086	-0.008824749
7.0886	-0.010194061
7.0912	-0.010885932
7.0937	-0.012234457
7.0963	-0.011516059
7.0989	-0.011427922
7.1014	-0.011397615
7.104	-0.011323465
7.1066	-0.010043076
7.1092	-0.011310391
7.1117	-0.010643954
7.1143	-0.010996379
7.1169	-0.010766717
7.1194	-0.010872157
7.122	-0.011711224
7.1246	-0.011745811
7.1272	-0.011968723
7.1297	-0.010970316
7.1323	-0.011932898
7.1349	-0.011664124
7.1374	-0.013014731
7.14	-0.011922014
7.1426	-0.013223384
7.1452	-0.013473204
7.1477	-0.012774288
7.1503	-0.013366447
7.1529	-0.012968618
7.1554	-0.013254195
7.158	-0.012621965
7.1606	-0.012442482
7.1632	-0.012678688
7.1657	-0.013166938
7.1683	-0.01409517
7.1709	-0.014308035
7.1735	-0.014062867
7.176	-0.013958851
7.1786	-0.01473297
7.1812	-0.013716781
7.1837	-0.014418077
7.1863	-0.014743913
7.1889	-0.014615888
7.1915	-0.014695729
7.194	-0.01358537
7.1966	-0.013517945
7.1992	-0.013280255
7.2017	-0.013640154
7.2043	-0.014056815
7.2069	-0.014728263
7.2095	-0.0162198
7.212	-0.017747764
7.2146	-0.016489273
7.2172	-0.014344975
7.2197	-0.01410959
7.2223	-0.014262514
7.2249	-0.012991422
7.2275	-0.013802982
7.23	-0.0138796
7.2326	-0.013829038
7.2352	-0.013416994
7.2378	-0.014098692
7.2403	-0.013437227
7.2429	-0.014428365
7.2455	-0.013735383
7.248	-0.014115863
7.2506	-0.014698477
7.2532	-0.013734098
7.2558	-0.013863597
7.2583	-0.013069604
7.2609	-0.013687187
7.2635	-0.012366852
7.266	-0.013550142
7.2686	-0.0130441
7.2712	-0.013015554
7.2738	-0.012036551
7.2763	-0.01186804
7.2789	-0.012803898
7.2815	-0.012823672
7.284	-0.012720319
7.2866	-0.012701343
7.2892	-0.01128942
7.2918	-0.012218338
7.2943	-0.011384196
7.2969	-0.01052607
7.2995	-0.011186349
7.302	-0.011378417
7.3046	-0.010643824
7.3072	-0.00928912
7.3098	-0.009308862
7.3123	-0.009448656
7.3149	-0.008669011
7.3175	-0.008818899
7.3201	-0.009272614
7.3226	-0.00857828
7.3252	-0.009568471
7.3278	-0.009949711
7.3303	-0.010655993
7.3329	-0.010475491
7.3355	-0.010866577
7.3381	-0.011182786
7.3406	-0.012249022
7.3432	-0.012705317
7.3458	-0.013244666
7.3483	-0.012576149
7.3509	-0.013312121
7.3535	-0.013072983
7.3561	-0.013475908
7.3586	-0.012863717
7.3612	-0.012715651
7.3638	-0.013084303
7.3663	-0.013102451
7.3689	-0.012636121
7.3715	-0.012033856
7.3741	-0.012167289
7.3766	-0.011396672
7.3792	-0.011807262
7.3818	-0.012025703
7.3844	-0.011763449
7.3869	-0.012587951
7.3895	-0.012609173
7.3921	-0.011776245
7.3946	-0.010922878
7.3972	-0.012076453
7.3998	-0.011731221
7.4024	-0.011591739
7.4049	-0.010969668
7.4075	-0.011834811
7.4101	-0.011930357
7.4126	-0.013400422
7.4152	-0.013757268
7.4178	-0.014237763
7.4204	-0.014778932
7.4229	-0.013662302
7.4255	-0.014617454
7.4281	-0.014618167
7.4306	-0.014737371
7.4332	-0.015788125
7.4358	-0.01617945
7.4384	-0.015785202
7.4409	-0.015751604
7.4435	-0.015508473
7.4461	-0.015148258
7.4486	-0.015447591
7.4512	-0.016046325
7.4538	-0.016267613
7.4564	-0.014659394
7.4589	-0.014282281
7.4615	-0.014239074
7.4641	-0.014250088
7.4667	-0.013369153
7.4692	-0.013610111
7.4718	-0.013390921
7.4744	-0.011930678
7.4769	-0.012198097
7.4795	-0.013990683
7.4821	-0.016249474
7.4847	-0.016432492
[truncated: 48 more rows]
