# Supplementary material for: Improvement of Peak Integration in Capillary Electrophoresis: Reference Data Set No. 1
Source: Electrophoresis. 2026 Mar 11;47(4):276–94. doi: 10.1002/elps.70077 (PMC13084974; doi:10.1002/elps.70077)
Supplement: Supplementary file 2 — Supporting File 2: elps70077‐sup‐0002‐RawElectropherograms.zip. [file ELPS-47--s002.zip › Raw Electropherograms/com4-type1-sam3-R.csv]

2.5109	-0.017204711
2.5135	-0.018146293
2.5161	-0.017963266
2.5186	-0.018109463
2.5212	-0.017736604
2.5238	-0.017806271
2.5263	-0.018203998
2.5289	-0.018127648
2.5315	-0.017678881
2.534	-0.017699176
2.5366	-0.018156867
2.5391	-0.017714648
2.5417	-0.017774718
2.5443	-0.018192802
2.5468	-0.017276017
2.5494	-0.018195067
2.552	-0.017597837
2.5545	-0.017446473
2.5571	-0.017405752
2.5596	-0.017504025
2.5622	-0.017935012
2.5648	-0.017470429
2.5673	-0.017017484
2.5699	-0.016986778
2.5725	-0.017137006
2.575	-0.017572576
2.5776	-0.016888324
2.5801	-0.016390417
2.5827	-0.016263673
2.5853	-0.015697423
2.5878	-0.016166173
2.5904	-0.017614169
2.593	-0.016963212
2.5955	-0.015123772
2.5981	-0.015737327
2.6007	-0.01534183
2.6032	-0.015687285
2.6058	-0.015608978
2.6083	-0.015420851
2.6109	-0.01539638
2.6135	-0.015048697
2.616	-0.014825953
2.6186	-0.015705474
2.6212	-0.014634307
2.6237	-0.014410562
2.6263	-0.014439746
2.6288	-0.015758995
2.6314	-0.014749432
2.634	-0.015235677
2.6365	-0.01608303
2.6391	-0.014728837
2.6417	-0.015104562
2.6442	-0.015585575
2.6468	-0.015466248
2.6493	-0.014464845
2.6519	-0.014244443
2.6545	-0.014699851
2.657	-0.014301082
2.6596	-0.014585508
2.6622	-0.014451358
2.6647	-0.013965129
2.6673	-0.014241789
2.6699	-0.013026962
2.6724	-0.014314203
2.675	-0.013821845
2.6775	-0.013468849
2.6801	-0.013980951
2.6827	-0.013854136
2.6852	-0.01334489
2.6878	-0.012976152
2.6904	-0.012894195
2.6929	-0.013478474
2.6955	-0.013335834
2.698	-0.012459101
2.7006	-0.013495995
2.7032	-0.0128081
2.7057	-0.012585515
2.7083	-0.012393704
2.7109	-0.012863393
2.7134	-0.011673505
2.716	-0.012256697
2.7185	-0.011733904
2.7211	-0.012023048
2.7237	-0.011340567
2.7262	-0.011217433
2.7288	-0.010747434
2.7314	-0.01138173
2.7339	-0.010399482
2.7365	-0.010591024
2.7391	-0.011613294
2.7416	-0.011721308
2.7442	-0.011773444
2.7467	-0.011051782
2.7493	-0.011642825
2.7519	-0.012645023
2.7544	-0.01230256
2.757	-0.013309963
2.7596	-0.013616948
2.7621	-0.013239003
2.7647	-0.015194302
2.7672	-0.014256843
2.7698	-0.0148724
2.7724	-0.014603693
2.7749	-0.014366806
2.7775	-0.014346806
2.7801	-0.014111588
2.7826	-0.014023469
2.7852	-0.014356093
2.7877	-0.014740343
2.7903	-0.014703541
2.7929	-0.014548588
2.7954	-0.014245919
2.798	-0.014225391
2.8006	-0.014578138
2.8031	-0.014510809
2.8057	-0.01454183
2.8083	-0.014389236
2.8108	-0.014088238
2.8134	-0.013923112
2.8159	-0.013694828
2.8185	-0.013694828
2.8211	-0.013513211
2.8236	-0.013387355
2.8262	-0.013716353
2.8288	-0.013825195
2.8313	-0.013781714
2.8339	-0.013886705
2.8364	-0.01418332
2.839	-0.0131627
2.8416	-0.01314055
2.8441	-0.012430804
2.8467	-0.014149511
2.8493	-0.013338932
2.8518	-0.012514436
2.8544	-0.013764801
2.857	-0.013943235
2.8595	-0.013758645
2.8621	-0.012905977
2.8646	-0.012760584
2.8672	-0.0136683
2.8698	-0.013651071
2.8723	-0.013515772
2.8749	-0.012871888
2.8775	-0.013159628
2.88	-0.013156026
2.8826	-0.013327013
2.8851	-0.013342872
2.8877	-0.013494514
2.8903	-0.013023782
2.8928	-0.013004399
2.8954	-0.012720162
2.898	-0.012433326
2.9005	-0.012613661
2.9031	-0.011520423
2.9056	-0.011683166
2.9082	-0.0118455
2.9108	-0.011499511
2.9133	-0.010946003
2.9159	-0.011565086
2.9185	-0.011366102
2.921	-0.011879821
2.9236	-0.011885297
2.9262	-0.01209834
2.9287	-0.011605924
2.9313	-0.010121853
2.9338	-0.012272624
2.9364	-0.012806073
2.939	-0.012679571
2.9415	-0.013841974
2.9441	-0.012857957
2.9467	-0.014047428
2.9492	-0.013274116
2.9518	-0.014222402
2.9543	-0.013944111
2.9569	-0.013821756
2.9595	-0.014098573
2.962	-0.013916289
2.9646	-0.014273153
2.9672	-0.014637512
2.9697	-0.014034774
2.9723	-0.014449486
2.9748	-0.013983296
2.9774	-0.014459084
2.98	-0.014572826
2.9825	-0.014462517
2.9851	-0.015284109
2.9877	-0.01541219
2.9902	-0.015026072
2.9928	-0.014504547
2.9954	-0.014011943
2.9979	-0.014745275
3.0005	-0.01545205
3.003	-0.015155137
3.0056	-0.015465106
3.0082	-0.014128086
3.0107	-0.014680593
3.0133	-0.014849779
3.0159	-0.014218957
3.0184	-0.014335731
3.021	-0.014475862
3.0235	-0.014740722
3.0261	-0.015020102
3.0287	-0.014808916
3.0312	-0.014357191
3.0338	-0.014361979
3.0364	-0.014367676
3.0389	-0.014304751
3.0415	-0.013969074
3.044	-0.013881521
3.0466	-0.014041324
3.0492	-0.013227496
3.0517	-0.013372169
3.0543	-0.013837773
3.0569	-0.013864266
3.0594	-0.014123095
3.062	-0.013603686
3.0646	-0.013926391
3.0671	-0.013738877
3.0697	-0.014494355
3.0722	-0.014019959
3.0748	-0.01453873
3.0774	-0.014491736
3.0799	-0.013824165
3.0825	-0.014298433
3.0851	-0.01357222
3.0876	-0.01441196
3.0902	-0.014008285
3.0927	-0.014392408
3.0953	-0.014454545
3.0979	-0.014665882
3.1004	-0.01408239
3.103	-0.013844734
3.1056	-0.014237988
3.1081	-0.013905155
3.1107	-0.014418049
3.1132	-0.014990762
3.1158	-0.013368533
3.1184	-0.014644525
3.1209	-0.014300593
3.1235	-0.013275752
3.1261	-0.013518955
3.1286	-0.01392113
3.1312	-0.014093051
3.1338	-0.013817452
3.1363	-0.013442704
3.1389	-0.013876892
3.1414	-0.014080272
3.144	-0.013972739
3.1466	-0.013571623
3.1491	-0.013440558
3.1517	-0.013731788
3.1543	-0.013717523
3.1568	-0.013527165
3.1594	-0.014015051
3.1619	-0.013096842
3.1645	-0.013002655
3.1671	-0.012959254
3.1696	-0.012377004
3.1722	-0.012799882
3.1748	-0.01260153
3.1773	-0.012947668
3.1799	-0.013023008
3.1825	-0.012944151
3.185	-0.012880675
3.1876	-0.012864032
3.1901	-0.013008128
3.1927	-0.012967324
3.1953	-0.012696384
3.1978	-0.01379329
3.2004	-0.013162633
3.203	-0.013177445
3.2055	-0.013533459
3.2081	-0.014053777
3.2106	-0.01331048
3.2132	-0.013518906
3.2158	-0.013572807
3.2183	-0.013177989
3.2209	-0.012991929
3.2235	-0.012797242
3.226	-0.012905611
3.2286	-0.013031373
3.2311	-0.012967295
3.2337	-0.012742956
3.2363	-0.012562068
3.2388	-0.012317919
3.2414	-0.012788668
3.244	-0.013276241
3.2465	-0.013135534
3.2491	-0.012403223
3.2517	-0.012963822
3.2542	-0.013004739
3.2568	-0.01311298
3.2593	-0.013839231
3.2619	-0.014085171
3.2645	-0.013883734
3.267	-0.013487755
3.2696	-0.013329979
3.2722	-0.013318826
3.2747	-0.013222638
3.2773	-0.012750335
3.2798	-0.013591439
3.2824	-0.013515318
3.285	-0.012948426
3.2875	-0.012883565
3.2901	-0.012909916
3.2927	-0.012289589
3.2952	-0.011084272
3.2978	-0.010879084
3.3003	-0.011716711
3.3029	-0.010569057
3.3055	-0.01004519
3.308	-0.00964692
3.3106	-0.008077526
3.3132	-0.007763007
3.3157	-0.00748908
3.3183	-0.007011184
3.3209	-0.008010929
3.3234	-0.007462358
3.326	-0.007399558
3.3285	-0.007699152
3.3311	-0.008416745
3.3337	-0.008024991
3.3362	-0.007749241
3.3388	-0.00787188
3.3414	-0.009162075
3.3439	-0.008266411
3.3465	-0.008385095
3.349	-0.008070561
3.3516	-0.009155951
3.3542	-0.009318614
3.3567	-0.010514197
3.3593	-0.010885343
3.3619	-0.01539291
3.3644	-0.013043575
3.367	-0.010321381
3.3695	-0.009363163
3.3721	-0.00956443
3.3747	-0.009113216
3.3772	-0.009295319
3.3798	-0.009366999
3.3824	-0.009193008
3.3849	-0.009262555
3.3875	-0.009626972
3.3901	-0.00922324
3.3926	-0.009781549
3.3952	-0.010081718
3.3977	-0.01011955
3.4003	-0.009629805
3.4029	-0.007082915
3.4054	-0.00822033
3.408	-0.008816808
3.4106	-0.009609758
3.4131	-0.010896921
3.4157	-0.010187077
3.4182	-0.010564012
3.4208	-0.010031268
3.4234	-0.010362268
3.4259	-0.01026711
3.4285	-0.010989269
3.4311	-0.010154938
3.4336	-0.010565356
3.4362	-0.010280111
3.4387	-0.010162452
3.4413	-0.009846905
3.4439	-0.010068224
3.4464	-0.010007603
3.449	-0.01038171
3.4516	-0.010661041
3.4541	-0.010223882
3.4567	-0.010312058
3.4593	-0.011227696
3.4618	-0.010846959
3.4644	-0.013087228
3.4669	-0.012098569
3.4695	-0.010806201
3.4721	-0.009848369
3.4746	-0.010482923
3.4772	-0.010235222
3.4798	-0.009708021
3.4823	-0.00917329
3.4849	-0.009637496
3.4874	-0.01065168
3.49	-0.010056942
3.4926	-0.009496672
3.4951	-0.009289861
3.4977	-0.009281266
3.5003	-0.009669444
3.5028	-0.009054024
3.5054	-0.009064992
3.5079	-0.008544303
3.5105	-0.008383317
3.5131	-0.007700459
3.5156	-0.007188542
3.5182	-0.008323323
3.5208	-0.00880821
3.5233	-0.008090802
3.5259	-0.007755465
3.5285	-0.00616376
3.531	-0.006384706
3.5336	-0.00729376
3.5361	-0.00571502
3.5387	-0.006276693
3.5413	-0.00468587
3.5438	-0.005594853
3.5464	-0.00450892
3.549	-0.004325799
3.5515	-0.003744643
3.5541	-0.002756662
3.5566	-0.002673338
3.5592	-0.002220221
3.5618	-0.002169669
3.5643	-0.002295409
3.5669	-0.001853207
3.5695	-0.001292304
3.572	0.00008021
3.5746	-0.000362971
3.5772	0.000282968
3.5797	0.000080814
3.5823	0.000040579
3.5848	0.000446408
3.5874	0.001290384
3.59	0.000688553
3.5925	0.00084411
3.5951	0.000755399
3.5977	0.000478693
3.6002	0.002229606
3.6028	0.001866058
3.6053	0.002676277
3.6079	0.003287696
3.6105	0.002485125
3.613	0.002199977
3.6156	0.00207358
3.6182	0.002003577
3.6207	0.002281447
3.6233	0.002827733
3.6258	0.002902066
3.6284	0.003464022
3.631	0.00435958
3.6335	0.003960651
3.6361	0.003974335
3.6387	0.004524783
3.6412	0.004402558
3.6438	0.004517219
3.6464	0.004191831
3.6489	0.004233513
3.6515	0.004002742
3.654	0.004139806
3.6566	0.003178417
3.6592	0.004057719
3.6617	0.00274262
3.6643	0.003874711
3.6669	0.003438029
3.6694	0.002952332
3.672	0.002524502
3.6745	0.002204131
3.6771	0.001552805
3.6797	0.001707742
3.6822	0.000757201
3.6848	0.000636621
3.6874	0.000276583
3.6899	-0.00039424
3.6925	-0.000471632
3.695	-0.001332794
3.6976	-0.001751111
3.7002	-0.001836508
3.7027	-0.003043859
3.7053	-0.003088295
3.7079	-0.003580938
3.7104	-0.004423426
3.713	-0.00370411
3.7156	-0.00372518
3.7181	-0.004366782
3.7207	-0.005579541
3.7232	-0.006626987
3.7258	-0.007879458
3.7284	-0.0076132
3.7309	-0.00934932
3.7335	-0.009787221
3.7361	-0.012018587
3.7386	-0.017596425
3.7412	-0.017068258
3.7437	-0.014625642
3.7463	-0.013540855
3.7489	-0.01328552
3.7514	-0.013410345
3.754	-0.013779681
3.7566	-0.013450294
3.7591	-0.013651089
3.7617	-0.014550976
3.7642	-0.013843847
3.7668	-0.013857109
3.7694	-0.014579785
3.7719	-0.014369295
3.7745	-0.015000551
3.7771	-0.01463451
3.7796	-0.013972111
3.7822	-0.011600623
3.7848	-0.011737877
3.7873	-0.013000895
3.7899	-0.015455007
3.7924	-0.015260253
3.795	-0.01628915
3.7976	-0.015094157
3.8001	-0.016150318
3.8027	-0.016390417
3.8053	-0.0162728
3.8078	-0.015579625
3.8104	-0.016836135
3.8129	-0.015693704
3.8155	-0.013910424
3.8181	-0.009407749
3.8206	0.000629412
3.8232	-0.00542363
3.8258	-0.01203173
3.8283	-0.014473973
3.8309	-0.01600142
3.8334	-0.016086105
3.836	-0.016452372
3.8386	-0.014738792
3.8411	-0.014328619
3.8437	-0.00991035
3.8463	-0.012063973
3.8488	-0.01507179
3.8514	-0.01522234
3.854	-0.015619894
3.8565	-0.016779723
3.8591	-0.016169541
3.8616	-0.016817445
3.8642	-0.015841933
3.8668	-0.012785755
3.8693	-0.009011644
3.8719	0.00290979
3.8745	0.019860432
3.877	-0.003259629
3.8796	-0.010421226
3.8821	-0.012092235
3.8847	-0.014371278
3.8873	-0.014842827
3.8898	-0.015124402
3.8924	-0.015350923
3.895	-0.015560891
3.8975	-0.01478445
3.9001	-0.015398198
3.9026	-0.015217155
3.9052	-0.014689447
3.9078	-0.014869538
3.9103	-0.013378117
3.9129	-0.010700018
3.9155	-0.004775478
3.918	0.022097712
3.9206	0.075737476
3.9232	0.019984381
3.9257	0.002242591
3.9283	-0.006057312
3.9308	-0.009302514
3.9334	-0.012213635
3.936	-0.01273073
3.9385	-0.014947773
3.9411	-0.014995105
3.9437	-0.014822983
3.9462	-0.01443151
3.9488	-0.014427396
3.9513	-0.012351902
3.9539	-0.010930612
3.9565	-0.001730259
3.959	-0.001726819
3.9616	-0.008392236
3.9642	-0.010943925
3.9667	-0.012920825
3.9693	-0.01325897
3.9719	-0.013507715
3.9744	-0.012497987
3.977	-0.013791985
3.9795	-0.013472692
3.9821	-0.009390517
3.9847	0.00163298
3.9872	0.028819425
3.9898	-0.002024687
3.9924	-0.005031172
3.9949	-0.001439157
3.9975	0.029921586
4	0.009335808
4.0026	-0.002947536
4.0052	-0.009203375
4.0077	-0.010789523
4.0103	-0.008697726
4.0129	-0.007770999
4.0154	0.006980863
4.018	0.051152524
4.0205	0.024452019
4.0231	0.001840648
4.0257	-0.008231653
4.0282	-0.010815105
4.0308	-0.011857947
4.0334	-0.01097783
4.0359	-0.011626168
4.0385	-0.009826439
4.0411	-0.008792082
4.0436	-0.007471248
4.0462	-0.004865986
4.0487	-0.000987707
4.0513	0.002771007
4.0539	0.008372777
4.0564	0.014912691
4.059	0.022942416
4.0616	0.034351259
4.0641	0.045077138
4.0667	0.059870593
4.0692	0.077744149
4.0718	0.108539522
4.0744	0.171552315
4.0769	0.195548341
4.0795	0.160622716
4.0821	0.153272182
4.0846	0.156704262
4.0872	0.163102046
4.0897	0.168250218
4.0923	0.171471372
4.0949	0.186937138
4.0974	0.227999598
4.1	0.214788392
4.1026	0.154253438
4.1051	0.126249224
4.1077	0.106736079
4.1103	0.088481992
4.1128	0.073337115
4.1154	0.05835386
4.1179	0.045380142
4.1205	0.0344784
4.1231	0.024476659
4.1256	0.015561041
4.1282	0.009243662
4.1308	0.003848179
4.1333	-0.000653259
4.1359	-0.00376155
4.1384	-0.006480625
4.141	-0.006666756
4.1436	-0.006825432
4.1461	-0.002901983
4.1487	0.016036293
4.1513	0.080524832
4.1538	0.048903104
4.1564	0.007591974
4.1589	-0.00427801
4.1615	-0.00928371
4.1641	-0.010149735
4.1666	-0.006694308
4.1692	0.010915249
4.1718	0.008677781
4.1743	-0.007898635
4.1769	-0.011455882
4.1795	-0.013360345
4.182	-0.014170347
4.1846	-0.015412893
4.1871	-0.015424572
4.1897	-0.015253764
4.1923	-0.015049054
4.1948	-0.016042689
4.1974	-0.015673041
4.2	-0.015481283
4.2025	-0.016098144
4.2051	-0.018293066
4.2076	-0.021590298
4.2102	-0.033696298
4.2128	-0.044387273
4.2153	-0.031340543
4.2179	-0.022386672
4.2205	-0.017753648
4.223	-0.01587549
4.2256	-0.013737954
4.2281	-0.007394846
4.2307	0.011430017
4.2333	0.002225326
4.2358	-0.008883795
4.2384	-0.013767091
4.241	-0.02021119
4.2435	-0.018877152
4.2461	-0.016100125
4.2487	-0.015948854
4.2512	-0.01485161
4.2538	-0.012788851
4.2563	-0.010496551
4.2589	-0.001269497
4.2615	-0.009512793
4.264	-0.013321151
4.2666	-0.013492112
4.2692	-0.012730983
4.2717	-0.014092717
4.2743	-0.020493846
4.2768	-0.016340325
4.2794	-0.013825418
4.282	-0.014747473
4.2845	-0.012941297
4.2871	-0.009821148
4.2897	-0.011331159
4.2922	-0.011871637
4.2948	-0.012154166
4.2974	-0.01308778
4.2999	-0.01368035
4.3025	-0.012441957
4.305	-0.011112352
4.3076	-0.01131137
4.3102	-0.011271358
4.3127	-0.01181658
4.3153	-0.012903438
4.3179	-0.013114721
4.3204	-0.010933749
4.323	-0.011042863
4.3255	-0.011991314
4.3281	-0.011783175
4.3307	-0.009403847
4.3332	-0.009161877
4.3358	-0.007429013
4.3384	-0.009753252
4.3409	-0.010276179
4.3435	-0.010373073
4.346	-0.009525292
4.3486	-0.01047046
4.3512	-0.011529698
4.3537	-0.011330972
4.3563	-0.011802093
4.3589	-0.012273268
4.3614	-0.013003675
4.364	-0.01315766
4.3666	-0.013361392
4.3691	-0.012949963
4.3717	-0.011282096
4.3742	-0.00907351
4.3768	-0.001635447
4.3794	-0.009508491
4.3819	-0.012760135
4.3845	-0.014077428
4.3871	-0.013846728
4.3896	-0.014274758
4.3922	-0.013266754
4.3947	-0.014612214
4.3973	-0.014428594
4.3999	-0.013487571
4.4024	-0.013689317
4.405	-0.012794783
4.4076	-0.013509932
4.4101	-0.012412902
4.4127	-0.012747325
4.4152	-0.012379982
4.4178	-0.011422731
4.4204	-0.012306688
4.4229	-0.01189219
4.4255	-0.012381712
4.4281	-0.01161364
4.4306	-0.013019066
4.4332	-0.012898711
4.4358	-0.013394877
4.4383	-0.013549719
4.4409	-0.012928868
4.4434	-0.014145463
4.446	-0.013133558
4.4486	-0.013187457
4.4511	-0.013801523
4.4537	-0.013033133
4.4563	-0.012952463
4.4588	-0.013680029
4.4614	-0.013638237
4.4639	-0.013775189
4.4665	-0.013994589
4.4691	-0.01255527
4.4716	-0.013259695
4.4742	-0.012331492
4.4768	-0.013090553
4.4793	-0.012924756
4.4819	-0.014051992
4.4844	-0.013092792
4.487	-0.013292598
4.4896	-0.013205497
4.4921	-0.01312494
4.4947	-0.014312753
4.4973	-0.01359685
4.4998	-0.012868926
4.5024	-0.013152015
4.505	-0.012837225
4.5075	-0.013448501
4.5101	-0.013886411
4.5126	-0.013271778
4.5152	-0.013608033
4.5178	-0.014633051
4.5203	-0.013798938
4.5229	-0.013349883
4.5255	-0.01502202
4.528	-0.013668834
4.5306	-0.014445809
4.5331	-0.014111741
4.5357	-0.014306308
4.5383	-0.014181966
4.5408	-0.013498205
4.5434	-0.012199504
4.546	-0.012366852
4.5485	-0.013849211
4.5511	-0.012500039
4.5536	-0.013325873
4.5562	-0.015156671
4.5588	-0.015618652
4.5613	-0.016520455
4.5639	-0.016024373
4.5665	-0.015572243
4.569	-0.014964254
4.5716	-0.015340914
4.5742	-0.014895848
4.5767	-0.0152708
4.5793	-0.013726212
4.5818	-0.011645981
4.5844	-0.012774896
4.587	-0.014195652
4.5895	-0.015218197
4.5921	-0.015092188
4.5947	-0.014215686
4.5972	-0.015067097
4.5998	-0.015292468
4.6023	-0.015098274
4.6049	-0.016496299
4.6075	-0.015725631
4.61	-0.014753099
4.6126	-0.014417218
4.6152	-0.015274928
4.6177	-0.015717341
4.6203	-0.014936863
4.6228	-0.01450701
4.6254	-0.01494961
4.628	-0.014550381
4.6305	-0.014294789
4.6331	-0.013904605
4.6357	-0.015131114
4.6382	-0.015523499
4.6408	-0.015347101
4.6434	-0.015597081
4.6459	-0.014874839
4.6485	-0.015428299
4.651	-0.014967809
4.6536	-0.016030518
4.6562	-0.015216622
4.6587	-0.015536328
4.6613	-0.015112446
4.6639	-0.01416772
4.6664	-0.014775323
4.669	-0.015310628
4.6715	-0.015452811
4.6741	-0.015172858
4.6767	-0.015229716
4.6792	-0.014733024
4.6818	-0.013820936
4.6844	-0.014812539
4.6869	-0.014438737
4.6895	-0.015203914
4.6921	-0.015779283
4.6946	-0.014818156
4.6972	-0.015099437
4.6997	-0.014618762
4.7023	-0.015330613
4.7049	-0.014990762
4.7074	-0.014285378
4.71	-0.014011385
4.7126	-0.014067955
4.7151	-0.01554268
4.7177	-0.014224537
4.7202	-0.014968874
4.7228	-0.015674399
4.7254	-0.014399158
4.7279	-0.014793338
4.7305	-0.014163922
4.7331	-0.01438611
4.7356	-0.014769031
4.7382	-0.015104197
4.7407	-0.014808778
4.7433	-0.014889224
4.7459	-0.014870656
4.7484	-0.014008749
4.751	-0.014116017
4.7536	-0.014131247
4.7561	-0.014756335
4.7587	-0.015010306
4.7613	-0.013014605
4.7638	-0.013645168
4.7664	-0.014017249
4.7689	-0.014210722
4.7715	-0.014065302
4.7741	-0.013657303
4.7766	-0.012347369
4.7792	-0.012314693
4.7818	-0.012790311
4.7843	-0.013856466
4.7869	-0.012812698
4.7894	-0.013233243
4.792	-0.013157152
4.7946	-0.013885251
4.7971	-0.013406212
4.7997	-0.0140094
4.8023	-0.013548573
4.8048	-0.01217159
4.8074	-0.013389009
4.8099	-0.013113606
4.8125	-0.012754635
4.8151	-0.012000059
4.8176	-0.012757123
4.8202	-0.01297701
4.8228	-0.012707242
4.8253	-0.013040172
4.8279	-0.011191477
4.8305	-0.009980489
4.833	-0.010481098
4.8356	-0.009820278
4.8381	-0.009987032
4.8407	-0.011062607
4.8433	-0.011841516
4.8458	-0.011680701
4.8484	-0.011329016
4.851	-0.010987321
4.8535	-0.01114351
4.8561	-0.011856052
4.8586	-0.0125431
4.8612	-0.011197306
4.8638	-0.012271987
4.8663	-0.010858933
4.8689	-0.010912799
4.8715	-0.011045214
4.874	-0.011846229
4.8766	-0.010435449
4.8791	-0.010989269
4.8817	-0.011126993
4.8843	-0.011204528
4.8868	-0.011053469
4.8894	-0.010195852
4.892	-0.010421756
4.8945	-0.010163971
4.8971	-0.010052137
4.8997	-0.009382832
4.9022	-0.009168892
4.9048	-0.009877142
4.9073	-0.010046969
4.9099	-0.009813411
4.9125	-0.009232833
4.915	-0.009371661
4.9176	-0.008285476
4.9202	-0.009195608
4.9227	-0.009121049
4.9253	-0.008604287
4.9278	-0.010274068
4.9304	-0.009960733
4.933	-0.010163068
4.9355	-0.010981847
4.9381	-0.010936201
4.9407	-0.010686019
4.9432	-0.010541123
4.9458	-0.011572861
4.9483	-0.011738976
4.9509	-0.011648769
4.9535	-0.011197588
4.956	-0.011210381
4.9586	-0.011938568
4.9612	-0.012971009
4.9637	-0.012568885
4.9663	-0.012541755
4.9689	-0.012653379
4.9714	-0.012533681
4.974	-0.012937208
4.9765	-0.013049389
4.9791	-0.013732205
4.9817	-0.013027097
4.9842	-0.013401328
4.9868	-0.013709268
4.9894	-0.01328378
4.9919	-0.014041287
4.9945	-0.013322696
4.997	-0.014439741
4.9996	-0.013407801
5.0022	-0.013493091
5.0047	-0.012695635
5.0073	-0.013133194
5.0099	-0.013607701
5.0124	-0.013482881
5.015	-0.012905409
5.0175	-0.012774904
5.0201	-0.012483475
5.0227	-0.012693751
5.0252	-0.012819759
5.0278	-0.01275077
5.0304	-0.012001709
5.0329	-0.012682234
5.0355	-0.012248399
5.0381	-0.012461904
5.0406	-0.013155822
5.0432	-0.012682848
5.0457	-0.012906743
5.0483	-0.013984329
5.0509	-0.014467633
5.0534	-0.013218767
5.056	-0.013234374
5.0586	-0.013042377
5.0611	-0.012997214
5.0637	-0.013691958
5.0662	-0.013338533
5.0688	-0.013792028
5.0714	-0.014394334
5.0739	-0.013082623
5.0765	-0.013037365
5.0791	-0.01267784
5.0816	-0.01215809
5.0842	-0.012832498
5.0868	-0.012505996
5.0893	-0.012495131
5.0919	-0.013376176
5.0944	-0.012955544
5.097	-0.01288639
5.0996	-0.014024618
5.1021	-0.012838768
5.1047	-0.013422276
5.1073	-0.013836961
5.1098	-0.012683318
5.1124	-0.013211944
5.1149	-0.013584939
5.1175	-0.013548609
5.1201	-0.012891941
5.1226	-0.012570792
5.1252	-0.013162041
5.1278	-0.013855202
5.1303	-0.01266872
5.1329	-0.013903998
5.1354	-0.014303931
5.138	-0.018219855
5.1406	-0.014244332
5.1431	-0.013272919
5.1457	-0.012076814
5.1483	-0.011526078
5.1508	-0.011711224
5.1534	-0.01191003
5.156	-0.010815154
5.1585	-0.010910918
5.1611	-0.011521049
5.1636	-0.011873368
5.1662	-0.011381971
5.1688	-0.011926276
5.1713	-0.011018137
5.1739	-0.011215483
5.1765	-0.012136455
5.179	-0.011932976
5.1816	-0.011736344
5.1841	-0.010701134
5.1867	-0.011305816
5.1893	-0.011040533
5.1918	-0.011050961
5.1944	-0.011013782
5.197	-0.011269103
5.1995	-0.011680571
5.2021	-0.011007078
5.2046	-0.01206506
5.2072	-0.011997622
5.2098	-0.012201381
5.2123	-0.012536154
5.2149	-0.012702907
5.2175	-0.014031045
5.22	-0.013270908
5.2226	-0.01331387
5.2252	-0.013789576
5.2277	-0.013663449
5.2303	-0.01363299
5.2328	-0.012730991
5.2354	-0.013466096
5.238	-0.013713089
5.2405	-0.013287801
5.2431	-0.013215004
5.2457	-0.013170675
5.2482	-0.01376649
5.2508	-0.009577444
5.2533	-0.00371095
5.2559	0.004833774
5.2585	0.01623942
5.261	0.020662788
5.2636	0.02374221
5.2662	0.024519915
5.2687	0.025816001
5.2713	0.026227569
5.2738	0.026484523
5.2764	0.022825453
5.279	0.01596735
5.2815	0.008802127
5.2841	0.002275313
5.2867	-0.003050637
5.2892	-0.007099922
5.2918	-0.009396345
5.2944	-0.010162314
5.2969	-0.010794059
5.2995	-0.010513341
5.302	-0.011318886
5.3046	-0.010711452
5.3072	-0.011035993
5.3097	-0.011507194
5.3123	-0.010766442
5.3149	-0.010239018
5.3174	-0.007867031
5.32	-0.003313183
5.3225	0.00388355
5.3251	0.013873906
5.3277	0.021819362
5.3302	0.025159528
5.3328	0.025232868
5.3354	0.021891268
5.3379	0.019044498
5.3405	0.012982489
5.343	0.008394678
5.3456	0.002898528
5.3482	0.000459166
5.3507	-0.002011065
5.3533	-0.003254591
5.3559	-0.003793983
5.3584	-0.004390128
5.361	-0.004430649
5.3636	-0.003964119
5.3661	-0.003942989
5.3687	-0.002686762
5.3712	-0.002253897
5.3738	-0.001558043
5.3764	-0.001578708
5.3789	-0.001402235
5.3815	-0.000451763
5.3841	-0.000112429
5.3866	-0.000263952
5.3892	-0.000975859
5.3917	-0.000301306
5.3943	-0.000075196
5.3969	-0.000265218
5.3994	-0.000832489
5.402	-0.001812552
5.4046	-0.001690083
5.4071	-0.001627353
5.4097	-0.002992566
5.4123	-0.0037105
5.4148	-0.004257269
5.4174	-0.004516748
5.4199	-0.004624397
5.4225	-0.003261301
5.4251	-0.002704022
5.4276	-0.002180311
5.4302	-0.00149731
5.4328	-0.00075144
5.4353	0.001822695
5.4379	0.002829536
5.4404	0.006324604
5.443	0.014437391
5.4456	0.03396469
5.4481	0.072471961
5.4507	0.145055726
5.4533	0.252150476
5.4558	0.380824715
5.4584	0.472171456
5.4609	0.514350235
5.4635	0.529445946
5.4661	0.532214403
5.4686	0.524178803
5.4712	0.488600403
5.4738	0.392785013
5.4763	0.261090934
5.4789	0.154365599
5.4815	0.088165313
5.484	0.054042064
5.4866	0.036129724
5.4891	0.025898043
5.4917	0.022875132
5.4943	0.021103324
5.4968	0.019318897
5.4994	0.018450268
5.502	0.016585501
5.5045	0.015382671
5.5071	0.012833837
5.5096	0.011899224
5.5122	0.008094449
5.5148	0.00740958
5.5173	0.005756423
5.5199	0.0058525
5.5225	0.005891792
5.525	0.005569911
5.5276	0.005894087
5.5301	0.00711362
5.5327	0.00752421
5.5353	0.007842381
5.5378	0.009342548
5.5404	0.009224163
5.543	0.009579278
5.5455	0.009873384
5.5481	0.009607226
5.5507	0.010204611
5.5532	0.009960871
5.5558	0.010497648
5.5583	0.010812869
5.5609	0.01071533
5.5635	0.010110609
5.566	0.008378435
5.5686	0.007514659
5.5712	0.006949468
5.5737	0.007404898
5.5763	0.007771955
5.5788	0.008810618
5.5814	0.009843448
5.584	0.009558128
5.5865	0.008839928
5.5891	0.008355794
5.5917	0.006570157
5.5942	0.006289231
5.5968	0.005787592
5.5993	0.004436536
5.6019	0.003378844
5.6045	0.001386908
5.607	0.001573741
5.6096	0.001145292
5.6122	0.000306273
5.6147	-0.000306327
5.6173	-0.001036182
5.6199	0.000420476
5.6224	0.000190957
5.625	0.001309277
5.6275	0.00131628
5.6301	0.002295492
5.6327	0.003158803
5.6352	0.003758807
5.6378	0.004460707
5.6404	0.004937175
5.6429	0.005819198
5.6455	0.009652668
5.648	0.019143619
5.6506	0.047807343
5.6532	0.155730546
5.6557	0.311888397
5.6583	0.376600772
5.6609	0.400689632
5.6634	0.411945105
5.666	0.415415108
5.6685	0.41279164
5.6711	0.402118057
5.6737	0.367457777
5.6762	0.309717685
5.6788	0.2443849
5.6814	0.190757871
5.6839	0.125786141
5.6865	0.066517897
5.6891	0.029003676
5.6916	0.008031474
5.6942	-0.000545743
5.6967	-0.005348331
5.6993	-0.007684757
5.7019	-0.009463846
5.7044	-0.010967416
5.707	-0.01148729
5.7096	-0.011734763
5.7121	-0.011649773
5.7147	-0.012545351
5.7172	-0.012284678
5.7198	-0.013147546
5.7224	-0.012672471
5.7249	-0.012207754
5.7275	-0.012240903
5.7301	-0.010980953
5.7326	-0.009759837
5.7352	-0.008624571
5.7377	-0.007589136
5.7403	-0.006065078
5.7429	-0.004901709
5.7454	-0.002801421
5.748	0.000265566
5.7506	0.005910935
5.7531	0.016169416
5.7557	0.040726759
5.7583	0.121707886
5.7608	0.233684376
5.7634	0.275261998
5.7659	0.282914817
5.7685	0.262997776
5.7711	0.212518871
5.7736	0.15192838
5.7762	0.09637206
5.7788	0.053876814
5.7813	0.022479806
5.7839	0.005660249
5.7864	-0.003737919
5.789	-0.006928001
5.7916	-0.009653457
5.7941	-0.009795126
5.7967	-0.009887291
5.7993	-0.012391128
5.8018	-0.012476577
5.8044	-0.012853242
5.807	-0.014849121
5.8095	-0.014510074
5.8121	-0.014762638
5.8146	-0.015149608
5.8172	-0.015998608
5.8198	-0.015429623
5.8223	-0.013485822
5.8249	-0.009858871
5.8275	-0.004102652
5.83	-0.013226028
5.8326	-0.014545174
5.8351	-0.015437091
5.8377	-0.015182364
5.8403	-0.01549354
5.8428	-0.015893325
5.8454	-0.01409246
5.848	-0.014477823
5.8505	-0.014783707
5.8531	-0.016058167
5.8556	-0.01533007
5.8582	-0.014468475
5.8608	-0.014720723
5.8633	-0.01364269
5.8659	-0.0119727
5.8685	-0.009824627
5.871	-0.009003031
5.8736	-0.009472281
5.8762	-0.009046531
5.8787	-0.008166884
5.8813	-0.009661146
5.8838	-0.009109018
5.8864	-0.011150075
5.889	-0.01204545
5.8915	-0.012324712
5.8941	-0.013499326
5.8967	-0.013954895
5.8992	-0.018141814
5.9018	-0.013771327
5.9043	-0.011833329
5.9069	-0.01203638
5.9095	-0.012233373
5.912	-0.012404257
5.9146	-0.012602493
5.9172	-0.011874925
5.9197	-0.009203629
5.9223	-0.011162207
5.9248	-0.012424005
5.9274	-0.013113962
5.93	-0.013014852
5.9325	-0.013820332
5.9351	-0.011575615
5.9377	-0.012220157
5.9402	-0.012988929
5.9428	-0.014614016
5.9454	-0.015521726
5.9479	-0.012338742
5.9505	-0.013799238
5.953	-0.015628647
5.9556	-0.016042354
5.9582	-0.015008267
5.9607	-0.014892439
5.9633	-0.014212651
5.9659	-0.013819098
5.9684	-0.014544062
5.971	-0.014049319
5.9735	-0.01483591
5.9761	-0.013701769
5.9787	-0.013673902
5.9812	-0.011169415
5.9838	-0.012131156
5.9864	-0.013828086
5.9889	-0.01172933
5.9915	-0.010782383
5.994	-0.010827075
5.9966	-0.01067682
5.9992	-0.009500076
6.0017	-0.014618004
6.0043	-0.015585792
6.0069	-0.018167056
6.0094	-0.021758121
6.012	-0.017424341
6.0146	-0.016112112
6.0171	-0.014578813
6.0197	-0.014440639
6.0222	-0.015094866
6.0248	-0.013155513
6.0274	-0.012621142
6.0299	-0.008813225
6.0325	-0.013003084
6.0351	-0.010320433
6.0376	-0.007286991
6.0402	-0.000958443
6.0427	0.00776413
6.0453	-0.005212238
6.0479	-0.006401305
6.0504	-0.009529738
6.053	-0.011863227
6.0556	-0.012902543
6.0581	-0.010854448
6.0607	-0.008797247
6.0632	-0.006220653
6.0658	-0.002193411
6.0684	0.006270178
6.0709	-0.003943038
6.0735	-0.007200284
6.0761	-0.007808826
6.0786	-0.00779397
6.0812	-0.007473894
6.0838	-0.006385924
6.0863	-0.00368546
6.0889	-0.00591593
6.0914	-0.006424766
6.094	-0.006941244
6.0966	-0.005950942
6.0991	-0.00615136
6.1017	-0.007950245
6.1043	-0.008527463
6.1068	-0.010215467
6.1094	-0.010192206
6.1119	-0.0076401
6.1145	-0.005708136
6.1171	-0.001580404
6.1196	-0.006122767
6.1222	-0.007502583
6.1248	-0.008203737
6.1273	-0.009343403
6.1299	-0.010790234
6.1325	-0.010883562
6.135	-0.009924894
6.1376	-0.007986126
6.1401	-0.009337484
6.1427	-0.010421226
6.1453	-0.011716544
6.1478	-0.011266377
6.1504	-0.00615507
6.153	-0.010970875
6.1555	-0.010770162
6.1581	-0.010855461
6.1606	-0.011372946
6.1632	-0.010554359
6.1658	-0.011130739
6.1683	-0.009973082
6.1709	-0.009272687
6.1735	-0.009904974
6.176	-0.011256387
6.1786	-0.010007773
6.1811	-0.013120494
6.1837	-0.014372146
6.1863	-0.014884257
6.1888	-0.018602867
6.1914	-0.01274444
6.194	-0.013613123
6.1965	-0.012592571
6.1991	-0.014101203
6.2017	-0.015152252
6.2042	-0.012919802
6.2068	-0.012929151
6.2093	-0.012131056
6.2119	-0.011516877
6.2145	-0.010260635
6.217	-0.011172178
6.2196	-0.010392661
6.2222	-0.004816179
6.2247	-0.009694825
6.2273	-0.010370186
6.2298	-0.011606636
6.2324	-0.012650988
6.235	-0.0120492
6.2375	-0.008370707
6.2401	-0.007179867
6.2427	-0.008542217
6.2452	-0.010711316
6.2478	-0.011293067
6.2503	-0.009659176
6.2529	-0.007859156
6.2555	-0.003286975
6.258	-0.006725455
6.2606	-0.011104505
6.2632	-0.013993631
6.2657	-0.010915734
6.2683	-0.00929109
6.2709	-0.013360477
6.2734	-0.009584453
6.276	-0.008305911
6.2785	-0.007196742
6.2811	-0.007843619
6.2837	-0.008557424
6.2862	-0.0089247
6.2888	-0.001607846
6.2914	-0.005545896
6.2939	-0.000648746
6.2965	0.000632744
6.299	-0.006724203
6.3016	-0.009893607
6.3042	-0.012485227
6.3067	-0.016073875
6.3093	-0.015052561
6.3119	-0.01085887
6.3144	-0.007857856
6.317	-0.009085438
6.3195	-0.010975331
6.3221	-0.002913566
6.3247	-0.006845414
6.3272	-0.007354032
6.3298	-0.006474979
6.3324	-0.008588932
6.3349	-0.011539951
6.3375	-0.011639553
6.3401	-0.00729321
6.3426	-0.007550388
6.3452	-0.010222755
6.3477	-0.014306925
6.3503	-0.016621154
6.3529	-0.014530368
6.3554	-0.016079592
6.358	-0.010837008
6.3606	-0.011619058
6.3631	-0.008284325
6.3657	-0.008914532
6.3682	-0.011666825
6.3708	-0.013047712
6.3734	-0.015006062
6.3759	0.001197941
6.3785	-0.006730913
6.3811	-0.002743939
6.3836	0.001347347
6.3862	-0.00354589
6.3887	-0.002383071
6.3913	0.00232265
6.3939	-0.007394896
6.3964	-0.002764303
6.399	-0.00688784
6.4016	-0.006689275
6.4041	-0.006383446
6.4067	-0.004548031
6.4093	-0.00470304
6.4118	-0.005890284
6.4144	-0.006069794
6.4169	-0.006017312
6.4195	-0.009570927
6.4221	-0.007810706
6.4246	-0.010496482
6.4272	-0.008951753
6.4298	-0.011683415
6.4323	-0.003652561
6.4349	-0.004626503
6.4374	-0.009655233
6.44	-0.012584678
6.4426	-0.008781706
6.4451	-0.006891569
6.4477	-0.005204474
6.4503	-0.004142141
6.4528	-0.009026793
6.4554	-0.010232592
6.4579	-0.009848721
6.4605	-0.009790539
6.4631	-0.008719307
6.4656	-0.004552925
6.4682	-0.007174759
6.4708	-0.008701897
6.4733	-0.008613879
6.4759	-0.002225975
6.4785	-0.001724015
6.481	-0.002135295
6.4836	-0.005288278
6.4861	-0.007095717
6.4887	-0.010147977
6.4913	-0.010528867
6.4938	-0.010868379
6.4964	-0.011149008
6.499	-0.010910243
6.5015	-0.010185176
6.5041	-0.012095011
6.5066	-0.01212451
6.5092	-0.00714069
6.5118	-0.005402594
6.5143	-0.000786054
6.5169	-0.005145818
6.5195	-0.003873538
6.522	-0.010088808
6.5246	-0.009612767
6.5272	-0.008183248
6.5297	-0.004445693
6.5323	-0.006085249
6.5348	-0.006321831
6.5374	-0.006520723
6.54	-0.007736865
6.5425	-0.007949932
6.5451	-0.00804686
6.5477	-0.006965548
6.5502	-0.011536364
6.5528	-0.010829211
6.5553	-0.012277565
6.5579	-0.012502779
6.5605	-0.012230242
6.563	-0.012065044
6.5656	-0.012849169
6.5682	-0.012811196
6.5707	-0.012777861
6.5733	-0.011566924
6.5758	-0.012779215
6.5784	-0.012121036
6.581	-0.011609617
6.5835	-0.010997409
6.5861	-0.012696857
6.5887	-0.012858217
6.5912	-0.012756132
6.5938	-0.012861555
6.5964	-0.010521178
6.5989	-0.009705937
6.6015	-0.009771439
6.604	-0.01205723
6.6066	-0.011473581
6.6092	-0.012886913
6.6117	-0.012886234
6.6143	-0.012604352
6.6169	-0.012155019
6.6194	-0.011487527
6.622	-0.012237659
6.6245	-0.012384443
6.6271	-0.012139632
6.6297	-0.011009903
6.6322	-0.011885609
6.6348	-0.011723436
6.6374	-0.011900265
6.6399	-0.011778329
6.6425	-0.011865271
6.645	-0.012632855
6.6476	-0.011717969
6.6502	-0.012097492
6.6527	-0.011795301
6.6553	-0.010746531
6.6579	-0.011388138
6.6604	-0.013002434
6.663	-0.011829394
6.6656	-0.011929412
6.6681	-0.011653437
6.6707	-0.011692591
6.6732	-0.011093161
6.6758	-0.011943135
6.6784	-0.012659875
6.6809	-0.012677686
6.6835	-0.011668315
6.6861	-0.011571688
6.6886	-0.012217084
6.6912	-0.011705725
6.6937	-0.01146003
6.6963	-0.012277144
6.6989	-0.012749779
6.7014	-0.012505211
6.704	-0.012210582
6.7066	-0.01207096
6.7091	-0.012200843
6.7117	-0.011316643
6.7142	-0.011008009
6.7168	-0.011711761
6.7194	-0.013492539
6.7219	-0.013583601
6.7245	-0.013395027
6.7271	-0.012453601
6.7296	-0.012643767
6.7322	-0.011744711
6.7348	-0.01184443
6.7373	-0.011893915
6.7399	-0.01150234
6.7424	-0.011543519
6.745	-0.011328054
6.7476	-0.011822196
6.7501	-0.010365331
6.7527	-0.008099604
6.7553	-0.009073909
6.7578	-0.011779796
6.7604	-0.01160264
6.7629	-0.011956477
6.7655	-0.011879013
6.7681	-0.012172205
6.7706	-0.012174569
6.7732	-0.012056486
6.7758	-0.012729444
6.7783	-0.012923114
6.7809	-0.012896628
6.7834	-0.013038746
6.786	-0.012668295
6.7886	-0.012803259
6.7911	-0.012863616
6.7937	-0.012632725
6.7963	-0.012523319
6.7988	-0.011928276
6.8014	-0.012648055
6.804	-0.01227796
6.8065	-0.011807967
6.8091	-0.012182067
6.8116	-0.012683804
6.8142	-0.012736376
6.8168	-0.012211949
6.8193	-0.012518532
6.8219	-0.012444819
6.8245	-0.012805867
6.827	-0.012112048
6.8296	-0.011689994
6.8321	-0.010616092
6.8347	-0.010822996
6.8373	-0.011029016
6.8398	-0.011502302
6.8424	-0.01212318
6.845	-0.012150534
6.8475	-0.011439157
6.8501	-0.011869752
6.8526	-0.012526747
6.8552	-0.013506029
6.8578	-0.013207723
6.8603	-0.013294199
6.8629	-0.012219395
6.8655	-0.012580233
6.868	-0.012795453
6.8706	-0.013698808
6.8732	-0.013577714
6.8757	-0.012855154
6.8783	-0.013122879
6.8808	-0.012224521
6.8834	-0.012179292
6.886	-0.011999243
6.8885	-0.013019186
6.8911	-0.013449844
6.8937	-0.013348392
6.8962	-0.012535457
6.8988	-0.013029812
6.9013	-0.013328903
6.9039	-0.01284359
6.9065	-0.013375622
6.909	-0.012687728
6.9116	-0.012707139
6.9142	-0.012457702
6.9167	-0.012146218
6.9193	-0.012691201
6.9219	-0.011384921
6.9244	-0.013055359
6.927	-0.013217209
6.9295	-0.013143754
6.9321	-0.013140846
6.9347	-0.012822533
6.9372	-0.013164287
6.9398	-0.012667352
6.9424	-0.01320465
6.9449	-0.013361651
6.9475	-0.012667585
6.95	-0.012471188
6.9526	-0.012532637
6.9552	-0.012418597
6.9577	-0.013081114
6.9603	-0.013369856
6.9629	-0.013214385
6.9654	-0.013442418
6.968	-0.012439335
6.9705	-0.012280659
6.9731	-0.012803432
6.9757	-0.011717701
6.9782	-0.01317414
6.9808	-0.01315278
6.9834	-0.012214025
6.9859	-0.012082093
6.9885	-0.012918194
6.9911	-0.012993501
6.9936	-0.013075698
6.9962	-0.013366346
6.9987	-0.012616052
7.0013	-0.012939531
7.0039	-0.013130154
7.0064	-0.01241943
7.009	-0.0129473
7.0116	-0.012364365
7.0141	-0.011463104
7.0167	-0.009084337
7.0192	-0.004857318
7.0218	0.001219984
7.0244	0.008596231
7.0269	0.014538075
7.0295	0.022058362
7.0321	0.030715486
7.0346	0.038463365
7.0372	0.053566944
7.0397	0.080275141
7.0423	0.114525735
7.0449	0.136252791
7.0474	0.145955026
7.05	0.145084128
7.0526	0.136852548
7.0551	0.11808949
7.0577	0.086363748
7.0603	0.048742794
7.0628	0.024707794
7.0654	0.013496281
7.0679	0.008971141
7.0705	0.006477411
7.0731	0.003562217
7.0756	0.000393704
7.0782	-0.001417849
7.0808	-0.002672348
7.0833	-0.005287678
7.0859	-0.005944748
7.0884	-0.006851756
7.091	-0.006832661
7.0936	-0.007183101
7.0961	-0.007272296
7.0987	-0.008215147
7.1013	-0.008194105
7.1038	-0.008785017
7.1064	-0.009448347
7.1089	-0.009564894
7.1115	-0.011128856
7.1141	-0.010251025
7.1166	-0.011688904
7.1192	-0.011181167
7.1218	-0.01147405
7.1243	-0.011465531
7.1269	-0.012311656
7.1295	-0.012212542
7.132	-0.01196458
7.1346	-0.012304221
7.1371	-0.012720993
7.1397	-0.012309232
7.1423	-0.012403185
7.1448	-0.012500495
7.1474	-0.012082801
7.15	-0.012037715
7.1525	-0.01283761
7.1551	-0.011827325
7.1576	-0.012298252
7.1602	-0.012368736
7.1628	-0.011954707
7.1653	-0.012993841
7.1679	-0.012617005
7.1705	-0.012982332
7.173	-0.013191343
7.1756	-0.013020677
7.1781	-0.012542541
7.1807	-0.012821287
7.1833	-0.013350669
7.1858	-0.013113398
7.1884	-0.013309909
7.191	-0.013085453
7.1935	-0.013570369
7.1961	-0.013721068
7.1987	-0.013600903
7.2012	-0.014237895
7.2038	-0.014133191
7.2063	-0.01414107
7.2089	-0.014089416
7.2115	-0.014020112
7.214	-0.014887066
7.2166	-0.014105687
7.2192	-0.01451694
7.2217	-0.014377232
7.2243	-0.01342763
7.2268	-0.014639617
7.2294	-0.014146865
7.232	-0.014129497
7.2345	-0.013638482
7.2371	-0.01383879
7.2397	-0.013815779
7.2422	-0.014296956
7.2448	-0.013454232
7.2474	-0.013998099
7.2499	-0.0131998
7.2525	-0.013169712
7.255	-0.012618392
7.2576	-0.013401454
7.2602	-0.012982384
7.2627	-0.013420225
7.2653	-0.013103948
7.2679	-0.012795714
7.2704	-0.012418773
7.273	-0.012091319
7.2755	-0.012173803
7.2781	-0.012049096
7.2807	-0.011291302
7.2832	-0.011276885
7.2858	-0.011323177
7.2884	-0.012196402
7.2909	-0.011157239
7.2935	-0.011832183
7.296	-0.011764083
7.2986	-0.011492746
7.3012	-0.012220776
7.3037	-0.0117362
7.3063	-0.011208221
7.3089	-0.011834811
7.3114	-0.012417428
7.314	-0.013033221
7.3166	-0.014154483
7.3191	-0.013903446
7.3217	-0.014642566
7.3242	-0.014803948
7.3268	-0.015812008
7.3294	-0.016458241
7.3319	-0.016988486
7.3345	-0.015562242
7.3371	-0.016205387
7.3396	-0.014999527
7.3422	-0.017259005
7.3447	-0.0161076
7.3473	-0.015884954
7.3499	-0.016709529
7.3524	-0.014839674
7.355	-0.015187209
7.3576	-0.015989915
7.3601	-0.016405458
7.3627	-0.018460833
7.3652	-0.016508641
7.3678	-0.015721884
7.3704	-0.015438828
7.3729	-0.01507783
7.3755	-0.016234839
7.3781	-0.015931873
7.3806	-0.01572768
7.3832	-0.016268544
7.3858	-0.01576448
7.3883	-0.015333431
7.3909	-0.01617776
7.3934	-0.016245151
7.396	-0.015934365
7.3986	-0.015846532
7.4011	-0.016572414
7.4037	-0.016416425
7.4063	-0.01736431
7.4088	-0.017601458
7.4114	-0.017901829
7.4139	-0.017937774
7.4165	-0.018741136
7.4191	-0.018145382
7.4216	-0.017810868
7.4242	-0.018433064
7.4268	-0.01792158
7.4293	-0.018817434
7.4319	-0.018681781
7.4344	-0.017988464
7.437	-0.01849536
7.4396	-0.018084822
7.4421	-0.019471075
7.4447	-0.019202277
7.4473	-0.019294063
7.4498	-0.018392248
7.4524	-0.019711079
7.455	-0.020261804
7.4575	-0.021006245
7.4601	-0.019914087
7.4626	-0.019402921
7.4652	-0.018934384
7.4678	-0.01827227
7.4703	-0.019067334
7.4729	-0.018330704
7.4755	-0.018415004
7.478	-0.018657072
7.4806	-0.018786857
7.4831	-0.018256094
7.4857	-0.017898673
7.4883	-0.01847831
7.4908	-0.019480476
7.4934	-0.020412182
7.496	-0.020048844
7.4985	-0.021746494
7.5011	-0.022301404
7.5036	-0.022453783
7.5062	-0.023494354
7.5088	-0.023390425
7.5113	-0.023980588
7.5139	-0.025127027
7.5165	-0.024934517
7.519	-0.026616555
7.5216	-0.027682388
7.5242	-0.028070444
7.5267	-0.027842239
7.5293	-0.027690165
7.5318	-0.027363677
7.5344	-0.028838335
7.537	-0.028705686
7.5395	-0.028377073
7.5421	-0.027926816
7.5447	-0.027670402
7.5472	-0.028252175
7.5498	-0.027833965
7.5523	-0.027325675
7.5549	-0.027644437
7.5575	-0.025905332
7.56	-0.026680145
7.5626	-0.027872924
7.5652	-0.02726257
7.5677	-0.026938509
7.5703	-0.027926816
7.5728	-0.024344977
7.5754	-0.022376768
7.578	-0.02051118
7.5805	-0.018552305
7.5831	-0.010835087
7.5857	-0.008270103
7.5882	0.004854406
7.5908	0.03259236
7.5934	0.053139176
7.5959	0.05537333
7.5985	0.109618239
7.601	0.165828988
7.6036	0.179469362
7.6062	0.172744513
7.6087	0.116186604
7.6113	0.077372983
7.6139	0.061300732
7.6164	0.070057146
7.619	0.0754916
7.6215	0.037954368
7.6241	0.024441799
7.6267	0.030977771
7.6292	0.014954249
7.6318	0.004034505
7.6344	0.007597429
[truncated: 48 more rows]
