# Supplementary material for: Improvement of Peak Integration in Capillary Electrophoresis: Reference Data Set No. 1
Source: Electrophoresis. 2026 Mar 11;47(4):276–94. doi: 10.1002/elps.70077 (PMC13084974; doi:10.1002/elps.70077)
Supplement: Supplementary file 2 — Supporting File 2: elps70077‐sup‐0002‐RawElectropherograms.zip. [file ELPS-47--s002.zip › Raw Electropherograms/com4-type1-sam4-R.csv]

2.8493	-0.012783349
2.8517	-0.011931707
2.8542	-0.012510142
2.8566	-0.012207503
2.859	-0.012333425
2.8615	-0.012943571
2.8639	-0.012413055
2.8664	-0.013590605
2.8688	-0.01285516
2.8712	-0.013118927
2.8737	-0.012953536
2.8761	-0.013646675
2.8786	-0.014719337
2.881	-0.013401886
2.8834	-0.013912215
2.8859	-0.013656585
2.8883	-0.013392089
2.8907	-0.014031292
2.8932	-0.013774578
2.8956	-0.012964977
2.8981	-0.013229053
2.9005	-0.014337582
2.9029	-0.013815062
2.9054	-0.013346484
2.9078	-0.013396742
2.9102	-0.01467506
2.9127	-0.013707831
2.9151	-0.014223359
2.9176	-0.014046971
2.92	-0.014297269
2.9224	-0.013900212
2.9249	-0.014321136
2.9273	-0.013777837
2.9298	-0.013851296
2.9322	-0.013746838
2.9346	-0.013676473
2.9371	-0.013174919
2.9395	-0.014541116
2.9419	-0.013773924
2.9444	-0.01434424
2.9468	-0.013397391
2.9493	-0.013014428
2.9517	-0.013572178
2.9541	-0.013311506
2.9566	-0.013321336
2.959	-0.013566498
2.9614	-0.013312291
2.9639	-0.013256086
2.9663	-0.013683194
2.9688	-0.012753446
2.9712	-0.012658746
2.9736	-0.012591482
2.9761	-0.0134607
2.9785	-0.013329158
2.981	-0.01363878
2.9834	-0.013108271
2.9858	-0.013254856
2.9883	-0.013598257
2.9907	-0.013159617
2.9931	-0.01375243
2.9956	-0.013672349
2.998	-0.014096153
3.0005	-0.013368919
3.0029	-0.013546897
3.0053	-0.013481615
3.0078	-0.013052383
3.0102	-0.013857759
3.0126	-0.013497793
3.0151	-0.013728607
3.0175	-0.014136673
3.02	-0.013884804
3.0224	-0.013239468
3.0248	-0.013420798
3.0273	-0.013784377
3.0297	-0.013171426
3.0321	-0.013633681
3.0346	-0.013779143
3.037	-0.013773838
3.0395	-0.014300908
3.0419	-0.013945402
3.0443	-0.014241785
3.0468	-0.014568809
3.0492	-0.014074075
3.0517	-0.013085555
3.0541	-0.014532178
3.0565	-0.013384115
3.059	-0.014588111
3.0614	-0.014463967
3.0638	-0.013888326
3.0663	-0.013985943
3.0687	-0.013833266
3.0712	-0.014367178
3.0736	-0.013581403
3.076	-0.013522808
3.0785	-0.013479951
3.0809	-0.012799389
3.0833	-0.012282183
3.0858	-0.013630784
3.0882	-0.013743052
3.0907	-0.013517559
3.0931	-0.013982104
3.0955	-0.013298736
3.098	-0.013167682
3.1004	-0.013539058
3.1029	-0.013650792
3.1053	-0.012727489
3.1077	-0.012875041
3.1102	-0.013904534
3.1126	-0.012942613
3.115	-0.012673822
3.1175	-0.013155255
3.1199	-0.012932802
3.1224	-0.012914311
3.1248	-0.012918645
3.1272	-0.013327477
3.1297	-0.013345294
3.1321	-0.013401341
3.1345	-0.01320887
3.137	-0.013489494
3.1394	-0.014130239
3.1419	-0.01299156
3.1443	-0.014178446
3.1467	-0.012461836
3.1492	-0.013159594
3.1516	-0.013777837
3.154	-0.014637071
3.1565	-0.013026125
3.1589	-0.013175752
3.1614	-0.013751898
3.1638	-0.013486247
3.1662	-0.013366447
3.1687	-0.012550521
3.1711	-0.012504931
3.1736	-0.012289303
3.176	-0.012651631
3.1784	-0.013070409
3.1809	-0.012527436
3.1833	-0.013050768
3.1857	-0.012226551
3.1882	-0.013045724
3.1906	-0.013402014
3.1931	-0.013094101
3.1955	-0.013969219
3.1979	-0.012871567
3.2004	-0.013652122
3.2028	-0.013500419
3.2052	-0.01403258
3.2077	-0.013735039
3.2101	-0.013469115
3.2126	-0.01373675
3.215	-0.012915451
3.2174	-0.013921777
3.2199	-0.014040872
3.2223	-0.013234762
3.2248	-0.01309899
3.2272	-0.012503769
3.2296	-0.013265297
3.2321	-0.013639764
3.2345	-0.012992851
3.2369	-0.013145486
3.2394	-0.013371139
3.2418	-0.013122844
3.2443	-0.012086645
3.2467	-0.012451934
3.2491	-0.011667967
3.2516	-0.012231122
3.254	-0.011888365
3.2564	-0.01184711
3.2589	-0.010956882
3.2613	-0.011442688
3.2638	-0.010501183
3.2662	-0.009400764
3.2686	-0.009234828
3.2711	-0.010011878
3.2735	-0.00932415
3.276	-0.009647542
3.2784	-0.009609787
3.2808	-0.009994745
3.2833	-0.010518703
3.2857	-0.010277387
3.2881	-0.011106309
3.2906	-0.011198042
3.293	-0.011051934
3.2955	-0.011822145
3.2979	-0.01166701
3.3003	-0.011555601
3.3028	-0.011660124
3.3052	-0.012074565
3.3076	-0.011421971
3.3101	-0.01153246
3.3125	-0.011877388
3.315	-0.011765076
3.3174	-0.011972356
3.3198	-0.011258362
3.3223	-0.011055435
3.3247	-0.011892997
3.3271	-0.012893018
3.3296	-0.012279721
3.332	-0.011837092
3.3345	-0.011774234
3.3369	-0.011806485
3.3393	-0.011747804
3.3418	-0.011778592
3.3442	-0.01264148
3.3467	-0.01173115
3.3491	-0.011513748
3.3515	-0.012081506
3.354	-0.012276895
3.3564	-0.013152283
3.3588	-0.01280753
3.3613	-0.012439866
3.3637	-0.01284765
3.3662	-0.012816424
3.3686	-0.012496379
3.371	-0.012266356
3.3735	-0.012387202
3.3759	-0.012086089
3.3783	-0.012665621
3.3808	-0.012878159
3.3832	-0.012319893
3.3857	-0.011827779
3.3881	-0.012422166
3.3905	-0.012484022
3.393	-0.012286007
3.3954	-0.01277319
3.3979	-0.012460046
3.4003	-0.012230242
3.4027	-0.012493701
3.4052	-0.011800679
3.4076	-0.012282839
3.41	-0.012201767
3.4125	-0.012775393
3.4149	-0.012358882
3.4174	-0.012775375
3.4198	-0.01356007
3.4222	-0.012338423
3.4247	-0.012320454
3.4271	-0.012678589
3.4295	-0.013343373
3.432	-0.012961622
3.4344	-0.012832788
3.4369	-0.013100231
3.4393	-0.013759479
3.4417	-0.013720704
3.4442	-0.013556238
3.4466	-0.01283685
3.449	-0.013475792
3.4515	-0.013398709
3.4539	-0.012777604
3.4564	-0.014225511
3.4588	-0.014047144
3.4612	-0.013995989
3.4637	-0.013666207
3.4661	-0.013545455
3.4686	-0.013697676
3.471	-0.013750998
3.4734	-0.013790697
3.4759	-0.014427665
3.4783	-0.013671555
3.4807	-0.013569193
3.4832	-0.01417261
3.4856	-0.014120575
3.4881	-0.014085631
3.4905	-0.014127444
3.4929	-0.013970359
3.4954	-0.014085624
3.4978	-0.013816707
3.5002	-0.013851991
3.5027	-0.014413361
3.5051	-0.014324457
3.5076	-0.013745256
3.51	-0.013212832
3.5124	-0.014155
3.5149	-0.014629097
3.5173	-0.013826949
3.5198	-0.014453212
3.5222	-0.013909739
3.5246	-0.01355278
3.5271	-0.013787058
3.5295	-0.013790738
3.5319	-0.013236887
3.5344	-0.01351162
3.5368	-0.014070708
3.5393	-0.013268096
3.5417	-0.013268999
3.5441	-0.012831132
3.5466	-0.013669358
3.549	-0.013599223
3.5514	-0.013312459
3.5539	-0.014048383
3.5563	-0.014362643
3.5588	-0.013635993
3.5612	-0.01377442
3.5636	-0.013558025
3.5661	-0.01405429
3.5685	-0.012952165
3.571	-0.013765996
3.5734	-0.014591596
3.5758	-0.014055558
3.5783	-0.013906782
3.5807	-0.014114093
3.5831	-0.014289766
3.5856	-0.013789528
3.588	-0.013853957
3.5905	-0.013472692
3.5929	-0.013396132
3.5953	-0.013452761
3.5978	-0.013165665
3.6002	-0.01278535
3.6026	-0.013177084
3.6051	-0.012515645
3.6075	-0.013345681
3.61	-0.012762701
3.6124	-0.012647746
3.6148	-0.012666307
3.6173	-0.012303783
3.6197	-0.011906939
3.6221	-0.01209969
3.6246	-0.011275779
3.627	-0.011790793
3.6295	-0.011639082
3.6319	-0.011488667
3.6343	-0.011789325
3.6368	-0.011460905
3.6392	-0.011034721
3.6417	-0.010470212
3.6441	-0.010615695
3.6465	-0.010566344
3.649	-0.010789013
3.6514	-0.010981432
3.6538	-0.010918812
3.6563	-0.009654903
3.6587	-0.00894743
3.6612	-0.008623782
3.6636	-0.009410609
3.666	-0.009669366
3.6685	-0.009090581
3.6709	-0.008440061
3.6733	-0.008321413
3.6758	-0.008281413
3.6782	-0.008181981
3.6807	-0.006713903
3.6831	-0.007341257
3.6855	-0.007212648
3.688	-0.007074854
3.6904	-0.006643333
3.6929	-0.005978741
3.6953	-0.005992583
3.6977	-0.005783182
3.7002	-0.006547379
3.7026	-0.005688287
3.705	-0.005959607
3.7075	-0.005769966
3.7099	-0.004874826
3.7124	-0.005934699
3.7148	-0.005636892
3.7172	-0.006048546
3.7197	-0.006124767
3.7221	-0.006007489
3.7245	-0.005668783
3.727	-0.00619297
3.7294	-0.006739529
3.7319	-0.00615464
3.7343	-0.006460864
3.7367	-0.006381453
3.7392	-0.006883424
3.7416	-0.006582808
3.744	-0.006980957
3.7465	-0.007686829
3.7489	-0.00648392
3.7514	-0.006714792
3.7538	-0.00670815
3.7562	-0.007682579
3.7587	-0.008581202
3.7611	-0.008373546
3.7636	-0.008252023
3.766	-0.008395902
3.7684	-0.008477997
3.7709	-0.008215273
3.7733	-0.008272526
3.7757	-0.009584819
3.7782	-0.009332339
3.7806	-0.009195798
3.7831	-0.00936746
3.7855	-0.008961413
3.7879	-0.008854141
3.7904	-0.009754425
3.7928	-0.010637947
3.7952	-0.01031418
3.7977	-0.010433763
3.8001	-0.011085602
3.8026	-0.011995639
3.805	-0.011477376
3.8074	-0.01184241
3.8099	-0.011906861
3.8123	-0.012211001
3.8148	-0.012146113
3.8172	-0.012395022
3.8196	-0.013065177
3.8221	-0.012996017
3.8245	-0.013547752
3.8269	-0.013608041
3.8294	-0.01229971
3.8318	-0.013060048
3.8343	-0.013516892
3.8367	-0.013494267
3.8391	-0.013927265
3.8416	-0.013759327
3.844	-0.013808385
3.8464	-0.013517993
3.8489	-0.013889192
3.8513	-0.014346129
3.8538	-0.014016415
3.8562	-0.013739535
3.8586	-0.014266074
3.8611	-0.014449025
3.8635	-0.013863315
3.866	-0.01448176
3.8684	-0.01424691
3.8708	-0.014320648
3.8733	-0.014212193
3.8757	-0.013846989
3.8781	-0.014792067
3.8806	-0.015168177
3.883	-0.013978857
3.8855	-0.014702323
3.8879	-0.01371976
3.8903	-0.014094416
3.8928	-0.014119266
3.8952	-0.014608652
3.8976	-0.013985092
3.9001	-0.014585887
3.9025	-0.014729828
3.905	-0.01436231
3.9074	-0.01400699
3.9098	-0.014345116
3.9123	-0.014723257
3.9147	-0.01465098
3.9171	-0.014127507
3.9196	-0.014451638
3.922	-0.014476519
3.9245	-0.013929918
3.9269	-0.013837931
3.9293	-0.014203229
3.9318	-0.014135438
3.9342	-0.013759657
3.9367	-0.013742548
3.9391	-0.013611205
3.9415	-0.013830702
3.944	-0.013304076
3.9464	-0.013400893
3.9488	-0.013290706
3.9513	-0.013207175
3.9537	-0.01312789
3.9562	-0.012886846
3.9586	-0.012834484
3.961	-0.013519678
3.9635	-0.013294779
3.9659	-0.012592497
3.9683	-0.013281034
3.9708	-0.013376974
3.9732	-0.013385206
3.9757	-0.013095298
3.9781	-0.013298482
3.9805	-0.013446251
3.983	-0.013069944
3.9854	-0.013117979
3.9879	-0.012287631
3.9903	-0.012491377
3.9927	-0.01222477
3.9952	-0.012849319
3.9976	-0.013195357
4	-0.01264613
4.0025	-0.011539672
4.0049	-0.012318787
4.0074	-0.012483806
4.0098	-0.012974227
4.0122	-0.012525052
4.0147	-0.012688329
4.0171	-0.012571296
4.0195	-0.012176919
4.022	-0.011468068
4.0244	-0.011838532
4.0269	-0.012504874
4.0293	-0.012329385
4.0317	-0.012012799
4.0342	-0.011854313
4.0366	-0.011944941
4.039	-0.011575739
4.0415	-0.010482212
4.0439	-0.008631459
4.0464	-0.008254243
4.0488	-0.006240082
4.0512	-0.005006444
4.0537	-0.001831461
4.0561	0.001868438
4.0586	0.00528096
4.061	0.010764913
4.0634	0.016039755
4.0659	0.023267381
4.0683	0.0309595
4.0707	0.039800979
4.0732	0.049010552
4.0756	0.059987973
4.0781	0.070551343
4.0805	0.082539402
4.0829	0.092863612
4.0854	0.103897192
4.0878	0.114579141
4.0902	0.122133814
4.0927	0.128638431
4.0951	0.132758886
4.0976	0.134154156
4.1	0.132653296
4.1024	0.129544646
4.1049	0.123536527
4.1073	0.114814445
4.1098	0.105053276
4.1122	0.093226492
4.1146	0.081244849
4.1171	0.06851317
4.1195	0.05673578
4.1219	0.045740202
4.1244	0.035695571
4.1268	0.026684217
4.1293	0.019204808
4.1317	0.012004917
4.1341	0.007269185
4.1366	0.002800906
4.139	-0.000390975
4.1414	-0.003710439
4.1439	-0.006202919
4.1463	-0.008285991
4.1488	-0.008400244
4.1512	-0.008662974
4.1536	-0.009537648
4.1561	-0.009917059
4.1585	-0.010353206
4.161	-0.010409586
4.1634	-0.009469556
4.1658	-0.010306294
4.1683	-0.011236485
4.1707	-0.01103764
4.1731	-0.012351875
4.1756	-0.012186327
4.178	-0.013423815
4.1805	-0.011566701
4.1829	-0.012247315
4.1853	-0.01276429
4.1878	-0.012580313
4.1902	-0.012069271
4.1926	-0.012867521
4.1951	-0.012184955
4.1975	-0.012604582
4.2	-0.012688844
4.2024	-0.013146301
4.2048	-0.012553837
4.2073	-0.012972998
4.2097	-0.013400383
4.2121	-0.0120432
4.2146	-0.012672115
4.217	-0.012390075
4.2195	-0.011567618
4.2219	-0.008625985
4.2243	-0.005641271
4.2268	-0.007849605
4.2292	-0.011502869
4.2317	-0.011918247
4.2341	-0.012948917
4.2365	-0.013220095
4.239	-0.013418389
4.2414	-0.01453521
4.2438	-0.014001432
4.2463	-0.013784637
4.2487	-0.012702006
4.2512	-0.014812712
4.2536	-0.016291741
4.256	-0.015388953
4.2585	-0.013555502
4.2609	-0.012868645
4.2633	-0.012785415
4.2658	-0.012471896
4.2682	-0.011840989
4.2707	-0.011246466
4.2731	-0.011038754
4.2755	-0.011341115
4.278	-0.010821724
4.2804	-0.010223637
4.2829	-0.009568969
4.2853	-0.003688545
4.2877	0.00992136
4.2902	0.051625304
4.2926	0.075950049
4.295	0.041617304
4.2975	0.012013958
4.2999	-0.000695304
4.3024	-0.004643663
4.3048	-0.006819288
4.3072	-0.006273316
4.3097	-0.005142365
4.3121	-0.003195935
4.3145	0.004941457
4.317	0.035188399
4.3194	0.116154402
4.3219	0.188394025
4.3243	0.216931909
4.3267	0.19212839
4.3292	0.127825633
4.3316	0.057941884
4.334	0.017253727
4.3365	0.003025633
4.3389	-0.002713623
4.3414	-0.004305165
4.3438	-0.004893402
4.3462	-0.005427549
4.3487	-0.006316562
4.3511	-0.006822523
4.3536	-0.007394237
4.356	-0.008634061
4.3584	-0.008826558
4.3609	-0.008713678
4.3633	-0.010122965
4.3657	-0.009481591
4.3682	-0.01076128
4.3706	-0.010392811
4.3731	-0.010795527
4.3755	-0.010342672
4.3779	-0.010412803
4.3804	-0.010591188
4.3828	-0.01050199
4.3852	-0.010105793
4.3877	-0.009334147
4.3901	-0.009026366
4.3926	-0.006440629
4.395	-0.000922282
4.3974	0.018323239
4.3999	0.07530722
4.4023	0.098551467
4.4048	0.048461977
4.4072	0.015755666
4.4096	0.010737821
4.4121	0.029014347
4.4145	0.063710943
4.4169	0.057064909
4.4194	0.020043246
4.4218	0.004830824
4.4243	0.003034143
4.4267	0.015652308
4.4291	0.066049524
4.4316	0.127773091
4.434	0.093375951
4.4364	0.031791337
4.4389	0.00749597
4.4413	-0.005156409
4.4438	-0.011530619
4.4462	-0.011508005
4.4486	-0.008697249
4.4511	-0.008817863
4.4535	-0.009557471
4.456	-0.009953892
4.4584	-0.010211537
4.4608	-0.009935739
4.4633	-0.006895639
4.4657	-0.003278023
4.4681	-0.004761957
4.4706	-0.008071409
4.473	-0.010894517
4.4755	-0.011013838
4.4779	-0.011714382
4.4803	-0.011876059
4.4828	-0.011727043
4.4852	-0.01063267
4.4876	-0.010945748
4.4901	-0.012649652
4.4925	-0.01302795
4.495	-0.013275039
4.4974	-0.0121968
4.4998	-0.011161749
4.5023	-0.011190644
4.5047	-0.010797419
4.5071	-0.01024617
4.5096	-0.010897145
4.512	-0.011459404
4.5145	-0.011643086
4.5169	-0.012234457
4.5193	-0.012099503
4.5218	-0.011190171
4.5242	-0.011334349
4.5267	-0.011325781
4.5291	-0.011640218
4.5315	-0.012394452
4.534	-0.012415211
4.5364	-0.011703192
4.5388	-0.011162437
4.5413	-0.010646841
4.5437	-0.010591554
4.5462	-0.010855328
4.5486	-0.009839743
4.551	-0.010454522
4.5535	-0.010614734
4.5559	-0.010446528
4.5583	-0.010339849
4.5608	-0.010583067
4.5632	-0.010943497
4.5657	-0.010096049
4.5681	-0.010498906
4.5705	-0.011602574
4.573	-0.013204458
4.5754	-0.013810405
4.5779	-0.013221111
4.5803	-0.012341439
4.5827	-0.012879936
4.5852	-0.013413344
4.5876	-0.013128913
4.59	-0.013206475
4.5925	-0.012319191
4.5949	-0.012454917
4.5974	-0.012106409
4.5998	-0.012423364
4.6022	-0.012235625
4.6047	-0.012079452
4.6071	-0.012293931
4.6095	-0.012929099
4.612	-0.012870149
4.6144	-0.013868466
4.6169	-0.012091639
4.6193	-0.011521082
4.6217	-0.012648034
4.6242	-0.01334255
4.6266	-0.013924728
4.629	-0.012099045
4.6315	-0.01088806
4.6339	-0.009324806
4.6364	-0.009706472
4.6388	-0.012057533
4.6412	-0.013374219
4.6437	-0.01365002
4.6461	-0.01231736
4.6486	-0.009394144
4.651	-0.007249649
4.6534	-0.008563415
4.6559	-0.012975039
4.6583	-0.013657124
4.6607	-0.013001525
4.6632	-0.011821713
4.6656	-0.01044497
4.6681	-0.009887634
4.6705	-0.011600005
4.6729	-0.010797816
4.6754	-0.01010179
4.6778	-0.009446532
4.6802	-0.011357742
4.6827	-0.012805062
4.6851	-0.01334616
4.6876	-0.013105335
4.69	-0.014143867
4.6924	-0.014441851
4.6949	-0.013534117
4.6973	-0.013666729
4.6998	-0.012561394
4.7022	-0.012639919
4.7046	-0.0120885
4.7071	-0.011814094
4.7095	-0.011932031
4.7119	-0.011239149
4.7144	-0.011483471
4.7168	-0.01069579
4.7193	-0.011522905
4.7217	-0.011616419
4.7241	-0.011990487
4.7266	-0.012396901
4.729	-0.012030859
4.7314	-0.012272745
4.7339	-0.011460927
4.7363	-0.012703916
4.7388	-0.012071951
4.7412	-0.011842494
4.7436	-0.01155993
4.7461	-0.01250565
4.7485	-0.012145196
4.751	-0.013683235
4.7534	-0.013475562
4.7558	-0.012960033
4.7583	-0.012393911
4.7607	-0.011580762
4.7631	-0.011509001
4.7656	-0.009274436
4.768	-0.008869834
4.7705	-0.009694383
4.7729	-0.010541445
4.7753	-0.010751017
4.7778	-0.011648837
4.7802	-0.01050187
4.7826	-0.009535381
4.7851	-0.010613565
4.7875	-0.010409466
4.79	-0.009698622
4.7924	-0.008948072
4.7948	-0.009517001
4.7973	-0.010219165
4.7997	-0.00919746
4.8021	-0.004929047
4.8046	-0.003295656
4.807	-0.004420975
4.8095	-0.008411336
4.8119	-0.010104679
4.8143	-0.011230228
4.8168	-0.010745297
4.8192	-0.010200849
4.8217	-0.010955905
4.8241	-0.011378465
4.8265	-0.010079755
4.829	-0.009312309
4.8314	-0.007578626
4.8338	-0.008919082
4.8363	-0.010141242
4.8387	-0.010358308
4.8412	-0.008947084
4.8436	-0.007504286
4.846	-0.007407563
4.8485	-0.008828613
4.8509	-0.008308747
4.8533	-0.008817415
4.8558	-0.008661194
4.8582	-0.008132627
4.8607	-0.007926942
4.8631	-0.00373464
4.8655	-0.002285875
4.868	-0.007717675
4.8704	-0.010090629
4.8729	-0.010716601
4.8753	-0.010310145
4.8777	-0.010653236
4.8802	-0.010873493
4.8826	-0.009167067
4.885	-0.009846673
4.8875	-0.010194785
4.8899	-0.010143176
4.8924	-0.00953815
4.8948	-0.009654582
4.8972	-0.010609996
4.8997	-0.010609689
4.9021	-0.009485617
4.9045	-0.009931893
4.907	-0.007973501
4.9094	-0.00777663
4.9119	-0.008720161
4.9143	-0.008674721
4.9167	-0.008510235
4.9192	-0.008793756
4.9216	-0.010069861
4.924	-0.008657047
4.9265	-0.008254534
4.9289	-0.008190949
4.9314	-0.007815599
4.9338	-0.007649301
4.9362	-0.006964115
4.9387	-0.007455171
4.9411	-0.006713464
4.9436	-0.00633531
4.946	-0.007316707
4.9484	-0.007013354
4.9509	-0.007359066
4.9533	-0.007596479
4.9557	-0.007601403
4.9582	-0.006901075
4.9606	-0.007219035
4.9631	-0.007594103
4.9655	-0.00631816
4.9679	-0.006932451
4.9704	-0.008054338
4.9728	-0.00852939
4.9752	-0.009011504
4.9777	-0.009672883
4.9801	-0.010243937
4.9826	-0.010471257
4.985	-0.010213465
4.9874	-0.010774064
4.9899	-0.010991307
4.9923	-0.011899224
4.9948	-0.011065682
4.9972	-0.010782362
4.9996	-0.010389445
5.0021	-0.010500766
5.0045	-0.010735736
5.0069	-0.01065124
5.0094	-0.009961228
5.0118	-0.009450736
5.0143	-0.008543243
5.0167	-0.008599369
5.0191	-0.009279549
5.0216	-0.010152538
5.024	-0.009977772
5.0264	-0.010186823
5.0289	-0.010245848
5.0313	-0.010373385
5.0338	-0.009845075
5.0362	-0.009158603
5.0386	-0.008872064
5.0411	-0.008447801
5.0435	-0.008827184
5.046	-0.007870692
5.0484	-0.008607307
5.0508	-0.008827673
5.0533	-0.008469021
5.0557	-0.008503267
5.0581	-0.008686179
5.0606	-0.008892614
5.063	-0.009134061
5.0655	-0.008909733
5.0679	-0.009878358
5.0703	-0.009534796
5.0728	-0.010207016
5.0752	-0.009254483
5.0776	-0.009246099
5.0801	-0.009446648
5.0825	-0.009284185
5.085	-0.009504939
5.0874	-0.009562907
5.0898	-0.008924446
5.0923	-0.009217308
5.0947	-0.009001656
5.0971	-0.009936513
5.0996	-0.009547067
5.102	-0.009883435
5.1045	-0.010191675
5.1069	-0.010848818
5.1093	-0.010534125
5.1118	-0.009836892
5.1142	-0.010310266
5.1167	-0.012002907
5.1191	-0.011594848
5.1215	-0.010653645
5.124	-0.010451014
5.1264	-0.010443424
5.1288	-0.010994393
5.1313	-0.011148446
5.1337	-0.011242142
5.1362	-0.011368311
5.1386	-0.011460952
5.141	-0.01048071
5.1435	-0.010931756
5.1459	-0.01091951
5.1483	-0.011545139
5.1508	-0.010409575
5.1532	-0.010981744
5.1557	-0.011135843
5.1581	-0.010021351
5.1605	-0.009874591
5.163	-0.008956602
5.1654	-0.009546238
5.1679	-0.009633156
5.1703	-0.009170071
5.1727	-0.009366223
5.1752	-0.009380196
5.1776	-0.009097
5.18	-0.009637107
5.1825	-0.008947261
5.1849	-0.008333702
5.1874	-0.009215081
5.1898	-0.008908917
5.1922	-0.009586907
5.1947	-0.008752914
5.1971	-0.008712582
5.1995	-0.00904766
5.202	-0.008414048
5.2044	-0.007848779
5.2069	-0.008591749
5.2093	-0.009358492
5.2117	-0.008348764
5.2142	-0.008565399
5.2166	-0.008877496
5.219	-0.008798729
5.2215	-0.008573618
5.2239	-0.008322756
5.2264	-0.008761221
5.2288	-0.009941008
5.2312	-0.009486011
5.2337	-0.009541655
5.2361	-0.009604721
5.2386	-0.010096972
5.241	-0.009173558
5.2434	-0.009895282
5.2459	-0.01084875
5.2483	-0.0120963
5.2507	-0.011168364
5.2532	-0.011602648
5.2556	-0.011368116
5.2581	-0.011948728
5.2605	-0.012328233
5.2629	-0.011388396
5.2654	-0.01141242
5.2678	-0.010938155
5.2702	-0.01124166
5.2727	-0.010745406
5.2751	-0.008839892
5.2776	-0.005775542
5.28	-0.000039515
5.2824	0.005813509
5.2849	0.010176572
5.2873	0.015646132
5.2898	0.019683834
5.2922	0.023068931
5.2946	0.025087371
5.2971	0.025168564
5.2995	0.023771966
5.3019	0.018574901
5.3044	0.012224193
5.3068	0.007152166
5.3093	0.000870806
5.3117	-0.003221667
5.3141	-0.00550959
5.3166	-0.008064211
5.319	-0.009024118
5.3214	-0.010032497
5.3239	-0.010433535
5.3263	-0.010523026
5.3288	-0.009814329
5.3312	-0.00945288
5.3336	-0.009110309
5.3361	-0.00882838
5.3385	-0.005960807
5.341	-0.002714718
5.3434	0.002958203
5.3458	0.010995384
5.3483	0.018982105
5.3507	0.02622441
5.3531	0.030729532
5.3556	0.030891899
5.358	0.02802344
5.3605	0.021286251
5.3629	0.014964669
5.3653	0.009727582
5.3678	0.004912707
5.3702	0.002851999
5.3726	0.001026888
5.3751	0.000119416
5.3775	-0.000237449
5.38	-0.001681268
5.3824	-0.001942634
5.3848	-0.001661818
5.3873	-0.002078889
5.3897	-0.001716204
5.3921	-0.002265656
5.3946	-0.001185187
5.397	-0.001479452
5.3995	-0.001476357
5.4019	-0.001339176
5.4043	-0.001644695
5.4068	-0.001891513
5.4092	-0.001117083
5.4117	-0.00095075
5.4141	-0.000122723
5.4165	0.001513955
5.419	0.001281358
5.4214	0.001016488
5.4238	0.000633113
5.4263	0.000210751
5.4287	-0.001922955
5.4312	-0.004591881
5.4336	-0.006137717
5.436	-0.006876937
5.4385	-0.00773539
5.4409	-0.007529988
5.4433	-0.006971413
5.4458	-0.005891277
5.4482	-0.006069849
5.4507	-0.00544231
5.4531	-0.004274662
5.4555	-0.003223264
5.458	-0.003559968
5.4604	-0.001456208
5.4629	0.000424323
5.4653	0.004495281
5.4677	0.011305314
5.4702	0.021608794
5.4726	0.04298481
5.475	0.083883688
5.4775	0.165225595
5.4799	0.302633822
5.4824	0.44467473
5.4848	0.522195458
5.4872	0.553260803
5.4897	0.544124901
5.4921	0.501325071
5.4945	0.408856422
5.497	0.26064831
5.4994	0.138013855
5.5019	0.068858489
5.5043	0.03909032
5.5067	0.023323696
5.5092	0.014637464
5.5116	0.009258038
5.514	0.006425508
5.5165	0.005063702
5.5189	0.003633314
5.5214	0.003269581
5.5238	0.001109603
5.5262	-0.000038044
5.5287	-0.000605711
5.5311	-0.001475713
5.5336	-0.002163223
5.536	-0.002571811
5.5384	-0.002280564
5.5409	-0.001785425
5.5433	-0.001371578
5.5457	-0.000951691
5.5482	-0.000227399
5.5506	0.001056311
5.5531	0.002062435
5.5555	0.003369723
5.5579	0.004550831
5.5604	0.004550407
5.5628	0.005187589
5.5652	0.003312771
5.5677	0.002580165
5.5701	0.00264289
5.5726	0.002555242
5.575	0.002337557
5.5774	0.001668907
5.5799	0.002294178
5.5823	0.003292109
5.5848	0.003946621
5.5872	0.003775685
5.5896	0.004422055
5.5921	0.003558429
5.5945	0.004605739
5.5969	0.004860502
5.5994	0.005961738
5.6018	0.007289765
5.6043	0.007268697
5.6067	0.007575314
5.6091	0.006879089
5.6116	0.006379859
5.614	0.005720141
5.6164	0.003382666
5.6189	0.002542365
5.6213	0.000822174
5.6238	-0.00018685
5.6262	0.000408015
5.6286	-0.000372082
5.6311	-0.000599234
5.6335	-0.00103916
5.636	-0.000485016
5.6384	-0.000486688
5.6408	0.000037496
5.6433	0.000857148
5.6457	0.000260268
5.6481	0
5.6506	0.000296169
5.653	0.000259734
5.6555	-0.000669462
5.6579	0.000296548
5.6603	-0.000556954
5.6628	-0.000926515
5.6652	-0.001230561
5.6676	-0.000775955
5.6701	0.000890252
5.6725	0.003736211
5.675	0.010714516
5.6774	0.023530757
5.6798	0.042385548
5.6823	0.098489113
5.6847	0.155656546
5.6871	0.174167633
5.6896	0.166483685
5.692	0.141003683
5.6945	0.100443937
5.6969	0.061892372
5.6993	0.031723447
5.7018	0.013136635
5.7042	0.003523555
5.7067	-0.001091902
5.7091	-0.003219957
5.7115	-0.004759032
5.714	-0.005758234
5.7164	-0.006745517
5.7188	-0.006996666
5.7213	-0.007280562
5.7237	-0.007083765
5.7262	-0.007630497
5.7286	-0.007378506
5.731	-0.008011028
5.7335	-0.006830559
5.7359	-0.006786282
5.7383	-0.006002784
5.7408	-0.004845787
5.7432	-0.00349902
5.7457	-0.00264569
5.7481	-0.000832925
5.7505	0.002599558
5.753	0.007000606
5.7554	0.015172394
5.7579	0.027968867
5.7603	0.066760436
5.7627	0.205113754
5.7652	0.400042295
5.7676	0.491843194
5.77	0.509951711
5.7725	0.484754443
5.7749	0.419275075
5.7774	0.337621301
5.7798	0.267650932
5.7822	0.204716712
5.7847	0.152175382
5.7871	0.107120365
5.7895	0.068847619
5.792	0.037985545
5.7944	0.016265007
5.7969	0.003829749
5.7993	-0.000869837
5.8017	-0.003099686
5.8042	-0.005287129
5.8066	-0.007463126
5.809	-0.008956388
5.8115	-0.009205336
5.8139	-0.009568594
5.8164	-0.01028166
5.8188	-0.011577823
5.8212	-0.012663423
5.8237	-0.012810864
5.8261	-0.013114717
5.8286	-0.013546564
5.831	-0.013240693
5.8334	-0.013631009
5.8359	-0.013403843
5.8383	-0.012913644
5.8407	-0.012628735
5.8432	-0.013502083
5.8456	-0.012549067
5.8481	-0.013615829
5.8505	-0.013450624
5.8529	-0.01353308
5.8554	-0.013983264
5.8578	-0.013162566
5.8602	-0.01305943
5.8627	-0.013217302
5.8651	-0.013106151
5.8676	-0.012966096
5.87	-0.011818008
5.8724	-0.012147306
5.8749	-0.011710233
5.8773	-0.011259272
5.8798	-0.010775579
5.8822	-0.00896913
5.8846	-0.00777955
5.8871	-0.008035098
5.8895	-0.006685132
5.8919	-0.006246192
5.8944	-0.004892534
5.8968	-0.003681633
5.8993	-0.001436456
5.9017	-0.003641663
5.9041	-0.004956933
5.9066	-0.004546437
5.909	-0.006093857
5.9114	-0.004405263
5.9139	-0.004527139
5.9163	-0.007023783
5.9188	-0.007797921
5.9212	-0.008002872
5.9236	-0.007441453
5.9261	-0.007624291
5.9285	-0.007470399
5.931	-0.007581578
5.9334	-0.007473203
5.9358	-0.006432995
5.9383	-0.007194606
5.9407	-0.007594374
5.9431	-0.007118525
5.9456	-0.007553779
5.948	-0.006825554
5.9505	-0.006803322
5.9529	-0.006352652
5.9553	-0.006748906
5.9578	-0.00697512
5.9602	-0.006346103
5.9626	-0.005794641
5.9651	-0.00451636
5.9675	-0.002185274
5.97	0.006953672
5.9724	0.011165971
5.9748	-0.000523066
5.9773	-0.005845035
5.9797	-0.008925457
5.9821	-0.008606871
5.9846	-0.008905317
5.987	-0.009777316
5.9895	-0.008594252
5.9919	-0.009007802
5.9943	-0.008944893
5.9968	-0.008592069
5.9992	-0.008933352
6.0017	-0.009414455
6.0041	-0.00985294
6.0065	-0.009767407
6.009	-0.009631963
6.0114	-0.009285489
6.0138	-0.009098629
6.0163	-0.009478325
6.0187	-0.009351999
6.0212	-0.009792932
6.0236	-0.00984216
6.026	-0.008853254
6.0285	-0.010207932
6.0309	-0.009014508
6.0333	-0.008614203
6.0358	-0.006756533
6.0382	-0.005535387
6.0407	-0.002914866
6.0431	0.004085441
6.0455	0.017001219
6.048	0.049547877
6.0504	0.044080634
6.0529	0.010947728
6.0553	0.002526756
6.0577	-0.000567878
6.0602	-0.0008791
6.0626	-0.001413583
6.065	-0.001699933
6.0675	-0.000949112
6.0699	-0.000190105
6.0724	0.000265844
6.0748	0.000841286
6.0772	0.006318243
6.0797	0.009290904
6.0821	0.008996602
6.0845	0.007323061
6.087	0.004413049
6.0894	0.003327943
6.0919	0.002164712
6.0943	0.001587774
6.0967	0.001035267
6.0992	0.001165058
6.1016	0.000467444
6.104	0.000427781
6.1065	0.000194795
6.1089	0.000154967
6.1114	-0.000230273
6.1138	-0.0010021
6.1162	-0.002808985
6.1187	-0.00370304
6.1211	-0.004182767
6.1236	-0.004641182
6.126	-0.005098356
6.1284	-0.006384536
6.1309	-0.006306851
6.1333	-0.006531445
6.1357	-0.006851006
6.1382	-0.007768514
6.1406	-0.009060127
6.1431	-0.009593588
6.1455	-0.009565747
6.1479	-0.009292756
6.1504	-0.009908583
6.1528	-0.010262909
6.1552	-0.010201756
6.1577	-0.009755434
6.1601	-0.009985117
6.1626	-0.009237729
6.165	-0.009093863
6.1674	-0.010170566
6.1699	-0.010252062
6.1723	-0.009825296
6.1748	-0.010409273
6.1772	-0.009551267
6.1796	-0.009876941
6.1821	-0.010524894
6.1845	-0.009738909
6.1869	-0.008706392
6.1894	-0.007779081
6.1918	-0.005268024
6.1943	-0.003219046
6.1967	-0.008457386
6.1991	-0.009150886
6.2016	-0.009931185
6.204	-0.010574375
6.2064	-0.010048041
6.2089	-0.010594514
6.2113	-0.010207156
6.2138	-0.009794313
6.2162	-0.00923361
6.2186	-0.009296818
6.2211	-0.009411416
6.2235	-0.009583146
6.226	-0.009517027
6.2284	-0.009700302
6.2308	-0.010630593
6.2333	-0.011003232
6.2357	-0.010323945
6.2381	-0.010064627
6.2406	-0.009861378
6.243	-0.009069305
6.2455	-0.008540934
6.2479	-0.009061038
6.2503	-0.009109774
6.2528	-0.00885033
6.2552	-0.009153137
6.2576	-0.008825205
6.2601	-0.010103915
6.2625	-0.009285713
6.265	-0.009162916
6.2674	-0.008853158
6.2698	-0.009757216
6.2723	-0.009279396
6.2747	-0.009796826
6.2771	-0.009339185
6.2796	-0.009222183
6.282	-0.009118055
6.2845	-0.008577881
6.2869	-0.009091252
6.2893	-0.009927384
6.2918	-0.009874746
6.2942	-0.009314151
6.2967	-0.009429323
6.2991	-0.008153623
6.3015	-0.008584856
6.304	-0.008557995
6.3064	-0.007952558
6.3088	-0.008073418
6.3113	-0.010017882
6.3137	-0.00844299
6.3162	-0.008190063
6.3186	-0.008041641
6.321	-0.008153623
6.3235	-0.007477277
6.3259	-0.007916434
6.3283	-0.009319814
6.3308	-0.009317388
6.3332	-0.009379203
6.3357	-0.009067826
6.3381	-0.007933065
6.3405	-0.008006891
6.343	-0.00831486
6.3454	-0.008020833
6.3479	-0.008546046
6.3503	-0.009358846
6.3527	-0.009377895
6.3552	-0.009919192
6.3576	-0.01213707
6.36	-0.010670786
6.3625	-0.01032849
6.3649	-0.010333973
6.3674	-0.009705523
6.3698	-0.00961748
6.3722	-0.009652657
6.3747	-0.009469478
6.3771	-0.009098307
6.3795	-0.009835524
6.382	-0.010296953
6.3844	-0.009985967
6.3869	-0.008906391
6.3893	-0.010220053
6.3917	-0.010102527
6.3942	-0.009944801
6.3966	-0.010497514
6.399	-0.010292642
6.4015	-0.010305068
6.4039	-0.010057796
6.4064	-0.010320279
6.4088	-0.009401927
6.4112	-0.008882053
6.4137	-0.008721066
6.4161	-0.008794783
6.4186	-0.009012625
6.421	-0.008952506
6.4234	-0.009270851
6.4259	-0.009234642
6.4283	-0.009298733
6.4307	-0.008603908
6.4332	-0.007817923
6.4356	-0.008291191
6.4381	-0.007930126
6.4405	-0.005373876
6.4429	-0.008383079
6.4454	-0.008931131
6.4478	-0.009290493
6.4502	-0.009198466
6.4527	-0.008936075
6.4551	-0.009010254
6.4576	-0.008920304
6.46	-0.008934197
6.4624	-0.009379885
6.4649	-0.009575385
6.4673	-0.00989069
6.4698	-0.009471263
6.4722	-0.009906576
6.4746	-0.01054626
6.4771	-0.012002057
6.4795	-0.011635238
6.4819	-0.011205368
6.4844	-0.01103288
6.4868	-0.011220207
6.4893	-0.011073739
6.4917	-0.01073406
6.4941	-0.00991462
6.4966	-0.010247431
6.499	-0.009478914
6.5014	-0.009849554
6.5039	-0.010148924
6.5063	-0.010315025
6.5088	-0.010253634
6.5112	-0.011028741
6.5136	-0.011131044
6.5161	-0.010419779
6.5185	-0.01086261
6.521	-0.010437486
6.5234	-0.010544449
6.5258	-0.010124221
6.5283	-0.010102918
6.5307	-0.010119363
6.5331	-0.010442067
6.5356	-0.01076666
6.538	-0.010261158
6.5405	-0.010755111
6.5429	-0.011205828
6.5453	-0.011608579
6.5478	-0.012147591
6.5502	-0.012765606
6.5526	-0.013359406
6.5551	-0.013901552
6.5575	-0.013658185
6.56	-0.013872857
6.5624	-0.013455983
6.5648	-0.013252121
6.5673	-0.013809053
6.5697	-0.014095841
6.5721	-0.013555631
6.5746	-0.013074936
6.577	-0.013029628
6.5795	-0.013701743
6.5819	-0.013688438
6.5843	-0.014025079
6.5868	-0.01400358
6.5892	-0.013748172
6.5917	-0.01424774
6.5941	-0.013621212
6.5965	-0.013227888
6.599	-0.013841448
6.6014	-0.013382316
6.6038	-0.013699394
6.6063	-0.013172129
6.6087	-0.013584471
6.6112	-0.013530747
6.6136	-0.01336624
6.616	-0.013360535
6.6185	-0.01242365
6.6209	-0.012925286
6.6233	-0.012344833
6.6258	-0.012307564
6.6282	-0.013025914
6.6307	-0.012075831
6.6331	-0.01270301
6.6355	-0.012633031
6.638	-0.012268812
6.6404	-0.012725205
6.6429	-0.013163104
6.6453	-0.013730919
6.6477	-0.012681828
6.6502	-0.012047165
6.6526	-0.012871358
6.655	-0.013158159
6.6575	-0.012669106
6.6599	-0.012653057
6.6624	-0.012333294
6.6648	-0.012430364
6.6672	-0.012760996
6.6697	-0.012682084
6.6721	-0.012009241
6.6745	-0.01186661
6.677	-0.011998247
6.6794	-0.012731077
6.6819	-0.011964792
6.6843	-0.011434194
6.6867	-0.012644956
6.6892	-0.012521593
6.6916	-0.012461013
6.694	-0.012108932
6.6965	-0.012099128
6.6989	-0.012740462
6.7014	-0.012014034
6.7038	-0.011880502
6.7062	-0.011870652
6.7087	-0.011022963
6.7111	-0.011638307
6.7136	-0.012143227
6.716	-0.011865275
6.7184	-0.010813951
6.7209	-0.011416987
6.7233	-0.011202114
6.7257	-0.011248101
6.7282	-0.011436438
6.7306	-0.0111717
6.7331	-0.011325761
6.7355	-0.011957696
6.7379	-0.011894179
6.7404	-0.013066555
6.7428	-0.012081908
6.7452	-0.012282112
6.7477	-0.012878796
6.7501	-0.012573984
6.7526	-0.012448014
6.755	-0.012172875
6.7574	-0.011948487
6.7599	-0.012643347
6.7623	-0.012569664
6.7648	-0.013017165
6.7672	-0.012829069
6.7696	-0.013509471
6.7721	-0.013106245
6.7745	-0.013862829
6.7769	-0.013667209
6.7794	-0.014045988
6.7818	-0.012987197
6.7843	-0.01331804
6.7867	-0.013062472
6.7891	-0.01357804
6.7916	-0.013863031
6.794	-0.012878302
6.7964	-0.013000771
6.7989	-0.012966093
6.8013	-0.014155925
6.8038	-0.012687648
6.8062	-0.012344391
6.8086	-0.012442892
6.8111	-0.011206517
6.8135	-0.011702689
6.816	-0.012655734
6.8184	-0.012773183
6.8208	-0.013063888
6.8233	-0.013793097
6.8257	-0.013797887
6.8281	-0.014275393
6.8306	-0.013946784
6.833	-0.013622759
6.8355	-0.013588229
6.8379	-0.013608944
6.8403	-0.013963939
6.8428	-0.013639492
6.8452	-0.013563901
6.8476	-0.013207993
6.8501	-0.013654324
6.8525	-0.013302614
6.855	-0.013623041
6.8574	-0.013303961
6.8598	-0.01260701
6.8623	-0.012086969
6.8647	-0.01201697
6.8671	-0.012040469
6.8696	-0.012113941
6.872	-0.012350798
6.8745	-0.011912737
6.8769	-0.011273148
6.8793	-0.011482147
6.8818	-0.011895085
6.8842	-0.012125229
6.8867	-0.011468701
6.8891	-0.01242899
6.8915	-0.012244128
6.894	-0.01259023
6.8964	-0.012328005
6.8988	-0.012983111
6.9013	-0.012469726
6.9037	-0.012870324
6.9062	-0.012595648
6.9086	-0.012542456
6.911	-0.012371114
6.9135	-0.011872541
6.9159	-0.013161446
6.9183	-0.012857054
6.9208	-0.012334636
6.9232	-0.012964977
6.9257	-0.012702181
6.9281	-0.011773652
6.9305	-0.012460123
6.933	-0.012561116
6.9354	-0.012705785
6.9379	-0.012244974
6.9403	-0.011407314
6.9427	-0.011445652
6.9452	-0.01152797
6.9476	-0.011770829
6.95	-0.01112444
6.9525	-0.011706759
6.9549	-0.011790499
6.9574	-0.011281011
6.9598	-0.011060081
6.9622	-0.011119764
6.9647	-0.011017897
6.9671	-0.011276046
6.9695	-0.01086031
6.972	-0.012288213
6.9744	-0.011555771
6.9769	-0.010766627
6.9793	-0.011613147
6.9817	-0.011705339
6.9842	-0.012404439
6.9866	-0.011794245
6.989	-0.012020952
6.9915	-0.012029004
6.9939	-0.012027502
6.9964	-0.012050651
6.9988	-0.011493412
7.0012	-0.010770915
7.0037	-0.011791879
7.0061	-0.011830589
7.0086	-0.01091462
7.011	-0.009207732
7.0134	-0.006583245
7.0159	-0.00601643
7.0183	-0.004076454
7.0207	-0.002462997
7.0232	-0.000458439
7.0256	0.002488362
7.0281	0.008497379
7.0305	0.017374096
7.0329	0.03367693
7.0354	0.05710537
7.0378	0.082304358
7.0402	0.108110756
7.0427	0.128733739
7.0451	0.143374562
7.0476	0.147092953
7.05	0.135465682
7.0524	0.107829861
7.0549	0.068981789
7.0573	0.039381903
7.0598	0.022088511
7.0622	0.013479644
7.0646	0.008791533
7.0671	0.005331617
7.0695	0.002379909
7.0719	0.000038094
7.0744	-0.001340948
7.0768	-0.002721657
7.0793	-0.003998531
7.0817	-0.005480609
7.0841	-0.006829916
7.0866	-0.007690892
7.089	-0.009555279
7.0914	-0.009874594
7.0939	-0.010850887
7.0963	-0.009634658
7.0988	-0.009365913
7.1012	-0.009353004
7.1036	-0.009611595
7.1061	-0.009308159
7.1085	-0.009732602
7.111	-0.009897372
7.1134	-0.009414021
7.1158	-0.009810652
7.1183	-0.010151557
7.1207	-0.010392426
7.1231	-0.010252851
7.1256	-0.010287539
7.128	-0.011528537
7.1305	-0.011212662
7.1329	-0.011575327
7.1353	-0.012303783
7.1378	-0.011057817
7.1402	-0.011549127
7.1426	-0.011944476
7.1451	-0.010786652
7.1475	-0.010751363
7.15	-0.00916527
7.1524	-0.009889559
7.1548	-0.010300565
7.1573	-0.01071533
7.1597	-0.0114507
7.1621	-0.0118688
7.1646	-0.010918485
7.167	-0.011070323
7.1695	-0.010808704
7.1719	-0.011094875
7.1743	-0.011122596
7.1768	-0.01133853
7.1792	-0.011541722
7.1817	-0.011784576
7.1841	-0.011245119
7.1865	-0.011654707
7.189	-0.011450557
7.1914	-0.011199034
7.1938	-0.010659016
7.1963	-0.010587418
7.1987	-0.011232547
7.2012	-0.011014041
7.2036	-0.010844901
7.206	-0.01128001
7.2085	-0.01054987
7.2109	-0.010563919
7.2133	-0.011037401
7.2158	-0.011846729
7.2182	-0.011548799
7.2207	-0.011967983
7.2231	-0.011006065
7.2255	-0.010982656
7.228	-0.010346308
7.2304	-0.011661167
7.2329	-0.011241009
7.2353	-0.009924546
7.2377	-0.009939398
7.2402	-0.010851241
7.2426	-0.010719105
7.245	-0.010471857
7.2475	-0.01054025
7.2499	-0.010937288
7.2524	-0.010390864
7.2548	-0.010301476
7.2572	-0.011145236
7.2597	-0.009970061
7.2621	-0.009560509
7.2645	-0.010622973
7.267	-0.010121151
7.2694	-0.010672117
7.2719	-0.010200772
7.2743	-0.009481521
7.2767	-0.009946257
7.2792	-0.010058077
7.2816	-0.010633484
7.284	-0.009497987
7.2865	-0.010049088
7.2889	-0.009393677
7.2914	-0.010251515
7.2938	-0.00992136
7.2962	-0.011372062
7.2987	-0.011301187
7.3011	-0.01132651
7.3036	-0.012135061
7.306	-0.011705708
7.3084	-0.01026859
7.3109	-0.011276998
7.3133	-0.010780363
7.3157	-0.011100165
7.3182	-0.010573162
7.3206	-0.009942418
7.3231	-0.009175577
7.3255	-0.009144209
7.3279	-0.009832007
7.3304	-0.009398148
7.3328	-0.009975864
7.3352	-0.009940733
7.3377	-0.009893058
7.3401	-0.009356227
7.3426	-0.010590182
7.345	-0.010919256
7.3474	-0.01130438
7.3499	-0.012267372
7.3523	-0.012789725
7.3548	-0.01277943
7.3572	-0.011849516
7.3596	-0.012407601
7.3621	-0.012106284
7.3645	-0.012179468
7.3669	-0.012201821
7.3694	-0.012163743
7.3718	-0.011682615
7.3743	-0.012271892
7.3767	-0.012063431
7.3791	-0.012347845
7.3816	-0.011169185
7.384	-0.012144767
7.3864	-0.012723461
7.3889	-0.012464877
7.3913	-0.012319568
7.3938	-0.012167892
7.3962	-0.0122931
7.3986	-0.011442009
7.4011	-0.011767615
7.4035	-0.011956779
7.406	-0.011726462
7.4084	-0.010440079
7.4108	-0.009274979
7.4133	-0.00849887
7.4157	-0.00878296
7.4181	-0.0088708
7.4206	-0.010627802
7.423	-0.011263309
7.4255	-0.012297861
7.4279	-0.010940392
7.4303	-0.010637641
7.4328	-0.010292207
7.4352	-0.009076239
7.4376	-0.009044734
7.4401	-0.007795343
7.4425	-0.008413436
7.445	-0.007228932
7.4474	-0.008462763
7.4498	-0.009287281
7.4523	-0.011186901
7.4547	-0.010668455
7.4571	-0.011431995
7.4596	-0.010325029
7.462	-0.011406133
7.4645	-0.012538589
7.4669	-0.012468288
7.4693	-0.01115826
7.4718	-0.010709734
7.4742	-0.011962256
7.4767	-0.010917015
7.4791	-0.011521752
7.4815	-0.010842407
7.484	-0.01062522
7.4864	-0.009426917
7.4888	-0.009770681
7.4913	-0.009633544
7.4937	-0.010119155
7.4962	-0.009878116
7.4986	-0.009993374
7.501	-0.010187771
7.5035	-0.010483968
7.5059	-0.010086139
7.5083	-0.010776481
7.5108	-0.010486244
7.5132	-0.010671364
7.5157	-0.011513878
7.5181	-0.01091951
7.5205	-0.011511946
7.523	-0.011488433
7.5254	-0.011577569
7.5279	-0.010867918
7.5303	-0.011441613
7.5327	-0.012012263
7.5352	-0.012170169
7.5376	-0.012750698
7.54	-0.013322837
7.5425	-0.0121625
7.5449	-0.012755344
7.5474	-0.012045273
7.5498	-0.013778803
7.5522	-0.015211152
7.5547	-0.014756015
7.5571	-0.014695495
7.5595	-0.016140603
7.562	-0.015278372
7.5644	-0.015546689
7.5669	-0.015567164
7.5693	-0.014707076
7.5717	-0.012887767
7.5742	-0.011830915
7.5766	-0.010862106
7.579	-0.00954441
7.5815	-0.006826701
7.5839	-0.005769843
7.5864	-0.003539437
7.5888	0.006083223
7.5912	0.018126749
7.5937	0.034189265
7.5961	0.084465429
7.5986	0.104678907
7.601	0.078798413
7.6034	0.083250664
7.6059	0.066250078
7.6083	0.079688601
7.6107	0.158275142
7.6132	0.188764408
7.6156	0.188483268
7.6181	0.182015389
7.6205	0.175927147
7.6229	0.149802893
7.6254	0.119823948
7.6278	0.046956066
7.6302	0.048347861
7.6327	0.089667805
7.6351	0.125380144
7.6376	0.12216761
7.64	0.106899016
7.6424	0.054198805
7.6449	0.019969625
7.6473	0.007409943
7.6498	0.003564344
7.6522	-0.004749541
7.6546	-0.007504195
7.6571	-0.005375807
7.6595	-0.007174542
7.6619	-0.009782835
7.6644	-0.010439882
7.6668	-0.010298018
7.6693	-0.012037318
7.6717	-0.011885607
7.6741	-0.011959012
7.6766	-0.013940689
7.679	-0.012905888
7.6814	-0.009800138
7.6839	-0.008583011
7.6863	-0.011000523
7.6888	-0.010268261
7.6912	-0.013033501
7.6936	-0.017452408
7.6961	-0.016633296
7.6985	-0.015494008
7.701	-0.014867076
7.7034	-0.009872655
7.7058	0.0011054
7.7083	0.002789367
7.7107	0.002272696
7.7131	-0.002056128
7.7156	-0.004090847
7.718	-0.008997395
7.7205	0.000621991
7.7229	0.002213556
[truncated: 48 more rows]
