# Supplementary material for: Improvement of Peak Integration in Capillary Electrophoresis: Reference Data Set No. 1
Source: Electrophoresis. 2026 Mar 11;47(4):276–94. doi: 10.1002/elps.70077 (PMC13084974; doi:10.1002/elps.70077)
Supplement: Supplementary file 2 — Supporting File 2: elps70077‐sup‐0002‐RawElectropherograms.zip. [file ELPS-47--s002.zip › Raw Electropherograms/com4-type1-sam5-R.csv]

2.6035	-0.014836504
2.606	-0.015451451
2.6085	-0.015677409
2.6111	-0.014459778
2.6136	-0.013795625
2.6161	-0.014573216
2.6187	-0.014671306
2.6212	-0.014988394
2.6237	-0.014528305
2.6263	-0.014062017
2.6288	-0.013596416
2.6313	-0.014156951
2.6339	-0.013758583
2.6364	-0.014062873
2.6389	-0.014218663
2.6415	-0.013677829
2.644	-0.014454332
2.6465	-0.014399158
2.6491	-0.013857625
2.6516	-0.014287422
2.6541	-0.014224975
2.6567	-0.013383633
2.6592	-0.013365212
2.6617	-0.013800021
2.6642	-0.013883024
2.6668	-0.014245984
2.6693	-0.012557366
2.6718	-0.012227589
2.6744	-0.012595017
2.6769	-0.012265974
2.6794	-0.01238547
2.682	-0.01178819
2.6845	-0.011775651
2.687	-0.011710082
2.6896	-0.011801644
2.6921	-0.012063356
2.6946	-0.012144298
2.6972	-0.01255593
2.6997	-0.013931316
2.7022	-0.012673914
2.7048	-0.013534582
2.7073	-0.013932789
2.7098	-0.014188296
2.7124	-0.014179963
2.7149	-0.014998473
2.7174	-0.015318817
2.72	-0.01540887
2.7225	-0.015621154
2.725	-0.014483945
2.7276	-0.015420843
2.7301	-0.015550374
2.7326	-0.015997166
2.7352	-0.015455503
2.7377	-0.015297231
2.7402	-0.015631612
2.7427	-0.015062805
2.7453	-0.015776521
2.7478	-0.015535656
2.7503	-0.016147846
2.7529	-0.015478699
2.7554	-0.01536942
2.7579	-0.016054794
2.7605	-0.014619703
2.763	-0.014624917
2.7655	-0.01465444
2.7681	-0.015201037
2.7706	-0.015573654
2.7731	-0.01500575
2.7757	-0.014977868
2.7782	-0.014659895
2.7807	-0.014229556
2.7833	-0.014997819
2.7858	-0.014901994
2.7883	-0.015104531
2.7909	-0.015612554
2.7934	-0.015349433
2.7959	-0.01520643
2.7985	-0.014357112
2.801	-0.015216685
2.8035	-0.014925109
2.8061	-0.015183187
2.8086	-0.01424725
2.8111	-0.014157631
2.8136	-0.014385174
2.8162	-0.014520539
2.8187	-0.015261739
2.8212	-0.014748611
2.8238	-0.014949637
2.8263	-0.014325603
2.8288	-0.014737492
2.8314	-0.015018508
2.8339	-0.014453094
2.8364	-0.015613784
2.839	-0.014602043
2.8415	-0.014287438
2.844	-0.015014357
2.8466	-0.014380792
2.8491	-0.013959688
2.8516	-0.014269599
2.8542	-0.013576091
2.8567	-0.013751126
2.8592	-0.012931135
2.8618	-0.01398654
2.8643	-0.013385914
2.8668	-0.013565632
2.8694	-0.013353525
2.8719	-0.012898925
2.8744	-0.013279411
2.877	-0.013024121
2.8795	-0.013985199
2.882	-0.014382747
2.8845	-0.013001288
2.8871	-0.011738404
2.8896	-0.011518394
2.8921	-0.013729199
2.8947	-0.014271281
2.8972	-0.015018793
2.8997	-0.014997705
2.9023	-0.015178393
2.9048	-0.014760687
2.9073	-0.015431956
2.9099	-0.015658665
2.9124	-0.015311019
2.9149	-0.015355549
2.9175	-0.016050713
2.92	-0.015222546
2.9225	-0.016285885
2.9251	-0.014950731
2.9276	-0.015878489
2.9301	-0.014019866
2.9327	-0.014886427
2.9352	-0.015438681
2.9377	-0.015847472
2.9403	-0.015449386
2.9428	-0.014858244
2.9453	-0.015260068
2.9479	-0.015782492
2.9504	-0.015766472
2.9529	-0.014910956
2.9555	-0.015716977
2.958	-0.015328921
2.9605	-0.014903921
2.963	-0.015605551
2.9656	-0.015304476
2.9681	-0.015665883
2.9706	-0.015096997
2.9732	-0.015152513
2.9757	-0.015605073
2.9782	-0.014776351
2.9808	-0.012670494
2.9833	-0.008561962
2.9858	0.002248012
2.9884	-0.008420589
2.9909	-0.012196784
2.9934	-0.01361795
2.996	-0.013441917
2.9985	-0.01399697
3.001	-0.014412301
3.0036	-0.015428724
3.0061	-0.014930282
3.0086	-0.015021117
3.0112	-0.015311065
3.0137	-0.015197353
3.0162	-0.014943426
3.0188	-0.015044719
3.0213	-0.017145431
3.0238	-0.020728106
3.0264	-0.018847298
3.0289	-0.016773541
3.0314	-0.015904589
3.0339	-0.016598763
3.0365	-0.020365208
3.039	-0.017088687
3.0415	-0.016437352
3.0441	-0.016661411
3.0466	-0.016078964
3.0491	-0.015982881
3.0517	-0.015106752
3.0542	-0.015501912
3.0567	-0.015308466
3.0593	-0.015341682
3.0618	-0.015733806
3.0643	-0.015253588
3.0669	-0.015447968
3.0694	-0.015305768
3.0719	-0.015767884
3.0745	-0.015565578
3.077	-0.016252965
3.0795	-0.015600048
3.0821	-0.015875967
3.0846	-0.014740088
3.0871	-0.015603699
3.0897	-0.015285795
3.0922	-0.01515956
3.0947	-0.015921867
3.0973	-0.015373848
3.0998	-0.014403353
3.1023	-0.015135891
3.1048	-0.015063299
3.1074	-0.015355743
3.1099	-0.014830816
3.1124	-0.015261828
3.115	-0.0148182
3.1175	-0.015480369
3.12	-0.014991815
3.1226	-0.015095726
3.1251	-0.014618909
3.1276	-0.015342591
3.1302	-0.01683508
3.1327	-0.014845551
3.1352	-0.012275142
3.1378	-0.014971243
3.1403	-0.01455957
3.1428	-0.0142978
3.1454	-0.014858892
3.1479	-0.014842955
3.1504	-0.014652104
3.153	-0.014849446
3.1555	-0.014535697
3.158	-0.014954072
3.1606	-0.015114372
3.1631	-0.015918631
3.1656	-0.014771807
3.1682	-0.015438187
3.1707	-0.014824033
3.1732	-0.014966104
3.1758	-0.01467083
3.1783	-0.014849765
3.1808	-0.013902237
3.1833	-0.014409463
3.1859	-0.014370309
3.1884	-0.014409555
3.1909	-0.014304292
3.1935	-0.013183518
3.196	-0.005852859
3.1985	-0.009647602
3.2011	-0.011131115
3.2036	-0.010727583
3.2061	-0.008270368
3.2087	0.011094936
3.2112	-0.002456901
3.2137	-0.00875847
3.2163	-0.013105283
3.2188	-0.013918552
3.2213	-0.014846504
3.2239	-0.014707673
3.2264	-0.015258756
3.2289	-0.014593121
3.2315	-0.014911072
3.234	-0.015094756
3.2365	-0.014735058
3.2391	-0.014057805
3.2416	-0.015223776
3.2441	-0.015324887
3.2467	-0.015090386
3.2492	-0.015336608
3.2517	-0.014348636
3.2542	-0.014690229
3.2568	-0.012938377
3.2593	-0.012722216
3.2618	-0.013816548
3.2644	-0.012954524
3.2669	-0.011851312
3.2694	-0.010740142
3.272	-0.01216416
3.2745	-0.011842277
3.277	-0.010539633
3.2796	-0.010453168
3.2821	-0.010027961
3.2846	-0.007737839
3.2872	-0.000159184
3.2897	-0.005212153
3.2922	-0.004566756
3.2948	-0.007488708
3.2973	-0.008936744
3.2998	-0.010379834
3.3024	-0.010273606
3.3049	-0.010557519
3.3074	-0.0107287
3.31	-0.011082639
3.3125	-0.012083523
3.315	-0.011675286
3.3176	-0.011387014
3.3201	-0.012230068
3.3226	-0.011336863
3.3252	-0.011164998
3.3277	-0.011151919
3.3302	-0.011798926
3.3327	-0.011083077
3.3353	-0.010666397
3.3378	-0.011515835
3.3403	-0.011160043
3.3429	-0.012072337
3.3454	-0.01107434
3.3479	-0.012018779
3.3505	-0.011783293
3.353	-0.012368045
3.3555	-0.012499402
3.3581	-0.013189657
3.3606	-0.003057575
3.3631	-0.009611059
3.3657	-0.011827813
3.3682	-0.011656951
3.3707	-0.012688823
3.3733	-0.013075169
3.3758	-0.013641834
3.3783	-0.016501639
3.3809	-0.01425756
3.3834	-0.014202393
3.3859	-0.013592231
3.3885	-0.012541503
3.391	-0.013176619
3.3935	-0.012319823
3.3961	-0.012829718
3.3986	-0.012872548
3.4011	-0.012801872
3.4036	-0.013568998
3.4062	-0.014152671
3.4087	-0.014626828
3.4112	-0.014892951
3.4138	-0.013228266
3.4163	-0.01312584
3.4188	-0.013819441
3.4214	-0.012801358
3.4239	-0.012820987
3.4264	-0.01215896
3.429	-0.013373761
3.4315	-0.013084997
3.434	-0.013886546
3.4366	-0.01356413
3.4391	-0.013739254
3.4416	-0.01462597
3.4442	-0.01241902
3.4467	-0.012146654
3.4492	-0.013562241
3.4518	-0.012937726
3.4543	-0.013285106
3.4568	-0.013355425
3.4594	-0.013449387
3.4619	-0.012766823
3.4644	-0.01383183
3.467	-0.013247482
3.4695	-0.0133419
3.472	-0.014205208
3.4745	-0.013925904
3.4771	-0.013939196
3.4796	-0.013730751
3.4821	-0.014123986
3.4847	-0.014379125
3.4872	-0.014960987
3.4897	-0.015444477
3.4923	-0.014614221
3.4948	-0.014286892
3.4973	-0.01434424
3.4999	-0.013923048
3.5024	-0.013059461
3.5049	-0.012767246
3.5075	-0.01241325
3.51	-0.012815057
3.5125	-0.013181482
3.5151	-0.012787764
3.5176	-0.013054092
3.5201	-0.012156466
3.5227	-0.012689561
3.5252	-0.012282421
3.5277	-0.012638607
3.5303	-0.011891386
3.5328	-0.011652847
3.5353	-0.011630002
3.5379	-0.010912799
3.5404	-0.009310554
3.5429	-0.006661828
3.5455	0.00069412
3.548	-0.006472467
3.5505	-0.008143513
3.553	-0.009707334
3.5556	-0.010502424
3.5581	-0.009248357
3.5606	-0.009346988
3.5632	-0.009080223
3.5657	-0.00928015
3.5682	-0.009191548
3.5708	-0.009307683
3.5733	-0.008709568
3.5758	-0.00882276
3.5784	-0.0091366
3.5809	-0.009280497
3.5834	-0.00806712
3.586	-0.007502356
3.5885	-0.007674675
3.591	-0.006598635
3.5936	-0.00703804
3.5961	-0.006363698
3.5986	-0.006197657
3.6012	-0.006162034
3.6037	-0.006221049
3.6062	-0.005544346
3.6088	-0.005937077
3.6113	-0.004571133
3.6138	-0.004006511
3.6164	-0.003234145
3.6189	-0.00325254
3.6214	-0.003434145
3.6239	-0.002642104
3.6265	-0.003013118
3.629	-0.002717518
3.6315	-0.001101081
3.6341	-0.001749303
3.6366	-0.000934098
3.6391	-0.001132134
3.6417	-0.000724697
3.6442	-0.000363173
3.6467	-0.000403132
3.6493	0.000121396
3.6518	-0.001004057
3.6543	-0.001410768
3.6569	-0.001211535
3.6594	-0.001455331
3.6619	-0.003963971
3.6645	-0.00235061
3.667	-0.000443055
3.6695	0.000242465
3.6721	-0.000241074
3.6746	-0.000793595
3.6771	-0.001829281
3.6797	0
3.6822	-0.000197992
3.6847	0.000637965
3.6873	-0.000239765
3.6898	-0.000438943
3.6923	-0.000956333
3.6948	-0.001111439
3.6974	-0.001793373
3.6999	-0.001787468
3.7024	-0.002490386
3.705	-0.002486087
3.7075	-0.004033724
3.71	-0.005131166
3.7126	-0.006102223
3.7151	-0.00696561
3.7176	-0.00765632
3.7202	-0.007528066
3.7227	-0.008642165
3.7252	-0.008661033
3.7278	-0.009049375
3.7303	-0.008624684
3.7328	-0.0098347
3.7354	-0.009477334
3.7379	-0.010025544
3.7404	-0.009876709
3.743	-0.010511401
3.7455	-0.010884133
3.748	-0.011223116
3.7506	-0.012023315
3.7531	-0.012288763
3.7556	-0.012880854
3.7582	-0.013555935
3.7607	-0.012977853
3.7632	-0.013626656
3.7658	-0.014005694
3.7683	-0.014021366
3.7708	-0.015881404
3.7733	-0.019173617
3.7759	-0.015370451
3.7784	-0.015400762
3.7809	-0.015827883
3.7835	-0.015231847
3.786	-0.014878677
3.7885	-0.014464929
3.7911	-0.015288744
3.7936	-0.013954436
3.7961	-0.01297894
3.7987	-0.010048945
3.8012	0.001465941
3.8037	0.038321983
3.8063	0.005748099
3.8088	-0.007480554
3.8113	-0.012348209
3.8139	-0.014306553
3.8164	-0.016270798
3.8189	-0.01562923
3.8215	-0.017128032
3.824	-0.016610505
3.8265	-0.017195947
3.8291	-0.01709223
3.8316	-0.017373325
3.8341	-0.017549254
3.8367	-0.017483061
3.8392	-0.017609723
3.8417	-0.01757198
3.8442	-0.016995547
3.8468	-0.01781971
3.8493	-0.017232506
3.8518	-0.017062174
3.8544	-0.016784888
3.8569	-0.017529009
3.8594	-0.018149246
3.862	-0.017104847
3.8645	-0.017338481
3.867	-0.016118551
3.8696	-0.017513471
3.8721	-0.017078402
3.8746	-0.017419085
3.8772	-0.017403809
3.8797	-0.016532969
3.8822	-0.015445434
3.8848	-0.013622791
3.8873	-0.003751601
3.8898	0.021423386
3.8924	0.018598463
3.8949	-0.002550872
3.8974	-0.011424349
3.9	-0.014381158
3.9025	-0.01542675
3.905	-0.016648745
3.9076	-0.016254565
3.9101	-0.01642972
3.9126	-0.016599262
3.9152	-0.01616166
3.9177	-0.017325891
3.9202	-0.017377172
3.9227	-0.017419685
3.9253	-0.019741433
3.9278	-0.031385582
3.9303	-0.008502085
3.9329	-0.014046821
3.9354	-0.016059
3.9379	-0.014824561
3.9405	-0.014563469
3.943	-0.014714018
3.9455	-0.01480937
3.9481	-0.015569461
3.9506	-0.014978516
3.9531	-0.01375016
3.9557	-0.015244061
3.9582	-0.013173887
3.9607	-0.011852372
3.9633	-0.007506897
3.9658	0.00707848
3.9683	0.026787184
3.9709	0.004047655
3.9734	0.016150186
3.9759	0.046250876
3.9785	0.007567459
3.981	-0.003765527
3.9835	-0.008070025
3.9861	-0.01148151
3.9886	-0.013155617
3.9911	-0.013318161
3.9936	-0.013446724
3.9962	-0.01148627
3.9987	-0.003257224
4.0012	0.0062444
4.0038	-0.006443311
4.0063	-0.009534243
4.0088	-0.011559037
4.0114	-0.010497987
4.0139	-0.006176389
4.0164	0.014835484
4.019	0.000196807
4.0215	-0.007123251
4.024	-0.010635361
4.0266	-0.011876962
4.0291	-0.013006458
4.0316	-0.013768637
4.0342	-0.013235339
4.0367	-0.013584939
4.0392	-0.01239033
4.0418	-0.01237146
4.0443	-0.010070033
4.0468	-0.009376156
4.0494	-0.007224415
4.0519	-0.00502307
4.0544	-0.001571682
4.057	0.001598464
4.0595	0.012096153
4.062	0.017575813
4.0645	0.023611171
4.0671	0.031693012
4.0696	0.041930627
4.0721	0.052455805
4.0747	0.065457389
4.0772	0.077471115
4.0797	0.090386413
4.0823	0.103396542
4.0848	0.114760242
4.0873	0.124769546
4.0899	0.135098055
4.0924	0.140622407
4.0949	0.143576697
4.0975	0.143931672
4.1	0.142632529
4.1025	0.136566624
4.1051	0.127937004
4.1076	0.11721579
4.1101	0.106353179
4.1127	0.093885474
4.1152	0.080303356
4.1177	0.066763699
4.1203	0.053766176
4.1228	0.04278475
4.1253	0.031638462
4.1279	0.023264101
4.1304	0.015351385
4.1329	0.009210832
4.1355	0.003884379
4.138	-0.000236522
4.1405	-0.00472235
4.143	-0.00623203
4.1456	-0.008426318
4.1481	-0.010001353
4.1506	-0.010666397
4.1532	-0.011789411
4.1557	-0.012005338
4.1582	-0.014086044
4.1608	-0.013558922
4.1633	-0.013628157
4.1658	-0.01308121
4.1684	-0.010697739
4.1709	-0.005924444
4.1734	-0.009977025
4.176	-0.013616347
4.1785	-0.013982123
4.181	-0.014312251
4.1836	-0.015440615
4.1861	-0.015887745
4.1886	-0.015312254
4.1912	-0.015255106
4.1937	-0.015722079
4.1962	-0.015454166
4.1988	-0.016525563
4.2013	-0.015484859
4.2038	-0.016230922
4.2064	-0.015677894
4.2089	-0.015859487
4.2114	-0.015539851
4.2139	-0.016559793
4.2165	-0.018678358
4.219	-0.021355182
4.2215	-0.019513223
4.2241	-0.017270524
4.2266	-0.016542051
4.2291	-0.016195105
4.2317	-0.01587306
4.2342	-0.015006362
4.2367	-0.015347138
4.2393	-0.014938816
4.2418	-0.015427813
4.2443	-0.015077676
4.2469	-0.013692365
4.2494	-0.010215453
4.2519	-0.011052147
4.2545	-0.01336883
4.257	-0.015078314
4.2595	-0.014854878
4.2621	-0.014604472
4.2646	-0.012346663
4.2671	-0.010544361
4.2697	-0.01229837
4.2722	-0.012827685
4.2747	-0.010495072
4.2773	-0.012506192
4.2798	-0.013471677
4.2823	-0.014248589
4.2848	-0.015278056
4.2874	-0.016001163
4.2899	-0.014155915
4.2924	-0.013390345
4.295	-0.013254769
4.2975	-0.011353953
4.3	-0.015196114
4.3026	-0.013959863
4.3051	-0.014512775
4.3076	-0.015429637
4.3102	-0.013109567
4.3127	-0.012556037
4.3152	-0.012077956
4.3178	-0.01280422
4.3203	-0.013124993
4.3228	-0.012087671
4.3254	-0.012634612
4.3279	-0.012106698
4.3304	-0.011817982
4.333	-0.011229469
4.3355	-0.010984687
4.338	-0.010984809
4.3406	-0.010668295
4.3431	-0.008581199
4.3456	-0.00914338
4.3482	-0.00925536
4.3507	-0.008699208
4.3532	-0.009682866
4.3558	-0.009428347
4.3583	-0.011036823
4.3608	-0.011718535
4.3633	-0.012373899
4.3659	-0.01259156
4.3684	-0.013521443
4.3709	-0.014043461
4.3735	-0.015003675
4.376	-0.01517304
4.3785	-0.01491768
4.3811	-0.014352371
4.3836	-0.014734452
4.3861	-0.013221992
4.3887	-0.01291341
4.3912	-0.012407491
4.3937	-0.014112118
4.3963	-0.013505476
4.3988	-0.014103204
4.4013	-0.01333063
4.4039	-0.013448793
4.4064	-0.012765114
4.4089	-0.014853401
4.4115	-0.01494915
4.414	-0.014583793
4.4165	-0.013920754
4.4191	-0.014319613
4.4216	-0.014200951
4.4241	-0.014541909
4.4267	-0.014707718
4.4292	-0.016016698
4.4317	-0.016376261
4.4342	-0.01464988
4.4368	-0.013525835
4.4393	-0.01321804
4.4418	-0.01262427
4.4444	-0.013583912
4.4469	-0.015492244
4.4494	-0.017034974
4.452	-0.015116861
4.4545	-0.014122604
4.457	-0.014388575
4.4596	-0.013644758
4.4621	-0.013662429
4.4646	-0.013168459
4.4672	-0.011362511
4.4697	-0.013013066
4.4722	-0.014031786
4.4748	-0.013481009
4.4773	-0.014184898
4.4798	-0.014648399
4.4824	-0.01379234
4.4849	-0.013402053
4.4874	-0.014255789
4.49	-0.014517684
4.4925	-0.013839823
4.495	-0.013298168
4.4976	-0.012949766
4.5001	-0.013274479
4.5026	-0.014740295
4.5052	-0.01487527
4.5077	-0.014806209
4.5102	-0.014172095
4.5127	-0.014541392
4.5153	-0.01531191
4.5178	-0.015339714
4.5203	-0.016291589
4.5229	-0.015649328
4.5254	-0.014339435
4.5279	-0.015183874
4.5305	-0.015725031
4.533	-0.016772116
4.5355	-0.014641461
4.5381	-0.013360119
4.5406	-0.011813136
4.5431	-0.013927148
4.5457	-0.01430928
4.5482	-0.014908357
4.5507	-0.015222306
4.5533	-0.016301176
4.5558	-0.017681651
4.5583	-0.016163588
4.5609	-0.015277849
4.5634	-0.014457681
4.5659	-0.012526393
4.5685	-0.013110827
4.571	-0.014468839
4.5735	-0.014422555
4.5761	-0.014307658
4.5786	-0.0156564
4.5811	-0.016081432
4.5836	-0.016681628
4.5862	-0.015670298
4.5887	-0.017713344
4.5912	-0.016472058
4.5938	-0.016789662
4.5963	-0.016648708
4.5988	-0.016052067
4.6014	-0.016723298
4.6039	-0.016356461
4.6064	-0.01284091
4.609	-0.013462787
4.6115	-0.015313846
4.614	-0.01745379
4.6166	-0.017857628
4.6191	-0.016446566
4.6216	-0.016586151
4.6242	-0.016757684
4.6267	-0.01672833
4.6292	-0.016974732
4.6318	-0.01648627
4.6343	-0.017567683
4.6368	-0.017323401
4.6394	-0.016388843
4.6419	-0.014713337
4.6444	-0.014399671
4.647	-0.01505799
4.6495	-0.016483508
4.652	-0.017015561
4.6545	-0.01730058
4.6571	-0.014068118
4.6596	-0.013753773
4.6621	-0.014923661
4.6647	-0.015591202
4.6672	-0.016481301
4.6697	-0.016581031
4.6723	-0.016472684
4.6748	-0.015675362
4.6773	-0.015788175
4.6799	-0.015480121
4.6824	-0.015435093
4.6849	-0.015605571
4.6875	-0.015492029
4.69	-0.014766977
4.6925	-0.015709452
4.6951	-0.017393105
4.6976	-0.015698105
4.7001	-0.015219536
4.7027	-0.01502117
4.7052	-0.01529483
4.7077	-0.015433726
4.7103	-0.015968662
4.7128	-0.015322017
4.7153	-0.014504378
4.7179	-0.013956787
4.7204	-0.012750309
4.7229	-0.01329598
4.7255	-0.013467574
4.728	-0.013182111
4.7305	-0.013781753
4.733	-0.01461626
4.7356	-0.013837546
4.7381	-0.014673928
4.7406	-0.014717618
4.7432	-0.015130257
4.7457	-0.014869488
4.7482	-0.015376676
4.7508	-0.015108847
4.7533	-0.01506707
4.7558	-0.01461469
4.7584	-0.01485299
4.7609	-0.023304826
4.7634	-0.019872066
4.766	-0.016945366
4.7685	-0.016156236
4.771	-0.015554395
4.7736	-0.013815949
4.7761	-0.014002001
4.7786	-0.013505504
4.7812	-0.011859177
4.7837	-0.00688175
4.7862	-0.009152718
4.7888	-0.012233319
4.7913	-0.012120632
4.7938	-0.012945592
4.7964	-0.01347742
4.7989	-0.012801872
4.8014	-0.013239087
4.8039	-0.012528198
4.8065	-0.013621736
4.809	-0.013007586
4.8115	-0.012926144
4.8141	-0.012794002
4.8166	-0.012940602
4.8191	-0.013589924
4.8217	-0.01214832
4.8242	-0.009569692
4.8267	-0.012390104
4.8293	-0.012339557
4.8318	-0.012131579
4.8343	-0.011821349
4.8369	-0.012300078
4.8394	-0.01050408
4.8419	-0.010848818
4.8445	-0.01175304
4.847	-0.012296929
4.8495	-0.012251601
4.8521	-0.013249791
4.8546	-0.012338045
4.8571	-0.012752257
4.8597	-0.013687396
4.8622	-0.013455983
4.8647	-0.013008807
4.8673	-0.012467076
4.8698	-0.012401706
4.8723	-0.012507633
4.8748	-0.013127064
4.8774	-0.013038722
4.8799	-0.013955883
4.8824	-0.013638824
4.885	-0.013320616
4.8875	-0.013740945
4.89	-0.013711005
4.8926	-0.012400601
4.8951	-0.01319753
4.8976	-0.013146122
4.9002	-0.012972238
4.9027	-0.013173116
4.9052	-0.01338987
4.9078	-0.013098889
4.9103	-0.011670958
4.9128	-0.010609739
4.9154	-0.008314405
4.9179	0.001773785
4.9204	0.002320724
4.923	-0.004635929
4.9255	-0.008493644
4.928	-0.008940661
4.9306	-0.008300156
4.9331	-0.008392425
4.9356	-0.009023788
4.9382	-0.009359114
4.9407	-0.008961472
4.9432	-0.009565722
4.9458	-0.009458397
4.9483	-0.009020791
4.9508	-0.008065552
4.9533	-0.008811534
4.9559	-0.007439562
4.9584	-0.007711646
4.9609	-0.008807183
4.9635	-0.008611433
4.966	-0.00965902
4.9685	-0.009815891
4.9711	-0.010657339
4.9736	-0.011200533
4.9761	-0.012055996
4.9787	-0.011825684
4.9812	-0.012045658
4.9837	-0.012624985
4.9863	-0.012880502
4.9888	-0.013421327
4.9913	-0.012663735
4.9939	-0.013683043
4.9964	-0.013773707
4.9989	-0.014201406
5.0015	-0.013466605
5.004	-0.013681705
5.0065	-0.012948336
5.0091	-0.013104617
5.0116	-0.01294477
5.0141	-0.01341229
5.0167	-0.012709081
5.0192	-0.012872642
5.0217	-0.01299803
5.0242	-0.011801767
5.0268	-0.013459939
5.0293	-0.013122419
5.0318	-0.012203819
5.0344	-0.013234882
5.0369	-0.013871538
5.0394	-0.013247292
5.042	-0.013955146
5.0445	-0.012844801
5.047	-0.012690888
5.0496	-0.012182789
5.0521	-0.011902743
5.0546	-0.012205295
5.0572	-0.012196683
5.0597	-0.012115418
5.0622	-0.012323021
5.0648	-0.012633266
5.0673	-0.013108844
5.0698	-0.013352476
5.0724	-0.01331598
5.0749	-0.013361376
5.0774	-0.01382059
5.08	-0.014280264
5.0825	-0.01434605
5.085	-0.013337194
5.0876	-0.01414577
5.0901	-0.013824755
5.0926	-0.012868012
5.0952	-0.013171426
5.0977	-0.012532955
5.1002	-0.012608302
5.1027	-0.013479399
5.1053	-0.013009507
5.1078	-0.012532585
5.1103	-0.01195081
5.1129	-0.01234269
5.1154	-0.012448783
5.1179	-0.012650833
5.1205	-0.012740804
5.123	-0.012525323
5.1255	-0.012786042
5.1281	-0.012624471
5.1306	-0.012910919
5.1331	-0.013864791
5.1357	-0.013567876
5.1382	-0.013993449
5.1407	-0.014058121
5.1433	-0.014235224
5.1458	-0.01467189
5.1483	-0.01482025
5.1509	-0.014315447
5.1534	-0.01419493
5.1559	-0.014362064
5.1585	-0.013003683
5.161	-0.012773136
5.1635	-0.011994815
5.1661	-0.012723146
5.1686	-0.012114777
5.1711	-0.011980757
5.1736	-0.012608484
5.1762	-0.012444819
5.1787	-0.01196415
5.1812	-0.011094936
5.1838	-0.011371586
5.1863	-0.009308639
5.1888	-0.008019423
5.1914	-0.005461402
5.1939	-0.004121497
5.1964	-0.003846176
5.199	-0.002371772
5.2015	-0.003004401
5.204	-0.003235887
5.2066	-0.003858616
5.2091	-0.006244371
5.2116	-0.007412498
5.2142	-0.00925665
5.2167	-0.010429394
5.2192	-0.010661689
5.2218	-0.01135372
5.2243	-0.011237989
5.2268	-0.01175343
5.2294	-0.011376441
5.2319	-0.010592597
5.2344	-0.009424622
5.237	-0.007728762
5.2395	-0.009629129
5.242	-0.012453333
5.2445	-0.012706737
5.2471	-0.013609147
5.2496	-0.013473444
5.2521	-0.013097954
5.2547	-0.012969533
5.2572	-0.013162024
5.2597	-0.013435042
5.2623	-0.012800861
5.2648	-0.013674095
5.2673	-0.012958894
5.2699	-0.012817414
5.2724	-0.011896895
5.2749	-0.012411671
5.2775	-0.01302267
5.28	-0.012510024
5.2825	-0.01327787
5.2851	-0.013479257
5.2876	-0.012851039
5.2901	-0.011917188
5.2927	-0.012226897
5.2952	-0.011584932
5.2977	-0.011639054
5.3003	-0.011443517
5.3028	-0.011134884
5.3053	-0.012090472
5.3079	-0.012354064
5.3104	-0.013013111
5.3129	-0.013594951
5.3155	-0.013186351
5.318	-0.013271888
5.3205	-0.013315544
5.323	-0.013776134
5.3256	-0.013862453
5.3281	-0.013601629
5.3306	-0.013175295
5.3332	-0.012963849
5.3357	-0.012935531
5.3382	-0.012797817
5.3408	-0.012669401
5.3433	-0.012868645
5.3458	-0.011839111
5.3484	-0.011838532
5.3509	-0.01183814
5.3534	-0.011147663
5.356	-0.011494723
5.3585	-0.012081506
5.361	-0.011470352
5.3636	-0.010198179
5.3661	-0.009823405
5.3686	-0.011137351
5.3712	-0.011462253
5.3737	-0.011685071
5.3762	-0.011059555
5.3788	-0.010896644
5.3813	-0.009404984
5.3838	-0.007170389
5.3864	-0.004385117
5.3889	0.001884144
5.3914	0.01141357
5.3939	0.023208795
5.3965	0.033195868
5.399	0.036295917
5.4015	0.033837419
5.4041	0.026021037
5.4066	0.017460838
5.4091	0.009301999
5.4117	0.004371805
5.4142	0.002983802
5.4167	0.002466056
5.4193	0.0024029
5.4218	0.00293379
5.4243	0.002942826
5.4269	0.001662114
5.4294	0.002075761
5.4319	0.001299025
5.4345	-0.000150784
5.437	-0.001100778
5.4395	-0.002218767
5.4421	-0.002696327
5.4446	-0.00339
5.4471	-0.004272521
5.4497	-0.004505949
5.4522	-0.0043154
5.4547	-0.004647734
5.4573	-0.00448099
5.4598	-0.005906812
5.4623	-0.005277852
5.4648	-0.005805759
5.4674	-0.005567715
5.4699	-0.005505769
5.4724	-0.006650082
5.475	-0.006822398
5.4775	-0.008908533
5.48	-0.008841
5.4826	-0.008742975
5.4851	-0.008477405
5.4876	-0.008872932
5.4902	-0.009269569
5.4927	-0.009565932
5.4952	-0.00829378
5.4978	-0.008234027
5.5003	-0.006763678
5.5028	-0.006584051
5.5054	-0.006352179
5.5079	-0.006743781
5.5104	-0.008129633
5.513	-0.008776917
5.5155	-0.009601541
5.518	-0.008811481
5.5206	-0.009932246
5.5231	-0.009681475
5.5256	-0.00981896
5.5282	-0.009691147
5.5307	-0.009095892
5.5332	-0.00805131
5.5358	-0.007049724
5.5383	-0.005369842
5.5408	-0.003892359
5.5433	-0.000265172
5.5459	0.007265354
5.5484	0.026099792
5.5509	0.062741734
5.5535	0.131100848
5.556	0.24202852
5.5585	0.385080338
5.5611	0.515891969
5.5636	0.588873863
5.5661	0.6119712
5.5687	0.609163225
5.5712	0.573146641
5.5737	0.481871486
5.5763	0.342921674
5.5788	0.223439574
5.5813	0.139542893
5.5839	0.089030467
5.5864	0.056297921
5.5889	0.036174618
5.5915	0.023010645
5.594	0.013376068
5.5965	0.006491933
5.5991	0.001609068
5.6016	-0.001449175
5.6041	-0.004825333
5.6067	-0.005348849
5.6092	-0.007054996
5.6117	-0.006982191
5.6142	-0.0079341
5.6168	-0.007474098
5.6193	-0.008061557
5.6218	-0.00912584
5.6244	-0.008869189
5.6269	-0.010177932
5.6294	-0.010370575
5.632	-0.010440002
5.6345	-0.009611021
5.637	-0.010237903
5.6396	-0.010152061
5.6421	-0.010303227
5.6446	-0.011434444
5.6472	-0.0109582
5.6497	-0.010529779
5.6522	-0.012106554
5.6548	-0.012244068
5.6573	-0.012268488
5.6598	-0.012017644
5.6624	-0.011928276
5.6649	-0.011759798
5.6674	-0.011496145
5.67	-0.010955074
5.6725	-0.010708862
5.675	-0.009610184
5.6776	-0.010168463
5.6801	-0.009224435
5.6826	-0.009066061
5.6852	-0.009487906
5.6877	-0.010140528
5.6902	-0.010953831
5.6927	-0.011723999
5.6953	-0.012879776
5.6978	-0.013389497
5.7003	-0.014176487
5.7029	-0.013816974
5.7054	-0.013822777
5.7079	-0.014019665
5.7105	-0.013624725
5.713	-0.013643089
5.7155	-0.01396687
5.7181	-0.014139321
5.7206	-0.014373001
5.7231	-0.013901028
5.7257	-0.014056548
5.7282	-0.01387258
5.7307	-0.012751869
5.7333	-0.01363402
5.7358	-0.012400104
5.7383	-0.012109332
5.7409	-0.012203005
5.7434	-0.01008966
5.7459	-0.009754659
5.7485	-0.008273263
5.751	-0.005963124
5.7535	-0.003527682
5.7561	-0.002028767
5.7586	-0.001517955
5.7611	-0.001912249
5.7636	-0.001594314
5.7662	-0.001873813
5.7687	-0.001999464
5.7712	-0.000746582
5.7738	-0.000777122
5.7763	-0.000998202
5.7788	-0.001614194
5.7814	0
5.7839	0.000346958
5.7864	0.00019504
5.789	-0.001951889
5.7915	-0.003282957
5.794	-0.005048659
5.7966	-0.00684605
5.7991	-0.007636226
5.8016	-0.008134708
5.8042	-0.010566568
5.8067	-0.011363113
5.8092	-0.011757308
5.8118	-0.013208509
5.8143	-0.013757589
5.8168	-0.013756411
5.8194	-0.013653181
5.8219	-0.012902245
5.8244	-0.014174731
5.827	-0.013129792
5.8295	-0.012380043
5.832	-0.01354474
5.8345	-0.013237652
5.8371	-0.013319309
5.8396	-0.013035228
5.8421	-0.013245547
5.8447	-0.013890883
5.8472	-0.01240979
5.8497	-0.012764983
5.8523	-0.012215513
5.8548	-0.011888881
5.8573	-0.012201363
5.8599	-0.010927397
5.8624	-0.009588125
5.8649	-0.007668775
5.8675	-0.006383743
5.87	-0.003585332
5.8725	-0.001213538
5.8751	-0.000076112
5.8776	0.002859845
5.8801	0.004053139
5.8827	0.006617069
5.8852	0.008445094
5.8877	0.010743835
5.8903	0.011932024
5.8928	0.011895004
5.8953	0.01277542
5.8979	0.01260352
5.9004	0.010919716
5.9029	0.009681577
5.9055	0.008142669
5.908	0.006958649
5.9105	0.005904165
5.913	0.007709232
5.9156	0.008613293
5.9181	0.008369213
5.9206	0.007995995
5.9232	0.009461106
5.9257	0.010058616
5.9282	0.009308063
5.9308	0.00875436
5.9333	0.008541471
5.9358	0.009330867
5.9384	0.009387979
5.9409	0.009619232
5.9434	0.00861624
5.946	0.007643563
5.9485	0.007217067
5.951	0.007165779
5.9536	0.007408021
5.9561	0.007814776
5.9586	0.007623169
5.9612	0.006280011
5.9637	0.003488965
5.9662	0.001560248
5.9688	0.000507239
5.9713	-0.000195004
5.9738	0
5.9764	0.000542771
5.9789	0.000274634
5.9814	0.000865756
5.9839	-0.000196789
5.9865	0.000393989
5.989	0.000274188
5.9915	0
5.9941	-0.000507057
5.9966	-0.000351071
5.9991	0.00031357
6.0017	0
6.0042	-0.000157339
6.0067	-0.000701796
6.0093	-0.000234733
6.0118	-0.000078862
6.0143	-0.000821824
6.0169	-0.000866541
6.0194	-0.00180108
6.0219	-0.002384843
6.0245	-0.002984314
6.027	-0.003233074
6.0295	-0.003301141
6.0321	-0.000473776
6.0346	-0.000118849
6.0371	0.002717096
6.0397	0.005492871
6.0422	0.009038881
6.0447	0.012474493
6.0473	0.009371437
6.0498	0.008905817
6.0523	0.008184637
6.0548	0.008186149
6.0574	0.008711472
6.0599	0.009141698
6.0624	0.008548511
6.065	0.008135035
6.0675	0.008589044
6.07	0.009500193
6.0726	0.011507309
6.0751	0.021082383
6.0776	0.026195297
6.0802	0.020058922
6.0827	0.019170772
6.0852	0.018540772
6.0878	0.018310783
6.0903	0.016810354
6.0928	0.013797358
6.0954	0.013501627
6.0979	0.013484315
6.1004	0.012937216
6.103	0.013728607
6.1055	0.012305159
6.108	0.013433905
6.1106	0.014143426
6.1131	0.014533837
6.1156	0.016523736
6.1182	0.017071333
6.1207	0.014962311
6.1232	0.014444774
6.1258	0.01573777
6.1283	0.013012175
6.1308	0.012980821
6.1333	0.012414424
6.1359	0.011713292
6.1384	0.009833199
6.1409	0.008286946
6.1435	0.006569658
6.146	0.005921296
6.1485	0.007001352
6.1511	0.007573242
6.1536	0.006489901
6.1561	0.007140127
6.1587	0.007305344
6.1612	0.007561577
6.1637	0.00823791
6.1663	0.00865626
6.1688	0.007374006
6.1713	0.007207708
6.1739	0.007468396
6.1764	0.007128555
6.1789	0.006803918
6.1815	0.007815227
6.184	0.00801452
6.1865	0.009838087
6.1891	0.007676214
6.1916	0.007042335
6.1941	0.007920239
6.1967	0.008591386
6.1992	0.010267298
6.2017	0.007797815
6.2042	0.008777178
6.2068	0.00861207
6.2093	0.009503717
6.2118	0.011135847
6.2144	0.010026217
6.2169	0.009271239
6.2194	0.007770204
6.222	0.008531953
6.2245	0.008070838
6.227	0.00705992
6.2296	0.007089548
6.2321	0.009693151
6.2346	0.009360675
6.2372	0.010271629
6.2397	0.011704847
6.2422	0.01401971
6.2448	0.016993849
6.2473	0.017616991
6.2498	0.016939312
6.2524	0.019324804
6.2549	0.022487668
6.2574	0.026108017
6.26	0.031691618
6.2625	0.033887919
6.265	0.029434953
6.2676	0.02610315
6.2701	0.02212368
6.2726	0.017257428
6.2752	0.01893997
6.2777	0.027487278
6.2802	0.025552938
6.2827	0.012045436
6.2853	0.010851515
6.2878	0.011774061
6.2903	0.015031765
6.2929	0.016480351
6.2954	0.014723257
6.2979	0.011216948
6.3005	0.011445151
6.303	0.013580211
6.3055	0.01735824
6.3081	0.019696729
6.3106	0.015210925
6.3131	0.016267022
6.3157	0.017920544
6.3182	0.017099643
6.3207	0.017422767
6.3233	0.016188715
6.3258	0.016443238
6.3283	0.018669503
6.3309	0.020721262
6.3334	0.021405553
6.3359	0.021690384
6.3385	0.026006129
6.341	0.024844784
6.3435	0.024761923
6.3461	0.027019417
6.3486	0.030047338
6.3511	0.037456974
6.3536	0.038298249
6.3562	0.058058258
6.3587	0.08899942
6.3612	0.207304344
6.3638	0.30152899
6.3663	0.334980577
6.3688	0.352230221
6.3714	0.359620482
6.3739	0.361022264
6.3764	0.361871779
6.379	0.358702183
6.3815	0.355740905
6.384	0.34680441
6.3866	0.337517858
6.3891	0.313077599
6.3916	0.252755612
6.3942	0.154173046
6.3967	0.061902076
6.3992	0.019521702
6.4018	0.006938375
6.4043	0.004520119
6.4068	-0.00026964
6.4094	-0.003119032
6.4119	-0.002088702
6.4144	-0.003287519
6.417	-0.003587023
6.4195	0.001032624
6.422	-0.001184666
6.4245	-0.003970677
6.4271	-0.005813834
6.4296	-0.012052516
6.4321	-0.012463315
6.4347	-0.008836217
6.4372	-0.003367961
6.4397	-0.009904009
6.4423	-0.00715183
6.4448	-0.010304119
6.4473	-0.011697491
6.4499	-0.011978199
6.4524	-0.010597625
6.4549	-0.011755607
6.4575	-0.010026525
6.46	-0.007761765
6.4625	-0.011352561
6.4651	-0.014422155
6.4676	-0.014496693
6.4701	-0.012082015
6.4727	-0.012528595
6.4752	-0.010610783
6.4777	-0.011313017
6.4803	-0.011657852
6.4828	-0.011280034
6.4853	-0.012051554
6.4879	-0.012823515
6.4904	-0.014208475
6.4929	-0.014739873
6.4955	-0.012257761
6.498	-0.011122347
6.5005	-0.011677623
6.503	-0.011617195
6.5056	-0.011465574
6.5081	-0.012192852
6.5106	-0.011928938
6.5132	-0.012636958
6.5157	-0.012257761
6.5182	-0.011582878
6.5208	-0.010981151
6.5233	-0.007357243
6.5258	-0.00813203
6.5284	-0.011443875
6.5309	-0.009686147
6.5334	-0.009122127
6.536	-0.01064427
6.5385	-0.011791524
6.541	-0.011229815
6.5436	-0.010161776
6.5461	-0.010174382
6.5486	-0.010142789
6.5512	-0.011429952
6.5537	-0.010896253
6.5562	-0.011600416
6.5588	-0.009964777
6.5613	-0.010692217
6.5638	-0.010551962
6.5664	-0.009969948
6.5689	-0.010542179
6.5714	-0.009608758
6.5739	-0.009332124
6.5765	-0.00823974
6.579	-0.00807535
6.5815	-0.009067328
6.5841	-0.009865734
6.5866	-0.009157206
6.5891	-0.008784364
6.5917	-0.009088928
6.5942	-0.009622817
6.5967	-0.010674385
6.5993	-0.011620857
6.6018	-0.013008987
6.6043	-0.012843128
6.6069	-0.012051226
6.6094	-0.012541044
6.6119	-0.012813794
6.6145	-0.012337085
6.617	-0.012627661
6.6195	-0.012636486
6.6221	-0.01331275
6.6246	-0.012150054
6.6271	-0.012310782
6.6297	-0.013058685
6.6322	-0.013294598
6.6347	-0.012990759
6.6373	-0.01208042
6.6398	-0.012491056
6.6423	-0.011879835
6.6448	-0.011791856
6.6474	-0.01190843
6.6499	-0.011731859
6.6524	-0.011979232
6.655	-0.011108268
6.6575	-0.013336215
6.66	-0.010527942
6.6626	-0.01000346
6.6651	-0.009337577
6.6676	-0.010869765
6.6702	-0.010570053
6.6727	-0.010318084
6.6752	-0.010532567
6.6778	-0.010255049
6.6803	-0.01063786
6.6828	-0.01095272
6.6854	-0.010376643
6.6879	-0.011474164
6.6904	-0.01130852
6.693	-0.011023008
6.6955	-0.01065575
6.698	-0.009924773
6.7006	-0.01108543
6.7031	-0.010616743
6.7056	-0.010947264
6.7082	-0.010600952
6.7107	-0.010207426
6.7132	-0.011351265
6.7158	-0.010660163
6.7183	-0.010671915
6.7208	-0.011404281
6.7233	-0.010587946
6.7259	-0.010226348
6.7284	-0.011462647
6.7309	-0.011117131
6.7335	-0.011400669
6.736	-0.01136233
6.7385	-0.011012074
6.7411	-0.010286504
6.7436	-0.010702875
6.7461	-0.010279867
6.7487	-0.01004934
6.7512	-0.011084683
6.7537	-0.011474711
6.7563	-0.011663016
6.7588	-0.010505755
6.7613	-0.010088097
6.7639	-0.010385755
6.7664	-0.010147802
6.7689	-0.009804789
6.7715	-0.009749278
6.774	-0.009058614
6.7765	-0.008478612
6.7791	-0.008487104
6.7816	-0.009522439
6.7841	-0.009674084
6.7867	-0.010837749
6.7892	-0.012160963
6.7917	-0.011022612
6.7942	-0.010885918
6.7968	-0.011450403
6.7993	-0.012449279
6.8018	-0.011846185
6.8044	-0.011848463
6.8069	-0.012392659
6.8094	-0.011359029
6.812	-0.011445077
6.8145	-0.010717249
6.817	-0.011961653
6.8196	-0.012633119
6.8221	-0.011968153
6.8246	-0.012450476
6.8272	-0.012347566
6.8297	-0.012586935
6.8322	-0.012418936
6.8348	-0.01270648
6.8373	-0.01205823
6.8398	-0.01293795
6.8424	-0.011320088
6.8449	-0.013022283
6.8474	-0.012757634
6.85	-0.013086934
6.8525	-0.012861899
6.855	-0.01285548
6.8576	-0.012793832
6.8601	-0.012231246
6.8626	-0.011645194
6.8652	-0.01276583
6.8677	-0.010501455
6.8702	-0.010748961
6.8727	-0.008621707
6.8753	-0.007925443
6.8778	-0.005999619
6.8803	-0.007896834
6.8829	-0.009553854
6.8854	-0.008780204
6.8879	-0.009048129
6.8905	-0.009647132
6.893	-0.008916013
6.8955	-0.009202065
6.8981	-0.009970223
6.9006	-0.007461302
6.9031	-0.007614053
6.9057	-0.007769476
6.9082	-0.007601705
6.9107	-0.008443035
6.9133	-0.009800363
6.9158	-0.00992965
6.9183	-0.009908289
6.9209	-0.008505475
6.9234	-0.008958069
6.9259	-0.008568691
6.9285	-0.009855381
6.931	-0.011334452
6.9335	-0.010801865
6.9361	-0.010630319
6.9386	-0.010358581
6.9411	-0.010924069
6.9436	-0.01111879
6.9462	-0.011629511
6.9487	-0.01155534
6.9512	-0.011434478
6.9538	-0.011965002
6.9563	-0.011556443
6.9588	-0.010454318
6.9614	-0.011035852
6.9639	-0.010990603
6.9664	-0.011331865
6.969	-0.010193402
6.9715	-0.009533676
6.974	-0.010892086
6.9766	-0.010302335
6.9791	-0.01008768
6.9816	-0.009247856
6.9842	-0.00978606
6.9867	-0.010406373
6.9892	-0.010556354
6.9918	-0.010211036
6.9943	-0.010449637
6.9968	-0.010141716
6.9994	-0.009245963
7.0019	-0.009907129
7.0044	-0.009411664
7.007	-0.008882213
7.0095	-0.006422782
7.012	-0.003678535
7.0145	-0.000731881
7.0171	0.000769412
7.0196	0.002087772
7.0221	0.004301707
7.0247	0.008685397
7.0272	0.014409938
7.0297	0.01838767
7.0323	0.030118233
7.0348	0.054963619
7.0373	0.088066466
7.0399	0.113876604
7.0424	0.129664853
7.0449	0.136849895
7.0475	0.139188111
7.05	0.137779281
7.0525	0.128877401
7.0551	0.111707799
7.0576	0.086304575
7.0601	0.052235771
7.0627	0.025730871
7.0652	0.014738234
7.0677	0.009851264
7.0703	0.007259684
7.0728	0.002170392
7.0753	-0.002823669
7.0779	-0.006667488
7.0804	-0.009777346
7.0829	-0.009267472
7.0855	-0.009420399
7.088	-0.010004806
7.0905	-0.01045979
7.093	-0.010675758
7.0956	-0.01093354
7.0981	-0.011849516
7.1006	-0.011339722
7.1032	-0.010930612
7.1057	-0.011579807
7.1082	-0.012508049
7.1108	-0.011563369
7.1133	-0.012399817
7.1158	-0.012077499
7.1184	-0.012269571
7.1209	-0.012540277
7.1234	-0.012717311
7.126	-0.012961491
7.1285	-0.0123383
7.131	-0.01343446
7.1336	-0.013762362
7.1361	-0.013999423
7.1386	-0.013315468
7.1412	-0.01332428
7.1437	-0.012476103
7.1462	-0.013154411
7.1488	-0.012996438
7.1513	-0.011418765
7.1538	-0.010889644
7.1564	-0.011795753
7.1589	-0.011677462
7.1614	-0.012173486
7.1639	-0.010942519
7.1665	-0.010715206
7.169	-0.010522092
7.1715	-0.010666397
7.1741	-0.011450843
7.1766	-0.011452296
7.1791	-0.01139478
7.1817	-0.011564278
7.1842	-0.011464749
7.1867	-0.010839537
7.1893	-0.012057419
7.1918	-0.012133785
7.1943	-0.012572097
7.1969	-0.013053279
7.1994	-0.013254788
7.2019	-0.013729342
7.2045	-0.013248992
7.207	-0.013274377
7.2095	-0.014315295
7.2121	-0.015189522
7.2146	-0.014769747
7.2171	-0.014533123
7.2197	-0.014575404
7.2222	-0.014715295
7.2247	-0.015024939
7.2273	-0.014919756
7.2298	-0.015283753
7.2323	-0.015182141
7.2348	-0.015260565
7.2374	-0.015074978
7.2399	-0.014708706
7.2424	-0.01490134
7.245	-0.014214827
7.2475	-0.015076327
7.25	-0.015711406
7.2526	-0.015857553
7.2551	-0.015160368
7.2576	-0.014837339
7.2602	-0.014530598
7.2627	-0.015608949
7.2652	-0.014968829
7.2678	-0.016013037
7.2703	-0.015231614
7.2728	-0.015378388
7.2754	-0.014981235
7.2779	-0.015430119
7.2804	-0.014565283
7.283	-0.014323859
7.2855	-0.014411596
7.288	-0.014651912
7.2906	-0.014626973
7.2931	-0.014039262
7.2956	-0.013455178
7.2982	-0.012409258
7.3007	-0.012411503
7.3032	-0.011840823
7.3058	-0.012510435
7.3083	-0.012981469
7.3108	-0.012348209
7.3133	-0.012271378
7.3159	-0.011827447
7.3184	-0.012450747
7.3209	-0.013118804
7.3235	-0.012804702
7.326	-0.013101284
7.3285	-0.013747561
7.3311	-0.012916623
7.3336	-0.012249411
7.3361	-0.013044803
7.3387	-0.012517028
7.3412	-0.012887298
7.3437	-0.011635937
7.3463	-0.01066713
7.3488	-0.009332206
7.3513	-0.007847317
7.3539	-0.00574208
7.3564	-0.005030258
7.3589	-0.004514536
7.3615	-0.001741326
7.364	-0.001666999
7.3665	-0.002124508
7.3691	-0.002732202
7.3716	-0.005513618
7.3741	-0.008579037
7.3767	-0.009700049
7.3792	-0.011284162
7.3817	-0.011598095
7.3842	-0.011017783
7.3868	-0.010968218
7.3893	-0.011457573
7.3918	-0.011842082
7.3944	-0.012979032
7.3969	-0.015003842
7.3994	-0.013643102
7.402	-0.011984891
7.4045	-0.011813208
7.407	-0.011283206
7.4096	-0.010924625
7.4121	-0.009682866
7.4146	-0.009821148
7.4172	-0.008921318
7.4197	-0.00959075
7.4222	-0.009169119
7.4248	-0.008448153
7.4273	-0.008651325
7.4298	-0.008643165
7.4324	-0.008919059
7.4349	-0.007877829
7.4374	-0.008038163
7.44	-0.007559604
7.4425	-0.007071324
7.445	-0.006846657
7.4476	-0.007243266
7.4501	-0.006859845
7.4526	-0.007429013
7.4552	-0.009314092
7.4577	-0.009869346
7.4602	-0.011196094
7.4627	-0.011967911
7.4653	-0.012339664
7.4678	-0.012427949
7.4703	-0.013177373
7.4729	-0.013246776
7.4754	-0.014635932
7.4779	-0.013379071
7.4805	-0.014005303
7.483	-0.014444635
7.4855	-0.014983096
7.4881	-0.013903507
7.4906	-0.012771016
7.4931	-0.012641117
7.4957	-0.012616779
7.4982	-0.013084983
7.5007	-0.014271173
7.5033	-0.014385371
7.5058	-0.014119278
7.5083	-0.013587145
7.5109	-0.012481323
7.5134	-0.012908304
7.5159	-0.01238602
7.5185	-0.012437132
7.521	-0.012988989
7.5235	-0.013789547
7.5261	-0.014077354
7.5286	-0.01358418
7.5311	-0.014185633
7.5336	-0.014210808
7.5362	-0.016106607
7.5387	-0.017077025
7.5412	-0.017211432
7.5438	-0.017561469
7.5463	-0.018914463
7.5488	-0.018802123
7.5514	-0.019044353
7.5539	-0.018850209
7.5564	-0.018539151
7.559	-0.01731555
7.5615	-0.016989123
7.564	-0.017610308
7.5666	-0.017787784
7.5691	-0.01843179
7.5716	-0.018945204
7.5742	-0.018322883
7.5767	-0.017589131
7.5792	-0.016969336
7.5818	-0.017458966
7.5843	-0.014538067
7.5868	-0.011477666
7.5894	-0.008858877
7.5919	-0.006428044
7.5944	-0.00664381
7.597	-0.005591675
7.5995	-0.006888797
7.602	-0.004492742
7.6045	0.004480108
7.6071	0.015391089
7.6096	0.023732571
7.6121	0.079283267
7.6147	0.145207733
7.6172	0.118809819
7.6197	0.101218656
7.6223	0.111319855
7.6248	0.130993247
7.6273	0.143036067
7.6299	0.097666115
7.6324	0.095689669
7.6349	0.102245331
7.6375	0.108995266
7.64	0.109336294
7.6425	0.156340137
7.6451	0.186556697
7.6476	0.165647313
7.6501	0.070320368
7.6527	0.034365904
7.6552	0.026754813
7.6577	0.027853424
7.6603	0.046433568
7.6628	0.056580383
7.6653	0.033091336
[truncated: 48 more rows]
