# Supplementary material for: Improvement of Peak Integration in Capillary Electrophoresis: Reference Data Set No. 1
Source: Electrophoresis. 2026 Mar 11;47(4):276–94. doi: 10.1002/elps.70077 (PMC13084974; doi:10.1002/elps.70077)
Supplement: Supplementary file 2 — Supporting File 2: elps70077‐sup‐0002‐RawElectropherograms.zip. [file ELPS-47--s002.zip › Raw Electropherograms/com4-type1-sam6-R.csv]

2.1711	-0.01800843
2.1737	-0.017997188
2.1763	-0.01789245
2.1789	-0.01793625
2.1816	-0.017618585
2.1842	-0.017987128
2.1868	-0.018156618
2.1895	-0.017921558
2.1921	-0.01739631
2.1947	-0.018157322
2.1974	-0.018035069
2.2	-0.017465014
2.2026	-0.017203486
2.2053	-0.017706176
2.2079	-0.017109537
2.2105	-0.017365843
2.2132	-0.017490732
2.2158	-0.017724037
2.2184	-0.018086517
2.2211	-0.018259965
2.2237	-0.01776096
2.2263	-0.017278455
2.2289	-0.017562939
2.2316	-0.017318992
2.2342	-0.017862784
2.2368	-0.017350551
2.2395	-0.017667247
2.2421	-0.017288947
2.2447	-0.016432149
2.2474	-0.017596304
2.25	-0.017792819
2.2526	-0.01760323
2.2553	-0.018206974
2.2579	-0.017568162
2.2605	-0.017225534
2.2632	-0.017312525
2.2658	-0.0176655
2.2684	-0.017376428
2.2711	-0.017691685
2.2737	-0.017795393
2.2763	-0.017359268
2.2789	-0.017375655
2.2816	-0.017510055
2.2842	-0.017404266
2.2868	-0.017607864
2.2895	-0.016641365
2.2921	-0.018355705
2.2947	-0.01822482
2.2974	-0.017151531
2.3	-0.0168743
2.3026	-0.017544974
2.3053	-0.01751315
2.3079	-0.017800486
2.3105	-0.017007086
2.3132	-0.017874723
2.3158	-0.017917337
2.3184	-0.017418934
2.3211	-0.017889451
2.3237	-0.018124184
2.3263	-0.016845001
2.3289	-0.018012235
2.3316	-0.017665558
2.3342	-0.017129326
2.3368	-0.017759657
2.3395	-0.017186271
2.3421	-0.017571883
2.3447	-0.017518593
2.3474	-0.018002756
2.35	-0.017324356
2.3526	-0.017278215
2.3553	-0.017596213
2.3579	-0.016849402
2.3605	-0.017444532
2.3632	-0.016822308
2.3658	-0.017781565
2.3684	-0.017920349
2.3711	-0.017874723
2.3737	-0.017907854
2.3763	-0.017309019
2.3789	-0.017567553
2.3816	-0.018083889
2.3842	-0.017561523
2.3868	-0.018430987
2.3895	-0.017525287
2.3921	-0.017735364
2.3947	-0.017127719
2.3974	-0.017371677
2.4	-0.017355569
2.4026	-0.017694209
2.4053	-0.017398266
2.4079	-0.018233266
2.4105	-0.018146964
2.4132	-0.017889254
2.4158	-0.01766797
2.4184	-0.017858204
2.4211	-0.017791787
2.4237	-0.017785003
2.4263	-0.017829228
2.4289	-0.018112641
2.4316	-0.01726768
2.4342	-0.017476067
2.4368	-0.018339738
2.4395	-0.018650169
2.4421	-0.017597383
2.4447	-0.017875055
2.4474	-0.01760624
2.45	-0.017781207
2.4526	-0.018211912
2.4553	-0.018076163
2.4579	-0.018165426
2.4605	-0.018081095
2.4632	-0.018304957
2.4658	-0.018259604
2.4684	-0.017872367
2.4711	-0.01778614
2.4737	-0.017723866
2.4763	-0.017768517
2.4789	-0.017354444
2.4816	-0.017621933
2.4842	-0.018683098
2.4868	-0.018059818
2.4895	-0.017378187
2.4921	-0.017913269
2.4947	-0.017897392
2.4974	-0.01723795
2.5	-0.017813064
2.5026	-0.018027781
2.5053	-0.018335979
2.5079	-0.017567918
2.5105	-0.017997436
2.5132	-0.017671764
2.5158	-0.016930209
2.5184	-0.018126264
2.5211	-0.018178279
2.5237	-0.018313721
2.5263	-0.017159251
2.5289	-0.017306753
2.5316	-0.018394165
2.5342	-0.017382035
2.5368	-0.018053863
2.5395	-0.017911181
2.5421	-0.017302644
2.5447	-0.018153444
2.5474	-0.018357972
2.55	-0.017668922
2.5526	-0.017630538
2.5553	-0.017472604
2.5579	-0.018501878
2.5605	-0.017748307
2.5632	-0.018092446
2.5658	-0.017910361
2.5684	-0.018102331
2.5711	-0.018017175
2.5737	-0.017811365
2.5763	-0.01804569
2.5789	-0.017567948
2.5816	-0.018218765
2.5842	-0.018053336
2.5868	-0.017588031
2.5895	-0.017906336
2.5921	-0.017251782
2.5947	-0.017094297
2.5974	-0.017677896
2.6	-0.017770316
2.6026	-0.017189898
2.6053	-0.018214317
2.6079	-0.017353298
2.6105	-0.017357256
2.6132	-0.016966943
2.6158	-0.015797215
2.6184	-0.0167988
2.6211	-0.016884942
2.6237	-0.017049002
2.6263	-0.016929384
2.6289	-0.016474325
2.6316	-0.016446315
2.6342	-0.016226988
2.6368	-0.015737593
2.6395	-0.016309416
2.6421	-0.016036106
2.6447	-0.015877984
2.6474	-0.01501472
2.65	-0.015424094
2.6526	-0.01584769
2.6553	-0.015076743
2.6579	-0.015185026
2.6605	-0.015567218
2.6632	-0.015260356
2.6658	-0.014998598
2.6684	-0.015081586
2.6711	-0.014939211
2.6737	-0.015064192
2.6763	-0.01511712
2.6789	-0.014470206
2.6816	-0.015471509
2.6842	-0.015268239
2.6868	-0.015187209
2.6895	-0.015022325
2.6921	-0.01458848
2.6947	-0.014850121
2.6974	-0.013828544
2.7	-0.013412095
2.7026	-0.013787038
2.7053	-0.013236962
2.7079	-0.013788285
2.7105	-0.013673902
2.7132	-0.013380575
2.7158	-0.01341468
2.7184	-0.013101125
2.7211	-0.013492908
2.7237	-0.013341545
2.7263	-0.013492453
2.7289	-0.012901738
2.7316	-0.01277542
2.7342	-0.012261529
2.7368	-0.012350071
2.7395	-0.012608246
2.7421	-0.012184328
2.7447	-0.011694442
2.7474	-0.011228071
2.75	-0.01073802
2.7526	-0.010215551
2.7553	-0.011103361
2.7579	-0.010907556
2.7605	-0.011519404
2.7632	-0.010575186
2.7658	-0.011418294
2.7684	-0.011915227
2.7711	-0.012181826
2.7737	-0.012533835
2.7763	-0.01325542
2.7789	-0.013572807
2.7816	-0.013079152
2.7842	-0.013260195
2.7868	-0.013676107
2.7895	-0.01459633
2.7921	-0.014159791
2.7947	-0.013936584
2.7974	-0.01340813
2.8	-0.013065643
2.8026	-0.014301115
2.8053	-0.014703263
2.8079	-0.014372146
2.8105	-0.01408186
2.8132	-0.014056815
2.8158	-0.013648373
2.8184	-0.014188319
2.8211	-0.013966403
2.8237	-0.013702496
2.8263	-0.014112381
2.8289	-0.014748127
2.8316	-0.014179458
2.8342	-0.014507568
2.8368	-0.013983144
2.8395	-0.013955213
2.8421	-0.013398521
2.8447	-0.013263122
2.8474	-0.013477963
2.85	-0.013891408
2.8526	-0.013612385
2.8553	-0.013925679
2.8579	-0.012981419
2.8605	-0.013482857
2.8632	-0.013906782
2.8658	-0.013536124
2.8684	-0.01369484
2.8711	-0.013481634
2.8737	-0.013615116
2.8763	-0.013359067
2.8789	-0.013130281
2.8816	-0.012918836
2.8842	-0.01370857
2.8868	-0.013313052
2.8895	-0.01322502
2.8921	-0.013609824
2.8947	-0.014172553
2.8974	-0.013897331
2.9	-0.013320875
2.9026	-0.014036593
2.9053	-0.013631134
2.9079	-0.013661765
2.9105	-0.0138808
2.9132	-0.014128922
2.9158	-0.014481892
2.9184	-0.013186811
2.9211	-0.012813902
2.9237	-0.013637894
2.9263	-0.013013849
2.9289	-0.013037506
2.9316	-0.012803898
2.9342	-0.012806273
2.9368	-0.012829299
2.9395	-0.013217974
2.9421	-0.012689346
2.9447	-0.014171395
2.9474	-0.013679697
2.95	-0.013099374
2.9526	-0.013485951
2.9553	-0.014072388
2.9579	-0.014198962
2.9605	-0.013948393
2.9632	-0.014309761
2.9658	-0.014013991
2.9684	-0.014516244
2.9711	-0.014705302
2.9737	-0.014359158
2.9763	-0.014630679
2.9789	-0.014744086
2.9816	-0.014628255
2.9842	-0.014634059
2.9868	-0.014615772
2.9895	-0.015286365
2.9921	-0.014337999
2.9947	-0.014309207
2.9974	-0.014152491
3	-0.014735995
3.0026	-0.014443823
3.0053	-0.014625776
3.0079	-0.015062295
3.0105	-0.014867686
3.0132	-0.014820926
3.0158	-0.015858186
3.0184	-0.014617566
3.0211	-0.014851668
3.0237	-0.015275707
3.0263	-0.014439002
3.0289	-0.014323976
3.0316	-0.014119303
3.0342	-0.014376878
3.0368	-0.013895993
3.0395	-0.015154697
3.0421	-0.014699524
3.0447	-0.014189336
3.0474	-0.01385316
3.05	-0.013400647
3.0526	-0.013659729
3.0553	-0.013722152
3.0579	-0.013650379
3.0605	-0.013761058
3.0632	-0.013704604
3.0658	-0.013651942
3.0684	-0.014471708
3.0711	-0.014424013
3.0737	-0.013838686
3.0763	-0.014014049
3.0789	-0.014499673
3.0816	-0.014094482
3.0842	-0.014212153
3.0868	-0.014830507
3.0895	-0.014625189
3.0921	-0.014222814
3.0947	-0.014381379
3.0974	-0.014157871
3.1	-0.014971512
3.1026	-0.014203072
3.1053	-0.014564238
3.1079	-0.014773346
3.1105	-0.014662159
3.1132	-0.014501792
3.1158	-0.014257955
3.1184	-0.014678647
3.1211	-0.014267641
3.1237	-0.014192808
3.1263	-0.014919428
3.1289	-0.014522655
3.1316	-0.013768709
3.1342	-0.014404207
3.1368	-0.013579199
3.1395	-0.014354432
3.1421	-0.014125315
3.1447	-0.013842236
3.1474	-0.014216186
3.15	-0.014702254
3.1526	-0.013108516
3.1553	-0.012698243
3.1579	-0.013548994
3.1605	-0.013526406
3.1632	-0.012511321
3.1658	-0.013921281
3.1684	-0.013499456
3.1711	-0.013927303
3.1737	-0.013624563
3.1763	-0.013378385
3.1789	-0.013473414
3.1816	-0.012598739
3.1842	-0.013133908
3.1868	-0.012540974
3.1895	-0.013355027
3.1921	-0.014122285
3.1947	-0.013832862
3.1974	-0.014228268
3.2	-0.013843558
3.2026	-0.015106338
3.2053	-0.01342555
3.2079	-0.013726025
3.2105	-0.013226587
3.2132	-0.013462115
3.2158	-0.013647388
3.2184	-0.013766961
3.2211	-0.012824053
3.2237	-0.013153167
3.2263	-0.012759374
3.2289	-0.012304964
3.2316	-0.012796431
3.2342	-0.012069661
3.2368	-0.012291014
3.2395	-0.012201939
3.2421	-0.012285389
3.2447	-0.012934232
3.2474	-0.013746467
3.25	-0.012442924
3.2526	-0.013228687
3.2553	-0.012987276
3.2579	-0.013499005
3.2605	-0.013776427
3.2632	-0.012675874
3.2658	-0.013403427
3.2684	-0.012795468
3.2711	-0.012584327
3.2737	-0.013430953
3.2763	-0.013068615
3.2789	-0.012508942
3.2816	-0.012749934
3.2842	-0.013456124
3.2868	-0.012144298
3.2895	-0.011000562
3.2921	-0.011586225
3.2947	-0.010444623
3.2974	-0.010131331
3.3	-0.010775465
3.3026	-0.009523664
3.3053	-0.009298437
3.3079	-0.0083808
3.3105	-0.008345718
3.3132	-0.007769339
3.3158	-0.00792223
3.3184	-0.00722718
3.3211	-0.007756194
3.3237	-0.007796501
3.3263	-0.007433144
3.3289	-0.006824622
3.3316	-0.008091289
3.3342	-0.008585667
3.3368	-0.008464778
3.3395	-0.009059556
3.3421	-0.008460152
3.3447	-0.009491824
3.3474	-0.009098057
3.35	-0.008655963
3.3526	-0.009030332
3.3553	-0.008465729
3.3579	-0.008947295
3.3605	-0.0087943
3.3632	-0.008790293
3.3658	-0.009176574
3.3684	-0.008253165
3.3711	-0.008654079
3.3737	-0.008345901
3.3763	-0.008546142
3.3789	-0.009240657
3.3816	-0.008645351
3.3842	-0.008727227
3.3868	-0.008951517
3.3895	-0.009572608
3.3921	-0.009753575
3.3947	-0.009398267
3.3974	-0.010083837
3.4	-0.009288173
3.4026	-0.00940376
3.4053	-0.009959784
3.4079	-0.010790969
3.4105	-0.009110166
3.4132	-0.010056129
3.4158	-0.009454026
3.4184	-0.009854627
3.4211	-0.009582588
3.4237	-0.009336622
3.4263	-0.00974915
3.4289	-0.010074497
3.4316	-0.009730383
3.4342	-0.009866196
3.4368	-0.009262226
3.4395	-0.010052357
3.4421	-0.010347969
3.4447	-0.009597382
3.4474	-0.009485367
3.45	-0.009681544
3.4526	-0.010450959
3.4553	-0.009778674
3.4579	-0.00972745
3.4605	-0.010098463
3.4632	-0.009357301
3.4658	-0.008934373
3.4684	-0.010055494
3.4711	-0.009463189
3.4737	-0.010205204
3.4763	-0.010095263
3.4789	-0.010196758
3.4816	-0.009664097
3.4842	-0.009682251
3.4868	-0.009746589
3.4895	-0.009111132
3.4921	-0.009109485
3.4947	-0.009018181
3.4974	-0.008285303
3.5	-0.008679078
3.5026	-0.008432399
3.5053	-0.008777119
3.5079	-0.008435475
3.5105	-0.00856434
3.5132	-0.007821687
3.5158	-0.007881415
3.5184	-0.006666756
3.5211	-0.006957177
3.5237	-0.005463892
3.5263	-0.005597218
3.5289	-0.005671948
3.5316	-0.00525084
3.5342	-0.004968377
3.5368	-0.004855149
3.5395	-0.004421946
3.5421	-0.003948877
3.5447	-0.0041714
3.5474	-0.003074804
3.55	-0.003271166
3.5526	-0.003354861
3.5553	-0.001654757
3.5579	-0.001810711
3.5605	-0.001266627
3.5632	-0.001156259
3.5658	-0.000954057
3.5684	0
3.5711	0.000558322
3.5737	0.001630669
3.5763	0.000953272
3.5789	0.001192681
3.5816	0.00138468
3.5842	0.000755745
3.5868	0.001631118
3.5895	0.001515864
3.5921	0.002149583
3.5947	0.002805012
3.5974	0.003014569
3.6	0.003830979
3.6026	0.004063324
3.6053	0.003832035
3.6079	0.003854416
3.6105	0.003722032
3.6132	0.004338562
3.6158	0.005162551
3.6184	0.005176683
3.6211	0.005161897
3.6237	0.005339178
3.6263	0.005779975
3.6289	0.005564105
3.6316	0.005588939
3.6342	0.005718664
3.6368	0.006650034
3.6395	0.006600651
3.6421	0.005872739
3.6447	0.005941633
3.6474	0.005871107
3.65	0.006342522
3.6526	0.005637652
3.6553	0.006111262
3.6579	0.005050697
3.6605	0.004745094
3.6632	0.004907812
3.6658	0.004413859
3.6684	0.003940323
3.6711	0.003984008
3.6737	0.003717813
3.6763	0.00290041
3.6789	0.003099495
3.6816	0.002867974
3.6842	0.001503102
3.6868	0.000694251
3.6895	0.000734019
3.6921	-0.00020423
3.6947	-0.000243416
3.6974	-0.000891609
3.7	-0.001412866
3.7026	-0.002100387
3.7053	-0.002589429
3.7079	-0.00368546
3.7105	-0.003870815
3.7132	-0.005201194
3.7158	-0.005768778
3.7184	-0.006268608
3.7211	-0.006422739
3.7237	-0.007320873
3.7263	-0.008298096
3.7289	-0.008629445
3.7316	-0.00947502
3.7342	-0.011007458
3.7368	-0.011510946
3.7395	-0.011537156
3.7421	-0.01165908
3.7447	-0.012556872
3.7474	-0.01250969
3.75	-0.013644305
3.7526	-0.013873833
3.7553	-0.014221943
3.7579	-0.013803573
3.7605	-0.014427579
3.7632	-0.015261164
3.7658	-0.015444287
3.7684	-0.015643993
3.7711	-0.014964736
3.7737	-0.015803043
3.7763	-0.016155878
3.7789	-0.015650868
3.7816	-0.015823556
3.7842	-0.015442674
3.7868	-0.016529737
3.7895	-0.017122256
3.7921	-0.016632698
3.7947	-0.016563568
3.7974	-0.016499866
3.8	-0.01632629
3.8026	-0.016393486
3.8053	-0.015989101
3.8079	-0.016735384
3.8105	-0.017638955
3.8132	-0.017359423
3.8158	-0.016266108
3.8184	-0.017088672
3.8211	-0.017019033
3.8237	-0.017372472
3.8263	-0.016711116
3.8289	-0.017361173
3.8316	-0.017930204
3.8342	-0.018017763
3.8368	-0.017269647
3.8395	-0.017395696
3.8421	-0.017332043
3.8447	-0.016731624
3.8474	-0.017427979
3.85	-0.017000234
3.8526	-0.017375676
3.8553	-0.016941087
3.8579	-0.016845008
3.8605	-0.016997822
3.8632	-0.017233698
3.8658	-0.017967565
3.8684	-0.017424135
3.8711	-0.017354853
3.8737	-0.01718403
3.8763	-0.016618656
3.8789	-0.016412206
3.8816	-0.01689693
3.8842	-0.01689467
3.8868	-0.017364265
3.8895	-0.016068079
3.8921	-0.016107317
3.8947	-0.015843404
3.8974	-0.016143851
3.9	-0.016498104
3.9026	-0.015864344
3.9053	-0.016382629
3.9079	-0.016599793
3.9105	-0.016555598
3.9132	-0.015662344
3.9158	-0.015517285
3.9184	-0.016183197
3.9211	-0.016558325
3.9237	-0.016239535
3.9263	-0.015583083
3.9289	-0.016268883
3.9316	-0.015801951
3.9342	-0.015733065
3.9368	-0.015011673
3.9395	-0.015130257
3.9421	-0.015685024
3.9447	-0.015986051
3.9474	-0.014685841
3.95	-0.014798446
3.9526	-0.014630967
3.9553	-0.015745137
3.9579	-0.014770884
3.9605	-0.015098565
3.9632	-0.016062485
3.9658	-0.015610618
3.9684	-0.015675932
3.9711	-0.015183249
3.9737	-0.014462315
3.9763	-0.014547818
3.9789	-0.015008505
3.9816	-0.014980815
3.9842	-0.014364474
3.9868	-0.014977156
3.9895	-0.014418974
3.9921	-0.014724691
3.9947	-0.015435458
3.9974	-0.015258067
4	-0.014943928
4.0026	-0.015244514
4.0053	-0.015366503
4.0079	-0.015399094
4.0105	-0.014726194
4.0132	-0.015662082
4.0158	-0.015119166
4.0184	-0.014565462
4.0211	-0.015346164
4.0237	-0.014849121
4.0263	-0.015005575
4.0289	-0.014393521
4.0316	-0.014980142
4.0342	-0.014101428
4.0368	-0.013510628
4.0395	-0.012741445
4.0421	-0.011905198
4.0447	-0.011265131
4.0474	-0.009784489
4.05	-0.007411951
4.0526	-0.004215407
4.0553	-0.00158953
4.0579	0.004252337
4.0605	0.010073774
4.0632	0.017449353
4.0658	0.026703933
4.0684	0.035872519
4.0711	0.047118142
4.0737	0.062086198
4.0763	0.074714832
4.0789	0.089318037
4.0816	0.103725031
4.0842	0.116445161
4.0868	0.129828244
4.0895	0.140123427
4.0921	0.148329273
4.0947	0.151291266
4.0974	0.152192771
4.1	0.150676146
4.1026	0.144342482
4.1053	0.136255071
4.1079	0.125284091
4.1105	0.113459177
4.1132	0.101144761
4.1158	0.087175205
4.1184	0.073492512
4.1211	0.060292982
4.1237	0.048017792
4.1263	0.037011869
4.1289	0.026431616
4.1316	0.018128328
4.1342	0.011050638
4.1368	0.005325424
4.1395	0.001469851
4.1421	-0.002540271
4.1447	-0.005700791
4.1474	-0.008418307
4.15	-0.010017121
4.1526	-0.010998767
4.1553	-0.013096642
4.1579	-0.012769071
4.1605	-0.013505715
4.1632	-0.014316254
4.1658	-0.014445323
4.1684	-0.014414435
4.1711	-0.014472594
4.1737	-0.014622883
4.1763	-0.015435806
4.1789	-0.015669798
4.1816	-0.015578882
4.1842	-0.016596388
4.1868	-0.016629864
4.1895	-0.015844734
4.1921	-0.017213862
4.1947	-0.015779717
4.1974	-0.016040856
4.2	-0.015877683
4.2026	-0.015517726
4.2053	-0.015565875
4.2079	-0.015615671
4.2105	-0.015246171
4.2132	-0.015309644
4.2158	-0.01518009
4.2184	-0.014955791
4.2211	-0.015662679
4.2237	-0.01540621
4.2263	-0.015132817
4.2289	-0.015733184
4.2316	-0.015883144
4.2342	-0.015529937
4.2368	-0.015594725
4.2395	-0.01582473
4.2421	-0.015405728
4.2447	-0.015690506
4.2474	-0.015092484
4.25	-0.015216476
4.2526	-0.015284271
4.2553	-0.014711017
4.2579	-0.015898652
4.2605	-0.015735524
4.2632	-0.016386723
4.2658	-0.016810337
4.2684	-0.016529458
4.2711	-0.015940472
4.2737	-0.01636439
4.2763	-0.015426266
4.2789	-0.015417158
4.2816	-0.01494341
4.2842	-0.014342169
4.2868	-0.013533376
4.2895	-0.012849747
4.2921	-0.013598367
4.2947	-0.012845814
4.2974	-0.013116966
4.3	-0.014258195
4.3026	-0.01381281
4.3053	-0.013124971
4.3079	-0.013601531
4.3105	-0.013652092
4.3132	-0.012858791
4.3158	-0.013346907
4.3184	-0.012902846
4.3211	-0.01228205
4.3237	-0.011504244
4.3263	-0.012212467
4.3289	-0.01203033
4.3316	-0.011245814
4.3342	-0.011623928
4.3368	-0.013050967
4.3395	-0.014651419
4.3421	-0.012819938
4.3447	-0.011683322
4.3474	-0.011853181
4.35	-0.011129405
4.3526	-0.012005135
4.3553	-0.012434262
4.3579	-0.01224089
4.3605	-0.012251074
4.3632	-0.012745396
4.3658	-0.013469345
4.3684	-0.014255617
4.3711	-0.013435686
4.3737	-0.013317645
4.3763	-0.014338334
4.3789	-0.013510458
4.3816	-0.013786854
4.3842	-0.013863085
4.3868	-0.01414022
4.3895	-0.013567876
4.3921	-0.014147062
4.3947	-0.013907394
4.3974	-0.013589685
4.4	-0.013751186
4.4026	-0.013512273
4.4053	-0.013542573
4.4079	-0.01501348
4.4105	-0.013642007
4.4132	-0.014410147
4.4158	-0.015692117
4.4184	-0.013924762
4.4211	-0.013366713
4.4237	-0.013928615
4.4263	-0.012878202
4.4289	-0.013243207
4.4316	-0.013200643
4.4342	-0.013311723
4.4368	-0.013661124
4.4395	-0.012812761
4.4421	-0.013188638
4.4447	-0.01328194
4.4474	-0.013884366
4.45	-0.013166212
4.4526	-0.012590412
4.4553	-0.012317439
4.4579	-0.008743875
4.4605	0.003437886
4.4632	0.022401687
4.4658	0.005516409
4.4684	0.005022476
4.4711	0.013237301
4.4737	-0.002346152
4.4763	-0.006054183
4.4789	0.002497442
4.4816	0.026303118
4.4842	0.064054139
4.4868	0.018852267
4.4895	0.002240168
4.4921	-0.008959484
4.4947	-0.012233194
4.4974	-0.012886163
4.5	-0.013373501
4.5026	-0.013415739
4.5053	-0.014382074
4.5079	-0.013467574
4.5105	-0.013898962
4.5132	-0.013981112
4.5158	-0.013237167
4.5184	-0.013975336
4.5211	-0.01455395
4.5237	-0.014468464
4.5263	-0.014448451
4.5289	-0.014521234
4.5316	-0.015120492
4.5342	-0.014231876
4.5368	-0.013561442
4.5395	-0.014289543
4.5421	-0.014054664
4.5447	-0.013453734
4.5474	-0.014455256
4.55	-0.014574861
4.5526	-0.01435887
4.5553	-0.014124991
4.5579	-0.014196837
4.5605	-0.014167011
4.5632	-0.01434466
4.5658	-0.014613639
4.5684	-0.015453243
4.5711	-0.016086021
4.5737	-0.015594809
4.5763	-0.014200442
4.5789	-0.015918333
4.5816	-0.01566622
4.5842	-0.015304792
4.5868	-0.016198728
4.5895	-0.016305527
4.5921	-0.015882414
4.5947	-0.015564677
4.5974	-0.015672913
4.6	-0.015843891
4.6026	-0.016284101
4.6053	-0.016375622
4.6079	-0.016254263
4.6105	-0.016869633
4.6132	-0.016237199
4.6158	-0.017443188
4.6184	-0.017507063
4.6211	-0.019241998
4.6237	-0.021735333
4.6263	-0.018289698
4.6289	-0.01802958
4.6316	-0.016306931
4.6342	-0.016662292
4.6368	-0.01559151
4.6395	-0.016552761
4.6421	-0.01665397
4.6447	-0.016532911
4.6474	-0.016293399
4.65	-0.016876865
4.6526	-0.016055388
4.6553	-0.01659474
4.6579	-0.020373361
4.6605	-0.013278642
4.6632	-0.015529349
4.6658	-0.015370498
4.6684	-0.01529221
4.6711	-0.015518538
4.6737	-0.015184037
4.6763	-0.015076923
4.6789	-0.015601906
4.6816	-0.01535836
4.6842	-0.015450481
4.6868	-0.015232128
4.6895	-0.015559003
4.6921	-0.015483504
4.6947	-0.014783522
4.6974	-0.015289848
4.7	-0.014600595
4.7026	-0.013588312
4.7053	-0.013309262
4.7079	-0.009249941
4.7105	0.001821316
4.7132	0.04990413
4.7158	0.065483138
4.7184	0.025877099
4.7211	0.038781449
4.7237	0.002483806
4.7263	-0.010380685
4.7289	-0.014015467
4.7316	-0.014818617
4.7342	-0.015276993
4.7368	-0.015322814
4.7395	-0.014912679
4.7421	-0.013351994
4.7447	-0.014959567
4.7474	-0.01602776
4.75	-0.016856028
4.7526	-0.015572304
4.7553	-0.016467916
4.7579	-0.015982971
4.7605	-0.015695317
4.7632	-0.015646724
4.7658	-0.016116749
4.7684	-0.015301088
4.7711	-0.015689822
4.7737	-0.014480614
4.7763	-0.014082748
4.7789	-0.013920288
4.7816	-0.014085907
4.7842	-0.014582524
4.7868	-0.015257685
4.7895	-0.014857207
4.7921	-0.015745897
4.7947	-0.015797904
4.7974	-0.014451226
4.8	-0.015124576
4.8026	-0.014339806
4.8053	-0.013187964
4.8079	-0.012039757
4.8105	-0.010490715
4.8132	0.008137096
4.8158	0.003114975
4.8184	-0.009553995
4.8211	-0.010773566
4.8237	-0.011160043
4.8263	-0.013476046
4.8289	-0.012414391
4.8316	-0.013434095
4.8342	-0.013384927
4.8368	-0.013593609
4.8395	-0.013564725
4.8421	-0.014119082
4.8447	-0.012930948
4.8474	-0.013026446
4.85	-0.012953078
4.8526	-0.013076172
4.8553	-0.013151211
4.8579	-0.013639218
4.8605	-0.013059685
4.8632	-0.013376473
4.8658	-0.013251219
4.8684	-0.013098049
4.8711	-0.013091804
4.8737	-0.013296357
4.8763	-0.012806163
4.8789	-0.012625501
4.8816	-0.012019282
4.8842	-0.012316303
4.8868	-0.01302645
4.8895	-0.013297706
4.8921	-0.014133168
4.8947	-0.014025708
4.8974	-0.014240439
4.9	-0.012359235
4.9026	-0.012132159
4.9053	-0.011068117
4.9079	-0.011821764
4.9105	-0.012341063
4.9132	-0.01203928
4.9158	-0.01178819
4.9184	-0.009726278
4.9211	-0.008426155
4.9237	-0.005939364
4.9263	-0.008745401
4.9289	-0.010281456
4.9316	-0.010882048
4.9342	-0.010975535
4.9368	-0.011017865
4.9395	-0.011266866
4.9421	-0.010752542
4.9447	-0.011458049
4.9474	-0.011060658
4.95	-0.012005449
4.9526	-0.010632976
4.9553	-0.012124782
4.9579	-0.011196308
4.9605	-0.012849212
4.9632	-0.011248652
4.9658	-0.011474461
4.9684	-0.013247652
4.9711	-0.013388634
4.9737	-0.013279713
4.9763	-0.013148329
4.9789	-0.012891897
4.9816	-0.012910278
4.9842	-0.012829864
4.9868	-0.013358605
4.9895	-0.012114071
4.9921	-0.012794408
4.9947	-0.01276529
4.9974	-0.012559544
5	-0.012610902
5.0026	-0.012732739
5.0053	-0.012616799
5.0079	-0.012427013
5.0105	-0.013258547
5.0132	-0.013722422
5.0158	-0.014188033
5.0184	-0.014005143
5.0211	-0.013508304
5.0237	-0.011460598
5.0263	-0.010679611
5.0289	-0.010039175
5.0316	-0.010416127
5.0342	-0.010301154
5.0368	-0.011703834
5.0395	-0.012224125
5.0421	-0.011956641
5.0447	-0.010635965
5.0474	-0.010161139
5.05	-0.009807395
5.0526	-0.010053468
5.0553	-0.01059786
5.0579	-0.01191073
5.0605	-0.013201457
5.0632	-0.012653924
5.0658	-0.01159729
5.0684	-0.011773764
5.0711	-0.011370995
5.0737	-0.011134884
5.0763	-0.010765842
5.0789	-0.011652974
5.0816	-0.01070863
5.0842	-0.011125653
5.0868	-0.012291014
5.0895	-0.012123983
5.0921	-0.011417586
5.0947	-0.012070064
5.0974	-0.012326314
5.1	-0.011972619
5.1026	-0.013000695
5.1053	-0.012229908
5.1079	-0.012165472
5.1105	-0.012900409
5.1132	-0.012883285
5.1158	-0.01380985
5.1184	-0.014475962
5.1211	-0.015421252
5.1237	-0.01475169
5.1263	-0.015096808
5.1289	-0.015135322
5.1316	-0.013655863
5.1342	-0.013019213
5.1368	-0.01276476
5.1395	-0.012434945
5.1421	-0.01075639
5.1447	-0.009206471
5.1474	-0.008009869
5.15	-0.008016601
5.1526	-0.008300303
5.1553	-0.009379565
5.1579	-0.008276885
5.1605	-0.010333001
5.1632	-0.010091651
5.1658	-0.012820818
5.1684	-0.011580721
5.1711	-0.010145221
5.1737	-0.010636315
5.1763	-0.01011203
5.1789	-0.009272881
5.1816	-0.008887078
5.1842	-0.009000541
5.1868	-0.008746535
5.1895	-0.009170447
5.1921	-0.010522006
5.1947	-0.010225058
5.1974	-0.010476454
5.2	-0.010306999
5.2026	-0.009693703
5.2053	-0.008379761
5.2079	-0.008576827
5.2105	-0.009596744
5.2132	-0.010278525
5.2158	-0.012404468
5.2184	-0.011038527
5.2211	-0.011908231
5.2237	-0.0139599
5.2263	-0.014392097
5.2289	-0.014384538
5.2316	-0.014101114
5.2342	-0.014434727
5.2368	-0.014974637
5.2395	-0.014075248
5.2421	-0.012502934
5.2447	-0.01155386
5.2474	-0.00711113
5.25	-0.00280874
5.2526	0.003494218
5.2553	0.014411093
5.2579	0.023212275
5.2605	0.028151689
5.2632	0.03273467
5.2658	0.033389013
5.2684	0.03356082
5.2711	0.029626314
5.2737	0.02125245
5.2763	0.012854679
5.2789	0.002936
5.2816	-0.002821801
5.2842	-0.006620151
5.2868	-0.012887715
5.2895	-0.006981716
5.2921	-0.009326083
5.2947	-0.010953477
5.2974	-0.011985363
5.3	-0.01091535
5.3026	-0.011232597
5.3053	-0.010652239
5.3079	-0.011034397
5.3105	-0.009909031
5.3132	-0.008015329
5.3158	-0.003760149
5.3184	0.00339617
5.3211	0.012650467
5.3237	0.022389738
5.3263	0.02740109
5.3289	0.029627945
5.3316	0.025813676
5.3342	0.018883536
5.3368	0.011155297
5.3395	0.007026025
5.3421	0.002668741
5.3447	0.00079522
5.3474	-0.00039155
5.35	-0.001043814
5.3526	-0.003410279
5.3553	-0.003752838
5.3579	-0.001063371
5.3605	-0.001792614
5.3632	-0.001422188
5.3658	0.000267642
5.3684	0.000449766
5.3711	-0.000554065
5.3737	-0.002846658
5.3763	-0.001630617
5.3789	-0.00319253
5.3816	-0.00206893
5.3842	-0.000904875
5.3868	-0.001723855
5.3895	-0.000666242
5.3921	-0.000769003
5.3947	-0.001572998
5.3974	-0.001752367
5.4	-0.004386607
5.4026	-0.004854694
5.4053	-0.004644393
5.4079	-0.004751428
5.4105	-0.005439518
5.4132	-0.006259785
5.4158	-0.005850486
5.4184	-0.004759843
5.4211	-0.00455378
5.4237	-0.004002293
5.4263	-0.003157823
5.4289	-0.000898329
5.4316	0.001088873
5.4342	0.004761376
5.4368	0.008930355
5.4395	0.016304746
5.4421	0.035367485
5.4447	0.079146229
5.4474	0.166613132
5.45	0.291840643
5.4526	0.436632931
5.4553	0.51407516
5.4579	0.537364364
5.4605	0.552111506
5.4632	0.553804815
5.4658	0.529789448
5.4684	0.442613244
5.4711	0.289687783
5.4737	0.168986917
5.4763	0.09019646
5.4789	0.05428778
5.4816	0.03598956
5.4842	0.027225144
5.4868	0.020611903
5.4895	0.017542379
5.4921	0.014703086
5.4947	0.013072597
5.4974	0.011180819
5.5	0.010047846
5.5026	0.007654641
5.5053	0.006057434
5.5079	0.003551279
5.5105	0.00350389
5.5132	0.003102716
5.5158	0.003373657
5.5184	0.003778483
5.5211	0.005439557
5.5237	0.005794344
5.5263	0.006766373
5.5289	0.006974035
5.5316	0.007003169
5.5342	0.007157204
5.5368	0.00698658
5.5395	0.006998019
5.5421	0.007404377
5.5447	0.00811789
5.5474	0.010213181
5.55	0.010195075
5.5526	0.007338451
5.5553	0.007181345
5.5579	0.007047444
5.5605	0.006642132
5.5632	0.006406195
5.5658	0.007476005
5.5684	0.007238762
5.5711	0.008755125
5.5737	0.008725615
5.5763	0.009074314
5.5789	0.007336156
5.5816	0.007175674
5.5842	0.005922392
5.5868	0.005473398
5.5895	0.004395965
5.5921	0.002673456
5.5947	0.00273706
5.5974	0.00185241
5.6	0.001147536
5.6026	0.000616054
5.6053	-0.000281735
5.6079	0.000906102
5.6105	0.000044013
5.6132	0.000611068
5.6158	0.001632526
5.6184	0.00144907
5.6211	0.001985251
5.6237	0.002070949
5.6263	0.002332832
5.6289	0.003083457
5.6316	0.005224464
5.6342	0.007158625
5.6368	0.013052297
5.6395	0.025940323
5.6421	0.061253276
5.6447	0.174432218
5.6474	0.354498982
5.65	0.430635184
5.6526	0.459907234
5.6553	0.46608904
5.6579	0.455585569
5.6605	0.422243595
5.6632	0.368247002
5.6658	0.304386288
5.6684	0.247376502
5.6711	0.185748339
5.6737	0.125614822
5.6763	0.080975853
5.6789	0.042820912
5.6816	0.016277019
5.6842	0.002928085
5.6868	-0.003167671
5.6895	-0.005704816
5.6921	-0.007615961
5.6947	-0.008950406
5.6974	-0.010153635
5.7	-0.009622225
5.7026	-0.01092481
5.7053	-0.010034915
5.7079	-0.011505744
5.7105	-0.010565803
5.7132	-0.010077498
5.7158	-0.01014299
5.7184	-0.009974208
5.7211	-0.008886577
5.7237	-0.007319743
5.7263	-0.005763809
5.7289	-0.003493589
5.7316	-0.000262308
5.7342	0.001279999
5.7368	0.006717623
5.7395	0.014806674
5.7421	0.028253039
5.7447	0.074942395
5.7474	0.168017656
5.75	0.259685785
5.7526	0.287915111
5.7553	0.277868986
5.7579	0.230064288
5.7605	0.164483145
5.7632	0.105206147
5.7658	0.047249369
5.7684	0.026593458
5.7711	0.011287068
5.7737	0.014614217
5.7763	0.00707328
5.7789	-0.003666521
5.7816	-0.008038848
5.7842	-0.00845312
5.7868	0.000432445
5.7895	-0.017500812
5.7921	-0.014472323
5.7947	-0.014855633
5.7974	-0.015501912
5.8	-0.015988691
5.8026	-0.015659641
5.8053	-0.016804537
5.8079	-0.016735598
5.8105	-0.015969988
5.8132	-0.016808882
5.8158	-0.015823532
5.8184	-0.016203908
5.8211	-0.016771249
5.8237	-0.016328113
5.8263	-0.015378027
5.8289	-0.016230529
5.8316	-0.017003423
5.8342	-0.016625317
5.8368	-0.015886266
5.8395	-0.014766468
5.8421	-0.014103984
5.8447	-0.012263966
5.8474	-0.010095309
5.85	-0.008401047
5.8526	-0.006344589
5.8553	-0.005467848
5.8579	-0.004696545
5.8605	-0.005343464
5.8632	-0.005149452
5.8658	-0.004502331
5.8684	-0.001480321
5.8711	-0.004443753
5.8737	-0.007308394
5.8763	-0.00930535
5.8789	-0.009918463
5.8816	-0.010879828
5.8842	-0.010944156
5.8868	-0.009682789
5.8895	-0.010477779
5.8921	-0.010386155
5.8947	-0.009724995
5.8974	-0.009387
5.9	-0.009449222
5.9026	-0.009296821
5.9053	-0.009855505
5.9079	-0.009227599
5.9105	-0.00872435
5.9132	-0.008492819
5.9158	-0.00903455
5.9184	-0.009367146
5.9211	-0.009774884
5.9237	-0.010001594
5.9263	-0.009853603
5.9289	-0.00984857
5.9316	-0.010120795
5.9342	-0.010721696
5.9368	-0.011864815
5.9395	-0.012931294
5.9421	-0.013227821
5.9447	-0.014360335
5.9474	-0.014907594
5.95	-0.014306843
5.9526	-0.016012028
5.9553	-0.014294527
5.9579	-0.014375125
5.9605	-0.013701007
5.9632	-0.013644325
5.9658	-0.013472173
5.9684	-0.013605263
5.9711	-0.013009548
5.9737	-0.014325727
5.9763	-0.014056064
5.9789	-0.01425311
5.9816	-0.013903446
5.9842	-0.013996862
5.9868	-0.014005101
5.9895	-0.014503234
5.9921	-0.013845805
5.9947	-0.01338101
5.9974	-0.013309003
6	-0.012486405
6.0026	-0.01224394
6.0053	-0.012501524
6.0079	-0.010634619
6.0105	-0.008989329
6.0132	-0.00637508
6.0158	-0.005665697
6.0184	-0.007579212
6.0211	-0.008640235
6.0237	-0.00845122
6.0263	-0.008530271
6.0289	-0.007907953
6.0316	-0.00769581
6.0342	-0.008499681
6.0368	-0.007602163
6.0395	-0.006221968
6.0421	-0.004708791
6.0447	-0.000176417
6.0474	0.002534151
6.05	0.006956759
6.0526	0.00654908
6.0553	0.005272296
6.0579	0.00310275
6.0605	0.000969703
6.0632	0.000433991
6.0658	0.000262705
6.0684	-0.000755952
6.0711	-0.000702813
6.0737	0.000832948
6.0763	0.000133663
6.0789	-0.00036116
6.0816	-0.001218978
6.0842	-0.002325784
6.0868	-0.0033912
6.0895	-0.005020801
6.0921	-0.006807533
6.0947	-0.007386283
6.0974	-0.008638372
6.1	-0.008943743
6.1026	-0.009583618
6.1053	-0.009731917
6.1079	-0.011148589
6.1105	-0.012923637
6.1132	-0.012439778
6.1158	-0.012900164
6.1184	-0.01318982
6.1211	-0.012788851
6.1237	-0.012596195
6.1263	-0.011859567
6.1289	-0.012738235
6.1316	-0.013451885
6.1342	-0.01318178
6.1368	-0.013150076
6.1395	-0.012736822
6.1421	-0.012814802
6.1447	-0.012796395
6.1474	-0.013330209
6.15	-0.013455537
6.1526	-0.013300547
6.1553	-0.012153502
6.1579	-0.013564004
6.1605	-0.012400125
6.1632	-0.011953814
6.1658	-0.012024519
6.1684	-0.012349614
6.1711	-0.012328628
6.1737	-0.011796704
6.1763	-0.011627684
6.1789	-0.011615646
6.1816	-0.012193969
6.1842	-0.010933746
6.1868	-0.011088616
6.1895	-0.011111911
6.1921	-0.011568696
6.1947	-0.011180314
6.1974	-0.010965342
6.2	-0.011276734
6.2026	-0.010635293
6.2053	-0.010394855
6.2079	-0.010899895
6.2105	-0.01080597
6.2132	-0.010317075
6.2158	-0.010423053
6.2184	-0.010776444
6.2211	-0.011009539
6.2237	-0.010550182
6.2263	-0.012561116
6.2289	-0.012481425
6.2316	-0.012286552
6.2342	-0.012912519
6.2368	-0.012007778
6.2395	-0.012467471
6.2421	-0.012894981
6.2447	-0.012589128
6.2474	-0.012762819
6.25	-0.01291341
6.2526	-0.01375459
6.2553	-0.013838244
6.2579	-0.013299663
6.2605	-0.013623379
6.2632	-0.013651731
6.2658	-0.013898609
6.2684	-0.014342966
6.2711	-0.013382077
6.2737	-0.013493421
6.2763	-0.013031199
6.2789	-0.013590764
6.2816	-0.013282457
6.2842	-0.013192063
6.2868	-0.012989807
6.2895	-0.013157255
6.2921	-0.012571828
6.2947	-0.011907895
6.2974	-0.012227746
6.3	-0.012505996
6.3026	-0.011635006
6.3053	-0.012341785
6.3079	-0.011397803
6.3105	-0.012909916
6.3132	-0.012870703
6.3158	-0.012590283
6.3184	-0.012391723
6.3211	-0.012266786
6.3237	-0.01123238
6.3263	-0.012693935
6.3289	-0.011584003
6.3316	-0.012245658
6.3342	-0.012608854
6.3368	-0.012735654
6.3395	-0.012351959
6.3421	-0.01190142
6.3447	-0.013199255
6.3474	-0.012290825
6.35	-0.012602613
6.3526	-0.012559506
6.3553	-0.012078146
6.3579	-0.012530024
6.3605	-0.013059
6.3632	-0.013153779
6.3658	-0.012649627
6.3684	-0.012899104
6.3711	-0.012723251
6.3737	-0.013074763
6.3763	-0.013166312
6.3789	-0.013484082
6.3816	-0.013261931
6.3842	-0.012691389
6.3868	-0.013012382
6.3895	-0.013979032
6.3921	-0.013282447
6.3947	-0.012313595
6.3974	-0.013111773
6.4	-0.012819999
6.4026	-0.012549583
6.4053	-0.013202177
6.4079	-0.01353323
6.4105	-0.012719821
6.4132	-0.013590195
6.4158	-0.014070515
6.4184	-0.013315035
6.4211	-0.012773707
6.4237	-0.014146865
6.4263	-0.012544406
6.4289	-0.013273461
6.4316	-0.012764346
6.4342	-0.012820407
6.4368	-0.013414185
6.4395	-0.01351078
6.4421	-0.013197809
6.4447	-0.012995922
6.4474	-0.012751875
6.45	-0.01306037
6.4526	-0.012737053
6.4553	-0.012902543
6.4579	-0.012590271
6.4605	-0.012727489
6.4632	-0.014182305
6.4658	-0.013661662
6.4684	-0.01364388
6.4711	-0.013139322
6.4737	-0.014003715
6.4763	-0.013620039
6.4789	-0.013852191
6.4816	-0.013027443
6.4842	-0.012825208
6.4868	-0.012530316
6.4895	-0.013244371
6.4921	-0.013754498
6.4947	-0.013232253
6.4974	-0.014024022
6.5	-0.014890204
6.5026	-0.0144078
6.5053	-0.013860389
6.5079	-0.014700722
6.5105	-0.013825805
6.5132	-0.015262111
6.5158	-0.014996313
6.5184	-0.019596163
6.5211	-0.026479157
6.5237	0.000233756
6.5263	0.002729704
6.5289	-0.007460556
6.5316	-0.011871933
6.5342	-0.013895164
6.5368	-0.012949838
6.5395	-0.013087881
6.5421	-0.013417665
6.5447	-0.013830224
6.5474	-0.014879089
6.55	-0.014878268
6.5526	-0.014410202
6.5553	-0.015235885
6.5579	-0.015665157
6.5605	-0.015089628
6.5632	-0.015592129
6.5658	-0.014753217
6.5684	-0.014299367
6.5711	-0.015219785
6.5737	-0.014545819
6.5763	-0.015307117
6.5789	-0.014920418
6.5816	-0.015117737
6.5842	-0.014566817
6.5868	-0.015585349
6.5895	-0.015087154
6.5921	-0.014911222
6.5947	-0.015598631
6.5974	-0.015118348
6.6	-0.015126499
6.6026	-0.014819083
6.6053	-0.015242655
6.6079	-0.015045994
6.6105	-0.01477544
6.6132	-0.014436642
6.6158	-0.013633334
6.6184	-0.014389317
6.6211	-0.013280312
6.6237	-0.01368668
6.6263	-0.013572207
6.6289	-0.014495221
6.6316	-0.014070116
6.6342	-0.01402006
6.6368	-0.013927937
6.6395	-0.014139639
6.6421	-0.014479114
6.6447	-0.013938685
6.6474	-0.013977792
6.65	-0.01333176
6.6526	-0.013557716
6.6553	-0.01233169
6.6579	-0.012187099
6.6605	-0.011114744
6.6632	-0.007985132
6.6658	-0.003206566
6.6684	0.004918362
6.6711	0.021308983
6.6737	0.101767138
6.6763	0.101319529
6.6789	0.017250054
6.6816	-0.000741817
6.6842	-0.008074353
6.6868	-0.011977822
6.6895	-0.012794066
6.6921	-0.012431804
6.6947	-0.012348609
6.6974	-0.012637301
6.7	-0.012049587
6.7026	-0.012174758
6.7053	-0.012392265
6.7079	-0.012515447
6.7105	-0.012208416
6.7132	-0.01263352
6.7158	-0.011796378
6.7184	-0.012936494
6.7211	-0.012677686
6.7237	-0.012139812
6.7263	-0.011713136
6.7289	-0.011392994
6.7316	-0.011067891
6.7342	-0.010568432
6.7368	-0.011010005
6.7395	-0.010228247
6.7421	-0.010544613
6.7447	-0.010802549
6.7474	-0.010737218
6.75	-0.011123942
6.7526	-0.010916415
6.7553	-0.01201504
6.7579	-0.011755939
6.7605	-0.012056165
6.7632	-0.011384146
6.7658	-0.013336846
6.7684	-0.013440831
6.7711	-0.013903666
6.7737	-0.014145353
6.7763	-0.014642966
6.7789	-0.014936133
6.7816	-0.014080117
6.7842	-0.014123043
6.7868	-0.01476464
6.7895	-0.014681007
6.7921	-0.015211222
6.7947	-0.014591333
6.7974	-0.014699711
6.8	-0.013980475
6.8026	-0.015135651
6.8053	-0.014269927
6.8079	-0.014692622
6.8105	-0.014520231
6.8132	-0.01464207
6.8158	-0.014100942
6.8184	-0.014964219
6.8211	-0.014560931
6.8237	-0.014308025
6.8263	-0.014603833
6.8289	-0.014859678
6.8316	-0.01494639
6.8342	-0.015164734
6.8368	-0.015505824
6.8395	-0.01468845
6.8421	-0.015761305
6.8447	-0.01490928
6.8474	-0.016523207
6.85	-0.015660832
6.8526	-0.016043741
6.8553	-0.015586309
6.8579	-0.015412893
6.8605	-0.015855648
6.8632	-0.015680205
6.8658	-0.015478486
6.8684	-0.015305909
6.8711	-0.014800252
6.8737	-0.014945363
6.8763	-0.014762982
6.8789	-0.015186532
6.8816	-0.015916593
6.8842	-0.014705833
6.8868	-0.015023831
6.8895	-0.014592914
6.8921	-0.01451555
6.8947	-0.015141967
6.8974	-0.014276156
6.9	-0.014148679
6.9026	-0.014315655
6.9053	-0.014753938
6.9079	-0.013839614
6.9105	-0.014677773
6.9132	-0.014697667
6.9158	-0.015277277
6.9184	-0.014089465
6.9211	-0.015025698
6.9237	-0.015074726
6.9263	-0.01532496
6.9289	-0.015528481
6.9316	-0.015196798
6.9342	-0.015118061
6.9368	-0.015474509
6.9395	-0.015736599
6.9421	-0.015165733
6.9447	-0.015210311
6.9474	-0.015218994
6.95	-0.015538429
6.9526	-0.015368183
6.9553	-0.014976467
6.9579	-0.015454393
6.9605	-0.014636717
6.9632	-0.015600306
6.9658	-0.015545714
6.9684	-0.015214806
6.9711	-0.015283267
6.9737	-0.014779833
6.9763	-0.01561364
6.9789	-0.015039949
6.9816	-0.01474077
6.9842	-0.01504132
6.9868	-0.015913177
6.9895	-0.015270511
6.9921	-0.015244124
6.9947	-0.01503256
6.9974	-0.015035529
7	-0.015083379
7.0026	-0.015496632
7.0053	-0.015200966
7.0079	-0.014988936
7.0105	-0.015020673
7.0132	-0.014918
7.0158	-0.014830816
7.0184	-0.014944603
7.0211	-0.013705751
7.0237	-0.011666538
7.0263	-0.006663279
7.0289	0.001964139
7.0316	0.012791719
7.0342	0.020086084
7.0368	0.029928651
7.0395	0.047322761
7.0421	0.075062387
7.0447	0.097432509
7.0474	0.103774533
7.05	0.101446964
7.0526	0.098092102
7.0553	0.096348614
7.0579	0.095959365
7.0605	0.093585506
7.0632	0.09162052
7.0658	0.088878654
7.0684	0.084914178
7.0711	0.080464825
7.0737	0.070583478
7.0763	0.056970317
7.0789	0.04148661
7.0816	0.024549238
7.0842	0.008589225
7.0868	-0.002573417
7.0895	-0.007481571
7.0921	-0.011175543
7.0947	-0.012701401
7.0974	-0.012981125
7.1	-0.011739536
7.1026	-0.012510131
7.1053	-0.011672718
7.1079	-0.0121515
7.1105	-0.012116785
7.1132	-0.011488857
7.1158	-0.011853954
7.1184	-0.011451768
7.1211	-0.01167128
7.1237	-0.011364746
7.1263	-0.011914984
7.1289	-0.011735076
7.1316	-0.010883084
7.1342	-0.01146935
7.1368	-0.012122557
7.1395	-0.012870149
7.1421	-0.012240262
7.1447	-0.013130881
7.1474	-0.013024419
7.15	-0.012103665
7.1526	-0.013637389
7.1553	-0.013157044
7.1579	-0.013743595
7.1605	-0.014345579
7.1632	-0.014706496
7.1658	-0.013227846
7.1684	-0.013496463
7.1711	-0.013145834
7.1737	-0.012220452
7.1763	-0.012545009
7.1789	-0.013054446
7.1816	-0.0137031
7.1842	-0.014052296
7.1868	-0.013236745
7.1895	-0.013553435
7.1921	-0.013393402
7.1947	-0.014038104
7.1974	-0.014345127
7.2	-0.014559642
7.2026	-0.014225478
7.2053	-0.014343159
7.2079	-0.014378806
7.2105	-0.01355227
7.2132	-0.013802761
7.2158	-0.013490818
7.2184	-0.013636091
7.2211	-0.013648617
7.2237	-0.013996727
7.2263	-0.013937109
7.2289	-0.014239086
7.2316	-0.013951277
7.2342	-0.015276388
7.2368	-0.014068118
7.2395	-0.01456714
7.2421	-0.014993629
7.2447	-0.014290553
7.2474	-0.015100582
7.25	-0.015162698
7.2526	-0.015310744
7.2553	-0.014702135
7.2579	-0.01500879
7.2605	-0.01493626
7.2632	-0.014838045
7.2658	-0.014665341
7.2684	-0.015188991
7.2711	-0.01557107
7.2737	-0.015253166
7.2763	-0.014337196
7.2789	-0.013785647
7.2816	-0.014775618
7.2842	-0.012998453
7.2868	-0.013831939
7.2895	-0.012921423
7.2921	-0.012500651
7.2947	-0.01287512
7.2974	-0.011978175
7.3	-0.012922798
7.3026	-0.01249795
7.3053	-0.012113324
7.3079	-0.011357181
7.3105	-0.011225264
7.3132	-0.012852195
7.3158	-0.012278716
7.3184	-0.01362233
7.3211	-0.013802675
7.3237	-0.012739232
7.3263	-0.014896744
7.3289	-0.01645753
7.3316	-0.024609886
7.3342	-0.016732916
7.3368	-0.011545322
7.3395	-0.009550794
7.3421	-0.0086347
7.3447	-0.009219449
7.3474	-0.010364718
7.35	-0.009583618
7.3526	-0.01088473
7.3553	-0.010707468
7.3579	-0.011985588
7.3605	-0.012096051
7.3632	-0.012560381
7.3658	-0.012926754
7.3684	-0.013006758
7.3711	-0.012502097
7.3737	-0.01220405
7.3763	-0.012227497
7.3789	-0.011577462
7.3816	-0.011885701
7.3842	-0.012636549
7.3868	-0.012559284
7.3895	-0.013207442
7.3921	-0.01380259
7.3947	-0.014974303
7.3974	-0.01409142
7.4	-0.014237693
7.4026	-0.013392385
7.4053	-0.012299725
7.4079	-0.013234665
7.4105	-0.012032481
7.4132	-0.010527087
7.4158	-0.011049224
7.4184	-0.011330788
7.4211	-0.011679072
7.4237	-0.012234457
7.4263	-0.012216715
7.4289	-0.012406333
7.4316	-0.011866368
[truncated: 48 more rows]
