# Supplementary material for: Improvement of Peak Integration in Capillary Electrophoresis: Reference Data Set No. 1
Source: Electrophoresis. 2026 Mar 11;47(4):276–94. doi: 10.1002/elps.70077 (PMC13084974; doi:10.1002/elps.70077)
Supplement: Supplementary file 2 — Supporting File 2: elps70077‐sup‐0002‐RawElectropherograms.zip. [file ELPS-47--s002.zip › Raw Electropherograms/com4-type1-sam7-R.csv]

2.1325	-0.018049162
2.1351	-0.017628008
2.1377	-0.01828338
2.1403	-0.018034341
2.143	-0.017925557
2.1456	-0.017977742
2.1482	-0.018140225
2.1508	-0.017716022
2.1535	-0.018090062
2.1561	-0.017118609
2.1587	-0.018420281
2.1614	-0.017414354
2.164	-0.018022137
2.1666	-0.017233694
2.1692	-0.017532675
2.1719	-0.017604461
2.1745	-0.018501997
2.1771	-0.01825821
2.1797	-0.018570306
2.1824	-0.018129433
2.185	-0.017727183
2.1876	-0.018316455
2.1902	-0.017735204
2.1929	-0.017543973
2.1955	-0.016935328
2.1981	-0.016815038
2.2008	-0.017989809
2.2034	-0.017234914
2.206	-0.017134704
2.2086	-0.017640933
2.2113	-0.017553259
2.2139	-0.01710825
2.2165	-0.018077247
2.2191	-0.018063398
2.2218	-0.017842591
2.2244	-0.017347768
2.227	-0.017184179
2.2297	-0.018118095
2.2323	-0.017689552
2.2349	-0.018238688
2.2375	-0.017762186
2.2402	-0.017232703
2.2428	-0.017434895
2.2454	-0.017305817
2.248	-0.017062159
2.2507	-0.016829843
2.2533	-0.018306078
2.2559	-0.017527351
2.2585	-0.017154112
2.2612	-0.017122163
2.2638	-0.017083559
2.2664	-0.017330058
2.2691	-0.017151976
2.2717	-0.017074024
2.2743	-0.017561793
2.2769	-0.016632805
2.2796	-0.017256372
2.2822	-0.017382931
2.2848	-0.017736904
2.2874	-0.017782606
2.2901	-0.017321641
2.2927	-0.018042365
2.2953	-0.016211072
2.298	-0.017474551
2.3006	-0.017923141
2.3032	-0.01776338
2.3058	-0.017349133
2.3085	-0.017124068
2.3111	-0.017434791
2.3137	-0.016820805
2.3163	-0.017822819
2.319	-0.018497128
2.3216	-0.017646335
2.3242	-0.017498363
2.3268	-0.017849108
2.3295	-0.017553326
2.3321	-0.017208522
2.3347	-0.017149771
2.3374	-0.017346399
2.34	-0.017130936
2.3426	-0.017563289
2.3452	-0.018130066
2.3479	-0.017417653
2.3505	-0.017753994
2.3531	-0.017727096
2.3557	-0.018068066
2.3584	-0.018277925
2.361	-0.018128619
2.3636	-0.017185666
2.3663	-0.017083516
2.3689	-0.017463082
2.3715	-0.017993918
2.3741	-0.017784232
2.3768	-0.017470311
2.3794	-0.016965663
2.382	-0.017388076
2.3846	-0.017560858
2.3873	-0.017532175
2.3899	-0.017505111
2.3925	-0.017668234
2.3951	-0.017827716
2.3978	-0.017689954
2.4004	-0.017186703
2.403	-0.01718493
2.4057	-0.017184369
2.4083	-0.017927483
2.4109	-0.017959977
2.4135	-0.017252047
2.4162	-0.017302565
2.4188	-0.018216802
2.4214	-0.01735702
2.424	-0.018162012
2.4267	-0.018331489
2.4293	-0.017351387
2.4319	-0.018182332
2.4346	-0.017811924
2.4372	-0.017895866
2.4398	-0.016968364
2.4424	-0.017355481
2.4451	-0.01739504
2.4477	-0.0176764
2.4503	-0.017715586
2.4529	-0.018280344
2.4556	-0.016929142
2.4582	-0.01761521
2.4608	-0.017521137
2.4634	-0.01880322
2.4661	-0.018104078
2.4687	-0.017296843
2.4713	-0.017676752
2.474	-0.01768792
2.4766	-0.017992044
2.4792	-0.018881023
2.4818	-0.019296274
2.4845	-0.018297162
2.4871	-0.01812307
2.4897	-0.018051097
2.4923	-0.017332235
2.495	-0.017978299
2.4976	-0.018337987
2.5002	-0.018217113
2.5028	-0.018021144
2.5055	-0.018055687
2.5081	-0.018409574
2.5107	-0.017685443
2.5134	-0.017847538
2.516	-0.017881194
2.5186	-0.018572904
2.5212	-0.017435372
2.5239	-0.017841326
2.5265	-0.017163346
2.5291	-0.017950559
2.5317	-0.018020807
2.5344	-0.018227587
2.537	-0.017466901
2.5396	-0.017608136
2.5423	-0.017609213
2.5449	-0.017731935
2.5475	-0.017783534
2.5501	-0.017854448
2.5528	-0.017967055
2.5554	-0.01794341
2.558	-0.017136054
2.5606	-0.018180514
2.5633	-0.017485006
2.5659	-0.017914774
2.5685	-0.018229663
2.5711	-0.018288786
2.5738	-0.01706047
2.5764	-0.017189629
2.579	-0.01743836
2.5817	-0.017480528
2.5843	-0.01662869
2.5869	-0.017106568
2.5895	-0.017338108
2.5922	-0.017156919
2.5948	-0.017227698
2.5974	-0.016903101
2.6	-0.017510578
2.6027	-0.017358799
2.6053	-0.018032003
2.6079	-0.017335562
2.6106	-0.01716355
2.6132	-0.016678112
2.6158	-0.017193347
2.6184	-0.017363477
2.6211	-0.016490579
2.6237	-0.016278442
2.6263	-0.016626833
2.6289	-0.016426131
2.6316	-0.016162718
2.6342	-0.01651857
2.6368	-0.016297346
2.6394	-0.015521109
2.6421	-0.015654739
2.6447	-0.015479318
2.6473	-0.015608297
2.65	-0.015237286
2.6526	-0.015221316
2.6552	-0.014960661
2.6578	-0.015016636
2.6605	-0.015013389
2.6631	-0.014794731
2.6657	-0.015226607
2.6683	-0.014721977
2.671	-0.015428357
2.6736	-0.01477552
2.6762	-0.014662845
2.6789	-0.015834708
2.6815	-0.01476972
2.6841	-0.014883822
2.6867	-0.014704082
2.6894	-0.015414992
2.692	-0.014518685
2.6946	-0.01409576
2.6972	-0.014173169
2.6999	-0.013791835
2.7025	-0.013645438
2.7051	-0.013422316
2.7077	-0.013074449
2.7104	-0.013133173
2.713	-0.013512392
2.7156	-0.013045064
2.7183	-0.012970447
2.7209	-0.013154227
2.7235	-0.012920765
2.7261	-0.013402593
2.7288	-0.011943257
2.7314	-0.0130868
2.734	-0.012271833
2.7366	-0.012557007
2.7393	-0.012368804
2.7419	-0.012423479
2.7445	-0.011808224
2.7472	-0.011682411
2.7498	-0.011573907
2.7524	-0.010756726
2.755	-0.010788619
2.7577	-0.010954679
2.7603	-0.010263236
2.7629	-0.01026837
2.7655	-0.009425294
2.7682	-0.010515209
2.7708	-0.010815082
2.7734	-0.011164405
2.776	-0.011148196
2.7787	-0.011671822
2.7813	-0.012270289
2.7839	-0.012516341
2.7866	-0.013077167
2.7892	-0.013711737
2.7918	-0.013860841
2.7944	-0.013747845
2.7971	-0.013981454
2.7997	-0.014292794
2.8023	-0.014692364
2.8049	-0.013812448
2.8076	-0.014178362
2.8102	-0.014464321
2.8128	-0.014588241
2.8154	-0.014290238
2.8181	-0.013788285
2.8207	-0.014207788
2.8233	-0.014569773
2.826	-0.014116577
2.8286	-0.014144173
2.8312	-0.014035596
2.8338	-0.014778202
2.8365	-0.013678771
2.8391	-0.013861435
2.8417	-0.01444597
2.8443	-0.012948965
2.847	-0.013637098
2.8496	-0.013101825
2.8522	-0.013452674
2.8549	-0.013749262
2.8575	-0.013736189
2.8601	-0.01330715
2.8627	-0.013133179
2.8654	-0.01343266
2.868	-0.013050789
2.8706	-0.012865228
2.8732	-0.012759679
2.8759	-0.01308366
2.8785	-0.012755584
2.8811	-0.013094144
2.8837	-0.012656038
2.8864	-0.013079351
2.889	-0.013382897
2.8916	-0.01335212
2.8943	-0.013222377
2.8969	-0.012602493
2.8995	-0.012993501
2.9021	-0.013138295
2.9048	-0.013925167
2.9074	-0.01371167
2.91	-0.013510494
2.9126	-0.01318533
2.9153	-0.012647132
2.9179	-0.012452421
2.9205	-0.013055359
2.9232	-0.012468641
2.9258	-0.012430088
2.9284	-0.013343844
2.931	-0.012693463
2.9337	-0.012264072
2.9363	-0.012630814
2.9389	-0.012770267
2.9415	-0.011950254
2.9442	-0.012584609
2.9468	-0.012243217
2.9494	-0.012571019
2.952	-0.013093334
2.9547	-0.013160259
2.9573	-0.013196172
2.9599	-0.013000477
2.9626	-0.013241953
2.9652	-0.013356708
2.9678	-0.014002442
2.9704	-0.013498756
2.9731	-0.013102002
2.9757	-0.014188883
2.9783	-0.014097894
2.9809	-0.014451919
2.9836	-0.014549156
2.9862	-0.013958069
2.9888	-0.013935778
2.9915	-0.014119266
2.9941	-0.014277741
2.9967	-0.013444781
2.9993	-0.014006928
3.002	-0.01460875
3.0046	-0.014288197
3.0072	-0.013833205
3.0098	-0.01486399
3.0125	-0.01465762
3.0151	-0.014470593
3.0177	-0.014920208
3.0203	-0.01427009
3.023	-0.014392648
3.0256	-0.014429199
3.0282	-0.014065875
3.0309	-0.014301779
3.0335	-0.014457793
3.0361	-0.013938284
3.0387	-0.014313339
3.0414	-0.013980854
3.044	-0.012829106
3.0466	-0.013313645
3.0492	-0.013441369
3.0519	-0.014021485
3.0545	-0.01328654
3.0571	-0.014360427
3.0598	-0.013471534
3.0624	-0.013315893
3.065	-0.013968701
3.0676	-0.012810813
3.0703	-0.013414511
3.0729	-0.013003683
3.0755	-0.013855392
3.0781	-0.01338072
3.0808	-0.013965656
3.0834	-0.01414993
3.086	-0.013674802
3.0886	-0.013770944
3.0913	-0.013583207
3.0939	-0.014445846
3.0965	-0.013342351
3.0992	-0.013150834
3.1018	-0.013513432
3.1044	-0.013017976
3.107	-0.013702269
3.1097	-0.014787604
3.1123	-0.013327559
3.1149	-0.013209105
3.1175	-0.014284193
3.1202	-0.013950954
3.1228	-0.013722119
3.1254	-0.013343309
3.128	-0.014070177
3.1307	-0.013469718
3.1333	-0.014337582
3.1359	-0.013878448
3.1386	-0.014000506
3.1412	-0.013666633
3.1438	-0.013709481
3.1464	-0.013955398
3.1491	-0.014226065
3.1517	-0.014693635
3.1543	-0.013672851
3.1569	-0.014013254
3.1596	-0.01304214
3.1622	-0.012867171
3.1648	-0.013538682
3.1675	-0.013658434
3.1701	-0.013030997
3.1727	-0.013083913
3.1753	-0.013347048
3.178	-0.012962617
3.1806	-0.013287826
3.1832	-0.013552069
3.1858	-0.013316484
3.1885	-0.012282263
3.1911	-0.012978508
3.1937	-0.013078657
3.1963	-0.013287766
3.199	-0.012606811
3.2016	-0.012790311
3.2042	-0.012726157
3.2069	-0.012139952
3.2095	-0.012793512
3.2121	-0.012251211
3.2147	-0.012114777
3.2174	-0.012376594
3.22	-0.012670754
3.2226	-0.012352669
3.2252	-0.012894342
3.2279	-0.012764407
3.2305	-0.013230708
3.2331	-0.013327124
3.2358	-0.01290137
3.2384	-0.012550227
3.241	-0.012870967
3.2436	-0.012617438
3.2463	-0.011619562
3.2489	-0.011739468
3.2515	-0.010710401
3.2541	-0.012209019
3.2568	-0.011771503
3.2594	-0.011619562
3.262	-0.01212318
3.2646	-0.011362609
3.2673	-0.012438136
3.2699	-0.012349334
3.2725	-0.012022492
3.2752	-0.012825425
3.2778	-0.012312504
3.2804	-0.013015864
3.283	-0.012101384
3.2857	-0.01255172
3.2883	-0.01193138
3.2909	-0.011915333
3.2935	-0.012015423
3.2962	-0.012138836
3.2988	-0.010796667
3.3014	-0.011201277
3.3041	-0.011784537
3.3067	-0.011270428
3.3093	-0.010673999
3.3119	-0.008797869
3.3146	-0.009286221
3.3172	-0.009706924
3.3198	-0.009270117
3.3224	-0.008024145
3.3251	-0.007313422
3.3277	-0.00718522
3.3303	-0.006280407
3.3329	-0.006418643
3.3356	-0.005908334
3.3382	-0.006349166
3.3408	-0.006021778
3.3435	-0.007006764
3.3461	-0.008007597
3.3487	-0.006956119
3.3513	-0.007277058
3.354	-0.007943126
3.3566	-0.007315248
3.3592	-0.008427217
3.3618	-0.008701897
3.3645	-0.008638017
3.3671	-0.008243312
3.3697	-0.007716728
3.3724	-0.00856334
3.375	-0.007913244
3.3776	-0.007328596
3.3802	-0.007997015
3.3829	-0.008764605
3.3855	-0.007703109
3.3881	-0.008479066
3.3907	-0.008577623
3.3934	-0.00862827
3.396	-0.008351708
3.3986	-0.008576561
3.4012	-0.009245963
3.4039	-0.009376391
3.4065	-0.008934285
3.4091	-0.009021278
3.4118	-0.009726079
3.4144	-0.010276743
3.417	-0.009530296
3.4196	-0.009353985
3.4223	-0.009307898
3.4249	-0.010050877
3.4275	-0.010346349
3.4301	-0.009235174
3.4328	-0.009298536
3.4354	-0.009460445
3.438	-0.009340853
3.4407	-0.009789171
3.4433	-0.009876057
3.4459	-0.009475334
3.4485	-0.009575505
3.4512	-0.009632696
3.4538	-0.009647982
3.4564	-0.009144997
3.459	-0.00955624
3.4617	-0.009722553
3.4643	-0.009447354
3.4669	-0.009831777
3.4695	-0.010327675
3.4722	-0.009123371
3.4748	-0.008978477
3.4774	-0.010255049
3.4801	-0.009617171
3.4827	-0.008664611
3.4853	-0.008983886
3.4879	-0.008578373
3.4906	-0.008844641
3.4932	-0.010192417
3.4958	-0.008484655
3.4984	-0.009254723
3.5011	-0.009310841
3.5037	-0.008592708
3.5063	-0.008121471
3.5089	-0.008002655
3.5116	-0.007998143
3.5142	-0.00811789
3.5168	-0.007502797
3.5195	-0.007212014
3.5221	-0.00653374
3.5247	-0.00653604
3.5273	-0.006010829
3.53	-0.00521221
3.5326	-0.005920219
3.5352	-0.005057121
3.5378	-0.005373575
3.5405	-0.005919702
3.5431	-0.004070411
3.5457	-0.004435677
3.5484	-0.004408347
3.551	-0.003780187
3.5536	-0.003946939
3.5562	-0.003010785
3.5589	-0.002737399
3.5615	-0.002749917
3.5641	-0.002619489
3.5667	-0.002224403
3.5694	-0.001700087
3.572	-0.001073658
3.5746	-0.000385423
3.5772	-0.000346865
3.5799	0.001384084
3.5825	0.001010168
3.5851	0.000658874
3.5878	0.000815285
3.5904	0.00136946
3.593	0.001432741
3.5956	0.002742262
3.5983	0.001933445
3.6009	0.002663051
3.6035	0.002347966
3.6061	0.003091913
3.6088	0.002841462
3.6114	0.003897841
3.614	0.00320341
3.6167	0.003919298
3.6193	0.004100279
3.6219	0.004018203
3.6245	0.005636985
3.6272	0.004756155
3.6298	0.005467317
3.6324	0.006022188
3.635	0.006051613
3.6377	0.00554853
3.6403	0.005242898
3.6429	0.0060736
3.6455	0.005447008
3.6482	0.005336537
3.6508	0.00645803
3.6534	0.006498488
3.6561	0.006187528
3.6587	0.005732186
3.6613	0.006067031
3.6639	0.005939364
3.6666	0.005898694
3.6692	0.00500543
3.6718	0.004960741
3.6744	0.005249628
3.6771	0.004980001
3.6797	0.004119194
3.6823	0.003782665
3.685	0.003715527
3.6876	0.003135997
3.6902	0.002752192
3.6928	0.002321489
3.6955	0.001248842
3.6981	0.001360297
3.7007	0.000039437
3.7033	0.000117003
3.706	0.000154471
3.7086	-0.000741683
3.7112	-0.001491074
3.7138	-0.002506305
3.7165	-0.002190645
3.7191	-0.003138547
3.7217	-0.002982426
3.7244	-0.004212089
3.727	-0.005283215
3.7296	-0.005643047
3.7322	-0.005636985
3.7349	-0.007389446
3.7375	-0.008044503
3.7401	-0.008325886
3.7427	-0.009691335
3.7454	-0.009159863
3.748	-0.010443424
3.7506	-0.011226776
3.7533	-0.01113025
3.7559	-0.012169047
3.7585	-0.011942856
3.7611	-0.012419961
3.7638	-0.013731086
3.7664	-0.013663604
3.769	-0.014697873
3.7716	-0.014142261
3.7743	-0.014213325
3.7769	-0.014570131
3.7795	-0.014551592
3.7821	-0.015115955
3.7848	-0.01528293
3.7874	-0.015185557
3.79	-0.014860548
3.7927	-0.015606479
3.7953	-0.016311975
3.7979	-0.01583836
3.8005	-0.016220758
3.8032	-0.01586155
3.8058	-0.015992964
3.8084	-0.016180849
3.811	-0.016317695
3.8137	-0.016400859
3.8163	-0.015883815
3.8189	-0.016382983
3.8215	-0.01593956
3.8242	-0.016305679
3.8268	-0.017106004
3.8294	-0.016394889
3.8321	-0.015829338
3.8347	-0.016034752
3.8373	-0.015555511
3.8399	-0.013876658
3.8426	-0.015022149
3.8452	-0.016128024
3.8478	-0.01641592
3.8504	-0.016516311
3.8531	-0.016780417
3.8557	-0.016340038
3.8583	-0.017000234
3.861	-0.016082374
3.8636	-0.017432893
3.8662	-0.016840734
3.8688	-0.017042866
3.8715	-0.017689284
3.8741	-0.017058831
3.8767	-0.01618474
3.8793	-0.016337257
3.882	-0.016289968
3.8846	-0.016921135
3.8872	-0.016315907
3.8898	-0.016708028
3.8925	-0.016719677
3.8951	-0.016646976
3.8977	-0.016743399
3.9004	-0.015933534
3.903	-0.016527846
3.9056	-0.016638232
3.9082	-0.016182769
3.9109	-0.016361445
3.9135	-0.016436145
3.9161	-0.016486742
3.9187	-0.016830208
3.9214	-0.01676333
3.924	-0.016225766
3.9266	-0.016572015
3.9293	-0.015890343
3.9319	-0.016179617
3.9345	-0.015241412
3.9371	-0.015342802
3.9398	-0.016001064
3.9424	-0.015031542
3.945	-0.01482294
3.9476	-0.015163736
3.9503	-0.014929838
3.9529	-0.015301052
3.9555	-0.015204581
3.9581	-0.014704082
3.9608	-0.015137146
3.9634	-0.01489016
3.966	-0.014592335
3.9687	-0.015174116
3.9713	-0.014430802
3.9739	-0.014667381
3.9765	-0.014407829
3.9792	-0.014755579
3.9818	-0.015570754
3.9844	-0.014543944
3.987	-0.015770242
3.9897	-0.013843725
3.9923	-0.014702254
3.9949	-0.014785565
3.9976	-0.014743025
4.0002	-0.014379855
4.0028	-0.014669715
4.0054	-0.01509469
4.0081	-0.014825202
4.0107	-0.014230887
4.0133	-0.01472046
4.0159	-0.0139536
4.0186	-0.014001359
4.0212	-0.014840237
4.0238	-0.014296153
4.0264	-0.014692386
4.0291	-0.014130371
4.0317	-0.014065438
4.0343	-0.012863393
4.037	-0.013002302
4.0396	-0.013018372
4.0422	-0.011462492
4.0448	-0.010166436
4.0475	-0.008674864
4.0501	-0.007530456
4.0527	-0.004980302
4.0553	-0.000465959
4.058	0.003146459
4.0606	0.008954843
4.0632	0.01772514
4.0659	0.027008669
4.0685	0.037736975
4.0711	0.049469762
4.0737	0.064514317
4.0764	0.078360178
4.079	0.092731558
4.0816	0.108127058
4.0842	0.123720802
4.0869	0.13623108
4.0895	0.146978647
4.0921	0.156104594
4.0947	0.160876796
4.0974	0.16180481
4.1	0.159142271
4.1026	0.153960541
4.1053	0.145058498
4.1079	0.133916304
4.1105	0.119736195
4.1131	0.105573051
4.1158	0.08953958
4.1184	0.074981511
4.121	0.059902877
4.1236	0.047434498
4.1263	0.035671413
4.1289	0.02511072
4.1315	0.016669881
4.1341	0.009472493
4.1368	0.00315356
4.1394	-0.001192415
4.142	-0.004463498
4.1447	-0.00727279
4.1473	-0.009060364
4.1499	-0.010564441
4.1525	-0.012051911
4.1552	-0.013942262
4.1578	-0.012001816
4.1604	-0.011677793
4.163	-0.012779946
4.1657	-0.014501716
4.1683	-0.013984451
4.1709	-0.014515588
4.1736	-0.014163713
4.1762	-0.01497354
4.1788	-0.01477988
4.1814	-0.015293194
4.1841	-0.01621055
4.1867	-0.015693629
4.1893	-0.015320618
4.1919	-0.015359248
4.1946	-0.015962124
4.1972	-0.015696529
4.1998	-0.015603025
4.2024	-0.016240785
4.2051	-0.015503038
4.2077	-0.016131522
4.2103	-0.015325047
4.213	-0.016361317
4.2156	-0.015704727
4.2182	-0.015441717
4.2208	-0.015637053
4.2235	-0.016361913
4.2261	-0.015779164
4.2287	-0.015854178
4.2313	-0.015579127
4.234	-0.015307117
4.2366	-0.015611644
4.2392	-0.016106293
4.2419	-0.016790515
4.2445	-0.015916223
4.2471	-0.015675046
4.2497	-0.01554351
4.2524	-0.015768744
4.255	-0.015637113
4.2576	-0.015900923
4.2602	-0.016151588
4.2629	-0.014882078
4.2655	-0.01494117
4.2681	-0.015661148
4.2707	-0.014484196
4.2734	-0.015391329
4.276	-0.014372913
4.2786	-0.014276345
4.2813	-0.014170873
4.2839	-0.013970121
4.2865	-0.014295341
4.2891	-0.013686351
4.2918	-0.011469414
4.2944	-0.012303783
4.297	-0.013248036
4.2996	-0.012732877
4.3023	-0.012616128
4.3049	-0.013222317
4.3075	-0.012725808
4.3102	-0.013059649
4.3128	-0.011825162
4.3154	-0.012198904
4.318	-0.011196361
4.3207	-0.010645517
4.3233	-0.00792484
4.3259	0.000255919
4.3285	0.043661218
4.3312	0.062722228
4.3338	0.026981864
4.3364	-0.000804759
4.339	-0.005001527
4.3417	-0.007853337
4.3443	-0.010127429
4.3469	-0.011101187
4.3496	-0.011351165
4.3522	-0.010774793
4.3548	-0.011255022
4.3574	-0.011875248
4.3601	-0.013570189
4.3627	-0.012748383
4.3653	-0.013310201
4.3679	-0.012595133
4.3706	-0.01382772
4.3732	-0.012619311
4.3758	-0.012580729
4.3785	-0.010680762
4.3811	-0.002476532
4.3837	0.025672192
4.3863	0.028952129
4.389	-0.001598838
4.3916	-0.005402372
4.3942	-0.008400704
4.3968	-0.008099257
4.3995	0.000831823
4.4021	0.032385845
4.4047	0.099120751
4.4073	0.063680239
4.41	0.011095171
4.4126	-0.00081598
4.4152	-0.009824273
4.4179	-0.012256697
4.4205	-0.012154982
4.4231	-0.01237555
4.4257	-0.012396269
4.4284	-0.012610703
4.431	-0.012439173
4.4336	-0.012262372
4.4362	-0.012766972
4.4389	-0.012756132
4.4415	-0.012718108
4.4441	-0.012325653
4.4467	-0.012080189
4.4494	-0.010309159
4.452	-0.015481604
4.4546	-0.021422055
4.4573	-0.017538924
4.4599	-0.015914178
4.4625	-0.015732007
4.4651	-0.015565434
4.4678	-0.013785671
4.4704	-0.012459619
4.473	-0.0128971
4.4756	-0.013435204
4.4783	-0.014023469
4.4809	-0.013323341
4.4835	-0.011414925
4.4862	-0.010621583
4.4888	-0.010834328
4.4914	-0.013567636
4.494	-0.012947905
4.4967	-0.0121549
4.4993	-0.013501627
4.5019	-0.015693968
4.5045	-0.014104481
4.5072	-0.014019919
4.5098	-0.013834796
4.5124	-0.014026501
4.515	-0.014647175
4.5177	-0.013952798
4.5203	-0.013556901
4.5229	-0.013573433
4.5256	-0.014770161
4.5282	-0.0147757
4.5308	-0.014142871
4.5334	-0.014263223
4.5361	-0.013919716
4.5387	-0.013749876
4.5413	-0.014811309
4.5439	-0.015428919
4.5466	-0.014305007
4.5492	-0.014419756
4.5518	-0.014210979
4.5545	-0.013812061
4.5571	-0.015032656
4.5597	-0.020023068
4.5623	-0.021531722
4.565	-0.017198032
4.5676	-0.016499951
4.5702	-0.016093647
4.5728	-0.015864709
4.5755	-0.015254358
4.5781	-0.017945044
4.5807	-0.016710443
4.5833	-0.01637473
4.586	-0.017046614
4.5886	-0.017065756
4.5912	-0.014391896
4.5939	-0.012996904
4.5965	-0.012583108
4.5991	-0.009427683
4.6017	-0.013014004
4.6044	-0.013983013
4.607	-0.014654483
4.6096	-0.015034772
4.6122	-0.015459158
4.6149	-0.015527076
4.6175	-0.013914702
4.6201	-0.014867678
4.6228	-0.014154335
4.6254	-0.014967809
4.628	-0.015144242
4.6306	-0.014636414
4.6333	-0.01555933
4.6359	-0.014623549
4.6385	-0.014403171
4.6411	-0.01341479
4.6438	-0.012229938
4.6464	-0.013560716
4.649	-0.013455842
4.6516	-0.013928415
4.6543	-0.011080367
4.6569	-0.010988035
4.6595	-0.011910715
4.6622	-0.014792338
4.6648	-0.01540413
4.6674	-0.015556337
4.67	-0.015854515
4.6727	-0.015407496
4.6753	-0.015688175
4.6779	-0.014452534
4.6805	-0.015011162
4.6832	-0.01350747
4.6858	-0.013858027
4.6884	-0.0138711
4.6911	-0.01367436
4.6937	-0.015027043
4.6963	-0.014258776
4.6989	-0.014365716
4.7016	-0.014851136
4.7042	-0.013545731
4.7068	-0.013971984
4.7094	-0.014257417
4.7121	-0.014136267
4.7147	-0.015016474
4.7173	-0.01422755
4.7199	-0.013163232
4.7226	-0.013970492
4.7252	-0.015102913
4.7278	-0.015206612
4.7305	-0.015611243
4.7331	-0.014534137
4.7357	-0.014479135
4.7383	-0.014396949
4.741	-0.013983237
4.7436	-0.013087747
4.7462	-0.014070312
4.7488	-0.014476533
4.7515	-0.013988956
4.7541	-0.012908607
4.7567	-0.013221554
4.7593	-0.014780981
4.762	-0.015724897
4.7646	-0.014527299
4.7672	-0.015395907
4.7699	-0.014059634
4.7725	-0.014253037
4.7751	-0.014037791
4.7777	-0.014173499
4.7804	-0.013798158
4.783	-0.014056064
4.7856	-0.014293791
4.7882	-0.01332451
4.7909	-0.013137368
4.7935	-0.012962674
4.7961	-0.012617947
4.7988	-0.012674863
4.8014	-0.013302614
4.804	-0.013586077
4.8066	-0.013550228
4.8093	-0.014299389
4.8119	-0.012764721
4.8145	-0.013769601
4.8171	-0.013649648
4.8198	-0.012547947
4.8224	-0.012427125
4.825	-0.012584595
4.8276	-0.011967809
4.8303	-0.011624962
4.8329	-0.011862629
4.8355	-0.011929606
4.8382	-0.010969074
4.8408	-0.011700555
4.8434	-0.012459807
4.846	-0.011972479
4.8487	-0.011476047
4.8513	-0.011313328
4.8539	-0.012005684
4.8565	-0.011326044
4.8592	-0.011230232
4.8618	-0.011530957
4.8644	-0.012427777
4.8671	-0.012239845
4.8697	-0.012482439
4.8723	-0.012320415
4.8749	-0.012243134
4.8776	-0.012111273
4.8802	-0.011699387
4.8828	-0.01149915
4.8854	-0.011319959
4.8881	-0.01121311
4.8907	-0.010813185
4.8933	-0.008990462
4.8959	-0.011473364
4.8986	-0.010669107
4.9012	-0.009497075
4.9038	-0.008728144
4.9065	-0.008854467
4.9091	-0.009174249
4.9117	-0.009463763
4.9143	-0.008564002
4.917	-0.009047324
4.9196	-0.009004197
4.9222	-0.009007127
4.9248	-0.008244431
4.9275	-0.007772731
4.9301	-0.008598678
4.9327	-0.008696861
4.9354	-0.008405354
4.938	-0.009362761
4.9406	-0.009982469
4.9432	-0.010348987
4.9459	-0.009935583
4.9485	-0.009515321
4.9511	-0.010048734
4.9537	-0.011670804
4.9564	-0.011890896
4.959	-0.012284817
4.9616	-0.012934491
4.9642	-0.013188207
4.9669	-0.013663303
4.9695	-0.013434232
4.9721	-0.012912666
4.9748	-0.013771185
4.9774	-0.013297318
4.98	-0.012355861
4.9826	-0.011689871
4.9853	-0.012767001
4.9879	-0.012607065
4.9905	-0.011388313
4.9931	-0.010557782
4.9958	-0.011610504
4.9984	-0.013099878
5.001	-0.012631887
5.0037	-0.012662324
5.0063	-0.012548707
5.0089	-0.013971728
5.0115	-0.012771517
5.0142	-0.012633818
5.0168	-0.012601087
5.0194	-0.012724747
5.022	-0.012292528
5.0247	-0.01219048
5.0273	-0.011429955
5.0299	-0.012608709
5.0325	-0.012909122
5.0352	-0.012204833
5.0378	-0.012764349
5.0404	-0.011832742
5.0431	-0.011392836
5.0457	-0.012378616
5.0483	-0.013035228
5.0509	-0.012659028
5.0536	-0.013396387
5.0562	-0.011883467
5.0588	-0.012162383
5.0614	-0.01059713
5.0641	-0.010148373
5.0667	-0.010250667
5.0693	-0.010888124
5.072	-0.011889075
5.0746	-0.012107965
5.0772	-0.011026093
5.0798	-0.010962564
5.0825	-0.011049653
5.0851	-0.012237609
5.0877	-0.012822816
5.0903	-0.012052516
5.093	-0.012307786
5.0956	-0.012891981
5.0982	-0.01319654
5.1008	-0.013840122
5.1035	-0.013888614
5.1061	-0.013852796
5.1087	-0.013933393
5.1114	-0.013555538
5.114	-0.014013094
5.1166	-0.014347534
5.1192	-0.013773125
5.1219	-0.013613743
5.1245	-0.013297083
5.1271	-0.014326409
5.1297	-0.015237358
5.1324	-0.014061783
5.135	-0.013497883
5.1376	-0.012304413
5.1402	-0.011938722
5.1429	-0.012339993
5.1455	-0.011145768
5.1481	-0.01058506
5.1508	-0.010895994
5.1534	-0.011167453
5.156	-0.010280729
5.1586	-0.011032629
5.1613	-0.011508328
5.1639	-0.011180694
5.1665	-0.010167645
5.1691	-0.010629731
5.1718	-0.010192323
5.1744	-0.009479136
5.177	-0.009696489
5.1797	-0.010249641
5.1823	-0.009363201
5.1849	-0.009509671
5.1875	-0.009625568
5.1902	-0.010226901
5.1928	-0.00976978
5.1954	-0.010615333
5.198	-0.010770477
5.2007	-0.011383108
5.2033	-0.011611365
5.2059	-0.011561185
5.2085	-0.012320197
5.2112	-0.012873312
5.2138	-0.01254314
5.2164	-0.012410818
5.2191	-0.012684778
5.2217	-0.011721571
5.2243	-0.011784838
5.2269	-0.011570957
5.2296	-0.011239439
5.2322	-0.012689454
5.2348	-0.013468442
5.2374	-0.013777643
5.2401	-0.012970525
5.2427	-0.012679943
5.2453	-0.012006858
5.248	-0.010261727
5.2506	-0.006415767
5.2532	-0.001373144
5.2558	0.009407193
5.2585	0.023128154
5.2611	0.033227298
5.2637	0.039798167
5.2663	0.040511612
5.269	0.038110547
5.2716	0.029221727
5.2742	0.019107282
5.2768	0.010207513
5.2795	0.002606795
5.2821	-0.001434687
5.2847	-0.005603877
5.2874	-0.008497134
5.29	-0.008672721
5.2926	-0.010869602
5.2952	-0.012227105
5.2979	-0.013289082
5.3005	-0.012978377
5.3031	-0.012642416
5.3057	-0.013010873
5.3084	-0.011923728
5.311	-0.009653472
5.3136	-0.005645221
5.3163	0.001492488
5.3189	0.012025799
5.3215	0.025424233
5.3241	0.033411562
5.3268	0.033765204
5.3294	0.028593143
5.332	0.019603316
5.3346	0.011938141
5.3373	0.005884582
5.3399	0.001608985
5.3425	-0.001315419
5.3451	-0.003210995
5.3478	-0.003414581
5.3504	-0.004418242
5.353	-0.005723959
5.3557	-0.005863918
5.3583	-0.004238151
5.3609	-0.001015454
5.3635	-0.001546809
5.3662	-0.001250532
5.3688	-0.001203194
5.3714	-0.000115478
5.374	0.000305116
5.3767	0.000037681
5.3793	-0.00147289
5.3819	-0.00194852
5.3846	-0.001507838
5.3872	-0.000534987
5.3898	-0.000455554
5.3924	-0.00095286
5.3951	-0.002019535
5.3977	-0.003327364
5.4003	-0.004617964
5.4029	-0.005236642
5.4056	-0.005720426
5.4082	-0.005844127
5.4108	-0.005889974
5.4134	-0.005232297
5.4161	-0.005085834
5.4187	-0.003873586
5.4213	-0.003254018
5.424	-0.00152104
5.4266	0.001028818
5.4292	0.004276141
5.4318	0.008541999
5.4345	0.009354397
5.4371	0.016288204
5.4397	0.031169759
5.4423	0.063840829
5.445	0.128411129
5.4476	0.229597896
5.4502	0.362096727
5.4528	0.503976464
5.4555	0.592486858
5.4581	0.626611888
5.4607	0.632576466
5.4634	0.574992716
5.466	0.446556747
5.4686	0.291033775
5.4712	0.162887111
5.4739	0.093348294
5.4765	0.057638124
5.4791	0.040128361
5.4817	0.029584093
5.4844	0.024748413
5.487	0.02223685
5.4896	0.020162366
5.4923	0.017931094
5.4949	0.014505257
5.4975	0.012609126
5.5001	0.008961054
5.5028	0.007461006
5.5054	0.00572359
5.508	0.004399194
5.5106	0.004877882
5.5133	0.00479433
5.5159	0.005784881
5.5185	0.005477627
5.5211	0.005907314
5.5238	0.00708788
5.5264	0.007520767
5.529	0.009108222
5.5317	0.007884763
5.5343	0.007854052
5.5369	0.008030093
5.5395	0.009200447
5.5422	0.009719418
5.5448	0.008883303
5.5474	0.008689624
5.55	0.008508403
5.5527	0.007791449
5.5553	0.007624857
5.5579	0.00786524
5.5606	0.007163306
5.5632	0.008290072
5.5658	0.008845096
5.5684	0.009090441
5.5711	0.010273288
5.5737	0.010483875
5.5763	0.010909493
5.5789	0.010911724
5.5816	0.009821293
5.5842	0.007734712
5.5868	0.006472124
5.5894	0.004942562
5.5921	0.003609542
5.5947	0.003373774
5.5973	0.001852005
5.6	0.002050712
5.6026	0.001291753
5.6052	0.001099432
5.6078	0.000688264
5.6105	0.001109701
5.6131	0.001109017
5.6157	0.002152832
5.6183	0.00253666
5.621	0.003268423
5.6236	0.003614975
5.6262	0.004546417
5.6289	0.006160309
5.6315	0.010125139
5.6341	0.016740629
5.6367	0.037451245
5.6394	0.092051044
5.642	0.270080239
5.6446	0.419583917
5.6472	0.476852149
5.6499	0.48435384
5.6525	0.45969066
5.6551	0.421184272
5.6577	0.378018796
5.6604	0.329472542
5.663	0.276505202
5.6656	0.220684305
5.6683	0.164679602
5.6709	0.111223891
5.6735	0.062923431
5.6761	0.027594956
5.6788	0.010654223
5.6814	0.00322897
5.684	-0.001792354
5.6866	-0.005442503
5.6893	-0.007517601
5.6919	-0.009239838
5.6945	-0.009204191
5.6972	-0.009536021
5.6998	-0.01030844
5.7024	-0.010395843
5.705	-0.010410612
5.7077	-0.009843661
5.7103	-0.008696955
5.7129	-0.009145817
5.7155	-0.008142416
5.7182	-0.006391328
5.7208	-0.004812607
5.7234	-0.003416297
5.726	0.000823679
5.7287	0.006884914
5.7313	0.014266576
5.7339	0.013620592
5.7366	0.031551633
5.7392	0.079063728
5.7418	0.182064265
5.7444	0.269322217
5.7471	0.299258739
5.7497	0.279685497
5.7523	0.220991835
5.7549	0.161498621
5.7576	0.106309652
5.7602	0.059457142
5.7628	0.025845347
5.7654	0.00745997
5.7681	-0.000237233
5.7707	-0.004081966
5.7733	-0.006860296
5.776	-0.009730098
5.7786	-0.009385714
5.7812	-0.011130336
5.7838	-0.012415336
5.7865	-0.012391442
5.7891	-0.013928329
5.7917	-0.014489448
5.7943	-0.015200899
5.797	-0.015300834
5.7996	-0.015388859
5.8022	-0.016026597
5.8049	-0.016355308
5.8075	-0.015607823
5.8101	-0.01606755
5.8127	-0.01573869
5.8154	-0.016763987
5.818	-0.015962142
5.8206	-0.01642853
5.8232	-0.015644897
5.8259	-0.016320983
5.8285	-0.014852105
5.8311	-0.014877346
5.8337	-0.015047197
5.8364	-0.014522655
5.839	-0.014039179
5.8416	-0.013528836
5.8443	-0.011576811
5.8469	-0.010215551
5.8495	-0.008277708
5.8521	-0.007640384
5.8548	-0.006173993
5.8574	-0.005907816
5.86	-0.006408217
5.8626	-0.007164577
5.8653	-0.006594452
5.8679	-0.007924735
5.8705	-0.009266124
5.8732	-0.010053562
5.8758	-0.011383253
5.8784	-0.010564283
5.881	-0.010420789
5.8837	-0.010140836
5.8863	-0.010870017
5.8889	-0.011220704
5.8915	-0.010115086
5.8942	-0.009675277
5.8968	-0.009491264
5.8994	-0.009582839
5.902	-0.008349844
5.9047	-0.007498576
5.9073	-0.007656863
5.9099	-0.007814829
5.9126	-0.008238791
5.9152	-0.009124735
5.9178	-0.009367273
5.9204	-0.009782253
5.9231	-0.009844735
5.9257	-0.010665339
5.9283	-0.010273582
5.9309	-0.009587128
5.9336	-0.010419779
5.9362	-0.011386864
5.9388	-0.012378429
5.9415	-0.013151682
5.9441	-0.013603006
5.9467	-0.013620107
5.9493	-0.013655799
5.952	-0.014550207
5.9546	-0.013052201
5.9572	-0.014397398
5.9598	-0.0137511
5.9625	-0.014017455
5.9651	-0.013521635
5.9677	-0.013414972
5.9703	-0.013623953
5.973	-0.013587042
5.9756	-0.012699685
5.9782	-0.013366292
5.9809	-0.013661271
5.9835	-0.013294618
5.9861	-0.013378954
5.9887	-0.014122199
5.9914	-0.013468158
5.994	-0.013575729
5.9966	-0.012808641
5.9992	-0.011856936
6.0019	-0.010747145
6.0045	-0.009097886
6.0071	-0.006906358
6.0098	-0.005827512
6.0124	-0.005731715
6.015	-0.007620395
6.0176	-0.008451402
6.0203	-0.008127738
6.0229	-0.008319348
6.0255	-0.007418842
6.0281	-0.007766237
6.0308	-0.007965449
6.0334	-0.007379798
6.036	-0.006120697
6.0386	-0.002218916
6.0413	0.002302937
6.0439	0.006143318
6.0465	0.007174759
6.0492	0.005312772
6.0518	0.003724247
6.0544	0.002978293
6.057	0.001261651
6.0597	0.000729487
6.0623	0.000723539
6.0649	0.000459126
6.0675	0.000377155
6.0702	-0.001286463
6.0728	-0.001326091
6.0754	-0.001295038
6.078	-0.002944381
6.0807	-0.005914051
6.0833	-0.007331497
6.0859	-0.007929184
6.0886	-0.007624223
6.0912	-0.008690353
6.0938	-0.009345677
6.0964	-0.009650144
6.0991	-0.010285814
6.1017	-0.010521178
6.1043	-0.010722946
6.1069	-0.012420212
6.1096	-0.013495297
6.1122	-0.012768194
6.1148	-0.01321617
6.1175	-0.013681753
6.1201	-0.013540921
6.1227	-0.013139322
6.1253	-0.013617265
6.128	-0.0133547
6.1306	-0.013298436
6.1332	-0.012992924
6.1358	-0.013446243
6.1385	-0.013189837
6.1411	-0.013643496
6.1437	-0.013977991
6.1463	-0.01332045
6.149	-0.013509759
6.1516	-0.012984744
6.1542	-0.011980791
6.1569	-0.010703675
6.1595	-0.01291992
6.1621	-0.012322541
6.1647	-0.012641176
6.1674	-0.011867722
6.17	-0.012069154
6.1726	-0.011872708
6.1752	-0.011542153
6.1779	-0.011825075
6.1805	-0.01204671
6.1831	-0.012192694
6.1858	-0.011865001
6.1884	-0.011279089
6.191	-0.011706959
6.1936	-0.010752965
6.1963	-0.011287674
6.1989	-0.010524852
6.2015	-0.010578135
6.2041	-0.011415715
6.2068	-0.0115069
6.2094	-0.011812706
6.212	-0.012262982
6.2146	-0.011970976
6.2173	-0.01322414
6.2199	-0.013341403
6.2225	-0.012911166
6.2252	-0.013630377
6.2278	-0.013141194
6.2304	-0.013459813
6.233	-0.014922457
6.2357	-0.013488152
6.2383	-0.013947668
6.2409	-0.014852188
6.2435	-0.014242786
6.2462	-0.014381448
6.2488	-0.014293569
6.2514	-0.01432802
6.2541	-0.01398681
6.2567	-0.013845826
6.2593	-0.012890386
6.2619	-0.012686354
6.2646	-0.010556916
6.2672	-0.013385229
6.2698	-0.013413316
6.2724	-0.013930746
6.2751	-0.013526022
6.2777	-0.014449592
6.2803	-0.014449592
6.2829	-0.013748079
6.2856	-0.014025876
6.2882	-0.013870572
6.2908	-0.012896648
6.2935	-0.013370689
6.2961	-0.013638915
6.2987	-0.012976982
6.3013	-0.013250194
6.304	-0.012599807
6.3066	-0.013405782
6.3092	-0.012929983
6.3118	-0.013667289
6.3145	-0.012562737
6.3171	-0.013025469
6.3197	-0.011977267
6.3224	-0.012300662
6.325	-0.012256866
6.3276	-0.013152008
6.3302	-0.013927566
6.3329	-0.013325762
6.3355	-0.013439674
6.3381	-0.013145355
6.3407	-0.013427887
6.3434	-0.013702446
6.346	-0.013179909
6.3486	-0.013944902
6.3512	-0.0135243
6.3539	-0.013802537
6.3565	-0.013840262
6.3591	-0.013719254
6.3618	-0.013176194
6.3644	-0.013147705
6.367	-0.014205168
6.3696	-0.013836576
6.3723	-0.013967086
6.3749	-0.013112052
6.3775	-0.01295606
6.3801	-0.014016141
6.3828	-0.014137416
6.3854	-0.013604522
6.388	-0.013433818
6.3907	-0.013698216
6.3933	-0.013497768
6.3959	-0.013554617
6.3985	-0.01428079
6.4012	-0.014004641
6.4038	-0.01317057
6.4064	-0.012991882
6.409	-0.013901028
6.4117	-0.012912001
6.4143	-0.012923637
6.4169	-0.013556784
6.4195	-0.014461243
6.4222	-0.013859613
6.4248	-0.013302964
6.4274	-0.013834267
6.4301	-0.013692614
6.4327	-0.013067949
6.4353	-0.013467869
6.4379	-0.013416151
6.4406	-0.013116377
6.4432	-0.013607259
6.4458	-0.013535479
6.4484	-0.014146422
6.4511	-0.01361159
6.4537	-0.013685338
6.4563	-0.013583981
6.4589	-0.012776499
6.4616	-0.013092658
6.4642	-0.012826445
6.4668	-0.013959589
6.4695	-0.01419575
6.4721	-0.014268835
6.4747	-0.013126875
6.4773	-0.014063813
6.48	-0.014385019
6.4826	-0.014101465
6.4852	-0.013353514
6.4878	-0.014825579
6.4905	-0.014105984
6.4931	-0.014950795
6.4957	-0.014677901
6.4984	-0.014589836
6.501	-0.014098187
6.5036	-0.014262478
6.5062	-0.013444411
6.5089	-0.013046685
6.5115	-0.01384635
6.5141	-0.013328444
6.5167	-0.014127977
6.5194	-0.014292925
6.522	-0.013984315
6.5246	-0.013556421
6.5272	-0.014477196
6.5299	-0.014076287
6.5325	-0.014008896
6.5351	-0.013873314
6.5378	-0.013917913
6.5404	-0.014407695
6.543	-0.014608858
6.5456	-0.014725772
6.5483	-0.013470165
6.5509	-0.013171951
6.5535	-0.013641185
6.5561	-0.014134221
6.5588	-0.013709035
6.5614	-0.013369692
6.564	-0.013810802
6.5667	-0.013462659
6.5693	-0.013480856
6.5719	-0.013608154
6.5745	-0.014156925
6.5772	-0.013735101
6.5798	-0.012813298
6.5824	-0.012444173
6.585	-0.012564046
6.5877	-0.012895588
6.5903	-0.013800159
6.5929	-0.014122533
6.5955	-0.013646606
6.5982	-0.013907536
6.6008	-0.014383518
6.6034	-0.014719467
6.6061	-0.015112311
6.6087	-0.013775067
6.6113	-0.013950219
6.6139	-0.013901926
6.6166	-0.014089298
6.6192	-0.014219523
6.6218	-0.014610902
6.6244	-0.014111961
6.6271	-0.013362773
6.6297	-0.014292655
6.6323	-0.013598865
6.635	-0.014267243
6.6376	-0.014584849
6.6402	-0.011827659
6.6428	-0.012409258
6.6455	-0.012169253
6.6481	-0.013990197
6.6507	-0.012604398
6.6533	-0.014062134
6.656	-0.013760677
6.6586	-0.01410491
6.6612	-0.014751912
6.6638	-0.013650708
6.6665	-0.013140336
6.6691	-0.013127537
6.6717	-0.013183894
6.6744	-0.013195338
6.677	-0.012837593
6.6796	-0.012823226
6.6822	-0.012618788
6.6849	-0.012342854
6.6875	-0.012080819
6.6901	-0.01182823
6.6927	-0.012673071
6.6954	-0.01184033
6.698	-0.012145904
6.7006	-0.012176736
6.7033	-0.011831638
6.7059	-0.011654707
6.7085	-0.011892916
6.7111	-0.012332036
6.7138	-0.012832709
6.7164	-0.013395946
6.719	-0.012386654
6.7216	-0.012707857
6.7243	-0.011751337
6.7269	-0.011498054
6.7295	-0.012025208
6.7321	-0.011851038
6.7348	-0.0113443
6.7374	-0.011783906
6.74	-0.012097692
6.7427	-0.011429462
6.7453	-0.012119559
6.7479	-0.01107925
6.7505	-0.011215725
6.7532	-0.010450887
6.7558	-0.010295484
6.7584	-0.00895017
6.761	-0.008971374
6.7637	-0.009193174
6.7663	-0.010039723
6.7689	-0.010608074
6.7715	-0.010874861
6.7742	-0.011622439
6.7768	-0.01199929
6.7794	-0.012075333
6.7821	-0.013771041
6.7847	-0.013958463
6.7873	-0.013456781
6.7899	-0.013325076
6.7926	-0.013147626
6.7952	-0.013305132
6.7978	-0.013263707
6.8004	-0.013077181
6.8031	-0.013979032
6.8057	-0.014146389
6.8083	-0.013659776
6.811	-0.012414169
6.8136	-0.013064758
6.8162	-0.013624405
6.8188	-0.01329109
6.8215	-0.014019365
6.8241	-0.013963683
6.8267	-0.013999607
6.8293	-0.014415055
6.832	-0.013580536
6.8346	-0.013974473
6.8372	-0.014311086
6.8398	-0.014807144
6.8425	-0.014331684
6.8451	-0.01341086
6.8477	-0.013362776
6.8504	-0.014237949
6.853	-0.013166059
6.8556	-0.014143964
6.8582	-0.01384873
6.8609	-0.014254114
6.8635	-0.013886129
6.8661	-0.014897653
6.8687	-0.014047462
6.8714	-0.013916451
6.874	-0.014746754
6.8766	-0.014629277
6.8793	-0.014617528
6.8819	-0.013875172
6.8845	-0.014001432
6.8871	-0.013800389
6.8898	-0.013575205
6.8924	-0.013976924
6.895	-0.013711457
6.8976	-0.013725323
6.9003	-0.013166113
6.9029	-0.014303654
6.9055	-0.014032421
6.9081	-0.014101082
6.9108	-0.01474258
6.9134	-0.015192483
6.916	-0.01517205
6.9187	-0.014960661
6.9213	-0.014750324
6.9239	-0.015029255
6.9265	-0.014787066
6.9292	-0.015245399
6.9318	-0.016024256
6.9344	-0.015945373
6.937	-0.01611462
6.9397	-0.016199064
6.9423	-0.016560186
6.9449	-0.015710993
6.9476	-0.015705945
6.9502	-0.014944356
6.9528	-0.015740151
6.9554	-0.014659168
6.9581	-0.015302191
6.9607	-0.015447329
6.9633	-0.015298118
6.9659	-0.014517188
6.9686	-0.015007406
6.9712	-0.014540038
6.9738	-0.015109795
6.9764	-0.015138964
6.9791	-0.014538575
6.9817	-0.014520231
6.9843	-0.014784256
6.987	-0.013944111
6.9896	-0.014301445
6.9922	-0.015178503
6.9948	-0.014740354
6.9975	-0.01399996
7.0001	-0.01410663
7.0027	-0.014242984
7.0053	-0.012364951
7.008	-0.010856944
7.0106	-0.007063758
7.0132	-0.004359674
7.0159	-0.002592576
7.0185	-0.000681309
7.0211	0.003887417
7.0237	0.005504132
7.0264	0.007629365
7.029	0.012555712
7.0316	0.02214756
7.0342	0.037406925
7.0369	0.067864604
7.0395	0.102548927
7.0421	0.122618414
7.0447	0.131225303
7.0474	0.132740766
7.05	0.128405839
7.0526	0.123074986
7.0553	0.125768617
7.0579	0.115482748
7.0605	0.10427244
7.0631	0.08730454
7.0658	0.073786214
7.0684	0.054657526
7.071	0.033521499
7.0736	0.017125245
7.0763	-0.002320969
7.0789	-0.006048825
7.0815	-0.00830213
7.0841	-0.008845073
7.0868	-0.010044748
7.0894	-0.010021685
7.092	-0.011093436
7.0947	-0.01124501
7.0973	-0.009281561
7.0999	-0.011251303
7.1025	-0.013140111
7.1052	-0.012490021
7.1078	-0.013545248
7.1104	-0.013084071
7.113	-0.012635061
7.1157	-0.013388349
7.1183	-0.013317565
7.1209	-0.01361065
7.1236	-0.012653862
7.1262	-0.012124086
7.1288	-0.013395381
7.1314	-0.014262964
7.1341	-0.014790493
7.1367	-0.014327853
7.1393	-0.014088253
7.1419	-0.014129291
7.1446	-0.01379353
7.1472	-0.01376204
7.1498	-0.014057145
7.1524	-0.012816381
7.1551	-0.012313616
7.1577	-0.01416772
7.1603	-0.01363359
7.163	-0.013088309
7.1656	-0.012813425
7.1682	-0.013072642
7.1708	-0.013248548
7.1735	-0.012789217
7.1761	-0.013775267
7.1787	-0.013445696
7.1813	-0.013904534
7.184	-0.012936597
7.1866	-0.014018052
7.1892	-0.013857276
7.1919	-0.013772478
7.1945	-0.014640526
7.1971	-0.014664268
7.1997	-0.014290351
7.2024	-0.013150818
7.205	-0.01457693
7.2076	-0.015532386
7.2102	-0.014583264
7.2129	-0.014163031
7.2155	-0.014160713
7.2181	-0.014824639
7.2207	-0.013802805
7.2234	-0.014686581
7.226	-0.014194857
7.2286	-0.014486923
7.2313	-0.014681192
7.2339	-0.014105582
7.2365	-0.014285818
7.2391	-0.014728821
7.2418	-0.01569441
7.2444	-0.015056611
7.247	-0.014889185
7.2496	-0.015345938
7.2523	-0.015110658
7.2549	-0.014954359
7.2575	-0.014345595
7.2602	-0.014870547
7.2628	-0.014646857
7.2654	-0.013967256
7.268	-0.014259751
7.2707	-0.013903971
7.2733	-0.013976594
7.2759	-0.014510998
7.2785	-0.014210637
7.2812	-0.013142775
7.2838	-0.014137416
7.2864	-0.013555422
7.289	-0.01274285
7.2917	-0.012530957
7.2943	-0.012891434
7.2969	-0.013226602
7.2996	-0.013662469
7.3022	-0.012879528
7.3048	-0.013661391
7.3074	-0.013227022
7.3101	-0.012954031
7.3127	-0.012394113
7.3153	-0.012346927
7.3179	-0.013418767
7.3206	-0.011194413
7.3232	-0.012222901
7.3258	-0.012012332
7.3285	-0.011940825
7.3311	-0.011054693
7.3337	-0.012138885
7.3363	-0.011025367
7.339	-0.010384992
7.3416	-0.011649076
7.3442	-0.010499708
7.3468	-0.010828028
7.3495	-0.011208801
7.3521	-0.011501217
7.3547	-0.012690661
7.3573	-0.013589034
7.36	-0.013844126
7.3626	-0.014682279
7.3652	-0.01403077
7.3679	-0.014135996
7.3705	-0.013937159
7.3731	-0.014398749
7.3757	-0.013662043
7.3784	-0.013012446
7.381	-0.014350288
7.3836	-0.013471154
[truncated: 48 more rows]
