# Supplementary material for: Improvement of Peak Integration in Capillary Electrophoresis: Reference Data Set No. 1
Source: Electrophoresis. 2026 Mar 11;47(4):276–94. doi: 10.1002/elps.70077 (PMC13084974; doi:10.1002/elps.70077)
Supplement: Supplementary file 2 — Supporting File 2: elps70077‐sup‐0002‐RawElectropherograms.zip. [file ELPS-47--s002.zip › Raw Electropherograms/com4-type10-sam1-R.csv]

4.6848	-0.004712315
4.6877	-0.005850748
4.6906	-0.00679007
4.6935	-0.006711852
4.6964	-0.007350798
4.6993	-0.007136725
4.7022	-0.006228204
4.7051	-0.006145506
4.7079	-0.006907068
4.7108	-0.006880749
4.7137	-0.005699179
4.7166	-0.006807354
4.7195	-0.00718529
4.7224	-0.007834749
4.7253	-0.007469551
4.7282	-0.007852589
4.7311	-0.007158383
4.734	-0.007261162
4.7369	-0.006508348
4.7398	-0.007054333
4.7427	-0.006687794
4.7456	-0.007170051
4.7484	-0.005918926
4.7513	-0.006843916
4.7542	-0.00641309
4.7571	-0.006542742
4.76	-0.00589511
4.7629	-0.006243284
4.7658	-0.005658092
4.7687	-0.005556082
4.7716	-0.004614211
4.7745	-0.003482913
4.7774	-0.004390262
4.7803	-0.004990334
4.7832	-0.004139899
4.7861	-0.006201091
4.789	-0.005511497
4.7918	-0.005950497
4.7947	-0.005344181
4.7976	-0.004521259
4.8005	-0.00556538
4.8034	-0.005790296
4.8063	-0.005373498
4.8092	-0.006382148
4.8121	-0.005508849
4.815	-0.006317973
4.8179	-0.006827374
4.8208	-0.006300634
4.8237	-0.006570031
4.8266	-0.006674251
4.8295	-0.007619397
4.8323	-0.007520956
4.8352	-0.007808154
4.8381	-0.006544411
4.841	-0.007183574
4.8439	-0.007261607
4.8468	-0.006755084
4.8497	-0.006080161
4.8526	-0.0057915
4.8555	-0.005242559
4.8584	-0.005448099
4.8613	-0.007006402
4.8642	-0.007284712
4.8671	-0.007123768
4.87	-0.00768139
4.8728	-0.006405548
4.8757	-0.005708768
4.8786	-0.004231589
4.8815	-0.005500637
4.8844	-0.006383545
4.8873	-0.006945829
4.8902	-0.007618283
4.8931	-0.00647171
4.896	-0.007658588
4.8989	-0.008255459
4.9018	-0.00613583
4.9047	-0.006776998
4.9076	-0.007579951
4.9105	-0.0064874
4.9134	-0.006821183
4.9162	-0.006820172
4.9191	-0.006770372
4.922	-0.007901191
4.9249	-0.00576348
4.9278	-0.006681086
4.9307	-0.006380097
4.9336	-0.006179686
4.9365	-0.006177835
4.9394	-0.005126584
4.9423	-0.005731624
4.9452	-0.006312625
4.9481	-0.005866291
4.951	-0.006355483
4.9539	-0.005538368
4.9567	-0.005828654
4.9596	-0.006759068
4.9625	-0.007085544
4.9654	-0.006713992
4.9683	-0.005492864
4.9712	-0.005690107
4.9741	-0.005698789
4.977	-0.006130064
4.9799	-0.006405442
4.9828	-0.006517731
4.9857	-0.006802301
4.9886	-0.006205276
4.9915	-0.007126974
4.9944	-0.006756662
4.9973	-0.006905103
5.0001	-0.007630154
5.003	-0.006455476
5.0059	-0.006438169
5.0088	-0.007303871
5.0117	-0.007405089
5.0146	-0.006246952
5.0175	-0.007565321
5.0204	-0.007397522
5.0233	-0.007152831
5.0262	-0.00680704
5.0291	-0.00614595
5.032	-0.005862839
5.0349	-0.007748812
5.0378	-0.006340178
5.0406	-0.008075518
5.0435	-0.007156549
5.0464	-0.007538434
5.0493	-0.006754108
5.0522	-0.008448206
5.0551	-0.006773178
5.058	-0.005617641
5.0609	-0.006239767
5.0638	-0.005446879
5.0667	-0.005088618
5.0696	-0.00635771
5.0725	-0.005785035
5.0754	-0.005571119
5.0783	-0.006506406
5.0811	-0.006371182
5.084	-0.005770037
5.0869	-0.006102599
5.0898	-0.006073171
5.0927	-0.006225063
5.0956	-0.006060662
5.0985	-0.006412885
5.1014	-0.005761307
5.1043	-0.005927188
5.1072	-0.005035549
5.1101	-0.006213756
5.113	-0.006796816
5.1159	-0.007134227
5.1188	-0.007045941
5.1217	-0.006548417
5.1245	-0.006771017
5.1274	-0.007000796
5.1303	-0.008241368
5.1332	-0.007817449
5.1361	-0.008931821
5.139	-0.007575633
5.1419	-0.008512274
5.1448	-0.008417879
5.1477	-0.009314178
5.1506	-0.008639107
5.1535	-0.007269438
5.1564	-0.008086126
5.1593	-0.008483155
5.1622	-0.007758567
5.165	-0.00603396
5.1679	-0.005706224
5.1708	-0.005592215
5.1737	-0.003736969
5.1766	-0.003436681
5.1795	-0.00339551
5.1824	-0.001949455
5.1853	-0.002254965
5.1882	-0.002965563
5.1911	-0.002519482
5.194	-0.003135714
5.1969	-0.003559599
5.1998	-0.004711732
5.2027	-0.005439236
5.2055	-0.005492688
5.2084	-0.005968916
5.2113	-0.006422309
5.2142	-0.007101953
5.2171	-0.006940258
5.22	-0.006414671
5.2229	-0.004968381
5.2258	-0.004359509
5.2287	-0.003960522
5.2316	-0.002888205
5.2345	-0.001890294
5.2374	-0.000565304
5.2403	-0.001776832
5.2432	-0.001948344
5.2461	-0.001973131
5.2489	-0.003063415
5.2518	-0.00301151
5.2547	-0.002302757
5.2576	-0.002953178
5.2605	-0.003259177
5.2634	-0.00399783
5.2663	-0.003415294
5.2692	-0.003560351
5.2721	-0.003259995
5.275	-0.003846207
5.2779	-0.002644313
5.2808	-0.002160029
5.2837	-0.002104824
5.2866	-0.001977195
5.2894	-0.000805702
5.2923	-0.002394665
5.2952	-0.002044135
5.2981	-0.002574466
5.301	-0.003401044
5.3039	-0.003434811
5.3068	-0.003180751
5.3097	-0.004040745
5.3126	-0.004002742
5.3155	-0.003749563
5.3184	-0.003671495
5.3213	-0.003772441
5.3242	-0.003367427
5.3271	-0.003087607
5.3299	-0.002794463
5.3328	-0.002708916
5.3357	-0.002741818
5.3386	-0.002279766
5.3415	-0.001196404
5.3444	-0.00139331
5.3473	-0.001704439
5.3502	-0.001631566
5.3531	-0.001066141
5.356	-0.001026888
5.3589	-0.001799457
5.3618	-0.001210224
5.3647	-0.001977683
5.3676	-0.001664781
5.3705	-0.002628348
5.3733	-0.001847573
5.3762	-0.002510491
5.3791	-0.002521199
5.382	-0.003037833
5.3849	-0.002507963
5.3878	-0.002847096
5.3907	-0.003522401
5.3936	-0.002065301
5.3965	-0.002653272
5.3994	-0.002320434
5.4023	-0.003111086
5.4052	-0.003628962
5.4081	-0.003447989
5.411	-0.003413899
5.4138	-0.003469152
5.4167	-0.003812904
5.4196	-0.003700599
5.4225	-0.004109484
5.4254	-0.003489232
5.4283	-0.004349355
5.4312	-0.003828061
5.4341	-0.004267365
5.437	-0.003789385
5.4399	-0.00434111
5.4428	-0.004636107
5.4457	-0.00455349
5.4486	-0.004230478
5.4515	-0.004407602
5.4544	-0.004486167
5.4572	-0.005363812
5.4601	-0.005276033
5.463	-0.005141416
5.4659	-0.005183201
5.4688	-0.004441986
5.4717	-0.00509409
5.4746	-0.005010784
5.4775	-0.004953911
5.4804	-0.004936288
5.4833	-0.005206616
5.4862	-0.004879127
5.4891	-0.004383415
5.492	-0.004567557
5.4949	-0.003856687
5.4977	-0.003927854
5.5006	-0.003250579
5.5035	-0.003611458
5.5064	-0.00383012
5.5093	-0.00396236
5.5122	-0.003793658
5.5151	-0.003719315
5.518	-0.003843339
5.5209	-0.003458083
5.5238	-0.002571501
5.5267	-0.002936261
5.5296	-0.003353047
5.5325	-0.003281789
5.5354	-0.00412542
5.5382	-0.003296442
5.5411	-0.003339847
5.544	-0.002956248
5.5469	-0.003235346
5.5498	-0.003012821
5.5527	-0.002411673
5.5556	-0.002809967
5.5585	-0.002655766
5.5614	-0.002653618
5.5643	-0.002453318
5.5672	-0.00199209
5.5701	-0.002072822
5.573	-0.001480905
5.5759	-0.002180042
5.5788	-0.002110696
5.5816	-0.00257951
5.5845	-0.001961055
5.5874	-0.002020339
5.5903	-0.002449803
5.5932	-0.003101563
5.5961	-0.002737362
5.599	-0.003322319
5.6019	-0.003905796
5.6048	-0.004050744
5.6077	-0.004118039
5.6106	-0.004171629
5.6135	-0.004488368
5.6164	-0.003827096
5.6193	-0.003710105
5.6221	-0.004576547
5.625	-0.003115214
5.6279	-0.004156339
5.6308	-0.003556248
5.6337	-0.002787522
5.6366	-0.003600141
5.6395	-0.003470704
5.6424	-0.003740647
5.6453	-0.003216713
5.6482	-0.002625853
5.6511	-0.002985131
5.654	-0.002429399
5.6569	-0.003123705
5.6598	-0.002703851
5.6626	-0.002830092
5.6655	-0.002670567
5.6684	-0.00319595
5.6713	-0.002572498
5.6742	-0.00279451
5.6771	-0.002850592
5.68	-0.002855001
5.6829	-0.002064361
5.6858	-0.002700635
5.6887	-0.002491705
5.6916	-0.002625935
5.6945	-0.002812081
5.6974	-0.002566001
5.7003	-0.003337452
5.7032	-0.003562097
5.706	-0.00283685
5.7089	-0.002071772
5.7118	-0.003372003
5.7147	-0.003068926
5.7176	-0.003947962
5.7205	-0.003473332
5.7234	-0.003787666
5.7263	-0.003657972
5.7292	-0.003972167
5.7321	-0.003806746
5.735	-0.002183706
5.7379	-0.002799934
5.7408	-0.002551575
5.7437	-0.00229017
5.7465	-0.002456374
5.7494	-0.002061494
5.7523	-0.001889099
5.7552	-0.001986409
5.7581	-0.002591237
5.761	-0.003082614
5.7639	-0.002603348
5.7668	-0.001643627
5.7697	-0.000620674
5.7726	-0.001330153
5.7755	-0.001553034
5.7784	-0.001723832
5.7813	-0.00234982
5.7842	-0.002589878
5.787	-0.002665482
5.7899	-0.002222824
5.7928	-0.00284231
5.7957	-0.002128029
5.7986	-0.002934133
5.8015	-0.002492627
5.8044	-0.001962513
5.8073	-0.002732689
5.8102	-0.002694979
5.8131	-0.003373789
5.816	-0.003600016
5.8189	-0.0034876
5.8218	-0.003409815
5.8247	-0.004304968
5.8276	-0.004238851
5.8304	-0.004186336
5.8333	-0.004705595
5.8362	-0.003522203
5.8391	-0.003990767
5.842	-0.004723943
5.8449	-0.004660357
5.8478	-0.003836714
5.8507	-0.003603736
5.8536	-0.004270475
5.8565	-0.003731476
5.8594	-0.004437573
5.8623	-0.003971735
5.8652	-0.002995146
5.8681	-0.00331257
5.8709	-0.00447538
5.8738	-0.004919922
5.8767	-0.004183987
5.8796	-0.004529536
5.8825	-0.004803005
5.8854	-0.005054346
5.8883	-0.004700656
5.8912	-0.004562741
5.8941	-0.004691104
5.897	-0.004690602
5.8999	-0.004500501
5.9028	-0.004999196
5.9057	-0.005230276
5.9086	-0.005299174
5.9115	-0.005088182
5.9143	-0.004830705
5.9172	-0.005918926
5.9201	-0.005102311
5.923	-0.004311686
5.9259	-0.004927294
5.9288	-0.005562605
5.9317	-0.005561418
5.9346	-0.004679094
5.9375	-0.004720385
5.9404	-0.006090529
5.9433	-0.004642397
5.9462	-0.005197233
5.9491	-0.005443841
5.952	-0.005484902
5.9548	-0.004991672
5.9577	-0.005397999
5.9606	-0.005127164
5.9635	-0.004992497
5.9664	-0.004882209
5.9693	-0.004698787
5.9722	-0.004609101
5.9751	-0.004755451
5.978	-0.004147555
5.9809	-0.003320087
5.9838	-0.003959937
5.9867	-0.002204172
5.9896	-0.0027422
5.9925	-0.002561345
5.9953	-0.003043903
5.9982	-0.001777066
6.0011	-0.00202653
6.004	-0.002074659
6.0069	-0.002164835
6.0098	-0.001519285
6.0127	-0.002205665
6.0156	-0.002544893
6.0185	-0.002295147
6.0214	-0.002571951
6.0243	-0.002331266
6.0272	-0.002465529
6.0301	-0.002598556
6.033	-0.002498437
6.0359	-0.00273731
6.0387	-0.002729764
6.0416	-0.002628186
6.0445	-0.002947604
6.0474	-0.003174023
6.0503	-0.003445489
6.0532	-0.003319585
6.0561	-0.004007522
6.059	-0.002983877
6.0619	-0.002507781
6.0648	-0.002752012
6.0677	-0.003463557
6.0706	-0.001856267
6.0735	-0.002965132
6.0764	-0.002009519
6.0792	-0.002073469
6.0821	-0.001208725
6.085	-0.000772423
6.0879	-0.00024288
6.0908	0.000538068
6.0937	0.001660784
6.0966	0.003854349
6.0995	0.006114513
6.1024	0.009790797
6.1053	0.014491839
6.1082	0.019690791
6.1111	0.026390022
6.114	0.034004964
6.1169	0.041177742
6.1197	0.050815545
6.1226	0.058929812
6.1255	0.066686645
6.1284	0.073278718
6.1313	0.077148266
6.1342	0.081398487
6.1371	0.082628988
6.14	0.082568251
6.1429	0.079329751
6.1458	0.074240997
6.1487	0.067244016
6.1516	0.059133846
6.1545	0.050157461
6.1574	0.040673703
6.1603	0.033119969
6.1631	0.024955424
6.166	0.019226009
6.1689	0.013209765
6.1718	0.00842635
6.1747	0.006139775
6.1776	0.002481973
6.1805	0.00178396
6.1834	-0.000540076
6.1863	-0.001123913
6.1892	-0.000629939
6.1921	-0.001057146
6.195	-0.001722444
6.1979	-0.001707023
6.2008	-0.002017904
6.2036	-0.002474885
6.2065	-0.002091422
6.2094	-0.002677988
6.2123	-0.002351157
6.2152	-0.003008033
6.2181	-0.002094526
6.221	-0.001935101
6.2239	-0.003470588
6.2268	-0.003395386
6.2297	-0.003272297
6.2326	-0.002768776
6.2355	-0.003307394
6.2384	-0.003273648
6.2413	-0.003703741
6.2441	-0.003258172
6.247	-0.003986641
6.2499	-0.002563809
6.2528	-0.003486533
6.2557	-0.002920619
6.2586	-0.00295897
6.2615	-0.002831046
6.2644	-0.001754364
6.2673	-0.002026366
6.2702	-0.001666641
6.2731	-0.000719329
6.276	-0.000765198
6.2789	-0.000089981
6.2818	-0.000314397
6.2847	-0.000895084
6.2875	0.000133131
6.2904	-0.000486654
6.2933	-0.000660658
6.2962	-0.000964028
6.2991	-0.000830349
6.302	-0.001177364
6.3049	-0.001394065
6.3078	-0.000820279
6.3107	-0.001426824
6.3136	-0.001763242
6.3165	-0.001154527
6.3194	-0.001623054
6.3223	-0.002564486
6.3252	-0.002136019
6.328	-0.001789326
6.3309	-0.00209155
6.3338	-0.002687554
6.3367	-0.002804651
6.3396	-0.002781891
6.3425	-0.003649374
6.3454	-0.003412347
6.3483	-0.003802802
6.3512	-0.003724898
6.3541	-0.003945203
6.357	-0.003569858
6.3599	-0.004118599
6.3628	-0.003545978
6.3657	-0.003464281
6.3685	-0.004185386
6.3714	-0.003609763
6.3743	-0.003714678
6.3772	-0.003373758
6.3801	-0.003448996
6.383	-0.003105003
6.3859	-0.003371438
6.3888	-0.002979296
6.3917	-0.00302913
6.3946	-0.003151396
6.3975	-0.003318814
6.4004	-0.002677297
6.4033	-0.002427541
6.4062	-0.001870679
6.4091	-0.001947702
6.4119	-0.002285543
6.4148	-0.001771084
6.4177	-0.001955136
6.4206	-0.001482163
6.4235	-0.001060238
6.4264	-0.001859755
6.4293	-0.001595129
6.4322	-0.001810352
6.4351	-0.001717823
6.438	-0.001504486
6.4409	-0.001882873
6.4438	-0.002008108
6.4467	-0.001507096
6.4496	-0.001752031
6.4524	-0.002043546
6.4553	-0.002282817
6.4582	-0.003239159
6.4611	-0.003685572
6.464	-0.002726744
6.4669	-0.003259029
6.4698	-0.003337415
6.4727	-0.00440111
6.4756	-0.004624408
6.4785	-0.004105844
6.4814	-0.004882344
6.4843	-0.003889107
6.4872	-0.003839868
6.4901	-0.005140621
6.493	-0.005343064
6.4958	-0.003946837
6.4987	-0.004351062
6.5016	-0.004001206
6.5045	-0.003749328
6.5074	-0.003584409
6.5103	-0.003941298
6.5132	-0.003824186
6.5161	-0.003775768
6.519	-0.004345302
6.5219	-0.003810739
6.5248	-0.004324327
6.5277	-0.004605141
6.5306	-0.004362677
6.5335	-0.004363954
6.5363	-0.004739498
6.5392	-0.005000226
6.5421	-0.005182877
6.545	-0.004499182
6.5479	-0.004316742
6.5508	-0.004312959
6.5537	-0.004703367
6.5566	-0.004413859
6.5595	-0.004420338
6.5624	-0.004190797
6.5653	-0.004203088
6.5682	-0.003750662
6.5711	-0.004726602
6.574	-0.004597537
6.5768	-0.004875986
6.5797	-0.00474227
6.5826	-0.004018728
6.5855	-0.003816321
6.5884	-0.00393719
6.5913	-0.004238294
6.5942	-0.005223062
6.5971	-0.004104134
6.6	-0.003654197
6.6029	-0.003321417
6.6058	-0.003011969
6.6087	-0.002379003
6.6116	-0.002977545
6.6145	-0.003256046
6.6174	-0.002868336
6.6202	-0.003386413
6.6231	-0.001626573
6.626	-0.002796774
6.6289	-0.002587147
6.6318	-0.002037012
6.6347	-0.002338415
6.6376	-0.002185904
6.6405	-0.001744858
6.6434	-0.002751888
6.6463	-0.002852159
6.6492	-0.003075131
6.6521	-0.002705341
6.655	-0.003109096
6.6579	-0.003510098
6.6607	-0.003422634
6.6636	-0.002885988
6.6665	-0.003327599
6.6694	-0.003178665
6.6723	-0.002691638
6.6752	-0.003722867
6.6781	-0.002990375
6.681	-0.002931132
6.6839	-0.002979963
6.6868	-0.002305131
6.6897	-0.00230325
6.6926	-0.001640104
6.6955	-0.001988633
6.6984	-0.002337412
6.7012	-0.002636623
6.7041	-0.002895015
6.707	-0.003893867
6.7099	-0.003840636
6.7128	-0.003801767
6.7157	-0.004130579
6.7186	-0.004957456
6.7215	-0.004933977
6.7244	-0.005252664
6.7273	-0.004863176
6.7302	-0.005021306
6.7331	-0.005533599
6.736	-0.005633178
6.7389	-0.004470074
6.7418	-0.005331514
6.7446	-0.005773766
6.7475	-0.005664505
6.7504	-0.004679372
6.7533	-0.005127608
6.7562	-0.004277495
6.7591	-0.003593447
6.762	-0.003608561
6.7649	-0.003477228
6.7678	-0.003568512
6.7707	-0.003656953
6.7736	-0.004074549
6.7765	-0.002818216
6.7794	-0.002735228
6.7823	-0.003706147
6.7851	-0.002439863
6.788	-0.002476672
6.7909	-0.002225642
6.7938	-0.003538984
6.7967	-0.003128838
6.7996	-0.002919944
6.8025	-0.002685193
6.8054	-0.002063378
6.8083	-0.002118514
6.8112	-0.002174137
6.8141	-0.002546374
6.817	-0.002264483
6.8199	-0.003179633
6.8228	-0.002450643
6.8256	-0.002511455
6.8285	-0.002704151
6.8314	-0.002810371
6.8343	-0.002489877
6.8372	-0.002492843
6.8401	-0.002667694
6.843	-0.002196361
6.8459	-0.002199912
6.8488	-0.00256607
6.8517	-0.002573535
6.8546	-0.003047693
6.8575	-0.003148608
6.8604	-0.002910328
6.8633	-0.002775956
6.8662	-0.002490686
6.869	-0.003166425
6.8719	-0.002651321
6.8748	-0.002138801
6.8777	-0.002561377
6.8806	-0.003085671
6.8835	-0.003106042
6.8864	-0.002772
6.8893	-0.002435436
6.8922	-0.003108778
6.8951	-0.002630212
6.898	-0.001920598
6.9009	-0.002718075
6.9038	-0.002901173
6.9067	-0.003193531
6.9095	-0.003245292
6.9124	-0.003474565
6.9153	-0.002761062
6.9182	-0.003096162
6.9211	-0.002657986
6.924	-0.002458991
6.9269	-0.00363389
6.9298	-0.003313796
6.9327	-0.003767897
6.9356	-0.002497442
6.9385	-0.003161951
6.9414	-0.003127161
6.9443	-0.003653742
6.9472	-0.002667606
6.9501	-0.002372941
6.9529	-0.002520689
6.9558	-0.003474184
6.9587	-0.003088372
6.9616	-0.003678257
6.9645	-0.003006501
6.9674	-0.002468398
6.9703	-0.002993344
6.9732	-0.003670183
6.9761	-0.003711323
6.979	-0.002797242
6.9819	-0.003682537
6.9848	-0.004182488
6.9877	-0.004442824
6.9906	-0.003875246
6.9934	-0.003128303
6.9963	-0.003639564
6.9992	-0.0019399
7.0021	-0.003153227
7.005	-0.00333758
7.0079	-0.003712147
7.0108	-0.003719166
7.0137	-0.003619343
7.0166	-0.003144446
7.0195	-0.002505645
7.0224	-0.003662514
7.0253	-0.003383879
7.0282	-0.003415682
7.0311	-0.002881221
7.0339	-0.003164447
7.0368	-0.002896917
7.0397	-0.002455416
7.0426	-0.002599997
7.0455	-0.002409273
7.0484	-0.002665135
7.0513	-0.002035078
7.0542	-0.002002824
7.0571	-0.00122371
7.06	-0.001772633
7.0629	-0.001576209
7.0658	-0.00124063
7.0687	-0.001200677
7.0716	-0.000703311
7.0745	-0.001048961
7.0773	-0.000943309
7.0802	-0.001434214
7.0831	-0.001773236
7.086	-0.000882115
7.0889	-0.001765228
7.0918	-0.000244577
7.0947	-0.000439347
7.0976	-0.000734971
7.1005	-0.000489181
7.1034	-0.001325791
7.1063	-0.001080213
7.1092	-0.001616939
7.1121	-0.001226198
7.115	-0.002490479
7.1178	-0.001613117
7.1207	-0.002831198
7.1236	-0.002146596
7.1265	-0.002000574
7.1294	-0.001514499
7.1323	-0.002153612
7.1352	-0.001321012
7.1381	-0.002347279
7.141	-0.00048874
7.1439	-0.002498345
7.1468	-0.00225659
7.1497	-0.00127806
7.1526	-0.001083029
7.1555	-0.00093476
7.1583	-0.001680441
7.1612	-0.001679294
7.1641	-0.000793142
7.167	-0.001192026
7.1699	-0.000999642
7.1728	-0.001250057
7.1757	-0.000802855
7.1786	-0.001601088
7.1815	-0.001053565
7.1844	-0.001261092
7.1873	-0.001110212
7.1902	-0.001156042
7.1931	-0.000650704
7.196	-0.001609618
7.1989	-0.000450955
7.2017	-0.001207912
7.2046	-0.001151245
7.2075	-0.00105041
7.2104	-0.001107638
7.2133	-0.00180768
7.2162	-0.001664062
7.2191	-0.001957755
7.222	-0.00181145
7.2249	-0.001669879
7.2278	-0.001520996
7.2307	-0.001624672
7.2336	-0.002286702
7.2365	-0.001724399
7.2394	-0.001678681
7.2422	-0.001840667
7.2451	-0.001327338
7.248	-0.002814953
7.2509	-0.001950043
7.2538	-0.001684006
7.2567	-0.001939274
7.2596	-0.00250138
7.2625	-0.001174529
7.2654	-0.002136629
7.2683	-0.003456077
7.2712	-0.002587963
7.2741	-0.002543311
7.277	-0.002995671
7.2799	-0.003754877
7.2827	-0.003204765
7.2856	-0.0022795
7.2885	-0.003026806
7.2914	-0.002433313
7.2943	-0.002019508
7.2972	-0.00266949
7.3001	-0.00312009
7.303	-0.002925912
7.3059	-0.001920318
7.3088	-0.002211434
7.3117	-0.003026103
7.3146	-0.003165096
7.3175	-0.00235472
7.3204	-0.002254259
7.3233	-0.003605371
7.3261	-0.002200737
7.329	-0.001696465
7.3319	-0.003449379
7.3348	-0.002242876
7.3377	-0.002831879
7.3406	-0.001535574
7.3435	-0.001824044
7.3464	-0.00300551
7.3493	-0.002515083
7.3522	-0.002556127
7.3551	-0.002517656
7.358	-0.002762446
7.3609	-0.002716356
7.3638	-0.002953056
7.3666	-0.00303978
7.3695	-0.00371612
7.3724	-0.003801502
7.3753	-0.004661003
7.3782	-0.003979928
7.3811	-0.004866096
7.384	-0.004651123
7.3869	-0.004512569
7.3898	-0.004561857
7.3927	-0.004022396
7.3956	-0.005154025
7.3985	-0.005072745
7.4014	-0.005907542
7.4043	-0.004179211
7.4072	-0.00528481
7.41	-0.005150565
7.4129	-0.004832524
7.4158	-0.004775961
7.4187	-0.005547853
7.4216	-0.005005222
7.4245	-0.005569185
7.4274	-0.005877652
7.4303	-0.005557297
7.4332	-0.004930907
7.4361	-0.005952268
7.439	-0.005953574
7.4419	-0.00556948
7.4448	-0.006538044
7.4477	-0.006056805
7.4505	-0.005553224
7.4534	-0.005193205
7.4563	-0.005983813
7.4592	-0.005728302
7.4621	-0.005817926
7.465	-0.005986432
7.4679	-0.005889473
7.4708	-0.005872134
7.4737	-0.005773013
7.4766	-0.006116925
7.4795	-0.005237034
7.4824	-0.00532652
7.4853	-0.005760459
7.4882	-0.004972621
7.491	-0.005569165
7.4939	-0.005592259
7.4968	-0.004827647
7.4997	-0.005153067
7.5026	-0.00493414
7.5055	-0.005717281
7.5084	-0.005081727
7.5113	-0.004279261
7.5142	-0.004367165
7.5171	-0.004250268
7.52	-0.004073077
7.5229	-0.00336049
7.5258	-0.003213733
7.5287	-0.003628834
7.5316	-0.002789014
7.5344	-0.002237915
7.5373	-0.002376382
7.5402	-0.002475151
7.5431	-0.002389457
7.546	-0.00196049
7.5489	-0.002056057
7.5518	-0.001998683
7.5547	-0.000606589
7.5576	-0.001403366
7.5605	-0.00209456
7.5634	-0.001018167
7.5663	-0.001487789
7.5692	-0.001058638
7.5721	-0.000876757
7.5749	-0.001192865
7.5778	-0.00110531
7.5807	-0.000832336
7.5836	-0.000738361
7.5865	-0.001757531
7.5894	-0.000739854
7.5923	-0.000046327
7.5952	-0.000506681
7.5981	-0.001199964
7.601	-0.000968738
7.6039	-0.000275976
7.6068	-0.000738989
7.6097	-0.00096843
7.6126	-0.000092109
7.6154	-0.000688955
7.6183	0.00036922
7.6212	-0.000835182
7.6241	-0.000280431
7.627	-0.000512222
7.6299	-0.000046686
7.6328	-0.000326415
7.6357	-0.000140118
7.6386	-0.000469406
7.6415	-0.000791531
7.6444	0.000184747
7.6473	0.000321478
7.6502	0.000777527
7.6531	0.000778183
7.656	0.000870468
7.6588	0.001500312
7.6617	0.001097859
7.6646	0.001864806
7.6675	0.002648981
7.6704	0.002922708
7.6733	0.002048241
7.6762	0.002952387
7.6791	0.003815203
7.682	0.003318191
7.6849	0.004074512
7.6878	0.003797332
7.6907	0.004116566
7.6936	0.003690018
7.6965	0.003461607
7.6993	0.003647852
7.7022	0.00301454
7.7051	0.002746571
7.708	0.002695815
7.7109	0.001978361
7.7138	0.001392187
7.7167	0.000584303
7.7196	0.00031482
7.7225	0.000044715
7.7254	-0.000179628
7.7283	-0.000896469
7.7312	-0.00151867
7.7341	-0.001295402
7.737	-0.001112492
7.7398	-0.002449747
7.7427	-0.003080591
7.7456	-0.002546665
7.7485	-0.002505724
7.7514	-0.002724258
7.7543	-0.002410026
7.7572	-0.002504434
7.7601	-0.003645961
7.763	-0.002476158
7.7659	-0.002082083
7.7688	-0.00199218
7.7717	-0.00131378
7.7746	-0.001677252
7.7775	-0.000678197
7.7804	-0.000633808
7.7832	-0.000226466
7.7861	0.000540784
7.789	0.000406579
7.7919	0.001402484
7.7948	0.002169443
7.7977	0.003354342
7.8006	0.004502386
7.8035	0.005752329
7.8064	0.006104319
7.8093	0.007024526
7.8122	0.007166435
7.8151	0.008541967
7.818	0.007888975
7.8209	0.008899321
7.8237	0.009401866
7.8266	0.010702315
7.8295	0.010710127
7.8324	0.011914467
7.8353	0.012446417
7.8382	0.012970549
7.8411	0.014740654
7.844	0.014640789
7.8469	0.01446227
7.8498	0.014298859
7.8527	0.013188377
7.8556	0.011204607
7.8585	0.009579378
7.8614	0.008526068
7.8642	0.007744727
7.8671	0.006027082
7.87	0.005851143
7.8729	0.004583122
7.8758	0.004912185
7.8787	0.004484188
7.8816	0.004237982
7.8845	0.004922455
7.8874	0.004204424
7.8903	0.00442965
7.8932	0.005440488
7.8961	0.004458318
7.899	0.004351684
7.9019	0.004073359
7.9048	0.004569516
7.9076	0.004460878
7.9105	0.004384611
7.9134	0.004244448
7.9163	0.004861371
7.9192	0.005540682
7.9221	0.005970626
7.925	0.006899184
7.9279	0.007536753
7.9308	0.009102536
7.9337	0.010619219
7.9366	0.012470079
7.9395	0.013713049
7.9424	0.015907023
7.9453	0.01922765
7.9481	0.023853265
7.951	0.031177491
7.9539	0.042851377
7.9568	0.051870253
7.9597	0.055669684
7.9626	0.057033144
7.9655	0.055884901
7.9684	0.0554686
7.9713	0.04977015
7.9742	0.042632528
7.9771	0.03675143
7.98	0.031692512
7.9829	0.028032178
7.9858	0.024595303
7.9887	0.021741852
7.9915	0.018289344
7.9944	0.016436744
7.9973	0.013649465
8.0002	0.011861159
8.0031	0.011033171
8.006	0.008873279
8.0089	0.009233882
8.0118	0.006782677
8.0147	0.006915075
8.0176	0.00584935
8.0205	0.005050605
8.0234	0.005199936
8.0263	0.005056117
8.0292	0.005542575
8.032	0.005105027
8.0349	0.006517321
8.0378	0.007356582
8.0407	0.007344861
8.0436	0.008208559
8.0465	0.008420749
8.0494	0.009871361
8.0523	0.009253746
8.0552	0.010592418
8.0581	0.011401154
8.061	0.012194932
8.0639	0.013394
8.0668	0.012200995
8.0697	0.011496542
8.0725	0.011471674
8.0754	0.010083935
8.0783	0.009256206
8.0812	0.008550872
8.0841	0.008457227
8.087	0.009364474
8.0899	0.0093447
8.0928	0.011554255
8.0957	0.01237421
8.0986	0.013454483
8.1015	0.014186345
8.1044	0.014167178
8.1073	0.014418421
8.1102	0.014076985
8.1131	0.014966756
8.1159	0.014788494
8.1188	0.014559334
8.1217	0.016143778
8.1246	0.016745958
8.1275	0.019545035
8.1304	0.022290548
8.1333	0.026224269
8.1362	0.032698564
8.1391	0.03855801
8.142	0.04342027
8.1449	0.046293251
8.1478	0.045242023
8.1507	0.049565297
8.1536	0.06004772
8.1564	0.080326773
8.1593	0.126018271
8.1622	0.184012398
8.1651	0.252188295
8.168	0.374294817
8.1709	0.508137584
8.1738	0.581193089
8.1767	0.486630738
8.1796	0.291640908
8.1825	0.192226276
8.1854	0.127937242
8.1883	0.081601322
8.1912	0.05379229
8.1941	0.038212355
8.1969	0.029144831
8.1998	0.022318596
8.2027	0.018084601
8.2056	0.016016185
8.2085	0.013360606
8.2114	0.01216104
8.2143	0.009349325
8.2172	0.008706603
8.2201	0.007801267
8.223	0.006500973
8.2259	0.006615103
8.2288	0.005915385
8.2317	0.005054633
8.2346	0.004149342
8.2375	0.004621611
8.2403	0.004040472
8.2432	0.003767039
8.2461	0.004075924
8.249	0.00297245
8.2519	0.002663085
8.2548	0.003353231
8.2577	0.003419659
8.2606	0.004169772
8.2635	0.003142637
8.2664	0.003989994
8.2693	0.00418316
8.2722	0.002772669
8.2751	0.003797193
8.278	0.003953988
8.2808	0.004701475
8.2837	0.00469974
8.2866	0.005016482
8.2895	0.004333618
8.2924	0.005364378
8.2953	0.007175018
8.2982	0.00716244
8.3011	0.00878159
8.304	0.008485984
8.3069	0.008703588
8.3098	0.009419195
8.3127	0.009526175
8.3156	0.009657483
8.3185	0.008737287
8.3213	0.009310405
8.3242	0.00892191
8.3271	0.010035207
8.33	0.010981413
8.3329	0.011958386
8.3358	0.013793562
8.3387	0.014507588
8.3416	0.015345334
8.3445	0.021322772
8.3474	0.035483826
8.3503	0.058403838
8.3532	0.093185388
8.3561	0.100356542
8.359	0.106359012
8.3619	0.100569248
8.3647	0.074647121
8.3676	0.046851479
8.3705	0.025791911
8.3734	0.014286933
8.3763	0.007579503
8.3792	0.002817289
8.3821	0.002059813
8.385	0.001788449
8.3879	0.000217229
8.3908	0.000922588
8.3937	0.001464372
8.3966	0.000756234
8.3995	0.001081815
8.4024	0.001684262
8.4052	0.001025362
8.4081	-0.000162525
8.411	0.001188517
8.4139	0.000216633
8.4168	-0.000054121
8.4197	-0.000054074
8.4226	0.000216552
8.4255	0.000324383
8.4284	-0.000757742
8.4313	0.000699824
8.4342	0.000749615
8.4371	0.000587498
8.44	0.000531963
8.4429	0.001487675
8.4458	0.001748306
8.4486	0.001810007
8.4515	0.001646364
8.4544	0.001382089
8.4573	0.001863128
8.4602	0.000160227
8.4631	-0.000375618
8.466	0.000106068
8.4689	-0.000053095
8.4718	0.000633621
8.4747	0.001691098
8.4776	0.00236788
8.4805	0.003322689
8.4834	0.004680906
8.4863	0.008073503
8.4891	0.011902122
8.492	0.014408944
8.4949	0.018001946
8.4978	0.02034751
8.5007	0.021228245
8.5036	0.019989323
8.5065	0.017664375
8.5094	0.014383846
8.5123	0.008746576
8.5152	0.004968151
8.5181	0.002328662
8.521	-0.000310914
8.5239	-0.000774006
8.5268	-0.000257787
8.5296	-0.000566057
8.5325	-0.001171223
8.5354	-0.001326714
8.5383	-0.001017918
8.5412	-0.000408796
8.5441	-0.000970263
8.547	-0.000925125
8.5499	-0.000868947
8.5528	-0.001327338
8.5557	-0.001274264
8.5586	-0.000964817
8.5615	-0.000354381
8.5644	0.000504524
8.5673	-0.000959321
8.5702	-0.000505464
8.573	-0.001014707
8.5759	-0.001974184
8.5788	-0.001065629
8.5817	-0.001310546
8.5846	-0.001315125
8.5875	-0.002021624
8.5904	-0.001964795
8.5933	-0.002676319
8.5962	-0.00261806
8.5991	-0.002873629
8.602	-0.002321356
8.6049	-0.00268506
8.6078	-0.003371126
8.6107	-0.003176856
8.6135	-0.004231156
8.6164	-0.003430384
8.6193	-0.002494343
8.6222	-0.002276579
8.6251	-0.00225608
8.628	-0.002904991
8.6309	-0.002205563
8.6338	-0.001899979
8.6367	-0.002501415
8.6396	-0.001600534
8.6425	-0.002048916
8.6454	-0.001809563
8.6483	-0.001311612
8.6512	-0.001508667
8.654	-0.001153372
8.6569	-0.001965935
8.6598	-0.0015458
8.6627	-0.001849234
8.6656	-0.00160035
8.6685	-0.001749678
8.6714	-0.002197194
8.6743	-0.00184626
8.6772	-0.002088436
8.6801	-0.002194923
8.683	-0.001145174
8.6859	-0.002740981
8.6888	-0.002081288
8.6917	-0.001589187
8.6946	-0.002332921
8.6974	-0.002431361
8.7003	-0.002481973
8.7032	-0.002284981
8.7061	-0.002827674
8.709	-0.002533785
8.7119	-0.002231097
8.7148	-0.002577129
8.7177	-0.00234041
8.7206	-0.002680839
8.7235	-0.001529121
8.7264	-0.001580332
8.7293	-0.001429169
8.7322	-0.001617303
8.7351	-0.001471687
8.7379	-0.002348072
8.7408	-0.001659477
8.7437	-0.002400641
8.7466	-0.002442882
8.7495	-0.002293857
8.7524	-0.002299543
8.7553	-0.001999675
8.7582	-0.002291025
8.7611	-0.001265314
8.764	-0.001651127
8.7669	-0.002428132
8.7698	-0.001938385
8.7727	-0.002191321
8.7756	-0.002434665
8.7784	-0.003013246
8.7813	-0.002426504
8.7842	-0.002823581
8.7871	-0.0019077
8.79	-0.0031343
8.7929	-0.003155292
8.7958	-0.003209878
8.7987	-0.001881566
8.8016	-0.001491227
8.8045	-0.002591918
8.8074	-0.001597407
8.8103	-0.001903924
8.8132	-0.001561759
8.8161	-0.000201646
8.819	-0.002168577
8.8218	-0.002205818
8.8247	-0.001106227
8.8276	-0.001112928
8.8305	-0.001815025
8.8334	-0.001058825
8.8363	-0.00080752
8.8392	-0.001111762
8.8421	-0.000959656
8.845	-0.002075183
8.8479	-0.002522921
8.8508	-0.002021859
8.8537	-0.001769435
8.8566	-0.002268125
8.8595	-0.002213227
8.8623	-0.00055773
8.8652	-0.001668712
8.8681	-0.000807896
8.871	-0.000404889
8.8739	-0.000757535
8.8768	-0.001218076
8.8797	-0.001216654
8.8826	-0.000506702
8.8855	-0.000962005
8.8884	-0.001524377
8.8913	-0.001623533
8.8942	-0.001213255
8.8971	-0.001222935
8.9	-0.00131835
8.9028	-0.001576758
8.9057	-0.002338475
8.9086	-0.002383314
8.9115	-0.002895815
8.9144	-0.002637013
8.9173	-0.002553779
8.9202	-0.002805694
8.9231	-0.002904991
8.926	-0.002640096
8.9289	-0.002593114
8.9318	-0.003615959
8.9347	-0.00335757
8.9376	-0.003355212
8.9405	-0.003254681
8.9434	-0.003012223
8.9462	-0.003245939
8.9491	-0.003659807
8.952	-0.003407046
8.9549	-0.003456886
8.9578	-0.003413842
8.9607	-0.002936486
8.9636	-0.003757511
8.9665	-0.003246318
8.9694	-0.003501371
8.9723	-0.002689767
8.9752	-0.002655619
8.9781	-0.001638849
8.981	-0.0019345
8.9839	-0.002299617
8.9867	-0.002081977
8.9896	-0.001981112
8.9925	-0.001464909
8.9954	-0.001513223
8.9983	-0.00241471
9.0012	-0.001765325
9.0041	-0.002617453
9.007	-0.002373062
9.0099	-0.003767543
9.0128	-0.003112876
9.0157	-0.00326671
9.0186	-0.002558665
9.0215	-0.003656078
9.0244	-0.003057542
9.0273	-0.001896485
9.0301	-0.002041633
9.033	-0.002486236
9.0359	-0.002377802
9.0388	-0.002970224
9.0417	-0.002288384
9.0446	-0.001882425
9.0475	-0.002129506
9.0504	-0.002220198
9.0533	-0.002029996
9.0562	-0.001331814
9.0591	-0.001725839
9.062	-0.000392627
9.0649	-0.001175358
9.0678	-0.001719786
9.0706	-0.001327442
9.0735	-0.002258886
9.0764	-0.002453925
9.0793	-0.00128329
9.0822	-0.002499473
9.0851	-0.002303175
9.088	-0.002259653
9.0909	-0.003243586
9.0938	-0.00363141
9.0967	-0.003100183
9.0996	-0.00347849
9.1025	-0.003085847
9.1054	-0.001862665
9.1083	-0.002986536
9.1111	-0.0012723
9.114	-0.001177083
9.1169	-0.001813136
9.1198	-0.001418545
9.1227	-0.001962695
9.1256	-0.002055257
9.1285	-0.00195145
9.1314	-0.002878556
9.1343	-0.001415357
9.1372	-0.001465562
9.1401	-0.001168768
9.143	-0.002048793
9.1459	-0.001612935
9.1488	-0.002048563
9.1517	-0.001810073
9.1545	-0.001469529
9.1574	-0.002310475
9.1603	-0.001322203
9.1632	-0.001396286
9.1661	-0.002015045
9.169	-0.000786359
9.1719	-0.002326837
9.1748	-0.002096266
9.1777	-0.002079447
9.1806	-0.002141956
9.1835	-0.001193565
9.1864	-0.002059147
9.1893	-0.002117284
9.1922	-0.002504811
9.195	-0.002950283
9.1979	-0.001746885
9.2008	-0.002185684
9.2037	-0.002662165
9.2066	-0.002915065
9.2095	-0.003135714
9.2124	-0.002996479
9.2153	-0.003200845
9.2182	-0.002986509
9.2211	-0.002988498
9.224	-0.002604617
9.2269	-0.002951598
9.2298	-0.0023147
9.2327	-0.002309315
9.2355	-0.00264448
9.2384	-0.001987843
9.2413	-0.002076004
9.2442	-0.002696294
9.2471	-0.001782366
9.25	-0.002807844
9.2529	-0.001208456
9.2558	-0.002414095
9.2587	-0.001587916
9.2616	-0.001635944
9.2645	-0.002405537
9.2674	-0.002067729
9.2703	-0.002395453
9.2732	-0.002872012
9.2761	-0.003061794
9.2789	-0.003212926
9.2818	-0.003928126
9.2847	-0.002952776
9.2876	-0.002765305
9.2905	-0.003809207
9.2934	-0.002866325
9.2963	-0.003143624
9.2992	-0.003185839
9.3021	-0.003419659
9.305	-0.002935073
9.3079	-0.002988766
9.3108	-0.003476089
9.3137	-0.002708262
9.3166	-0.003420033
9.3194	-0.003665758
9.3223	-0.002896099
9.3252	-0.003742103
9.3281	-0.003544123
9.331	-0.002648434
9.3339	-0.003598623
9.3368	-0.002697637
9.3397	-0.002920113
9.3426	-0.003922168
9.3455	-0.003404765
9.3484	-0.004139754
9.3513	-0.004478517
9.3542	-0.004413409
9.3571	-0.004915881
9.3599	-0.005068998
9.3628	-0.005091104
9.3657	-0.005773467
9.3686	-0.004977372
9.3715	-0.00545059
9.3744	-0.00453783
9.3773	-0.004521756
9.3802	-0.004524185
9.3831	-0.00499436
9.386	-0.004869243
9.3889	-0.004102426
9.3918	-0.004159538
9.3947	-0.003346464
9.3976	-0.004416671
9.4005	-0.004054283
9.4033	-0.004096709
9.4062	-0.003907979
9.4091	-0.004561274
9.412	-0.004884207
9.4149	-0.005805231
9.4178	-0.005878003
9.4207	-0.004587416
9.4236	-0.005894965
9.4265	-0.004946885
9.4294	-0.005299741
9.4323	-0.004078783
9.4352	-0.004504351
9.4381	-0.005494257
9.441	-0.004985578
9.4438	-0.006014429
9.4467	-0.004965521
9.4496	-0.004739394
9.4525	-0.005292691
9.4554	-0.005071437
9.4583	-0.004984519
9.4612	-0.005484345
9.4641	-0.004923974
9.467	-0.006010132
9.4699	-0.005738231
9.4728	-0.006022313
9.4757	-0.006184715
9.4786	-0.005982687
9.4815	-0.005802129
9.4844	-0.005974393
9.4872	-0.005699545
9.4901	-0.005593052
9.493	-0.005573909
9.4959	-0.005400816
9.4988	-0.005200638
9.5017	-0.00509578
9.5046	-0.005919006
9.5075	-0.004341814
9.5104	-0.004511104
9.5133	-0.004473459
9.5162	-0.003741522
9.5191	-0.003608792
9.522	-0.003734685
9.5249	-0.003525709
9.5277	-0.003474374
9.5306	-0.004088945
9.5335	-0.004768624
9.5364	-0.005321899
9.5393	-0.003675292
9.5422	-0.005764847
9.5451	-0.004783184
9.548	-0.005098852
9.5509	-0.004816624
9.5538	-0.004462619
9.5567	-0.004030714
9.5596	-0.00454614
9.5625	-0.004656594
9.5654	-0.005054429
9.5682	-0.004779869
9.5711	-0.005066109
9.574	-0.004303768
9.5769	-0.004467014
9.5798	-0.004668341
9.5827	-0.005731452
9.5856	-0.004962874
9.5885	-0.00411702
9.5914	-0.004887841
9.5943	-0.004884607
9.5972	-0.005116438
9.6001	-0.004631118
9.603	-0.005236289
9.6059	-0.004487999
9.6088	-0.004719592
9.6116	-0.004434074
9.6145	-0.004296873
9.6174	-0.004238463
9.6203	-0.005004113
9.6232	-0.004281642
9.6261	-0.004365293
9.629	-0.00388807
9.6319	-0.005140219
9.6348	-0.004089015
9.6377	-0.004355951
9.6406	-0.004600876
9.6435	-0.004162908
9.6464	-0.004362857
9.6493	-0.004600364
9.6521	-0.004564407
9.655	-0.003925907
9.6579	-0.00445186
9.6608	-0.004556256
9.6637	-0.003870312
9.6666	-0.00459524
9.6695	-0.004122082
9.6724	-0.004266379
9.6753	-0.0038872
9.6782	-0.004531301
9.6811	-0.004488872
9.684	-0.00463447
9.6869	-0.004251355
9.6898	-0.004682465
9.6926	-0.004863371
9.6955	-0.004050419
9.6984	-0.00510912
9.7013	-0.003456653
9.7042	-0.004428884
9.7071	-0.004198001
9.71	-0.005265422
9.7129	-0.004395236
9.7158	-0.005430281
9.7187	-0.004580283
9.7216	-0.004445823
9.7245	-0.004302885
9.7274	-0.004458864
9.7303	-0.003668256
9.7332	-0.0050841
9.736	-0.004068248
9.7389	-0.004605603
9.7418	-0.004875382
9.7447	-0.005559826
9.7476	-0.004947743
9.7505	-0.004482325
9.7534	-0.004730977
9.7563	-0.004443823
9.7592	-0.004612889
9.7621	-0.004603006
9.765	-0.004724918
9.7679	-0.006074838
9.7708	-0.00537726
9.7737	-0.007607264
9.7765	-0.006933125
9.7794	-0.007922877
9.7823	-0.006466287
9.7852	-0.007124171
9.7881	-0.006360332
9.791	-0.005626364
9.7939	-0.005379704
9.7968	-0.005463515
9.7997	-0.005853313
9.8026	-0.00511114
9.8055	-0.005612772
9.8084	-0.00464702
9.8113	-0.00440259
9.8142	-0.004653377
9.817	-0.002866314
9.8199	-0.003414399
9.8228	-0.004198501
9.8257	-0.003657863
9.8286	-0.003858662
9.8315	-0.005393803
9.8344	-0.004456881
9.8373	-0.005836183
9.8402	-0.00481589
9.8431	-0.004411635
9.846	-0.004304144
9.8489	-0.004416171
9.8518	-0.004323847
9.8547	-0.005473536
9.8576	-0.004604659
9.8604	-0.005096889
9.8633	-0.004349901
9.8662	-0.003704553
9.8691	-0.004980892
9.872	-0.004838161
9.8749	-0.004423089
9.8778	-0.005787409
9.8807	-0.004360866
9.8836	-0.004861281
9.8865	-0.004791859
9.8894	-0.004733635
9.8923	-0.004096688
9.8952	-0.004915584
9.8981	-0.006182406
9.9009	-0.004951768
9.9038	-0.005037601
9.9067	-0.004030492
9.9096	-0.00435945
9.9125	-0.004881666
9.9154	-0.005097127
9.9183	-0.004498997
9.9212	-0.005300788
9.9241	-0.00420452
9.927	-0.004429158
9.9299	-0.005442298
9.9328	-0.00533237
9.9357	-0.005170804
9.9386	-0.005258976
9.9415	-0.00550869
9.9443	-0.006410014
9.9472	-0.006874762
9.9501	-0.00628733
9.953	-0.006091454
9.9559	-0.006775994
9.9588	-0.00668998
9.9617	-0.006032954
9.9646	-0.007283341
9.9675	-0.006458555
9.9704	-0.006392329
9.9733	-0.006523104
9.9762	-0.006650601
9.9791	-0.006221353
9.982	-0.006948109
9.9848	-0.00700867
9.9877	-0.006731933
9.9906	-0.006951846
9.9935	-0.006741312
9.9964	-0.007182439
9.9993	-0.005962734
10.0022	-0.006197988
10.0051	-0.006243546
10.008	-0.005897397
10.0109	-0.006747813
10.0138	-0.006017387
10.0167	-0.006232219
10.0196	-0.006038416
10.0225	-0.005613456
10.0253	-0.006053466
10.0282	-0.00579903
10.0311	-0.004744421
10.034	-0.005560589
10.0369	-0.005246389
10.0398	-0.00569394
10.0427	-0.005094018
10.0456	-0.004867382
10.0485	-0.004940936
10.0514	-0.004971238
10.0543	-0.004934179
10.0572	-0.004884637
10.0601	-0.005469202
10.063	-0.004671585
10.0659	-0.005067778
10.0687	-0.005229211
10.0716	-0.004317304
10.0745	-0.005127289
10.0774	-0.004901693
10.0803	-0.004988817
10.0832	-0.004965502
10.0861	-0.004443181
10.089	-0.00299202
10.0919	-0.004107581
10.0948	-0.004677132
10.0977	-0.004277467
10.1006	-0.004698507
10.1035	-0.004465333
10.1064	-0.004419543
10.1092	-0.004189655
10.1121	-0.003651052
10.115	-0.003824841
10.1179	-0.004077912
10.1208	-0.004552719
10.1237	-0.004105686
10.1266	-0.004585952
10.1295	-0.004737242
10.1324	-0.004103601
10.1353	-0.00304336
10.1382	-0.000619536
10.1411	0.002796611
10.144	0.007151249
10.1469	0.01399046
10.1497	0.025711348
10.1526	0.039383184
10.1555	0.055783581
10.1584	0.07374689
10.1613	0.090816721
10.1642	0.10228806
10.1671	0.110011451
10.17	0.109562717
10.1729	0.102274001
10.1758	0.088449001
10.1787	0.072078407
10.1816	0.054137837
10.1845	0.038036127
10.1874	0.025142146
10.1903	0.015008339
10.1931	0.007375116
10.196	0.003295524
10.1989	0.000265407
10.2018	-0.001327713
10.2047	-0.002904696
10.2076	-0.003057332
10.2105	-0.002655432
10.2134	-0.004484101
10.2163	-0.004045295
10.2192	-0.004095279
10.2221	-0.00395455
10.225	-0.003941391
10.2279	-0.00359249
10.2308	-0.003684573
10.2336	-0.003633552
10.2365	-0.003518711
10.2394	-0.002583139
10.2423	-0.002880468
10.2452	-0.00304129
10.2481	-0.00338109
10.251	-0.003772162
10.2539	-0.003558032
10.2568	-0.002118408
10.2597	-0.003024949
10.2626	-0.003225134
10.2655	-0.003143175
10.2684	-0.003594182
10.2713	-0.003116908
10.2741	-0.003745409
10.277	-0.003731877
10.2799	-0.003941416
10.2828	-0.004025786
10.2857	-0.003725692
10.2886	-0.003641371
10.2915	-0.003706182
10.2944	-0.003370233
10.2973	-0.003079966
10.3002	-0.003896547
10.3031	-0.004452188
10.306	-0.003504076
10.3089	-0.003144976
10.3118	-0.004707621
10.3147	-0.004453073
10.3175	-0.003915529
10.3204	-0.004616069
10.3233	-0.004223977
10.3262	-0.005369261
10.3291	-0.004741563
10.332	-0.004263344
10.3349	-0.004739412
10.3378	-0.004258018
10.3407	-0.00466709
10.3436	-0.004669878
10.3465	-0.005307127
10.3494	-0.00565097
10.3523	-0.005207759
10.3552	-0.005937026
10.358	-0.005582218
10.3609	-0.005983351
10.3638	-0.005167227
10.3667	-0.005862158
10.3696	-0.006024991
10.3725	-0.005574406
10.3754	-0.005303185
10.3783	-0.005737029
10.3812	-0.005907816
10.3841	-0.006646325
10.387	-0.00660958
10.3899	-0.007164726
10.3928	-0.007071747
10.3957	-0.006971774
10.3985	-0.006231125
10.4014	-0.006055848
10.4043	-0.006130964
10.4072	-0.00669798
10.4101	-0.00610927
10.413	-0.006430825
10.4159	-0.005834997
10.4188	-0.006193253
10.4217	-0.00606495
10.4246	-0.006113058
10.4275	-0.006325765
10.4304	-0.006137128
10.4333	-0.006284288
10.4362	-0.005791644
10.4391	-0.006291368
10.4419	-0.005371012
10.4448	-0.005553484
10.4477	-0.005982995
10.4506	-0.006178946
10.4535	-0.00622047
10.4564	-0.005745369
10.4593	-0.00541162
10.4622	-0.006390137
10.4651	-0.00587224
10.468	-0.005958641
[truncated: 48 more rows]
