# Supplementary material for: Improvement of Peak Integration in Capillary Electrophoresis: Reference Data Set No. 1
Source: Electrophoresis. 2026 Mar 11;47(4):276–94. doi: 10.1002/elps.70077 (PMC13084974; doi:10.1002/elps.70077)
Supplement: Supplementary file 2 — Supporting File 2: elps70077‐sup‐0002‐RawElectropherograms.zip. [file ELPS-47--s002.zip › Raw Electropherograms/com4-type10-sam2-R.csv]

4.6669	-0.007596151
4.6698	-0.007370023
4.6727	-0.008073376
4.6756	-0.008042185
4.6785	-0.008624243
4.6814	-0.007952012
4.6842	-0.008485854
4.6871	-0.007818033
4.69	-0.008427524
4.6929	-0.00904023
4.6958	-0.007804349
4.6987	-0.008140716
4.7015	-0.007710429
4.7044	-0.007726933
4.7073	-0.006735183
4.7102	-0.006820146
4.7131	-0.007398127
4.716	-0.007901763
4.7188	-0.007731766
4.7217	-0.007289515
4.7246	-0.00865272
4.7275	-0.008205848
4.7304	-0.008141303
4.7332	-0.008394356
4.7361	-0.008007487
4.739	-0.007893405
4.7419	-0.007857701
4.7448	-0.006701948
4.7477	-0.007567762
4.7505	-0.007062766
4.7534	-0.00785567
4.7563	-0.008073871
4.7592	-0.00771874
4.7621	-0.007286991
4.765	-0.00744507
4.7678	-0.006933527
4.7707	-0.007776245
4.7736	-0.007372635
4.7765	-0.007393877
4.7794	-0.007482605
4.7823	-0.00785945
4.7851	-0.007291519
4.788	-0.0068804
4.7909	-0.006164395
4.7938	-0.00534523
4.7967	-0.005289888
4.7995	-0.002662033
4.8024	-0.003549627
4.8053	-0.005939568
4.8082	-0.006034869
4.8111	-0.006745414
4.814	-0.006167103
4.8168	-0.006923076
4.8197	-0.007695341
4.8226	-0.007024436
4.8255	-0.007329783
4.8284	-0.00614822
4.8313	-0.007497558
4.8341	-0.006776364
4.837	-0.006050831
4.8399	-0.007498172
4.8428	-0.00676804
4.8457	-0.006927088
4.8486	-0.007326142
4.8514	-0.0068278
4.8543	-0.008335326
4.8572	-0.007888011
4.8601	-0.007839913
4.863	-0.007876023
4.8659	-0.007722682
4.8687	-0.008473691
4.8716	-0.00800507
4.8745	-0.006972186
4.8774	-0.007409822
4.8803	-0.007869144
4.8831	-0.007738903
4.886	-0.008429447
4.8889	-0.007705012
4.8918	-0.007708432
4.8947	-0.007850847
4.8976	-0.008436919
4.9004	-0.00781254
4.9033	-0.007197878
4.9062	-0.007194655
4.9091	-0.00682203
4.912	-0.00717535
4.9149	-0.006194531
4.9177	-0.006118759
4.9206	-0.005719615
4.9235	-0.006460213
4.9264	-0.007698376
4.9293	-0.007704163
4.9322	-0.005906181
4.935	-0.007189488
4.9379	-0.00755429
4.9408	-0.007158862
4.9437	-0.007489736
4.9466	-0.006585334
4.9494	-0.005775189
4.9523	-0.00696159
4.9552	-0.00631688
4.9581	-0.007673836
4.961	-0.00742745
4.9639	-0.007605816
4.9667	-0.007012515
4.9696	-0.006891563
4.9725	-0.007689238
4.9754	-0.007322242
4.9783	-0.007960116
4.9812	-0.007648151
4.984	-0.008454524
4.9869	-0.008105051
4.9898	-0.007728355
4.9927	-0.008396784
4.9956	-0.008060737
4.9985	-0.007710401
5.0013	-0.007835513
5.0042	-0.007227779
5.0071	-0.008234663
5.01	-0.0071714
5.0129	-0.007688163
5.0158	-0.007619397
5.0186	-0.006997338
5.0215	-0.00852979
5.0244	-0.008373049
5.0273	-0.006982717
5.0302	-0.007251904
5.033	-0.006765068
5.0359	-0.008773924
5.0388	-0.008177706
5.0417	-0.008924173
5.0446	-0.00793254
5.0475	-0.008965032
5.0503	-0.007760504
5.0532	-0.008307394
5.0561	-0.007397522
5.059	-0.007281416
5.0619	-0.007990989
5.0648	-0.007247204
5.0676	-0.006675639
5.0705	-0.00629322
5.0734	-0.006845959
5.0763	-0.006742984
5.0792	-0.00751157
5.0821	-0.005835008
5.0849	-0.006882996
5.0878	-0.006184146
5.0907	-0.006022313
5.0936	-0.00681338
5.0965	-0.006810548
5.0993	-0.007134227
5.1022	-0.008261374
5.1051	-0.007284204
5.108	-0.007141694
5.1109	-0.006559321
5.1138	-0.007276045
5.1166	-0.008454897
5.1195	-0.006735299
5.1224	-0.006900008
5.1253	-0.007408447
5.1282	-0.008128019
5.1311	-0.007885618
5.1339	-0.008590786
5.1368	-0.009865415
5.1397	-0.010283789
5.1426	-0.011043695
5.1455	-0.011514648
5.1484	-0.011410785
5.1512	-0.011515953
5.1541	-0.010817013
5.157	-0.009865117
5.1599	-0.009260361
5.1628	-0.00851057
5.1657	-0.008063984
5.1685	-0.006866042
5.1714	-0.005501119
5.1743	-0.005342329
5.1772	-0.005113355
5.1801	-0.00379792
5.1829	-0.003062378
5.1858	-0.003996215
5.1887	-0.003426007
5.1916	-0.003698698
5.1945	-0.003970266
5.1974	-0.004708377
5.2002	-0.004922203
5.2031	-0.00570939
5.206	-0.006900554
5.2089	-0.007144729
5.2118	-0.007650052
5.2147	-0.007286597
5.2175	-0.007456889
5.2204	-0.006897407
5.2233	-0.00665811
5.2262	-0.005174322
5.2291	-0.003835258
5.232	-0.003693429
5.2348	-0.002625238
5.2377	-0.002783373
5.2406	-0.002592277
5.2435	-0.002851641
5.2464	-0.002222142
5.2492	-0.002688047
5.2521	-0.003047999
5.255	-0.003633923
5.2579	-0.003037947
5.2608	-0.004404735
5.2637	-0.004597605
5.2665	-0.004854903
5.2694	-0.003942186
5.2723	-0.00453707
5.2752	-0.003877469
5.2781	-0.003905477
5.281	-0.003319676
5.2838	-0.002861167
5.2867	-0.002691446
5.2896	-0.00273064
5.2925	-0.002334812
5.2954	-0.003060868
5.2983	-0.002858823
5.3011	-0.004746879
5.304	-0.004225162
5.3069	-0.004793496
5.3098	-0.00461245
5.3127	-0.003639699
5.3156	-0.004112362
5.3184	-0.003561287
5.3213	-0.00473947
5.3242	-0.004453526
5.3271	-0.003880483
5.33	-0.004449045
5.3328	-0.004104595
5.3357	-0.003942424
5.3386	-0.002699312
5.3415	-0.003473594
5.3444	-0.002794897
5.3473	-0.002868176
5.3501	-0.002090937
5.353	-0.002005092
5.3559	-0.002319955
5.3588	-0.002141647
5.3617	-0.002623455
5.3646	-0.003270821
5.3674	-0.003726567
5.3703	-0.003073522
5.3732	-0.003456939
5.3761	-0.002882703
5.379	-0.003712743
5.3819	-0.003976809
5.3847	-0.00389706
5.3876	-0.003561193
5.3905	-0.004583031
5.3934	-0.003772438
5.3963	-0.00430313
5.3991	-0.003705703
5.402	-0.004524526
5.4049	-0.003532396
5.4078	-0.004465117
5.4107	-0.004205184
5.4136	-0.003408599
5.4164	-0.003721741
5.4193	-0.003634285
5.4222	-0.003785134
5.4251	-0.005013448
5.428	-0.004016235
5.4309	-0.004447442
5.4337	-0.004909452
5.4366	-0.005788173
5.4395	-0.004460493
5.4424	-0.005600482
5.4453	-0.005903743
5.4482	-0.00580173
5.451	-0.005548838
5.4539	-0.005962774
5.4568	-0.006018034
5.4597	-0.006181695
5.4626	-0.006526329
5.4655	-0.005147254
5.4683	-0.00536406
5.4712	-0.005709975
5.4741	-0.005953515
5.477	-0.00481335
5.4799	-0.00639102
5.4827	-0.004759439
5.4856	-0.005089372
5.4885	-0.005942549
5.4914	-0.004484217
5.4943	-0.005138278
5.4972	-0.004498111
5.5	-0.004765335
5.5029	-0.004225809
5.5058	-0.004600661
5.5087	-0.005092612
5.5116	-0.003977826
5.5145	-0.005141484
5.5173	-0.004504123
5.5202	-0.004813897
5.5231	-0.00412505
5.526	-0.005026207
5.5289	-0.004657463
5.5318	-0.003933819
5.5346	-0.004842903
5.5375	-0.004766075
5.5404	-0.004214211
5.5433	-0.004281866
5.5462	-0.003318967
5.549	-0.003596015
5.5519	-0.003737899
5.5548	-0.004047581
5.5577	-0.003557087
5.5606	-0.003713445
5.5635	-0.003448666
5.5663	-0.003581509
5.5692	-0.003540834
5.5721	-0.003338951
5.575	-0.002739794
5.5779	-0.003056926
5.5808	-0.003095483
5.5836	-0.002861536
5.5865	-0.003228103
5.5894	-0.00351879
5.5923	-0.003521326
5.5952	-0.003405328
5.5981	-0.004069828
5.6009	-0.004385055
5.6038	-0.004496005
5.6067	-0.004787515
5.6096	-0.004108702
5.6125	-0.004697273
5.6154	-0.005036513
5.6182	-0.00378325
5.6211	-0.004386241
5.624	-0.00502638
5.6269	-0.005045065
5.6298	-0.004318562
5.6326	-0.004376208
5.6355	-0.004218847
5.6384	-0.004222654
5.6413	-0.004151633
5.6442	-0.003903151
5.6471	-0.004563702
5.6499	-0.003856735
5.6528	-0.003049452
5.6557	-0.002977072
5.6586	-0.003948159
5.6615	-0.004509673
5.6644	-0.003922659
5.6672	-0.004223455
5.6701	-0.003601663
5.673	-0.003970867
5.6759	-0.003245799
5.6788	-0.003001356
5.6817	-0.003051916
5.6845	-0.003400846
5.6874	-0.003933423
5.6903	-0.002767042
5.6932	-0.003679933
5.6961	-0.004339943
5.6989	-0.003914549
5.7018	-0.004007962
5.7047	-0.003834085
5.7076	-0.003456
5.7105	-0.004338817
5.7134	-0.004721589
5.7162	-0.004416222
5.7191	-0.004521884
5.722	-0.004659008
5.7249	-0.004247734
5.7278	-0.004120721
5.7307	-0.003994651
5.7335	-0.004190574
5.7364	-0.004655239
5.7393	-0.004051448
5.7422	-0.003356711
5.7451	-0.002978742
5.748	-0.00319303
5.7508	-0.00310275
5.7537	-0.003549265
5.7566	-0.003806131
5.7595	-0.003945942
5.7624	-0.002858974
5.7653	-0.003027075
5.7681	-0.002314818
5.771	-0.002003926
5.7739	-0.001868319
5.7768	-0.00262926
5.7797	-0.002365031
5.7825	-0.003038599
5.7854	-0.002915191
5.7883	-0.002515833
5.7912	-0.003060009
5.7941	-0.003740639
5.797	-0.003493065
5.7998	-0.00341661
5.8027	-0.003709788
5.8056	-0.003782514
5.8085	-0.004610388
5.8114	-0.00397167
5.8143	-0.004501944
5.8171	-0.003949638
5.82	-0.004492258
5.8229	-0.004573528
5.8258	-0.004119229
5.8287	-0.004260807
5.8316	-0.003849571
5.8344	-0.00453051
5.8373	-0.004117897
5.8402	-0.003930717
5.8431	-0.005383401
5.846	-0.00382723
5.8488	-0.003963632
5.8517	-0.00479066
5.8546	-0.004880548
5.8575	-0.00523309
5.8604	-0.004575495
5.8633	-0.00496449
5.8661	-0.004521271
5.869	-0.004758161
5.8719	-0.004741355
5.8748	-0.005533673
5.8777	-0.005019189
5.8806	-0.004484526
5.8834	-0.00509045
5.8863	-0.005396766
5.8892	-0.005743739
5.8921	-0.005111046
5.895	-0.005651096
5.8979	-0.00530258
5.9007	-0.005521258
5.9036	-0.006279066
5.9065	-0.00608064
5.9094	-0.006160309
5.9123	-0.006116272
5.9152	-0.006689142
5.918	-0.006897059
5.9209	-0.00610172
5.9238	-0.006094632
5.9267	-0.006116591
5.9296	-0.005914009
5.9324	-0.00585382
5.9353	-0.00578526
5.9382	-0.006080844
5.9411	-0.006347198
5.944	-0.005749769
5.9469	-0.005472643
5.9497	-0.006011763
5.9526	-0.005964279
5.9555	-0.006529402
5.9584	-0.005807272
5.9613	-0.005569833
5.9642	-0.005581135
5.967	-0.00591418
5.9699	-0.005748424
5.9728	-0.005544364
5.9757	-0.004483143
5.9786	-0.004534724
5.9815	-0.004290946
5.9843	-0.004916779
5.9872	-0.004408124
5.9901	-0.005002092
5.993	-0.0047459
5.9959	-0.004005444
5.9987	-0.004127152
6.0016	-0.003307444
6.0045	-0.003045997
6.0074	-0.003611717
6.0103	-0.002694501
6.0132	-0.00341228
6.016	-0.003454034
6.0189	-0.003395371
6.0218	-0.003475707
6.0247	-0.003511962
6.0276	-0.00387049
6.0305	-0.002989093
6.0333	-0.003400692
6.0362	-0.003648958
6.0391	-0.003175755
6.042	-0.003895044
6.0449	-0.004559564
6.0478	-0.004241237
6.0506	-0.003871893
6.0535	-0.00482581
6.0564	-0.003657238
6.0593	-0.003669844
6.0622	-0.003958252
6.0651	-0.003051432
6.0679	-0.003169869
6.0708	-0.002478219
6.0737	-0.003295265
6.0766	-0.003393322
6.0795	-0.00301696
6.0823	-0.001021927
6.0852	-0.001949042
6.0881	-0.000244301
6.091	0.000048948
6.0939	0.001961586
6.0968	0.003500605
6.0996	0.006576225
6.1025	0.010045657
6.1054	0.01432854
6.1083	0.020614116
6.1112	0.028045066
6.1141	0.034716796
6.1169	0.043327626
6.1198	0.051667482
6.1227	0.059865743
6.1256	0.067460328
6.1285	0.072989419
6.1314	0.078543924
6.1342	0.081188619
6.1371	0.082072139
6.14	0.080620304
6.1429	0.077400066
6.1458	0.072106518
6.1486	0.064428173
6.1515	0.056936622
6.1544	0.046965405
6.1573	0.038541798
6.1602	0.030792272
6.1631	0.02373125
6.1659	0.016642811
6.1688	0.011467348
6.1717	0.007752869
6.1746	0.003922501
6.1775	0.001795194
6.1804	0.000610459
6.1832	-0.000327011
6.1861	-0.002082507
6.189	-0.002121664
6.1919	-0.002695078
6.1948	-0.002873867
6.1977	-0.003251466
6.2005	-0.003481428
6.2034	-0.003359522
6.2063	-0.002785388
6.2092	-0.004379627
6.2121	-0.003311142
6.2149	-0.003365076
6.2178	-0.004110637
6.2207	-0.004334714
6.2236	-0.004798883
6.2265	-0.004275251
6.2294	-0.004385946
6.2322	-0.004311096
6.2351	-0.004524175
6.238	-0.004175725
6.2409	-0.004407749
6.2438	-0.003868017
6.2467	-0.004408205
6.2495	-0.003909149
6.2524	-0.004042485
6.2553	-0.005074273
6.2582	-0.004710155
6.2611	-0.004285395
6.264	-0.003857268
6.2668	-0.003890286
6.2697	-0.00303596
6.2726	-0.002803323
6.2755	-0.002354614
6.2784	-0.001396166
6.2813	-0.001787312
6.2841	-0.001859566
6.287	-0.000951452
6.2899	-0.001120205
6.2928	-0.001670448
6.2957	-0.001412202
6.2985	-0.001670448
6.3014	-0.002313273
6.3043	-0.001153505
6.3072	-0.001540812
6.3101	-0.003035691
6.313	-0.003064119
6.3158	-0.003172864
6.3187	-0.002623884
6.3216	-0.001860492
6.3245	-0.003030679
6.3274	-0.003343917
6.3303	-0.003386498
6.3331	-0.003061309
6.336	-0.003098121
6.3389	-0.00359489
6.3418	-0.003555422
6.3447	-0.004192395
6.3476	-0.004086306
6.3504	-0.004788961
6.3533	-0.004787547
6.3562	-0.00434767
6.3591	-0.00425407
6.362	-0.004824832
6.3648	-0.004385775
6.3677	-0.004098759
6.3706	-0.004604775
6.3735	-0.00416613
6.3764	-0.004721332
6.3793	-0.004472252
6.3821	-0.004207201
6.385	-0.004822254
6.3879	-0.004011694
6.3908	-0.004041544
6.3937	-0.003864195
6.3966	-0.003765277
6.3994	-0.003346119
6.4023	-0.0035922
6.4052	-0.003696861
6.4081	-0.004000414
6.411	-0.003646209
6.4139	-0.003216237
6.4167	-0.002305067
6.4196	-0.00301333
6.4225	-0.002055587
6.4254	-0.002714219
6.4283	-0.002797465
6.4312	-0.003578227
6.434	-0.002080357
6.4369	-0.002866366
6.4398	-0.001989139
6.4427	-0.002936529
6.4456	-0.003141982
6.4484	-0.002415298
6.4513	-0.004094783
6.4542	-0.003945107
6.4571	-0.004559015
6.46	-0.004311062
6.4629	-0.004841868
6.4657	-0.004113415
6.4686	-0.004980972
6.4715	-0.005698884
6.4744	-0.00485065
6.4773	-0.005015486
6.4802	-0.005883878
6.483	-0.004836663
6.4859	-0.005662876
6.4888	-0.005091337
6.4917	-0.005626634
6.4946	-0.006036362
6.4975	-0.005374005
6.5003	-0.005262183
6.5032	-0.00545598
6.5061	-0.005130607
6.509	-0.005175284
6.5119	-0.005718664
6.5147	-0.00496536
6.5176	-0.0048017
6.5205	-0.00480264
6.5234	-0.003984381
6.5263	-0.004701991
6.5292	-0.00407353
6.532	-0.004762235
6.5349	-0.004973622
6.5378	-0.005420282
6.5407	-0.004718559
6.5436	-0.004807737
6.5465	-0.005453855
6.5493	-0.004603797
6.5522	-0.005638628
6.5551	-0.005602235
6.558	-0.004366084
6.5609	-0.005690456
6.5638	-0.005764118
6.5666	-0.005134617
6.5695	-0.005182877
6.5724	-0.00520677
6.5753	-0.005607715
6.5782	-0.006086649
6.5811	-0.005297632
6.5839	-0.004920756
6.5868	-0.005442571
6.5897	-0.005260611
6.5926	-0.004577192
6.5955	-0.003642173
6.5983	-0.003979866
6.6012	-0.004433152
6.6041	-0.004488872
6.607	-0.003294066
6.6099	-0.00389854
6.6128	-0.003499219
6.6156	-0.002533355
6.6185	-0.0035031
6.6214	-0.003776497
6.6243	-0.003253487
6.6272	-0.004175941
6.6301	-0.002580327
6.6329	-0.003470103
6.6358	-0.002759413
6.6387	-0.003023939
6.6416	-0.00382403
6.6445	-0.003500011
6.6474	-0.00462617
6.6502	-0.003278388
6.6531	-0.003488328
6.656	-0.003512613
6.6589	-0.003917402
6.6618	-0.004830222
6.6646	-0.004208957
6.6675	-0.004164014
6.6704	-0.00402107
6.6733	-0.004016166
6.6762	-0.003562154
6.6791	-0.003383502
6.6819	-0.003897007
6.6848	-0.003633918
6.6877	-0.003378375
6.6906	-0.002138204
6.6935	-0.002533355
6.6964	-0.003598297
6.6992	-0.003352969
6.7021	-0.004052137
6.705	-0.003507344
6.7079	-0.004937452
6.7108	-0.004337942
6.7137	-0.004042021
6.7165	-0.005520767
6.7194	-0.005346579
6.7223	-0.005583455
6.7252	-0.006360167
6.7281	-0.006412488
6.731	-0.006569323
6.7338	-0.006519529
6.7367	-0.005609622
6.7396	-0.006190633
6.7425	-0.00618143
6.7454	-0.005373156
6.7482	-0.005950252
6.7511	-0.006036001
6.754	-0.005066415
6.7569	-0.0046101
6.7598	-0.004699029
6.7627	-0.004053385
6.7655	-0.004544297
6.7684	-0.003448961
6.7713	-0.004171581
6.7742	-0.002602898
6.7771	-0.003919158
6.78	-0.004216484
6.7828	-0.00317761
6.7857	-0.004258731
6.7886	-0.003239292
6.7915	-0.003189787
6.7944	-0.003876007
6.7973	-0.003237222
6.8001	-0.003114902
6.803	-0.003774674
6.8059	-0.00337427
6.8088	-0.003944743
6.8117	-0.003670912
6.8145	-0.003188529
6.8174	-0.00345867
6.8203	-0.002762786
6.8232	-0.00326644
6.8261	-0.003042438
6.829	-0.003097089
6.8318	-0.003386696
6.8347	-0.00338413
6.8376	-0.004004479
6.8405	-0.003672105
6.8434	-0.003451866
6.8463	-0.002891673
6.8491	-0.004049284
6.852	-0.003324668
6.8549	-0.003044022
6.8578	-0.004300454
6.8607	-0.003821358
6.8636	-0.004443071
6.8664	-0.003784203
6.8693	-0.003400614
6.8722	-0.003938988
6.8751	-0.004488625
6.878	-0.004096699
6.8809	-0.003722138
6.8837	-0.004297616
6.8866	-0.004526175
6.8895	-0.004145472
6.8924	-0.003767168
6.8953	-0.00384565
6.8981	-0.004121506
6.901	-0.003306227
6.9039	-0.0046854
6.9068	-0.004341565
6.9097	-0.004197482
6.9126	-0.002883176
6.9154	-0.003649754
6.9183	-0.004275054
6.9212	-0.00400802
6.9241	-0.003993978
6.927	-0.004421669
6.9299	-0.003953138
6.9327	-0.004519234
6.9356	-0.003825987
6.9385	-0.003151573
6.9414	-0.003751515
6.9443	-0.003424903
6.9472	-0.003820517
6.95	-0.00491987
6.9529	-0.003718752
6.9558	-0.004166624
6.9587	-0.004139648
6.9616	-0.003567221
6.9644	-0.004659594
6.9673	-0.00498184
6.9702	-0.003980818
6.9731	-0.004661524
6.976	-0.005288352
6.9789	-0.003531852
6.9817	-0.004343946
6.9846	-0.004541557
6.9875	-0.004539032
6.9904	-0.004506025
6.9933	-0.004006302
6.9962	-0.003617333
6.999	-0.003768515
7.0019	-0.004767487
7.0048	-0.003411147
7.0077	-0.004076111
7.0106	-0.004488997
7.0135	-0.003325358
7.0163	-0.003273713
7.0192	-0.003953857
7.0221	-0.00338765
7.025	-0.003100387
7.0279	-0.003515783
7.0308	-0.00342737
7.0336	-0.002706813
7.0365	-0.003294036
7.0394	-0.003472787
7.0423	-0.002700596
7.0452	-0.002910025
7.048	-0.002946412
7.0509	-0.002980415
7.0538	-0.001435031
7.0567	-0.00261075
7.0596	-0.001960479
7.0625	-0.002697033
7.0653	-0.002692776
7.0682	-0.002148768
7.0711	-0.002645457
7.074	-0.002154583
7.0769	-0.001719397
7.0798	-0.002356833
7.0826	-0.002697947
7.0855	-0.001816415
7.0884	-0.002495812
7.0913	-0.002591059
7.0942	-0.001762243
7.0971	-0.001515693
7.0999	-0.002102178
7.1028	-0.002203427
7.1057	-0.002404982
7.1086	-0.002008245
7.1115	-0.002299283
7.1143	-0.002396316
7.1172	-0.002791326
7.1201	-0.002746535
7.123	-0.0025091
7.1259	-0.003398908
7.1288	-0.003254635
7.1316	-0.003018867
7.1345	-0.00257009
7.1374	-0.002627439
7.1403	-0.00149191
7.1432	-0.001998828
7.1461	-0.001150582
7.1489	-0.001256422
7.1518	-0.001402891
7.1547	-0.001959113
7.1576	-0.001313595
7.1605	-0.001414312
7.1634	-0.000906564
7.1662	-0.001857357
7.1691	-0.001055883
7.172	-0.001755538
7.1749	-0.002013889
7.1778	-0.001554187
7.1807	-0.001803718
7.1835	-0.001965935
7.1864	-0.001055883
7.1893	-0.001667353
7.1922	-0.001758992
7.1951	-0.002268125
7.1979	-0.002125178
7.2008	-0.001724802
7.2037	-0.002439863
7.2066	-0.001577127
7.2095	-0.002339023
7.2124	-0.001936316
7.2152	-0.002149724
7.2181	-0.002608076
7.221	-0.002413752
7.2239	-0.002617631
7.2268	-0.002503734
7.2297	-0.003012577
7.2325	-0.002197412
7.2354	-0.002457118
7.2383	-0.002035123
7.2412	-0.002339297
7.2441	-0.001678681
7.247	-0.00254689
7.2498	-0.002493758
7.2527	-0.00264164
7.2556	-0.001985059
7.2585	-0.003095773
7.2614	-0.003282283
7.2642	-0.00395415
7.2671	-0.003887798
7.27	-0.005242852
7.2729	-0.004388124
7.2758	-0.003787696
7.2787	-0.003690123
7.2815	-0.003723985
7.2844	-0.004033412
7.2873	-0.003266332
7.2902	-0.002960369
7.2931	-0.003559605
7.296	-0.003405463
7.2988	-0.003657766
7.3017	-0.004098091
7.3046	-0.00245181
7.3075	-0.002795147
7.3104	-0.003231188
7.3133	-0.003418684
7.3161	-0.003694469
7.319	-0.003943678
7.3219	-0.003845084
7.3248	-0.00285462
7.3277	-0.002766216
7.3306	-0.004142745
7.3334	-0.002225761
7.3363	-0.003196792
7.3392	-0.002945046
7.3421	-0.003477705
7.345	-0.003664129
7.3478	-0.004038168
7.3507	-0.003209447
7.3536	-0.003752975
7.3565	-0.003058595
7.3594	-0.003648124
7.3623	-0.003314125
7.3651	-0.003790443
7.368	-0.00404179
7.3709	-0.004260196
7.3738	-0.005002273
7.3767	-0.005109692
7.3796	-0.005532489
7.3824	-0.005936667
7.3853	-0.005474474
7.3882	-0.00623504
7.3911	-0.006472035
7.394	-0.006211536
7.3969	-0.006918877
7.3997	-0.00663933
7.4026	-0.005842295
7.4055	-0.006264656
7.4084	-0.006627667
7.4113	-0.006005485
7.4141	-0.006193423
7.417	-0.006312253
7.4199	-0.00663787
7.4228	-0.006231706
7.4257	-0.007015293
7.4286	-0.006427761
7.4314	-0.007256711
7.4343	-0.007219957
7.4372	-0.007791097
7.4401	-0.00618528
7.443	-0.006295948
7.4459	-0.006579987
7.4487	-0.006546448
7.4516	-0.006791478
7.4545	-0.006978283
7.4574	-0.007502259
7.4603	-0.006718711
7.4632	-0.006665947
7.466	-0.007527612
7.4689	-0.006629856
7.4718	-0.00647754
7.4747	-0.006734118
7.4776	-0.007130967
7.4805	-0.005978027
7.4833	-0.006390254
7.4862	-0.006388871
7.4891	-0.00686886
7.492	-0.005612931
7.4949	-0.006108059
7.4977	-0.005856998
7.5006	-0.00529068
7.5035	-0.005332816
7.5064	-0.005019189
7.5093	-0.004652369
7.5122	-0.005088808
7.515	-0.004161329
7.5179	-0.004474419
7.5208	-0.004244789
7.5237	-0.00474034
7.5266	-0.004424249
7.5295	-0.004579433
7.5323	-0.004372754
7.5352	-0.003241019
7.5381	-0.003017719
7.541	-0.002437925
7.5439	-0.002119188
7.5468	-0.002800281
7.5496	-0.002483529
7.5525	-0.002126859
7.5554	-0.002630278
7.5583	-0.00203482
7.5612	-0.00240607
7.564	-0.002363955
7.5669	-0.001751376
7.5698	-0.002261595
7.5727	-0.002170669
7.5756	-0.001657087
7.5785	-0.002632796
7.5813	-0.001752678
7.5842	-0.001845316
7.5871	-0.001698707
7.59	-0.001477508
7.5929	-0.001346219
7.5958	-0.000841384
7.5986	-0.001489383
7.6015	-0.001447883
7.6044	-0.001446794
7.6073	-0.00196429
7.6102	-0.001550298
7.6131	-0.001816063
7.6159	-0.001479552
7.6188	-0.001102504
7.6217	-0.001097512
7.6246	-0.001189598
7.6275	-0.001785433
7.6304	-0.001544887
7.6332	-0.001783177
7.6361	-0.001181631
7.639	-0.00118585
7.6419	-0.001185228
7.6448	-0.000727005
7.6476	-0.000770146
7.6505	0.000453098
7.6534	-0.000589982
7.6563	0.000180599
7.6592	0.001037633
7.6621	0.000812863
7.6649	0.001033019
7.6678	0.001930301
7.6707	0.001081905
7.6736	0.001709469
7.6765	0.002476158
7.6794	0.002428242
7.6822	0.003064136
7.6851	0.003334158
7.688	0.003387826
7.6909	0.003162133
7.6938	0.002426986
7.6967	0.002167188
7.6995	0.001801494
7.7024	0.002516875
7.7053	0.001931698
7.7082	0.00165565
7.7111	0.000493134
7.7139	0.000628372
7.7168	-0.000583036
7.7197	-0.002334439
7.7226	-0.0018822
7.7255	-0.001834829
7.7284	-0.002372588
7.7312	-0.002569131
7.7341	-0.002615153
7.737	-0.003037512
7.7399	-0.003035294
7.7428	-0.003805254
7.7457	-0.003674141
7.7485	-0.003479616
7.7514	-0.003755448
7.7543	-0.003526458
7.7572	-0.003733665
7.7601	-0.003465553
7.763	-0.003384306
7.7658	-0.003107424
7.7687	-0.002751135
7.7716	-0.002308277
7.7745	-0.001450369
7.7774	-0.001138626
7.7803	-0.001140899
7.7831	-0.000364953
7.786	-0.000319452
7.7889	0.000728529
7.7918	0.001224068
7.7947	0.002313098
7.7975	0.003056658
7.8004	0.004286063
7.8033	0.005586007
7.8062	0.006059914
7.8091	0.006682299
7.812	0.007230684
7.8148	0.007625923
7.8177	0.008450299
7.8206	0.008353421
7.8235	0.009186579
7.8264	0.009149277
7.8293	0.011211261
7.8321	0.011804018
7.835	0.012158036
7.8379	0.01396729
7.8408	0.013503492
7.8437	0.012561116
7.8466	0.01301246
7.8494	0.013107408
7.8523	0.010862734
7.8552	0.010744091
7.8581	0.008076552
7.861	0.007309001
7.8638	0.005312242
7.8667	0.004764501
7.8696	0.004453845
7.8725	0.005389001
7.8754	0.003742893
7.8783	0.004078374
7.8811	0.00394771
7.884	0.003338797
7.8869	0.004416676
7.8898	0.004604134
7.8927	0.00360044
7.8956	0.003737159
7.8984	0.003213532
7.9013	0.003166436
7.9042	0.003562244
7.9071	0.00357446
7.91	0.004495842
7.9129	0.004767276
7.9157	0.003838869
7.9186	0.005588799
7.9215	0.006138719
7.9244	0.006945591
7.9273	0.0088362
7.9302	0.00931126
7.933	0.011220566
7.9359	0.012753616
7.9388	0.015779115
7.9417	0.01787645
7.9446	0.022499204
7.9474	0.029765472
7.9503	0.041273858
7.9532	0.049987882
7.9561	0.053024486
7.959	0.05589553
7.9619	0.055727486
7.9647	0.054755993
7.9676	0.050410312
7.9705	0.043451797
7.9734	0.037539359
7.9763	0.031989079
7.9792	0.027340915
7.982	0.024972245
7.9849	0.021543231
7.9878	0.018170828
7.9907	0.015681745
7.9936	0.013329641
7.9965	0.011753498
7.9993	0.009624796
8.0022	0.008704872
8.0051	0.007434912
8.008	0.005600436
8.0109	0.005320999
8.0137	0.004946399
8.0166	0.0039856
8.0195	0.00531709
8.0224	0.004474008
8.0253	0.005080151
8.0282	0.006045712
8.031	0.006221937
8.0339	0.006675787
8.0368	0.006605162
8.0397	0.006046211
8.0426	0.00710507
8.0455	0.008724657
8.0483	0.009864594
8.0512	0.010630116
8.0541	0.011524155
8.057	0.011200503
8.0599	0.011610948
8.0628	0.011968104
8.0656	0.011885778
8.0685	0.011384304
8.0714	0.009327047
8.0743	0.008399494
8.0772	0.008933501
8.0801	0.007909872
8.0829	0.008666012
8.0858	0.00968971
8.0887	0.010677891
8.0916	0.01113004
8.0945	0.012964977
8.0973	0.01353769
8.1002	0.013347127
8.1031	0.013451824
8.106	0.013218798
8.1089	0.014244032
8.1118	0.01463558
8.1146	0.014178926
8.1175	0.015960412
8.1204	0.018312017
8.1233	0.020927917
8.1262	0.023565255
8.1291	0.028446445
8.1319	0.0344797
8.1348	0.038189523
8.1377	0.041774996
8.1406	0.045769453
8.1435	0.047501251
8.1464	0.051670939
8.1492	0.061432686
8.1521	0.081588395
8.155	0.121237084
8.1579	0.175067544
8.1608	0.235620856
8.1636	0.330755889
8.1665	0.455701947
8.1694	0.556742311
8.1723	0.484787047
8.1752	0.306433082
8.1781	0.197818786
8.1809	0.126066566
8.1838	0.081281364
8.1867	0.053896476
8.1896	0.038463157
8.1925	0.026639355
8.1954	0.021088509
8.1982	0.015855281
8.2011	0.014438308
8.204	0.012825012
8.2069	0.009973126
8.2098	0.009481736
8.2127	0.008438353
8.2155	0.007086113
8.2184	0.006613479
8.2213	0.005301891
8.2242	0.003736119
8.2271	0.003959834
8.2299	0.004237576
8.2328	0.002189231
8.2357	0.002877191
8.2386	0.001664274
8.2415	0.002882496
8.2444	0.002729233
8.2472	0.002937862
8.2501	0.002723193
8.253	0.003043945
8.2559	0.002774031
8.2588	0.00240134
8.2617	0.002463937
8.2645	0.003496971
8.2674	0.002267016
8.2703	0.002427287
8.2732	0.00368186
8.2761	0.0028645
8.279	0.003173777
8.2818	0.003086068
8.2847	0.003276061
8.2876	0.004164349
8.2905	0.005881934
8.2934	0.005984305
8.2963	0.00691963
8.2991	0.008259939
8.302	0.00810964
8.3049	0.008281992
8.3078	0.007887391
8.3107	0.008293591
8.3135	0.007432489
8.3164	0.007880559
8.3193	0.008963915
8.3222	0.008892589
8.3251	0.009535736
8.328	0.010378097
8.3308	0.012453938
8.3337	0.013840601
8.3366	0.015838273
8.3395	0.018188689
8.3424	0.027677095
8.3453	0.048155919
8.3481	0.080414578
8.351	0.100399762
8.3539	0.107752502
8.3568	0.108004376
8.3597	0.094271563
8.3626	0.058930527
8.3654	0.037126381
8.3683	0.017336542
8.3712	0.01000951
8.3741	0.004075871
8.377	0.002388924
8.3798	0.000216363
8.3827	0.00048788
8.3856	-0.000054209
8.3885	0.000432996
8.3914	0.000325192
8.3943	0.000541177
8.3971	0.000162627
8.4	0.000323256
8.4029	0.000107273
8.4058	-0.000855016
8.4087	-0.000904725
8.4116	-0.000478093
8.4144	-0.001642147
8.4173	-0.001011039
8.4202	-0.000636174
8.4231	-0.000159092
8.426	-0.000425727
8.4289	-0.000267143
8.4317	-0.000376222
8.4346	-0.000744292
8.4375	0.000318982
8.4404	0.000105693
8.4433	0.000264443
8.4462	0.001263863
8.449	0.000895181
8.4519	0.000786433
8.4548	0.001099944
8.4577	0.0001567
8.4606	0.000574084
8.4634	-0.000104122
8.4663	0.00094071
8.4692	-0.00020802
8.4721	0.001089303
8.475	0.002067334
8.4779	0.003651308
8.4807	0.005819082
8.4836	0.009016097
8.4865	0.013431777
8.4894	0.01749783
8.4923	0.019420119
8.4952	0.020350955
8.498	0.020141892
8.5009	0.01952566
8.5038	0.017229952
8.5067	0.013635193
8.5096	0.007661174
8.5125	0.003753027
8.5153	0.001031456
8.5182	-0.001022832
8.5211	-0.001176188
8.524	-0.000560281
8.5269	-0.001726415
8.5297	-0.001671437
8.5326	-0.002120731
8.5355	-0.001511818
8.5384	-0.001819884
8.5413	-0.002537663
8.5442	-0.001673389
8.547	-0.00193133
8.5499	-0.001565937
8.5528	-0.001367858
8.5557	-0.000913236
8.5586	-0.001816923
8.5615	-0.002024687
8.5643	-0.001817557
8.5672	-0.001263293
8.5701	-0.001667547
8.573	-0.002387216
8.5759	-0.002017398
8.5788	-0.002275519
8.5816	-0.002676941
8.5845	-0.002223528
8.5874	-0.003059502
8.5903	-0.003089275
8.5932	-0.002959343
8.5961	-0.003458535
8.5989	-0.004462055
8.6018	-0.003451365
8.6047	-0.003696996
8.6076	-0.003799976
8.6105	-0.004095263
8.6133	-0.004269395
8.6162	-0.003429189
8.6191	-0.003169496
8.622	-0.003913493
8.6249	-0.002015057
8.6278	-0.002842284
8.6306	-0.002101429
8.6335	-0.002954225
8.6364	-0.003201817
8.6393	-0.003043491
8.6422	-0.002794505
8.6451	-0.002538431
8.6479	-0.002791297
8.6508	-0.002338266
8.6537	-0.003340551
8.6566	-0.003022656
8.6595	-0.002983145
8.6624	-0.001988759
8.6652	-0.002935946
8.6681	-0.002535235
8.671	-0.002640399
8.6739	-0.001986258
8.6768	-0.003179839
8.6796	-0.002633752
8.6825	-0.002924219
8.6854	-0.00179399
8.6883	-0.002384329
8.6912	-0.003211338
8.6941	-0.00276779
8.6969	-0.002414533
8.6998	-0.003871748
8.7027	-0.002157015
8.7056	-0.002839496
8.7085	-0.002931132
8.7114	-0.002647547
8.7142	-0.002638908
8.7171	-0.002051097
8.72	-0.002788496
8.7229	-0.002391469
8.7258	-0.002098163
8.7287	-0.001949698
8.7315	-0.002724689
8.7344	-0.00243085
8.7373	-0.002328142
8.7402	-0.002922913
8.7431	-0.002291797
8.746	-0.00209088
8.7488	-0.002870816
8.7517	-0.002582049
8.7546	-0.00279227
8.7575	-0.002500602
8.7604	-0.003108284
8.7632	-0.003413232
8.7661	-0.003910583
8.769	-0.003823783
8.7719	-0.003588819
8.7748	-0.004087273
8.7777	-0.003651867
8.7805	-0.004328887
8.7834	-0.00332447
8.7863	-0.003072435
8.7892	-0.003904922
8.7921	-0.004168455
8.795	-0.002625669
8.7978	-0.002521164
8.8007	-0.002922178
8.8036	-0.002827645
8.8065	-0.002676319
8.8094	-0.001109567
8.8123	-0.001671632
8.8151	-0.002423694
8.818	-0.002127409
8.8209	-0.002225341
8.8238	-0.001917418
8.8267	-0.00297101
8.8295	-0.002382201
8.8324	-0.00232568
8.8353	-0.002322706
8.8382	-0.002074216
8.8411	-0.002072044
8.844	-0.003455673
8.8468	-0.002485893
8.8497	-0.003136444
8.8526	-0.002886361
8.8555	-0.002844512
8.8584	-0.002488218
8.8613	-0.001721986
8.8641	-0.001478147
8.867	-0.001421255
8.8699	-0.001019112
8.8728	-0.000713211
8.8757	-0.001626383
8.8786	-0.001479536
8.8814	-0.001068125
8.8843	-0.00164059
8.8872	-0.001329683
8.8901	-0.002045668
8.893	-0.001833328
8.8959	-0.001835912
8.8987	-0.001787538
8.9016	-0.003262704
8.9045	-0.002802074
8.9074	-0.002961342
8.9103	-0.003474783
8.9131	-0.003764553
8.916	-0.002949898
8.9189	-0.002951626
8.9218	-0.00341184
8.9247	-0.003670547
8.9276	-0.004408604
8.9304	-0.004013982
8.9333	-0.004626418
8.9362	-0.00497386
8.9391	-0.003755755
8.942	-0.003216444
8.9449	-0.003999907
8.9477	-0.003308829
8.9506	-0.003621479
8.9535	-0.003803175
8.9564	-0.003906875
8.9593	-0.004586685
8.9622	-0.00347377
8.965	-0.003974457
8.9679	-0.004134248
8.9708	-0.003523094
8.9737	-0.003535386
8.9766	-0.003067455
8.9794	-0.003113955
8.9823	-0.003019791
8.9852	-0.002460598
8.9881	-0.003264066
8.991	-0.0021588
8.9939	-0.002247777
8.9967	-0.002391989
8.9996	-0.002935946
9.0025	-0.003373178
9.0054	-0.004256368
9.0083	-0.00417929
9.0112	-0.003865266
9.014	-0.003320727
9.0169	-0.003357073
9.0198	-0.003169324
9.0227	-0.003158519
9.0256	-0.003202958
9.0285	-0.003044936
9.0313	-0.003279187
9.0342	-0.002062228
9.0371	-0.002015748
9.04	-0.003291428
9.0429	-0.00265474
9.0458	-0.002469553
9.0486	-0.002303695
9.0515	-0.003579707
9.0544	-0.003051147
9.0573	-0.003302261
9.0602	-0.002313093
9.063	-0.002563671
9.0659	-0.002453648
9.0688	-0.002450602
9.0717	-0.003334331
9.0746	-0.003480453
9.0775	-0.00371989
9.0803	-0.004213155
9.0832	-0.003429303
9.0861	-0.003326069
9.089	-0.004459871
9.0919	-0.003759303
9.0948	-0.004092552
9.0976	-0.003658368
9.1005	-0.003174503
9.1034	-0.002637127
9.1063	-0.002048563
9.1092	-0.00273603
9.1121	-0.003131827
9.1149	-0.002443982
9.1178	-0.002838856
9.1207	-0.002550641
9.1236	-0.002950381
9.1265	-0.002497219
9.1293	-0.002746023
9.1322	-0.00344701
9.1351	-0.003029974
9.138	-0.002609064
9.1409	-0.003000808
9.1438	-0.002753154
9.1466	-0.002915662
9.1495	-0.002225903
9.1524	-0.002801739
9.1553	-0.002323246
9.1582	-0.002994813
9.1611	-0.001890875
9.1639	-0.002427589
9.1668	-0.002579445
9.1697	-0.002426232
9.1726	-0.001898718
9.1755	-0.002418666
9.1784	-0.001841055
9.1812	-0.00243085
9.1841	-0.00323148
9.187	-0.002464706
9.1899	-0.002949298
9.1928	-0.003829397
9.1957	-0.003425167
9.1985	-0.003653595
9.2014	-0.003029135
9.2043	-0.00387679
9.2072	-0.003518135
9.2101	-0.003706798
9.2129	-0.003272262
9.2158	-0.003679253
9.2187	-0.003090733
9.2216	-0.002362267
9.2245	-0.002698687
9.2274	-0.002597118
9.2302	-0.003274076
9.2331	-0.003898065
9.236	-0.003118394
9.2389	-0.003695737
9.2418	-0.003111177
9.2447	-0.004091472
9.2475	-0.00398328
9.2504	-0.003485643
9.2533	-0.003011133
9.2562	-0.002527332
9.2591	-0.003399489
9.262	-0.0035725
9.2648	-0.002810669
9.2677	-0.002759247
9.2706	-0.003646968
9.2735	-0.004515277
9.2764	-0.004241703
9.2792	-0.003707878
9.2821	-0.004752148
9.285	-0.004242634
9.2879	-0.004607312
9.2908	-0.003698567
9.2937	-0.004308653
9.2965	-0.00430443
9.2994	-0.004268052
9.3023	-0.004258751
9.3052	-0.004100038
9.3081	-0.003641408
9.311	-0.003975263
9.3138	-0.004100038
9.3167	-0.003869229
9.3196	-0.004657484
9.3225	-0.004029394
9.3254	-0.00507786
9.3283	-0.003826408
9.3311	-0.004192473
9.334	-0.004474146
9.3369	-0.003684634
9.3398	-0.003613081
9.3427	-0.004764814
9.3456	-0.005416494
9.3484	-0.005885979
9.3513	-0.004965561
9.3542	-0.005920912
9.3571	-0.005561662
9.36	-0.005525982
9.3628	-0.005117616
9.3657	-0.005169402
9.3686	-0.005735036
9.3715	-0.005396188
9.3744	-0.005076802
9.3773	-0.005545549
9.3801	-0.004789634
9.383	-0.005469309
9.3859	-0.004823483
9.3888	-0.004552979
9.3917	-0.005373554
9.3946	-0.006426521
9.3974	-0.005797172
9.4003	-0.005628487
9.4032	-0.006699
9.4061	-0.006238311
9.409	-0.006287914
9.4119	-0.006716265
9.4147	-0.00667415
9.4176	-0.005615757
9.4205	-0.006870651
9.4234	-0.004994603
9.4263	-0.005217229
9.4291	-0.005765158
9.432	-0.005553714
9.4349	-0.005056736
9.4378	-0.00560986
9.4407	-0.005445332
9.4436	-0.007009769
9.4464	-0.005990364
9.4493	-0.006255617
9.4522	-0.006355755
9.4551	-0.005969778
9.458	-0.006327273
9.4609	-0.00601868
9.4637	-0.00599421
9.4666	-0.006067669
9.4695	-0.005783217
9.4724	-0.006618482
9.4753	-0.006174137
9.4782	-0.006704508
9.481	-0.006064361
9.4839	-0.006509037
9.4868	-0.006810773
9.4897	-0.005911413
9.4926	-0.006286074
9.4955	-0.006444564
9.4983	-0.005807362
9.5012	-0.005799796
9.5041	-0.005712309
9.507	-0.005393269
9.5099	-0.004600771
9.5127	-0.005342176
9.5156	-0.004966663
9.5185	-0.00427833
9.5214	-0.004326578
9.5243	-0.005453947
9.5272	-0.005706974
9.53	-0.005201194
9.5329	-0.005973226
9.5358	-0.005694021
9.5387	-0.006215925
9.5416	-0.005664688
9.5445	-0.006197502
9.5473	-0.005305958
9.5502	-0.005538571
9.5531	-0.006226894
9.556	-0.006042622
9.5589	-0.005709118
9.5618	-0.004780395
9.5646	-0.005976514
9.5675	-0.005859846
9.5704	-0.004875155
9.5733	-0.005975076
9.5762	-0.005978393
9.579	-0.005889811
9.5819	-0.006641601
9.5848	-0.006353529
9.5877	-0.006389978
9.5906	-0.006055852
9.5935	-0.005299008
9.5963	-0.005677133
9.5992	-0.005861944
9.6021	-0.004698826
9.605	-0.00557697
9.6079	-0.005137919
9.6108	-0.004319442
9.6136	-0.005763234
9.6165	-0.005973616
9.6194	-0.005624524
9.6223	-0.005767737
9.6252	-0.005236032
9.6281	-0.005230193
9.6309	-0.004934668
9.6338	-0.005819778
9.6367	-0.005237201
9.6396	-0.004858474
9.6425	-0.00531209
9.6454	-0.005711593
9.6482	-0.004782167
9.6511	-0.005424781
9.654	-0.00600653
9.6569	-0.005494087
9.6598	-0.005222236
9.6626	-0.005694311
9.6655	-0.005561075
9.6684	-0.005549232
9.6713	-0.00537621
9.6742	-0.005758146
9.6771	-0.004494426
9.6799	-0.005336643
9.6828	-0.005073819
9.6857	-0.005527503
9.6886	-0.005722528
9.6915	-0.005683538
9.6944	-0.004943282
9.6972	-0.006061158
9.7001	-0.005887499
9.703	-0.005151252
9.7059	-0.005324638
9.7088	-0.004925519
9.7117	-0.005490026
9.7145	-0.005503329
9.7174	-0.006046866
9.7203	-0.004888553
9.7232	-0.006236231
9.7261	-0.005782838
9.7289	-0.005661045
9.7318	-0.005792989
9.7347	-0.005985587
9.7376	-0.006319995
9.7405	-0.006144272
9.7434	-0.005621056
9.7462	-0.006280257
9.7491	-0.006012115
9.752	-0.004989958
9.7549	-0.005336789
9.7578	-0.005084722
9.7607	-0.005519932
9.7635	-0.005809058
9.7664	-0.006985857
9.7693	-0.006399105
9.7722	-0.006526406
9.7751	-0.005487772
9.778	-0.005885308
9.7808	-0.006704338
9.7837	-0.007313358
9.7866	-0.007250329
9.7895	-0.007409662
9.7924	-0.006926693
9.7953	-0.006870562
9.7981	-0.005747079
9.801	-0.006236841
9.8039	-0.006211056
9.8068	-0.005302081
9.8097	-0.005196452
9.8125	-0.004623636
9.8154	-0.00423171
9.8183	-0.004726858
9.8212	-0.005699159
9.8241	-0.005536897
9.827	-0.00499223
9.8298	-0.005572063
9.8327	-0.006172216
9.8356	-0.005873937
9.8385	-0.005303526
9.8414	-0.006081693
9.8443	-0.005295742
9.8471	-0.005551264
9.85	-0.004698296
9.8529	-0.005567328
9.8558	-0.005618377
9.8587	-0.005805315
9.8616	-0.00598902
9.8644	-0.005830848
9.8673	-0.005334189
9.8702	-0.005724697
9.8731	-0.006207083
9.876	-0.005514618
9.8788	-0.00602252
9.8817	-0.005856832
9.8846	-0.00534972
9.8875	-0.006091051
9.8904	-0.005442298
9.8933	-0.005451366
9.8961	-0.006395638
9.899	-0.005844978
9.9019	-0.005882618
9.9048	-0.005950647
9.9077	-0.005564879
9.9106	-0.00598574
9.9134	-0.005443076
9.9163	-0.005289076
9.9192	-0.005754218
9.9221	-0.006136019
9.925	-0.004759961
9.9279	-0.006257817
9.9307	-0.006524468
9.9336	-0.005791621
9.9365	-0.006397868
9.9394	-0.006005248
9.9423	-0.006787086
9.9452	-0.006536525
9.948	-0.006866644
9.9509	-0.008005871
9.9538	-0.007372172
9.9567	-0.007539378
9.9596	-0.007323543
9.9624	-0.008211205
9.9653	-0.008062139
9.9682	-0.007749174
9.9711	-0.007812693
9.974	-0.008103091
9.9769	-0.007133117
9.9797	-0.007450286
9.9826	-0.007945058
9.9855	-0.00757415
9.9884	-0.008137769
9.9913	-0.007420054
9.9942	-0.007919084
9.997	-0.007848495
9.9999	-0.008184934
10.0028	-0.007800533
10.0057	-0.007555527
10.0086	-0.007931911
10.0115	-0.006906413
10.0143	-0.006151905
10.0172	-0.007761988
10.0201	-0.006303501
10.023	-0.006243703
10.0259	-0.006887953
10.0287	-0.006022459
10.0316	-0.00608695
10.0345	-0.005537693
10.0374	-0.006535645
10.0403	-0.005535379
10.0432	-0.006220854
10.046	-0.006006683
10.0489	-0.00540067
10.0518	-0.006385134
10.0547	-0.005687755
10.0576	-0.006527482
10.0605	-0.006392095
10.0633	-0.005416721
10.0662	-0.00482604
10.0691	-0.005633879
10.072	-0.005578539
10.0749	-0.005082654
10.0778	-0.005596999
10.0806	-0.005765841
10.0835	-0.005353262
10.0864	-0.005297416
10.0893	-0.005508909
10.0922	-0.005348358
10.0951	-0.00564313
10.0979	-0.004794994
10.1008	-0.005201722
10.1037	-0.00568693
10.1066	-0.005997054
10.1095	-0.005529693
10.1123	-0.005248735
10.1152	-0.005815457
10.1181	-0.005912435
10.121	-0.00559535
10.1239	-0.005048448
10.1268	-0.00509429
10.1296	-0.004445678
10.1325	-0.003319126
10.1354	-0.001590177
10.1383	0.000709342
10.1412	0.005375555
10.1441	0.011590325
10.1469	0.021925749
10.1498	0.035894789
10.1527	0.051881779
10.1556	0.069431469
10.1585	0.087076098
10.1614	0.100993879
10.1642	0.108617984
10.1671	0.109309003
10.17	0.10382998
10.1729	0.090998895
10.1758	0.075430244
10.1786	0.056583468
10.1815	0.040883664
10.1844	0.026572173
10.1873	0.016324399
10.1902	0.008857556
10.1931	0.003541667
10.1959	0.000484581
10.1988	-0.001899475
10.2017	-0.003204492
10.2046	-0.004201612
10.2075	-0.004128512
10.2104	-0.003858879
10.2132	-0.004165094
10.2161	-0.004819031
10.219	-0.004540383
10.2219	-0.004107959
10.2248	-0.003873428
10.2277	-0.004133709
10.2305	-0.004665506
10.2334	-0.005002019
10.2363	-0.004816782
10.2392	-0.004240776
10.2421	-0.00458094
10.2449	-0.004073132
10.2478	-0.004793726
10.2507	-0.004196934
10.2536	-0.00472293
10.2565	-0.003504266
10.2594	-0.004304577
10.2622	-0.00423419
10.2651	-0.004244022
10.268	-0.005256149
10.2709	-0.003764805
10.2738	-0.004419182
10.2767	-0.003881342
10.2795	-0.004327061
10.2824	-0.004462319
10.2853	-0.004922505
10.2882	-0.003784814
10.2911	-0.004822617
10.294	-0.004151331
10.2968	-0.004471281
10.2997	-0.004788741
10.3026	-0.004032549
10.3055	-0.004911811
10.3084	-0.004967475
10.3113	-0.004599912
10.3141	-0.00494235
10.317	-0.005402814
10.3199	-0.005203537
10.3228	-0.004706145
10.3257	-0.004756235
10.3285	-0.005409432
10.3314	-0.005654351
10.3343	-0.005393586
10.3372	-0.005665466
10.3401	-0.005978659
10.343	-0.005646503
10.3458	-0.006966008
10.3487	-0.005738141
10.3516	-0.006907945
10.3545	-0.007331802
10.3574	-0.006293414
10.3603	-0.00691339
10.3631	-0.00635984
10.366	-0.007335912
10.3689	-0.006900062
10.3718	-0.006785111
10.3747	-0.00618131
10.3776	-0.007871953
10.3804	-0.007228574
10.3833	-0.007454628
10.3862	-0.006998105
10.3891	-0.007574138
10.392	-0.007340773
10.3948	-0.006396099
10.3977	-0.006549914
10.4006	-0.007084661
10.4035	-0.007023977
10.4064	-0.006708908
10.4093	-0.007484949
10.4121	-0.00739303
10.415	-0.007073932
10.4179	-0.007363477
10.4208	-0.006796169
10.4237	-0.007901567
10.4266	-0.007143854
10.4294	-0.007951651
[truncated: 48 more rows]
