# Supplementary material for: Improvement of Peak Integration in Capillary Electrophoresis: Reference Data Set No. 1
Source: Electrophoresis. 2026 Mar 11;47(4):276–94. doi: 10.1002/elps.70077 (PMC13084974; doi:10.1002/elps.70077)
Supplement: Supplementary file 2 — Supporting File 2: elps70077‐sup‐0002‐RawElectropherograms.zip. [file ELPS-47--s002.zip › Raw Electropherograms/com4-type10-sam3-R.csv]

4.6554	-0.006018851
4.6583	-0.006035627
4.6612	-0.005646694
4.6641	-0.006894168
4.6669	-0.007244688
4.6698	-0.006742317
4.6727	-0.006476086
4.6756	-0.007019405
4.6785	-0.006284955
4.6814	-0.006541407
4.6842	-0.006936735
4.6871	-0.006933013
4.69	-0.008064748
4.6929	-0.007550108
4.6958	-0.007948701
4.6987	-0.006987995
4.7015	-0.008092859
4.7044	-0.008715232
4.7073	-0.006570739
4.7102	-0.0077503
4.7131	-0.008297772
4.716	-0.007626943
4.7188	-0.008027432
4.7217	-0.007530318
4.7246	-0.006080506
4.7275	-0.006885645
4.7304	-0.007803084
4.7332	-0.007372069
4.7361	-0.007724477
4.739	-0.00733122
4.7419	-0.007474939
4.7448	-0.007629239
4.7477	-0.006817242
4.7505	-0.00657056
4.7534	-0.005048688
4.7563	-0.004246444
4.7592	-0.005065546
4.7621	-0.007260153
4.765	-0.007840694
4.7678	-0.007998283
4.7707	-0.007161538
4.7736	-0.007803625
4.7765	-0.007455634
4.7794	-0.007184285
4.7823	-0.006846735
4.7851	-0.007327812
4.788	-0.00812009
4.7909	-0.007996983
4.7938	-0.008061382
4.7967	-0.007211093
4.7995	-0.007207137
4.8024	-0.007120232
4.8053	-0.007994108
4.8082	-0.007207376
4.8111	-0.007498448
4.814	-0.006727744
4.8168	-0.006384563
4.8197	-0.006939034
4.8226	-0.008312404
4.8255	-0.00733446
4.8284	-0.008238308
4.8313	-0.008194478
4.8341	-0.009787505
4.837	-0.010126734
4.8399	-0.007564904
4.8428	-0.007089157
4.8457	-0.008023714
4.8486	-0.006654317
4.8514	-0.007496639
4.8543	-0.006075918
4.8572	-0.006330013
4.8601	-0.007376189
4.863	-0.008755978
4.8659	-0.007856413
4.8687	-0.007610981
4.8716	-0.008384694
4.8745	-0.008487695
4.8774	-0.008098667
4.8803	-0.006817142
4.8831	-0.007599059
4.886	-0.007659486
4.8889	-0.007746242
4.8918	-0.007335243
4.8947	-0.008425616
4.8976	-0.007019579
4.9004	-0.005993059
4.9033	-0.005611455
4.9062	-0.00696657
4.9091	-0.007471777
4.912	-0.007106381
4.9149	-0.006711158
4.9177	-0.00782064
4.9206	-0.007674058
4.9235	-0.006723163
4.9264	-0.008283887
4.9293	-0.007482884
4.9322	-0.007343718
4.935	-0.006512072
4.9379	-0.006435093
4.9408	-0.006626532
4.9437	-0.007112658
4.9466	-0.006530867
4.9494	-0.00715427
4.9523	-0.006734427
4.9552	-0.007746443
4.9581	-0.007496755
4.961	-0.007085118
4.9639	-0.006773694
4.9667	-0.00610292
4.9696	-0.006900758
4.9725	-0.007078617
4.9754	-0.006732318
4.9783	-0.007316641
4.9812	-0.007774058
4.984	-0.007081045
4.9869	-0.006598427
4.9898	-0.007200756
4.9927	-0.007238409
4.9956	-0.006738882
4.9985	-0.007384415
5.0013	-0.007462677
5.0042	-0.006930973
5.0071	-0.007363547
5.01	-0.007884212
5.0129	-0.007319348
5.0158	-0.008959207
5.0186	-0.008165258
5.0215	-0.009100307
5.0244	-0.007561823
5.0273	-0.00775229
5.0302	-0.007728242
5.033	-0.007295667
5.0359	-0.008201148
5.0388	-0.007897763
5.0417	-0.008735496
5.0446	-0.008390722
5.0475	-0.008614155
5.0503	-0.007560512
5.0532	-0.007805065
5.0561	-0.007649563
5.059	-0.008645737
5.0619	-0.00773573
5.0648	-0.008108898
5.0676	-0.008059164
5.0705	-0.007259328
5.0734	-0.007083795
5.0763	-0.006451034
5.0792	-0.007478322
5.0821	-0.006681077
5.0849	-0.006297085
5.0878	-0.006411816
5.0907	-0.006444719
5.0936	-0.006394322
5.0965	-0.006762066
5.0993	-0.006625762
5.1022	-0.006528035
5.1051	-0.00677676
5.108	-0.005627017
5.1109	-0.006968421
5.1138	-0.006570206
5.1166	-0.006399228
5.1195	-0.006516482
5.1224	-0.007469622
5.1253	-0.007240862
5.1282	-0.007265755
5.1311	-0.00811789
5.1339	-0.007933065
5.1368	-0.00910504
5.1397	-0.008836466
5.1426	-0.010874574
5.1455	-0.010895073
5.1484	-0.011146824
5.1512	-0.010902913
5.1541	-0.011070851
5.157	-0.009995106
5.1599	-0.009648488
5.1628	-0.00791447
5.1657	-0.007822555
5.1685	-0.006765966
5.1714	-0.006659295
5.1743	-0.005554359
5.1772	-0.005225263
5.1801	-0.004496877
5.1829	-0.003518982
5.1858	-0.003141384
5.1887	-0.003223161
5.1916	-0.003784091
5.1945	-0.003032156
5.1974	-0.004299034
5.2002	-0.00539915
5.2031	-0.006223847
5.206	-0.006334013
5.2089	-0.006608552
5.2118	-0.007118226
5.2147	-0.007217092
5.2175	-0.006056315
5.2204	-0.006051873
5.2233	-0.006534934
5.2262	-0.00599098
5.2291	-0.005799006
5.232	-0.004492665
5.2348	-0.003290462
5.2377	-0.002909118
5.2406	-0.002612306
5.2435	-0.002682441
5.2464	-0.003082425
5.2492	-0.00268164
5.2521	-0.003112921
5.255	-0.003269593
5.2579	-0.003436194
5.2608	-0.003947014
5.2637	-0.004002742
5.2665	-0.003774153
5.2694	-0.004683024
5.2723	-0.004057309
5.2752	-0.003556421
5.2781	-0.002517417
5.281	-0.002783686
5.2838	-0.002575967
5.2867	-0.002615747
5.2896	-0.002315593
5.2925	-0.003453733
5.2954	-0.003175396
5.2983	-0.003728916
5.3011	-0.003317094
5.304	-0.003791932
5.3069	-0.004234325
5.3098	-0.005095823
5.3127	-0.004334034
5.3156	-0.004436061
5.3184	-0.003656234
5.3213	-0.004022004
5.3242	-0.004378284
5.3271	-0.004215727
5.33	-0.004483532
5.3328	-0.004028806
5.3357	-0.003288806
5.3386	-0.003441429
5.3415	-0.00327161
5.3444	-0.001778314
5.3473	-0.002330711
5.3501	-0.002282762
5.353	-0.001788084
5.3559	-0.002513021
5.3588	-0.002583737
5.3617	-0.002934688
5.3646	-0.00295656
5.3674	-0.003414194
5.3703	-0.003075328
5.3732	-0.003559964
5.3761	-0.003525989
5.379	-0.003606619
5.3819	-0.003886665
5.3847	-0.003964821
5.3876	-0.003928939
5.3905	-0.003999298
5.3934	-0.004246586
5.3963	-0.003826408
5.3991	-0.003417737
5.402	-0.003824756
5.4049	-0.004136886
5.4078	-0.004459338
5.4107	-0.004645707
5.4136	-0.004262589
5.4164	-0.003942526
5.4193	-0.004008267
5.4222	-0.004610826
5.4251	-0.004661793
5.428	-0.004538986
5.4309	-0.004699185
5.4337	-0.004929872
5.4366	-0.004825963
5.4395	-0.005436775
5.4424	-0.005168661
5.4453	-0.005299109
5.4482	-0.004486047
5.451	-0.005434413
5.4539	-0.005600947
5.4568	-0.005856424
5.4597	-0.0059363
5.4626	-0.005303552
5.4655	-0.006226826
5.4683	-0.006343525
5.4712	-0.006454601
5.4741	-0.005623623
5.477	-0.005945678
5.4799	-0.005470595
5.4827	-0.005326953
5.4856	-0.005112798
5.4885	-0.005068298
5.4914	-0.005066955
5.4943	-0.003748105
5.4972	-0.004359377
5.5	-0.003824026
5.5029	-0.004127639
5.5058	-0.004232885
5.5087	-0.004272675
5.5116	-0.00419912
5.5145	-0.004403185
5.5173	-0.004302692
5.5202	-0.004163407
5.5231	-0.004645322
5.526	-0.004528415
5.5289	-0.003821598
5.5318	-0.004238571
5.5346	-0.004135426
5.5375	-0.004843773
5.5404	-0.003774636
5.5433	-0.003384888
5.5462	-0.004179509
5.549	-0.003435645
5.5519	-0.003294285
5.5548	-0.003892251
5.5577	-0.003192211
5.5606	-0.00306129
5.5635	-0.003047693
5.5663	-0.003058288
5.5692	-0.003137672
5.5721	-0.003169483
5.575	-0.003427019
5.5779	-0.003480162
5.5808	-0.002970883
5.5836	-0.002505627
5.5865	-0.002856052
5.5894	-0.003637262
5.5923	-0.003393251
5.5952	-0.003050752
5.5981	-0.00418886
5.6009	-0.004261142
5.6038	-0.004721073
5.6067	-0.004619774
5.6096	-0.005030106
5.6125	-0.004624262
5.6154	-0.004603015
5.6182	-0.005240784
5.6211	-0.004130384
5.624	-0.004624945
5.6269	-0.004670319
5.6298	-0.005091051
5.6326	-0.004269495
5.6355	-0.0042326
5.6384	-0.003444
5.6413	-0.004217498
5.6442	-0.003564451
5.6471	-0.003734356
5.6499	-0.00320172
5.6528	-0.004051756
5.6557	-0.00384577
5.6586	-0.00351932
5.6615	-0.003881654
5.6644	-0.002993671
5.6672	-0.003000763
5.6701	-0.003350656
5.673	-0.003615555
5.6759	-0.003629223
5.6788	-0.003419148
5.6817	-0.002857211
5.6845	-0.003171791
5.6874	-0.003568014
5.6903	-0.003664586
5.6932	-0.003436959
5.6961	-0.003717361
5.6989	-0.00372712
5.7018	-0.004067645
5.7047	-0.003677145
5.7076	-0.003564319
5.7105	-0.003653809
5.7134	-0.004204578
5.7162	-0.003549932
5.7191	-0.004342323
5.722	-0.004141204
5.7249	-0.00416519
5.7278	-0.004569713
5.7307	-0.004498216
5.7335	-0.003728254
5.7364	-0.003582469
5.7393	-0.003980324
5.7422	-0.003941516
5.7451	-0.002518425
5.748	-0.003724827
5.7508	-0.002636293
5.7537	-0.002668758
5.7566	-0.002802627
5.7595	-0.003198256
5.7624	-0.003373868
5.7653	-0.002269255
5.7681	-0.002675334
5.771	-0.001743529
5.7739	-0.001571012
5.7768	-0.0018
5.7797	-0.002570197
5.7825	-0.002253037
5.7854	-0.002719732
5.7883	-0.003597699
5.7912	-0.003531055
5.7941	-0.003781309
5.797	-0.002765923
5.7998	-0.003924027
5.8027	-0.003435011
5.8056	-0.002837472
5.8085	-0.004354922
5.8114	-0.004338083
5.8143	-0.003374634
5.8171	-0.004262186
5.82	-0.003146565
5.8229	-0.0036421
5.8258	-0.004440438
5.8287	-0.004301369
5.8316	-0.004403887
5.8344	-0.004252554
5.8373	-0.004152834
5.8402	-0.005678958
5.8431	-0.00432415
5.846	-0.004206501
5.8488	-0.004339481
5.8517	-0.005206812
5.8546	-0.004657358
5.8575	-0.004662358
5.8604	-0.00507245
5.8633	-0.004647888
5.8661	-0.004931517
5.869	-0.005284648
5.8719	-0.004768918
5.8748	-0.00567835
5.8777	-0.004308926
5.8806	-0.004831222
5.8834	-0.005046493
5.8863	-0.005717236
5.8892	-0.005567359
5.8921	-0.00498151
5.895	-0.005243989
5.8979	-0.005609261
5.9007	-0.006393612
5.9036	-0.005987138
5.9065	-0.005864813
5.9094	-0.006384728
5.9123	-0.005667255
5.9152	-0.005875337
5.918	-0.005582511
5.9209	-0.006470056
5.9238	-0.005881534
5.9267	-0.006697779
5.9296	-0.006155534
5.9324	-0.005898992
5.9353	-0.005760022
5.9382	-0.006391784
5.9411	-0.005624524
5.944	-0.006042116
5.9469	-0.005612064
5.9497	-0.005804663
5.9526	-0.005082956
5.9555	-0.005464737
5.9584	-0.005750376
5.9613	-0.005436405
5.9642	-0.005904843
5.967	-0.006501241
5.9699	-0.006155419
5.9728	-0.005347495
5.9757	-0.005324638
5.9786	-0.006011938
5.9815	-0.005470268
5.9843	-0.004728852
5.9872	-0.004316548
5.9901	-0.003299683
5.993	-0.004543073
5.9959	-0.00395298
5.9987	-0.003796347
6.0016	-0.002880584
6.0045	-0.004022604
6.0074	-0.003254233
6.0103	-0.003710721
6.0132	-0.003181311
6.016	-0.003213161
6.0189	-0.002515455
6.0218	-0.00382225
6.0247	-0.003265921
6.0276	-0.00379092
6.0305	-0.00403512
6.0333	-0.003464313
6.0362	-0.003473803
6.0391	-0.003346996
6.042	-0.004160994
6.0449	-0.003661295
6.0478	-0.003813224
6.0506	-0.003852715
6.0535	-0.003681305
6.0564	-0.003167379
6.0593	-0.00374457
6.0622	-0.003438919
6.0651	-0.003439686
6.0679	-0.004028239
6.0708	-0.003106624
6.0737	-0.003503571
6.0766	-0.002437945
6.0795	-0.001659851
6.0823	-0.00287888
6.0852	-0.00083325
6.0881	-0.001028728
6.091	-0.000293178
6.0939	0.001371097
6.0968	0.003588215
6.0996	0.006319277
6.1025	0.010633869
6.1054	0.014547469
6.1083	0.020718465
6.1112	0.027089793
6.1141	0.03549026
6.1169	0.044056542
6.1198	0.052374028
6.1227	0.059131894
6.1256	0.066488706
6.1285	0.073130332
6.1314	0.077361181
6.1342	0.080059901
6.1371	0.081464365
6.14	0.080793835
6.1429	0.077697493
6.1458	0.071600407
6.1486	0.063780315
6.1515	0.056406535
6.1544	0.047104947
6.1573	0.039148487
6.1602	0.031454075
6.1631	0.02342028
6.1659	0.016920207
6.1688	0.011782065
6.1717	0.00707643
6.1746	0.004612515
6.1775	0.00255127
6.1804	0.000183208
6.1832	-0.000639407
6.1861	-0.001626573
6.189	-0.001990312
6.1919	-0.001657871
6.1948	-0.002651022
6.1977	-0.003132806
6.2005	-0.002685536
6.2034	-0.003638043
6.2063	-0.003395037
6.2092	-0.003398183
6.2121	-0.003720562
6.2149	-0.003421786
6.2178	-0.003446267
6.2207	-0.003370996
6.2236	-0.004749373
6.2265	-0.004445131
6.2294	-0.004990137
6.2322	-0.004452035
6.2351	-0.004046251
6.238	-0.004986524
6.2409	-0.004496308
6.2438	-0.003905108
6.2467	-0.004078754
6.2495	-0.004547161
6.2524	-0.004471597
6.2553	-0.003971023
6.2582	-0.004437667
6.2611	-0.003848758
6.264	-0.00331724
6.2668	-0.003136657
6.2697	-0.002567094
6.2726	-0.002590233
6.2755	-0.001770254
6.2784	-0.001635439
6.2813	-0.000685075
6.2841	-0.001112918
6.287	-0.001241882
6.2899	-0.001411785
6.2928	-0.001452206
6.2957	-0.001710833
6.2985	-0.002437581
6.3014	-0.002424925
6.3043	-0.002187454
6.3072	-0.001678892
6.3101	-0.002466974
6.313	-0.001255876
6.3158	-0.002257885
6.3187	-0.002913426
6.3216	-0.002889127
6.3245	-0.002363923
6.3274	-0.003596308
6.3303	-0.003513798
6.3331	-0.003463258
6.336	-0.003361857
6.3389	-0.004149002
6.3418	-0.003974383
6.3447	-0.004734315
6.3476	-0.004170621
6.3504	-0.005421015
6.3533	-0.004940541
6.3562	-0.004951224
6.3591	-0.004641262
6.362	-0.004846328
6.3648	-0.00527197
6.3677	-0.004554313
6.3706	-0.004919795
6.3735	-0.004773211
6.3764	-0.004606485
6.3793	-0.004836057
6.3821	-0.004876668
6.385	-0.004694207
6.3879	-0.004868586
6.3908	-0.004472517
6.3937	-0.004150744
6.3966	-0.003700082
6.3994	-0.003685453
6.4023	-0.003591302
6.4052	-0.003937496
6.4081	-0.002842361
6.411	-0.003310283
6.4139	-0.002712654
6.4167	-0.002922866
6.4196	-0.003198702
6.4225	-0.003245366
6.4254	-0.002368092
6.4283	-0.002777438
6.4312	-0.002813387
6.434	-0.001859052
6.4369	-0.002623389
6.4398	-0.00296619
6.4427	-0.002772638
6.4456	-0.003726435
6.4484	-0.003487327
6.4513	-0.003398772
6.4542	-0.00407596
6.4571	-0.004358131
6.46	-0.003911465
6.4629	-0.00414921
6.4657	-0.00463954
6.4686	-0.004593984
6.4715	-0.004586486
6.4744	-0.005207229
6.4773	-0.005007181
6.4802	-0.005287639
6.483	-0.004562225
6.4859	-0.005499078
6.4888	-0.005429282
6.4917	-0.004944582
6.4946	-0.005715319
6.4975	-0.005041864
6.5003	-0.005171747
6.5032	-0.005727043
6.5061	-0.005606618
6.509	-0.005570407
6.5119	-0.00550283
6.5147	-0.004820376
6.5176	-0.005178825
6.5205	-0.004888122
6.5234	-0.005396616
6.5263	-0.004995839
6.5292	-0.004415153
6.532	-0.004764406
6.5349	-0.005117616
6.5378	-0.004519322
6.5407	-0.005385102
6.5436	-0.005424513
6.5465	-0.005167712
6.5493	-0.004835913
6.5522	-0.006017838
6.5551	-0.005043832
6.558	-0.005010003
6.5609	-0.005288858
6.5638	-0.005226639
6.5666	-0.00502031
6.5695	-0.005764118
6.5724	-0.004874764
6.5753	-0.006110948
6.5782	-0.005426882
6.5811	-0.005422614
6.5839	-0.005351422
6.5868	-0.00500399
6.5897	-0.005290831
6.5926	-0.005474825
6.5955	-0.004420559
6.5983	-0.003811525
6.6012	-0.00415345
6.6041	-0.00362369
6.607	-0.003935042
6.6099	-0.003642364
6.6128	-0.003120798
6.6156	-0.003062957
6.6185	-0.003961715
6.6214	-0.00347117
6.6243	-0.003026765
6.6272	-0.002438087
6.6301	-0.003151643
6.6329	-0.003815602
6.6358	-0.003323126
6.6387	-0.002923039
6.6416	-0.003441656
6.6445	-0.003289452
6.6474	-0.002804926
6.6502	-0.003990076
6.6531	-0.003672422
6.656	-0.003544557
6.6589	-0.003710054
6.6618	-0.004059681
6.6646	-0.004306507
6.6675	-0.004040387
6.6704	-0.002759938
6.6733	-0.003539929
6.6762	-0.00346123
6.6791	-0.003358357
6.6819	-0.002883946
6.6848	-0.003027678
6.6877	-0.001917995
6.6906	-0.003574819
6.6935	-0.003291289
6.6964	-0.003590679
6.6992	-0.003110095
6.7021	-0.004615755
6.705	-0.004513215
6.7079	-0.004296508
6.7108	-0.004836292
6.7137	-0.00468986
6.7165	-0.005257278
6.7194	-0.004985606
6.7223	-0.005940223
6.7252	-0.006051122
6.7281	-0.006145149
6.731	-0.00581925
6.7338	-0.006132167
6.7367	-0.006124165
6.7396	-0.006742382
6.7425	-0.006175543
6.7454	-0.005770841
6.7482	-0.005142309
6.7511	-0.005262059
6.754	-0.005313231
6.7569	-0.004491568
6.7598	-0.004077487
6.7627	-0.003011193
6.7655	-0.002413133
6.7684	-0.004396101
6.7713	-0.003358616
6.7742	-0.003331844
6.7771	-0.00337866
6.78	-0.003695359
6.7828	-0.003552437
6.7857	-0.00310129
6.7886	-0.003625339
6.7915	-0.003265037
6.7944	-0.003841266
6.7973	-0.003528001
6.8001	-0.003905595
6.803	-0.003704526
6.8059	-0.002990313
6.8088	-0.002853979
6.8117	-0.003264686
6.8145	-0.00351051
6.8174	-0.00300194
6.8203	-0.003855823
6.8232	-0.004183851
6.8261	-0.003011371
6.829	-0.002963516
6.8318	-0.003973532
6.8347	-0.003128185
6.8376	-0.003763036
6.8405	-0.003562341
6.8434	-0.003565461
6.8463	-0.003300817
6.8491	-0.003871041
6.852	-0.003391637
6.8549	-0.004452868
6.8578	-0.003734448
6.8607	-0.003123224
6.8636	-0.003053385
6.8664	-0.003572108
6.8693	-0.003054727
6.8722	-0.004107963
6.8751	-0.003529706
6.878	-0.002666729
6.8809	-0.003764687
6.8837	-0.003222276
6.8866	-0.003642995
6.8895	-0.003067897
6.8924	-0.003835587
6.8953	-0.003771988
6.8981	-0.003813962
6.901	-0.003631128
6.9039	-0.003508895
6.9068	-0.003753156
6.9097	-0.003671795
6.9126	-0.003372348
6.9154	-0.003947078
6.9183	-0.003954439
6.9212	-0.003802537
6.9241	-0.003491786
6.927	-0.004012428
6.9299	-0.003468483
6.9327	-0.003092093
6.9356	-0.003387538
6.9385	-0.003760566
6.9414	-0.003280987
6.9443	-0.003347648
6.9472	-0.003556815
6.95	-0.002686719
6.9529	-0.004074686
6.9558	-0.004984082
6.9587	-0.00422568
6.9616	-0.00402959
6.9644	-0.00393381
6.9673	-0.00343394
6.9702	-0.004586046
6.9731	-0.003866866
6.976	-0.003911067
6.9789	-0.004309329
6.9817	-0.004342499
6.9846	-0.004146271
6.9875	-0.003381244
6.9904	-0.003515404
6.9933	-0.00413068
6.9962	-0.004654657
6.999	-0.004204052
7.0019	-0.003954736
7.0048	-0.004813243
7.0077	-0.004625323
7.0106	-0.004113355
7.0135	-0.004694598
7.0163	-0.00453894
7.0192	-0.00453996
7.0221	-0.004129614
7.025	-0.003932073
7.0279	-0.003373563
7.0308	-0.003994918
7.0336	-0.003811385
7.0365	-0.00409009
7.0394	-0.00248396
7.0423	-0.003162472
7.0452	-0.003393135
7.048	-0.003278079
7.0509	-0.002397666
7.0538	-0.002835979
7.0567	-0.002439863
7.0596	-0.002351781
7.0625	-0.00308133
7.0653	-0.00191525
7.0682	-0.001717454
7.0711	-0.001079237
7.074	-0.002457535
7.0769	-0.002398206
7.0798	-0.002250236
7.0826	-0.001368628
7.0855	-0.001269725
7.0884	-0.002441784
7.0913	-0.001516205
7.0942	-0.001714935
7.0971	-0.001714161
7.0999	-0.001860146
7.1028	-0.001565027
7.1057	-0.002352046
7.1086	-0.002357099
7.1115	-0.001771027
7.1143	-0.002855915
7.1172	-0.002707427
7.1201	-0.003705396
7.123	-0.00385208
7.1259	-0.002967517
7.1288	-0.002136082
7.1316	-0.002397216
7.1345	-0.003596249
7.1374	-0.001906123
7.1403	-0.002150844
7.1432	-0.002358529
7.1461	-0.002370857
7.1489	-0.002722226
7.1518	-0.001758788
7.1547	-0.001905243
7.1576	-0.002412474
7.1605	-0.001601641
7.1634	-0.002314901
7.1662	-0.002207601
7.1691	-0.001903924
7.172	-0.002268125
7.1749	-0.001858431
7.1778	-0.001616169
7.1807	-0.001908328
7.1835	-0.001813341
7.1864	-0.002582532
7.1893	-0.001927271
7.1922	-0.001933367
7.1951	-0.001577497
7.1979	-0.002386658
7.2008	-0.001781045
7.2037	-0.002147952
7.2066	-0.001684798
7.2095	-0.001795562
7.2124	-0.001899512
7.2152	-0.002144668
7.2181	-0.001940185
7.221	-0.00209422
7.2239	-0.002557389
7.2268	-0.001884365
7.2297	-0.002645044
7.2325	-0.0014721
7.2354	-0.00341184
7.2383	-0.002541227
7.2412	-0.002943692
7.2441	-0.003011161
7.247	-0.002741639
7.2498	-0.002222752
7.2527	-0.002380812
7.2556	-0.003384852
7.2585	-0.002517948
7.2614	-0.003175381
7.2642	-0.00323235
7.2671	-0.003643177
7.27	-0.002664546
7.2729	-0.003578193
7.2758	-0.003716234
7.2787	-0.003605371
7.2815	-0.003108204
7.2844	-0.003602463
7.2873	-0.003304539
7.2902	-0.002847515
7.2931	-0.003951114
7.296	-0.002743184
7.2988	-0.003680062
7.3017	-0.003217928
7.3046	-0.003644588
7.3075	-0.003255005
7.3104	-0.003652458
7.3133	-0.002999045
7.3161	-0.003355166
7.319	-0.002072067
7.3219	-0.00376315
7.3248	-0.003200416
7.3277	-0.003877874
7.3306	-0.003232247
7.3334	-0.003127246
7.3363	-0.003113584
7.3392	-0.003357776
7.3421	-0.002827385
7.345	-0.003644043
7.3478	-0.003891554
7.3507	-0.003164539
7.3536	-0.003747927
7.3565	-0.003853483
7.3594	-0.003585227
7.3623	-0.003837107
7.3651	-0.004729383
7.368	-0.004908982
7.3709	-0.00496843
7.3738	-0.004848169
7.3767	-0.005275975
7.3796	-0.005314605
7.3824	-0.005348344
7.3853	-0.005669596
7.3882	-0.006548118
7.3911	-0.006223656
7.394	-0.005126158
7.3969	-0.005382015
7.3997	-0.00625307
7.4026	-0.005816105
7.4055	-0.005402753
7.4084	-0.006014065
7.4113	-0.005415273
7.4141	-0.006301152
7.417	-0.006475731
7.4199	-0.00610953
7.4228	-0.005965149
7.4257	-0.006041545
7.4286	-0.006415803
7.4314	-0.005729124
7.4343	-0.006480362
7.4372	-0.005462896
7.4401	-0.005897397
7.443	-0.007169229
7.4459	-0.006464169
7.4487	-0.006531579
7.4516	-0.007324655
7.4545	-0.00686253
7.4574	-0.00643411
7.4603	-0.006853568
7.4632	-0.006589324
7.466	-0.006753152
7.4689	-0.006629143
7.4718	-0.006765434
7.4747	-0.007125121
7.4776	-0.006533674
7.4805	-0.006359292
7.4833	-0.006387827
7.4862	-0.005853865
7.4891	-0.006309699
7.492	-0.006309025
7.4949	-0.005677133
7.4977	-0.005300309
7.5006	-0.00517273
7.5035	-0.005656356
7.5064	-0.005078981
7.5093	-0.004990069
7.5122	-0.00385217
7.515	-0.005169402
7.5179	-0.003918052
7.5208	-0.003852993
7.5237	-0.003885502
7.5266	-0.004271936
7.5295	-0.003450999
7.5323	-0.003687124
7.5352	-0.002522975
7.5381	-0.002299807
7.541	-0.00198593
7.5439	-0.002721991
7.5468	-0.002634197
7.5496	-0.002728658
7.5525	-0.003241019
7.5554	-0.002577696
7.5583	-0.00161611
7.5612	-0.001890345
7.564	-0.00188574
7.5669	-0.002400188
7.5698	-0.002076312
7.5727	-0.002119413
7.5756	-0.002387248
7.5785	-0.001708278
7.5813	-0.001763918
7.5842	-0.000887125
7.5871	-0.001210772
7.59	-0.00097977
7.5929	-0.000840299
7.5958	-0.001309667
7.5986	-0.001221249
7.6015	-0.001165141
7.6044	-0.000600588
7.6073	-0.001424144
7.6102	-0.001370303
7.6131	-0.001235938
7.6159	-0.001328889
7.6188	-0.000909422
7.6217	-0.001097628
7.6246	-0.00154521
7.6275	-0.001502357
7.6304	-0.001183985
7.6332	-0.001770502
7.6361	-0.001222282
7.639	-0.001087096
7.6419	-0.00144931
7.6448	-0.00036071
7.6476	-0.000360785
7.6505	-0.000405567
7.6534	0.000583156
7.6563	0.000986931
7.6592	0.000674755
7.6621	0.001303042
7.6649	0.001125757
7.6678	0.002066789
7.6707	0.002025526
7.6736	0.002386116
7.6765	0.001894122
7.6794	0.002259837
7.6822	0.003231974
7.6851	0.00275285
7.688	0.00297834
7.6909	0.002700845
7.6938	0.002251636
7.6967	0.003271284
7.6995	0.002514273
7.7024	0.002516354
7.7053	0.001932698
7.7082	0.000945146
7.7111	0.001212926
7.7139	-0.000269163
7.7168	-0.000583458
7.7197	-0.001173404
7.7226	-0.00153509
7.7255	-0.003043867
7.7284	-0.002991395
7.7312	-0.002355133
7.7341	-0.00321953
7.737	-0.003481065
7.7399	-0.00334875
7.7428	-0.00329714
7.7457	-0.002651571
7.7485	-0.003377988
7.7514	-0.004148624
7.7543	-0.002882695
7.7572	-0.003696529
7.7601	-0.002936112
7.763	-0.002401551
7.7658	-0.002635952
7.7687	-0.002184447
7.7716	-0.002868745
7.7745	-0.001776817
7.7774	-0.001726639
7.7803	-0.000632687
7.7831	-0.000361686
7.786	0.000591589
7.7889	0.000780569
7.7918	0.002204545
7.7947	0.002854788
7.7975	0.003793393
7.8004	0.004896894
7.8033	0.006857668
7.8062	0.006629163
7.8091	0.007267137
7.812	0.007308628
7.8148	0.008848253
7.8177	0.009209663
7.8206	0.009642413
7.8235	0.010437486
7.8264	0.011444122
7.8293	0.012151298
7.8321	0.013553962
7.835	0.013815893
7.8379	0.014042632
7.8408	0.013547943
7.8437	0.013328295
7.8466	0.01295055
7.8494	0.011816612
7.8523	0.009717252
7.8552	0.008842024
7.8581	0.007581878
7.861	0.006467249
7.8638	0.005411384
7.8667	0.005260069
7.8696	0.003650799
7.8725	0.003440375
7.8754	0.003770027
7.8783	0.003760577
7.8811	0.003405862
7.884	0.003151714
7.8869	0.004745895
7.8898	0.003961665
7.8927	0.003710884
7.8956	0.003823783
7.8984	0.003742006
7.9013	0.00365861
7.9042	0.003326399
7.9071	0.003294926
7.91	0.004296727
7.9129	0.004584432
7.9157	0.00552597
7.9186	0.005733344
7.9215	0.007564773
7.9244	0.008642189
7.9273	0.009306666
7.9302	0.010898151
7.933	0.012262152
7.9359	0.014496948
7.9388	0.016430169
7.9417	0.021020921
7.9446	0.025452036
7.9474	0.036381807
7.9503	0.043819137
7.9532	0.049764119
7.9561	0.051198557
7.959	0.053348806
7.9619	0.052262235
7.9647	0.050563566
7.9676	0.047831506
7.9705	0.042109553
7.9734	0.036166593
7.9763	0.030721318
7.9792	0.026567996
7.982	0.022639716
7.9849	0.019233698
7.9878	0.015798163
7.9907	0.013311105
7.9936	0.011361375
7.9965	0.010117134
7.9993	0.009133259
8.0022	0.008489153
8.0051	0.007352069
8.008	0.006703686
8.0109	0.005387743
8.0137	0.005559729
8.0166	0.004970138
8.0195	0.005246071
8.0224	0.005217944
8.0253	0.005843937
8.0282	0.005656008
8.031	0.006111973
8.0339	0.00734645
8.0368	0.007622716
8.0397	0.007742412
8.0426	0.008407005
8.0455	0.008451051
8.0483	0.010002969
8.0512	0.011564415
8.0541	0.012269792
8.057	0.01204105
8.0599	0.011477882
8.0628	0.011097306
8.0656	0.011974132
8.0685	0.010750818
8.0714	0.009176731
8.0743	0.009184818
8.0772	0.008622868
8.0801	0.008996441
8.0829	0.008908637
8.0858	0.010764345
8.0887	0.011845377
8.0916	0.011564332
8.0945	0.012028058
8.0973	0.012804872
8.1002	0.013330198
8.1031	0.012223598
8.106	0.013706467
8.1089	0.013776086
8.1118	0.013304988
8.1146	0.014254878
8.1175	0.015486663
8.1204	0.018926023
8.1233	0.022332978
8.1262	0.027670011
8.1291	0.03331615
8.1319	0.037260901
8.1348	0.039418958
8.1377	0.041156076
8.1406	0.043411836
8.1435	0.046191026
8.1464	0.051475897
8.1492	0.065738067
8.1521	0.091467254
8.155	0.143485144
8.1579	0.191487104
8.1608	0.223096982
8.1636	0.249317706
8.1665	0.285866052
8.1694	0.321463406
8.1723	0.410151541
8.1752	0.453194827
8.1781	0.36468792
8.1809	0.221333116
8.1838	0.14643611
8.1867	0.099274144
8.1896	0.058832496
8.1925	0.034832954
8.1954	0.024730153
8.1982	0.020037085
8.2011	0.015347692
8.204	0.012812925
8.2069	0.011053804
8.2098	0.009840809
8.2127	0.007977772
8.2155	0.007033915
8.2184	0.005965899
8.2213	0.005025127
8.2242	0.004747018
8.2271	0.004459853
8.2299	0.003956909
8.2328	0.004335755
8.2357	0.003046943
8.2386	0.003151527
8.2415	0.002669633
8.2444	0.003093735
8.2472	0.002085002
8.2501	0.00369797
8.253	0.003285026
8.2559	0.002431818
8.2588	0.003664045
8.2617	0.003029471
8.2645	0.003566011
8.2674	0.003495238
8.2703	0.003030603
8.2732	0.003875462
8.2761	0.003722234
8.279	0.003728814
8.2818	0.004493686
8.2847	0.005516326
8.2876	0.004831034
8.2905	0.006275882
8.2934	0.007446649
8.2963	0.007438252
8.2991	0.008290424
8.302	0.008648169
8.3049	0.008487397
8.3078	0.008743926
8.3107	0.008011218
8.3135	0.008107719
8.3164	0.008866811
8.3193	0.009287154
8.3222	0.009998037
8.3251	0.010515588
8.328	0.012568533
8.3308	0.014141958
8.3337	0.015437854
8.3366	0.016646318
8.3395	0.02731611
8.3424	0.044819411
8.3453	0.073231913
8.3481	0.095083967
8.351	0.098784141
8.3539	0.10201814
8.3568	0.088324167
8.3597	0.06728173
8.3626	0.038603067
8.3654	0.022638822
8.3683	0.011542481
8.3712	0.00557426
8.3741	0.002771582
8.377	0.000433374
8.3798	-0.00016281
8.3827	0.000433103
8.3856	0.000704628
8.3885	-0.000377436
8.3914	0.000590548
8.3943	0.001443817
8.3971	0.000319687
8.4	-0.001275462
8.4029	-0.000476985
8.4058	-0.000531637
8.4087	-0.000424168
8.4116	-0.001271882
8.4144	-0.000372625
8.4173	-0.000854175
8.4202	-0.000644513
8.4231	-0.000318476
8.426	-0.000265348
8.4289	0.000052722
8.4317	0
8.4346	-0.000052575
8.4375	0.000578253
8.4404	0.0004189
8.4433	0.001677827
8.4462	0.001987861
8.449	0.000626838
8.4519	0.001094926
8.4548	0.001257155
8.4577	0.00041639
8.4606	0.000258832
8.4634	0.000619609
8.4663	0.000207871
8.4692	0.00098064
8.4721	0.002378002
8.475	0.003791175
8.4779	0.007051662
8.4807	0.009971019
8.4836	0.011854667
8.4865	0.016398352
8.4894	0.01894322
8.4923	0.019482112
8.4952	0.019486321
8.498	0.018937675
8.5009	0.016164085
8.5038	0.012705843
8.5067	0.009161906
8.5096	0.00519996
8.5125	0.001995348
8.5153	0.000406976
8.5182	-0.000709714
8.5211	-0.00121382
8.524	-0.00151463
8.5269	-0.001973034
8.5297	-0.002333286
8.5326	-0.001674757
8.5355	-0.002134879
8.5384	-0.001462527
8.5413	-0.00106451
8.5442	-0.001064013
8.547	-0.000404136
8.5499	-0.000658137
8.5528	-0.000909094
8.5557	-0.000758682
8.5586	-0.001467469
8.5615	-0.002031078
8.5643	-0.002067713
8.5672	-0.00171938
8.5701	-0.002473181
8.573	-0.001466444
8.5759	-0.002296644
8.5788	-0.002231317
8.5816	-0.002962765
8.5845	-0.002709019
8.5874	-0.002863656
8.5903	-0.003607034
8.5932	-0.003252408
8.5961	-0.003948386
8.5989	-0.003799976
8.6018	-0.003467339
8.6047	-0.003823748
8.6076	-0.003267088
8.6105	-0.004363293
8.6133	-0.003474576
8.6162	-0.003291259
8.6191	-0.003400366
8.622	-0.003102117
8.6249	-0.003501184
8.6278	-0.002997213
8.6306	-0.003391384
8.6335	-0.0024888
8.6364	-0.00279258
8.6393	-0.002936619
8.6422	-0.003036167
8.6451	-0.002477725
8.6479	-0.002036263
8.6508	-0.002037895
8.6537	-0.003079411
8.6566	-0.002632547
8.6595	-0.002089154
8.6624	-0.001341259
8.6652	-0.001641947
8.6681	-0.001738273
8.671	-0.001936269
8.6739	-0.001894526
8.6768	-0.002086048
8.6796	-0.002817696
8.6825	-0.002074895
8.6854	-0.002710807
8.6883	-0.00294305
8.6912	-0.002306558
8.6941	-0.002693384
8.6969	-0.003418506
8.6998	-0.003579707
8.7027	-0.003076825
8.7056	-0.003319713
8.7085	-0.003372514
8.7114	-0.003220988
8.7142	-0.002877587
8.7171	-0.002241651
8.72	-0.002625907
8.7229	-0.002141304
8.7258	-0.001553133
8.7287	-0.002191075
8.7315	-0.002193042
8.7344	-0.002578
8.7373	-0.001606427
8.7402	-0.00277661
8.7431	-0.002351516
8.746	-0.002942054
8.7488	-0.002812574
8.7517	-0.002768105
8.7546	-0.00287187
8.7575	-0.002884036
8.7604	-0.002491084
8.7632	-0.00299377
8.7661	-0.003656922
8.769	-0.003275428
8.7719	-0.004181997
8.7748	-0.003428791
8.7777	-0.00345654
8.7805	-0.003063907
8.7834	-0.003331424
8.7863	-0.003221112
8.7892	-0.003776279
8.7921	-0.00418491
8.795	-0.002875298
8.7978	-0.003380526
8.8007	-0.001820732
8.8036	-0.002574128
8.8065	-0.001723192
8.8094	-0.003136444
8.8123	-0.002521457
8.8151	-0.002518532
8.818	-0.002482993
8.8209	-0.002020213
8.8238	-0.001918087
8.8267	-0.002277641
8.8295	-0.002073009
8.8324	-0.002592507
8.8353	-0.001976027
8.8382	-0.001318042
8.8411	-0.002024923
8.844	-0.002384985
8.8468	-0.002080031
8.8497	-0.002376377
8.8526	-0.002643805
8.8555	-0.002334649
8.8584	-0.001169578
8.8613	-0.002547189
8.8641	-0.00147434
8.867	-0.001836127
8.8699	-0.001118923
8.8728	-0.001433993
8.8757	-0.00071573
8.8786	-0.00117522
8.8814	-0.001222218
8.8843	-0.001274414
8.8872	-0.001329683
8.8901	-0.001225235
8.893	-0.001833113
8.8959	-0.002909771
8.8987	-0.002148205
8.9016	-0.002034408
8.9045	-0.003307279
8.9074	-0.003002692
8.9103	-0.002697332
8.9131	-0.0031626
8.916	-0.003649981
8.9189	-0.00340346
8.9218	-0.004161788
8.9247	-0.003653819
8.9276	-0.005176275
8.9304	-0.003879022
8.9333	-0.004559429
8.9362	-0.004072654
8.9391	-0.003725682
8.942	-0.004109353
8.9449	-0.004003677
8.9477	-0.004943243
8.9506	-0.003977222
8.9535	-0.004370359
8.9564	-0.003728738
8.9593	-0.00437542
8.9622	-0.003028917
8.965	-0.00376493
8.9679	-0.00316473
8.9708	-0.003718383
8.9737	-0.003461332
8.9766	-0.002963451
8.9794	-0.00320884
8.9823	-0.002992395
8.9852	-0.001393885
8.9881	-0.001991038
8.991	-0.002578895
8.9939	-0.003366641
8.9967	-0.002438046
8.9996	-0.002526271
9.0025	-0.003172218
9.0054	-0.002812255
9.0083	-0.003808107
9.0112	-0.003550111
9.014	-0.003739276
9.0169	-0.003432788
9.0198	-0.003669496
9.0227	-0.002502862
9.0256	-0.002705893
9.0285	-0.002259908
9.0313	-0.003044936
9.0342	-0.002814493
9.0371	-0.002890571
9.04	-0.002890897
9.0429	-0.002657146
9.0458	-0.00265805
9.0486	-0.002457535
9.0515	-0.00256746
9.0544	-0.002748398
9.0573	-0.002060131
9.0602	-0.002452816
9.063	-0.002108825
9.0659	-0.001860356
9.0688	-0.00279227
9.0717	-0.003624448
9.0746	-0.003714866
9.0775	-0.003187047
9.0803	-0.003910828
9.0832	-0.004774121
9.0861	-0.003609387
9.089	-0.003802356
9.0919	-0.003853916
9.0948	-0.003455103
9.0976	-0.003368344
9.1005	-0.002640691
9.1034	-0.001906197
9.1063	-0.002743128
9.1092	-0.002649641
9.1121	-0.003244688
9.1149	-0.002989907
9.1178	-0.002297595
9.1207	-0.002972087
9.1236	-0.002581086
9.1265	-0.002040808
9.1293	-0.002095993
9.1322	-0.002697141
9.1351	-0.002473366
9.138	-0.00238773
9.1409	-0.003117402
9.1438	-0.003284957
9.1466	-0.003236512
9.1495	-0.002809096
9.1524	-0.002428675
9.1553	-0.003213765
9.1582	-0.003348022
9.1611	-0.001556264
9.1639	-0.002418396
9.1668	-0.002229642
9.1697	-0.002136038
9.1726	-0.002268618
9.1755	-0.002463609
9.1784	-0.002610415
9.1812	-0.003243367
9.1841	-0.00342669
9.187	-0.003749743
9.1899	-0.003413791
9.1928	-0.00387506
9.1957	-0.003135366
9.1985	-0.003610516
9.2014	-0.00404356
9.2043	-0.003678433
9.2072	-0.004155498
9.2101	-0.003182365
9.2129	-0.003848021
9.2158	-0.003368879
9.2187	-0.003129457
9.2216	-0.003319097
9.2245	-0.002688841
9.2274	-0.002639805
9.2302	-0.002446466
9.2331	-0.002743682
9.236	-0.002592237
9.2389	-0.00362391
9.2418	-0.004200727
9.2447	-0.003474565
9.2475	-0.003298274
9.2504	-0.00300353
9.2533	-0.003858727
9.2562	-0.002521794
9.2591	-0.002229223
9.262	-0.002426099
9.2648	-0.003672602
9.2677	-0.003710721
9.2706	-0.002992362
9.2735	-0.003572108
9.2764	-0.004274587
9.2792	-0.004881096
9.2821	-0.0046854
9.285	-0.005009873
9.2879	-0.004684889
9.2908	-0.003740064
9.2937	-0.004804608
9.2965	-0.004396161
9.2994	-0.003784313
9.3023	-0.003859166
9.3052	-0.003966187
9.3081	-0.003624044
9.311	-0.004216714
9.3138	-0.004132776
9.3167	-0.004298344
9.3196	-0.004048298
9.3225	-0.004756214
9.3254	-0.003777511
9.3283	-0.004127681
9.3311	-0.004016085
9.334	-0.004485491
9.3369	-0.004163122
9.3398	-0.004689544
9.3427	-0.004524185
9.3456	-0.00448308
9.3484	-0.005943608
9.3513	-0.005808337
9.3542	-0.005916466
9.3571	-0.00554317
9.36	-0.005673485
9.3628	-0.005864531
9.3657	-0.005773297
9.3686	-0.006881161
9.3715	-0.005092521
9.3744	-0.005563793
9.3773	-0.005855745
9.3801	-0.005047276
9.383	-0.005674701
9.3859	-0.005193973
9.3888	-0.004932574
9.3917	-0.005540723
9.3946	-0.005219449
9.3974	-0.005234187
9.4003	-0.005656094
9.4032	-0.006541952
9.4061	-0.006766928
9.409	-0.006358339
9.4119	-0.005628284
9.4147	-0.006916398
9.4176	-0.007136725
9.4205	-0.005729074
9.4234	-0.006026813
9.4263	-0.005747417
9.4291	-0.006144462
9.432	-0.005899379
9.4349	-0.005251846
9.4378	-0.005891817
9.4407	-0.004965011
9.4436	-0.006487352
9.4464	-0.006321855
9.4493	-0.005872713
9.4522	-0.00590001
9.4551	-0.006481437
9.458	-0.006292544
9.4609	-0.007086874
9.4637	-0.006133286
9.4666	-0.005587056
9.4695	-0.005364896
9.4724	-0.005572457
9.4753	-0.006016095
9.4782	-0.006613392
9.481	-0.007077097
9.4839	-0.007095475
9.4868	-0.006083382
9.4897	-0.006167655
9.4926	-0.006693915
9.4955	-0.005954511
9.4983	-0.006011911
9.5012	-0.006229934
9.5041	-0.004912138
9.507	-0.00541391
9.5099	-0.005456927
9.5127	-0.004553588
9.5156	-0.004610842
9.5185	-0.004536627
9.5214	-0.004308512
9.5243	-0.004743816
9.5272	-0.004982584
9.53	-0.004804139
9.5329	-0.00515206
9.5358	-0.005210927
9.5387	-0.005728302
9.5416	-0.005747888
9.5445	-0.005607588
9.5473	-0.006663515
9.5502	-0.005496564
9.5531	-0.006066798
9.556	-0.006046629
9.5589	-0.0060323
9.5618	-0.004863802
9.5646	-0.00544955
9.5675	-0.00536322
9.5704	-0.005632452
9.5733	-0.00529634
9.5762	-0.006533034
9.579	-0.005676499
9.5819	-0.006115558
9.5848	-0.006217251
9.5877	-0.006151931
9.5906	-0.005187128
9.5935	-0.005478141
9.5963	-0.005426934
9.5992	-0.005235447
9.6021	-0.005178588
9.605	-0.00481285
9.6079	-0.004898019
9.6108	-0.005281861
9.6136	-0.005088027
9.6165	-0.005324082
9.6194	-0.004934668
9.6223	-0.00503985
9.6252	-0.006059909
9.6281	-0.005103402
9.6309	-0.005405922
9.6338	-0.00595669
9.6367	-0.00566564
9.6396	-0.005817731
9.6425	-0.005660547
9.6454	-0.004861738
9.6482	-0.005566702
9.6511	-0.006032641
9.654	-0.006293879
9.6569	-0.00584065
9.6598	-0.005319851
9.6626	-0.005117146
9.6655	-0.00537077
9.6684	-0.0054826
9.6713	-0.005122319
9.6742	-0.006800131
9.6771	-0.004791319
9.6799	-0.005338449
9.6828	-0.004841029
9.6857	-0.005334238
9.6886	-0.005393205
9.6915	-0.005977523
9.6944	-0.005418074
9.6972	-0.004439331
9.7001	-0.005733505
9.703	-0.005408348
9.7059	-0.005993052
9.7088	-0.00493494
9.7117	-0.005253527
9.7145	-0.005290366
9.7174	-0.005418899
9.7203	-0.005340362
9.7232	-0.004748597
9.7261	-0.005383375
9.7289	-0.004477049
9.7318	-0.005418284
9.7347	-0.005589198
9.7376	-0.005120412
9.7405	-0.005628725
9.7434	-0.005738449
9.7462	-0.005930376
9.7491	-0.005277393
9.752	-0.004875062
9.7549	-0.005314343
9.7578	-0.005518679
9.7607	-0.005142566
9.7635	-0.006378436
9.7664	-0.005339146
9.7693	-0.006707384
9.7722	-0.006175727
9.7751	-0.005914224
9.778	-0.00627597
9.7808	-0.007118931
9.7837	-0.006819191
9.7866	-0.006971803
9.7895	-0.007363194
9.7924	-0.007836957
9.7953	-0.006483235
9.7981	-0.006081062
9.801	-0.005403037
9.8039	-0.0059163
9.8068	-0.005522348
9.8097	-0.005150776
9.8125	-0.005587289
9.8154	-0.005832198
9.8183	-0.005632567
9.8212	-0.00522718
9.8241	-0.005036213
9.827	-0.005551891
9.8298	-0.005488787
9.8327	-0.005824944
9.8356	-0.005448694
9.8385	-0.005624705
9.8414	-0.005467808
9.8443	-0.005320448
9.8471	-0.005509507
9.85	-0.00511313
9.8529	-0.005541778
9.8558	-0.005382382
9.8587	-0.004513073
9.8616	-0.005379979
9.8644	-0.005275386
9.8673	-0.004470289
9.8702	-0.005518921
9.8731	-0.00593135
9.876	-0.005560206
9.8788	-0.005054751
9.8817	-0.005641833
9.8846	-0.006547519
9.8875	-0.005748522
9.8904	-0.005696697
9.8933	-0.006093609
9.8961	-0.007091462
9.899	-0.005891264
9.9019	-0.006110201
9.9048	-0.005335848
9.9077	-0.00474955
9.9106	-0.005897858
9.9134	-0.005235394
9.9163	-0.005592869
9.9192	-0.005960349
9.9221	-0.005897305
9.925	-0.005740487
9.9279	-0.005865446
9.9307	-0.007310265
9.9336	-0.006344295
9.9365	-0.006735558
9.9394	-0.007212648
9.9423	-0.006666165
9.9452	-0.007313332
9.948	-0.007183211
9.9509	-0.008435883
9.9538	-0.008387023
9.9567	-0.007699293
9.9596	-0.007672751
9.9624	-0.007962949
9.9653	-0.008250329
9.9682	-0.008463872
9.9711	-0.007381954
9.974	-0.007743458
9.9769	-0.008084213
9.9797	-0.007191623
9.9826	-0.00745944
9.9855	-0.007395748
9.9884	-0.00758994
9.9913	-0.007571494
9.9942	-0.007755875
9.997	-0.008070746
9.9999	-0.008837759
10.0028	-0.008289879
10.0057	-0.007851659
10.0086	-0.008171652
10.0115	-0.00773353
10.0143	-0.007112685
10.0172	-0.007290814
10.0201	-0.006221959
10.023	-0.007574437
10.0259	-0.007392232
10.0287	-0.006803708
10.0316	-0.006399815
10.0345	-0.005918151
10.0374	-0.005628477
10.0403	-0.006297845
10.0432	-0.005770242
10.046	-0.005485519
10.0489	-0.005714187
10.0518	-0.006000865
10.0547	-0.006024837
10.0576	-0.005136468
10.0605	-0.005089447
10.0633	-0.005298784
10.0662	-0.005998945
10.0691	-0.005675394
10.072	-0.005218673
10.0749	-0.005689817
10.0778	-0.004539321
10.0806	-0.005177346
10.0835	-0.006031659
10.0864	-0.005403217
10.0893	-0.005593648
10.0922	-0.005023349
10.0951	-0.005116151
10.0979	-0.006145986
10.1008	-0.005775688
10.1037	-0.005282762
10.1066	-0.005738983
10.1095	-0.005504998
10.1123	-0.00522719
10.1152	-0.005637046
10.1181	-0.005057731
10.121	-0.004810587
10.1239	-0.004968948
10.1268	-0.005065101
10.1296	-0.004961394
10.1325	-0.004047011
10.1354	-0.002938645
10.1383	-0.001477574
10.1412	0.001873885
10.1441	0.006797169
10.1469	0.01395607
10.1498	0.025185527
10.1527	0.038342938
10.1556	0.057928864
10.1585	0.075284615
10.1614	0.09116061
10.1642	0.10352359
10.1671	0.110555656
10.17	0.109770462
10.1729	0.100581802
10.1758	0.087658934
10.1786	0.070547365
10.1815	0.053239763
10.1844	0.035934579
10.1873	0.023635959
10.1902	0.013511281
10.1931	0.006548834
10.1959	0.002188989
10.1988	-0.000871203
10.2017	-0.002394012
10.2046	-0.002172346
10.2075	-0.003154748
10.2104	-0.003630668
10.2132	-0.004045182
10.2161	-0.004347501
10.219	-0.004663208
10.2219	-0.00456999
10.2248	-0.004349377
10.2277	-0.004453906
10.2305	-0.004029325
10.2334	-0.00356294
10.2363	-0.003857407
10.2392	-0.004450429
10.2421	-0.005056853
10.2449	-0.004805404
10.2478	-0.004136973
10.2507	-0.004155157
10.2536	-0.003951216
10.2565	-0.003929159
10.2594	-0.003977919
10.2622	-0.00408916
10.2651	-0.004621515
10.268	-0.004043777
10.2709	-0.004744647
10.2738	-0.005041955
10.2767	-0.005046207
10.2795	-0.004906418
10.2824	-0.003870096
10.2853	-0.003903707
10.2882	-0.004349965
10.2911	-0.00467181
10.294	-0.004281141
10.2968	-0.004880649
10.2997	-0.003972293
10.3026	-0.004354161
10.3055	-0.004936554
10.3084	-0.004460361
10.3113	-0.005646378
10.3141	-0.004558234
10.317	-0.004757426
10.3199	-0.005653343
10.3228	-0.005583863
10.3257	-0.005549297
10.3285	-0.006400976
10.3314	-0.005571649
10.3343	-0.005242439
10.3372	-0.005590537
10.3401	-0.005798309
10.343	-0.005170234
10.3458	-0.005804248
10.3487	-0.005757313
10.3516	-0.006135367
10.3545	-0.006695474
10.3574	-0.00666898
10.3603	-0.007351563
10.3631	-0.006958928
10.366	-0.006535309
10.3689	-0.006747102
10.3718	-0.007308451
10.3747	-0.007252451
10.3776	-0.00654792
10.3804	-0.007017511
10.3833	-0.007193523
10.3862	-0.006844557
10.3891	-0.00647783
10.392	-0.007202276
10.3948	-0.007174434
10.3977	-0.00677151
10.4006	-0.00721501
10.4035	-0.007214243
10.4064	-0.007075524
10.4093	-0.006296017
10.4121	-0.006990244
10.415	-0.007031139
10.4179	-0.006939374
[truncated: 48 more rows]
