# Supplementary material for: Improvement of Peak Integration in Capillary Electrophoresis: Reference Data Set No. 1
Source: Electrophoresis. 2026 Mar 11;47(4):276–94. doi: 10.1002/elps.70077 (PMC13084974; doi:10.1002/elps.70077)
Supplement: Supplementary file 2 — Supporting File 2: elps70077‐sup‐0002‐RawElectropherograms.zip. [file ELPS-47--s002.zip › Raw Electropherograms/com4-type10-sam4-R.csv]

4.641	-0.007841272
4.6439	-0.008136491
4.6468	-0.008135269
4.6496	-0.007757532
4.6525	-0.008511877
4.6554	-0.008295571
4.6583	-0.006818494
4.6612	-0.007541031
4.6641	-0.007848384
4.6669	-0.007702321
4.6698	-0.007691986
4.6727	-0.007461887
4.6756	-0.008349844
4.6785	-0.007726933
4.6814	-0.007300213
4.6842	-0.008559812
4.6871	-0.00790917
4.69	-0.008242671
4.6929	-0.008307693
4.6958	-0.008111392
4.6987	-0.007325414
4.7015	-0.007864645
4.7044	-0.007798669
4.7073	-0.007594851
4.7102	-0.009035697
4.7131	-0.007663887
4.716	-0.007632196
4.7188	-0.008662553
4.7217	-0.008006945
4.7246	-0.008723087
4.7275	-0.0079679
4.7304	-0.008682257
4.7332	-0.007712737
4.7361	-0.008018317
4.739	-0.007825337
4.7419	-0.008229577
4.7448	-0.007382276
4.7477	-0.007767108
4.7505	-0.008752109
4.7534	-0.00851193
4.7563	-0.008137171
4.7592	-0.007851154
4.7621	-0.00848811
4.765	-0.008102851
4.7678	-0.007940215
4.7707	-0.00854339
4.7736	-0.008227746
4.7765	-0.008477754
4.7794	-0.008471129
4.7823	-0.007458699
4.7851	-0.007326269
4.788	-0.007782191
4.7909	-0.00692498
4.7938	-0.007093133
4.7967	-0.006905246
4.7995	-0.006602833
4.8024	-0.007356463
4.8053	-0.007304397
4.8082	-0.007878574
4.8111	-0.008018731
4.814	-0.007249252
4.8168	-0.007449488
4.8197	-0.007180631
4.8226	-0.007201987
4.8255	-0.006899575
4.8284	-0.006724694
4.8313	-0.007033515
4.8341	-0.00727937
4.837	-0.007428287
4.8399	-0.007913171
4.8428	-0.00778315
4.8457	-0.007873391
4.8486	-0.007816177
4.8514	-0.008307829
4.8543	-0.00653665
4.8572	-0.006982686
4.8601	-0.007793109
4.863	-0.007789379
4.8659	-0.008815525
4.8687	-0.006699425
4.8716	-0.008051667
4.8745	-0.008335298
4.8774	-0.008763433
4.8803	-0.007451711
4.8831	-0.007533935
4.886	-0.007749069
4.8889	-0.008266327
4.8918	-0.0085267
4.8947	-0.009008296
4.8976	-0.008286198
4.9004	-0.008015566
4.9033	-0.007562208
4.9062	-0.008391159
4.9091	-0.008168376
4.912	-0.007941001
4.9149	-0.007354923
4.9177	-0.008344432
4.9206	-0.006645648
4.9235	-0.00754393
4.9264	-0.007676287
4.9293	-0.007765539
4.9322	-0.007536897
4.935	-0.006964934
4.9379	-0.007808357
4.9408	-0.006406137
4.9437	-0.007156265
4.9466	-0.00748333
4.9494	-0.007796992
4.9523	-0.00733959
4.9552	-0.007176325
4.9581	-0.006953266
4.961	-0.007004902
4.9639	-0.007032705
4.9667	-0.005902246
4.9696	-0.007508399
4.9725	-0.007016219
4.9754	-0.00522742
4.9783	-0.007022636
4.9812	-0.006887509
4.984	-0.007808401
4.9869	-0.006934388
4.9898	-0.007018148
4.9927	-0.006291613
4.9956	-0.007187996
4.9985	-0.007244857
5.0013	-0.007211306
5.0042	-0.006983851
5.0071	-0.007768076
5.01	-0.007703241
5.0129	-0.0077561
5.0158	-0.008645077
5.0186	-0.0073623
5.0215	-0.008544236
5.0244	-0.007488021
5.0273	-0.008244338
5.0302	-0.008601568
5.033	-0.008829582
5.0359	-0.007210133
5.0388	-0.00802057
5.0417	-0.008276534
5.0446	-0.008576697
5.0475	-0.007944844
5.0503	-0.007422843
5.0532	-0.007975183
5.0561	-0.009019165
5.059	-0.008478903
5.0619	-0.009050224
5.0648	-0.009179531
5.0676	-0.009931298
5.0705	-0.010119307
5.0734	-0.009783289
5.0763	-0.008120319
5.0792	-0.008433168
5.0821	-0.008021498
5.0849	-0.007884438
5.0878	-0.007400432
5.0907	-0.007712148
5.0936	-0.006431362
5.0965	-0.00611262
5.0993	-0.006021405
5.1022	-0.006589964
5.1051	-0.005692014
5.108	-0.005468877
5.1109	-0.00590003
5.1138	-0.006646744
5.1166	-0.0067442
5.1195	-0.006908329
5.1224	-0.006510256
5.1253	-0.006604723
5.1282	-0.007796238
5.1311	-0.007567548
5.1339	-0.007960925
5.1368	-0.007982786
5.1397	-0.009125402
5.1426	-0.008784552
5.1455	-0.010641425
5.1484	-0.010151787
5.1512	-0.009756375
5.1541	-0.010257593
5.157	-0.00983733
5.1599	-0.008607149
5.1628	-0.008425376
5.1657	-0.007422315
5.1685	-0.007256098
5.1714	-0.006024142
5.1743	-0.005799451
5.1772	-0.004548641
5.1801	-0.004802067
5.1829	-0.002964153
5.1858	-0.004172749
5.1887	-0.003497058
5.1916	-0.003486814
5.1945	-0.003874113
5.1974	-0.004585458
5.2002	-0.005400149
5.2031	-0.006293572
5.206	-0.007177833
5.2089	-0.007869091
5.2118	-0.007941096
5.2147	-0.006720961
5.2175	-0.007097198
5.2204	-0.006866634
5.2233	-0.005576116
5.2262	-0.005381016
5.2291	-0.005135044
5.232	-0.003211867
5.2348	-0.0024655
5.2377	-0.002985457
5.2406	-0.002711794
5.2435	-0.003010205
5.2464	-0.003992285
5.2492	-0.003339138
5.2521	-0.003818728
5.255	-0.004069335
5.2579	-0.004224124
5.2608	-0.004175742
5.2637	-0.00536071
5.2665	-0.004205187
5.2694	-0.00412082
5.2723	-0.004526703
5.2752	-0.004100787
5.2781	-0.003698221
5.281	-0.003212643
5.2838	-0.003202746
5.2867	-0.002834566
5.2896	-0.002705893
5.2925	-0.002440425
5.2954	-0.003306877
5.2983	-0.002748078
5.3011	-0.004434847
5.304	-0.003772181
5.3069	-0.004061252
5.3098	-0.004767536
5.3127	-0.004530044
5.3156	-0.00412838
5.3184	-0.003872123
5.3213	-0.004289077
5.3242	-0.003934832
5.3271	-0.004075385
5.33	-0.00416963
5.3328	-0.003520292
5.3357	-0.003269962
5.3386	-0.00353566
5.3415	-0.003652113
5.3444	-0.002770689
5.3473	-0.002707065
5.3501	-0.002020152
5.353	-0.003151153
5.3559	-0.003155787
5.3588	-0.002288036
5.3617	-0.002813162
5.3646	-0.002630274
5.3674	-0.003698371
5.3703	-0.003668429
5.3732	-0.003667797
5.3761	-0.003663692
5.379	-0.003420103
5.3819	-0.004019013
5.3847	-0.00416962
5.3876	-0.00434898
5.3905	-0.004024582
5.3934	-0.003562116
5.3963	-0.003823105
5.3991	-0.004636507
5.402	-0.004126879
5.4049	-0.004005502
5.4078	-0.004085655
5.4107	-0.004629206
5.4136	-0.004166736
5.4164	-0.004248792
5.4193	-0.004026326
5.4222	-0.005356606
5.4251	-0.005029107
5.428	-0.003965497
5.4309	-0.005298648
5.4337	-0.005059652
5.4366	-0.005212956
5.4395	-0.005413844
5.4424	-0.005403951
5.4453	-0.005324633
5.4482	-0.00538081
5.451	-0.006195791
5.4539	-0.005957703
5.4568	-0.00610206
5.4597	-0.005659138
5.4626	-0.006012936
5.4655	-0.006042056
5.4683	-0.00563156
5.4712	-0.006485278
5.4741	-0.00587698
5.477	-0.005829029
5.4799	-0.005372943
5.4827	-0.005436222
5.4856	-0.005093516
5.4885	-0.004748136
5.4914	-0.005197478
5.4943	-0.004930585
5.4972	-0.003927478
5.5	-0.004248842
5.5029	-0.004266073
5.5058	-0.00393523
5.5087	-0.004919688
5.5116	-0.004371867
5.5145	-0.004444744
5.5173	-0.003930293
5.5202	-0.004796728
5.5231	-0.004178757
5.526	-0.004671553
5.5289	-0.004396873
5.5318	-0.004376587
5.5346	-0.003709105
5.5375	-0.004584969
5.5404	-0.005170465
5.5433	-0.005446258
5.5462	-0.00449809
5.549	-0.004238933
5.5519	-0.004329836
5.5548	-0.003991314
5.5577	-0.003281206
5.5606	-0.003422722
5.5635	-0.003124153
5.5663	-0.003634285
5.5692	-0.003645767
5.5721	-0.003755407
5.575	-0.003401905
5.5779	-0.003630322
5.5808	-0.003882607
5.5836	-0.003204264
5.5865	-0.003310218
5.5894	-0.002722607
5.5923	-0.002993082
5.5952	-0.003383502
5.5981	-0.004020901
5.6009	-0.003798283
5.6038	-0.004764085
5.6067	-0.004338318
5.6096	-0.00454338
5.6125	-0.004178304
5.6154	-0.005212007
5.6182	-0.004389544
5.6211	-0.005263235
5.624	-0.004226542
5.6269	-0.004920528
5.6298	-0.004692856
5.6326	-0.004531372
5.6355	-0.004422803
5.6384	-0.004262167
5.6413	-0.003592899
5.6442	-0.002924839
5.6471	-0.003371769
5.6499	-0.003847122
5.6528	-0.004368249
5.6557	-0.004683508
5.6586	-0.003874964
5.6615	-0.003715264
5.6644	-0.003413365
5.6672	-0.003808866
5.6701	-0.003514817
5.673	-0.003174014
5.6759	-0.003052589
5.6788	-0.003182617
5.6817	-0.003242
5.6845	-0.003726743
5.6874	-0.003328279
5.6903	-0.003855747
5.6932	-0.003035037
5.6961	-0.003389676
5.6989	-0.004075855
5.7018	-0.004166873
5.7047	-0.003688671
5.7076	-0.004458869
5.7105	-0.00395335
5.7134	-0.004929716
5.7162	-0.004454794
5.7191	-0.003946345
5.722	-0.004643486
5.7249	-0.004685087
5.7278	-0.004246547
5.7307	-0.004946762
5.7335	-0.003897825
5.7364	-0.00357042
5.7393	-0.003775146
5.7422	-0.003334758
5.7451	-0.003469037
5.748	-0.003196948
5.7508	-0.003695009
5.7537	-0.002719504
5.7566	-0.003037974
5.7595	-0.003454098
5.7624	-0.002745433
5.7653	-0.00320015
5.7681	-0.002300604
5.771	-0.003087845
5.7739	-0.002328173
5.7768	-0.002802651
5.7797	-0.001893964
5.7825	-0.002259914
5.7854	-0.003742149
5.7883	-0.003481616
5.7912	-0.003396032
5.7941	-0.004215575
5.797	-0.003779135
5.7998	-0.004266326
5.8027	-0.002719037
5.8056	-0.003949869
5.8085	-0.00327418
5.8114	-0.003883713
5.8143	-0.005006737
5.8171	-0.003232104
5.82	-0.003877447
5.8229	-0.003636235
5.8258	-0.004513521
5.8287	-0.004839504
5.8316	-0.005373554
5.8344	-0.004572545
5.8373	-0.003847907
5.8402	-0.005313392
5.8431	-0.0045696
5.846	-0.004839504
5.8488	-0.004467707
5.8517	-0.004738312
5.8546	-0.004675408
5.8575	-0.004296744
5.8604	-0.004797854
5.8633	-0.005284468
5.8661	-0.004230703
5.869	-0.004494739
5.8719	-0.005492169
5.8748	-0.004687595
5.8777	-0.005770822
5.8806	-0.005430783
5.8834	-0.004639943
5.8863	-0.005009005
5.8892	-0.005290915
5.8921	-0.004930149
5.895	-0.005448126
5.8979	-0.006197216
5.9007	-0.005638729
5.9036	-0.006482481
5.9065	-0.006230472
5.9094	-0.006556055
5.9123	-0.005935562
5.9152	-0.006340178
5.918	-0.006573022
5.9209	-0.006391071
5.9238	-0.006158933
5.9267	-0.006979104
5.9296	-0.005749102
5.9324	-0.006484675
5.9353	-0.006203266
5.9382	-0.005915511
5.9411	-0.006641763
5.944	-0.006635081
5.9469	-0.005487548
5.9497	-0.006545669
5.9526	-0.005809058
5.9555	-0.005556921
5.9584	-0.006277175
5.9613	-0.006057749
5.9642	-0.006599233
5.967	-0.006488317
5.9699	-0.00633662
5.9728	-0.004935768
5.9757	-0.004752265
5.9786	-0.005015226
5.9815	-0.004954075
5.9843	-0.005571033
5.9872	-0.004611
5.9901	-0.004695121
5.993	-0.003345154
5.9959	-0.003329401
5.9987	-0.004367668
6.0016	-0.003920889
6.0045	-0.003178184
6.0074	-0.003542967
6.0103	-0.003081292
6.0132	-0.002936033
6.016	-0.003183051
6.0189	-0.003515035
6.0218	-0.003857881
6.0247	-0.004731288
6.0276	-0.00502246
6.0305	-0.004049395
6.0333	-0.004008084
6.0362	-0.003756396
6.0391	-0.003975041
6.042	-0.004192347
6.0449	-0.004030041
6.0478	-0.003292693
6.0506	-0.004598825
6.0535	-0.004273057
6.0564	-0.00402914
6.0593	-0.004227571
6.0622	-0.003504749
6.0651	-0.004189995
6.0679	-0.00331301
6.0708	-0.003620773
6.0737	-0.002884389
6.0766	-0.002436031
6.0795	-0.002000124
6.0823	-0.001516547
6.0852	-0.000783572
6.0881	-0.000889543
6.091	-0.000198195
6.0939	0.002138529
6.0968	0.004284688
6.0996	0.00745395
6.1025	0.011741809
6.1054	0.01661869
6.1083	0.022884497
6.1112	0.030671259
6.1141	0.038015265
6.1169	0.045912787
6.1198	0.056293052
6.1227	0.063326649
6.1256	0.071221165
6.1285	0.076702692
6.1314	0.080391228
6.1342	0.082012653
6.1371	0.082268402
6.14	0.079132602
6.1429	0.075128406
6.1458	0.068637669
6.1486	0.060693081
6.1515	0.051688947
6.1544	0.043203864
6.1573	0.035007421
6.1602	0.026427653
6.1631	0.019115828
6.1659	0.014116687
6.1688	0.008936701
6.1717	0.005293557
6.1746	0.002183989
6.1775	0.001529366
6.1804	-0.000225362
6.1832	-0.001300217
6.1861	-0.001838808
6.189	-0.002653768
6.1919	-0.002637379
6.1948	-0.002058272
6.1977	-0.002379948
6.2005	-0.002930625
6.2034	-0.002239791
6.2063	-0.002791163
6.2092	-0.002866936
6.2121	-0.003504568
6.2149	-0.004183943
6.2178	-0.00432227
6.2207	-0.004229152
6.2236	-0.004360739
6.2265	-0.004313326
6.2294	-0.004800866
6.2322	-0.004970072
6.2351	-0.00396578
6.238	-0.003762065
6.2409	-0.005166291
6.2438	-0.004609689
6.2467	-0.005592602
6.2495	-0.004968899
6.2524	-0.004567213
6.2553	-0.003989951
6.2582	-0.004139455
6.2611	-0.003103964
6.264	-0.003391769
6.2668	-0.002735184
6.2697	-0.002393991
6.2726	-0.001756285
6.2755	-0.002012906
6.2784	-0.00183797
6.2813	-0.001242005
6.2841	-0.001156121
6.287	-0.001957818
6.2899	-0.001802589
6.2928	-0.002623884
6.2957	-0.001644401
6.2985	-0.001341685
6.3014	-0.002477839
6.3043	-0.00200096
6.3072	-0.002287469
6.3101	-0.002580741
6.313	-0.002356692
6.3158	-0.002873151
6.3187	-0.003209878
6.3216	-0.002814289
6.3245	-0.003038683
6.3274	-0.002696294
6.3303	-0.003285116
6.3331	-0.003232449
6.336	-0.004103601
6.3389	-0.004217105
6.3418	-0.004187033
6.3447	-0.00405029
6.3476	-0.004038396
6.3504	-0.004679026
6.3533	-0.004552974
6.3562	-0.005351765
6.3591	-0.004692379
6.362	-0.005661117
6.3648	-0.004671915
6.3677	-0.005045802
6.3706	-0.004899221
6.3735	-0.004909247
6.3764	-0.004852031
6.3793	-0.003897675
6.3821	-0.004919212
6.385	-0.00514459
6.3879	-0.004502229
6.3908	-0.004556821
6.3937	-0.004510889
6.3966	-0.004183584
6.3994	-0.004837592
6.4023	-0.004215471
6.4052	-0.003283042
6.4081	-0.002911389
6.411	-0.002947477
6.4139	-0.002483345
6.4167	-0.001531612
6.4196	-0.003187117
6.4225	-0.003207907
6.4254	-0.002423665
6.4283	-0.003235218
6.4312	-0.002971908
6.434	-0.003567972
6.4369	-0.002695043
6.4398	-0.002954254
6.4427	-0.004034175
6.4456	-0.003082479
6.4484	-0.003532051
6.4513	-0.004059443
6.4542	-0.00334235
6.4571	-0.004009672
6.46	-0.004577974
6.4629	-0.004627358
6.4657	-0.004112986
6.4686	-0.005157149
6.4715	-0.005042356
6.4744	-0.00610856
6.4773	-0.004989516
6.4802	-0.005380296
6.483	-0.005933656
6.4859	-0.00563504
6.4888	-0.005802256
6.4917	-0.005392922
6.4946	-0.005053202
6.4975	-0.004406108
6.5003	-0.005114628
6.5032	-0.006105578
6.5061	-0.005734325
6.509	-0.0051482
6.5119	-0.004363102
6.5147	-0.005093924
6.5176	-0.005443786
6.5205	-0.005495866
6.5234	-0.005534641
6.5263	-0.005263219
6.5292	-0.005888111
6.532	-0.005843754
6.5349	-0.005768622
6.5378	-0.005935973
6.5407	-0.006359986
6.5436	-0.004840169
6.5465	-0.006056377
6.5493	-0.005185921
6.5522	-0.005788976
6.5551	-0.005261154
6.558	-0.005010983
6.5609	-0.005691012
6.5638	-0.005043035
6.5666	-0.005724602
6.5695	-0.005991544
6.5724	-0.005597812
6.5753	-0.005543986
6.5782	-0.005599987
6.5811	-0.005103808
6.5839	-0.005578766
6.5868	-0.005194398
6.5897	-0.005275338
6.5926	-0.004674341
6.5955	-0.004076266
6.5983	-0.004392174
6.6012	-0.004037089
6.6041	-0.004266101
6.607	-0.003779784
6.6099	-0.003960092
6.6128	-0.003742969
6.6156	-0.004460349
6.6185	-0.003181992
6.6214	-0.003455169
6.6243	-0.003549315
6.6272	-0.00384611
6.6301	-0.003512254
6.6329	-0.002449496
6.6358	-0.003237213
6.6387	-0.003678043
6.6416	-0.003899813
6.6445	-0.003092964
6.6474	-0.004190574
6.6502	-0.003603759
6.6531	-0.002854466
6.656	-0.003764697
6.6589	-0.004068055
6.6618	-0.004292175
6.6646	-0.003920831
6.6675	-0.00436349
6.6704	-0.003413801
6.6733	-0.003659807
6.6762	-0.004402481
6.6791	-0.003247569
6.6819	-0.002891219
6.6848	-0.002850431
6.6877	-0.003128714
6.6906	-0.003118588
6.6935	-0.002769436
6.6964	-0.003661975
6.6992	-0.003321834
6.7021	-0.004470685
6.705	-0.005122394
6.7079	-0.004973061
6.7108	-0.005704514
6.7137	-0.005129083
6.7165	-0.005549156
6.7194	-0.005462896
6.7223	-0.006172363
6.7252	-0.006429479
6.7281	-0.006446712
6.731	-0.006359273
6.7338	-0.006541722
6.7367	-0.006784936
6.7396	-0.006569019
6.7425	-0.006377819
6.7454	-0.005791886
6.7482	-0.005599178
6.7511	-0.004724589
6.754	-0.004716905
6.7569	-0.005655495
6.7598	-0.005548392
6.7627	-0.004209523
6.7655	-0.003281198
6.7684	-0.00286055
6.7713	-0.003701265
6.7742	-0.003531625
6.7771	-0.004152388
6.78	-0.002996438
6.7828	-0.00329262
6.7857	-0.00371576
6.7886	-0.003797493
6.7915	-0.003551766
6.7944	-0.003929447
6.7973	-0.003870785
6.8001	-0.003606068
6.803	-0.003895044
6.8059	-0.00385332
6.8088	-0.003572139
6.8117	-0.003014638
6.8145	-0.002730533
6.8174	-0.003311269
6.8203	-0.00355573
6.8232	-0.002570079
6.8261	-0.003848174
6.829	-0.002853456
6.8318	-0.003248505
6.8347	-0.003778369
6.8376	-0.002914258
6.8405	-0.003975811
6.8434	-0.00411702
6.8463	-0.003072625
6.8491	-0.003627096
6.852	-0.003716421
6.8549	-0.003476851
6.8578	-0.003481815
6.8607	-0.003385307
6.8636	-0.004143199
6.8664	-0.002953423
6.8693	-0.003513882
6.8722	-0.002836682
6.8751	-0.003969208
6.878	-0.003646173
6.8809	-0.003582608
6.8837	-0.003582219
6.8866	-0.003968345
6.8895	-0.004359091
6.8924	-0.004461644
6.8953	-0.003335246
6.8981	-0.003515035
6.901	-0.003566242
6.9039	-0.004619438
6.9068	-0.003329766
6.9097	-0.003922933
6.9126	-0.003917755
6.9154	-0.003750694
6.9183	-0.004090866
6.9212	-0.003581929
6.9241	-0.004438507
6.927	-0.004252612
6.9299	-0.00572214
6.9327	-0.004577714
6.9356	-0.004206986
6.9385	-0.003925409
6.9414	-0.003762687
6.9443	-0.004520144
6.9472	-0.003253157
6.95	-0.004371151
6.9529	-0.00338614
6.9558	-0.003955614
6.9587	-0.004009421
6.9616	-0.00386945
6.9644	-0.003969724
6.9673	-0.004535502
6.9702	-0.003853997
6.9731	-0.004440974
6.976	-0.003467439
6.9789	-0.00471019
6.9817	-0.00446123
6.9846	-0.004682075
6.9875	-0.003612118
6.9904	-0.003562968
6.9933	-0.004237053
6.9962	-0.004986659
6.999	-0.00333944
7.0019	-0.004052696
7.0048	-0.004497461
7.0077	-0.004478063
7.0106	-0.00491511
7.0135	-0.004459423
7.0163	-0.004197563
7.0192	-0.004461025
7.0221	-0.004340736
7.025	-0.004064416
7.0279	-0.003404701
7.0308	-0.00324432
7.0336	-0.00332532
7.0365	-0.003181659
7.0394	-0.003324572
7.0423	-0.002633869
7.0452	-0.002544033
7.048	-0.002543173
7.0509	-0.002455868
7.0538	-0.001718036
7.0567	-0.002598665
7.0596	-0.002013468
7.0625	-0.00298183
7.0653	-0.002004402
7.0682	-0.002445083
7.0711	-0.001662093
7.074	-0.002298766
7.0769	-0.002006209
7.0798	-0.001519456
7.0826	-0.001909851
7.0855	-0.002300579
7.0884	-0.003179509
7.0913	-0.001420946
7.0942	-0.001865192
7.0971	-0.002017346
7.0999	-0.001724664
7.1028	-0.001379339
7.1057	-0.00262026
7.1086	-0.00207584
7.1115	-0.002725033
7.1143	-0.003079411
7.1172	-0.003395674
7.1201	-0.002996524
7.123	-0.003510483
7.1259	-0.003099974
7.1288	-0.00270683
7.1316	-0.002979301
7.1345	-0.002370306
7.1374	-0.00326898
7.1403	-0.002855069
7.1432	-0.001708438
7.1461	-0.002255039
7.1489	-0.002866641
7.1518	-0.002005288
7.1547	-0.003105337
7.1576	-0.003173908
7.1605	-0.001809144
7.1634	-0.002017866
7.1662	-0.00261412
7.1691	-0.002316511
7.172	-0.002279766
7.1749	-0.002081004
7.1778	-0.001878417
7.1807	-0.002443008
7.1835	-0.002590991
7.1864	-0.002240999
7.1893	-0.002096933
7.1922	-0.002707803
7.1951	-0.003072489
7.1979	-0.003285847
7.2008	-0.002348647
7.2037	-0.002349752
7.2066	-0.002248382
7.2095	-0.002558293
7.2124	-0.002445301
7.2152	-0.001882158
7.2181	-0.0024888
7.221	-0.002344788
7.2239	-0.00203417
7.2268	-0.003051619
7.2297	-0.002295835
7.2325	-0.002590082
7.2354	-0.002680995
7.2383	-0.00309252
7.2412	-0.00227446
7.2441	-0.003678562
7.247	-0.002420036
7.2498	-0.002727926
7.2527	-0.002632709
7.2556	-0.003320618
7.2585	-0.002925232
7.2614	-0.002963108
7.2642	-0.004114188
7.2671	-0.004209673
7.27	-0.004353239
7.2729	-0.003603709
7.2758	-0.003591292
7.2787	-0.003155241
7.2815	-0.004140208
7.2844	-0.004272435
7.2873	-0.003964377
7.2902	-0.003101589
7.2931	-0.003596764
7.296	-0.003451104
7.2988	-0.003246525
7.3017	-0.004001832
7.3046	-0.003794711
7.3075	-0.003364339
7.3104	-0.003493466
7.3133	-0.003438224
7.3161	-0.003183812
7.319	-0.004198001
7.3219	-0.003891118
7.3248	-0.003407012
7.3277	-0.003214485
7.3306	-0.00315958
7.3334	-0.004184831
7.3363	-0.004044511
7.3392	-0.003895044
7.3421	-0.004485848
7.345	-0.003635501
7.3478	-0.003064762
7.3507	-0.00278004
7.3536	-0.004280236
7.3565	-0.00409393
7.3594	-0.003888505
7.3623	-0.004505019
7.3651	-0.004886016
7.368	-0.004724831
7.3709	-0.004427196
7.3738	-0.005740923
7.3767	-0.005848692
7.3796	-0.005749182
7.3824	-0.005483288
7.3853	-0.006196141
7.3882	-0.00539266
7.3911	-0.006311558
7.394	-0.005921855
7.3969	-0.00665984
7.3997	-0.005724527
7.4026	-0.00618867
7.4055	-0.0066882
7.4084	-0.006736367
7.4113	-0.005804636
7.4141	-0.007039425
7.417	-0.006261235
7.4199	-0.005261367
7.4228	-0.006453651
7.4257	-0.006460466
7.4286	-0.006416635
7.4314	-0.006658698
7.4343	-0.00672824
7.4372	-0.006805929
7.4401	-0.006493093
7.443	-0.0064846
7.4459	-0.006901211
7.4487	-0.006407389
7.4516	-0.006755356
7.4545	-0.007329246
7.4574	-0.007463336
7.4603	-0.007080918
7.4632	-0.00751579
7.466	-0.00677686
7.4689	-0.006947368
7.4718	-0.00674059
7.4747	-0.007419262
7.4776	-0.006767159
7.4805	-0.006639795
7.4833	-0.006734102
7.4862	-0.00684309
7.4891	-0.006678352
7.492	-0.005495114
7.4949	-0.005447084
7.4977	-0.006260961
7.5006	-0.005258599
7.5035	-0.005031034
7.5064	-0.004922026
7.5093	-0.00526704
7.5122	-0.004777357
7.515	-0.004182348
7.5179	-0.005016545
7.5208	-0.004992735
7.5237	-0.003631592
7.5266	-0.004148461
7.5295	-0.003133385
7.5323	-0.003095681
7.5352	-0.003141718
7.5381	-0.002591429
7.541	-0.00193409
7.5439	-0.002724885
7.5468	-0.003228284
7.5496	-0.002208048
7.5525	-0.002628323
7.5554	-0.002904374
7.5583	-0.001935732
7.5612	-0.002296402
7.564	-0.002676566
7.5669	-0.001717958
7.5698	-0.002569383
7.5727	-0.001768454
7.5756	-0.001681323
7.5785	-0.001913297
7.5813	-0.001402308
7.5842	-0.001127672
7.5871	-0.000838676
7.59	-0.002079405
7.5929	-0.001239858
7.5958	-0.001598604
7.5986	-0.001463813
7.6015	-0.001922673
7.6044	-0.000999527
7.6073	-0.002420746
7.6102	-0.001996551
7.6131	-0.001412341
7.6159	-0.001321499
7.6188	-0.002087304
7.6217	-0.001494368
7.6246	-0.002038201
7.6275	-0.001812395
7.6304	-0.00144404
7.6332	-0.0013514
7.6361	-0.001080783
7.639	-0.001789248
7.6419	-0.000671071
7.6448	-0.000493746
7.6476	-0.000448698
7.6505	-0.000269609
7.6534	-0.000404016
7.6563	-0.000449394
7.6592	0.000987952
7.6621	0.001576388
7.6649	0.001399422
7.6678	0.00161498
7.6707	0.002527337
7.6736	0.002477699
7.6765	0.002519221
7.6794	0.002429752
7.6822	0.003364033
7.6851	0.002428242
7.688	0.002116427
7.6909	0.002791452
7.6938	0.002436314
7.6967	0.002521572
7.6995	0.00206893
7.7024	0.002566733
7.7053	0.001586424
7.7082	0.0012219
7.7111	0.000273313
7.7139	0.000227082
7.7168	-0.001544402
7.7197	-0.001362137
7.7226	-0.002218449
7.7255	-0.002763475
7.7284	-0.002440117
7.7312	-0.002611899
7.7341	-0.003197827
7.737	-0.003380442
7.7399	-0.003601136
7.7428	-0.00288449
7.7457	-0.004250287
7.7485	-0.003712328
7.7514	-0.002998907
7.7543	-0.003454737
7.7572	-0.003272222
7.7601	-0.003635806
7.763	-0.003310568
7.7658	-0.003564804
7.7687	-0.002663976
7.7716	-0.002448524
7.7745	-0.002748419
7.7774	-0.001464121
7.7803	-0.000595709
7.7831	-0.000368124
7.786	0.000367929
7.7889	0.001890947
7.7918	0.002770334
7.7947	0.003574078
7.7975	0.004592316
7.8004	0.005154478
7.8033	0.006319676
7.8062	0.007199724
7.8091	0.007410856
7.812	0.008270605
7.8148	0.00798421
7.8177	0.009121143
7.8206	0.009371033
7.8235	0.011159804
7.8264	0.011430725
7.8293	0.011924357
7.8321	0.013099185
7.835	0.013120793
7.8379	0.013887303
7.8408	0.014591663
7.8437	0.013588084
7.8466	0.012728207
7.8494	0.011475928
7.8523	0.00988761
7.8552	0.00784233
7.8581	0.006799468
7.861	0.005722013
7.8638	0.005055179
7.8667	0.003702868
7.8696	0.004535239
7.8725	0.003561432
7.8754	0.003220497
7.8783	0.004110464
7.8811	0.00352905
7.884	0.003296558
7.8869	0.003759281
7.8898	0.00352882
7.8927	0.003091798
7.8956	0.003336854
7.8984	0.003155558
7.9013	0.003931218
7.9042	0.003061659
7.9071	0.003590079
7.91	0.004224989
7.9129	0.004114129
7.9157	0.00475208
7.9186	0.005291641
7.9215	0.006410367
7.9244	0.008651778
7.9273	0.009018633
7.9302	0.010019195
7.933	0.011907886
7.9359	0.014309702
7.9388	0.017538834
7.9417	0.020203386
7.9446	0.028349016
7.9474	0.038624492
7.9503	0.04616962
7.9532	0.052747089
7.9561	0.055268336
7.959	0.056265961
7.9619	0.054175671
7.9647	0.052265979
7.9676	0.046188135
7.9705	0.039939236
7.9734	0.034227893
7.9763	0.029220592
7.9792	0.024174262
7.982	0.021070352
7.9849	0.017847644
7.9878	0.015058772
7.9907	0.013463
7.9936	0.01087467
7.9965	0.009479398
7.9993	0.008105849
8.0022	0.007771257
8.0051	0.006712568
8.008	0.005923513
8.0109	0.005251897
8.0137	0.004732916
8.0166	0.004754111
8.0195	0.004476469
8.0224	0.004047508
8.0253	0.00496527
8.0282	0.006025986
8.031	0.005939716
8.0339	0.007478677
8.0368	0.00743794
8.0397	0.007971915
8.0426	0.007765647
8.0455	0.008710834
8.0483	0.008791467
8.0512	0.01108386
8.0541	0.010944122
8.057	0.012052336
8.0599	0.012398285
8.0628	0.010737393
8.0656	0.010942743
8.0685	0.009742617
8.0714	0.009329466
8.0743	0.008913377
8.0772	0.00775254
8.0801	0.008659491
8.0829	0.00938226
8.0858	0.010454881
8.0887	0.011647811
8.0916	0.011564332
8.0945	0.012496968
8.0973	0.014396611
8.1002	0.013741164
8.1031	0.014026624
8.106	0.014068113
8.1089	0.013206102
8.1118	0.015216915
8.1146	0.016228998
8.1175	0.018689308
8.1204	0.02205014
8.1233	0.024991499
8.1262	0.030709507
8.1291	0.03396371
8.1319	0.038209926
8.1348	0.041478574
8.1377	0.042576049
8.1406	0.044357166
8.1435	0.048780948
8.1464	0.060083129
8.1492	0.080438159
8.1521	0.124311104
8.155	0.195858374
8.1579	0.345417053
8.1608	0.492376477
8.1636	0.505457222
8.1665	0.401020586
8.1694	0.268754452
8.1723	0.186181605
8.1752	0.128966331
8.1781	0.086195216
8.1809	0.06181775
8.1838	0.048251644
8.1867	0.03505788
8.1896	0.027578328
8.1925	0.020536179
8.1954	0.016372001
8.1982	0.014948307
8.2011	0.011823776
8.204	0.010205189
8.2069	0.009081156
8.2098	0.007381954
8.2127	0.006145779
8.2155	0.006322188
8.2184	0.005791394
8.2213	0.004234961
8.2242	0.004120624
8.2271	0.00363205
8.2299	0.003257958
8.2328	0.003044694
8.2357	0.002783605
8.2386	0.002474619
8.2415	0.00340413
8.2444	0.002803649
8.2472	0.002486632
8.2501	0.002269272
8.253	0.002583812
8.2559	0.002001984
8.2588	0.002674941
8.2617	0.002898771
8.2645	0.003231821
8.2674	0.002516705
8.2703	0.002590836
8.2732	0.002628445
8.2761	0.002190645
8.279	0.002745581
8.2818	0.004087768
8.2847	0.005225568
8.2876	0.005218298
8.2905	0.005955695
8.2934	0.007688773
8.2963	0.008556723
8.2991	0.008769522
8.302	0.008932243
8.3049	0.009610127
8.3078	0.00868454
8.3107	0.008573137
8.3135	0.008270453
8.3164	0.009114822
8.3193	0.009668285
8.3222	0.010176678
8.3251	0.011196889
8.328	0.012635312
8.3308	0.013189042
8.3337	0.015482537
8.3366	0.019009478
8.3395	0.030315176
8.3424	0.055177826
8.3453	0.088535927
8.3481	0.108496271
8.351	0.108432546
8.3539	0.101514533
8.3568	0.080920599
8.3597	0.044137739
8.3626	0.026932092
8.3654	0.013403001
8.3683	0.006547277
8.3712	0.003485266
8.3741	0.000431276
8.377	-0.000429357
8.3798	0
8.3827	0.000692612
8.3856	-0.000691679
8.3885	0.000689735
8.3914	0.00037322
8.3943	-0.000584908
8.3971	-0.000106146
8.4	0.0000532
8.4029	-0.000374323
8.4058	-0.001450425
8.4087	-0.001486402
8.4116	-0.000900641
8.4144	-0.000844008
8.4173	-0.001003295
8.4202	-0.001103004
8.4231	-0.000840333
8.426	-0.00094105
8.4289	-0.000313986
8.4317	0.000260979
8.4346	0.000522177
8.4375	0.000469029
8.4404	0.000052296
8.4433	0.000989697
8.4462	0.001607252
8.449	0.000773546
8.4519	0.000155987
8.4548	0.001031579
8.4577	-0.000360945
8.4606	0.000206733
8.4634	-0.000518313
8.4663	0.000309842
8.4692	0.00082851
8.4721	0.002901179
8.475	0.005087339
8.4779	0.008262689
8.4807	0.010766044
8.4836	0.015102888
8.4865	0.017438857
8.4894	0.019710509
8.4923	0.020325255
8.4952	0.019472718
8.498	0.017669182
8.5009	0.014653036
8.5038	0.010020847
8.5067	0.006059193
8.5096	0.001825622
8.5125	-0.000456538
8.5153	-0.00121893
8.5182	-0.001368337
8.5211	-0.001880616
8.524	-0.00216757
8.5269	-0.001671047
8.5297	-0.002127161
8.5326	-0.00126036
8.5355	-0.001770259
8.5384	-0.001817134
8.5413	-0.00227446
8.5442	-0.00171978
8.547	-0.001169441
8.5499	-0.001666578
8.5528	-0.001518868
8.5557	-0.001665803
8.5586	-0.001923676
8.5615	-0.00112366
8.5643	-0.001216796
8.5672	-0.001910979
8.5701	-0.002761579
8.573	-0.002563996
8.5759	-0.002904991
8.5788	-0.00270371
8.5816	-0.003005164
8.5845	-0.002501127
8.5874	-0.003265199
8.5903	-0.003476591
8.5932	-0.004573944
8.5961	-0.003460532
8.5989	-0.004228704
8.6018	-0.004834682
8.6047	-0.005346614
8.6076	-0.004101395
8.6105	-0.004299486
8.6133	-0.003993082
8.6162	-0.003493138
8.6191	-0.003134636
8.622	-0.003490731
8.6249	-0.002989991
8.6278	-0.002993082
8.6306	-0.002474901
8.6335	-0.002682065
8.6364	-0.002435535
8.6393	-0.002185884
8.6422	-0.002531179
8.6451	-0.003181295
8.6479	-0.002281328
8.6508	-0.002138773
8.6537	-0.00337472
8.6566	-0.002827674
8.6595	-0.002292586
8.6624	-0.0028335
8.6652	-0.00355455
8.6681	-0.002669548
8.671	-0.002169751
8.6739	-0.003042184
8.6768	-0.0022571
8.6796	-0.002106922
8.6825	-0.003073714
8.6854	-0.002255826
8.6883	-0.002784105
8.6912	-0.003028156
8.6941	-0.00342351
8.6969	-0.003657136
8.6998	-0.003706522
8.7027	-0.003165248
8.7056	-0.00291637
8.7085	-0.003401294
8.7114	-0.004021947
8.7142	-0.002725299
8.7171	-0.003361542
8.72	-0.001800338
8.7229	-0.001944896
8.7258	-0.002783166
8.7287	-0.002206163
8.7315	-0.001375439
8.7344	-0.001727997
8.7373	-0.00277126
8.7402	-0.003370483
8.7431	-0.003035471
8.746	-0.002694391
8.7488	-0.00274413
8.7517	-0.003702106
8.7546	-0.002772799
8.7575	-0.002920823
8.7604	-0.002776022
8.7632	-0.002605675
8.7661	-0.002665163
8.769	-0.003432378
8.7719	-0.003423227
8.7748	-0.004481195
8.7777	-0.003831738
8.7805	-0.002926252
8.7834	-0.003677709
8.7863	-0.004142424
8.7892	-0.003126611
8.7921	-0.003690982
8.795	-0.00252762
8.7978	-0.002317855
8.8007	-0.003271632
8.8036	-0.002890068
8.8065	-0.002777959
8.8094	-0.002321087
8.8123	-0.002474907
8.8151	-0.002777636
8.818	-0.003551078
8.8209	-0.002684434
8.8238	-0.002887708
8.8267	-0.002276845
8.8295	-0.001320354
8.8324	-0.001931104
8.8353	-0.001974875
8.8382	-0.00219354
8.8411	-0.002283496
8.844	-0.002492006
8.8468	-0.002695752
8.8497	-0.00208076
8.8526	-0.003312712
8.8555	-0.002436726
8.8584	-0.002099158
8.8613	-0.00143146
8.8641	-0.002504029
8.867	-0.001018993
8.8699	-0.001070885
8.8728	-0.00112631
8.8757	-0.000357465
8.8786	-0.000917632
8.8814	-0.001993939
8.8843	-0.001125646
8.8872	-0.001885028
8.8901	-0.001273368
8.893	-0.001275312
8.8959	-0.001939501
8.8987	-0.00184045
8.9016	-0.002789964
8.9045	-0.003359932
8.9074	-0.003449215
8.9103	-0.003399086
8.9131	-0.003094688
8.916	-0.003315046
8.9189	-0.004512191
8.9218	-0.003156668
8.9247	-0.003725682
8.9276	-0.004816249
8.9304	-0.004862123
8.9333	-0.003628802
8.9362	-0.003272011
8.9391	-0.004223318
8.942	-0.004079804
8.9449	-0.00366962
8.9477	-0.003732635
8.9506	-0.004268902
8.9535	-0.003812265
8.9564	-0.004366319
8.9593	-0.003657344
8.9622	-0.004561274
8.965	-0.004106598
8.9679	-0.003985752
8.9708	-0.003929393
8.9737	-0.002983487
8.9766	-0.003370483
8.9794	-0.003659945
8.9823	-0.002536396
8.9852	-0.002874164
8.9881	-0.002527424
8.991	-0.002319665
8.9939	-0.002326274
8.9967	-0.003062251
8.9996	-0.003544879
9.0025	-0.003727031
9.0054	-0.003568827
9.0083	-0.004024
9.0112	-0.004275892
9.014	-0.003584159
9.0169	-0.004223159
9.0198	-0.003060858
9.0227	-0.003282887
9.0256	-0.003483992
9.0285	-0.003790839
9.0313	-0.003201505
9.0342	-0.002850744
9.0371	-0.002170737
9.04	-0.002846234
9.0429	-0.002353108
9.0458	-0.003234801
9.0486	-0.002940726
9.0515	-0.003478097
9.0544	-0.002254553
9.0573	-0.002992947
9.0602	-0.002201441
9.063	-0.002455312
9.0659	-0.003281036
9.0688	-0.003269607
9.0717	-0.003565616
9.0746	-0.003419659
9.0775	-0.003616291
9.0803	-0.00379214
9.0832	-0.003363429
9.0861	-0.003711941
9.089	-0.004102216
9.0919	-0.003375553
9.0948	-0.002647249
9.0976	-0.002359233
9.1005	-0.002988895
9.1034	-0.003095697
9.1063	-0.003286511
9.1092	-0.003872394
9.1121	-0.003514738
9.1149	-0.002661786
9.1178	-0.002916998
9.1207	-0.00252881
9.1236	-0.003258446
9.1265	-0.003434847
9.1293	-0.003129154
9.1322	-0.003184133
9.1351	-0.002761433
9.138	-0.003398253
9.1409	-0.002627083
9.1438	-0.002909207
9.1466	-0.002094163
9.1495	-0.003290492
9.1524	-0.002468001
9.1553	-0.002233131
9.1582	-0.002844681
9.1611	-0.002563073
9.1639	-0.001548806
9.1668	-0.00179531
9.1697	-0.002509822
9.1726	-0.0029832
9.1755	-0.003226106
9.1784	-0.002957859
9.1812	-0.003087986
9.1841	-0.003945971
9.187	-0.003703924
9.1899	-0.003536975
9.1928	-0.003381244
9.1957	-0.003662514
9.1985	-0.003130845
9.2014	-0.00375182
9.2043	-0.003318729
9.2072	-0.00355784
9.2101	-0.003640297
9.2129	-0.002878357
9.2158	-0.002729162
9.2187	-0.003172503
9.2216	-0.003310297
9.2245	-0.002485513
9.2274	-0.003296822
9.2302	-0.002382835
9.2331	-0.003352902
9.236	-0.003248505
9.2389	-0.003379
9.2418	-0.004089522
9.2447	-0.004028515
9.2475	-0.003801289
9.2504	-0.003768823
9.2533	-0.002902444
9.2562	-0.003093448
9.2591	-0.003626299
9.262	-0.003375671
9.2648	-0.003938023
9.2677	-0.003551853
9.2706	-0.003970936
9.2735	-0.004262466
9.2764	-0.003314518
9.2792	-0.00386503
9.2821	-0.003777319
9.285	-0.004920701
9.2879	-0.005177518
9.2908	-0.004855136
9.2937	-0.004419621
9.2965	-0.003598231
9.2994	-0.004415868
9.3023	-0.003970072
9.3052	-0.004427289
9.3081	-0.003859166
9.311	-0.004434234
9.3138	-0.004317171
9.3167	-0.003832997
9.3196	-0.004346954
9.3225	-0.005137429
9.3254	-0.005060344
9.3283	-0.004434234
9.3311	-0.00467843
9.334	-0.004185331
9.3369	-0.003581735
9.3398	-0.004664361
9.3427	-0.004473939
9.3456	-0.004661858
9.3484	-0.004710247
9.3513	-0.005403712
9.3542	-0.00622955
9.3571	-0.00564688
9.36	-0.005609261
9.3628	-0.005525982
9.3657	-0.005420574
9.3686	-0.00520509
9.3715	-0.005703805
9.3744	-0.005717236
9.3773	-0.005731513
9.3801	-0.005684987
9.383	-0.005282056
9.3859	-0.005068209
9.3888	-0.005070899
9.3917	-0.003780908
9.3946	-0.004618233
9.3974	-0.005041119
9.4003	-0.005815295
9.4032	-0.006451862
9.4061	-0.006007574
9.409	-0.006667338
9.4119	-0.006109754
9.4147	-0.007260128
9.4176	-0.00645199
9.4205	-0.006407968
9.4234	-0.006078041
9.4263	-0.005749872
9.4291	-0.005178287
9.432	-0.005676525
9.4349	-0.005362592
9.4378	-0.005528346
9.4407	-0.00523951
9.4436	-0.005415912
9.4464	-0.005551506
9.4493	-0.006278393
9.4522	-0.006799817
9.4551	-0.005599061
9.458	-0.006694189
9.4609	-0.006205312
9.4637	-0.006052492
9.4666	-0.006051838
9.4695	-0.006344981
9.4724	-0.006420122
9.4753	-0.006780104
9.4782	-0.006452252
9.481	-0.007170787
9.4839	-0.006622634
9.4868	-0.006794837
9.4897	-0.005951921
9.4926	-0.006407389
9.4955	-0.006545132
9.4983	-0.006915512
9.5012	-0.00560633
9.5041	-0.00614814
9.507	-0.00601671
9.5099	-0.006170486
9.5127	-0.004980386
9.5156	-0.004617413
9.5185	-0.004295727
9.5214	-0.005499591
9.5243	-0.004255245
9.5272	-0.004606415
9.53	-0.004128397
9.5329	-0.004465175
9.5358	-0.00502246
9.5387	-0.005308296
9.5416	-0.005284037
9.5445	-0.0059877
9.5473	-0.005300453
9.5502	-0.005784894
9.5531	-0.00603163
9.556	-0.005394434
9.5589	-0.006110487
9.5618	-0.006056668
9.5646	-0.006401062
9.5675	-0.006508225
9.5704	-0.006215149
9.5733	-0.007038644
9.5762	-0.005427835
9.579	-0.005331212
9.5819	-0.006490803
9.5848	-0.005337765
9.5877	-0.006247555
9.5906	-0.006073468
9.5935	-0.00552323
9.5963	-0.006001045
9.5992	-0.005426329
9.6021	-0.005227861
9.605	-0.005175128
9.6079	-0.005575724
9.6108	-0.00543057
9.6136	-0.004860105
9.6165	-0.00536715
9.6194	-0.005615219
9.6223	-0.005465351
9.6252	-0.005564825
9.6281	-0.005710951
9.6309	-0.005591956
9.6338	-0.006054344
9.6367	-0.004823108
9.6396	-0.005220476
9.6425	-0.005352117
9.6454	-0.005174883
9.6482	-0.004825273
9.6511	-0.00614716
9.654	-0.004993071
9.6569	-0.005511364
9.6598	-0.006551454
9.6626	-0.006167947
9.6655	-0.005876875
9.6684	-0.005478895
9.6713	-0.005714805
9.6742	-0.005936898
9.6771	-0.00564186
9.6799	-0.005707744
9.6828	-0.00551632
9.6857	-0.005640586
9.6886	-0.005070402
9.6915	-0.005318655
9.6944	-0.005716734
9.6972	-0.005643773
9.7001	-0.005926185
9.703	-0.005318561
9.7059	-0.005737261
9.7088	-0.005588562
9.7117	-0.005382762
9.7145	-0.005501825
9.7174	-0.006056243
9.7203	-0.005980819
9.7232	-0.005567638
9.7261	-0.005730735
9.7289	-0.005430309
9.7318	-0.00558284
9.7347	-0.005572696
9.7376	-0.00639983
9.7405	-0.00545733
9.7434	-0.004925702
9.7462	-0.005135549
9.7491	-0.005341578
9.752	-0.006374807
9.7549	-0.004982589
9.7578	-0.005688125
9.7607	-0.00617362
9.7635	-0.005287601
9.7664	-0.00519586
9.7693	-0.005789029
9.7722	-0.005794972
9.7751	-0.006179241
9.778	-0.006447336
9.7808	-0.007674559
9.7837	-0.007113263
9.7866	-0.007533312
9.7895	-0.007246682
9.7924	-0.006905142
9.7953	-0.007224388
9.7981	-0.005932401
9.801	-0.006424592
9.8039	-0.006265276
9.8068	-0.005971304
9.8097	-0.005675843
9.8125	-0.006285693
9.8154	-0.00617421
9.8183	-0.006463855
9.8212	-0.006035713
9.8241	-0.005385301
9.827	-0.005610803
9.8298	-0.005469653
9.8327	-0.005888334
9.8356	-0.006428338
9.8385	-0.005729178
9.8414	-0.005624524
9.8443	-0.006066003
9.8471	-0.005615121
9.85	-0.005659428
9.8529	-0.004902398
9.8558	-0.005914796
9.8587	-0.0054476
9.8616	-0.004831987
9.8644	-0.005301042
9.8673	-0.00515904
9.8702	-0.005532489
9.8731	-0.005510513
9.876	-0.004590638
9.8788	-0.005519039
9.8817	-0.005320599
9.8846	-0.005650217
9.8875	-0.005873774
9.8904	-0.006390305
9.8933	-0.005801458
9.8961	-0.005897212
9.899	-0.006377
9.9019	-0.005829544
9.9048	-0.006768608
9.9077	-0.005846632
9.9106	-0.006122231
9.9134	-0.005203439
9.9163	-0.006188239
9.9192	-0.006166318
9.9221	-0.005248902
9.925	-0.005628085
9.9279	-0.006771031
9.9307	-0.006890752
9.9336	-0.00728903
9.9365	-0.00644241
9.9394	-0.007274941
9.9423	-0.006766166
9.9452	-0.007121277
9.948	-0.007634097
9.9509	-0.007417638
9.9538	-0.008003082
9.9567	-0.007248477
9.9596	-0.007244601
9.9624	-0.007018307
9.9653	-0.007142552
9.9682	-0.007411427
9.9711	-0.007852644
9.974	-0.007041648
9.9769	-0.007660037
9.9797	-0.008341497
9.9826	-0.007054406
9.9855	-0.007769339
9.9884	-0.007547603
9.9913	-0.007619797
9.9942	-0.007437278
9.997	-0.006954678
9.9999	-0.007605894
10.0028	-0.007700539
10.0057	-0.007038074
10.0086	-0.008249214
10.0115	-0.008062012
10.0143	-0.006743909
10.0172	-0.006987337
10.0201	-0.006770015
10.023	-0.006663105
10.0259	-0.00687504
10.0287	-0.006709645
10.0316	-0.006418151
10.0345	-0.005892336
10.0374	-0.005239271
10.0403	-0.006117239
10.0432	-0.00629197
10.046	-0.006109074
10.0489	-0.005781784
10.0518	-0.006124426
10.0547	-0.005535309
10.0576	-0.005307667
10.0605	-0.005607296
10.0633	-0.005107852
10.0662	-0.005700818
10.0691	-0.006259732
10.072	-0.005234382
10.0749	-0.005459573
10.0778	-0.00520225
10.0806	-0.005641985
10.0835	-0.005659354
10.0864	-0.005425719
10.0893	-0.005554776
10.0922	-0.005167627
10.0951	-0.00515267
10.0979	-0.005491306
10.1008	-0.005319982
10.1037	-0.004883256
10.1066	-0.005425719
10.1095	-0.00532074
10.1123	-0.006030436
10.1152	-0.005574761
10.1181	-0.005901012
10.121	-0.005467369
10.1239	-0.005919154
10.1268	-0.005306046
10.1296	-0.004721838
10.1325	-0.004770088
10.1354	-0.003706285
10.1383	-0.00137372
10.1412	0.000310036
10.1441	0.004434128
10.1469	0.011271641
10.1498	0.021762339
10.1527	0.035783764
10.1556	0.051567886
10.1585	0.07061749
10.1614	0.08783567
10.1642	0.101669058
10.1671	0.111284554
10.17	0.110820435
10.1729	0.105121329
10.1758	0.092055067
10.1786	0.073771559
10.1815	0.056360032
10.1844	0.038379893
10.1873	0.025193315
10.1902	0.014517046
10.1931	0.007583634
10.1959	0.002484803
10.1988	-0.000994353
10.2017	-0.002027905
10.2046	-0.002786559
10.2075	-0.00389006
10.2104	-0.004731527
10.2132	-0.004115762
10.2161	-0.00496536
10.219	-0.004836386
10.2219	-0.005086963
10.2248	-0.004149477
10.2277	-0.004512739
10.2305	-0.005016902
10.2334	-0.005274469
10.2363	-0.004779425
10.2392	-0.004156763
10.2421	-0.004799805
10.2449	-0.004928864
10.2478	-0.004711205
10.2507	-0.004459423
10.2536	-0.005021745
10.2565	-0.004708844
10.2594	-0.004764683
10.2622	-0.003825332
10.2651	-0.004214517
10.268	-0.004878632
10.2709	-0.004269274
10.2738	-0.005384132
10.2767	-0.004394518
10.2795	-0.004717838
10.2824	-0.004610346
10.2853	-0.004604915
10.2882	-0.004201806
10.2911	-0.004971025
10.294	-0.004541478
10.2968	-0.004862141
10.2997	-0.004053392
10.3026	-0.005494044
10.3055	-0.004650708
10.3084	-0.004969632
10.3113	-0.005280241
10.3141	-0.005060999
10.317	-0.005538858
10.3199	-0.004671937
10.3228	-0.005285596
10.3257	-0.004849516
10.3285	-0.004832943
10.3314	-0.005245941
10.3343	-0.004817598
10.3372	-0.005771689
10.3401	-0.005910396
10.343	-0.005455218
10.3458	-0.006562447
10.3487	-0.00698969
10.3516	-0.00584046
10.3545	-0.006684142
10.3574	-0.006873396
10.3603	-0.00703623
10.3631	-0.006762286
10.366	-0.006585031
10.3689	-0.007340567
10.3718	-0.006655985
10.3747	-0.006946556
10.3776	-0.006888013
10.3804	-0.006995932
10.3833	-0.006451007
10.3862	-0.007006336
10.3891	-0.007073932
10.392	-0.006978036
10.3948	-0.007069289
10.3977	-0.00674639
10.4006	-0.007555571
10.4035	-0.006870733
[truncated: 48 more rows]
