# Supplementary material for: Improvement of Peak Integration in Capillary Electrophoresis: Reference Data Set No. 1
Source: Electrophoresis. 2026 Mar 11;47(4):276–94. doi: 10.1002/elps.70077 (PMC13084974; doi:10.1002/elps.70077)
Supplement: Supplementary file 2 — Supporting File 2: elps70077‐sup‐0002‐RawElectropherograms.zip. [file ELPS-47--s002.zip › Raw Electropherograms/com4-type10-sam5-R.csv]

4.6259	-0.007656597
4.6287	-0.008248012
4.6316	-0.008245978
4.6345	-0.008165522
4.6374	-0.007816991
4.6403	-0.007886537
4.6431	-0.007744112
4.646	-0.007944456
4.6489	-0.008668143
4.6518	-0.006882598
4.6547	-0.008378931
4.6575	-0.008317955
4.6604	-0.007311918
4.6633	-0.007496538
4.6662	-0.007699124
4.669	-0.007806442
4.6719	-0.007861012
4.6748	-0.007207408
4.6777	-0.008137308
4.6806	-0.00746557
4.6834	-0.007728685
4.6863	-0.007295377
4.6892	-0.007860233
4.6921	-0.007354818
4.695	-0.007609434
4.6978	-0.008239201
4.7007	-0.007856685
4.7036	-0.007866851
4.7065	-0.007838453
4.7093	-0.007616449
4.7122	-0.008474581
4.7151	-0.007843508
4.718	-0.007487536
4.7209	-0.007724477
4.7237	-0.00765715
4.7266	-0.0081642
4.7295	-0.008292
4.7324	-0.008212111
4.7353	-0.008859983
4.7381	-0.006905938
4.741	-0.007569095
4.7439	-0.008476542
4.7468	-0.007221558
4.7496	-0.007295377
4.7525	-0.007067507
4.7554	-0.008021575
4.7583	-0.007177612
4.7612	-0.009008261
4.764	-0.007940658
4.7669	-0.007759728
4.7698	-0.007679453
4.7727	-0.007299239
4.7756	-0.007047287
4.7784	-0.007328518
4.7813	-0.007573158
4.7842	-0.006667597
4.7871	-0.007176574
4.7899	-0.006456886
4.7928	-0.007451389
4.7957	-0.007576707
4.7986	-0.008416343
4.8015	-0.007940472
4.8043	-0.008223061
4.8072	-0.007870765
4.8101	-0.007510311
4.813	-0.006724694
4.8159	-0.006530867
4.8187	-0.006483058
4.8216	-0.006498917
4.8245	-0.007017648
4.8274	-0.008048002
4.8302	-0.007303508
4.8331	-0.006350376
4.836	-0.00728742
4.8389	-0.005836431
4.8418	-0.0055072
4.8446	-0.006396205
4.8475	-0.007072309
4.8504	-0.005093854
4.8533	-0.005744634
4.8562	-0.006125553
4.859	-0.006775402
4.8619	-0.007331955
4.8648	-0.007392977
4.8677	-0.006885459
4.8705	-0.007621111
4.8734	-0.00748746
4.8763	-0.006569996
4.8792	-0.007129304
4.8821	-0.00703854
4.8849	-0.007632559
4.8878	-0.007364966
4.8907	-0.007148232
4.8936	-0.007644835
4.8965	-0.006754945
4.8993	-0.007350436
4.9022	-0.008077051
4.9051	-0.007495957
4.908	-0.007613009
4.9108	-0.006814418
4.9137	-0.006045344
4.9166	-0.004402347
4.9195	-0.006491617
4.9224	-0.005656008
4.9252	-0.005663911
4.9281	-0.007363962
4.931	-0.007077347
4.9339	-0.006974022
4.9368	-0.006107742
4.9396	-0.006908366
4.9425	-0.006338167
4.9454	-0.006667309
4.9483	-0.007045008
4.9511	-0.006524604
4.954	-0.007230298
4.9569	-0.006667009
4.9598	-0.007131896
4.9627	-0.006456183
4.9655	-0.005684564
4.9684	-0.007602248
4.9713	-0.006637488
4.9742	-0.006643115
4.9771	-0.00642769
4.9799	-0.006682679
4.9828	-0.007467372
4.9857	-0.006572315
4.9886	-0.006269221
4.9914	-0.007271946
4.9943	-0.005931222
4.9972	-0.0063433
5.0001	-0.00667503
5.003	-0.007013472
5.0058	-0.006859471
5.0087	-0.007629312
5.0116	-0.006424696
5.0145	-0.008036193
5.0174	-0.007783263
5.0202	-0.007565435
5.0231	-0.008513781
5.026	-0.007426413
5.0289	-0.007393019
5.0317	-0.007393307
5.0346	-0.008733633
5.0375	-0.006895334
5.0404	-0.007389252
5.0433	-0.008290501
5.0461	-0.007705805
5.049	-0.007338129
5.0519	-0.007382327
5.0548	-0.007723903
5.0577	-0.00777004
5.0605	-0.008443257
5.0634	-0.008302942
5.0663	-0.007898797
5.0692	-0.007497255
5.072	-0.00901292
5.0749	-0.009321315
5.0778	-0.008323025
5.0807	-0.00889829
5.0836	-0.009039912
5.0864	-0.008310381
5.0893	-0.007761862
5.0922	-0.008011398
5.0951	-0.006350479
5.098	-0.005698636
5.1008	-0.006097703
5.1037	-0.005765311
5.1066	-0.005425539
5.1095	-0.006045698
5.1123	-0.006307581
5.1152	-0.0054824
5.1181	-0.005199883
5.121	-0.006430107
5.1239	-0.005567954
5.1267	-0.006807842
5.1296	-0.007274609
5.1325	-0.005224972
5.1354	-0.006948037
5.1383	-0.00707102
5.1411	-0.007411002
5.144	-0.00810096
5.1469	-0.008711213
5.1498	-0.008840147
5.1526	-0.008464704
5.1555	-0.009122836
5.1584	-0.008303049
5.1613	-0.00838172
5.1642	-0.008995294
5.167	-0.007088155
5.1699	-0.007088751
5.1728	-0.006070856
5.1757	-0.006249625
5.1786	-0.005078981
5.1814	-0.003848057
5.1843	-0.003899158
5.1872	-0.003199069
5.1901	-0.002875075
5.1929	-0.002669249
5.1958	-0.002420223
5.1987	-0.004156387
5.2016	-0.004043698
5.2045	-0.004703756
5.2073	-0.005615766
5.2102	-0.005682804
5.2131	-0.006934388
5.216	-0.006482773
5.2189	-0.006587195
5.2217	-0.006032572
5.2246	-0.006003969
5.2275	-0.00533143
5.2304	-0.004067282
5.2332	-0.004712253
5.2361	-0.003070991
5.239	-0.002991135
5.2419	-0.0024888
5.2448	-0.002316684
5.2476	-0.002808304
5.2505	-0.003192152
5.2534	-0.003469313
5.2563	-0.003348911
5.2592	-0.003247987
5.262	-0.0041474
5.2649	-0.002844911
5.2678	-0.004409119
5.2707	-0.004765857
5.2735	-0.003831738
5.2764	-0.004398159
5.2793	-0.004106363
5.2822	-0.003341355
5.2851	-0.003722773
5.2879	-0.0029018
5.2908	-0.002685471
5.2937	-0.001815648
5.2966	-0.002424921
5.2995	-0.002693005
5.3023	-0.003411722
5.3052	-0.003404731
5.3081	-0.003864543
5.311	-0.004345481
5.3138	-0.004051464
5.3167	-0.003816656
5.3196	-0.002808766
5.3225	-0.004370152
5.3254	-0.003493818
5.3282	-0.004469882
5.3311	-0.003980591
5.334	-0.003999298
5.3369	-0.003411836
5.3398	-0.003676033
5.3426	-0.002844652
5.3455	-0.002926321
5.3484	-0.003530869
5.3513	-0.002468864
5.3541	-0.00146057
5.357	-0.002810735
5.3599	-0.002995404
5.3628	-0.002821936
5.3657	-0.003644661
5.3685	-0.003608804
5.3714	-0.003603501
5.3743	-0.004549596
5.3772	-0.003263272
5.3801	-0.003633658
5.3829	-0.00351506
5.3858	-0.004095199
5.3887	-0.003893701
5.3916	-0.003640566
5.3944	-0.003986451
5.3973	-0.004281018
5.4002	-0.004437755
5.4031	-0.003655096
5.406	-0.003808798
5.4088	-0.004042438
5.4117	-0.004458992
5.4146	-0.004734844
5.4175	-0.004080041
5.4204	-0.004083949
5.4232	-0.004132739
5.4261	-0.00408822
5.429	-0.004649389
5.4319	-0.005004901
5.4347	-0.005233918
5.4376	-0.005007985
5.4405	-0.004685986
5.4434	-0.005054445
5.4463	-0.005558192
5.4491	-0.005241516
5.452	-0.005897917
5.4549	-0.005645505
5.4578	-0.005718271
5.4607	-0.005555918
5.4635	-0.005364825
5.4664	-0.005804261
5.4693	-0.005782968
5.4722	-0.005677133
5.475	-0.006083361
5.4779	-0.00620099
5.4808	-0.005750271
5.4837	-0.005529016
5.4866	-0.004456747
5.4894	-0.004940744
5.4923	-0.004755808
5.4952	-0.005417789
5.4981	-0.005071768
5.501	-0.003694491
5.5038	-0.004876039
5.5067	-0.004449137
5.5096	-0.004320212
5.5125	-0.004319438
5.5153	-0.003944076
5.5182	-0.004802766
5.5211	-0.004662505
5.524	-0.003965832
5.5269	-0.004312868
5.5297	-0.004960319
5.5326	-0.004465792
5.5355	-0.004679234
5.5384	-0.0041778
5.5413	-0.004322142
5.5441	-0.004002384
5.547	-0.004176128
5.5499	-0.004418249
5.5528	-0.003801546
5.5556	-0.004261848
5.5585	-0.003516574
5.5614	-0.003990362
5.5643	-0.003485465
5.5672	-0.003362195
5.57	-0.003071769
5.5729	-0.003804882
5.5758	-0.003712794
5.5787	-0.003222979
5.5816	-0.002857079
5.5844	-0.003923339
5.5873	-0.003192019
5.5902	-0.003814252
5.5931	-0.003127503
5.5959	-0.004060965
5.5988	-0.003696145
5.6017	-0.003618456
5.6046	-0.004690634
5.6075	-0.004439023
5.6103	-0.003801015
5.6132	-0.003938256
5.6161	-0.004320539
5.619	-0.005047547
5.6219	-0.003959647
5.6247	-0.004764406
5.6276	-0.004908291
5.6305	-0.004944421
5.6334	-0.00448545
5.6362	-0.004494735
5.6391	-0.003778364
5.642	-0.004127162
5.6449	-0.003412007
5.6478	-0.00306679
5.6506	-0.003376035
5.6535	-0.003561591
5.6564	-0.003042203
5.6593	-0.00383755
5.6622	-0.004357798
5.665	-0.003324926
5.6679	-0.003723736
5.6708	-0.004629956
5.6737	-0.004069694
5.6765	-0.002771681
5.6794	-0.00286112
5.6823	-0.003419314
5.6852	-0.002980937
5.6881	-0.003601573
5.6909	-0.003091077
5.6938	-0.00390804
5.6967	-0.002775054
5.6996	-0.002870722
5.7025	-0.003732068
5.7053	-0.00363169
5.7082	-0.003715344
5.7111	-0.002700377
5.714	-0.003138906
5.7168	-0.00394031
5.7197	-0.003927466
5.7226	-0.004615005
5.7255	-0.003997012
5.7284	-0.004345198
5.7312	-0.004874785
5.7341	-0.003773602
5.737	-0.004542032
5.7399	-0.003390503
5.7428	-0.003717876
5.7456	-0.003240347
5.7485	-0.002703647
5.7514	-0.003112265
5.7543	-0.002133237
5.7571	-0.002595257
5.76	-0.003305428
5.7629	-0.002632796
5.7658	-0.003550928
5.7687	-0.003002633
5.7715	-0.003112237
5.7744	-0.002234317
5.7773	-0.002717864
5.7802	-0.00177473
5.7831	-0.002486112
5.7859	-0.002205617
5.7888	-0.003523802
5.7917	-0.003128634
5.7946	-0.003136052
5.7974	-0.003793398
5.8003	-0.003700132
5.8032	-0.00364602
5.8061	-0.003499571
5.809	-0.002326666
5.8118	-0.003908816
5.8147	-0.00416357
5.8176	-0.003506353
5.8205	-0.003515435
5.8234	-0.003823943
5.8262	-0.00368503
5.8291	-0.004560785
5.832	-0.003576372
5.8349	-0.003392035
5.8377	-0.004305541
5.8406	-0.004115236
5.8435	-0.004563231
5.8464	-0.004589374
5.8493	-0.004882638
5.8521	-0.004633013
5.855	-0.004982044
5.8579	-0.004686593
5.8608	-0.004468185
5.8637	-0.004599685
5.8665	-0.004321374
5.8694	-0.004546171
5.8723	-0.004824243
5.8752	-0.004835716
5.878	-0.00554386
5.8809	-0.005249907
5.8838	-0.004741253
5.8867	-0.004547628
5.8896	-0.004809934
5.8924	-0.004643369
5.8953	-0.005948675
5.8982	-0.00534005
5.9011	-0.005658167
5.904	-0.005914796
5.9068	-0.006166507
5.9097	-0.006355761
5.9126	-0.005456155
5.9155	-0.005947329
5.9184	-0.005562324
5.9212	-0.005769816
5.9241	-0.006301667
5.927	-0.005942269
5.9299	-0.00568482
5.9327	-0.00604596
5.9356	-0.005855966
5.9385	-0.005711892
5.9414	-0.005885504
5.9443	-0.006304504
5.9471	-0.006748547
5.95	-0.006149232
5.9529	-0.006568918
5.9558	-0.005864022
5.9586	-0.005573858
5.9615	-0.006316246
5.9644	-0.006051309
5.9673	-0.005899723
5.9702	-0.005267723
5.973	-0.005643373
5.9759	-0.004821565
5.9788	-0.004798358
5.9817	-0.005072871
5.9846	-0.004011442
5.9874	-0.003699779
5.9903	-0.002454714
5.9932	-0.004074798
5.9961	-0.003171947
5.9989	-0.002943737
6.0018	-0.002803903
6.0047	-0.002670242
6.0076	-0.002872012
6.0105	-0.003064156
6.0133	-0.002989161
6.0162	-0.004007638
6.0191	-0.004049845
6.022	-0.002761741
6.0249	-0.002732649
6.0277	-0.00291637
6.0306	-0.002759279
6.0335	-0.002612742
6.0364	-0.003495347
6.0393	-0.003732033
6.0421	-0.003883723
6.045	-0.003602104
6.0479	-0.004288401
6.0508	-0.003505535
6.0536	-0.003078556
6.0565	-0.004441826
6.0594	-0.003360411
6.0623	-0.004089799
6.0652	-0.003901605
6.068	-0.002979482
6.0709	-0.003739276
6.0738	-0.003251312
6.0767	-0.003564681
6.0795	-0.002667726
6.0824	-0.002327335
6.0853	-0.00178559
6.0882	-0.001393406
6.0911	0.00015011
6.0939	0.001152308
6.0968	0.001850725
6.0997	0.004358763
6.1026	0.008610143
6.1055	0.012447419
6.1083	0.018086608
6.1112	0.023123024
6.1141	0.031465411
6.117	0.038718529
6.1198	0.04792437
6.1227	0.055607993
6.1256	0.064151466
6.1285	0.071282171
6.1314	0.077177852
6.1342	0.080834985
6.1371	0.083246052
6.14	0.082549013
6.1429	0.081818521
6.1458	0.075568706
6.1486	0.069188282
6.1515	0.061104853
6.1544	0.052144289
6.1573	0.042309675
6.1601	0.03477706
6.163	0.027010025
6.1659	0.020305989
6.1688	0.014238942
6.1717	0.009114594
6.1745	0.005551463
6.1774	0.003243372
6.1803	0.000812525
6.1832	0.000045161
6.1861	-0.001032378
6.1889	-0.001126341
6.1918	-0.002244421
6.1947	-0.002566201
6.1976	-0.003332775
6.2005	-0.002115988
6.2033	-0.003242363
6.2062	-0.004093541
6.2091	-0.002610005
6.212	-0.003861618
6.2148	-0.003812182
6.2177	-0.004058648
6.2206	-0.003496504
6.2235	-0.003754031
6.2264	-0.004790142
6.2292	-0.004452998
6.2321	-0.004837408
6.235	-0.004352993
6.2379	-0.003909458
6.2407	-0.004523268
6.2436	-0.003965006
6.2465	-0.004549426
6.2494	-0.004269124
6.2523	-0.004820094
6.2551	-0.003716505
6.258	-0.0037187
6.2609	-0.003453398
6.2638	-0.003466329
6.2667	-0.002946407
6.2695	-0.0023832
6.2724	-0.002443114
6.2753	-0.002368141
6.2782	-0.001429528
6.281	-0.001170197
6.2839	-0.001303406
6.2868	-0.000696753
6.2897	-0.001253002
6.2926	-0.001982296
6.2954	-0.001971342
6.2983	-0.000944026
6.3012	-0.00192687
6.3041	-0.002174568
6.307	-0.002355995
6.3098	-0.002314186
6.3127	-0.002733839
6.3156	-0.001535063
6.3185	-0.002481934
6.3213	-0.003582534
6.3242	-0.002310538
6.3271	-0.002689403
6.33	-0.002855108
6.3329	-0.003023191
6.3357	-0.003283503
6.3386	-0.003825659
6.3415	-0.004360125
6.3444	-0.003382702
6.3473	-0.004798883
6.3501	-0.003479806
6.353	-0.003887843
6.3559	-0.004276712
6.3588	-0.004556906
6.3616	-0.004985445
6.3645	-0.00529993
6.3674	-0.004644458
6.3703	-0.004755097
6.3732	-0.00426274
6.376	-0.004677963
6.3789	-0.004266435
6.3818	-0.005000087
6.3847	-0.004456905
6.3876	-0.004731466
6.3904	-0.004482865
6.3933	-0.004435633
6.3962	-0.00463296
6.3991	-0.003755504
6.4019	-0.00363463
6.4048	-0.002998018
6.4077	-0.003219644
6.4106	-0.003195211
6.4135	-0.003435826
6.4163	-0.002449075
6.4192	-0.003567972
6.4221	-0.00220867
6.425	-0.002742135
6.4279	-0.002625655
6.4307	-0.003284299
6.4336	-0.003643396
6.4365	-0.002716831
6.4394	-0.003466522
6.4422	-0.003236784
6.4451	-0.003245895
6.448	-0.002986299
6.4509	-0.003767846
6.4538	-0.003985159
6.4566	-0.00327418
6.4595	-0.004192841
6.4624	-0.004666685
6.4653	-0.004371203
6.4682	-0.00563669
6.471	-0.004626745
6.4739	-0.005148704
6.4768	-0.004715329
6.4797	-0.005126603
6.4825	-0.00486195
6.4854	-0.005679349
6.4883	-0.004798414
6.4912	-0.005694353
6.4941	-0.005460766
6.4969	-0.005687675
6.4998	-0.004470346
6.5027	-0.005580421
6.5056	-0.005528188
6.5085	-0.005427963
6.5113	-0.005974
6.5142	-0.005082498
6.5171	-0.005008534
6.52	-0.005083489
6.5229	-0.004241191
6.5257	-0.005223062
6.5286	-0.004781582
6.5315	-0.004971189
6.5344	-0.005790679
6.5372	-0.004834025
6.5401	-0.00509492
6.543	-0.005224594
6.5459	-0.005342994
6.5488	-0.004917481
6.5516	-0.005652503
6.5545	-0.004702979
6.5574	-0.00498651
6.5603	-0.005427137
6.5631	-0.005278926
6.566	-0.005918853
6.5689	-0.005629782
6.5718	-0.0053534
6.5747	-0.006280327
6.5775	-0.005957734
6.5804	-0.005917209
6.5833	-0.005579309
6.5862	-0.006076629
6.5891	-0.005199065
6.5919	-0.004929414
6.5948	-0.004868116
6.5977	-0.005079
6.6006	-0.004495325
6.6034	-0.004842983
6.6063	-0.004214308
6.6092	-0.005178737
6.6121	-0.003639857
6.615	-0.00360191
6.6178	-0.003903398
6.6207	-0.00332048
6.6236	-0.003236552
6.6265	-0.003753267
6.6294	-0.003133165
6.6322	-0.003293286
6.6351	-0.002457863
6.638	-0.003239712
6.6409	-0.003062121
6.6437	-0.002891219
6.6466	-0.003618597
6.6495	-0.003623325
6.6524	-0.003154059
6.6553	-0.003527152
6.6581	-0.003920045
6.661	-0.003597571
6.6639	-0.003236123
6.6668	-0.003067064
6.6697	-0.003257774
6.6725	-0.002852447
6.6754	-0.003206437
6.6783	-0.002380668
6.6812	-0.002880094
6.684	-0.003904196
6.6869	-0.002789199
6.6898	-0.002940152
6.6927	-0.002099232
6.6956	-0.003260853
6.6984	-0.003029921
6.7013	-0.004025253
6.7042	-0.004837489
6.7071	-0.00464873
6.71	-0.004882533
6.7128	-0.005280104
6.7157	-0.005237967
6.7186	-0.00552848
6.7215	-0.0059484
6.7243	-0.005703168
6.7272	-0.006420712
6.7301	-0.006190656
6.733	-0.00544577
6.7359	-0.006350182
6.7387	-0.00559914
6.7416	-0.006777704
6.7445	-0.005908859
6.7474	-0.005799271
6.7503	-0.005796813
6.7531	-0.005857403
6.756	-0.005057816
6.7589	-0.004796824
6.7618	-0.004020841
6.7646	-0.003475877
6.7675	-0.00371576
6.7704	-0.003514297
6.7733	-0.004252097
6.7762	-0.002807343
6.779	-0.003542237
6.7819	-0.003459042
6.7848	-0.003894623
6.7877	-0.003808594
6.7906	-0.003567892
6.7934	-0.003577948
6.7963	-0.003057265
6.7992	-0.003309106
6.8021	-0.002748409
6.8049	-0.002522346
6.8078	-0.003517343
6.8107	-0.003424903
6.8136	-0.003633484
6.8165	-0.003395745
6.8193	-0.002912976
6.8222	-0.002392813
6.8251	-0.003491401
6.828	-0.003073644
6.8309	-0.003388655
6.8337	-0.003901017
6.8366	-0.003525833
6.8395	-0.003104334
6.8424	-0.003382336
6.8453	-0.003570933
6.8481	-0.003528155
6.851	-0.003418538
6.8539	-0.003693727
6.8568	-0.003963171
6.8596	-0.004213956
6.8625	-0.004152347
6.8654	-0.00405445
6.8683	-0.004489238
6.8712	-0.003272341
6.874	-0.004134585
6.8769	-0.003001883
6.8798	-0.003658939
6.8827	-0.003757266
6.8856	-0.003335977
6.8884	-0.003754799
6.8913	-0.003727873
6.8942	-0.003008484
6.8971	-0.003895896
6.8999	-0.003858727
6.9028	-0.003968371
6.9057	-0.002847526
6.9086	-0.003428214
6.9115	-0.003298578
6.9143	-0.003894607
6.9172	-0.003569631
6.9201	-0.003341877
6.923	-0.003420044
6.9258	-0.004711399
6.9287	-0.004714035
6.9316	-0.004562367
6.9345	-0.003969724
6.9374	-0.004443937
6.9402	-0.003047693
6.9431	-0.003963097
6.946	-0.003149357
6.9489	-0.004392457
6.9518	-0.003905422
6.9546	-0.005166497
6.9575	-0.0035606
6.9604	-0.003652382
6.9633	-0.00369492
6.9661	-0.004008084
6.969	-0.003612919
6.9719	-0.003172854
6.9748	-0.00419239
6.9777	-0.00416198
6.9805	-0.003532246
6.9834	-0.004245623
6.9863	-0.003962167
6.9892	-0.003542871
6.9921	-0.003684856
6.9949	-0.004309544
6.9978	-0.003899079
7.0007	-0.003459334
7.0036	-0.004436447
7.0064	-0.004015536
7.0093	-0.003748619
7.0122	-0.003835941
7.0151	-0.0045942
7.018	-0.004011309
7.0208	-0.004054975
7.0237	-0.003069576
7.0266	-0.003276602
7.0295	-0.003712776
7.0324	-0.003481632
7.0352	-0.003282887
7.0381	-0.003526886
7.041	-0.003334708
7.0439	-0.004004993
7.0467	-0.003320087
7.0496	-0.002689441
7.0525	-0.002635349
7.0554	-0.003218456
7.0583	-0.00273942
7.0611	-0.002646651
7.064	-0.002492722
7.0669	-0.002103125
7.0698	-0.001369707
7.0727	-0.002203427
7.0755	-0.002404982
7.0784	-0.001427387
7.0813	-0.002019405
7.0842	-0.002117193
7.087	-0.001088086
7.0899	-0.00182986
7.0928	-0.001288561
7.0957	-0.001143601
7.0986	-0.001300284
7.1014	-0.001199847
7.1043	-0.001907445
7.1072	-0.002499687
7.1101	-0.003008286
7.113	-0.002979647
7.1158	-0.002974113
7.1187	-0.00306639
7.1216	-0.003304158
7.1245	-0.00366453
7.1273	-0.003053665
7.1302	-0.002865645
7.1331	-0.002554239
7.136	-0.001550428
7.1389	-0.001711805
7.1417	-0.001957755
7.1446	-0.002370306
7.1475	-0.001658478
7.1504	-0.001659438
7.1533	-0.001518691
7.1561	-0.001978104
7.159	-0.002489965
7.1619	-0.002643496
7.1648	-0.000559167
7.1677	-0.002189939
7.1705	-0.002147446
7.1734	-0.001737385
7.1763	-0.002613307
7.1792	-0.002055836
7.182	-0.001684798
7.1849	-0.002399282
7.1878	-0.001737385
7.1907	-0.002762632
7.1936	-0.002446736
7.1964	-0.002391131
7.1993	-0.001727627
7.2022	-0.001782716
7.2051	-0.001882158
7.208	-0.001982271
7.2108	-0.001938135
7.2137	-0.002135129
7.2166	-0.002071321
7.2195	-0.002080031
7.2223	-0.001717979
7.2252	-0.002218365
7.2281	-0.002624144
7.231	-0.002326222
7.2339	-0.002072526
7.2367	-0.002767979
7.2396	-0.002875966
7.2425	-0.002464588
7.2454	-0.002712466
7.2482	-0.002608684
7.2511	-0.002503145
7.254	-0.003204401
7.2569	-0.0026978
7.2598	-0.002301036
7.2626	-0.003041046
7.2655	-0.002829613
7.2684	-0.003220865
7.2713	-0.00275556
7.2742	-0.00305253
7.277	-0.002810339
7.2799	-0.003736736
7.2828	-0.003257224
7.2857	-0.004042271
7.2885	-0.003513769
7.2914	-0.003400065
7.2943	-0.003141029
7.2972	-0.003922307
7.3001	-0.002539741
7.3029	-0.003158873
7.3058	-0.002772568
7.3087	-0.003164893
7.3116	-0.003110448
7.3145	-0.003696974
7.3173	-0.003700289
7.3202	-0.002774432
7.3231	-0.00317165
7.326	-0.002911482
7.3288	-0.003110796
7.3317	-0.003759303
7.3346	-0.003308185
7.3375	-0.002632982
7.3404	-0.002431394
7.3432	-0.002907908
7.3461	-0.003732033
7.349	-0.004104665
7.3519	-0.003568903
7.3548	-0.003452508
7.3576	-0.003051039
7.3605	-0.003997917
7.3634	-0.003630287
7.3663	-0.004065338
7.3691	-0.003679066
7.372	-0.004738588
7.3749	-0.005114186
7.3778	-0.004987536
7.3807	-0.005732083
7.3835	-0.005574368
7.3864	-0.005876359
7.3893	-0.005390249
7.3922	-0.005758632
7.3951	-0.00637281
7.3979	-0.006162999
7.4008	-0.006253039
7.4037	-0.006263179
7.4066	-0.006089216
7.4094	-0.006464871
7.4123	-0.006606802
7.4152	-0.006158293
7.4181	-0.006620471
7.421	-0.005397385
7.4238	-0.006432708
7.4267	-0.006758296
7.4296	-0.006592922
7.4325	-0.00618778
7.4354	-0.006390945
7.4382	-0.006344981
7.4411	-0.006336067
7.444	-0.006388513
7.4469	-0.006969817
7.4497	-0.006716028
7.4526	-0.006454059
7.4555	-0.006399074
7.4584	-0.006947378
7.4613	-0.006225551
7.4641	-0.006357114
7.467	-0.00666116
7.4699	-0.007231022
7.4728	-0.006930254
7.4757	-0.00628445
7.4785	-0.005651096
7.4814	-0.006319826
7.4843	-0.005865788
7.4872	-0.005837629
7.4901	-0.005950912
7.4929	-0.005465809
7.4958	-0.005600916
7.4987	-0.005883843
7.5016	-0.005712379
7.5044	-0.004907853
7.5073	-0.004562588
7.5102	-0.004692635
7.5131	-0.004706095
7.516	-0.004105635
7.5188	-0.003188769
7.5217	-0.004364344
7.5246	-0.003363605
7.5275	-0.003589611
7.5304	-0.002986117
7.5332	-0.00239764
7.5361	-0.003362891
7.539	-0.002395605
7.5419	-0.002755685
7.5447	-0.00189155
7.5476	-0.002783057
7.5505	-0.002849374
7.5534	-0.002649137
7.5563	-0.0016806
7.5591	-0.001678615
7.562	-0.00308144
7.5649	-0.002112446
7.5678	-0.001628054
7.5706	-0.001477979
7.5735	-0.002249403
7.5764	-0.002099809
7.5793	-0.00054864
7.5822	-0.00196897
7.585	-0.002318425
7.5879	-0.001188096
7.5908	-0.001590574
7.5937	-0.001230232
7.5966	-0.00136714
7.5994	-0.000726549
7.6023	-0.001674456
7.6052	-0.002309721
7.6081	-0.001631495
7.6109	-0.001082692
7.6138	-0.001532063
7.6167	-0.001577206
7.6196	-0.001344011
7.6225	-0.001343041
7.6253	-0.001255835
7.6282	-0.001255706
7.6311	-0.000628566
7.634	-0.000715919
7.6369	-0.001120761
7.6397	-0.001569714
7.6426	-0.001078658
7.6455	-0.000224988
7.6484	-0.000492626
7.6512	0.000044988
7.6541	-0.000269581
7.657	0.000627788
7.6599	0.001121687
7.6628	0.001522428
7.6656	0.001794793
7.6685	0.001438509
7.6714	0.002566201
7.6743	0.002615153
7.6772	0.002882695
7.68	0.003556674
7.6829	0.002656519
7.6858	0.003674525
7.6887	0.003813209
7.6915	0.002558982
7.6944	0.002964479
7.6973	0.003102442
7.7002	0.002418711
7.7031	0.001999058
7.7059	0.001867348
7.7088	0.000590537
7.7117	0.000451637
7.7146	-0.000678056
7.7175	-0.001175358
7.7203	-0.002075378
7.7232	-0.002303955
7.7261	-0.002716613
7.729	-0.002175783
7.7318	-0.002410606
7.7347	-0.0034116
7.7376	-0.003135058
7.7405	-0.00240884
7.7434	-0.003352592
7.7462	-0.003965364
7.7491	-0.003381495
7.752	-0.003395596
7.7549	-0.003655314
7.7578	-0.003424153
7.7606	-0.003426675
7.7635	-0.00357748
7.7664	-0.002979183
7.7693	-0.002894541
7.7721	-0.001743236
7.775	-0.00166255
7.7779	-0.001428981
7.7808	-0.000184531
7.7837	0.000232554
7.7865	0.001597191
7.7894	0.00162532
7.7923	0.002202512
7.7952	0.003261544
7.7981	0.00482581
7.8009	0.004928421
7.8038	0.006319211
7.8067	0.006704425
7.8096	0.006911231
7.8125	0.007838335
7.8153	0.008617429
7.8182	0.007996498
7.8211	0.010122505
7.824	0.010174489
7.8268	0.011873784
7.8297	0.011893837
7.8326	0.013550313
7.8355	0.013629763
7.8384	0.014067655
7.8412	0.013891788
7.8441	0.013511807
7.847	0.012843111
7.8499	0.011869286
7.8528	0.009057461
7.8556	0.008066697
7.8585	0.006952833
7.8614	0.006423045
7.8643	0.004700528
7.8671	0.003814027
7.87	0.004140016
7.8729	0.00395415
7.8758	0.003390768
7.8787	0.003764553
7.8815	0.003731383
7.8844	0.003677454
7.8873	0.004106834
7.8902	0.003193735
7.893	0.003856307
7.8959	0.004070655
7.8988	0.002920068
7.9017	0.003346089
7.9046	0.003370057
7.9074	0.004480525
7.9103	0.003592028
7.9132	0.004697943
7.9161	0.005752329
7.919	0.006176033
7.9218	0.006992938
7.9247	0.009211765
7.9276	0.009755045
7.9305	0.010245673
7.9333	0.012429837
7.9362	0.014892167
7.9391	0.018146189
7.942	0.022663048
7.9449	0.030124024
7.9477	0.040395513
7.9506	0.048255388
7.9535	0.052526802
7.9564	0.054776605
7.9593	0.055720642
7.9621	0.05483748
7.965	0.052912597
7.9679	0.049404219
7.9708	0.043012615
7.9736	0.035543248
7.9765	0.031294789
7.9794	0.025731331
7.9823	0.021840485
7.9852	0.018872334
7.988	0.016176609
7.9909	0.014240439
7.9938	0.012118105
7.9967	0.011296529
7.9996	0.008672087
8.0024	0.008493044
8.0053	0.006482128
8.0082	0.005805013
8.0111	0.005878043
8.0139	0.00465011
8.0168	0.00411708
8.0197	0.004492648
8.0226	0.005184378
8.0255	0.006001652
8.0283	0.005993343
8.0312	0.006682003
8.0341	0.007130896
8.037	0.007619397
8.0399	0.00797695
8.0427	0.008670365
8.0456	0.008528716
8.0485	0.011653369
8.0514	0.011310819
8.0542	0.011683799
8.0571	0.012290103
8.06	0.012363923
8.0629	0.012177533
8.0658	0.011224119
8.0686	0.009767236
8.0715	0.009989241
8.0744	0.008617453
8.0773	0.008490237
8.0802	0.008741912
8.083	0.010255107
8.0859	0.011014713
8.0888	0.011909654
8.0917	0.012454525
8.0945	0.013330337
8.0974	0.013993079
8.1003	0.013231042
8.1032	0.014364019
8.1061	0.014294319
8.1089	0.015265109
8.1118	0.015700424
8.1147	0.017874273
8.1176	0.01847174
8.1205	0.021991508
8.1233	0.024858247
8.1262	0.028757082
8.1291	0.032696784
8.132	0.035089813
8.1349	0.039028693
8.1377	0.040964492
8.1406	0.045911383
8.1435	0.052805539
8.1464	0.068372756
8.1492	0.096061267
8.1521	0.149996415
8.155	0.190252244
8.1579	0.228932947
8.1608	0.261927217
8.1636	0.292478651
8.1665	0.364952654
8.1694	0.438014656
8.1723	0.517779529
8.1752	0.460063368
8.178	0.308677077
8.1809	0.18123661
8.1838	0.127684176
8.1867	0.073184185
8.1895	0.042236641
8.1924	0.029271955
8.1953	0.021426087
8.1982	0.017713238
8.2011	0.014483228
8.2039	0.011597698
8.2068	0.008715232
8.2097	0.008693693
8.2126	0.007774135
8.2155	0.006351179
8.2183	0.004857327
8.2212	0.006443737
8.2241	0.00481023
8.227	0.004819226
8.2298	0.003628393
8.2327	0.003932244
8.2356	0.003841663
8.2385	0.003325019
8.2414	0.003610025
8.2442	0.002903525
8.2471	0.003502835
8.25	0.002866641
8.2529	0.003780547
8.2557	0.00279431
8.2586	0.003289295
8.2615	0.003753935
8.2644	0.004172773
8.2673	0.003887187
8.2701	0.00326416
8.273	0.002239903
8.2759	0.003053049
8.2788	0.003466142
8.2817	0.004301328
8.2845	0.00489443
8.2874	0.006920957
8.2903	0.007632788
8.2932	0.008966047
8.296	0.00857974
8.2989	0.009888043
8.3018	0.008189328
8.3047	0.009398788
8.3076	0.008704246
8.3104	0.009371852
8.3133	0.008104583
8.3162	0.009201034
8.3191	0.009237749
8.322	0.010619779
8.3248	0.011623008
8.3277	0.013654218
8.3306	0.016011143
8.3335	0.018305041
8.3363	0.021116082
8.3392	0.038779307
8.3421	0.069245271
8.345	0.098241746
8.3479	0.114148922
8.3507	0.113029271
8.3536	0.101940379
8.3565	0.070268676
8.3594	0.037662253
8.3623	0.021788904
8.3651	0.010765069
8.368	0.005009096
8.3709	0.001763364
8.3738	0.001329664
8.3766	0.000265445
8.3795	0.0010651
8.3824	0.000748139
8.3853	-0.000053706
8.3882	0.001328363
8.391	0.000902955
8.3939	0.000422055
8.3968	0.000475823
8.3997	-0.000945489
8.4026	-0.000262683
8.4054	-0.000783972
8.4083	-0.001255338
8.4112	-0.000939693
8.4141	-0.000625034
8.4169	-0.001198198
8.4198	-0.000417892
8.4227	-0.000623762
8.4256	-0.000051717
8.4285	0.000206144
8.4313	0.000103898
8.4342	0.000567469
8.4371	0.000825067
8.44	0.001501228
8.4429	0.000986149
8.4457	0.000878564
8.4486	0.001398195
8.4515	0.000928752
8.4544	-0.000051109
8.4573	0.000102404
8.4601	0.000102163
8.463	0.000615221
8.4659	0.000769071
8.4688	0.002687539
8.4716	0.004425314
8.4745	0.006705393
8.4774	0.00877601
8.4803	0.012502262
8.4832	0.01580742
8.486	0.017667603
8.4889	0.019965135
8.4918	0.020314302
8.4947	0.018551977
8.4976	0.017494207
8.5004	0.014644306
8.5033	0.009038022
8.5062	0.004439164
8.5091	0.001728436
8.5119	-0.000404465
8.5148	-0.001214527
8.5177	-0.001917641
8.5206	-0.00191831
8.5235	-0.001871853
8.5263	-0.00192975
8.5292	-0.002017163
8.5321	-0.002830607
8.535	-0.002121224
8.5378	-0.001213538
8.5407	-0.001020909
8.5436	-0.001572522
8.5465	-0.00095488
8.5494	-0.000804063
8.5522	-0.000955101
8.5551	-0.001655795
8.558	-0.001402405
8.5609	-0.001353178
8.5638	-0.000751678
8.5666	-0.002312757
8.5695	-0.001563936
8.5724	-0.002014824
8.5753	-0.002107742
8.5782	-0.002519117
8.581	-0.003138592
8.5839	-0.002500551
8.5868	-0.003051906
8.5897	-0.003354802
8.5925	-0.003691475
8.5954	-0.003985752
8.5983	-0.00417212
8.6012	-0.003336721
8.6041	-0.003824657
8.6069	-0.002983828
8.6098	-0.003267993
8.6127	-0.003769597
8.6156	-0.002632246
8.6184	-0.002931915
8.6213	-0.002980415
8.6242	-0.003431603
8.6271	-0.002531179
8.63	-0.003924001
8.6328	-0.002728768
8.6357	-0.002633451
8.6386	-0.002242876
8.6415	-0.002482824
8.6444	-0.002319665
8.6472	-0.002913248
8.6501	-0.003055648
8.653	-0.003039093
8.6559	-0.002547764
8.6587	-0.002841739
8.6616	-0.002150219
8.6645	-0.002353905
8.6674	-0.002981159
8.6703	-0.002050635
8.6731	-0.002640988
8.676	-0.00312303
8.6789	-0.002484891
8.6818	-0.002044201
8.6847	-0.002383166
8.6875	-0.002626495
8.6904	-0.003104542
8.6933	-0.002872747
8.6962	-0.003018989
8.699	-0.003014595
8.7019	-0.003010887
8.7048	-0.002778169
8.7077	-0.003964399
8.7106	-0.001912007
8.7134	-0.002814813
8.7163	-0.001830069
8.7192	-0.001388157
8.7221	-0.002039762
8.725	-0.002446455
8.7278	-0.001500501
8.7307	-0.001803718
8.7336	-0.001916305
8.7365	-0.002371408
8.7393	-0.002271024
8.7422	-0.002504878
8.7451	-0.002211434
8.748	-0.002223011
8.7509	-0.001764095
8.7537	-0.002770548
8.7566	-0.003129154
8.7595	-0.002524975
8.7624	-0.002522335
8.7653	-0.003489953
8.7681	-0.003377779
8.771	-0.003897768
8.7739	-0.002880987
8.7768	-0.003530049
8.7797	-0.003872491
8.7825	-0.004049395
8.7854	-0.004039038
8.7883	-0.003126974
8.7912	-0.003183139
8.794	-0.002776022
8.7969	-0.002636706
8.7998	-0.003089275
8.8027	-0.002430759
8.8056	-0.002832585
8.8084	-0.002740037
8.8113	-0.002535885
8.8142	-0.002072044
8.8171	-0.002496684
8.8199	-0.002334922
8.8228	-0.002187374
8.8257	-0.001781045
8.8286	-0.001931556
8.8315	-0.001935861
8.8343	-0.001878198
8.8372	-0.001229861
8.8401	-0.0013289
8.843	-0.002041101
8.8459	-0.002595849
8.8487	-0.00188547
8.8516	-0.001583061
8.8545	-0.002142653
8.8574	-0.002447598
8.8603	-0.001992766
8.8631	-0.001740662
8.866	-0.001120892
8.8689	-0.001121813
8.8718	-0.000867722
8.8746	-0.001786907
8.8775	-0.000204953
8.8804	0.000559756
8.8833	0.000357591
8.8862	0.000357087
8.889	-0.000866703
8.8919	0
8.8948	-0.000768527
8.8977	-0.001336925
8.9005	-0.001631729
8.9034	-0.002148458
8.9063	-0.003250874
8.9092	-0.00415693
8.9121	-0.003881931
8.9149	-0.003627539
8.9178	-0.003368784
8.9207	-0.00387968
8.9236	-0.003720967
8.9265	-0.003937603
8.9293	-0.004168937
8.9322	-0.003358287
8.9351	-0.003562073
8.938	-0.003758847
8.9409	-0.004255614
8.9437	-0.004453828
8.9466	-0.003987582
8.9495	-0.00388032
8.9524	-0.00377477
8.9552	-0.004304634
8.9581	-0.003806806
8.961	-0.003775202
8.9639	-0.004109527
8.9668	-0.002919555
8.9696	-0.003647898
8.9725	-0.003517777
8.9754	-0.002661972
8.9783	-0.002906968
8.9811	-0.00314032
8.984	-0.002251757
8.9869	-0.002849131
8.9898	-0.002164835
8.9927	-0.003342634
8.9955	-0.003735467
8.9984	-0.002714504
9.0013	-0.002893836
9.0042	-0.003921422
9.0071	-0.004131017
9.0099	-0.003835941
9.0128	-0.003830302
9.0157	-0.004285593
9.0186	-0.003776284
9.0214	-0.003233341
9.0243	-0.002794792
9.0272	-0.002697642
9.0301	-0.002936417
9.033	-0.003183453
9.0358	-0.002743128
9.0387	-0.003569229
9.0416	-0.002603073
9.0445	-0.002103362
9.0474	-0.001805395
9.0502	-0.002587273
9.0531	-0.002443982
9.056	-0.002737262
9.0589	-0.002484055
9.0617	-0.001954524
9.0646	-0.002887639
9.0675	-0.002929814
9.0704	-0.002888616
9.0733	-0.003578899
9.0761	-0.003194621
9.079	-0.003816063
9.0819	-0.003093918
9.0848	-0.003497266
9.0877	-0.003304339
9.0905	-0.003121372
9.0934	-0.003790519
9.0963	-0.003646491
9.0992	-0.002746275
9.1021	-0.002766043
9.1049	-0.003376456
9.1078	-0.002168074
9.1107	-0.002608093
9.1136	-0.002471306
9.1164	-0.002669305
9.1193	-0.002965475
9.1222	-0.002665135
9.1251	-0.002138668
9.128	-0.003285002
9.1308	-0.003293428
9.1337	-0.003106277
9.1366	-0.002265848
9.1395	-0.002416781
9.1424	-0.002320884
9.1452	-0.002522155
9.1481	-0.002508428
9.151	-0.002070251
9.1539	-0.002309826
9.1567	-0.002134845
9.1596	-0.002608093
9.1625	-0.002265093
9.1654	-0.00245705
9.1683	-0.002278239
9.1711	-0.002128899
9.174	-0.002315728
9.1769	-0.003367014
9.1798	-0.003655213
9.1826	-0.004188672
9.1855	-0.002406336
9.1884	-0.002398628
9.1913	-0.003361801
9.1942	-0.002636599
9.197	-0.003702284
9.1999	-0.003506073
9.2028	-0.003340743
9.2057	-0.004295727
9.2086	-0.003622319
9.2114	-0.003011465
9.2143	-0.00348258
9.2172	-0.003284896
9.2201	-0.002950188
9.223	-0.003316688
9.2258	-0.002757435
9.2287	-0.002052729
9.2316	-0.002905628
9.2345	-0.00266556
9.2373	-0.002814065
9.2402	-0.002757133
9.2431	-0.002798085
9.246	-0.003975696
9.2489	-0.003219466
9.2517	-0.002751411
9.2546	-0.002227277
9.2575	-0.002737358
9.2604	-0.00288978
9.2632	-0.003456382
9.2661	-0.003724231
9.269	-0.003450363
9.2719	-0.004232465
9.2748	-0.004593246
9.2776	-0.004365759
9.2805	-0.004769142
9.2834	-0.004557961
9.2863	-0.004982221
9.2892	-0.004620942
9.292	-0.004691571
9.2949	-0.004855111
9.2978	-0.003874945
9.3007	-0.003971735
9.3035	-0.004125899
9.3064	-0.004530023
9.3093	-0.004438528
9.3122	-0.003623788
9.3151	-0.004004889
9.3179	-0.004619453
9.3208	-0.005135772
9.3237	-0.004147932
9.3266	-0.004101986
9.3295	-0.00401091
9.3323	-0.00395641
9.3352	-0.004269653
9.3381	-0.004274678
9.341	-0.005020264
9.3438	-0.004537342
9.3467	-0.004464836
9.3496	-0.005288984
9.3525	-0.005061061
9.3554	-0.006001826
9.3582	-0.005729684
9.3611	-0.005550018
9.364	-0.005149979
9.3669	-0.005435085
9.3698	-0.004929197
9.3726	-0.00548784
9.3755	-0.005819624
9.3784	-0.005172983
9.3813	-0.005483182
9.3841	-0.004629062
9.387	-0.004638456
9.3899	-0.005513601
9.3928	-0.005633314
9.3957	-0.005203976
9.3985	-0.004736792
9.4014	-0.005939797
9.4043	-0.00555786
9.4072	-0.005316245
9.4101	-0.00659724
9.4129	-0.006621324
9.4158	-0.006734823
9.4187	-0.005562605
9.4216	-0.005591252
9.4245	-0.006854847
9.4273	-0.005716012
9.4302	-0.005778872
9.4331	-0.005181626
9.436	-0.005293198
9.4388	-0.005276693
9.4417	-0.005023515
9.4446	-0.00562687
9.4475	-0.005731793
9.4504	-0.006087348
9.4532	-0.006643528
9.4561	-0.006221145
9.459	-0.006185089
9.4619	-0.005869573
9.4647	-0.006466276
9.4676	-0.005668488
9.4705	-0.006118595
9.4734	-0.006402492
9.4763	-0.005302691
9.4791	-0.00679007
9.482	-0.006296307
9.4849	-0.006492816
9.4878	-0.006114906
9.4907	-0.006874762
9.4935	-0.006077468
9.4964	-0.005908859
9.4993	-0.006060798
9.5022	-0.005961419
9.5051	-0.005171373
9.5079	-0.006321302
9.5108	-0.005035772
9.5137	-0.004969426
9.5166	-0.004402318
9.5194	-0.005048595
9.5223	-0.004541557
9.5252	-0.003764746
9.5281	-0.004918777
9.531	-0.004976673
9.5338	-0.004533991
9.5367	-0.004765902
9.5396	-0.004854114
9.5425	-0.005381781
9.5453	-0.006170647
9.5482	-0.00528262
9.5511	-0.005613408
9.554	-0.00611658
9.5569	-0.006833319
9.5597	-0.006205005
9.5626	-0.005479976
9.5655	-0.005520767
9.5684	-0.005394428
9.5713	-0.005813287
9.5741	-0.005420282
9.577	-0.005566403
9.5799	-0.005374581
9.5828	-0.005852267
9.5857	-0.005821079
9.5885	-0.00552508
9.5914	-0.005347325
9.5943	-0.005985665
9.5972	-0.006345879
9.6	-0.005510126
9.6029	-0.005228112
9.6058	-0.004390299
9.6087	-0.006075507
9.6116	-0.004690367
9.6144	-0.004873194
9.6173	-0.005215789
9.6202	-0.005156912
9.6231	-0.004978481
9.6259	-0.005792302
9.6288	-0.006047545
9.6317	-0.005728335
9.6346	-0.005220476
9.6375	-0.004988011
9.6403	-0.005435179
9.6432	-0.004707845
9.6461	-0.005432729
9.649	-0.005232232
9.6519	-0.00534508
9.6547	-0.004803216
9.6576	-0.005707744
9.6605	-0.006730358
9.6634	-0.006121408
9.6662	-0.005016297
9.6691	-0.00551384
9.672	-0.005372582
9.6749	-0.005493126
9.6778	-0.004508118
9.6806	-0.004480602
9.6835	-0.005693961
9.6864	-0.00543864
9.6893	-0.005237289
9.6922	-0.00530953
9.695	-0.00605899
9.6979	-0.005336716
9.7008	-0.005023079
9.7037	-0.004988823
9.7066	-0.005234028
9.7094	-0.005087035
9.7123	-0.005127387
9.7152	-0.005275595
9.7181	-0.005807084
9.7209	-0.005272004
9.7238	-0.005437403
9.7267	-0.006086606
9.7296	-0.005393188
9.7325	-0.005579032
9.7353	-0.004649667
9.7382	-0.004934657
9.7411	-0.005541313
9.744	-0.005642196
9.7469	-0.004952665
9.7497	-0.005354383
9.7526	-0.005988998
9.7555	-0.00531664
9.7584	-0.006246096
9.7612	-0.005688773
9.7641	-0.00555841
9.767	-0.005766155
9.7699	-0.005920367
9.7728	-0.005247438
9.7756	-0.005739222
9.7785	-0.006031965
9.7814	-0.006513799
9.7843	-0.007495674
9.7872	-0.006607241
9.79	-0.006333011
9.7929	-0.006611139
9.7958	-0.007050708
9.7987	-0.006230596
9.8015	-0.006264442
9.8044	-0.005515079
9.8073	-0.005566702
9.8102	-0.005459217
9.8131	-0.00559133
9.8159	-0.006116925
9.8188	-0.005090867
9.8217	-0.005826937
9.8246	-0.005382983
9.8274	-0.005175128
9.8303	-0.005533725
9.8332	-0.005761949
9.8361	-0.005789057
9.839	-0.005456215
9.8418	-0.005633077
9.8447	-0.005062608
9.8476	-0.005813421
9.8505	-0.005944735
9.8534	-0.005457428
9.8562	-0.005519039
9.8591	-0.005132827
9.862	-0.004933857
9.8649	-0.004773039
9.8678	-0.005145842
9.8706	-0.005513717
9.8735	-0.005666551
9.8764	-0.005429347
9.8793	-0.005685804
9.8821	-0.00529634
9.885	-0.005892185
9.8879	-0.005697445
9.8908	-0.006007844
9.8937	-0.005905671
9.8965	-0.005693741
9.8994	-0.005619589
9.9023	-0.006374391
9.9052	-0.00569973
9.908	-0.00652246
9.9109	-0.006872557
9.9138	-0.005792547
9.9167	-0.005552699
9.9196	-0.006215749
9.9224	-0.006051185
9.9253	-0.005269893
9.9282	-0.005557476
9.9311	-0.006804195
9.934	-0.006187365
9.9368	-0.006421701
9.9397	-0.006619977
9.9426	-0.006733383
9.9455	-0.006038688
9.9483	-0.007435002
9.9512	-0.006808993
9.9541	-0.006654402
9.957	-0.00641781
9.9599	-0.007510921
9.9627	-0.006493047
9.9656	-0.007276308
9.9685	-0.007714299
9.9714	-0.006979516
9.9743	-0.008044825
9.9771	-0.007610654
9.98	-0.00742324
9.9829	-0.007956344
9.9858	-0.007797563
9.9886	-0.007884122
9.9915	-0.00765476
9.9944	-0.007293909
9.9973	-0.008088162
10.0002	-0.007520047
10.003	-0.0075956
10.0059	-0.007521803
10.0088	-0.007851207
10.0117	-0.00701433
10.0146	-0.007021131
10.0174	-0.006600618
10.0203	-0.007266272
10.0232	-0.006321979
10.0261	-0.00595664
10.029	-0.006926127
10.0318	-0.006242579
10.0347	-0.005788617
10.0376	-0.006522252
10.0405	-0.006029825
10.0433	-0.006540171
10.0462	-0.00647063
10.0491	-0.005671386
10.052	-0.005638551
10.0549	-0.005243942
10.0577	-0.005509467
10.0606	-0.005222217
10.0635	-0.004809121
10.0664	-0.004671521
10.0693	-0.005252038
10.0721	-0.005150058
10.075	-0.005180513
10.0779	-0.005410715
10.0808	-0.005196407
10.0836	-0.005295264
10.0865	-0.005279171
10.0894	-0.004840702
10.0923	-0.005442857
10.0952	-0.005190568
10.098	-0.004266538
10.1009	-0.004942048
10.1038	-0.004730972
10.1067	-0.00489438
10.1095	-0.005557775
10.1124	-0.005586282
10.1153	-0.005735965
10.1182	-0.0053639
10.1211	-0.004691293
10.1239	-0.005219204
10.1268	-0.005057408
10.1297	-0.0046642
10.1326	-0.003747932
10.1355	-0.002073009
10.1383	-0.000617021
10.1412	0.004602308
10.1441	0.009802897
10.147	0.018954858
10.1499	0.032225527
10.1527	0.048589692
10.1556	0.066778421
10.1585	0.084826656
10.1614	0.100871004
10.1642	0.109992631
10.1671	0.111619733
10.17	0.106378078
10.1729	0.094419971
10.1758	0.077817306
10.1786	0.059157573
10.1815	0.042642206
10.1844	0.027868539
10.1873	0.016354201
10.1901	0.008998344
10.193	0.003040181
10.1959	0.000341158
10.1988	-0.00216797
10.2017	-0.00267259
10.2045	-0.004136571
10.2074	-0.004008576
10.2103	-0.003586616
10.2132	-0.004525688
10.2161	-0.004953345
10.2189	-0.004171528
10.2218	-0.004514665
10.2247	-0.004467068
10.2276	-0.00470315
10.2305	-0.004207561
10.2333	-0.004911034
10.2362	-0.004391779
10.2391	-0.004108084
10.242	-0.005469011
10.2448	-0.004151331
10.2477	-0.004591915
10.2506	-0.004348766
10.2535	-0.004913654
10.2564	-0.003968362
10.2592	-0.003902823
10.2621	-0.003619142
10.265	-0.004749009
10.2679	-0.005130833
10.2707	-0.004266842
10.2736	-0.005252836
10.2765	-0.004563967
10.2794	-0.004607634
10.2823	-0.005195158
10.2851	-0.005010922
10.288	-0.003923965
10.2909	-0.004754039
10.2938	-0.003733489
10.2967	-0.004481844
10.2995	-0.005057567
10.3024	-0.00416327
10.3053	-0.004760587
10.3082	-0.004305216
10.311	-0.004482156
10.3139	-0.004687014
10.3168	-0.005315419
10.3197	-0.00534617
10.3226	-0.005825507
10.3254	-0.00570863
10.3283	-0.005365612
10.3312	-0.005719582
10.3341	-0.005599627
10.337	-0.006569501
10.3398	-0.006518751
10.3427	-0.006839998
10.3456	-0.006910651
10.3485	-0.005907873
10.3514	-0.0070168
10.3542	-0.006956893
10.3571	-0.006959192
10.36	-0.006742232
10.3629	-0.006434637
10.3657	-0.006362367
10.3686	-0.006868675
10.3715	-0.006580079
10.3744	-0.006672717
10.3773	-0.006889544
10.3801	-0.007156657
[truncated: 48 more rows]
