# Supplementary material for: Improvement of Peak Integration in Capillary Electrophoresis: Reference Data Set No. 1
Source: Electrophoresis. 2026 Mar 11;47(4):276–94. doi: 10.1002/elps.70077 (PMC13084974; doi:10.1002/elps.70077)
Supplement: Supplementary file 2 — Supporting File 2: elps70077‐sup‐0002‐RawElectropherograms.zip. [file ELPS-47--s002.zip › Raw Electropherograms/com4-type10-sam6-R.csv]

4.6241	-0.007658674
4.627	-0.007310051
4.6298	-0.007608697
4.6327	-0.008050765
4.6356	-0.008162255
4.6385	-0.008347092
4.6413	-0.007165213
4.6442	-0.007942335
4.6471	-0.00756427
4.65	-0.008404832
4.6528	-0.007504572
4.6557	-0.00826255
4.6586	-0.007896481
4.6615	-0.008532355
4.6643	-0.007764778
4.6672	-0.007971065
4.6701	-0.008737442
4.673	-0.008528935
4.6759	-0.008416376
4.6787	-0.007924352
4.6816	-0.008529412
4.6845	-0.008258324
4.6874	-0.008087018
4.6902	-0.007477687
4.6931	-0.007278213
4.696	-0.008393786
4.6989	-0.007849584
4.7017	-0.008942086
4.7046	-0.007345418
4.7075	-0.008055151
4.7104	-0.007580483
4.7132	-0.007621363
4.7161	-0.006472467
4.719	-0.008073871
4.7219	-0.006990019
4.7248	-0.007730776
4.7276	-0.006871622
4.7305	-0.007596521
4.7334	-0.007731101
4.7363	-0.007930195
4.7391	-0.00807933
4.742	-0.007911074
4.7449	-0.007976354
4.7478	-0.008219968
4.7506	-0.008118974
4.7535	-0.008420677
4.7564	-0.008647937
4.7593	-0.008531426
4.7621	-0.007996101
4.765	-0.008056535
4.7679	-0.007859671
4.7708	-0.008129063
4.7737	-0.008224843
4.7765	-0.007267943
4.7794	-0.007858013
4.7823	-0.007871159
4.7852	-0.00753728
4.788	-0.007807613
4.7909	-0.007151071
4.7938	-0.006961675
4.7967	-0.008297295
4.7995	-0.006708344
4.8024	-0.007051796
4.8053	-0.007502867
4.8082	-0.007507119
4.811	-0.006777731
4.8139	-0.007580153
4.8168	-0.008209735
4.8197	-0.006990807
4.8226	-0.007220462
4.8254	-0.007081389
4.8283	-0.006921427
4.8312	-0.008250765
4.8341	-0.007221898
4.8369	-0.007489677
4.8398	-0.008313945
4.8427	-0.008043903
4.8456	-0.008030228
4.8484	-0.007403109
4.8513	-0.007666304
4.8542	-0.006630579
4.8571	-0.008129952
4.86	-0.007784426
4.8628	-0.006031514
4.8657	-0.006298468
4.8686	-0.007692598
4.8715	-0.007698376
4.8743	-0.007685676
4.8772	-0.006239597
4.8801	-0.005801544
4.883	-0.007757211
4.8858	-0.00867509
4.8887	-0.007869056
4.8916	-0.008832519
4.8945	-0.007615331
4.8973	-0.00820947
4.9002	-0.006944627
4.9031	-0.007163376
4.906	-0.008270006
4.9089	-0.007079068
4.9117	-0.008091854
4.9146	-0.007861352
4.9175	-0.007412602
4.9204	-0.007732051
4.9232	-0.006529855
4.9261	-0.006746982
4.929	-0.007340363
4.9319	-0.006901843
4.9347	-0.007260099
4.9376	-0.006491817
4.9405	-0.00722751
4.9434	-0.005836918
4.9462	-0.00565909
4.9491	-0.0057689
4.952	-0.00695331
4.9549	-0.006387315
4.9578	-0.007625591
4.9606	-0.006809264
4.9635	-0.007318346
4.9664	-0.007964944
4.9693	-0.006479878
4.9721	-0.005901745
4.975	-0.00693153
4.9779	-0.006184509
4.9808	-0.007186737
4.9836	-0.007058411
4.9865	-0.006923989
4.9894	-0.007136538
4.9923	-0.006357908
4.9951	-0.006341218
4.998	-0.006599161
5.0009	-0.006316348
5.0038	-0.007421602
5.0067	-0.006640286
5.0095	-0.005926137
5.0124	-0.006991801
5.0153	-0.006861705
5.0182	-0.006508526
5.021	-0.006825019
5.0239	-0.007584896
5.0268	-0.007812768
5.0297	-0.007673369
5.0325	-0.007299239
5.0354	-0.007849937
5.0383	-0.008202793
5.0412	-0.006809694
5.044	-0.008718372
5.0469	-0.007070451
5.0498	-0.008307693
5.0527	-0.008176582
5.0556	-0.008677697
5.0584	-0.00778908
5.0613	-0.008819113
5.0642	-0.007712778
5.0671	-0.008506584
5.0699	-0.00732766
5.0728	-0.008013384
5.0757	-0.007659495
5.0786	-0.007565872
5.0814	-0.007839574
5.0843	-0.00860971
5.0872	-0.008060967
5.0901	-0.009408751
5.0929	-0.008403498
5.0958	-0.008712494
5.0987	-0.008214125
5.1016	-0.008437626
5.1045	-0.00796893
5.1073	-0.0083434
5.1102	-0.008407219
5.1131	-0.006023905
5.116	-0.005963197
5.1188	-0.005404431
5.1217	-0.004930954
5.1246	-0.004601349
5.1275	-0.005611321
5.1303	-0.005327552
5.1332	-0.006389072
5.1361	-0.006601669
5.139	-0.006964314
5.1418	-0.00695935
5.1447	-0.00666424
5.1476	-0.007769695
5.1505	-0.008673365
5.1534	-0.009028302
5.1562	-0.00927009
5.1591	-0.008763224
5.162	-0.007601364
5.1649	-0.007801337
5.1677	-0.0073627
5.1706	-0.007289753
5.1735	-0.00637508
5.1764	-0.005498652
5.1792	-0.005376607
5.1821	-0.004359271
5.185	-0.003516204
5.1879	-0.003056015
5.1907	-0.003119393
5.1936	-0.003585897
5.1965	-0.002769916
5.1994	-0.004404151
5.2023	-0.004215407
5.2051	-0.005011146
5.208	-0.005940126
5.2109	-0.006896445
5.2138	-0.005967697
5.2166	-0.006537335
5.2195	-0.005944542
5.2224	-0.005789821
5.2253	-0.004992918
5.2281	-0.005242886
5.231	-0.003706424
5.2339	-0.003774874
5.2368	-0.002988562
5.2397	-0.00257127
5.2425	-0.003189853
5.2454	-0.002438122
5.2483	-0.003109423
5.2512	-0.003266001
5.254	-0.003345765
5.2569	-0.003085586
5.2598	-0.003985127
5.2627	-0.004227931
5.2655	-0.003805009
5.2684	-0.003798283
5.2713	-0.003868301
5.2742	-0.004435081
5.277	-0.003938574
5.2799	-0.003579043
5.2828	-0.003485147
5.2857	-0.003613681
5.2886	-0.0034338
5.2914	-0.003511781
5.2943	-0.00312781
5.2972	-0.003159654
5.3001	-0.002714107
5.3029	-0.003362297
5.3058	-0.004516502
5.3087	-0.003846743
5.3116	-0.004094233
5.3144	-0.004278421
5.3173	-0.003534422
5.3202	-0.002852832
5.3231	-0.00361138
5.3259	-0.003830752
5.3288	-0.004693092
5.3317	-0.003963797
5.3346	-0.004383633
5.3375	-0.003561193
5.3403	-0.002996955
5.3432	-0.003340888
5.3461	-0.003156606
5.349	-0.002915994
5.3518	-0.003782849
5.3547	-0.003034286
5.3576	-0.002359386
5.3605	-0.002444829
5.3633	-0.002781057
5.3662	-0.002669582
5.3691	-0.002590345
5.372	-0.003536987
5.3748	-0.003786767
5.3777	-0.003823766
5.3806	-0.004077912
5.3835	-0.003904134
5.3864	-0.003403315
5.3892	-0.003225902
5.3921	-0.003796929
5.395	-0.004543303
5.3979	-0.003423659
5.4007	-0.004370106
5.4036	-0.003733376
5.4065	-0.003589387
5.4094	-0.004042438
5.4122	-0.004055137
5.4151	-0.003930636
5.418	-0.004458992
5.4209	-0.003637138
5.4237	-0.003930978
5.4266	-0.004152314
5.4295	-0.004319092
5.4324	-0.004506488
5.4353	-0.005583153
5.4381	-0.004801429
5.441	-0.004938916
5.4439	-0.005594547
5.4468	-0.006004607
5.4496	-0.004826821
5.4525	-0.005684162
5.4554	-0.005489454
5.4583	-0.00513964
5.4611	-0.004975763
5.464	-0.006538386
5.4669	-0.005662028
5.4698	-0.005672054
5.4726	-0.005387809
5.4755	-0.005425361
5.4784	-0.005286858
5.4813	-0.006074692
5.4842	-0.004413481
5.487	-0.005131818
5.4899	-0.005840519
5.4928	-0.005031172
5.4957	-0.005028914
5.4985	-0.004358548
5.5014	-0.004366373
5.5043	-0.005034337
5.5072	-0.003889114
5.51	-0.004116566
5.5129	-0.003667918
5.5158	-0.004410308
5.5187	-0.00411137
5.5215	-0.0035751
5.5244	-0.004550478
5.5273	-0.004687583
5.5302	-0.0046618
5.5331	-0.004172968
5.5359	-0.004137827
5.5388	-0.004324063
5.5417	-0.004196865
5.5446	-0.005149797
5.5474	-0.004176879
5.5503	-0.004227506
5.5532	-0.00402616
5.5561	-0.004028588
5.5589	-0.00339541
5.5618	-0.003208941
5.5647	-0.003282486
5.5676	-0.003028121
5.5704	-0.003443622
5.5733	-0.004031067
5.5762	-0.003744809
5.5791	-0.003462457
5.582	-0.00412308
5.5848	-0.002907422
5.5877	-0.002878953
5.5906	-0.003327943
5.5935	-0.003445172
5.5963	-0.004025838
5.5992	-0.003613325
5.6021	-0.003776317
5.605	-0.003647813
5.6078	-0.003252533
5.6107	-0.005068746
5.6136	-0.004860462
5.6165	-0.005175493
5.6194	-0.005133166
5.6222	-0.005015928
5.6251	-0.005157149
5.628	-0.005750072
5.6309	-0.00499072
5.6337	-0.005219126
5.6366	-0.00446006
5.6395	-0.004813129
5.6424	-0.004492891
5.6452	-0.004492444
5.6481	-0.003853109
5.651	-0.003346929
5.6539	-0.004432058
5.6567	-0.003182936
5.6596	-0.003615693
5.6625	-0.003542068
5.6654	-0.003943777
5.6683	-0.002840107
5.6711	-0.003195448
5.674	-0.003869802
5.6769	-0.003698019
5.6798	-0.002980636
5.6826	-0.002982141
5.6855	-0.003250854
5.6884	-0.003974657
5.6913	-0.003031046
5.6941	-0.003920328
5.697	-0.003489392
5.6999	-0.003904595
5.7028	-0.004028858
5.7056	-0.003582104
5.7085	-0.003188797
5.7114	-0.004112794
5.7143	-0.004074586
5.7172	-0.004509292
5.72	-0.003690091
5.7229	-0.004801339
5.7258	-0.004794468
5.7287	-0.004432519
5.7315	-0.004930927
5.7344	-0.003867138
5.7373	-0.003658178
5.7402	-0.003804717
5.743	-0.003235318
5.7459	-0.003510015
5.7488	-0.003154259
5.7517	-0.002810684
5.7545	-0.003598454
5.7574	-0.003810229
5.7603	-0.002860854
5.7632	-0.002812768
5.7661	-0.002865725
5.7689	-0.003713131
5.7718	-0.002883216
5.7747	-0.002577701
5.7776	-0.002662243
5.7804	-0.001971509
5.7833	-0.002019214
5.7862	-0.002540842
5.7891	-0.0030372
5.7919	-0.003747576
5.7948	-0.003701729
5.7977	-0.004450498
5.8006	-0.003411747
5.8034	-0.003594826
5.8063	-0.003819841
5.8092	-0.004285682
5.8121	-0.005713867
5.815	-0.004909976
5.8178	-0.004369528
5.8207	-0.00410507
5.8236	-0.00349882
5.8265	-0.003862903
5.8293	-0.00381248
5.8322	-0.00483329
5.8351	-0.005141299
5.838	-0.004160433
5.8408	-0.005027798
5.8437	-0.005236715
5.8466	-0.005161653
5.8495	-0.004768699
5.8523	-0.004836395
5.8552	-0.004550545
5.8581	-0.004747961
5.861	-0.004876373
5.8639	-0.004550545
5.8667	-0.005336805
5.8696	-0.004445702
5.8725	-0.00474028
5.8754	-0.005309807
5.8782	-0.005622778
5.8811	-0.005313117
5.884	-0.005726627
5.8869	-0.005520364
5.8897	-0.004927335
5.8926	-0.005078965
5.8955	-0.004955172
5.8984	-0.005509095
5.9012	-0.005567023
5.9041	-0.004610646
5.907	-0.00596761
5.9099	-0.005647855
5.9128	-0.005070402
5.9156	-0.006051622
5.9185	-0.005868934
5.9214	-0.00536896
5.9243	-0.005695747
5.9271	-0.00642539
5.93	-0.006154024
5.9329	-0.005960467
5.9358	-0.006645611
5.9386	-0.006861035
5.9415	-0.006205359
5.9444	-0.006449311
5.9473	-0.006489046
5.9501	-0.006667733
5.953	-0.005714484
5.9559	-0.005617625
5.9588	-0.006354233
5.9617	-0.006242731
5.9645	-0.005801227
5.9674	-0.006037955
5.9703	-0.00578526
5.9732	-0.00515206
5.976	-0.004991672
5.9789	-0.004264327
5.9818	-0.004525906
5.9847	-0.004455314
5.9875	-0.003587281
5.9904	-0.003125116
5.9933	-0.003598231
5.9962	-0.003227558
5.9991	-0.002898633
6.0019	-0.003665758
6.0048	-0.003539424
6.0077	-0.003970119
6.0106	-0.003036531
6.0134	-0.003237593
6.0163	-0.003231121
6.0192	-0.003099349
6.0221	-0.003218094
6.0249	-0.003255705
6.0278	-0.003439686
6.0307	-0.003146198
6.0336	-0.004173141
6.0364	-0.003735368
6.0393	-0.003498475
6.0422	-0.003796815
6.0451	-0.003847433
6.048	-0.00448132
6.0508	-0.003713194
6.0537	-0.003856949
6.0566	-0.003650987
6.0595	-0.004379477
6.0623	-0.004242286
6.0652	-0.003958154
6.0681	-0.003891951
6.071	-0.00291027
6.0738	-0.003460926
6.0767	-0.002518801
6.0796	-0.003017492
6.0825	-0.00232946
6.0853	-0.001194348
6.0882	-0.000649356
6.0911	0.000299893
6.094	0.00179853
6.0969	0.003253157
6.0997	0.005822806
6.1026	0.009540903
6.1055	0.013634361
6.1084	0.019338917
6.1112	0.026313446
6.1141	0.032642249
6.117	0.041338872
6.1199	0.050253939
6.1227	0.059723184
6.1256	0.067331076
6.1285	0.073699772
6.1314	0.079520673
6.1342	0.083295666
6.1371	0.084230743
6.14	0.083093837
6.1429	0.078894615
6.1458	0.073033839
6.1486	0.065523885
6.1515	0.056796122
6.1544	0.048136692
6.1573	0.039138559
6.1601	0.031014198
6.163	0.022855604
6.1659	0.017175268
6.1688	0.011152776
6.1716	0.006874325
6.1745	0.003515479
6.1774	0.002212913
6.1803	-0.000271434
6.1831	-0.000853011
6.186	-0.001577533
6.1889	-0.001929902
6.1918	-0.002340731
6.1947	-0.003107424
6.1975	-0.003241355
6.2004	-0.003422496
6.2033	-0.002967548
6.2062	-0.003418951
6.209	-0.003325533
6.2119	-0.003942864
6.2148	-0.004196114
6.2177	-0.003897427
6.2205	-0.003843144
6.2234	-0.004174462
6.2263	-0.005290208
6.2292	-0.004878297
6.232	-0.004696061
6.2349	-0.004430285
6.2378	-0.005125876
6.2407	-0.004739842
6.2436	-0.004416519
6.2464	-0.0048649
6.2493	-0.004011395
6.2522	-0.004016526
6.2551	-0.003796342
6.2579	-0.003712123
6.2608	-0.004999559
6.2637	-0.004273325
6.2666	-0.003233082
6.2694	-0.002530836
6.2723	-0.002711256
6.2752	-0.002166926
6.2781	-0.002036402
6.2809	-0.001867936
6.2838	-0.001348539
6.2867	-0.00133915
6.2896	-0.0019821
6.2925	-0.002313957
6.2953	-0.002058678
6.2982	-0.002312816
6.3011	-0.002129525
6.304	-0.002312132
6.3068	-0.001670777
6.3097	-0.00252038
6.3126	-0.002558694
6.3155	-0.002820381
6.3183	-0.002557188
6.3212	-0.003119976
6.3241	-0.003199473
6.327	-0.003616128
6.3299	-0.003703754
6.3327	-0.003620384
6.3356	-0.003866842
6.3385	-0.003805545
6.3414	-0.003850641
6.3442	-0.004125345
6.3471	-0.004072336
6.35	-0.003592899
6.3529	-0.0037286
6.3557	-0.004687816
6.3586	-0.004237872
6.3615	-0.005048036
6.3644	-0.004891744
6.3672	-0.004213042
6.3701	-0.0048483
6.373	-0.00480119
6.3759	-0.004598406
6.3788	-0.003998903
6.3816	-0.004208192
6.3845	-0.004073229
6.3874	-0.004355633
6.3903	-0.00476046
6.3931	-0.004593562
6.396	-0.003713705
6.3989	-0.003093425
6.4018	-0.00354086
6.4046	-0.003174315
6.4075	-0.003403941
6.4104	-0.002928779
6.4133	-0.002450949
6.4161	-0.002860893
6.419	-0.0034539
6.4219	-0.00266133
6.4248	-0.002793973
6.4277	-0.002619872
6.4305	-0.002260429
6.4334	-0.002845099
6.4363	-0.003131192
6.4392	-0.003069232
6.442	-0.004133759
6.4449	-0.00294381
6.4478	-0.003473019
6.4507	-0.00279808
6.4535	-0.003738813
6.4564	-0.003260135
6.4593	-0.004115762
6.4622	-0.004075122
6.465	-0.00428005
6.4679	-0.003903416
6.4708	-0.004721332
6.4737	-0.004123013
6.4766	-0.004617719
6.4794	-0.005365118
6.4823	-0.005046295
6.4852	-0.006028427
6.4881	-0.004804991
6.4909	-0.004956641
6.4938	-0.005176295
6.4967	-0.005352622
6.4996	-0.005501221
6.5024	-0.005569036
6.5053	-0.005174491
6.5082	-0.005588581
6.5111	-0.005461298
6.5139	-0.00547464
6.5168	-0.004663496
6.5197	-0.005172757
6.5226	-0.00547571
6.5255	-0.005505513
6.5283	-0.00488908
6.5312	-0.005405077
6.5341	-0.005044324
6.537	-0.005810756
6.5398	-0.005689899
6.5427	-0.005426348
6.5456	-0.005165406
6.5485	-0.005306256
6.5513	-0.005131037
6.5542	-0.006019424
6.5571	-0.005125368
6.56	-0.005321402
6.5628	-0.004885837
6.5657	-0.005063698
6.5686	-0.005052525
6.5715	-0.00536469
6.5744	-0.005916014
6.5772	-0.005089276
6.5801	-0.005091954
6.583	-0.005724702
6.5859	-0.005464572
6.5887	-0.005816432
6.5916	-0.005358671
6.5945	-0.005074798
6.5974	-0.005260392
6.6002	-0.005238731
6.6031	-0.004890604
6.606	-0.00473618
6.6089	-0.004837132
6.6117	-0.004225337
6.6146	-0.003547453
6.6175	-0.003498644
6.6204	-0.003542389
6.6233	-0.003708545
6.6261	-0.003839629
6.629	-0.00311985
6.6319	-0.003862762
6.6348	-0.003942583
6.6376	-0.003585256
6.6405	-0.00319835
6.6434	-0.003573743
6.6463	-0.003183256
6.6491	-0.003854969
6.652	-0.004052544
6.6549	-0.003966187
6.6578	-0.004732069
6.6606	-0.003674552
6.6635	-0.004205426
6.6664	-0.003873332
6.6693	-0.003812124
6.6722	-0.003073887
6.675	-0.003351258
6.6779	-0.003275038
6.6808	-0.003590147
6.6837	-0.003231603
6.6865	-0.002893082
6.6894	-0.00245554
6.6923	-0.003306373
6.6952	-0.002626606
6.698	-0.003210814
6.7009	-0.003271959
6.7038	-0.005415046
6.7067	-0.004615192
6.7096	-0.005644666
6.7124	-0.005231983
6.7153	-0.005082682
6.7182	-0.005357244
6.7211	-0.005884839
6.7239	-0.006110231
6.7268	-0.00637007
6.7297	-0.006718602
6.7326	-0.006116925
6.7354	-0.006101095
6.7383	-0.006271509
6.7412	-0.006875761
6.7441	-0.005621715
6.7469	-0.006987846
6.7498	-0.006462148
6.7527	-0.005422669
6.7556	-0.006189354
6.7585	-0.005284648
6.7613	-0.004226515
6.7642	-0.004275095
6.7671	-0.003935806
6.77	-0.004434711
6.7728	-0.004259429
6.7757	-0.003591351
6.7786	-0.004491773
6.7815	-0.003423906
6.7843	-0.003195084
6.7872	-0.00328799
6.7901	-0.003574073
6.793	-0.003482657
6.7958	-0.003355832
6.7987	-0.003932437
6.8016	-0.004094004
6.8045	-0.003752335
6.8074	-0.003703824
6.8102	-0.003153654
6.8131	-0.003824723
6.816	-0.003678257
6.8189	-0.00344642
6.8217	-0.003541764
6.8246	-0.00331176
6.8275	-0.003531645
6.8304	-0.003236756
6.8332	-0.002814065
6.8361	-0.004054621
6.839	-0.004965602
6.8419	-0.004628065
6.8447	-0.00377048
6.8476	-0.004126908
6.8505	-0.00345337
6.8534	-0.004820293
6.8563	-0.004637819
6.8591	-0.003630339
6.862	-0.003674894
6.8649	-0.003635865
6.8678	-0.003984381
6.8706	-0.004274587
6.8735	-0.00385915
6.8764	-0.003751515
6.8793	-0.004137754
6.8821	-0.003857881
6.885	-0.004513795
6.8879	-0.003062131
6.8908	-0.003103651
6.8936	-0.003608459
6.8965	-0.004098047
6.8994	-0.003627096
6.9023	-0.004197513
6.9052	-0.003962216
6.908	-0.002961165
6.9109	-0.003751712
6.9138	-0.003816063
6.9167	-0.003680276
6.9195	-0.003764382
6.9224	-0.003107319
6.9253	-0.003396734
6.9282	-0.003977261
6.931	-0.003920657
6.9339	-0.004101017
6.9368	-0.004106949
6.9397	-0.003628212
6.9425	-0.003197988
6.9454	-0.004050744
6.9483	-0.00366414
6.9512	-0.002802845
6.9541	-0.003031821
6.9569	-0.004227679
6.9598	-0.003162352
6.9627	-0.003232916
6.9656	-0.004284489
6.9684	-0.003414547
6.9713	-0.003610516
6.9742	-0.003775656
6.9771	-0.004986659
6.9799	-0.003268505
6.9828	-0.003374032
6.9857	-0.003735467
6.9886	-0.004129147
6.9914	-0.00431102
6.9943	-0.00324717
6.9972	-0.002957635
7.0001	-0.003738999
7.003	-0.003865266
7.0058	-0.003506177
7.0087	-0.00383377
7.0116	-0.004251355
7.0145	-0.003957709
7.0173	-0.003759303
7.0202	-0.003358152
7.0231	-0.003959937
7.026	-0.003225337
7.0288	-0.003676537
7.0317	-0.003234436
7.0346	-0.002839176
7.0375	-0.003191731
7.0403	-0.003417737
7.0432	-0.003616291
7.0461	-0.002736646
7.049	-0.003267771
7.0519	-0.002490199
7.0547	-0.002396316
7.0576	-0.002448391
7.0605	-0.002104547
7.0634	-0.002251504
7.0662	-0.001761251
7.0691	-0.0015698
7.072	-0.002306298
7.0749	-0.001477194
7.0777	-0.002561636
7.0806	-0.001919809
7.0835	-0.002075131
7.0864	-0.002472365
7.0893	-0.00178396
7.0921	-0.002286551
7.095	-0.001000679
7.0979	-0.001998598
7.1008	-0.002007141
7.1036	-0.002651348
7.1065	-0.001806636
7.1094	-0.001715783
7.1123	-0.002218623
7.1151	-0.003368394
7.118	-0.003603709
7.1209	-0.003160344
7.1238	-0.002800941
7.1266	-0.003165096
7.1295	-0.003055074
7.1324	-0.002351194
7.1353	-0.002616543
7.1382	-0.002859686
7.141	-0.003028565
7.1439	-0.002459461
7.1468	-0.00241499
7.1497	-0.001821793
7.1525	-0.002484152
7.1554	-0.001625432
7.1583	-0.002083439
7.1612	-0.002437866
7.164	-0.001931104
7.1669	-0.002301242
7.1698	-0.002656869
7.1727	-0.002305042
7.1755	-0.001386949
7.1784	-0.00285654
7.1813	-0.002347819
7.1842	-0.002044223
7.1871	-0.001790486
7.1899	-0.001681241
7.1928	-0.002542715
7.1957	-0.002742922
7.1986	-0.002445301
7.2014	-0.001830538
7.2043	-0.002490548
7.2072	-0.002397028
7.2101	-0.002032029
7.2129	-0.001314054
7.2158	-0.001876443
7.2187	-0.002425103
7.2216	-0.002117776
7.2244	-0.002370031
7.2273	-0.002422285
7.2302	-0.002377207
7.2331	-0.002670729
7.236	-0.002270496
7.2388	-0.002868301
7.2417	-0.002708393
7.2446	-0.003260296
7.2475	-0.003154513
7.2503	-0.002956953
7.2532	-0.002499112
7.2561	-0.002900976
7.259	-0.00294269
7.2618	-0.002735018
7.2647	-0.002428032
7.2676	-0.003002785
7.2705	-0.003299265
7.2733	-0.00315565
7.2762	-0.002949046
7.2791	-0.003602077
7.282	-0.003449146
7.2849	-0.00276842
7.2877	-0.003097376
7.2906	-0.003189207
7.2935	-0.00298822
7.2964	-0.003515783
7.2992	-0.003210885
7.3021	-0.002482941
7.305	-0.003506321
7.3079	-0.003106971
7.3107	-0.003311895
7.3136	-0.003018313
7.3165	-0.003503571
7.3194	-0.003852618
7.3222	-0.00368377
7.3251	-0.004086592
7.328	-0.003412749
7.3309	-0.00355084
7.3338	-0.004145226
7.3366	-0.003453942
7.3395	-0.003054839
7.3424	-0.002370424
7.3453	-0.003333496
7.3481	-0.003035184
7.351	-0.003836549
7.3539	-0.003716421
7.3568	-0.004143654
7.3596	-0.003918617
7.3625	-0.002486334
7.3654	-0.004061312
7.3683	-0.004982034
7.3711	-0.004108415
7.374	-0.005370609
7.3769	-0.005348169
7.3798	-0.005283279
7.3827	-0.005540398
7.3855	-0.005490156
7.3884	-0.006095461
7.3913	-0.006560177
7.3942	-0.007008721
7.397	-0.005828272
7.3999	-0.006826819
7.4028	-0.006178235
7.4057	-0.006838682
7.4085	-0.006322269
7.4114	-0.006626965
7.4143	-0.0065195
7.4172	-0.006118595
7.42	-0.006863278
7.4229	-0.005722885
7.4258	-0.006115923
7.4287	-0.006753887
7.4316	-0.00638818
7.4344	-0.005686348
7.4373	-0.00679661
7.4402	-0.006482475
7.4431	-0.006120544
7.4459	-0.006708104
7.4488	-0.006736264
7.4517	-0.006303638
7.4546	-0.006434796
7.4574	-0.006174137
7.4603	-0.006772218
7.4632	-0.006936197
7.4661	-0.006348356
7.469	-0.007070932
7.4718	-0.006933968
7.4747	-0.006296917
7.4776	-0.006600065
7.4805	-0.006278393
7.4833	-0.006622801
7.4862	-0.005996089
7.4891	-0.006067669
7.492	-0.005824619
7.4948	-0.005331089
7.4977	-0.00516452
7.5006	-0.004859674
7.5035	-0.00556943
7.5063	-0.005194587
7.5092	-0.004795826
7.5121	-0.004012519
7.515	-0.005040046
7.5179	-0.003949829
7.5207	-0.00345466
7.5236	-0.003406971
7.5265	-0.003902868
7.5294	-0.003042194
7.5322	-0.002854788
7.5351	-0.00285509
7.538	-0.00261472
7.5409	-0.002213205
7.5437	-0.003154134
7.5466	-0.002055172
7.5495	-0.002047027
7.5524	-0.002285397
7.5552	-0.001913297
7.5581	-0.001635763
7.561	-0.00079743
7.5639	-0.002696912
7.5668	-0.001892756
7.5696	-0.001881953
7.5725	-0.002602898
7.5754	-0.001828034
7.5783	-0.00219711
7.5811	-0.002589285
7.584	-0.001781489
7.5869	-0.002635676
7.5898	-0.001637819
7.5926	-0.001730622
7.5955	-0.00244878
7.5984	-0.001538448
7.6013	-0.001041963
7.6041	-0.001854706
7.607	-0.001668891
7.6099	-0.001440895
7.6128	-0.001574918
7.6157	-0.001479099
7.6185	-0.001923937
7.6214	-0.001704173
7.6243	-0.00049288
7.6272	-0.001076986
7.63	-0.001253505
7.6329	-0.001300754
7.6358	-0.001211797
7.6387	-0.001167218
7.6415	-0.001033981
7.6444	-0.000536995
7.6473	-0.000269888
7.6502	-0.00049395
7.653	0.000627658
7.6559	0.001792386
7.6588	0.002366977
7.6617	0.002554549
7.6646	0.001886873
7.6674	0.002112047
7.6703	0.002476929
7.6732	0.002880306
7.6761	0.00278885
7.6789	0.00225257
7.6818	0.002814209
7.6847	0.002813621
7.6876	0.002511832
7.6904	0.003055053
7.6933	0.001824769
7.6962	0.002874169
7.6991	0.002138601
7.7019	0.002275228
7.7048	0.001180395
7.7077	0.001355054
7.7106	-0.001625558
7.7135	-0.000271265
7.7163	-0.0018043
7.7192	-0.00216854
7.7221	-0.001764599
7.725	-0.002312615
7.7278	-0.00277157
7.7307	-0.003138012
7.7336	-0.003818797
7.7365	-0.003405893
7.7393	-0.003577442
7.7422	-0.003646717
7.7451	-0.003780803
7.748	-0.003348401
7.7508	-0.003380807
7.7537	-0.003928227
7.7566	-0.003104726
7.7595	-0.002703609
7.7624	-0.002197573
7.7652	-0.00247959
7.7681	-0.002750449
7.771	-0.002628323
7.7739	-0.001289939
7.7767	-0.00087564
7.7796	-0.00092937
7.7825	-0.00051671
7.7854	0.001528703
7.7882	0.001051258
7.7911	0.003503571
7.794	0.005397405
7.7969	0.005639026
7.7998	0.006462479
7.8026	0.006511427
7.8055	0.007676638
7.8084	0.008263375
7.8113	0.008520598
7.8141	0.008388911
7.817	0.009136179
7.8199	0.010711842
7.8228	0.010887835
7.8256	0.011492801
7.8285	0.012892437
7.8314	0.013661635
7.8343	0.012887112
7.8371	0.012954484
7.84	0.013499361
7.8429	0.012200785
7.8458	0.011706225
7.8487	0.009560641
7.8515	0.00796893
7.8544	0.007361943
7.8573	0.00577806
7.8602	0.00530244
7.863	0.004112288
7.8659	0.003278852
7.8688	0.004103601
7.8717	0.004554517
7.8745	0.003255444
7.8774	0.003625738
7.8803	0.005110007
7.8832	0.004050949
7.886	0.004631695
7.8889	0.003595174
7.8918	0.003557064
7.8947	0.003277323
7.8976	0.003603697
7.9004	0.003730541
7.9033	0.003019923
7.9062	0.00343853
7.9091	0.003867389
7.9119	0.005019593
7.9148	0.004484646
7.9177	0.006299988
7.9206	0.007771625
7.9234	0.008797623
7.9263	0.010178824
7.9292	0.010717282
7.9321	0.013523523
7.9349	0.016011687
7.9378	0.019245571
7.9407	0.024078289
7.9436	0.033396576
7.9465	0.042641759
7.9493	0.047279075
7.9522	0.049596526
7.9551	0.051027577
7.958	0.05121205
7.9608	0.051607456
7.9637	0.048348192
7.9666	0.045693006
7.9695	0.041085947
7.9723	0.034484174
7.9752	0.028762285
7.9781	0.02423989
7.981	0.020753361
7.9838	0.017559558
7.9867	0.015567388
7.9896	0.013531195
7.9925	0.011051901
7.9954	0.009721998
7.9982	0.009367977
8.0011	0.006709891
8.004	0.006945414
8.0069	0.006154183
8.0097	0.004872465
8.0126	0.00444489
8.0155	0.004867611
8.0184	0.004594036
8.0212	0.005286039
8.0241	0.005401742
8.027	0.005155697
8.0299	0.005710548
8.0327	0.006912283
8.0356	0.007418423
8.0385	0.008173914
8.0414	0.009058361
8.0443	0.008966116
8.0471	0.010861339
8.05	0.01086407
8.0529	0.012447648
8.0558	0.012100257
8.0586	0.012370156
8.0615	0.011939743
8.0644	0.011084301
8.0673	0.010598404
8.0701	0.009159449
8.073	0.008817912
8.0759	0.008247555
8.0788	0.009806363
8.0816	0.011064384
8.0845	0.011141244
8.0874	0.011890256
8.0903	0.012774288
8.0932	0.012508371
8.096	0.013048104
8.0989	0.013722322
8.1018	0.013279872
8.1047	0.014575931
8.1075	0.014073435
8.1104	0.01565096
8.1133	0.0161385
8.1162	0.018724145
8.119	0.022654418
8.1219	0.027487084
8.1248	0.032535784
8.1277	0.036757626
8.1305	0.03893318
8.1334	0.041034441
8.1363	0.044085726
8.1392	0.047640868
8.1421	0.053145714
8.1449	0.067416079
8.1478	0.090270586
8.1507	0.140148416
8.1536	0.209224239
8.1564	0.321996629
8.1593	0.433784127
8.1622	0.549123943
8.1651	0.5491395
8.1679	0.382718295
8.1708	0.239254311
8.1737	0.160291299
8.1766	0.112450011
8.1795	0.0791279
8.1823	0.052150857
8.1852	0.033856835
8.1881	0.024899172
8.191	0.01955704
8.1938	0.017406743
8.1967	0.014174795
8.1996	0.011223541
8.2025	0.010105328
8.2053	0.00891167
8.2082	0.007463487
8.2111	0.007106502
8.214	0.005883888
8.2168	0.005419268
8.2197	0.004058098
8.2226	0.003848856
8.2255	0.00341007
8.2284	0.004200277
8.2312	0.003463551
8.2341	0.003600502
8.237	0.002733484
8.2399	0.002791844
8.2427	0.002464944
8.2456	0.00302991
8.2485	0.003285976
8.2514	0.003011573
8.2542	0.002906458
8.2571	0.003033373
8.26	0.003348555
8.2629	0.002900598
8.2657	0.002990085
8.2686	0.002565759
8.2715	0.003111279
8.2744	0.003624777
8.2773	0.00315654
8.2801	0.004566985
8.283	0.00588292
8.2859	0.008234093
8.2888	0.008371939
8.2916	0.009008556
8.2945	0.00885736
8.2974	0.009446898
8.3003	0.008909758
8.3031	0.008487397
8.306	0.008934498
8.3089	0.008443815
8.3118	0.008540543
8.3146	0.009124973
8.3175	0.010179243
8.3204	0.011388196
8.3233	0.012395153
8.3262	0.014405141
8.329	0.016261417
8.3319	0.01878293
8.3348	0.030671461
8.3377	0.058293566
8.3405	0.083519757
8.3434	0.10090299
8.3463	0.104262538
8.3492	0.102324434
8.352	0.084048823
8.3549	0.050558355
8.3578	0.025799651
8.3607	0.015750956
8.3635	0.006727588
8.3664	0.003317283
8.3693	0.001543166
8.3722	0.000637029
8.3751	0.001011535
8.3779	0.000480858
8.3808	-0.001182779
8.3837	0.000372078
8.3866	0.001008445
8.3894	0.000211207
8.3923	0.000158627
8.3952	0.000210134
8.3981	-0.000367979
8.4009	0.000523688
8.4038	-0.000313683
8.4067	-0.000991362
8.4096	-0.00026054
8.4124	-0.000623315
8.4153	-0.000888182
8.4182	-0.00098662
8.4211	-0.000207103
8.424	-0.000154544
8.4268	0.000571338
8.4297	0.000722362
8.4326	0.001187515
8.4355	-0.000258832
8.4383	0.001089954
8.4412	0.000775942
8.4441	0.001086189
8.447	0.000516833
8.4498	0.00143146
8.4527	0.000613844
8.4556	0.000510694
8.4585	0.001281938
8.4613	0.001999588
8.4642	0.003048056
8.4671	0.004628952
8.47	0.006085689
8.4729	0.008985723
8.4757	0.012702896
8.4786	0.015017203
8.4815	0.017806737
8.4844	0.018894326
8.4872	0.019042885
8.4901	0.018576171
8.493	0.01672063
8.4959	0.013906469
8.4987	0.010344491
8.5016	0.005621683
8.5045	0.00223654
8.5074	0.000303314
8.5102	-0.001517276
8.5131	-0.001967305
8.516	-0.001566119
8.5189	-0.002173119
8.5218	-0.002388613
8.5246	-0.001865334
8.5275	-0.002529092
8.5304	-0.002324327
8.5333	-0.001265059
8.5361	-0.000868743
8.539	-0.001266978
8.5419	-0.001659246
8.5448	-0.00180768
8.5476	-0.000854861
8.5505	-0.001654839
8.5534	-0.001402729
8.5563	-0.001152441
8.5592	-0.001855855
8.562	-0.002164304
8.5649	-0.002017398
8.5678	-0.001861445
8.5707	-0.002709958
8.5735	-0.002469164
8.5764	-0.00319079
8.5793	-0.00284981
8.5822	-0.004050678
8.585	-0.002995835
8.5879	-0.002992738
8.5908	-0.002739409
8.5937	-0.003379354
8.5965	-0.004330785
8.5994	-0.003727873
8.6023	-0.003135714
8.6052	-0.002917892
8.6081	-0.003276211
8.6109	-0.004222513
8.6138	-0.003477952
8.6167	-0.003078355
8.6196	-0.003129616
8.6224	-0.002926891
8.6253	-0.00347835
8.6282	-0.003026455
8.6311	-0.003223071
8.6339	-0.003439481
8.6368	-0.002878434
8.6397	-0.003157801
8.6426	-0.003011318
8.6454	-0.002807789
8.6483	-0.002987883
8.6512	-0.002157989
8.6541	-0.001714935
8.657	-0.003124083
8.6598	-0.002747156
8.6627	-0.003324572
8.6656	-0.002637424
8.6685	-0.003131827
8.6713	-0.003220988
8.6742	-0.002289997
8.6771	-0.002482941
8.68	-0.003548852
8.6828	-0.003355895
8.6857	-0.00286088
8.6886	-0.003258257
8.6915	-0.003358905
8.6943	-0.002867603
8.6972	-0.003059621
8.7001	-0.003314497
8.703	-0.003622813
8.7059	-0.003136775
8.7087	-0.002815453
8.7116	-0.00237212
8.7145	-0.002181891
8.7174	-0.002041165
8.7202	-0.00169666
8.7231	-0.001900635
8.726	-0.002107012
8.7289	-0.002523215
8.7317	-0.002825674
8.7346	-0.002321626
8.7375	-0.001804967
8.7404	-0.003267844
8.7432	-0.002374442
8.7461	-0.003931662
8.749	-0.002772477
8.7519	-0.003177225
8.7548	-0.003029269
8.7576	-0.003130974
8.7605	-0.003034561
8.7634	-0.003126974
8.7663	-0.003642328
8.7691	-0.003332974
8.772	-0.003629644
8.7749	-0.003218128
8.7778	-0.003546935
8.7806	-0.003078505
8.7835	-0.003772779
8.7864	-0.003483057
8.7893	-0.003934402
8.7921	-0.003498509
8.795	-0.002580426
8.7979	-0.002482413
8.8008	-0.001870545
8.8037	-0.002944037
8.8065	-0.001979491
8.8094	-0.002376931
8.8123	-0.002800431
8.8152	-0.002637937
8.818	-0.001475377
8.8209	-0.002696384
8.8238	-0.002895138
8.8267	-0.002497857
8.8295	-0.001881717
8.8324	-0.001794078
8.8353	-0.003169674
8.8382	-0.002554981
8.841	-0.002443008
8.8439	-0.00147676
8.8468	-0.00255078
8.8497	-0.001937452
8.8526	-0.00198599
8.8554	-0.001991594
8.8583	-0.001792386
8.8612	-0.001271727
8.8641	-0.001733713
8.8669	-0.000968213
8.8698	-0.001581759
8.8727	-0.001022471
8.8756	-0.001981112
8.8784	-0.000763215
8.8813	-0.001527057
8.8842	-0.001372983
8.8871	-0.001526162
8.89	-0.001483021
8.8928	-0.002002899
8.8957	-0.001785019
8.8986	-0.002504029
8.9015	-0.003097221
8.9043	-0.003546522
8.9072	-0.003076003
8.9101	-0.002717495
8.913	-0.003321003
8.9158	-0.003424815
8.9187	-0.004372888
8.9216	-0.003430384
8.9245	-0.00411847
8.9273	-0.004361279
8.9302	-0.003362944
8.9331	-0.004711377
8.936	-0.004259543
8.9389	-0.003907174
8.9417	-0.003287484
8.9446	-0.005123744
8.9475	-0.004073248
8.9504	-0.004597845
8.9532	-0.004842564
8.9561	-0.004175941
8.959	-0.003659945
8.9619	-0.004604659
8.9647	-0.003450712
8.9676	-0.003956702
8.9705	-0.003204776
8.9734	-0.003248365
8.9762	-0.004021728
8.9791	-0.002838216
8.982	-0.003340365
8.9849	-0.002850744
8.9878	-0.002946711
8.9906	-0.003044936
8.9935	-0.002519948
8.9964	-0.003722827
8.9993	-0.00279164
9.0021	-0.003439002
9.005	-0.003397752
9.0079	-0.003532065
9.0108	-0.004133826
9.0136	-0.003627311
9.0165	-0.004065953
9.0194	-0.002843342
9.0223	-0.003871311
9.0251	-0.003035667
9.028	-0.003038065
9.0309	-0.002595442
9.0338	-0.002738803
9.0367	-0.002745295
9.0395	-0.003082371
9.0424	-0.002877263
9.0453	-0.002881146
9.0482	-0.002540884
9.051	-0.001807222
9.0539	-0.002727439
9.0568	-0.002296438
9.0597	-0.002885038
9.0625	-0.002344903
9.0654	-0.003328694
9.0683	-0.003526886
9.0712	-0.003288452
9.074	-0.003278448
9.0769	-0.003396846
9.0798	-0.003653782
9.0827	-0.002523182
9.0856	-0.003004726
9.0884	-0.003509241
9.0913	-0.003591086
9.0942	-0.003014233
9.0971	-0.001953108
9.0999	-0.003642236
9.1028	-0.003581102
9.1057	-0.002849743
9.1086	-0.003489885
9.1114	-0.002717686
9.1143	-0.002576557
9.1172	-0.002471306
9.1201	-0.003498867
9.1229	-0.002995813
9.1258	-0.003438152
9.1287	-0.003785783
9.1316	-0.002892094
9.1345	-0.00333498
9.1373	-0.002800975
9.1402	-0.002471306
9.1431	-0.002993814
9.146	-0.002838064
9.1488	-0.00327335
9.1517	-0.00295885
9.1546	-0.00212275
9.1575	-0.001924641
9.1603	-0.002120394
9.1632	-0.002323989
9.1661	-0.002562502
9.169	-0.002651232
9.1718	-0.002406336
9.1747	-0.003606918
9.1776	-0.003558628
9.1805	-0.003460149
9.1834	-0.003592596
9.1862	-0.00369288
9.1891	-0.003159912
9.192	-0.003798448
9.1949	-0.003117017
9.1977	-0.003152614
9.2006	-0.003293199
9.2035	-0.004000548
9.2064	-0.004346563
9.2092	-0.003957478
9.2121	-0.004573067
9.215	-0.005291398
9.2179	-0.004841895
9.2207	-0.003996165
9.2236	-0.003722547
9.2265	-0.002620689
9.2294	-0.002949864
9.2323	-0.002335306
9.2351	-0.003518884
9.238	-0.003322488
9.2409	-0.004119708
9.2438	-0.00416275
9.2466	-0.00331488
9.2495	-0.003409592
9.2524	-0.002170769
9.2553	-0.001988054
9.2581	-0.003506215
9.261	-0.003301201
9.2639	-0.0036331
9.2668	-0.003766671
9.2697	-0.004077912
9.2725	-0.004083709
9.2754	-0.004959641
9.2783	-0.004792134
9.2812	-0.004846719
9.284	-0.004708224
9.2869	-0.004501473
9.2898	-0.004948481
9.2927	-0.005083344
9.2955	-0.004391569
9.2984	-0.00487713
9.3013	-0.004342747
9.3042	-0.004583379
9.307	-0.004600669
9.3099	-0.004699649
9.3128	-0.004436141
9.3157	-0.004664361
9.3186	-0.004424723
9.3214	-0.004335755
9.3243	-0.004571072
9.3272	-0.004513037
9.3301	-0.004171039
9.3329	-0.004323224
9.3358	-0.004602147
9.3387	-0.004353514
9.3416	-0.004001456
9.3444	-0.00528729
9.3473	-0.004509172
9.3502	-0.005639667
9.3531	-0.005401914
9.3559	-0.00532264
9.3588	-0.006211214
9.3617	-0.006717688
9.3646	-0.006579997
9.3675	-0.006354969
9.3703	-0.005952177
9.3732	-0.004382889
9.3761	-0.005849948
9.379	-0.00527265
9.3818	-0.005795315
9.3847	-0.004775827
9.3876	-0.005870823
9.3905	-0.005486877
9.3933	-0.005347663
9.3962	-0.00579346
9.3991	-0.004965541
9.402	-0.006661875
9.4048	-0.005855118
9.4077	-0.005405452
9.4106	-0.006222889
9.4135	-0.005833894
9.4164	-0.007643109
9.4192	-0.005681394
9.4221	-0.006595829
9.425	-0.006565881
9.4279	-0.00588155
9.4307	-0.005855955
9.4336	-0.005225781
9.4365	-0.00544224
9.4394	-0.005729934
9.4422	-0.00592293
9.4451	-0.005380374
9.448	-0.006596766
9.4509	-0.005421386
9.4537	-0.005812417
9.4566	-0.006199242
9.4595	-0.006416635
9.4624	-0.006415938
9.4653	-0.007403735
9.4681	-0.005828908
9.471	-0.006060242
9.4739	-0.007135338
9.4768	-0.007634466
9.4796	-0.006931268
9.4825	-0.007745219
9.4854	-0.007217298
9.4883	-0.007595244
9.4911	-0.006718607
9.494	-0.005770648
9.4969	-0.006002849
9.4998	-0.006507123
9.5026	-0.006370948
9.5055	-0.007283132
9.5084	-0.006732642
9.5113	-0.006593376
9.5142	-0.005807638
9.517	-0.005216233
9.5199	-0.005108272
9.5228	-0.004868661
9.5257	-0.004445421
9.5285	-0.004387581
9.5314	-0.003756813
9.5343	-0.004619174
9.5372	-0.004463797
9.54	-0.004765568
9.5429	-0.005241675
9.5458	-0.004580117
9.5487	-0.005725753
9.5515	-0.006106685
9.5544	-0.005957627
9.5573	-0.004851961
9.5602	-0.005617625
9.5631	-0.005585077
9.5659	-0.005813287
9.5688	-0.006147949
9.5717	-0.005331212
9.5746	-0.005947676
9.5774	-0.006187737
9.5803	-0.005335976
9.5832	-0.00600908
9.5861	-0.005581332
9.5889	-0.00579815
9.5918	-0.005854429
9.5947	-0.005654194
9.5976	-0.006252463
9.6004	-0.005850486
9.6033	-0.005007873
9.6062	-0.005174883
9.6091	-0.00525657
9.612	-0.005407135
9.6148	-0.005253626
9.6177	-0.005467808
9.6206	-0.004823649
9.6235	-0.005804663
9.6263	-0.005477661
9.6292	-0.005462282
9.6321	-0.005082383
9.635	-0.005430281
9.6378	-0.005336643
9.6407	-0.005184208
9.6436	-0.004398204
9.6465	-0.005296938
9.6494	-0.005346891
9.6522	-0.006440616
9.6551	-0.005518801
9.658	-0.005241675
9.6609	-0.005648489
9.6637	-0.005024185
9.6666	-0.00551632
9.6695	-0.005448078
9.6724	-0.004852503
9.6752	-0.005709303
9.6781	-0.004401587
9.681	-0.00499223
9.6839	-0.005781784
9.6867	-0.004375676
9.6896	-0.004926261
9.6925	-0.004993366
9.6954	-0.005070888
9.6983	-0.005131464
9.7011	-0.005432801
9.704	-0.005922962
9.7069	-0.004831021
9.7098	-0.006058303
9.7126	-0.004963981
9.7155	-0.005665541
9.7184	-0.005834189
9.7213	-0.005245047
9.7241	-0.005882629
9.727	-0.005131464
9.7299	-0.005347059
9.7328	-0.005974019
9.7356	-0.00623045
9.7385	-0.005243254
9.7414	-0.005790349
9.7443	-0.005103285
9.7472	-0.005349498
9.75	-0.004864149
9.7529	-0.005551432
9.7558	-0.005639625
9.7587	-0.005461647
9.7615	-0.005614135
9.7644	-0.005818862
9.7673	-0.0062867
9.7702	-0.006033339
9.773	-0.006273115
9.7759	-0.006166607
9.7788	-0.005328834
9.7817	-0.006112065
9.7845	-0.006134551
9.7874	-0.006962982
9.7903	-0.006453667
9.7932	-0.00682319
9.7961	-0.006397212
9.7989	-0.006534534
9.8018	-0.006927005
9.8047	-0.00647595
9.8076	-0.005937998
9.8104	-0.004709819
9.8133	-0.005190156
9.8162	-0.006025216
9.8191	-0.006792813
9.8219	-0.005614495
9.8248	-0.00607143
9.8277	-0.005275386
9.8306	-0.006752967
9.8334	-0.006089018
9.8363	-0.006166459
9.8392	-0.005880659
9.8421	-0.005191407
9.845	-0.005796747
9.8478	-0.005842506
9.8507	-0.005087947
9.8536	-0.004746435
9.8565	-0.0062703
9.8593	-0.005537962
9.8622	-0.005245166
9.8651	-0.005563382
9.868	-0.005332339
9.8708	-0.00485463
9.8737	-0.004984034
9.8766	-0.00543673
9.8795	-0.005376868
9.8823	-0.005321322
9.8852	-0.005493015
9.8881	-0.00642161
9.891	-0.006688832
9.8939	-0.005524735
9.8967	-0.005854061
9.8996	-0.006116596
9.9025	-0.006336777
9.9054	-0.006164283
9.9082	-0.005745523
9.9111	-0.005140193
9.914	-0.005646378
9.9169	-0.005531891
9.9197	-0.005739966
9.9226	-0.005235343
9.9255	-0.005633314
9.9284	-0.00628445
9.9312	-0.00669661
9.9341	-0.006061851
9.937	-0.005017042
9.9399	-0.006913462
9.9428	-0.006885692
9.9456	-0.006440926
9.9485	-0.006337496
9.9514	-0.00734088
9.9543	-0.006653699
9.9571	-0.007459221
9.96	-0.007958082
9.9629	-0.008392425
9.9658	-0.007707817
9.9686	-0.007690856
9.9715	-0.008288919
9.9744	-0.007606212
9.9773	-0.008274267
9.9801	-0.006562857
9.983	-0.007700459
9.9859	-0.007157618
9.9888	-0.007887415
9.9917	-0.008537222
9.9945	-0.00719579
9.9974	-0.007592438
10.0003	-0.007021599
10.0032	-0.007356538
10.006	-0.007774324
10.0089	-0.007146101
10.0118	-0.006374016
10.0147	-0.006243816
10.0175	-0.007032182
10.0204	-0.006979446
10.0233	-0.006648173
10.0262	-0.005575329
10.0291	-0.005829544
10.0319	-0.006174071
10.0348	-0.006991072
10.0377	-0.00635952
10.0406	-0.006603023
10.0434	-0.005670812
10.0463	-0.004885452
10.0492	-0.005682892
10.0521	-0.005949031
10.0549	-0.005171277
10.0578	-0.005641412
10.0607	-0.005375487
10.0636	-0.005129781
10.0664	-0.005109924
10.0693	-0.005182626
10.0722	-0.004732151
10.0751	-0.004878768
10.078	-0.005161043
10.0808	-0.005451283
10.0837	-0.005233852
10.0866	-0.005267996
10.0895	-0.005544921
10.0923	-0.004491285
10.0952	-0.004183644
10.0981	-0.005837855
10.101	-0.005114074
10.1038	-0.005648291
10.1067	-0.004971968
10.1096	-0.00520542
10.1125	-0.005451283
10.1153	-0.005393934
10.1182	-0.005347814
10.1211	-0.005582325
10.124	-0.005409236
10.1269	-0.004976002
10.1297	-0.00518593
10.1326	-0.004209247
10.1355	-0.002243057
10.1384	0.000396556
10.1412	0.004778349
10.1441	0.012281178
10.147	0.021746332
10.1499	0.035784584
10.1527	0.052245859
10.1556	0.071427479
10.1585	0.088673674
10.1614	0.103037611
10.1642	0.110265806
10.1671	0.111347876
10.17	0.105273724
10.1729	0.091126643
10.1758	0.073735155
10.1786	0.05568118
10.1815	0.038840491
10.1844	0.024628155
10.1873	0.014905424
10.1901	0.007305017
10.193	0.00264997
10.1959	-0.000596207
10.1988	-0.002197894
10.2016	-0.002406538
10.2045	-0.003883686
10.2074	-0.003773581
10.2103	-0.004159981
10.2131	-0.004511757
10.216	-0.004054217
10.2189	-0.003719005
10.2218	-0.00499076
10.2247	-0.004365625
10.2275	-0.004337253
10.2304	-0.004678847
10.2333	-0.005006215
10.2362	-0.004577747
10.239	-0.004678118
10.2419	-0.004672043
10.2448	-0.004267011
10.2477	-0.004631241
10.2505	-0.003687036
10.2534	-0.003864978
10.2563	-0.004168001
10.2592	-0.00451474
10.262	-0.004187795
10.2649	-0.005245261
10.2678	-0.003961173
10.2707	-0.004834642
10.2736	-0.00418339
10.2764	-0.003641741
10.2793	-0.005007339
10.2822	-0.003844198
10.2851	-0.004633342
10.2879	-0.004653131
10.2908	-0.003950076
10.2937	-0.004521148
10.2966	-0.00424078
10.2994	-0.004377047
10.3023	-0.004531022
10.3052	-0.004671499
10.3081	-0.005026005
10.3109	-0.005053501
10.3138	-0.005571379
10.3167	-0.005292449
10.3196	-0.004927008
10.3225	-0.005107229
10.3253	-0.004803783
10.3282	-0.005191561
10.3311	-0.005538095
10.334	-0.005490059
10.3368	-0.006000396
10.3397	-0.00607769
10.3426	-0.006189575
10.3455	-0.00637171
10.3483	-0.00659392
10.3512	-0.006344364
10.3541	-0.006594117
10.357	-0.006366139
10.3599	-0.006718033
10.3627	-0.007006597
10.3656	-0.006618754
10.3685	-0.006914773
10.3714	-0.006787083
10.3742	-0.007221836
[truncated: 48 more rows]
