# Supplementary material for: Improvement of Peak Integration in Capillary Electrophoresis: Reference Data Set No. 1
Source: Electrophoresis. 2026 Mar 11;47(4):276–94. doi: 10.1002/elps.70077 (PMC13084974; doi:10.1002/elps.70077)
Supplement: Supplementary file 2 — Supporting File 2: elps70077‐sup‐0002‐RawElectropherograms.zip. [file ELPS-47--s002.zip › Raw Electropherograms/com4-type11-sam1-R.csv]

6.6587	-0.004980963
6.6606	-0.005123741
6.6624	-0.005370111
6.6642	-0.005142881
6.666	-0.004805897
6.6678	-0.005069643
6.6696	-0.004821619
6.6714	-0.00473475
6.6732	-0.00501338
6.6751	-0.005637299
6.6769	-0.005586657
6.6787	-0.005324581
6.6805	-0.00564129
6.6823	-0.005402791
6.6841	-0.00554314
6.6859	-0.005284831
6.6877	-0.005865139
6.6895	-0.006031083
6.6914	-0.005571015
6.6932	-0.005312537
6.695	-0.004626477
6.6968	-0.005488481
6.6986	-0.005674166
6.7004	-0.005320129
6.7022	-0.005623897
6.704	-0.005594644
6.7058	-0.005333223
6.7077	-0.005104464
6.7095	-0.005066316
6.7113	-0.005023761
6.7131	-0.005637356
6.7149	-0.005486709
6.7167	-0.005368916
6.7185	-0.005079526
6.7203	-0.005560908
6.7221	-0.005882912
6.724	-0.004564918
6.7258	-0.005469776
6.7276	-0.005034028
6.7294	-0.005295349
6.7312	-0.004893511
6.733	-0.005233129
6.7348	-0.005874346
6.7366	-0.005409312
6.7384	-0.005605201
6.7403	-0.005593755
6.7421	-0.005252884
6.7439	-0.005664066
6.7457	-0.004878845
6.7475	-0.005382469
6.7493	-0.005106918
6.7511	-0.005228196
6.7529	-0.005029161
6.7547	-0.004913712
6.7566	-0.005341121
6.7584	-0.005643154
6.7602	-0.005644631
6.762	-0.005424751
6.7638	-0.006306565
6.7656	-0.005007383
6.7674	-0.006062371
6.7692	-0.005970469
6.7711	-0.00503043
6.7729	-0.00563243
6.7747	-0.005368189
6.7765	-0.005447716
6.7783	-0.004998484
6.7801	-0.004817896
6.7819	-0.00510697
6.7837	-0.00557528
6.7855	-0.005298018
6.7874	-0.004831214
6.7892	-0.004831363
6.791	-0.005470869
6.7928	-0.006119092
6.7946	-0.006292229
6.7964	-0.005041534
6.7982	-0.005255199
6.8	-0.004852503
6.8018	-0.004393543
6.8037	-0.005310827
6.8055	-0.00504877
6.8073	-0.005224605
6.8091	-0.005057448
6.8109	-0.005463783
6.8127	-0.005226897
6.8145	-0.006015969
6.8163	-0.005217638
6.8181	-0.00567219
6.82	-0.006454489
6.8218	-0.006118411
6.8236	-0.004820886
6.8254	-0.005334671
6.8272	-0.004995774
6.829	-0.005481701
6.8308	-0.005811686
6.8326	-0.004617175
6.8344	-0.005153098
6.8363	-0.005412844
6.8381	-0.005421347
6.8399	-0.005602957
6.8417	-0.005968542
6.8435	-0.005946352
6.8453	-0.006521796
6.8471	-0.002836153
6.8489	-0.00245157
6.8508	-0.001703662
6.8526	-0.000508839
6.8544	-0.005997085
6.8562	-0.004860952
6.858	-0.004977642
6.8598	-0.005097284
6.8616	-0.004706774
6.8634	-0.00433215
6.8652	-0.004390486
6.8671	-0.004971654
6.8689	-0.004651565
6.8707	-0.005440242
6.8725	-0.004864486
6.8743	-0.005863651
6.8761	-0.005295622
6.8779	-0.005844694
6.8797	-0.005737672
6.8815	-0.005229448
6.8834	-0.00541222
6.8852	-0.00454028
6.887	-0.004538614
6.8888	-0.003698515
6.8906	-0.004610601
6.8924	-0.004232321
6.8942	-0.003370078
6.896	-0.002893854
6.8978	-0.004058679
6.8997	-0.003799231
6.9015	-0.00332909
6.9033	-0.002446524
6.9051	-0.003704188
6.9069	-0.00438064
6.9087	-0.005266077
6.9105	-0.004526085
6.9123	-0.003217565
6.9141	-0.00463966
6.916	-0.003988111
6.9178	-0.004192364
6.9196	-0.003226994
6.9214	-0.00381642
6.9232	-0.003180288
6.925	-0.003016072
6.9268	-0.003598694
6.9286	-0.003749224
6.9305	-0.003475823
6.9323	-0.004346394
6.9341	-0.003996494
6.9359	-0.003284176
6.9377	-0.002952191
6.9395	-0.002799966
6.9413	-0.002405286
6.9431	-0.002081936
6.9449	-0.001642217
6.9468	-0.002372329
6.9486	-0.002408032
6.9504	-0.001887632
6.9522	-0.003114504
6.954	-0.003458827
6.9558	-0.002732099
6.9576	-0.002427628
6.9594	-0.002844773
6.9612	-0.00212828
6.9631	-0.002139833
6.9649	-0.002986121
6.9667	-0.005459361
6.9685	-0.011155438
6.9703	-0.006738418
6.9721	-0.004262002
6.9739	-0.003199773
6.9757	-0.003718971
6.9775	-0.003279055
6.9794	-0.00292816
6.9812	-0.003583604
6.983	-0.003415554
6.9848	-0.002886408
6.9866	-0.003154088
6.9884	-0.002448562
6.9902	-0.002916551
6.992	-0.002872882
6.9938	-0.003476149
6.9957	-0.002453648
6.9975	-0.002096779
6.9993	-0.00263895
7.0011	-0.00252131
7.0029	-0.002334424
7.0047	-0.001923461
7.0065	-0.001462395
7.0083	-0.002160494
7.0102	-0.00140275
7.012	-0.001681165
7.0138	-0.001715734
7.0156	-0.001212118
7.0174	-0.000499517
7.0192	-0.00107944
7.021	-0.001014623
7.0228	-0.000824803
7.0246	-0.000897934
7.0265	-0.000392268
7.0283	0.000571534
7.0301	0.002353519
7.0319	0.005283279
7.0337	0.011060216
7.0355	0.018010795
7.0373	0.026344428
7.0391	0.036667075
7.0409	0.046696454
7.0428	0.056495193
7.0446	0.065109238
7.0464	0.069808386
7.0482	0.071801297
7.05	0.069649957
7.0518	0.064480707
7.0536	0.055245582
7.0554	0.042878009
7.0572	0.029965721
7.0591	0.017136211
7.0609	0.009431535
7.0627	0.003778186
7.0645	0.000984237
7.0663	-0.000953446
7.0681	-0.001587658
7.0699	-0.002194841
7.0717	-0.00216961
7.0735	-0.002132209
7.0754	-0.002651918
7.0772	-0.002951614
7.079	-0.002570318
7.0808	-0.002177095
7.0826	-0.002085494
7.0844	-0.002338923
7.0862	-0.002104824
7.088	-0.002092989
7.0898	-0.001799054
7.0917	-0.002370203
7.0935	-0.002008587
7.0953	-0.002777975
7.0971	-0.001868846
7.0989	-0.002466388
7.1007	-0.00267259
7.1025	-0.001993977
7.1043	-0.002273984
7.1062	-0.002626288
7.108	-0.002807067
7.1098	-0.002124906
7.1116	-0.001947592
7.1134	-0.002340069
7.1152	-0.00260068
7.117	-0.002040205
7.1188	-0.002144139
7.1206	-0.002948716
7.1225	-0.002674126
7.1243	-0.002412853
7.1261	-0.002176025
7.1279	-0.002380888
7.1297	-0.002224764
7.1315	-0.001661336
7.1333	0.000904894
7.1351	0.006252088
7.1369	0.005279142
7.1388	0.000181478
7.1406	-0.00050965
7.1424	-0.001413166
7.1442	-0.001869197
7.146	-0.002111942
7.1478	-0.00178865
7.1496	-0.001729013
7.1514	-0.003148518
7.1532	-0.002796403
7.1551	-0.002899657
7.1569	-0.001979386
7.1587	-0.001346199
7.1605	-0.001417068
7.1623	-0.002308739
7.1641	-0.002413973
7.1659	-0.002387551
7.1677	-0.002563297
7.1695	-0.002517868
7.1714	-0.003221435
7.1732	-0.002755102
7.175	-0.001214502
7.1768	-0.002158822
7.1786	-0.003178139
7.1804	-0.002900815
7.1822	-0.003326543
7.184	-0.002085759
7.1859	-0.002299888
7.1877	-0.001140702
7.1895	0.000110493
7.1913	0.003871893
7.1931	0.04321323
7.1949	0.045323715
7.1967	0.019897167
7.1985	0.020235123
7.2003	0.026056262
7.2022	0.009595574
7.204	0.002478042
7.2058	-0.000075635
7.2076	-0.001111581
7.2094	-0.001149566
7.2112	-0.002421723
7.213	-0.002193596
7.2148	-0.002021089
7.2166	-0.002879066
7.2185	-0.002017504
7.2203	-0.002247467
7.2221	-0.001621054
7.2239	-0.001655719
7.2257	-0.002315067
7.2275	-0.002579172
7.2293	-0.001814732
7.2311	-0.002692336
7.2329	-0.002996911
7.2348	-0.002363111
7.2366	-0.002647473
7.2384	-0.00265805
7.2402	-0.002059317
7.242	-0.002207908
7.2438	-0.001885909
7.2456	-0.002138115
7.2474	-0.002991278
7.2492	-0.002544336
7.2511	-0.002548728
7.2529	-0.002666729
7.2547	-0.003027523
7.2565	-0.002620363
7.2583	-0.002381442
7.2601	-0.002236311
7.2619	-0.002570365
7.2637	-0.002234634
7.2656	-0.002451549
7.2674	-0.001766175
7.2692	-0.003305177
7.271	-0.002931957
7.2728	-0.003156651
7.2746	-0.001316488
7.2764	-0.002052366
7.2782	-0.001941516
7.28	-0.001709895
7.2819	-0.002532337
7.2837	-0.002048563
7.2855	-0.002756035
7.2873	-0.002568495
7.2891	-0.001986106
7.2909	-0.002408901
7.2927	-0.002210717
7.2945	-0.001428782
7.2963	-0.002351317
7.2982	-0.002115845
7.3	-0.003006011
7.3018	-0.003249329
7.3036	-0.00273314
7.3054	-0.002721721
7.3072	-0.002584985
7.309	-0.002679274
7.3108	-0.002923824
7.3126	-0.002314892
7.3145	-0.001786697
7.3163	-0.000875447
7.3181	-0.002454165
7.3199	-0.002104883
7.3217	-0.002299308
7.3235	-0.002280336
7.3253	-0.001196155
7.3271	-0.001756946
7.3289	-0.002057923
7.3308	-0.001315713
7.3326	-0.002670339
7.3344	-0.002054967
7.3362	-0.002344375
7.338	-0.002337475
7.3398	-0.002937907
7.3416	-0.003236161
7.3434	-0.002383784
7.3453	-0.002381175
7.3471	-0.00312416
7.3489	-0.002780095
7.3507	-0.002750355
7.3525	-0.001902557
7.3543	-0.001461903
7.3561	-0.002296221
7.3579	-0.002824034
7.3597	-0.002494266
7.3616	-0.002861314
7.3634	-0.001788199
7.3652	-0.002508383
7.367	-0.002871199
7.3688	-0.002061614
7.3706	-0.002576777
7.3724	-0.003515693
7.3742	-0.004082322
7.376	-0.003184045
7.3779	-0.0030318
7.3797	-0.003560864
7.3815	-0.003423387
7.3833	-0.003603819
7.3851	-0.003251773
7.3869	-0.003205956
7.3887	-0.002642585
7.3905	-0.002971491
7.3923	-0.003211334
7.3942	-0.003235805
7.396	-0.003057399
7.3978	-0.003440333
7.3996	-0.002846425
7.4014	-0.003237529
7.4032	-0.002728035
7.405	-0.002827425
7.4068	-0.002232881
7.4086	-0.002362442
7.4105	-0.002121232
7.4123	-0.002435035
7.4141	-0.00192687
7.4159	-0.002149268
7.4177	-0.00250088
7.4195	-0.001354609
7.4213	-0.001502627
7.4231	-0.002439863
7.4249	-0.001562084
7.4268	-0.002445338
7.4286	-0.002080921
7.4304	-0.002640952
7.4322	-0.002265643
7.434	-0.002990415
7.4358	-0.003607903
7.4376	-0.002731641
7.4394	-0.002893425
7.4413	-0.002840857
7.4431	-0.003009185
7.4449	-0.003801597
7.4467	-0.002967855
7.4485	-0.002896014
7.4503	-0.003522849
7.4521	-0.003467298
7.4539	-0.003759842
7.4557	-0.003217928
7.4576	-0.00219234
7.4594	-0.003082
7.4612	-0.002295897
7.463	-0.002111305
7.4648	-0.003212957
7.4666	-0.002672374
7.4684	-0.002380661
7.4702	-0.002687825
7.472	-0.002932075
7.4739	-0.002741368
7.4757	-0.002413822
7.4775	-0.002673658
7.4793	-0.002756106
7.4811	-0.002705029
7.4829	-0.002819313
7.4847	-0.001937119
7.4865	-0.002585402
7.4883	-0.002250505
7.4902	-0.00285235
7.492	-0.00262331
7.4938	-0.002579873
7.4956	-0.003247981
7.4974	-0.002270916
7.4992	-0.001884144
7.501	-0.002471685
7.5028	-0.001991707
7.5046	-0.001241433
7.5065	-0.001168013
7.5083	-0.001949583
7.5101	-0.001431966
7.5119	-0.00178074
7.5137	-0.00139683
7.5155	-0.000717701
7.5173	-0.00037844
7.5191	0.003304206
7.521	0.004281179
7.5228	0.000274349
7.5246	0.000377662
7.5264	0.000137023
7.5282	-0.000103977
7.53	-0.000859139
7.5318	-0.000484588
7.5336	0
7.5354	0.000069593
7.5373	-0.000895595
7.5391	-0.000690123
7.5409	-0.000716968
7.5427	-0.000342936
7.5445	-0.000687066
7.5463	-0.001027187
7.5481	-0.000754162
7.5499	-0.000916986
7.5517	-0.00122394
7.5536	-0.001447355
7.5554	-0.000411816
7.5572	-0.001961633
7.559	-0.001339409
7.5608	-0.001947282
7.5626	-0.001782708
7.5644	-0.000546755
7.5662	-0.001366674
7.568	-0.00122991
7.5699	-0.000787293
7.5717	-0.001406984
7.5735	-0.000958481
7.5753	-0.001208629
7.5771	-0.000616993
7.5789	-0.001674506
7.5807	-0.000787789
7.5825	-0.000756431
7.5843	-0.000618849
7.5862	-0.000068788
7.588	-0.000548828
7.5898	-0.000992674
7.5916	-0.000859275
7.5934	-0.000927796
7.5952	-0.001061552
7.597	-0.000376917
7.5988	-0.001102796
7.6007	-0.001029134
7.6025	-0.000926038
7.6043	-0.001096531
7.6061	-0.000308582
7.6079	-0.00058426
7.6097	-0.000651811
7.6115	-0.000411004
7.6133	-0.000584353
7.6151	-0.000516505
7.617	-0.000656478
7.6188	-0.000654915
7.6206	-0.000688701
7.6224	-0.000929488
7.6242	-0.000757691
7.626	-0.001372071
7.6278	-0.001539871
7.6296	-0.001702851
7.6314	-0.002149893
7.6333	-0.001807361
7.6351	-0.002105757
7.6369	-0.001844431
7.6387	-0.001277388
7.6405	-0.001514542
7.6423	-0.00168859
7.6441	-0.00158527
7.6459	-0.000587749
7.6477	0.000103031
7.6496	-0.000173019
7.6514	-0.000103853
7.6532	0
7.655	-0.000696767
7.6568	0.000104385
7.6586	0.000173794
7.6604	-0.000765829
7.6622	0.000069354
7.664	0.000347769
7.6659	0.000485323
7.6677	0.001246581
7.6695	0.000243604
7.6713	-0.000104645
7.6731	-0.00006947
7.6749	0.000174003
7.6767	-0.001012545
7.6785	0.000454594
7.6804	0.000735766
7.6822	0.000175508
7.684	0.000632673
7.6858	-0.00021322
7.6876	0.000283297
7.6894	0.001093453
7.6912	0.000741147
7.693	-0.000034994
7.6948	0.000979244
7.6967	0.000809037
7.6985	0.001575372
7.7003	0.001363673
7.7021	0.001547286
7.7039	0.001195242
7.7057	0.002266937
7.7075	0.00218292
7.7093	0.00309383
7.7111	0.002737602
7.713	0.003074226
7.7148	0.004141395
7.7166	0.004326314
7.7184	0.004695121
7.7202	0.005436525
7.722	0.007043437
7.7238	0.006608339
7.7256	0.007008362
7.7274	0.007069943
7.7293	0.007223135
7.7311	0.007995665
7.7329	0.007476358
7.7347	0.00758953
7.7365	0.007400904
7.7383	0.00766978
7.7401	0.006636539
7.7419	0.006533551
7.7437	0.005304966
7.7456	0.004430885
7.7474	0.004433605
7.7492	0.005046274
7.751	0.004011824
7.7528	0.00359389
7.7546	0.002709182
7.7564	0.002413739
7.7582	0.003198137
7.7601	0.004736391
7.7619	0.005218199
7.7637	0.002574493
7.7655	0.000838407
7.7673	0.001125754
7.7691	0.00109053
7.7709	0.001053261
7.7727	0.002022041
7.7745	0.001478151
7.7764	0.001310731
7.7782	0.00180816
7.78	0.000671271
7.7818	0.001868543
7.7836	0.001766576
7.7854	0.001628828
7.7872	0.002657327
7.789	0.002719717
7.7908	0.003184251
7.7927	0.003705546
7.7945	0.003593495
7.7963	0.003760769
7.7981	0.00421822
7.7999	0.00335922
7.8017	0.003136486
7.8035	0.003723263
7.8053	0.003316067
7.8071	0.00312715
7.809	0.003716217
7.8108	0.004332419
7.8126	0.004328493
7.8144	0.004857769
7.8162	0.005503619
7.818	0.005770002
7.8198	0.006454525
7.8216	0.006381467
7.8234	0.006232265
7.8253	0.007205792
7.8271	0.008082181
7.8289	0.009523664
7.8307	0.009215468
7.8325	0.009533321
7.8343	0.010184557
7.8361	0.01037412
7.8379	0.011177854
7.8397	0.011058851
7.8416	0.01186176
7.8434	0.012947205
7.8452	0.013728525
7.847	0.013586731
7.8488	0.014051984
7.8506	0.014363365
7.8524	0.014469803
7.8542	0.014377078
7.8561	0.015343724
7.8579	0.015860621
7.8597	0.016824234
7.8615	0.016878262
7.8633	0.017263519
7.8651	0.018483406
7.8669	0.018670401
7.8687	0.019289901
7.8705	0.020949516
7.8724	0.022051701
7.8742	0.022696616
7.876	0.023806041
7.8778	0.023460632
7.8796	0.025588384
7.8814	0.027838105
7.8832	0.027869232
7.885	0.029632652
7.8868	0.030016758
7.8887	0.030869421
7.8905	0.031955589
7.8923	0.032884166
7.8941	0.033582222
7.8959	0.034501616
7.8977	0.034846675
7.8995	0.034092762
7.9013	0.035823975
7.9031	0.03538464
7.905	0.035731941
7.9068	0.035501461
7.9086	0.035109632
7.9104	0.03550062
7.9122	0.035297249
7.914	0.033008188
7.9158	0.032763474
7.9176	0.030778188
7.9194	0.030012414
7.9213	0.028400531
7.9231	0.026312243
7.9249	0.025362574
7.9267	0.02399984
7.9285	0.022254087
7.9303	0.020318814
7.9321	0.01944573
7.9339	0.017851314
7.9358	0.01685068
7.9376	0.01491521
7.9394	0.014148161
7.9412	0.013645102
7.943	0.011852827
7.9448	0.011167798
7.9466	0.011193477
7.9484	0.010112992
7.9502	0.00860557
7.9521	0.008364101
7.9539	0.008002763
7.9557	0.007073863
7.9575	0.007143098
7.9593	0.006349277
7.9611	0.006260209
7.9629	0.005837432
7.9647	0.005612931
7.9665	0.005214242
7.9684	0.005578207
7.9702	0.005455543
7.972	0.005075416
7.9738	0.005215177
7.9756	0.004750296
7.9774	0.005416817
7.9792	0.005525548
7.981	0.005936492
7.9828	0.006204034
7.9847	0.005851835
7.9865	0.006349333
7.9883	0.006617269
7.9901	0.006377535
7.9919	0.007818965
7.9937	0.00835359
7.9955	0.007541464
7.9973	0.008677857
7.9991	0.009705309
8.001	0.009776045
8.0028	0.010180343
8.0046	0.010104087
8.0064	0.010828631
8.0082	0.011399033
8.01	0.011802207
8.0118	0.011415512
8.0136	0.011859298
8.0155	0.012098121
8.0173	0.013113898
8.0191	0.012583244
8.0209	0.012978091
8.0227	0.012986384
8.0245	0.013376286
8.0263	0.013351623
8.0281	0.013005723
8.0299	0.013514074
8.0318	0.012900388
8.0336	0.013810017
8.0354	0.014931551
8.0372	0.015692765
8.039	0.016428506
8.0408	0.015755767
8.0426	0.016769264
8.0444	0.017530691
8.0462	0.017822877
8.0481	0.018255169
8.0499	0.019106153
8.0517	0.019310879
8.0535	0.01929746
8.0553	0.019550262
8.0571	0.019679591
8.0589	0.02082747
8.0607	0.019758243
8.0625	0.020195669
8.0644	0.021564411
8.0662	0.021517698
8.068	0.022075765
8.0698	0.023175133
8.0716	0.023531001
8.0734	0.023249185
8.0752	0.024105668
8.077	0.024583384
8.0788	0.025959268
8.0807	0.026752828
8.0825	0.028292382
8.0843	0.029831983
8.0861	0.032954283
8.0879	0.035401646
8.0897	0.036886249
8.0915	0.040337421
8.0933	0.043307517
8.0952	0.04678328
8.097	0.051484134
8.0988	0.054181859
8.1006	0.060158011
8.1024	0.065424979
8.1042	0.071979925
8.106	0.077803411
8.1078	0.085647367
8.1096	0.091916002
8.1115	0.099011339
8.1133	0.107336789
8.1151	0.11561092
8.1169	0.12432234
8.1187	0.133421108
8.1205	0.141058043
8.1223	0.150101349
8.1241	0.158873722
8.1259	0.16600728
8.1278	0.172679082
8.1296	0.17729561
8.1314	0.180468574
8.1332	0.182519823
8.135	0.183200583
8.1368	0.181987509
8.1386	0.179529876
8.1404	0.173256442
8.1422	0.166364491
8.1441	0.157460928
8.1459	0.146119803
8.1477	0.132441029
8.1495	0.116289392
8.1513	0.098153628
8.1531	0.077912234
8.1549	0.060250703
8.1567	0.043704599
8.1585	0.03190821
8.1604	0.023043789
8.1622	0.016961236
8.164	0.012290417
8.1658	0.008526403
8.1676	0.006170295
8.1694	0.004667879
8.1712	0.003671291
8.173	0.002688626
8.1748	0.002629187
8.1767	0.001911913
8.1785	0.001044229
8.1803	0.000704855
8.1821	0.000207866
8.1839	0.00045748
8.1857	0.000330168
8.1875	-0.000287898
8.1893	-0.000208765
8.1912	-0.000411498
8.193	0.000041163
8.1948	-0.002123083
8.1966	-0.001072434
8.1984	-0.001194645
8.2002	-0.001402282
8.202	-0.001850777
8.2038	-0.00152247
8.2056	-0.000863613
8.2075	-0.001812653
8.2093	-0.001313557
8.2111	-0.000786128
8.2129	-0.001778118
8.2147	-0.001071315
8.2165	-0.000951176
8.2183	-0.001318292
8.2201	-0.001860113
8.2219	-0.001777272
8.2238	-0.001988
8.2256	-0.001651312
8.2274	-0.001904077
8.2292	-0.001924468
8.231	-0.001685146
8.2328	-0.002633842
8.2346	-0.002668043
8.2364	-0.002837058
8.2382	-0.003390681
8.2401	-0.002328439
8.2419	-0.002030603
8.2437	-0.00250724
8.2455	-0.00207618
8.2473	-0.001570089
8.2491	-0.002510261
8.2509	-0.002151206
8.2527	-0.001962362
8.2545	-0.002188302
8.2564	-0.00224421
8.2582	-0.002005605
8.26	-0.002300033
8.2618	-0.001477752
8.2636	-0.001729275
8.2654	-0.001437043
8.2672	-0.001636071
8.269	-0.000935848
8.2709	-0.001344755
8.2727	-0.001230297
8.2745	-0.001718522
8.2763	-0.001596748
8.2781	-0.001961254
8.2799	-0.001996198
8.2817	-0.001060549
8.2835	-0.001432438
8.2853	-0.000983587
8.2872	-0.000696806
8.289	-0.000530648
8.2908	-0.001478031
8.2926	-0.000902217
8.2944	-0.000825577
8.2962	-0.001183531
8.298	-0.000411108
8.2998	-0.001022399
8.3016	0.000163407
8.3035	0
8.3053	0.000774471
8.3071	0.000450279
8.3089	0.000330199
8.3107	0.000492258
8.3125	0.000325558
8.3143	0.000613844
8.3161	-0.000163438
8.3179	-0.000450322
8.3198	0.000698256
8.3216	0.000987127
8.3234	0.000653382
8.3252	0.000943005
8.327	0.001109835
8.3288	0.000453614
8.3306	0.000828886
8.3324	0.000248476
8.3342	0.00152681
8.3361	0.000495346
8.3379	0.000665012
8.3397	0.001931023
8.3415	0.000742525
8.3433	0.001271607
8.3451	0.001849726
8.3469	0.002011862
8.3487	0.001936702
8.3506	0.001604766
8.3524	0.001887883
8.3542	0.003092251
8.356	0.003358765
8.3578	0.003690562
8.3596	0.003746958
8.3614	0.004056535
8.3632	0.004962943
8.365	0.006339569
8.3669	0.007044908
8.3687	0.007698183
8.3705	0.008501538
8.3723	0.009006915
8.3741	0.007959607
8.3759	0.00764226
8.3777	0.007210316
8.3795	0.005259918
8.3813	0.004456674
8.3832	0.003314639
8.385	0.003139293
8.3868	0.001717223
8.3886	0.000479474
8.3904	-0.000167197
8.3922	-0.001328881
8.394	-0.001780831
8.3958	-0.001962731
8.3976	-0.001786053
8.3995	-0.002071845
8.4013	-0.002443295
8.4031	-0.002358755
8.4049	-0.002529007
8.4067	-0.002276352
8.4085	-0.003038879
8.4103	-0.00215068
8.4121	-0.003583846
8.4139	-0.002191283
8.4158	-0.003547975
8.4176	-0.003140721
8.4194	-0.003327632
8.4212	-0.003555175
8.423	-0.00345509
8.4248	-0.003455349
8.4266	-0.003457969
8.4284	-0.002888887
8.4303	-0.0034376
8.4321	-0.003531195
8.4339	-0.003692729
8.4357	-0.00342172
8.4375	-0.003379122
8.4393	-0.003503357
8.4411	-0.003187204
8.4429	-0.002996234
8.4447	-0.003726852
8.4466	-0.003373255
8.4484	-0.004021458
8.4502	-0.004438489
8.452	-0.003446328
8.4538	-0.003585609
8.4556	-0.003851245
8.4574	-0.003844567
8.4592	-0.003210698
8.461	-0.003718365
8.4629	-0.003257273
8.4647	-0.003450846
8.4665	-0.003330646
8.4683	-0.002958633
8.4701	-0.003460842
8.4719	-0.003616387
8.4737	-0.002996354
8.4755	-0.002965811
8.4773	-0.003144122
8.4792	-0.003265095
8.481	-0.003240155
8.4828	-0.003671804
8.4846	-0.002783701
8.4864	-0.002779
8.4882	-0.002710236
8.49	-0.002881349
8.4918	-0.003401701
8.4936	-0.003120692
8.4955	-0.003035559
8.4973	-0.003088329
8.4991	-0.002452565
8.5009	-0.002820599
8.5027	-0.003953218
8.5045	-0.003177117
8.5063	-0.003179386
8.5081	-0.002700125
8.5099	-0.003087739
8.5118	-0.002760891
8.5136	-0.003534184
8.5154	-0.002989924
8.5172	-0.002174583
8.519	-0.002066495
8.5208	-0.002965811
8.5226	-0.003248005
8.5244	-0.003554016
8.5263	-0.003010318
8.5281	-0.003281789
8.5299	-0.003221841
8.5317	-0.002744916
8.5335	-0.002760397
8.5353	-0.002094859
8.5371	-0.002749076
8.5389	-0.002928185
8.5407	-0.002268263
8.5426	-0.003031
8.5444	-0.002786518
8.5462	-0.002312401
8.548	-0.00182429
8.5498	-0.00223152
8.5516	-0.00267979
8.5534	-0.002677928
8.5552	-0.002582381
8.557	-0.002748828
8.5589	-0.002979669
8.5607	-0.00248384
8.5625	-0.002176724
8.5643	-0.003124434
8.5661	-0.002364924
8.5679	-0.00246961
8.5697	-0.002944099
8.5715	-0.002468183
8.5733	-0.002406989
8.5752	-0.002866915
8.577	-0.002483292
8.5788	-0.00262531
8.5806	-0.002128526
8.5824	-0.002303754
8.5842	-0.002272014
8.586	-0.002008083
8.5878	-0.002524427
8.5896	-0.002684456
8.5915	-0.002844858
8.5933	-0.003361517
8.5951	-0.003203732
8.5969	-0.0029562
8.5987	-0.003331715
8.6005	-0.002439863
8.6023	-0.003069232
8.6041	-0.002503145
8.606	-0.002388844
8.6078	-0.002999124
8.6096	-0.002296038
8.6114	-0.002912681
8.6132	-0.002283762
8.615	-0.002918427
8.6168	-0.002877638
8.6186	-0.003332586
8.6204	-0.002734765
8.6223	-0.003090272
8.6241	-0.003309289
8.6259	-0.002940756
8.6277	-0.002734765
8.6295	-0.002741238
8.6313	-0.002323352
8.6331	-0.002452349
8.6349	-0.002937656
8.6367	-0.002778459
8.6386	-0.002788479
8.6404	-0.002670712
8.6422	-0.002695721
8.644	-0.003489242
8.6458	-0.00328141
8.6476	-0.003074597
8.6494	-0.003346673
8.6512	-0.003603501
8.653	-0.002703554
8.6549	-0.002868608
8.6567	-0.003220062
8.6585	-0.003031671
8.6603	-0.004205547
8.6621	-0.003525381
8.6639	-0.00314599
8.6657	-0.003003201
8.6675	-0.003105992
8.6693	-0.003500117
8.6712	-0.002843917
8.673	-0.00322897
8.6748	-0.003038073
8.6766	-0.003429969
8.6784	-0.002670764
8.6802	-0.002830503
8.682	-0.002495631
8.6838	-0.003022088
8.6857	-0.001891546
8.6875	-0.001963209
8.6893	-0.002182482
8.6911	-0.002120056
8.6929	-0.002213346
8.6947	-0.002043917
8.6965	-0.002543082
8.6983	-0.002395859
8.7001	-0.001647206
8.702	-0.001907055
8.7038	-0.002326323
8.7056	-0.002320368
8.7074	-0.002402238
8.7092	-0.00263965
8.711	-0.002582459
8.7128	-0.002647592
8.7146	-0.002929732
8.7164	-0.002291221
8.7183	-0.003035374
8.7201	-0.002782071
8.7219	-0.002935045
8.7237	-0.00343867
8.7255	-0.003132032
8.7273	-0.002879391
8.7291	-0.002418658
8.7309	-0.003043062
8.7327	-0.004018714
8.7346	-0.002738195
8.7364	-0.003096061
8.7382	-0.003589231
8.74	-0.002292565
8.7418	-0.00386431
8.7436	-0.002888604
8.7454	-0.003019862
8.7472	-0.00295204
8.749	-0.002845212
8.7509	-0.003235999
8.7527	-0.003170836
8.7545	-0.003095176
8.7563	-0.002821748
8.7581	-0.003552086
8.7599	-0.0033202
8.7617	-0.002542715
8.7635	-0.003550901
8.7654	-0.004000417
8.7672	-0.003962601
8.769	-0.002957831
8.7708	-0.003152195
8.7726	-0.002667266
8.7744	-0.003451079
8.7762	-0.00321902
8.778	-0.003070764
8.7798	-0.003386189
8.7817	-0.003161393
8.7835	-0.002595609
8.7853	-0.002698396
8.7871	-0.00261214
8.7889	-0.002460189
8.7907	-0.002218298
8.7925	-0.002854081
8.7943	-0.002076835
8.7961	-0.002961484
8.798	-0.002633204
8.7998	-0.002117267
8.8016	-0.003191064
8.8034	-0.003061248
8.8052	-0.002149706
8.807	-0.002477318
8.8088	-0.001239072
8.8106	-0.001785948
8.8124	-0.001782059
8.8143	-0.001960701
8.8161	-0.002353709
8.8179	-0.002639217
8.8197	-0.002642296
8.8215	-0.0026157
8.8233	-0.002673702
8.8251	-0.002170392
8.8269	-0.00271288
8.8287	-0.003041595
8.8306	-0.003050241
8.8324	-0.003856576
8.8342	-0.003180864
8.836	-0.002826221
8.8378	-0.003089266
8.8396	-0.003393656
8.8414	-0.003175508
8.8432	-0.003082044
8.8451	-0.003365098
8.8469	-0.00254847
8.8487	-0.002754903
8.8505	-0.003349425
8.8523	-0.003404526
8.8541	-0.003099382
8.8559	-0.003842529
8.8577	-0.003521571
8.8595	-0.002316436
8.8614	-0.002888567
8.8632	-0.002829526
8.865	-0.002873122
8.8668	-0.002869998
8.8686	-0.003405964
8.8704	-0.003707173
8.8722	-0.00340426
8.874	-0.002752146
8.8758	-0.00374692
8.8777	-0.002732223
8.8795	-0.003515107
8.8813	-0.002929297
8.8831	-0.0030153
8.8849	-0.003327103
8.8867	-0.003072075
8.8885	-0.003569065
8.8903	-0.003488328
8.8921	-0.003191872
8.894	-0.002438943
8.8958	-0.003272496
8.8976	-0.002496585
8.8994	-0.002773189
8.9012	-0.002824511
8.903	-0.003021063
8.9048	-0.003008303
8.9066	-0.002555879
8.9084	-0.002208469
8.9103	-0.002098846
8.9121	-0.002797398
8.9139	-0.002798346
8.9157	-0.002668541
8.9175	-0.002833365
8.9193	-0.003271329
8.9211	-0.003325395
8.9229	-0.002816254
8.9247	-0.003042548
8.9266	-0.003291511
8.9284	-0.002675748
8.9302	-0.003648022
8.932	-0.003756044
8.9338	-0.003601106
8.9356	-0.00319389
8.9374	-0.003455315
8.9392	-0.003261573
8.9411	-0.002653354
8.9429	-0.00339851
8.9447	-0.002455408
8.9465	-0.002511874
8.9483	-0.003463762
8.9501	-0.003105212
8.9519	-0.002764363
8.9537	-0.003064645
8.9555	-0.003432328
8.9574	-0.002850919
8.9592	-0.002891693
8.961	-0.002893619
8.9628	-0.003148255
8.9646	-0.003492419
8.9664	-0.003745038
8.9682	-0.003382288
8.97	-0.003605321
8.9718	-0.003557602
8.9737	-0.003407374
8.9755	-0.003290396
8.9773	-0.003016944
8.9791	-0.003699202
8.9809	-0.00332493
8.9827	-0.003419234
8.9845	-0.003517161
8.9863	-0.003978855
8.9881	-0.003519482
8.99	-0.003291907
8.9918	-0.00359208
8.9936	-0.002781054
8.9954	-0.002820808
8.9972	-0.002690264
8.999	-0.0030262
9.0008	-0.002962482
9.0026	-0.002979858
9.0044	-0.003890479
9.0063	-0.002503772
9.0081	-0.002882294
9.0099	-0.002867839
9.0117	-0.003092372
9.0135	-0.003259467
9.0153	-0.003125889
9.0171	-0.002907699
9.0189	-0.001892839
9.0208	-0.002378298
9.0226	-0.002529344
9.0244	-0.002239299
9.0262	-0.00207353
9.028	-0.002110703
9.0298	-0.002261006
9.0316	-0.002779026
9.0334	-0.002699902
9.0352	-0.002472726
9.0371	-0.003021319
9.0389	-0.002904007
9.0407	-0.00284542
9.0425	-0.0025091
9.0443	-0.002710984
9.0461	-0.002911232
9.0479	-0.002848328
9.0497	-0.003073681
9.0515	-0.004275892
9.0534	-0.003610851
9.0552	-0.003321439
9.057	-0.003994221
9.0588	-0.003245147
9.0606	-0.004116566
9.0624	-0.004313973
9.0642	-0.003786247
9.066	-0.004065074
9.0678	-0.003751145
9.0697	-0.003270417
9.0715	-0.004645299
9.0733	-0.003680011
9.0751	-0.004581842
9.0769	-0.003853369
9.0787	-0.00383303
9.0805	-0.005248448
9.0823	-0.004371881
9.0841	-0.00380439
9.086	-0.003901042
9.0878	-0.004190024
9.0896	-0.003642683
9.0914	-0.003948498
9.0932	-0.003925267
9.095	-0.003969575
9.0968	-0.004525487
9.0986	-0.004016668
9.1005	-0.003354505
9.1023	-0.004119051
9.1041	-0.003490714
9.1059	-0.00431693
9.1077	-0.003729153
9.1095	-0.003559507
9.1113	-0.003210098
9.1131	-0.003131945
9.1149	-0.004206545
9.1168	-0.003662116
9.1186	-0.003984894
9.1204	-0.003431702
9.1222	-0.003524685
9.124	-0.003742823
9.1258	-0.003092934
9.1276	-0.003242548
9.1294	-0.003527818
9.1312	-0.002965238
9.1331	-0.003835924
9.1349	-0.002779079
9.1367	-0.003456386
9.1385	-0.0026028
9.1403	-0.002813134
9.1421	-0.002978031
9.1439	-0.002964229
9.1457	-0.002174518
9.1475	-0.002366529
9.1494	-0.00303419
9.1512	-0.002451759
9.153	-0.00246483
9.1548	-0.001267035
9.1566	-0.001723393
9.1584	-0.001014224
9.1602	-0.001351891
9.162	-0.00105147
9.1638	-0.000859656
9.1657	-0.00003707
9.1675	0.001420486
9.1693	0.002089932
9.1711	0.002191121
9.1729	0.003106637
9.1747	0.004019247
9.1765	0.005362201
9.1783	0.007248317
9.1802	0.00867179
9.182	0.011226519
9.1838	0.012016668
9.1856	0.014199022
9.1874	0.016388964
9.1892	0.018153623
9.191	0.021500882
9.1928	0.023905829
9.1946	0.025409119
9.1965	0.028907586
9.1983	0.030825775
9.2001	0.034375954
9.2019	0.036384605
9.2037	0.040228646
9.2055	0.041790538
9.2073	0.043808583
9.2091	0.045649122
9.2109	0.046978373
9.2128	0.047922935
9.2146	0.048582356
9.2164	0.049049806
9.2182	0.049164262
9.22	0.049072269
9.2218	0.047235664
9.2236	0.045823574
9.2254	0.043595064
9.2272	0.040640507
9.2291	0.038487393
9.2309	0.035358921
9.2327	0.032152936
9.2345	0.029371835
9.2363	0.025397407
9.2381	0.022707885
9.2399	0.019567495
9.2417	0.016723931
9.2435	0.014211931
9.2454	0.011916845
9.2472	0.009486337
9.249	0.006865421
9.2508	0.006494942
9.2526	0.004159158
9.2544	0.003160953
9.2562	0.002262438
9.258	0.000972832
9.2598	0.000445278
9.2617	-0.000638917
9.2635	-0.001509783
9.2653	-0.00249428
9.2671	-0.002310287
9.2689	-0.003007823
9.2707	-0.002525191
9.2725	-0.002547848
9.2743	-0.001338822
9.2762	0.001476915
9.278	0.003367136
9.2798	0.001209096
9.2816	-0.000165556
9.2834	-0.002702619
9.2852	-0.00276516
9.287	-0.00351687
9.2888	-0.003951818
9.2906	-0.004253012
9.2925	-0.004278438
9.2943	-0.00414032
9.2961	-0.004546092
9.2979	-0.004642577
9.2997	-0.004253724
9.3015	-0.003894391
9.3033	-0.00365693
9.3051	-0.00517327
9.3069	-0.004842665
9.3088	-0.004625906
9.3106	-0.004175941
9.3124	-0.004201056
9.3142	-0.004602323
9.316	-0.004753228
9.3178	-0.004100743
9.3196	-0.004762852
9.3214	-0.003984713
9.3232	-0.003732584
9.3251	-0.004155611
9.3269	-0.004631643
9.3287	-0.004476546
9.3305	-0.003925267
9.3323	-0.003736211
9.3341	-0.00429798
9.3359	-0.003620818
9.3377	-0.004334312
9.3395	-0.003835097
9.3414	-0.004331967
9.3432	-0.004384267
9.345	-0.004547628
9.3468	-0.003845406
9.3486	-0.004240943
9.3504	-0.004466632
9.3522	-0.004363356
9.354	-0.004145867
9.3559	-0.003216609
9.3577	-0.003378063
9.3595	-0.003461681
9.3613	-0.003710556
9.3631	-0.003437989
9.3649	-0.003632479
9.3667	-0.003887941
9.3685	-0.003633984
9.3703	-0.003967505
9.3722	-0.004098661
9.374	-0.004561434
9.3758	-0.004208278
9.3776	-0.003697062
9.3794	-0.003698285
9.3812	-0.004906121
9.383	-0.004067435
9.3848	-0.004444049
9.3866	-0.003757051
9.3885	-0.004067435
9.3903	-0.003207001
9.3921	-0.003621805
9.3939	-0.003528985
9.3957	-0.004191996
9.3975	-0.003771134
9.3993	-0.004197833
9.4011	-0.004035327
9.4029	-0.004201573
9.4048	-0.00391676
9.4066	-0.004071264
9.4084	-0.005282168
9.4102	-0.005141738
9.412	-0.004441586
9.4138	-0.003723263
9.4156	-0.003154609
9.4174	-0.004012318
9.4192	-0.004498264
9.4211	-0.003595174
9.4229	-0.003274994
9.4247	-0.003763252
9.4265	-0.003524728
9.4283	-0.003049707
9.4301	-0.003205406
9.4319	-0.002933708
9.4337	-0.003905422
9.4356	-0.004716138
9.4374	-0.003841592
9.4392	-0.004111483
9.441	-0.003786061
9.4428	-0.003728796
9.4446	-0.004084021
9.4464	-0.003983229
9.4482	-0.003337017
9.45	-0.00321146
9.4519	-0.003616903
9.4537	-0.003724798
9.4555	-0.003921261
9.4573	-0.003210669
9.4591	-0.002853925
9.4609	-0.003430939
9.4627	-0.004015844
9.4645	-0.00397797
9.4663	-0.003274722
9.4682	-0.003041595
9.47	-0.003351138
9.4718	-0.003668632
9.4736	-0.004147332
9.4754	-0.003721422
9.4772	-0.004173711
9.479	-0.003669163
9.4808	-0.003699779
9.4826	-0.003012459
9.4845	-0.00358791
9.4863	-0.003386329
9.4881	-0.003513413
9.4899	-0.003493998
9.4917	-0.003405971
9.4935	-0.003501395
9.4953	-0.003663468
9.4971	-0.002954635
9.4989	-0.002691551
9.5008	-0.003503678
9.5026	-0.00406152
9.5044	-0.0037623
9.5062	-0.003799502
9.508	-0.00345997
9.5098	-0.00438703
9.5116	-0.003336375
9.5134	-0.00324541
9.5153	-0.003937356
9.5171	-0.003534207
9.5189	-0.003415554
9.5207	-0.002005309
9.5225	-0.002844495
9.5243	-0.003447964
9.5261	-0.00352152
9.5279	-0.003467939
9.5297	-0.003949291
9.5316	-0.003208824
9.5334	-0.003354193
9.5352	-0.004042328
9.537	-0.004164549
9.5388	-0.004023602
9.5406	-0.003031923
9.5424	-0.003889652
9.5442	-0.003138769
9.546	-0.003515999
9.5479	-0.004374456
9.5497	-0.00402045
9.5515	-0.003840507
9.5533	-0.004104725
9.5551	-0.003834301
9.5569	-0.004031272
9.5587	-0.003965208
9.5605	-0.004501248
9.5623	-0.003664348
9.5642	-0.00435906
9.566	-0.0037617
9.5678	-0.003554275
9.5696	-0.003698285
9.5714	-0.003486596
9.5732	-0.004000749
9.575	-0.003785432
9.5768	-0.003553655
9.5786	-0.003881185
9.5805	-0.003340053
9.5823	-0.003941969
9.5841	-0.003857246
9.5859	-0.004500501
9.5877	-0.00407216
9.5895	-0.004221213
9.5913	-0.004345516
9.5931	-0.004197513
9.5949	-0.004279861
9.5968	-0.003807558
9.5986	-0.004038301
9.6004	-0.003972454
9.6022	-0.004078254
9.604	-0.004053782
9.6058	-0.003611617
9.6076	-0.004337783
9.6094	-0.004290164
9.6113	-0.004304314
9.6131	-0.003695834
9.6149	-0.004342245
9.6167	-0.004176645
9.6185	-0.004376634
9.6203	-0.003782405
9.6221	-0.004670265
9.6239	-0.004320308
9.6257	-0.00395393
9.6276	-0.004032337
9.6294	-0.004409847
9.6312	-0.00433215
9.633	-0.003924263
9.6348	-0.003913134
9.6366	-0.004431615
9.6384	-0.003911592
9.6402	-0.003494761
9.642	-0.004059195
9.6439	-0.004034951
9.6457	-0.004069459
9.6475	-0.004660091
9.6493	-0.004285597
9.6511	-0.003753208
9.6529	-0.004554441
9.6547	-0.003775235
9.6565	-0.00460222
9.6583	-0.003752963
9.6602	-0.004669492
9.662	-0.004423724
9.6638	-0.004800071
9.6656	-0.004465701
9.6674	-0.004562183
9.6692	-0.004394971
9.671	-0.004579472
9.6728	-0.003844284
9.6746	-0.004202997
9.6765	-0.004737093
9.6783	-0.004710437
9.6801	-0.004337648
9.6819	-0.004229425
9.6837	-0.004297887
9.6855	-0.004795788
9.6873	-0.003914793
9.6891	-0.004331802
9.691	-0.004161269
9.6928	-0.003399377
9.6946	-0.003798772
9.6964	-0.004437629
9.6982	-0.004433574
9.7	-0.004021916
9.7018	-0.003870558
9.7036	-0.004612762
9.7054	-0.003992503
9.7073	-0.004075273
9.7091	-0.004423375
9.7109	-0.004444212
9.7127	-0.00397293
9.7145	-0.004001448
9.7163	-0.004420248
9.7181	-0.004860373
9.7199	-0.004413742
9.7217	-0.004328728
9.7236	-0.003827645
9.7254	-0.004056242
9.7272	-0.003992322
9.729	-0.003879545
9.7308	-0.004473489
9.7326	-0.003643667
9.7344	-0.004024352
9.7362	-0.003754984
9.738	-0.00478024
9.7399	-0.003595434
9.7417	-0.004313348
9.7435	-0.004102275
9.7453	-0.003831983
9.7471	-0.004310216
9.7489	-0.004089166
9.7507	-0.003543849
9.7525	-0.004251673
9.7543	-0.003869019
9.7562	-0.004093741
9.758	-0.003853323
9.7598	-0.004300324
9.7616	-0.003914618
9.7634	-0.00399378
9.7652	-0.003886641
9.767	-0.003581902
9.7688	-0.003898138
9.7707	-0.004334139
9.7725	-0.004596857
9.7743	-0.003784801
9.7761	-0.004416826
9.7779	-0.00391618
9.7797	-0.004336442
9.7815	-0.003949103
9.7833	-0.004220851
9.7851	-0.004021115
9.787	-0.004231012
9.7888	-0.003842428
9.7906	-0.003772621
9.7924	-0.004159249
9.7942	-0.004129942
9.796	-0.004064538
9.7978	-0.004543602
9.7996	-0.004669312
9.8014	-0.004811983
9.8033	-0.004318908
9.8051	-0.004274311
9.8069	-0.004117567
9.8087	-0.003716934
9.8105	-0.003706562
9.8123	-0.004284244
9.8141	-0.003846252
9.8159	-0.003868711
9.8177	-0.004179428
9.8196	-0.003585242
9.8214	-0.003610751
9.8232	-0.004123854
9.825	-0.003717548
9.8268	-0.003786181
9.8286	-0.004170164
9.8304	-0.003558667
9.8322	-0.003669921
9.834	-0.00351996
9.8359	-0.003889749
9.8377	-0.004102189
9.8395	-0.003834626
9.8413	-0.004122477
9.8431	-0.003808714
9.8449	-0.003779362
9.8467	-0.004037711
9.8485	-0.003913849
9.8504	-0.003986948
9.8522	-0.004267858
9.854	-0.003512308
9.8558	-0.003395153
9.8576	-0.004344924
9.8594	-0.003645137
9.8612	-0.003760752
9.863	-0.003477435
9.8648	-0.004672712
9.8667	-0.003136732
9.8685	-0.004154623
9.8703	-0.004118535
9.8721	-0.003949734
9.8739	-0.003977242
9.8757	-0.003655259
9.8775	-0.002936417
9.8793	-0.003838901
9.8811	-0.003251085
9.883	-0.003832187
9.8848	-0.003266171
9.8866	-0.00408246
9.8884	-0.003989951
9.8902	-0.004423972
9.892	-0.004213611
9.8938	-0.003959467
9.8956	-0.003359714
9.8974	-0.004831153
9.8993	-0.003820232
9.9011	-0.003767095
9.9029	-0.003917
9.9047	-0.003640668
9.9065	-0.004031644
9.9083	-0.004240753
9.9101	-0.003292357
9.9119	-0.003508497
9.9137	-0.002952151
9.9156	-0.002880155
9.9174	-0.003831933
9.9192	-0.00368225
9.921	-0.003029609
9.9228	-0.003824553
9.9246	-0.003853016
9.9264	-0.00387065
9.9282	-0.00419139
9.9301	-0.003980537
9.9319	-0.004062913
9.9337	-0.004003705
9.9355	-0.003912904
9.9373	-0.004135342
9.9391	-0.003795422
9.9409	-0.004405949
9.9427	-0.003525335
9.9445	-0.00416769
9.9464	-0.004129064
9.9482	-0.004445081
9.95	-0.003418286
9.9518	-0.003700305
9.9536	-0.003771134
9.9554	-0.003245943
9.9572	-0.003666133
9.959	-0.004000478
9.9608	-0.004009813
9.9627	-0.003986485
9.9645	-0.003612138
9.9663	-0.003846043
9.9681	-0.003545281
9.9699	-0.004383839
9.9717	-0.003530869
9.9735	-0.003320786
9.9753	-0.003739464
9.9771	-0.003736187
9.979	-0.004248849
9.9808	-0.00337064
9.9826	-0.003183687
9.9844	-0.003460808
9.9862	-0.003927487
9.988	-0.004132696
9.9898	-0.004081485
9.9916	-0.003573329
9.9934	-0.00346136
9.9953	-0.004379592
9.9971	-0.00372406
9.9989	-0.003171053
10.0007	-0.003360792
10.0025	-0.0038586
10.0043	-0.002882759
10.0061	-0.003309381
10.0079	-0.003996811
10.0097	-0.004491685
10.0116	-0.00401403
10.0134	-0.003595803
10.0152	-0.003198109
10.017	-0.0042855
10.0188	-0.003907844
10.0206	-0.004016231
10.0224	-0.003976034
10.0242	-0.004073768
10.0261	-0.003423262
10.0279	-0.003385862
10.0297	-0.003134238
10.0315	-0.004546912
10.0333	-0.003118338
10.0351	-0.003358882
10.0369	-0.002268746
10.0387	-0.003477921
10.0405	-0.003292984
10.0424	-0.003643868
10.0442	-0.003651292
10.046	-0.003841348
10.0478	-0.0038969
10.0496	-0.003003838
10.0514	-0.003686673
10.0532	-0.004171995
10.055	-0.003938662
10.0568	-0.004009059
10.0587	-0.003118886
10.0605	-0.003663221
10.0623	-0.003390936
10.0641	-0.0040595
10.0659	-0.003267844
10.0677	-0.003415894
10.0695	-0.003846502
10.0713	-0.003670116
10.0731	-0.003248089
10.075	-0.003331851
10.0768	-0.003649125
10.0786	-0.003399849
10.0804	-0.002941598
10.0822	-0.003456317
10.084	-0.003554013
10.0858	-0.003907844
10.0876	-0.00347667
10.0894	-0.003385273
10.0913	-0.003314725
10.0931	-0.003339835
10.0949	-0.003705032
10.0967	-0.003990586
10.0985	-0.004219926
10.1003	-0.003753475
10.1021	-0.004024562
10.1039	-0.003245813
10.1058	-0.003545005
10.1076	-0.003978195
10.1094	-0.003884743
10.1112	-0.003498148
10.113	-0.003754292
10.1148	-0.004219926
10.1166	-0.003950154
10.1184	-0.003845727
10.1202	-0.003794749
10.1221	-0.002745598
10.1239	-0.003837084
10.1257	-0.003958528
10.1275	-0.003331295
10.1293	-0.003219144
10.1311	-0.003705114
10.1329	-0.003361771
10.1347	-0.0042397
10.1365	-0.004010641
10.1384	-0.003960212
10.1402	-0.00373779
10.142	-0.00366782
10.1438	-0.003817099
10.1456	-0.003885045
10.1474	-0.003305746
10.1492	-0.003324304
10.151	-0.003687221
10.1528	-0.003384745
10.1547	-0.003814106
10.1565	-0.003600773
10.1583	-0.003792693
10.1601	-0.00360356
10.1619	-0.002939341
10.1637	-0.003484252
10.1655	-0.003377375
10.1673	-0.003957846
10.1691	-0.003096107
10.171	-0.003403077
10.1728	-0.002682909
10.1746	-0.003246889
10.1764	-0.00336638
10.1782	-0.003366902
10.18	-0.003810069
10.1818	-0.003235988
10.1836	-0.003850513
10.1855	-0.004257492
10.1873	-0.003636797
10.1891	-0.00313451
10.1909	-0.003211493
10.1927	-0.003240278
10.1945	-0.003312712
10.1963	-0.003688792
10.1981	-0.004121607
10.1999	-0.003660461
10.2018	-0.0036251
10.2036	-0.003074191
10.2054	-0.004298496
10.2072	-0.004188406
10.209	-0.003351336
10.2108	-0.003900126
10.2126	-0.004341979
10.2144	-0.003811224
10.2162	-0.004093538
10.2181	-0.002961753
10.2199	-0.003713642
10.2217	-0.003430017
10.2235	-0.003720459
10.2253	-0.003767875
10.2271	-0.00327696
10.2289	-0.003588682
10.2307	-0.003303138
10.2325	-0.00377477
10.2344	-0.004066426
10.2362	-0.00351179
10.238	-0.00370256
10.2398	-0.003310187
10.2416	-0.003293119
10.2434	-0.003522171
10.2452	-0.003795561
10.247	-0.003739316
10.2488	-0.003501998
10.2507	-0.003317227
10.2525	-0.003463111
10.2543	-0.003570453
10.2561	-0.003370065
10.2579	-0.003886183
10.2597	-0.003353388
10.2615	-0.003444434
10.2633	-0.003303641
10.2652	-0.00319458
10.267	-0.003063644
10.2688	-0.003144464
10.2706	-0.003224078
10.2724	-0.002926086
10.2742	-0.003243586
10.276	-0.003685044
10.2778	-0.003291592
10.2796	-0.003419275
[truncated: 48 more rows]
