# Supplementary material for: Improvement of Peak Integration in Capillary Electrophoresis: Reference Data Set No. 1
Source: Electrophoresis. 2026 Mar 11;47(4):276–94. doi: 10.1002/elps.70077 (PMC13084974; doi:10.1002/elps.70077)
Supplement: Supplementary file 2 — Supporting File 2: elps70077‐sup‐0002‐RawElectropherograms.zip. [file ELPS-47--s002.zip › Raw Electropherograms/com4-type11-sam2-R.csv]

6.6463	-0.00538492
6.6481	-0.005840444
6.6499	-0.005492004
6.6517	-0.005080593
6.6535	-0.004680105
6.6553	-0.005371788
6.6571	-0.005346176
6.6589	-0.005037744
6.6607	-0.006209775
6.6625	-0.005023265
6.6643	-0.005637452
6.6661	-0.005194407
6.6679	-0.006298341
6.6697	-0.00630192
6.6715	-0.00532162
6.6733	-0.005470806
6.6751	-0.005577742
6.6769	-0.005393849
6.6787	-0.006041239
6.6805	-0.005784567
6.6823	-0.005864626
6.6841	-0.005263849
6.6859	-0.005150758
6.6877	-0.006216967
6.6895	-0.00578917
6.6913	-0.005523796
6.6931	-0.005720899
6.6949	-0.005876351
6.6967	-0.00596457
6.6985	-0.005659161
6.7003	-0.00604507
6.7022	-0.005837724
6.704	-0.005586377
6.7058	-0.005303044
6.7076	-0.006012211
6.7094	-0.005012203
6.7112	-0.005114738
6.713	-0.005949553
6.7148	-0.006010188
6.7166	-0.005809938
6.7184	-0.005911556
6.7202	-0.005830438
6.722	-0.005535037
6.7238	-0.006489695
6.7256	-0.005977172
6.7274	-0.005216711
6.7292	-0.005582741
6.731	-0.005828203
6.7328	-0.005858981
6.7346	-0.005119572
6.7364	-0.005268577
6.7382	-0.005483012
6.74	-0.005814551
6.7418	-0.006005008
6.7436	-0.006111515
6.7454	-0.006324208
6.7472	-0.005567094
6.749	-0.005625175
6.7508	-0.006136654
6.7526	-0.006265645
6.7544	-0.005448511
6.7562	-0.006539441
6.758	-0.006159364
6.7598	-0.006336752
6.7616	-0.005326352
6.7634	-0.00555314
6.7652	-0.006024076
6.767	-0.005191312
6.7688	-0.004763411
6.7706	-0.005364506
6.7724	-0.005985145
6.7742	-0.006086513
6.776	-0.005604749
6.7778	-0.006069018
6.7797	-0.006349148
6.7815	-0.00591027
6.7833	-0.00551267
6.7851	-0.005361309
6.7869	-0.005847551
6.7887	-0.005339968
6.7905	-0.00587224
6.7923	-0.00539808
6.7941	-0.005865331
6.7959	-0.005625932
6.7977	-0.005882023
6.7995	-0.006125943
6.8013	-0.006047715
6.8031	-0.006035775
6.8049	-0.005598559
6.8067	-0.006555247
6.8085	-0.00569183
6.8103	-0.005410208
6.8121	-0.005668702
6.8139	-0.005428127
6.8157	-0.005747488
6.8175	-0.006021753
6.8193	-0.005604335
6.8211	-0.005470044
6.8229	-0.005878136
6.8247	-0.005808367
6.8265	-0.006060685
6.8283	-0.006002262
6.8301	-0.006487267
6.8319	-0.006051018
6.8337	-0.004297973
6.8355	-0.001716904
6.8373	-0.002889897
6.8391	-0.003710439
6.8409	-0.008232608
6.8427	-0.00668767
6.8445	-0.006388887
6.8463	-0.006135734
6.8481	-0.005995811
6.8499	-0.005409368
6.8517	-0.00598888
6.8535	-0.005970519
6.8553	-0.00570534
6.8572	-0.006112435
6.859	-0.006236287
6.8608	-0.006323652
6.8626	-0.00634418
6.8644	-0.006596801
6.8662	-0.006218925
6.868	-0.005420405
6.8698	-0.006018973
6.8716	-0.005355625
6.8734	-0.005864707
6.8752	-0.005563369
6.877	-0.005322941
6.8788	-0.005289352
6.8806	-0.004868823
6.8824	-0.004437275
6.8842	-0.004851232
6.886	-0.004582238
6.8878	-0.005001814
6.8896	-0.004623997
6.8914	-0.004795962
6.8932	-0.006318375
6.895	-0.005812319
6.8968	-0.00456133
6.8986	-0.004819524
6.9004	-0.004407589
6.9022	-0.005032886
6.904	-0.004961648
6.9058	-0.005535387
6.9076	-0.005009914
6.9094	-0.005339371
6.9112	-0.005117305
6.913	-0.005118588
6.9148	-0.004461722
6.9166	-0.003549716
6.9184	-0.004015962
6.9202	-0.003960973
6.922	-0.004137528
6.9238	-0.004636448
6.9256	-0.004425654
6.9274	-0.004020294
6.9292	-0.0041169
6.931	-0.004456901
6.9328	-0.004242226
6.9347	-0.004067617
6.9365	-0.003732064
6.9383	-0.003393495
6.9401	-0.002780064
6.9419	-0.002768392
6.9437	-0.004036655
6.9455	-0.002807483
6.9473	-0.00338675
6.9491	-0.003223584
6.9509	-0.003125625
6.9527	-0.00591212
6.9545	-0.010254875
6.9563	-0.006769618
6.9581	-0.00406715
6.9599	-0.003270032
6.9617	-0.00318035
6.9635	-0.0031334
6.9653	-0.002713234
6.9671	-0.002582105
6.9689	-0.002699614
6.9707	-0.002811677
6.9725	-0.003512221
6.9743	-0.00352999
6.9761	-0.003957972
6.9779	-0.003126265
6.9797	-0.003952357
6.9815	-0.003122028
6.9833	-0.003481412
6.9851	-0.003958613
6.9869	-0.00337253
6.9887	-0.003444889
6.9905	-0.003692688
6.9923	-0.003252062
6.9941	-0.003485442
6.9959	-0.002690694
6.9977	-0.003176168
6.9995	-0.003598506
7.0013	-0.00323399
7.0031	-0.003205666
7.0049	-0.003267142
7.0067	-0.002822689
7.0085	-0.002328855
7.0103	-0.002657342
7.0122	-0.001923236
7.014	-0.001962473
7.0158	-0.001774806
7.0176	-0.00123887
7.0194	-0.001613436
7.0212	-0.002511504
7.023	-0.00173047
7.0248	-0.001964661
7.0266	-0.001670707
7.0284	-0.00042686
7.0302	0.001757771
7.032	0.00481596
7.0338	0.010020816
7.0356	0.016975936
7.0374	0.026848719
7.0392	0.036987502
7.041	0.048947178
7.0428	0.057956945
7.0446	0.066073403
7.0464	0.072085455
7.0482	0.073347479
7.05	0.071313255
7.0518	0.064653315
7.0536	0.054913901
7.0554	0.041091196
7.0572	0.028171372
7.059	0.015535505
7.0608	0.00787111
7.0626	0.002361469
7.0644	-0.000247351
7.0662	-0.002110279
7.068	-0.002652134
7.0698	-0.003113996
7.0716	-0.003469748
7.0734	-0.002973419
7.0752	-0.003454914
7.077	-0.002898371
7.0788	-0.002429872
7.0806	-0.002985095
7.0824	-0.003279573
7.0842	-0.003344941
7.086	-0.002602469
7.0878	-0.003488328
7.0897	-0.003373937
7.0915	-0.002661235
7.0933	-0.002772782
7.0951	-0.002866641
7.0969	-0.003575626
7.0987	-0.003894726
7.1005	-0.003272341
7.1023	-0.003757051
7.1041	-0.003424153
7.1059	-0.003551078
7.1077	-0.002528806
7.1095	-0.003489484
7.1113	-0.003174082
7.1131	-0.002594962
7.1149	-0.002759255
7.1167	-0.003568231
7.1185	-0.003569416
7.1203	-0.00287947
7.1221	-0.003261211
7.1239	-0.003144064
7.1257	-0.00293946
7.1275	-0.00329273
7.1293	-0.003037933
7.1311	-0.002983853
7.1329	-0.002476902
7.1347	-0.003126154
7.1365	-0.003183514
7.1383	-0.003446656
7.1401	-0.002862575
7.1419	-0.00288138
7.1437	-0.00312705
7.1455	-0.003593281
7.1473	-0.002918003
7.1491	-0.002998677
7.1509	-0.00326525
7.1527	-0.002887874
7.1545	-0.003173375
7.1563	-0.003219825
7.1581	-0.003192682
7.1599	-0.003199169
7.1617	-0.003272097
7.1635	-0.002107602
7.1653	-0.003232794
7.1672	-0.003251242
7.169	-0.003949489
7.1708	-0.003899293
7.1726	-0.004039978
7.1744	-0.003487738
7.1762	-0.003219721
7.178	-0.003465182
7.1798	-0.003048724
7.1816	-0.003129527
7.1834	-0.003351651
7.1852	-0.003858112
7.187	-0.004355161
7.1888	-0.003801778
7.1906	-0.003172252
7.1924	-0.002961447
7.1942	-0.003515675
7.196	-0.003043833
7.1978	-0.003071299
7.1996	-0.002534264
7.2014	-0.002804767
7.2032	-0.003374032
7.205	-0.00334796
7.2068	-0.003093436
7.2086	-0.002904745
7.2104	-0.003452046
7.2122	-0.003060372
7.214	-0.003400451
7.2158	-0.002911153
7.2176	-0.003654776
7.2194	-0.002881515
7.2212	-0.002576113
7.223	-0.002361104
7.2248	-0.003496902
7.2266	-0.002281505
7.2284	-0.003364205
7.2302	-0.002505481
7.232	-0.003024113
7.2338	-0.003065797
7.2356	-0.003148433
7.2374	-0.002478095
7.2392	-0.001649634
7.241	-0.00176137
7.2428	-0.002104664
7.2447	-0.001372923
7.2465	0.005306496
7.2483	0
7.2501	-0.001560475
7.2519	-0.002685039
7.2537	-0.002598129
7.2555	-0.003152122
7.2573	-0.003521623
7.2591	-0.003284044
7.2609	-0.00343925
7.2627	-0.003401945
7.2645	-0.002797573
7.2663	-0.002457689
7.2681	-0.002850719
7.2699	-0.003415755
7.2717	-0.002747897
7.2735	-0.002168261
7.2753	-0.003609874
7.2771	-0.002062811
7.2789	-0.000881146
7.2807	-0.000809427
7.2825	-0.001387523
7.2843	-0.001955959
7.2861	-0.002119405
7.2879	-0.002878908
7.2897	-0.003043371
7.2915	-0.003384555
7.2933	-0.00285733
7.2951	-0.002706793
7.2969	-0.0028194
7.2987	-0.003131507
7.3005	-0.002984853
7.3023	-0.003511538
7.3041	-0.00459805
7.3059	-0.006241118
7.3077	-0.010402331
7.3095	-0.005268614
7.3113	-0.002230437
7.3131	-0.001285385
7.3149	0.00117268
7.3167	0.010389428
7.3185	0.006968432
7.3203	0.002026748
7.3222	0.000183007
7.324	-0.001360676
7.3258	-0.000856193
7.3276	-0.000335953
7.3294	0.002392813
7.3312	0.008329825
7.333	0.021228854
7.3348	0.011527441
7.3366	0.004390018
7.3384	0.000256599
7.3402	-0.002223884
7.342	-0.00289763
7.3438	-0.002968482
7.3456	-0.00333609
7.3474	-0.003098601
7.3492	-0.003159312
7.351	-0.002722631
7.3528	-0.003110383
7.3546	-0.002505238
7.3564	-0.003084362
7.3582	-0.002817758
7.36	-0.002426941
7.3618	-0.003434331
7.3636	-0.002642104
7.3654	-0.003059194
7.3672	-0.003017735
7.369	-0.003325961
7.3708	-0.003055961
7.3726	-0.003645179
7.3744	-0.002897386
7.3762	-0.003536649
7.378	-0.004335266
7.3798	-0.003164869
7.3816	-0.003980066
7.3834	-0.00381689
7.3852	-0.003918581
7.387	-0.003983558
7.3888	-0.003755813
7.3906	-0.003915988
7.3924	-0.003680938
7.3942	-0.003946854
7.396	-0.003678819
7.3978	-0.003417417
7.3997	-0.00278945
7.4015	-0.003065201
7.4033	-0.003592906
7.4051	-0.00296253
7.4069	-0.002651423
7.4087	-0.002835293
7.4105	-0.001593743
7.4123	-0.001941102
7.4141	-0.001865212
7.4159	-0.002763057
7.4177	-0.002639027
7.4195	-0.002697163
7.4213	-0.002630289
7.4231	-0.00173047
7.4249	-0.00269749
7.4267	-0.002444939
7.4285	-0.00288756
7.4303	-0.002754744
7.4321	-0.003496555
7.4339	-0.002608171
7.4357	-0.00269199
7.4375	-0.002449536
7.4393	-0.002933836
7.4411	-0.003818931
7.4429	-0.002904043
7.4447	-0.004096815
7.4465	-0.003656646
7.4483	-0.0035588
7.4501	-0.003650145
7.4519	-0.003917631
7.4537	-0.002998674
7.4555	-0.002962576
7.4573	-0.003023025
7.4591	-0.003529874
7.4609	-0.003018235
7.4627	-0.003839941
7.4645	-0.003150211
7.4663	-0.002851948
7.4681	-0.002693843
7.4699	-0.003415449
7.4717	-0.002976765
7.4735	-0.003706954
7.4753	-0.002725887
7.4772	-0.002646783
7.479	-0.002623935
7.4808	-0.003713705
7.4826	-0.002769592
7.4844	-0.002911176
7.4862	-0.002777684
7.488	-0.003266034
7.4898	-0.003291424
7.4916	-0.002561008
7.4934	-0.003232259
7.4952	-0.002563427
7.497	-0.003195856
7.4988	-0.003309121
7.5006	-0.002947169
7.5024	-0.003179405
7.5042	-0.002157521
7.506	-0.002015133
7.5078	-0.001506542
7.5096	-0.002085575
7.5114	-0.001728606
7.5132	-0.001714413
7.515	-0.001349763
7.5168	-0.001988877
7.5186	-0.001077956
7.5204	-0.001306667
7.5222	-0.001034035
7.524	-0.001500862
7.5258	-0.000754818
7.5276	-0.000858799
7.5294	-0.000752855
7.5312	-0.000958935
7.533	-0.000339611
7.5348	-0.000475753
7.5366	-0.000670616
7.5384	-0.001064069
7.5402	-0.001101747
7.542	-0.001512624
7.5438	-0.00068296
7.5456	-0.00154145
7.5474	-0.001637562
7.5492	-0.001604769
7.551	-0.00180935
7.5528	-0.002051627
7.5547	-0.001648569
7.5565	-0.001609959
7.5583	-0.001413462
7.5601	-0.00226035
7.5619	-0.001502751
7.5637	-0.001917418
7.5655	-0.001819648
7.5673	-0.002025327
7.5691	-0.001236426
7.5709	-0.002158883
7.5727	-0.001436816
7.5745	-0.001956207
7.5763	-0.001785527
7.5781	-0.00102654
7.5799	-0.001302131
7.5817	-0.001032805
7.5835	-0.001779898
7.5853	-0.001165156
7.5871	-0.001575642
7.5889	-0.001336345
7.5907	-0.001200799
7.5925	-0.001267414
7.5943	-0.001503105
7.5961	-0.001234084
7.5979	-0.001616845
7.5997	-0.001139021
7.6015	-0.001688858
7.6033	-0.000928605
7.6051	-0.001546573
7.6069	-0.001616333
7.6087	-0.000994869
7.6105	-0.001677013
7.6123	-0.000885134
7.6141	-0.000921381
7.6159	-0.000716461
7.6177	-0.000679647
7.6195	-0.001470042
7.6213	-0.000138233
7.6231	-0.000585048
7.6249	-0.001034117
7.6267	-0.000827622
7.6285	-0.001241828
7.6303	-0.001681253
7.6322	-0.000345611
7.634	-0.000898159
7.6358	-0.001524936
7.6376	-0.001460867
7.6394	-0.001667293
7.6412	-0.001631188
7.643	-0.00149523
7.6448	-0.001867787
7.6466	-0.001284331
7.6484	-0.001591077
7.6502	-0.000933484
7.652	-0.001389855
7.6538	-0.001323326
7.6556	-0.002218977
7.6574	-0.000938264
7.6592	-0.000139488
7.661	-0.000733576
7.6628	-0.000839082
7.6646	-0.000876831
7.6664	-0.000841928
7.6682	-0.001241095
7.67	-0.000848577
7.6718	-0.000493236
7.6736	-0.000387527
7.6754	0.00031444
7.6772	-0.000174605
7.679	-0.000175607
7.6808	-0.000769158
7.6826	-0.000313658
7.6844	-0.000455915
7.6862	0.000701267
7.688	0.000494641
7.6898	-0.000140457
7.6916	-0.000210193
7.6934	-0.00031477
7.6952	0.000845205
7.697	0.001234644
7.6988	0.000777166
7.7006	0.000809693
7.7024	0.001202347
7.7042	0.001686856
7.706	0.001942207
7.7078	0.002737346
7.7097	0.002437382
7.7115	0.003104538
7.7133	0.003214264
7.7151	0.003187107
7.7169	0.00473177
7.7187	0.00454057
7.7205	0.00472508
7.7223	0.005807677
7.7241	0.006031221
7.7259	0.0063045
7.7277	0.006395468
7.7295	0.00756673
7.7313	0.007659085
7.7331	0.00898109
7.7349	0.008821882
7.7367	0.00767306
7.7385	0.007887072
7.7403	0.007350318
7.7421	0.00662517
7.7439	0.006220308
7.7457	0.005795391
7.7475	0.004204917
7.7493	0.004058032
7.7511	0.003454353
7.7529	0.003413978
7.7547	0.002059955
7.7565	0.001652448
7.7583	0.001133282
7.7601	0.001308916
7.7619	0.000670507
7.7637	0.001057107
7.7655	0.001235848
7.7673	0.001096838
7.7691	0.000247572
7.7709	0.000855121
7.7727	0.000846509
7.7745	0.000177618
7.7763	0.00099316
7.7781	0.000927599
7.7799	0.00142567
7.7817	0.00125919
7.7835	0.000710677
7.7853	0.001750974
7.7872	0.001690634
7.789	0.001935937
7.7908	0.0022837
7.7926	0.001465582
7.7944	0.002678524
7.7962	0.002313929
7.798	0.002935159
7.7998	0.00229824
7.8016	0.002707468
7.8034	0.003354478
7.8052	0.00198366
7.807	0.003348863
7.8088	0.003539918
7.8106	0.002864247
7.8124	0.003508666
7.8142	0.003434033
7.816	0.003613818
7.8178	0.004784354
7.8196	0.00496843
7.8214	0.00497974
7.8232	0.004365543
7.825	0.005832517
7.8268	0.006405369
7.8286	0.006373525
7.8304	0.007611333
7.8322	0.006925283
7.834	0.008191359
7.8358	0.009057059
7.8376	0.009284117
7.8394	0.009099766
7.8412	0.011487757
7.843	0.012270622
7.8448	0.011587893
7.8466	0.012259884
7.8484	0.013443925
7.8502	0.012865562
7.852	0.013643089
7.8538	0.014454995
7.8556	0.014459477
7.8574	0.015032381
7.8592	0.015126958
7.861	0.016533457
7.8628	0.016973892
7.8647	0.016652185
7.8665	0.017132791
7.8683	0.018927751
7.8701	0.019027738
7.8719	0.020052668
7.8737	0.020550607
7.8755	0.02175248
7.8773	0.023247814
7.8791	0.024587452
7.8809	0.025311088
7.8827	0.026801448
7.8845	0.027938019
7.8863	0.028123209
7.8881	0.030539831
7.8899	0.030514771
7.8917	0.03056401
7.8935	0.032411329
7.8953	0.033104379
7.8971	0.034568883
7.8989	0.034138732
7.9007	0.034596313
7.9025	0.034905378
7.9043	0.034552187
7.9061	0.034941196
7.9079	0.034352165
7.9097	0.034896869
7.9115	0.033260614
7.9133	0.033142611
7.9151	0.031557392
7.9169	0.030733068
7.9187	0.029568754
7.9205	0.028595392
7.9223	0.027270893
7.9241	0.025846107
7.9259	0.024094161
7.9277	0.023408877
7.9295	0.021602908
7.9313	0.019315671
7.9331	0.019276997
7.9349	0.016807871
7.9367	0.015875736
7.9385	0.014230098
7.9403	0.01357894
7.9422	0.011827922
7.944	0.011589232
7.9458	0.01063952
7.9476	0.009551341
7.9494	0.009718445
7.9512	0.007867656
7.953	0.006926943
7.9548	0.007059318
7.9566	0.006295374
7.9584	0.005965088
7.9602	0.005876033
7.962	0.004997331
7.9638	0.005105967
7.9656	0.005292005
7.9674	0.00422484
7.9692	0.004465691
7.971	0.005068955
7.9728	0.00470105
7.9746	0.004553794
7.9764	0.003579316
7.9782	0.004025659
7.98	0.005386176
7.9818	0.005743348
7.9836	0.005768246
7.9854	0.005463907
7.9872	0.005617339
7.989	0.006409029
7.9908	0.007009803
7.9926	0.00731016
7.9944	0.007773807
7.9962	0.008591427
7.998	0.008374808
7.9998	0.008858094
8.0016	0.009509462
8.0034	0.009804442
8.0052	0.010099863
8.007	0.010959937
8.0088	0.011036896
8.0106	0.011079135
8.0124	0.012064511
8.0142	0.012050005
8.016	0.011835916
8.0178	0.012169746
8.0197	0.011729716
8.0215	0.012463606
8.0233	0.012398837
8.0251	0.013717412
8.0269	0.012689997
8.0287	0.013260067
8.0305	0.0134858
8.0323	0.012917883
8.0341	0.013654673
8.0359	0.014023622
8.0377	0.015384535
8.0395	0.015376695
8.0413	0.015687378
8.0431	0.016735824
8.0449	0.016356118
8.0467	0.016595043
8.0485	0.016554518
8.0503	0.017515929
8.0521	0.018600572
8.0539	0.018419402
8.0557	0.018616663
8.0575	0.018543174
8.0593	0.019627122
8.0611	0.019096116
8.0629	0.01915887
8.0647	0.018700171
8.0665	0.019310705
8.0683	0.019723069
8.0701	0.020182133
8.0719	0.020273987
8.0737	0.021065691
8.0755	0.02189621
8.0773	0.021981545
8.0791	0.023119289
8.0809	0.02388216
8.0827	0.025823848
8.0845	0.02708507
8.0863	0.028868392
8.0881	0.031433016
8.0899	0.033431996
8.0917	0.036295991
8.0935	0.039398905
8.0953	0.042041861
8.0972	0.046493888
8.099	0.051428881
8.1008	0.055521056
8.1026	0.061334088
8.1044	0.066605464
8.1062	0.073064491
8.108	0.079041585
8.1098	0.085906848
8.1116	0.093856111
8.1134	0.102340519
8.1152	0.111635409
8.117	0.120438233
8.1188	0.130096853
8.1206	0.138774738
8.1224	0.147643059
8.1242	0.155633733
8.126	0.164946303
8.1278	0.170994088
8.1296	0.176650316
8.1314	0.179309189
8.1332	0.183312565
8.135	0.18361643
8.1368	0.183837891
8.1386	0.180261567
8.1404	0.176826105
8.1422	0.170618892
8.144	0.163261965
8.1458	0.152963817
8.1476	0.140598357
8.1494	0.126476258
8.1512	0.109251179
8.153	0.089179076
8.1548	0.069176994
8.1566	0.051629212
8.1584	0.035800263
8.1602	0.025247864
8.162	0.017815357
8.1638	0.012789809
8.1656	0.009218911
8.1674	0.00641816
8.1692	0.003904457
8.171	0.001611791
8.1728	0.001857638
8.1747	0.001585018
8.1765	0.0008683
8.1783	0.000659834
8.1801	-0.000206384
8.1819	0
8.1837	-0.000617334
8.1855	-0.000329385
8.1873	-0.001649117
8.1891	-0.000779593
8.1909	-0.002024879
8.1927	-0.001529135
8.1945	-0.002264851
8.1963	-0.001447719
8.1981	-0.001317792
8.1999	-0.0016499
8.2017	-0.001778118
8.2035	-0.001739334
8.2053	-0.001526375
8.2071	-0.002191219
8.2089	-0.00204509
8.2107	-0.00213534
8.2125	-0.002263349
8.2143	-0.002829023
8.2161	-0.001808364
8.2179	-0.002807503
8.2197	-0.00282226
8.2215	-0.00325474
8.2233	-0.002505552
8.2251	-0.00240814
8.2269	-0.002353458
8.2287	-0.002300468
8.2305	-0.002559051
8.2323	-0.002040286
8.2341	-0.003010648
8.2359	-0.003055699
8.2377	-0.003265081
8.2395	-0.003035316
8.2413	-0.002539981
8.2431	-0.003002664
8.2449	-0.002624887
8.2467	-0.00281891
8.2485	-0.002725919
8.2503	-0.003050833
8.2522	-0.002577666
8.254	-0.002980924
8.2558	-0.002574755
8.2576	-0.003622703
8.2594	-0.00349944
8.2612	-0.001872137
8.263	-0.003187347
8.2648	-0.002900891
8.2666	-0.001963286
8.2684	-0.002158951
8.2702	-0.002662005
8.272	-0.001719494
8.2738	-0.002471568
8.2756	-0.001872664
8.2774	-0.001844663
8.2792	-0.003055985
8.281	-0.002405618
8.2828	-0.002366289
8.2846	-0.002235389
8.2864	-0.002326692
8.2882	-0.00094631
8.29	-0.001920304
8.2918	-0.001096037
8.2936	-0.001225206
8.2954	-0.001384401
8.2972	-0.001305659
8.299	-0.000819424
8.3008	-0.001435414
8.3026	-0.001996572
8.3044	-0.001021629
8.3062	-0.001311821
8.308	-0.001027236
8.3098	-0.000454607
8.3116	-0.000082573
8.3134	-0.000906153
8.3152	-0.00032951
8.317	0.000331364
8.3188	0.000164008
8.3206	-0.00004116
8.3224	0.001228093
8.3242	-0.000205078
8.326	0.001106275
8.3278	0.000164599
8.3297	0.000616225
8.3315	0.001105649
8.3333	0.001642568
8.3351	0.001157017
8.3369	0.000122572
8.3387	0.000778857
8.3405	0.000246875
8.3423	0.000580663
8.3441	0.001325206
8.3459	0.000910297
8.3477	0.00152652
8.3495	0.001575461
8.3513	0.001794177
8.3531	0.002395592
8.3549	0.002850719
8.3567	0.004193414
8.3585	0.003728254
8.3603	0.003949604
8.3621	0.00531914
8.3639	0.005417695
8.3657	0.005777013
8.3675	0.006574369
8.3693	0.006657599
8.3711	0.007703873
8.3729	0.007060496
8.3747	0.007310345
8.3765	0.007299239
8.3783	0.006023144
8.3801	0.00566372
8.3819	0.004425343
8.3837	0.003081135
8.3855	0.002695714
8.3873	0.002115933
8.3891	0.000366304
8.3909	0.000122619
8.3927	0
8.3945	-0.001691871
8.3963	-0.001183642
8.3981	-0.001461999
8.3999	-0.002670349
8.4017	-0.002290312
8.4035	-0.002358313
8.4053	-0.002332544
8.4072	-0.002446962
8.409	-0.002838144
8.4108	-0.003372554
8.4126	-0.002610071
8.4144	-0.003460532
8.4162	-0.002939264
8.418	-0.003183991
8.4198	-0.00361997
8.4216	-0.003193791
8.4234	-0.003250485
8.4252	-0.002696258
8.427	-0.003859006
8.4288	-0.003761863
8.4306	-0.003995814
8.4324	-0.003822549
8.4342	-0.004000552
8.436	-0.003720059
8.4378	-0.004112818
8.4396	-0.004147267
8.4414	-0.0034496
8.4432	-0.003680816
8.445	-0.003601201
8.4468	-0.003734217
8.4486	-0.003809284
8.4504	-0.004237812
8.4522	-0.003887722
8.454	-0.004014958
8.4558	-0.003918007
8.4576	-0.003607343
8.4594	-0.003810807
8.4612	-0.002820982
8.463	-0.003474992
8.4648	-0.004241191
8.4666	-0.003669844
8.4684	-0.003953917
8.4702	-0.003435923
8.472	-0.003424355
8.4738	-0.003224689
8.4756	-0.00362557
8.4774	-0.004096245
8.4792	-0.004039269
8.481	-0.003761146
8.4828	-0.003446646
8.4847	-0.003137392
8.4865	-0.003312301
8.4883	-0.00289036
8.4901	-0.003029703
8.4919	-0.003259261
8.4937	-0.003874887
8.4955	-0.003570308
8.4973	-0.003268313
8.4991	-0.003470475
8.5009	-0.003584504
8.5027	-0.003400256
8.5045	-0.003314653
8.5063	-0.003391437
8.5081	-0.002950095
8.5099	-0.003052302
8.5117	-0.003915908
8.5135	-0.003606377
8.5153	-0.00367704
8.5171	-0.003690583
8.5189	-0.003187004
8.5207	-0.003870982
8.5225	-0.003393986
8.5243	-0.002989535
8.5261	-0.003607275
8.5279	-0.003061752
8.5297	-0.003467439
8.5315	-0.003014376
8.5333	-0.003719402
8.5351	-0.002558222
8.5369	-0.003054839
8.5387	-0.002744307
8.5405	-0.00341813
8.5423	-0.003079974
8.5441	-0.004020315
8.5459	-0.002970476
8.5477	-0.002819565
8.5495	-0.002552097
8.5513	-0.003234211
8.5531	-0.001867401
8.5549	-0.003362297
8.5567	-0.003164694
8.5585	-0.004068273
8.5603	-0.002490098
8.5622	-0.00261316
8.564	-0.002345907
8.5658	-0.002937742
8.5676	-0.003858067
8.5694	-0.002880651
8.5712	-0.004154153
8.573	-0.003320631
8.5748	-0.002878139
8.5766	-0.002873129
8.5784	-0.00327541
8.5802	-0.003219957
8.582	-0.003220519
8.5838	-0.003298023
8.5856	-0.00303529
8.5874	-0.002069168
8.5892	-0.002873215
8.591	-0.002855332
8.5928	-0.003105633
8.5946	-0.003062018
8.5964	-0.003518412
8.5982	-0.003149963
8.6	-0.003310933
8.6018	-0.003726893
8.6036	-0.002979079
8.6054	-0.003455389
8.6072	-0.003651793
8.609	-0.002819609
8.6108	-0.002490337
8.6126	-0.003124434
8.6144	-0.003309578
8.6162	-0.003625343
8.618	-0.002556813
8.6198	-0.002806314
8.6216	-0.00318889
8.6234	-0.003504369
8.6252	-0.002731421
8.627	-0.004360272
8.6288	-0.003864757
8.6306	-0.002630274
8.6324	-0.003466175
8.6342	-0.00377536
8.636	-0.002577423
8.6378	-0.003415965
8.6397	-0.003749436
8.6415	-0.002920015
8.6433	-0.00389172
8.6451	-0.003514757
8.6469	-0.002897189
8.6487	-0.00377731
8.6505	-0.003748901
8.6523	-0.004407991
8.6541	-0.003983028
8.6559	-0.004004109
8.6577	-0.004839193
8.6595	-0.00496001
8.6613	-0.004051284
8.6631	-0.004518926
8.6649	-0.003921588
8.6667	-0.003881781
8.6685	-0.003638946
8.6703	-0.003833878
8.6721	-0.00345107
8.6739	-0.003828678
8.6757	-0.003496013
8.6775	-0.003731955
8.6793	-0.003367492
8.6811	-0.003304845
8.6829	-0.003569614
8.6847	-0.003307334
8.6865	-0.002858416
8.6883	-0.002985614
8.6901	-0.00286353
8.6919	-0.003148136
8.6937	-0.003235457
8.6955	-0.003143103
8.6973	-0.003331029
8.6991	-0.003186965
8.7009	-0.002228749
8.7027	-0.002880842
8.7045	-0.003025946
8.7063	-0.001941025
8.7081	-0.003048466
8.7099	-0.003393807
8.7117	-0.003836065
8.7135	-0.003426186
8.7153	-0.003186489
8.7172	-0.003529833
8.719	-0.003245781
8.7208	-0.003580173
8.7226	-0.003639767
8.7244	-0.004121406
8.7262	-0.004122098
8.728	-0.004215426
8.7298	-0.00388923
8.7316	-0.003272282
8.7334	-0.003396895
8.7352	-0.003328775
8.737	-0.003390407
8.7388	-0.003197631
8.7406	-0.004915503
8.7424	-0.003924428
8.7442	-0.003992557
8.746	-0.003712711
8.7478	-0.003873292
8.7496	-0.003960926
8.7514	-0.003414706
8.7532	-0.004227535
8.755	-0.002995769
8.7568	-0.003957316
8.7586	-0.003876373
8.7604	-0.003640317
8.7622	-0.003386258
8.764	-0.002866641
8.7658	-0.003360898
8.7676	-0.003124173
8.7694	-0.003804811
8.7712	-0.003058168
8.773	-0.003066136
8.7748	-0.003467221
8.7766	-0.003133609
8.7784	-0.003185951
8.7802	-0.003849767
8.782	-0.002908639
8.7838	-0.002946107
8.7856	-0.002473169
8.7874	-0.003201113
8.7892	-0.002869038
8.791	-0.002176919
8.7928	-0.002603388
8.7947	-0.002636802
8.7965	-0.002966949
8.7983	-0.002147143
8.8001	-0.00303552
8.8019	-0.002532759
8.8037	-0.003003006
8.8055	-0.002319529
8.8073	-0.002762974
8.8091	-0.002454259
8.8109	-0.002787546
8.8127	-0.002860904
8.8145	-0.002653354
8.8163	-0.002589544
8.8181	-0.002770395
8.8199	-0.003368185
8.8217	-0.003615225
8.8235	-0.003747548
8.8253	-0.003474664
8.8271	-0.00443681
8.8289	-0.003618076
8.8307	-0.003645878
8.8325	-0.003725051
8.8343	-0.003372967
8.8361	-0.003981392
8.8379	-0.003388437
8.8397	-0.003660672
8.8415	-0.003997718
8.8433	-0.003890153
8.8451	-0.003948653
8.8469	-0.003269575
8.8487	-0.003368185
8.8505	-0.003001506
8.8523	-0.003305398
8.8541	-0.003641904
8.8559	-0.003913895
8.8577	-0.003668394
8.8595	-0.003604433
8.8613	-0.003686826
8.8631	-0.003068974
8.8649	-0.003603822
8.8667	-0.003739832
8.8685	-0.003922001
8.8703	-0.003932271
8.8722	-0.003415368
8.874	-0.003813807
8.8758	-0.003316771
8.8776	-0.003517167
8.8794	-0.003609932
8.8812	-0.003077517
8.883	-0.002959681
8.8848	-0.003641981
8.8866	-0.003601989
8.8884	-0.003635821
8.8902	-0.003495717
8.892	-0.003473058
8.8938	-0.003198628
8.8956	-0.003008303
8.8974	-0.003284673
8.8992	-0.003480298
8.901	-0.003406823
8.9028	-0.003511243
8.9046	-0.003773789
8.9064	-0.003062275
8.9082	-0.002258919
8.91	-0.002980357
8.9118	-0.00217601
8.9136	-0.002837347
8.9154	-0.002717633
8.9172	-0.003123389
8.919	-0.003070265
8.9208	-0.003004749
8.9226	-0.003471715
8.9244	-0.003607179
8.9262	-0.003392943
8.928	-0.003600201
8.9298	-0.003318821
8.9316	-0.002539009
8.9334	-0.002632424
8.9352	-0.003178219
8.937	-0.003616128
8.9388	-0.003434891
8.9406	-0.003740341
8.9424	-0.003491541
8.9442	-0.00392339
8.946	-0.003096459
8.9478	-0.003483424
8.9497	-0.003189535
8.9515	-0.003291481
8.9533	-0.003628873
8.9551	-0.003696451
8.9569	-0.00375334
8.9587	-0.003666774
8.9605	-0.003299602
8.9623	-0.003576864
8.9641	-0.003731877
8.9659	-0.00325397
8.9677	-0.004064962
8.9695	-0.003358103
8.9713	-0.003758272
8.9731	-0.003671703
8.9749	-0.003495347
8.9767	-0.003725051
8.9785	-0.004134442
8.9803	-0.003738153
8.9821	-0.003588482
8.9839	-0.003424823
8.9857	-0.003404544
8.9875	-0.003771767
8.9893	-0.003982537
8.9911	-0.00381574
8.9929	-0.003162263
8.9947	-0.003779397
8.9965	-0.004018568
8.9983	-0.003517761
9.0001	-0.002640096
9.0019	-0.00355535
9.0037	-0.003741279
9.0055	-0.004148647
9.0073	-0.003648329
9.0091	-0.003135448
9.0109	-0.003501354
9.0127	-0.003201067
9.0145	-0.003264698
9.0163	-0.002806675
9.0181	-0.002836971
9.0199	-0.002669624
9.0217	-0.002681758
9.0235	-0.002995019
9.0253	-0.002514869
9.0272	-0.003424734
9.029	-0.003018502
9.0308	-0.003359629
9.0326	-0.003143993
9.0344	-0.002547189
9.0362	-0.002558279
9.038	-0.003532834
9.0398	-0.002903024
9.0416	-0.003178951
9.0434	-0.003116427
9.0452	-0.003265108
9.047	-0.004165838
9.0488	-0.003750183
9.0506	-0.004509458
9.0524	-0.003587203
9.0542	-0.004354242
9.056	-0.002938329
9.0578	-0.003886413
9.0596	-0.003766607
9.0614	-0.00404827
9.0632	-0.004004451
9.065	-0.004010958
9.0668	-0.004426491
9.0686	-0.004444086
9.0704	-0.00411727
9.0722	-0.003963819
9.074	-0.004564588
9.0758	-0.005063414
9.0776	-0.004411396
9.0794	-0.004525487
9.0812	-0.004755775
9.083	-0.00372244
9.0848	-0.00429375
9.0866	-0.003913765
9.0884	-0.00413103
9.0902	-0.004575283
9.092	-0.004403436
9.0938	-0.004274038
9.0956	-0.005102176
9.0974	-0.003776497
9.0992	-0.004437275
9.101	-0.00453556
9.1028	-0.004321003
9.1047	-0.00423559
9.1065	-0.004176829
9.1083	-0.004534395
9.1101	-0.004404985
9.1119	-0.004337976
9.1137	-0.004114107
9.1155	-0.004577781
9.1173	-0.004396843
9.1191	-0.004520903
9.1209	-0.004667704
9.1227	-0.004419766
9.1245	-0.004390018
9.1263	-0.004637366
9.1281	-0.003835595
9.1299	-0.003865377
9.1317	-0.003997921
9.1335	-0.003967897
9.1353	-0.002997472
9.1371	-0.004344104
9.1389	-0.003385821
9.1407	-0.003911925
9.1425	-0.003717024
9.1443	-0.003555864
9.1461	-0.002774096
9.1479	-0.002892516
9.1497	-0.00307313
9.1515	-0.003106446
9.1533	-0.002805334
9.1551	-0.002760356
9.1569	-0.002712558
9.1587	-0.002296963
9.1605	-0.002064052
9.1623	-0.001392272
9.1641	-0.000630514
9.1659	-0.00075066
9.1677	-0.000037232
9.1695	0.000601829
9.1713	0.000605447
9.1731	0.001074607
9.1749	0.003248051
9.1767	0.004502313
9.1785	0.005607954
9.1803	0.007513999
9.1822	0.008546763
9.184	0.00993887
9.1858	0.012602332
9.1876	0.014283695
9.1894	0.017291589
9.1912	0.019047864
9.193	0.021781482
9.1948	0.024441667
9.1966	0.028241022
9.1984	0.029968534
9.2002	0.033295419
9.202	0.035439804
9.2038	0.03825514
9.2056	0.041835651
9.2074	0.043428227
9.2092	0.046582472
9.211	0.047963813
9.2128	0.048964776
9.2146	0.051422019
9.2164	0.051621847
9.2182	0.051798169
9.22	0.051399246
9.2218	0.050578956
9.2236	0.049379822
9.2254	0.048252519
9.2272	0.043985762
9.229	0.041122053
9.2308	0.039909884
9.2326	0.035151366
9.2344	0.031247178
9.2362	0.028133947
9.238	0.023509109
9.2398	0.02090203
9.2416	0.017377242
9.2434	0.014492331
9.2452	0.011723628
9.247	0.009753014
9.2488	0.008634677
9.2506	0.01020055
9.2524	0.011386731
9.2542	0.009371804
9.256	0.005641081
9.2578	0.003890301
9.2597	0.001482615
9.2615	0.001140799
9.2633	0.000771753
9.2651	-0.001020926
9.2669	-0.001355397
9.2687	-0.001601759
9.2705	-0.002530198
9.2723	-0.002575055
9.2741	-0.003204334
9.2759	-0.003643126
9.2777	-0.004572911
9.2795	-0.003826408
9.2813	-0.004072744
9.2831	-0.004586358
9.2849	-0.004176998
9.2867	-0.003871785
9.2885	-0.004051522
9.2903	-0.004826356
9.2921	-0.003878788
9.2939	-0.004829202
9.2957	-0.004197513
9.2975	-0.004315551
9.2993	-0.004951768
9.3011	-0.004920101
9.3029	-0.004765667
9.3047	-0.004290459
9.3065	-0.004591012
9.3083	-0.004478438
9.3101	-0.004677738
9.3119	-0.004764978
9.3137	-0.005801626
9.3155	-0.004476546
9.3173	-0.004931689
9.3191	-0.004977022
9.3209	-0.004233902
9.3227	-0.00470608
9.3245	-0.004748812
9.3263	-0.004103601
9.3281	-0.004249455
9.3299	-0.004875098
9.3317	-0.004165926
9.3335	-0.003960269
9.3353	-0.005039111
9.3372	-0.005187483
9.339	-0.004562298
9.3408	-0.004061712
9.3426	-0.004709892
9.3444	-0.004759835
9.3462	-0.00448832
9.348	-0.004842557
9.3498	-0.004670651
9.3516	-0.004552507
9.3534	-0.004700552
9.3552	-0.004146382
9.357	-0.004170755
9.3588	-0.004477118
9.3606	-0.004438189
9.3624	-0.004458398
9.3642	-0.00478973
9.366	-0.003833288
9.3678	-0.004066524
9.3696	-0.004470353
9.3714	-0.004122244
9.3732	-0.004407315
9.375	-0.004316404
9.3768	-0.004304522
9.3786	-0.004196802
9.3804	-0.004841447
9.3822	-0.005137558
9.384	-0.005665099
9.3858	-0.004111527
9.3876	-0.004114192
9.3894	-0.004225524
9.3912	-0.004255895
9.393	-0.004273138
9.3948	-0.004345316
9.3966	-0.004458398
9.3984	-0.004764838
9.4002	-0.003987842
9.402	-0.00418609
9.4038	-0.004461722
9.4056	-0.004398228
9.4074	-0.004406185
9.4092	-0.004138054
9.411	-0.004593853
9.4128	-0.004717531
9.4147	-0.004317436
9.4165	-0.004369125
9.4183	-0.00415354
9.4201	-0.004126089
9.4219	-0.004046307
9.4237	-0.003489472
9.4255	-0.004154246
9.4273	-0.003901143
9.4291	-0.004124993
9.4309	-0.003775878
9.4327	-0.003739796
9.4345	-0.003886804
9.4363	-0.00404559
9.4381	-0.003973379
9.4399	-0.003560253
9.4417	-0.003294651
9.4435	-0.003493825
9.4453	-0.004098003
9.4471	-0.003174787
9.4489	-0.003499802
9.4507	-0.003704634
9.4525	-0.003734283
9.4543	-0.003657762
9.4561	-0.004013311
9.4579	-0.003620029
9.4597	-0.003383581
9.4615	-0.004681701
9.4633	-0.003317396
9.4651	-0.003863256
9.4669	-0.0040288
9.4687	-0.003764718
9.4705	-0.003978083
9.4723	-0.003436256
9.4741	-0.003932217
9.4759	-0.004165158
9.4777	-0.003940897
9.4795	-0.003581173
9.4813	-0.003422576
9.4831	-0.004456169
9.4849	-0.003800123
9.4867	-0.004207483
9.4885	-0.003506822
9.4903	-0.004349041
9.4922	-0.003341158
9.494	-0.002335511
9.4958	-0.002809088
9.4976	-0.003778571
9.4994	-0.004019944
9.5012	-0.004502723
9.503	-0.003736731
9.5048	-0.00384523
9.5066	-0.003853127
9.5084	-0.004073512
9.5102	-0.004233203
9.512	-0.004165926
9.5138	-0.004063187
9.5156	-0.004135664
9.5174	-0.004860373
9.5192	-0.004083581
9.521	-0.003482049
9.5228	-0.0038023
9.5246	-0.005013402
9.5264	-0.003530724
9.5282	-0.004184021
9.53	-0.003599643
9.5318	-0.003607088
9.5336	-0.005074895
9.5354	-0.004736631
9.5372	-0.004893611
9.539	-0.003974034
9.5408	-0.004405872
9.5426	-0.003948159
9.5444	-0.004563808
9.5462	-0.004323166
9.548	-0.003708402
9.5498	-0.004248845
9.5516	-0.003881185
9.5534	-0.003946528
9.5552	-0.00458703
9.557	-0.004565556
9.5588	-0.004785365
9.5606	-0.004032943
9.5624	-0.004322808
9.5642	-0.004922057
9.566	-0.003903147
9.5678	-0.004312077
9.5697	-0.004094584
9.5715	-0.004217709
9.5733	-0.004474698
9.5751	-0.003965523
9.5769	-0.004704511
9.5787	-0.004620198
9.5805	-0.005012936
9.5823	-0.003640317
9.5841	-0.004189427
9.5859	-0.005384112
9.5877	-0.004965942
9.5895	-0.004573681
9.5913	-0.004449438
9.5931	-0.004433297
9.5949	-0.004345316
9.5967	-0.004636132
9.5985	-0.00467241
9.6003	-0.003840205
9.6021	-0.004582114
9.6039	-0.004364805
9.6057	-0.00532339
9.6075	-0.003867942
9.6093	-0.005263777
9.6111	-0.004497063
9.6129	-0.004764721
9.6147	-0.00528222
9.6165	-0.003995444
9.6183	-0.004393034
9.6201	-0.005055702
9.6219	-0.004534333
9.6237	-0.004373597
9.6255	-0.004585054
9.6273	-0.004424953
9.6291	-0.004523194
9.6309	-0.004290876
9.6327	-0.004125407
9.6345	-0.004749581
9.6363	-0.003505567
9.6381	-0.005030287
9.6399	-0.005302633
9.6417	-0.004851307
9.6435	-0.004681984
9.6453	-0.004200242
9.6472	-0.005021213
9.649	-0.004518197
9.6508	-0.004746822
9.6526	-0.004690511
9.6544	-0.004504913
9.6562	-0.005487231
9.658	-0.004582056
9.6598	-0.004225809
9.6616	-0.00401239
9.6634	-0.004122806
9.6652	-0.004133834
9.667	-0.004249286
9.6688	-0.004813423
9.6706	-0.003834085
9.6724	-0.004300324
9.6742	-0.004804612
9.676	-0.003910702
9.6778	-0.003887262
9.6796	-0.004811301
9.6814	-0.00406672
9.6832	-0.00405375
9.685	-0.004180163
9.6868	-0.003746507
9.6886	-0.00420089
9.6904	-0.004046197
9.6922	-0.004305006
9.694	-0.004291274
9.6958	-0.004737231
9.6976	-0.003740476
9.6994	-0.004201231
9.7012	-0.004260067
9.703	-0.005177991
9.7048	-0.004062129
9.7066	-0.003667312
9.7084	-0.003747715
9.7102	-0.00481169
9.712	-0.003977978
9.7138	-0.004619825
9.7156	-0.004239788
9.7174	-0.004424806
9.7192	-0.004582056
9.721	-0.004295797
9.7228	-0.003925219
9.7247	-0.004116897
9.7265	-0.004347812
9.7283	-0.004471628
9.7301	-0.004337256
9.7319	-0.004782416
9.7337	-0.00418642
9.7355	-0.004649729
9.7373	-0.004158945
9.7391	-0.004759344
9.7409	-0.004243111
9.7427	-0.003883227
9.7445	-0.004175606
9.7463	-0.003849324
9.7481	-0.004828226
9.7499	-0.003738272
9.7517	-0.004434596
9.7535	-0.003982633
9.7553	-0.003732619
9.7571	-0.004019206
9.7589	-0.004741553
9.7607	-0.004183855
9.7625	-0.004629501
9.7643	-0.004298789
9.7661	-0.004193458
9.7679	-0.004340724
9.7697	-0.004116897
9.7715	-0.003751952
9.7733	-0.004632983
9.7751	-0.00502694
9.7769	-0.003814998
9.7787	-0.004504513
9.7805	-0.0045643
9.7823	-0.004092364
9.7841	-0.004039657
9.7859	-0.004399974
9.7877	-0.003662039
9.7895	-0.003972497
9.7913	-0.004066909
9.7931	-0.003752928
9.7949	-0.004048419
9.7967	-0.004449478
9.7985	-0.004413637
9.8003	-0.004306271
9.8022	-0.004007882
9.804	-0.004155628
9.8058	-0.004602762
9.8076	-0.004302385
9.8094	-0.004447623
9.8112	-0.00448905
9.813	-0.005162191
9.8148	-0.0038075
9.8166	-0.004123464
9.8184	-0.004975747
9.8202	-0.004226149
9.822	-0.003988875
9.8238	-0.00392244
9.8256	-0.00442409
9.8274	-0.004534274
9.8292	-0.004380784
9.831	-0.003960106
9.8328	-0.00421226
9.8346	-0.004101739
9.8364	-0.00442266
9.8382	-0.004506338
9.84	-0.004223431
9.8418	-0.004086367
9.8436	-0.004334485
9.8454	-0.004530968
9.8472	-0.004281885
9.849	-0.004145382
9.8508	-0.004529885
9.8526	-0.004322062
9.8544	-0.004212797
9.8562	-0.004026738
9.858	-0.004670436
9.8598	-0.004857931
9.8616	-0.003721603
9.8634	-0.004839277
9.8652	-0.004340531
9.867	-0.003929001
9.8688	-0.00428625
9.8706	-0.004869334
9.8724	-0.004882115
9.8742	-0.004090387
9.876	-0.0039469
9.8778	-0.004543303
9.8797	-0.004896814
9.8815	-0.00426139
9.8833	-0.003749724
9.8851	-0.003718327
9.8869	-0.004683868
9.8887	-0.003099256
9.8905	-0.004548719
9.8923	-0.004040302
9.8941	-0.003785336
9.8959	-0.004749087
9.8977	-0.004601285
9.8995	-0.004360248
9.9013	-0.003839324
9.9031	-0.004094202
9.9049	-0.004140974
9.9067	-0.004679265
9.9085	-0.004307548
9.9103	-0.004420073
9.9121	-0.004368639
9.9139	-0.004712481
9.9157	-0.004128505
9.9175	-0.004474978
9.9193	-0.004408062
9.9211	-0.004701899
9.9229	-0.004709074
9.9247	-0.004231892
9.9265	-0.004706299
9.9283	-0.004505206
9.9301	-0.00364867
9.9319	-0.003586497
9.9337	-0.004269065
9.9355	-0.004935218
9.9373	-0.003878617
9.9391	-0.004424449
9.9409	-0.004245268
9.9427	-0.004812272
9.9445	-0.00460161
9.9463	-0.004851728
9.9481	-0.003594945
9.9499	-0.004416124
9.9517	-0.00402717
9.9535	-0.00487685
9.9553	-0.00404996
9.9572	-0.004135841
9.959	-0.003962695
9.9608	-0.004493695
9.9626	-0.003922198
9.9644	-0.004499784
9.9662	-0.004071166
9.968	-0.004231726
9.9698	-0.004238398
9.9716	-0.004116566
9.9734	-0.004439979
9.9752	-0.00389991
9.977	-0.005256792
9.9788	-0.004336544
9.9806	-0.004390116
9.9824	-0.004219458
9.9842	-0.003975026
9.986	-0.004152377
9.9878	-0.004489927
9.9896	-0.004276457
9.9914	-0.003982976
9.9932	-0.004150148
9.995	-0.004475554
9.9968	-0.003824023
9.9986	-0.003934009
10.0004	-0.003985162
10.0022	-0.003453448
10.004	-0.004134878
10.0058	-0.00465326
10.0076	-0.004842665
10.0094	-0.004909261
10.0112	-0.004905009
10.013	-0.004409119
10.0148	-0.004516579
10.0166	-0.004322406
10.0184	-0.004684694
10.0202	-0.004174448
10.022	-0.004274005
10.0238	-0.004206689
10.0256	-0.004210668
10.0274	-0.004013492
10.0292	-0.004010324
10.031	-0.003801964
10.0328	-0.003668136
10.0347	-0.004369647
10.0365	-0.004953983
10.0383	-0.00358796
10.0401	-0.003745409
10.0419	-0.004487466
10.0437	-0.003922032
10.0455	-0.003808432
10.0473	-0.003783166
10.0491	-0.004522348
10.0509	-0.00386194
10.0527	-0.003667335
10.0545	-0.004449036
10.0563	-0.003768674
10.0581	-0.003750495
10.0599	-0.004065189
10.0617	-0.00395723
10.0635	-0.003640773
10.0653	-0.004345171
10.0671	-0.004228143
10.0689	-0.003209378
10.0707	-0.004021584
10.0725	-0.004196114
10.0743	-0.003957538
10.0761	-0.003849914
10.0779	-0.004009575
10.0797	-0.004020492
10.0815	-0.003640834
10.0833	-0.003382373
10.0851	-0.004120408
10.0869	-0.00422091
10.0887	-0.004252859
10.0905	-0.00399717
10.0923	-0.004068997
10.0941	-0.004106357
10.0959	-0.004430245
10.0977	-0.004138893
10.0995	-0.003895044
10.1013	-0.004419127
10.1031	-0.003733991
10.1049	-0.004277126
10.1067	-0.004082745
10.1085	-0.005062608
10.1103	-0.004417398
10.1122	-0.004684113
10.114	-0.003918576
10.1158	-0.003887162
10.1176	-0.004634336
10.1194	-0.004511398
10.1212	-0.00405412
10.123	-0.003722644
10.1248	-0.004256321
10.1266	-0.003974493
10.1284	-0.004572098
10.1302	-0.004111091
10.132	-0.004462316
10.1338	-0.003958463
10.1356	-0.003819558
10.1374	-0.003958463
10.1392	-0.003699867
10.141	-0.003674056
10.1428	-0.004260619
10.1446	-0.003682754
10.1464	-0.004376309
10.1482	-0.004009886
10.15	-0.003676339
10.1518	-0.003304944
10.1536	-0.003851412
10.1554	-0.003990276
10.1572	-0.003968928
10.159	-0.004071958
10.1608	-0.003675292
10.1626	-0.004533421
10.1644	-0.004043369
10.1662	-0.003622604
10.168	-0.004126344
10.1698	-0.004224073
10.1716	-0.004487068
10.1734	-0.003873481
10.1752	-0.003832868
10.177	-0.003557494
10.1788	-0.003849212
10.1806	-0.00389863
10.1824	-0.004343649
10.1842	-0.004274554
10.186	-0.004159463
10.1878	-0.003825236
10.1897	-0.004276838
10.1915	-0.004260434
10.1933	-0.004022967
10.1951	-0.003935981
10.1969	-0.003642598
10.1987	-0.004281087
10.2005	-0.004393691
10.2023	-0.004338179
10.2041	-0.003402621
10.2059	-0.004004558
10.2077	-0.003638125
10.2095	-0.004636758
10.2113	-0.003788673
10.2131	-0.00398423
10.2149	-0.003863622
10.2167	-0.003806343
10.2185	-0.004125256
10.2203	-0.003935297
10.2221	-0.003624805
10.2239	-0.00367126
10.2257	-0.003959612
10.2275	-0.004049472
10.2293	-0.004109399
10.2311	-0.003644821
10.2329	-0.003306156
10.2347	-0.004092283
10.2365	-0.003756725
10.2383	-0.003996402
10.2401	-0.004139298
10.2419	-0.003545015
10.2437	-0.003603852
10.2455	-0.004011158
10.2473	-0.003680484
10.2491	-0.004106372
[truncated: 48 more rows]
