# Supplementary material for: Improvement of Peak Integration in Capillary Electrophoresis: Reference Data Set No. 1
Source: Electrophoresis. 2026 Mar 11;47(4):276–94. doi: 10.1002/elps.70077 (PMC13084974; doi:10.1002/elps.70077)
Supplement: Supplementary file 2 — Supporting File 2: elps70077‐sup‐0002‐RawElectropherograms.zip. [file ELPS-47--s002.zip › Raw Electropherograms/com4-type11-sam3-R.csv]

6.6033	-0.005039256
6.6051	-0.005838764
6.607	-0.006292892
6.6088	-0.00559995
6.6106	-0.005348112
6.6124	-0.005163224
6.6142	-0.00522549
6.616	-0.005313471
6.6178	-0.005566778
6.6196	-0.005148292
6.6214	-0.005427395
6.6232	-0.005702254
6.625	-0.005353952
6.6268	-0.005992086
6.6287	-0.005817498
6.6305	-0.005779371
6.6323	-0.005643304
6.6341	-0.005173823
6.6359	-0.005691264
6.6377	-0.005783305
6.6395	-0.005386717
6.6413	-0.005358939
6.6431	-0.004988222
6.6449	-0.004863299
6.6467	-0.005109025
6.6485	-0.006305067
6.6504	-0.005163854
6.6522	-0.005394631
6.654	-0.005833004
6.6558	-0.005791319
6.6576	-0.006146685
6.6594	-0.005931106
6.6612	-0.005555118
6.663	-0.005630182
6.6648	-0.006110777
6.6666	-0.005623059
6.6684	-0.005793916
6.6702	-0.005465322
6.6721	-0.005652786
6.6739	-0.005197692
6.6757	-0.005287071
6.6775	-0.006691573
6.6793	-0.006138069
6.6811	-0.005879894
6.6829	-0.006182111
6.6847	-0.006000239
6.6865	-0.005387134
6.6883	-0.005762476
6.6901	-0.00533526
6.6919	-0.005930139
6.6938	-0.005431394
6.6956	-0.005223873
6.6974	-0.005779732
6.6992	-0.005477093
6.701	-0.006176885
6.7028	-0.006560671
6.7046	-0.005131305
6.7064	-0.006228602
6.7082	-0.005306719
6.71	-0.005107065
6.7118	-0.005754557
6.7136	-0.005235762
6.7155	-0.004962278
6.7173	-0.005700365
6.7191	-0.005767518
6.7209	-0.00582908
6.7227	-0.005202019
6.7245	-0.005705439
6.7263	-0.005690658
6.7281	-0.005673515
6.7299	-0.005436063
6.7317	-0.005877887
6.7335	-0.005843145
6.7353	-0.005800903
6.7372	-0.005875858
6.739	-0.005117135
6.7408	-0.005036824
6.7426	-0.00521946
6.7444	-0.005232527
6.7462	-0.005476938
6.748	-0.005873658
6.7498	-0.006453857
6.7516	-0.006043816
6.7534	-0.005024509
6.7552	-0.005493905
6.757	-0.005331382
6.7589	-0.005737766
6.7607	-0.005388211
6.7625	-0.006252904
6.7643	-0.006587551
6.7661	-0.006077095
6.7679	-0.005867518
6.7697	-0.007126974
6.7715	-0.005865331
6.7733	-0.005679304
6.7751	-0.005634586
6.7769	-0.005253912
6.7787	-0.006008017
6.7806	-0.005807888
6.7824	-0.005738552
6.7842	-0.006132996
6.786	-0.006145016
6.7878	-0.006385732
6.7896	-0.006322049
6.7914	-0.00382032
6.7932	-0.00335712
6.795	-0.001746708
6.7968	-0.001761211
6.7986	-0.008064847
6.8004	-0.006857518
6.8023	-0.006673393
6.8041	-0.005670523
6.8059	-0.005957691
6.8077	-0.006495053
6.8095	-0.006030967
6.8113	-0.00608069
6.8131	-0.005124046
6.8149	-0.006370816
6.8167	-0.005969252
6.8185	-0.00628829
6.8203	-0.006180283
6.8221	-0.007397215
6.824	-0.005890493
6.8258	-0.006591641
6.8276	-0.006216793
6.8294	-0.005678747
6.8312	-0.006175833
6.833	-0.005878596
6.8348	-0.005440252
6.8366	-0.00638518
6.8384	-0.00597145
6.8402	-0.005065178
6.842	-0.00582802
6.8438	-0.006045264
6.8457	-0.00552678
6.8475	-0.006646632
6.8493	-0.005279783
6.8511	-0.006730418
6.8529	-0.006374318
6.8547	-0.005523455
6.8565	-0.005865147
6.8583	-0.005166866
6.8601	-0.005915172
6.8619	-0.005580873
6.8637	-0.005646912
6.8655	-0.005456269
6.8674	-0.005522981
6.8692	-0.005516768
6.871	-0.005843184
6.8728	-0.005431225
6.8746	-0.005560548
6.8764	-0.00573098
6.8782	-0.00537205
6.88	-0.005203328
6.8818	-0.005600634
6.8836	-0.005656797
6.8854	-0.005182195
6.8872	-0.005378873
6.8891	-0.00480557
6.8909	-0.005396785
6.8927	-0.005923732
6.8945	-0.005402393
6.8963	-0.004935618
6.8981	-0.0050841
6.8999	-0.004842483
6.9017	-0.005130785
6.9035	-0.005137939
6.9053	-0.005178797
6.9071	-0.005240147
6.9089	-0.0054338
6.9108	-0.006374495
6.9126	-0.012135118
6.9144	-0.007794929
6.9162	-0.005281701
6.918	-0.005512622
6.9198	-0.004389554
6.9216	-0.003522336
6.9234	-0.004631568
6.9252	-0.004335278
6.927	-0.004780217
6.9288	-0.004070471
6.9306	-0.004332419
6.9325	-0.004824344
6.9343	-0.003671028
6.9361	-0.003306504
6.9379	-0.003436681
6.9397	-0.003121493
6.9415	-0.002585205
6.9433	-0.003054308
6.9451	-0.001966564
6.9469	-0.002632658
6.9487	-0.002439863
6.9505	-0.003725991
6.9524	-0.00374146
6.9542	-0.002763359
6.956	-0.003142934
6.9578	-0.003031425
6.9596	-0.002806838
6.9614	-0.003489472
6.9632	-0.002260554
6.965	-0.003114014
6.9668	-0.00254152
6.9686	-0.002438654
6.9704	-0.002987542
6.9722	-0.003453723
6.9741	-0.003755854
6.9759	-0.003494849
6.9777	-0.003530727
6.9795	-0.003882382
6.9813	-0.003486913
6.9831	-0.003880933
6.9849	-0.003297512
6.9867	-0.004142407
6.9885	-0.003813533
6.9903	-0.002985098
6.9921	-0.004164134
6.9939	-0.003069736
6.9958	-0.003216095
6.9976	-0.00398519
6.9994	-0.003637797
7.0012	-0.003310852
7.003	-0.003470868
7.0048	-0.003039358
7.0066	-0.002313439
7.0084	-0.002032201
7.0102	-0.00169302
7.012	-0.00225663
7.0138	-0.001913819
7.0156	-0.001209537
7.0175	-0.001530273
7.0193	-0.001629891
7.0211	-0.000961893
7.0229	-0.000916754
7.0247	-0.002320556
7.0265	-0.001630423
7.0283	-0.000248381
7.0301	0.001196598
7.0319	0.004034
7.0337	0.007926344
7.0355	0.015015748
7.0373	0.023691362
7.0391	0.034353539
7.041	0.045439079
7.0428	0.056214597
7.0446	0.065438382
7.0464	0.071224526
7.0482	0.0738298
7.05	0.07255391
7.0518	0.067077637
7.0536	0.057535175
7.0554	0.044515889
7.0572	0.030209875
7.059	0.01838558
7.0608	0.009076116
7.0627	0.003123788
7.0645	0.000178055
7.0663	-0.001784286
7.0681	-0.002054428
7.0699	-0.002998346
7.0717	-0.002812611
7.0735	-0.003049959
7.0753	-0.003280158
7.0771	-0.003426049
7.0789	-0.002625665
7.0807	-0.003298818
7.0825	-0.00289049
7.0844	-0.0025044
7.0862	-0.002318755
7.088	-0.002346751
7.0898	-0.002947588
7.0916	-0.003173641
7.0934	-0.003563273
7.0952	-0.003688759
7.097	-0.003267571
7.0988	-0.003293278
7.1006	-0.003596066
7.1024	-0.003308996
7.1042	-0.003300153
7.1061	-0.003602331
7.1079	-0.003181927
7.1097	-0.003745841
7.1115	-0.003984213
7.1133	-0.003753523
7.1151	-0.003327943
7.1169	-0.004293259
7.1187	-0.00312536
7.1205	-0.003233391
7.1223	-0.002734907
7.1241	-0.003382602
7.1259	-0.003289572
7.1278	-0.002303955
7.1296	-0.002698622
7.1314	-0.003126684
7.1332	-0.002459974
7.135	-0.002856729
7.1368	-0.003540216
7.1386	-0.002868097
7.1404	-0.002910232
7.1422	-0.002766099
7.144	-0.003232562
7.1458	-0.002254352
7.1476	-0.001380787
7.1495	-0.002946173
7.1513	-0.002627498
7.1531	-0.002998593
7.1549	-0.003813485
7.1567	-0.002852159
7.1585	-0.003195922
7.1603	-0.003908603
7.1621	-0.003448838
7.1639	-0.003312432
7.1657	-0.002391799
7.1675	-0.002607721
7.1693	-0.003010337
7.1712	-0.003831601
7.173	-0.003328794
7.1748	-0.00353566
7.1766	-0.00379937
7.1784	-0.003979648
7.1802	-0.003601075
7.182	-0.004158777
7.1838	-0.00345643
7.1856	-0.004154201
7.1874	-0.003067665
7.1892	-0.003609626
7.191	-0.003735247
7.1929	-0.003478114
7.1947	-0.003817833
7.1965	-0.00334806
7.1983	-0.003252871
7.2001	-0.002778305
7.2019	-0.002856167
7.2037	-0.003644451
7.2055	-0.003642306
7.2073	-0.002457813
7.2091	-0.003044827
7.2109	-0.003348527
7.2127	-0.003078406
7.2146	-0.003335246
7.2164	-0.003157718
7.2182	-0.002338458
7.22	-0.002051673
7.2218	-0.003111661
7.2236	-0.00283616
7.2254	-0.002238163
7.2272	-0.003657238
7.229	-0.003638283
7.2308	-0.003880597
7.2326	-0.003527583
7.2344	-0.003608965
7.2363	-0.003091339
7.2381	-0.003551857
7.2399	-0.002567844
7.2417	-0.003060221
7.2435	-0.003476982
7.2453	-0.003322069
7.2471	-0.003532794
7.2489	-0.003115833
7.2507	-0.002836872
7.2525	-0.0030746
7.2543	-0.002668817
7.2561	-0.003071019
7.258	-0.003348022
7.2598	-0.003383705
7.2616	-0.004348279
7.2634	-0.003730671
7.2652	-0.003355895
7.267	-0.003689373
7.2688	-0.001811223
7.2706	-0.00113589
7.2724	-0.001872674
7.2742	-0.002334922
7.276	-0.002415803
7.2778	-0.002386542
7.2797	-0.002307258
7.2815	-0.002299888
7.2833	-0.002902042
7.2851	-0.002307311
7.2869	-0.002604807
7.2887	-0.002569457
7.2905	-0.003008937
7.2923	-0.003493457
7.2941	-0.002716326
7.2959	-0.002122978
7.2977	-0.001391149
7.2995	0.000731937
7.3014	-0.001505864
7.3032	-0.001762591
7.305	-0.003224611
7.3068	-0.002806966
7.3086	-0.003994709
7.3104	-0.002904748
7.3122	-0.002999757
7.314	-0.002866401
7.3158	-0.003228161
7.3176	-0.003288346
7.3194	-0.002788708
7.3213	-0.002702935
7.3231	-0.003299847
7.3249	-0.002983853
7.3267	-0.002649043
7.3285	-0.003917584
7.3303	-0.003055961
7.3321	-0.003272938
7.3339	-0.004035541
7.3357	-0.002808616
7.3375	-0.003270776
7.3393	-0.003240611
7.3411	-0.001959718
7.343	-0.002741403
7.3448	-0.003130777
7.3466	-0.002762674
7.3484	-0.002933467
7.3502	-0.003883756
7.352	-0.003255301
7.3538	-0.003696756
7.3556	-0.003147334
7.3574	-0.002673687
7.3592	-0.003435722
7.361	-0.002425236
7.3628	-0.002845977
7.3647	-0.00282254
7.3665	-0.003334813
7.3683	-0.002126466
7.3701	-0.000319269
7.3719	0.000035342
7.3737	-0.002887794
7.3755	-0.002619438
7.3773	-0.0030267
7.3791	-0.002905225
7.3809	-0.003219863
7.3827	-0.002894601
7.3845	-0.003475226
7.3864	-0.003327401
7.3882	-0.00320618
7.39	-0.002016276
7.3918	0.000601982
7.3936	0.005976134
7.3954	0.038224343
7.3972	0.02710739
7.399	0.006649136
7.4008	0.000071027
7.4026	-0.001420541
7.4044	-0.002299451
7.4062	-0.001973268
7.4081	-0.00063664
7.4099	0.001481994
7.4117	0.005299356
7.4135	0.027606172
7.4153	0.055555563
7.4171	0.017288528
7.4189	0.003945917
7.4207	0.000522386
7.4225	-0.000769406
7.4243	-0.001528229
7.4261	-0.001775973
7.4279	-0.002419089
7.4298	-0.002034493
7.4316	-0.002250863
7.4334	-0.002233588
7.4352	-0.0027929
7.437	-0.003160268
7.4388	-0.003451182
7.4406	-0.003089611
7.4424	-0.002839095
7.4442	-0.003803763
7.446	-0.003290645
7.4478	-0.003471487
7.4496	-0.003737586
7.4514	-0.003140397
7.4533	-0.003503903
7.4551	-0.002834853
7.4569	-0.003160496
7.4587	-0.003512156
7.4605	-0.003083274
7.4623	-0.003518787
7.4641	-0.002771993
7.4659	-0.003176654
7.4677	-0.003080844
7.4695	-0.002526365
7.4713	-0.002936651
7.4732	-0.002432645
7.475	-0.002243707
7.4768	-0.00284335
7.4786	-0.003749029
7.4804	-0.002506113
7.4822	-0.003233318
7.484	-0.003164211
7.4858	-0.003489427
7.4876	-0.002604267
7.4894	-0.002799047
7.4912	-0.003657166
7.493	-0.002542219
7.4948	-0.003255444
7.4967	-0.003029155
7.4985	-0.003254954
7.5003	-0.003059998
7.5021	-0.002333078
7.5039	-0.003100048
7.5057	-0.00246506
7.5075	-0.003170669
7.5093	-0.002967972
7.5111	-0.001843126
7.5129	-0.001743951
7.5147	-0.001750429
7.5165	-0.001369151
7.5184	-0.001793041
7.5202	-0.001199094
7.522	-0.001605653
7.5238	-0.001711575
7.5256	-0.000996128
7.5274	-0.000756012
7.5292	0
7.531	0.000652584
7.5328	-0.000308095
7.5346	-0.000103162
7.5364	-0.000619143
7.5382	-0.000171191
7.5401	-0.000616458
7.5419	-0.002030945
7.5437	-0.000616944
7.5455	-0.000822982
7.5473	-0.000581958
7.5491	-0.001164237
7.5509	-0.00102889
7.5527	-0.002329397
7.5545	-0.001742716
7.5563	-0.001851859
7.5581	-0.001787647
7.5599	-0.001550623
7.5618	-0.001963033
7.5636	-0.00192318
7.5654	-0.002060224
7.5672	-0.001615949
7.569	-0.002055674
7.5708	-0.001813198
7.5726	-0.001802548
7.5744	-0.001772494
7.5762	-0.001158756
7.578	-0.001290523
7.5798	-0.001741757
7.5816	-0.002173979
7.5835	-0.001580129
7.5853	-0.001343446
7.5871	-0.001551115
7.5889	-0.001277693
7.5907	-0.000960829
7.5925	0.000588545
7.5943	-0.000933038
7.5961	-0.001318885
7.5979	-0.000974067
7.5997	-0.001286799
7.6015	-0.000902106
7.6033	-0.001459464
7.6052	-0.001418642
7.607	-0.000868277
7.6088	-0.00145504
7.6106	-0.001383545
7.6124	-0.000590948
7.6142	-0.000661424
7.616	-0.000728537
7.6178	-0.001320256
7.6196	-0.001430151
7.6214	-0.000628249
7.6232	-0.001398245
7.625	-0.001086219
7.6269	-0.001120761
7.6287	-0.001062192
7.6305	-0.001554334
7.6323	-0.001477433
7.6341	-0.00197055
7.6359	-0.00184799
7.6377	-0.002020788
7.6395	-0.001821678
7.6413	-0.00240781
7.6431	-0.001984753
7.6449	-0.00146934
7.6467	-0.001364882
7.6486	-0.001304136
7.6504	-0.001576261
7.6522	-0.00153708
7.654	-0.001638783
7.6558	-0.000702628
7.6576	-0.000703824
7.6594	-0.000846303
7.6612	-0.000807467
7.663	-0.001022907
7.6648	-0.001086569
7.6666	-0.000633596
7.6684	-0.000460339
7.6703	-0.000668497
7.6721	0.00017788
7.6739	-0.001019512
7.6757	-0.000634521
7.6775	-0.000596824
7.6793	-0.000952285
7.6811	0.00017678
7.6829	0.000422603
7.6847	0.000318878
7.6865	0.001160041
7.6883	0.000461279
7.6902	0
7.692	0.000529477
7.6938	0.000140118
7.6956	0.000843018
7.6974	0.000455842
7.6992	0.001168173
7.701	0.000771518
7.7028	0.001195629
7.7046	0.001555599
7.7064	0.001092034
7.7082	0.00206034
7.71	0.003031859
7.7119	0.003028663
7.7137	0.002744477
7.7155	0.003446095
7.7173	0.003844432
7.7191	0.004976012
7.7209	0.0051897
7.7227	0.00457511
7.7245	0.006163323
7.7263	0.006148713
7.7281	0.007056639
7.7299	0.007697552
7.7317	0.008333422
7.7336	0.008790461
7.7354	0.008606563
7.7372	0.007371411
7.739	0.008165631
7.7408	0.007425858
7.7426	0.006926809
7.7444	0.006437289
7.7462	0.006107816
7.748	0.00581887
7.7498	0.004462092
7.7516	0.004469009
7.7534	0.002540683
7.7553	0.002214517
7.7571	0.002170934
7.7589	0.00132467
7.7607	0.001255965
7.7625	0.000972342
7.7643	0.001581869
7.7661	0.000503488
7.7679	0.001015639
7.7697	0.001056368
7.7715	0.00083174
7.7733	0.000612469
7.7751	0.000395942
7.777	0.000618627
7.7788	0.000618161
7.7806	0.000617386
7.7824	0.001055659
7.7842	0.0002555
7.786	0.001688293
7.7878	0.00196596
7.7896	0.001282457
7.7914	0.001900955
7.7932	0.001794835
7.795	0.003066136
7.7968	0.002589498
7.7987	0.002836249
7.8005	0.002896163
7.8023	0.0034635
7.8041	0.003067117
7.8059	0.002862959
7.8077	0.002715861
7.8095	0.004247595
7.8113	0.002918506
7.8131	0.003963797
7.8149	0.004547234
7.8167	0.003744264
7.8185	0.004239956
7.8204	0.005168915
7.8222	0.005567015
7.824	0.004824921
7.8258	0.005681067
7.8276	0.005838704
7.8294	0.006459293
7.8312	0.007787008
7.833	0.007725223
7.8348	0.008646531
7.8366	0.009238667
7.8384	0.009488216
7.8402	0.010953016
7.8421	0.010579249
7.8439	0.011139449
7.8457	0.011918688
7.8475	0.012344918
7.8493	0.013409152
7.8511	0.01456946
7.8529	0.014099827
7.8547	0.013938243
7.8565	0.014624607
7.8583	0.015870292
7.8601	0.015874537
7.8619	0.016290389
7.8637	0.017015012
7.8656	0.016695961
7.8674	0.017660022
7.8692	0.018558562
7.871	0.0189059
7.8728	0.019541143
7.8746	0.020711953
7.8764	0.02169049
7.8782	0.022806395
7.88	0.024595609
7.8818	0.026175015
7.8836	0.026779247
7.8855	0.029384166
7.8873	0.030465579
7.8891	0.031725436
7.8909	0.032098841
7.8927	0.033943709
7.8945	0.035308257
7.8963	0.03613621
7.8981	0.035856679
7.8999	0.036839005
7.9017	0.036657978
7.9035	0.036098938
7.9053	0.036777761
7.9071	0.036247574
7.909	0.03536275
7.9108	0.034539141
7.9126	0.034826595
7.9144	0.032764353
7.9162	0.031440422
7.918	0.030294992
7.9198	0.028504301
7.9216	0.026822736
7.9234	0.025399899
7.9252	0.024960585
7.927	0.023326138
7.9289	0.022039212
7.9307	0.02114998
7.9325	0.019202
7.9343	0.017858678
7.9361	0.016540857
7.9379	0.015065129
7.9397	0.014918
7.9415	0.013083233
7.9433	0.012221998
7.9451	0.011285198
7.9469	0.010270546
7.9487	0.008585006
7.9505	0.008897302
7.9524	0.007821687
7.9542	0.006812602
7.956	0.005594011
7.9578	0.005404481
7.9596	0.0047059
7.9614	0.005069173
7.9632	0.004311534
7.965	0.003710254
7.9668	0.003884734
7.9686	0.004205699
7.9704	0.003975263
7.9722	0.003754674
7.9741	0.003923479
7.9759	0.003384078
7.9777	0.00373857
7.9795	0.003957062
7.9813	0.004296829
7.9831	0.004817515
7.9849	0.004663826
7.9867	0.004705121
7.9885	0.005108452
7.9903	0.005646553
7.9921	0.00535542
7.9939	0.006430976
7.9958	0.007727636
7.9976	0.008689522
7.9994	0.009509564
8.0012	0.009664639
8.003	0.009782932
8.0048	0.010555152
8.0066	0.010544534
8.0084	0.011040066
8.0102	0.010511491
8.012	0.01130252
8.0138	0.011550955
8.0157	0.010780178
8.0175	0.011344466
8.0193	0.011190501
8.0211	0.011835482
8.0229	0.011406328
8.0247	0.012271707
8.0265	0.012165675
8.0283	0.012176314
8.0301	0.012579467
8.0319	0.012597482
8.0337	0.013244387
8.0355	0.013983699
8.0373	0.013993967
8.0392	0.01505461
8.041	0.015955726
8.0428	0.016277568
8.0446	0.016885249
8.0464	0.017090568
8.0482	0.017396849
8.05	0.017795281
8.0518	0.017733926
8.0536	0.018652907
8.0554	0.019112797
8.0572	0.018240659
8.0591	0.019447077
8.0609	0.018948106
8.0627	0.019396419
8.0645	0.019197306
8.0663	0.019260479
8.0681	0.019308904
8.0699	0.020017887
8.0717	0.019771067
8.0735	0.020586932
8.0753	0.020433692
8.0771	0.021489216
8.0789	0.021626953
8.0808	0.023098508
8.0826	0.023200233
8.0844	0.024439629
8.0862	0.025792951
8.088	0.028102834
8.0898	0.030612905
8.0916	0.032868691
8.0934	0.034594301
8.0952	0.038428869
8.097	0.041978139
8.0988	0.046979073
8.1006	0.051371969
8.1025	0.056189097
8.1043	0.061726272
8.1061	0.068833508
8.1079	0.074815296
8.1097	0.081119791
8.1115	0.088705741
8.1133	0.097086459
8.1151	0.104825191
8.1169	0.113324024
8.1187	0.123561159
8.1205	0.131521836
8.1223	0.141166866
8.1242	0.150887251
8.126	0.160375684
8.1278	0.168144077
8.1296	0.176091254
8.1314	0.181955501
8.1332	0.185557008
8.135	0.188880578
8.1368	0.187323555
8.1386	0.186423898
8.1404	0.182591215
8.1422	0.177082807
8.144	0.17104353
8.1458	0.161860108
8.1477	0.150181487
8.1495	0.1369434
8.1513	0.119631939
8.1531	0.098868564
8.1549	0.075813234
8.1567	0.054148685
8.1585	0.037333347
8.1603	0.026024643
8.1621	0.018278563
8.1639	0.012471052
8.1657	0.008261343
8.1676	0.006254349
8.1694	0.003998136
8.1712	0.002468524
8.173	0.001197599
8.1748	0.001155808
8.1766	0.00061751
8.1784	0.000412122
8.1802	-0.00045517
8.182	-0.000624196
8.1838	-0.001143048
8.1856	-0.000292835
8.1874	-0.000332856
8.1892	-0.000785679
8.1911	-0.000781883
8.1929	-0.002027387
8.1947	-0.00134944
8.1965	-0.002020074
8.1983	-0.001995636
8.2001	-0.002287701
8.2019	-0.001476078
8.2037	-0.001515721
8.2055	-0.002385787
8.2073	-0.002542619
8.2091	-0.002615255
8.211	-0.002154102
8.2128	-0.002685108
8.2146	-0.003189448
8.2164	-0.002447655
8.2182	-0.002978964
8.22	-0.002362294
8.2218	-0.002316243
8.2236	-0.002115933
8.2254	-0.00191904
8.2272	-0.003185848
8.229	-0.002941888
8.2308	-0.002928936
8.2326	-0.004133246
8.2345	-0.003433176
8.2363	-0.0031714
8.2381	-0.003172719
8.2399	-0.00290773
8.2417	-0.002768291
8.2435	-0.002688886
8.2453	-0.002764145
8.2471	-0.003288741
8.2489	-0.002568471
8.2507	-0.002956071
8.2525	-0.002123294
8.2544	-0.003037745
8.2562	-0.002890829
8.258	-0.003212342
8.2598	-0.00297059
8.2616	-0.00216749
8.2634	-0.002534959
8.2652	-0.003008042
8.267	-0.003346079
8.2688	-0.003024176
8.2706	-0.002379252
8.2724	-0.002798458
8.2742	-0.002840823
8.276	-0.002545503
8.2779	-0.002505276
8.2797	-0.002232031
8.2815	-0.002493955
8.2833	-0.002463623
8.2851	-0.00191904
8.2869	-0.001513864
8.2887	-0.001918499
8.2905	-0.001886457
8.2923	-0.001883966
8.2941	-0.002041437
8.2959	-0.001433384
8.2978	-0.001566066
8.2996	-0.001915079
8.3014	-0.001634839
8.3032	-0.002051272
8.305	-0.002149363
8.3068	-0.000866897
8.3086	-0.00070104
8.3104	-0.000126894
8.3122	-0.000849975
8.314	-0.000624136
8.3158	-0.000963563
8.3176	0.000131306
8.3194	-0.000742384
8.3213	0.000132697
8.3231	0.000678126
8.3249	-0.000419355
8.3267	0.000329635
8.3285	0.000231735
8.3303	0.000087085
8.3321	0.000502365
8.3339	0.00074821
8.3357	0.000373159
8.3375	0.000368619
8.3393	0.00028461
8.3412	0.001058064
8.343	0.000530498
8.3448	0.001305536
8.3466	0.001268492
8.3484	0.000734226
8.3502	0.001339602
8.352	0.001954634
8.3538	0.001228093
8.3556	0.001184171
8.3574	0.002443469
8.3592	0.0027478
8.361	0.003346079
8.3628	0.004115021
8.3647	0.00408627
8.3665	0.004628695
8.3683	0.005678724
8.3701	0.005917683
8.3719	0.00740534
8.3737	0.007762359
8.3755	0.008407927
8.3773	0.008600979
8.3791	0.007076238
8.3809	0.007291791
8.3827	0.007082795
8.3846	0.004662807
8.3864	0.004037746
8.3882	0.002116469
8.39	0.001881712
8.3918	0.00047729
8.3936	0.000198607
8.3954	-0.001116746
8.3972	-0.001628581
8.399	-0.001587045
8.4008	-0.002340147
8.4026	-0.001583285
8.4044	-0.002277911
8.4062	-0.002156869
8.4081	-0.002588362
8.4099	-0.003074457
8.4117	-0.002996354
8.4135	-0.003463943
8.4153	-0.003540517
8.4171	-0.002610021
8.4189	-0.003413855
8.4207	-0.003261009
8.4225	-0.003739123
8.4243	-0.003476538
8.4261	-0.003318481
8.428	-0.003241307
8.4298	-0.00343898
8.4316	-0.003070859
8.4334	-0.004092777
8.4352	-0.003039323
8.437	-0.004452373
8.4388	-0.003704027
8.4406	-0.004357123
8.4424	-0.003539688
8.4442	-0.003713741
8.446	-0.002864341
8.4478	-0.003949567
8.4497	-0.00327219
8.4515	-0.003551334
8.4533	-0.004465493
8.4551	-0.004069905
8.4569	-0.003754117
8.4587	-0.00419124
8.4605	-0.004549257
8.4623	-0.003154271
8.4641	-0.003584818
8.4659	-0.003663666
8.4677	-0.003973586
8.4695	-0.004203194
8.4714	-0.004060288
8.4732	-0.004205434
8.475	-0.003955916
8.4768	-0.003952739
8.4786	-0.003981367
8.4804	-0.003420718
8.4822	-0.003453805
8.484	-0.003412866
8.4858	-0.003009993
8.4876	-0.003368254
8.4894	-0.002958782
8.4912	-0.002832242
8.4931	-0.003276857
8.4949	-0.003390588
8.4967	-0.003639996
8.4985	-0.003723353
8.5003	-0.003543742
8.5021	-0.003267788
8.5039	-0.003613152
8.5057	-0.004485147
8.5075	-0.003521942
8.5093	-0.004050076
8.5111	-0.003934792
8.5129	-0.003304544
8.5147	-0.003395855
8.5166	-0.003814353
8.5184	-0.003434123
8.5202	-0.003086135
8.522	-0.002889984
8.5238	-0.003320714
8.5256	-0.003067893
8.5274	-0.002422426
8.5292	-0.0030892
8.531	-0.002382188
8.5328	-0.003372369
8.5346	-0.002869382
8.5365	-0.003512246
8.5383	-0.002954396
8.5401	-0.002988494
8.5419	-0.002628287
8.5437	-0.002462101
8.5455	-0.003032266
8.5473	-0.00280411
8.5491	-0.002999655
8.5509	-0.002413498
8.5527	-0.002339355
8.5545	-0.002969937
8.5563	-0.002309982
8.5582	-0.002837918
8.56	-0.002876634
8.5618	-0.002733809
8.5636	-0.003351025
8.5654	-0.003115959
8.5672	-0.003403249
8.569	-0.003111331
8.5708	-0.003461138
8.5726	-0.003121148
8.5744	-0.002530325
8.5762	-0.003123612
8.578	-0.003117596
8.5799	-0.003967233
8.5817	-0.002976984
8.5835	-0.00318694
8.5853	-0.002771657
8.5871	-0.003920741
8.5889	-0.002882664
8.5907	-0.003909541
8.5925	-0.003377696
8.5943	-0.002291797
8.5961	-0.003354793
8.5979	-0.002804926
8.5997	-0.002880468
8.6015	-0.002927839
8.6034	-0.00348622
8.6052	-0.003561501
8.607	-0.004079654
8.6088	-0.003368672
8.6106	-0.003911573
8.6124	-0.003292109
8.6142	-0.002706124
8.616	-0.002332633
8.6178	-0.003872222
8.6196	-0.003521677
8.6214	-0.003648616
8.6233	-0.003015558
8.6251	-0.00360932
8.6269	-0.003485945
8.6287	-0.003920921
8.6305	-0.00336908
8.6323	-0.003751466
8.6341	-0.002729101
8.6359	-0.003528302
8.6377	-0.003461412
8.6395	-0.003498384
8.6413	-0.003289849
8.6431	-0.00314628
8.645	-0.003845908
8.6468	-0.004005452
8.6486	-0.004070405
8.6504	-0.003437512
8.6522	-0.0039756
8.654	-0.003330162
8.6558	-0.004242048
8.6576	-0.004251944
8.6594	-0.003214305
8.6612	-0.004096113
8.663	-0.004051756
8.6648	-0.00390749
8.6667	-0.00364496
8.6685	-0.003387678
8.6703	-0.003074405
8.6721	-0.004141929
8.6739	-0.003721547
8.6757	-0.003320394
8.6775	-0.003905287
8.6793	-0.002857693
8.6811	-0.00378536
8.6829	-0.00320514
8.6847	-0.003181123
8.6865	-0.003273592
8.6883	-0.003024931
8.6902	-0.002589544
8.692	-0.00269094
8.6938	-0.003101086
8.6956	-0.002338113
8.6974	-0.001518767
8.6992	-0.002719221
8.701	-0.002238822
8.7028	-0.002656021
8.7046	-0.001883987
8.7064	-0.002668817
8.7082	-0.001928138
8.7101	-0.002668374
8.7119	-0.002608383
8.7137	-0.002849025
8.7155	-0.003668292
8.7173	-0.00332822
8.7191	-0.002852104
8.7209	-0.003235117
8.7227	-0.003410754
8.7245	-0.003747358
8.7263	-0.003275512
8.7281	-0.004045794
8.7299	-0.003942733
8.7317	-0.003593881
8.7336	-0.00339994
8.7354	-0.00389537
8.7372	-0.002915962
8.739	-0.00335787
8.7408	-0.003169648
8.7426	-0.0035853
8.7444	-0.003742845
8.7462	-0.003707282
8.748	-0.003307057
8.7498	-0.003893412
8.7516	-0.003927003
8.7535	-0.003156145
8.7553	-0.003514813
8.7571	-0.003178748
8.7589	-0.003393507
8.7607	-0.003002006
8.7625	-0.00375767
8.7643	-0.003464558
8.7661	-0.003644249
8.7679	-0.003719503
8.7697	-0.003909003
8.7715	-0.003593581
8.7733	-0.002921396
8.7752	-0.003470037
8.777	-0.00300551
8.7788	-0.003087974
8.7806	-0.003245236
8.7824	-0.003242786
8.7842	-0.002934556
8.786	-0.002785224
8.7878	-0.003128884
8.7896	-0.002428358
8.7914	-0.002512379
8.7932	-0.002851679
8.795	-0.003209716
8.7969	-0.003256721
8.7987	-0.003627
8.8005	-0.00274665
8.8023	-0.002959552
8.8041	-0.002938723
8.8059	-0.002111057
8.8077	-0.001891403
8.8095	-0.002757204
8.8113	-0.002375363
8.8131	-0.002175465
8.8149	-0.002100845
8.8167	-0.002946847
8.8186	-0.002840678
8.8204	-0.003115833
8.8222	-0.002519589
8.824	-0.002937574
8.8258	-0.003502982
8.8276	-0.003253705
8.8294	-0.003566672
8.8312	-0.003484498
8.833	-0.003483909
8.8348	-0.003782507
8.8366	-0.003594783
8.8384	-0.003116389
8.8403	-0.004113805
8.8421	-0.00414158
8.8439	-0.003462587
8.8457	-0.003954817
8.8475	-0.003438144
8.8493	-0.003306827
8.8511	-0.003272714
8.8529	-0.003381743
8.8547	-0.003569009
8.8565	-0.003578668
8.8583	-0.003675189
8.8601	-0.002311546
8.862	-0.003095536
8.8638	-0.003625616
8.8656	-0.003951485
8.8674	-0.003727559
8.8692	-0.003661247
8.871	-0.003500629
8.8728	-0.003455605
8.8746	-0.004216484
8.8764	-0.003082044
8.8782	-0.003852345
8.88	-0.00369091
8.8818	-0.003047184
8.8837	-0.002922831
8.8855	-0.003552157
8.8873	-0.003839745
8.8891	-0.003639207
8.8909	-0.003104695
8.8927	-0.003745352
8.8945	-0.003103147
8.8963	-0.003216746
8.8981	-0.003606519
8.8999	-0.003756396
8.9017	-0.002746421
8.9035	-0.003617032
8.9054	-0.003415653
8.9072	-0.002509644
8.909	-0.003777761
8.9108	-0.002556269
8.9126	-0.003444521
8.9144	-0.00251038
8.9162	-0.002324635
8.918	-0.003126373
8.9198	-0.002945355
8.9216	-0.003290938
8.9234	-0.00327418
8.9252	-0.004130993
8.9271	-0.003209177
8.9289	-0.003518609
8.9307	-0.003291633
8.9325	-0.003849123
8.9343	-0.003285066
8.9361	-0.004049058
8.9379	-0.003486577
8.9397	-0.00357296
8.9415	-0.003506518
8.9433	-0.00348512
8.9451	-0.003486577
8.9469	-0.003408524
8.9488	-0.003170446
8.9506	-0.003188295
8.9524	-0.002468827
8.9542	-0.003001204
8.956	-0.003706765
8.9578	-0.003968536
8.9596	-0.004337976
8.9614	-0.002921848
8.9632	-0.003003989
8.965	-0.003224611
8.9668	-0.003628212
8.9686	-0.003738153
8.9704	-0.003559215
8.9723	-0.003866581
8.9741	-0.003321157
8.9759	-0.003828678
8.9777	-0.003525495
8.9795	-0.004288549
8.9813	-0.003504327
8.9831	-0.003385755
8.9849	-0.003704658
8.9867	-0.004059031
8.9885	-0.003434343
8.9903	-0.004100808
8.9922	-0.004227012
8.994	-0.004157368
8.9958	-0.004534117
8.9976	-0.004283892
8.9994	-0.003723442
9.0012	-0.004334275
9.003	-0.004417788
9.0048	-0.004587596
9.0066	-0.004283892
9.0084	-0.003633664
9.0102	-0.003045087
9.012	-0.003242119
9.0139	-0.004012673
9.0157	-0.003383544
9.0175	-0.003664954
9.0193	-0.003115119
9.0211	-0.00375725
9.0229	-0.002630412
9.0247	-0.003361429
9.0265	-0.003047172
9.0283	-0.003004997
9.0301	-0.003270977
9.0319	-0.002826383
9.0337	-0.003334473
9.0356	-0.00337743
9.0374	-0.003265108
9.0392	-0.003023885
9.041	-0.003353642
9.0428	-0.003292109
9.0446	-0.003376564
9.0464	-0.003351629
9.0482	-0.003056849
9.05	-0.004223679
9.0518	-0.003731396
9.0536	-0.003465877
9.0554	-0.003609374
9.0572	-0.003432586
9.0591	-0.004015421
9.0609	-0.003614019
9.0627	-0.003965172
9.0645	-0.004148516
9.0663	-0.003531625
9.0681	-0.004244681
9.0699	-0.004874709
9.0717	-0.004359236
9.0735	-0.00516073
9.0753	-0.00495919
9.0771	-0.00415383
9.079	-0.004190382
9.0808	-0.004500884
9.0826	-0.004833682
9.0844	-0.004774718
9.0862	-0.004591865
9.088	-0.004265159
9.0898	-0.005011855
9.0916	-0.004556161
9.0934	-0.004428387
9.0952	-0.003936006
9.097	-0.00440495
9.0988	-0.004001708
9.1007	-0.004184563
9.1025	-0.004560153
9.1043	-0.005201639
9.1061	-0.00442334
9.1079	-0.005121632
9.1097	-0.004442949
9.1115	-0.004637705
9.1133	-0.005054191
9.1151	-0.005068496
9.1169	-0.004578933
9.1187	-0.004083593
9.1205	-0.004815776
9.1224	-0.004193904
9.1242	-0.004544875
9.126	-0.004525305
9.1278	-0.003564886
9.1296	-0.003994221
9.1314	-0.00463212
9.1332	-0.003706239
9.135	-0.003699963
9.1368	-0.003725611
9.1386	-0.003926154
9.1404	-0.003426247
9.1422	-0.003207059
9.1441	-0.002577886
9.1459	-0.002749304
9.1477	-0.003447395
9.1495	-0.00276574
9.1513	-0.002795777
9.1531	-0.002842759
9.1549	-0.002882006
9.1567	-0.002504438
9.1585	-0.002118423
9.1603	-0.002247712
9.1621	-0.002878237
9.1639	-0.002336418
9.1658	-0.001656178
9.1676	-0.001708799
9.1694	-0.000597944
9.1712	-0.001153209
9.173	-0.000636165
9.1748	0
9.1766	0.000408678
9.1784	0.001303462
9.1802	0.002534075
9.182	0.003169911
9.1838	0.003954603
9.1856	0.005208823
9.1875	0.006472018
9.1893	0.008546723
9.1911	0.010071157
9.1929	0.012031711
9.1947	0.014838175
9.1965	0.017379375
9.1983	0.019480066
9.2001	0.022832826
9.2019	0.025257019
9.2037	0.027620399
9.2055	0.031931937
9.2073	0.034167949
9.2092	0.039053965
9.211	0.041296162
9.2128	0.042645745
9.2146	0.04516058
9.2164	0.048047859
9.2182	0.051286321
9.22	0.050812677
9.2218	0.050176788
9.2236	0.049540568
9.2254	0.050497066
9.2272	0.050212339
9.229	0.048784714
9.2309	0.047955159
9.2327	0.045586091
9.2345	0.043949723
9.2363	0.041451532
9.2381	0.037752151
9.2399	0.034969103
9.2417	0.032184683
9.2435	0.028828127
9.2453	0.025056241
9.2471	0.022734409
9.2489	0.019832162
9.2507	0.016580142
9.2526	0.013791835
9.2544	0.011667094
9.2562	0.008947953
9.258	0.007488654
9.2598	0.005443797
9.2616	0.004016878
9.2634	0.003023371
9.2652	0.001429747
9.267	0.000879658
9.2688	-0.000809565
9.2706	-0.001373587
9.2724	-0.001534148
9.2743	-0.002573713
9.2761	-0.002454786
9.2779	-0.002242178
9.2797	-0.00274119
9.2815	-0.003451462
9.2833	-0.004202824
9.2851	-0.004334312
9.2869	-0.003805846
9.2887	-0.004092877
9.2905	-0.004315961
9.2923	-0.004357928
9.2941	-0.004721033
9.296	-0.004152159
9.2978	-0.004672584
9.2996	-0.003854337
9.3014	-0.004423724
9.3032	-0.00447306
9.305	-0.003738673
9.3068	-0.004060704
9.3086	-0.004170755
9.3104	-0.004679943
9.3122	-0.004237748
9.314	-0.0048374
9.3158	-0.004165926
9.3177	-0.004512005
9.3195	-0.003735889
9.3213	-0.003324656
9.3231	-0.004277027
9.3249	-0.004729596
9.3267	-0.004576833
9.3285	-0.004890674
9.3303	-0.004174903
9.3321	-0.003833601
9.3339	-0.003777117
9.3357	-0.004328788
9.3375	-0.004758377
9.3394	-0.004196114
9.3412	-0.00438523
9.343	-0.004055396
9.3448	-0.003802611
9.3466	-0.004702001
9.3484	-0.00530684
9.3502	-0.004846574
9.352	-0.004149511
9.3538	-0.00393094
9.3556	-0.004223783
9.3574	-0.00382893
9.3592	-0.004344238
9.3611	-0.004775869
9.3629	-0.004028601
9.3647	-0.004619626
9.3665	-0.004200277
9.3683	-0.004471586
9.3701	-0.004206884
9.3719	-0.004076569
9.3737	-0.004480282
9.3755	-0.004531434
9.3773	-0.003119404
9.3791	-0.003928678
9.3809	-0.003420368
9.3828	-0.004011656
9.3846	-0.004506105
9.3864	-0.004262564
9.3882	-0.003329864
9.39	-0.003885453
9.3918	-0.004115888
9.3936	-0.004148431
9.3954	-0.003806037
9.3972	-0.004129727
9.399	-0.003135457
9.4008	-0.003810863
9.4026	-0.004790257
9.4045	-0.00454463
9.4063	-0.004346394
9.4081	-0.00412686
9.4099	-0.003563203
9.4117	-0.003517454
9.4135	-0.003743941
9.4153	-0.00467698
9.4171	-0.004416713
9.4189	-0.004126344
9.4207	-0.004688977
9.4225	-0.004295019
9.4243	-0.003937999
9.4261	-0.004298236
9.428	-0.003829219
9.4298	-0.003843183
9.4316	-0.004142745
9.4334	-0.004099816
9.4352	-0.004189651
9.437	-0.003835398
9.4388	-0.002974389
9.4406	-0.004246375
9.4424	-0.003917723
9.4442	-0.00322897
9.446	-0.003407919
9.4479	-0.003983249
9.4497	-0.003457692
9.4515	-0.003693123
9.4533	-0.004139228
9.4551	-0.00354557
9.4569	-0.003247544
9.4587	-0.003345863
9.4605	-0.002006994
9.4623	-0.002446119
9.4641	-0.0030835
9.4659	-0.003126373
9.4677	-0.003430633
9.4696	-0.002882614
9.4714	-0.003558936
9.4732	-0.003606792
9.475	-0.003752027
9.4768	-0.003520646
9.4786	-0.004381047
9.4804	-0.00428161
9.4822	-0.003783724
9.484	-0.003877655
9.4858	-0.003477781
9.4876	-0.003378357
9.4894	-0.004126006
9.4913	-0.003733366
9.4931	-0.004174397
9.4949	-0.003291752
9.4967	-0.004211068
9.4985	-0.00393094
9.5003	-0.004178019
9.5021	-0.003732185
9.5039	-0.003857246
9.5057	-0.004440018
9.5075	-0.003942186
9.5093	-0.004125748
9.5111	-0.003664651
9.513	-0.004249702
9.5148	-0.004392305
9.5166	-0.003407111
9.5184	-0.004888246
9.5202	-0.004198195
9.522	-0.004190232
9.5238	-0.003958046
9.5256	-0.00420793
9.5274	-0.003706559
9.5292	-0.004572511
9.531	-0.004453227
9.5328	-0.004552167
9.5347	-0.004848891
9.5365	-0.003731916
9.5383	-0.004289452
9.5401	-0.00479968
9.5419	-0.004112427
9.5437	-0.004232465
9.5455	-0.004336115
9.5473	-0.004011656
9.5491	-0.003643038
9.5509	-0.004552586
9.5527	-0.004687994
9.5545	-0.00492561
9.5564	-0.004317005
9.5582	-0.004154904
9.56	-0.003737623
9.5618	-0.004381047
9.5636	-0.004245406
9.5654	-0.004565461
9.5672	-0.003987971
9.569	-0.00425835
9.5708	-0.003783548
9.5726	-0.005327018
9.5744	-0.004471281
9.5762	-0.004658791
9.5781	-0.00353776
9.5799	-0.004069043
9.5817	-0.0041615
9.5835	-0.004032943
9.5853	-0.004212115
9.5871	-0.004294215
9.5889	-0.004926573
9.5907	-0.004409119
9.5925	-0.004551032
9.5943	-0.004134442
9.5961	-0.004633381
9.5979	-0.004360097
9.5998	-0.004556645
9.6016	-0.004421527
9.6034	-0.004327067
9.6052	-0.004534542
9.607	-0.005162816
9.6088	-0.004497912
9.6106	-0.004534169
9.6124	-0.003809157
9.6142	-0.004517828
9.616	-0.003841765
9.6178	-0.004601745
9.6196	-0.004225621
9.6215	-0.004786737
9.6233	-0.004681422
9.6251	-0.004020788
9.6269	-0.004086111
9.6287	-0.00432832
9.6305	-0.004118535
9.6323	-0.004306741
9.6341	-0.004422199
9.6359	-0.00470672
9.6377	-0.004811597
9.6395	-0.004779365
9.6413	-0.004419636
9.6432	-0.004678513
9.645	-0.004579232
9.6468	-0.004497952
9.6486	-0.005053257
9.6504	-0.003980987
9.6522	-0.005018367
9.654	-0.004910505
9.6558	-0.004132301
9.6576	-0.004363037
9.6594	-0.004514645
9.6612	-0.004255237
9.663	-0.004455421
9.6649	-0.004191053
9.6667	-0.004590894
9.6685	-0.004647541
9.6703	-0.005067999
9.6721	-0.004405569
9.6739	-0.004053957
9.6757	-0.00462579
9.6775	-0.003931564
9.6793	-0.004430013
9.6811	-0.004379595
9.6829	-0.004800819
9.6847	-0.003935063
9.6866	-0.004691714
9.6884	-0.004364452
9.6902	-0.003748622
9.692	-0.004111612
9.6938	-0.004549071
9.6956	-0.004681352
9.6974	-0.004578866
9.6992	-0.005090056
9.701	-0.004669692
9.7028	-0.003851784
9.7046	-0.004332756
9.7064	-0.004096166
9.7083	-0.004928364
9.7101	-0.004191429
9.7119	-0.004417948
9.7137	-0.004645276
9.7155	-0.004071433
9.7173	-0.004188756
9.7191	-0.004298789
9.7209	-0.004362022
9.7227	-0.004353693
9.7245	-0.004604479
9.7263	-0.004879379
9.7281	-0.004253451
9.73	-0.004527157
9.7318	-0.004224989
9.7336	-0.003816713
9.7354	-0.004756681
9.7372	-0.00422411
9.739	-0.003258669
9.7408	-0.004357098
9.7426	-0.004034053
9.7444	-0.004165339
9.7462	-0.005135893
9.748	-0.004778544
9.7498	-0.004302578
9.7517	-0.004555578
9.7535	-0.004744543
9.7553	-0.004866385
9.7571	-0.004387025
9.7589	-0.004550516
9.7607	-0.00381693
9.7625	-0.004016908
9.7643	-0.00459498
9.7661	-0.004599284
9.7679	-0.004445656
9.7697	-0.003732064
9.7715	-0.004986373
9.7734	-0.003801823
9.7752	-0.003956995
9.777	-0.003687639
9.7788	-0.004141428
9.7806	-0.003948159
9.7824	-0.00370676
9.7842	-0.004054808
9.786	-0.00480119
9.7878	-0.003979897
9.7896	-0.004858361
9.7914	-0.00368019
9.7932	-0.004707655
9.795	-0.004533534
9.7969	-0.00423602
9.7987	-0.004312303
9.8005	-0.004560386
9.8023	-0.00389255
9.8041	-0.003935063
9.8059	-0.00387451
9.8077	-0.004501224
9.8095	-0.004362022
9.8113	-0.004125439
9.8131	-0.004460015
9.8149	-0.004670628
9.8168	-0.003867481
9.8186	-0.004320342
9.8204	-0.004155297
9.8222	-0.004042549
9.824	-0.004235359
9.8258	-0.004255957
9.8276	-0.004023201
9.8294	-0.004384039
9.8312	-0.004073336
9.833	-0.005007038
9.8348	-0.004290422
9.8366	-0.004647988
9.8385	-0.00395819
9.8403	-0.003870339
9.8421	-0.00356296
9.8439	-0.003983269
9.8457	-0.004341947
9.8475	-0.00482861
9.8493	-0.004331027
9.8511	-0.004057892
9.8529	-0.004203163
9.8547	-0.004651216
9.8565	-0.004319641
9.8583	-0.003720113
9.8602	-0.004112272
9.862	-0.00413951
9.8638	-0.003535942
9.8656	-0.00439566
9.8674	-0.003978617
9.8692	-0.004714375
9.871	-0.004510208
9.8728	-0.003726976
9.8746	-0.004369021
9.8764	-0.004865706
9.8782	-0.003796335
9.88	-0.004058694
9.8819	-0.004049395
9.8837	-0.004383131
9.8855	-0.004788913
9.8873	-0.004030282
9.8891	-0.004390018
9.8909	-0.004114253
9.8927	-0.004721788
9.8945	-0.004067527
9.8963	-0.004051349
9.8981	-0.004278798
9.8999	-0.004462208
9.9017	-0.004127937
9.9036	-0.004506432
9.9054	-0.003917933
9.9072	-0.003862918
9.909	-0.003648965
9.9108	-0.004123135
9.9126	-0.004325506
9.9144	-0.004296207
9.9162	-0.004253585
9.918	-0.004182089
9.9198	-0.003958956
9.9216	-0.004223206
9.9234	-0.00453711
9.9253	-0.003930918
9.9271	-0.003819677
9.9289	-0.004221524
9.9307	-0.004437407
9.9325	-0.003806286
9.9343	-0.00434589
9.9361	-0.004474661
9.9379	-0.003830056
9.9397	-0.004253787
9.9415	-0.004097148
9.9433	-0.004276792
9.9451	-0.003995818
9.947	-0.004677897
9.9488	-0.005514708
9.9506	-0.003810222
9.9524	-0.004354732
9.9542	-0.003575021
9.956	-0.004354889
9.9578	-0.004042822
9.9596	-0.004529796
9.9614	-0.004454688
9.9632	-0.004070905
9.965	-0.003761909
9.9668	-0.004142201
9.9687	-0.003715875
9.9705	-0.003935559
9.9723	-0.004641281
9.9741	-0.004382218
9.9759	-0.004574595
9.9777	-0.004706551
9.9795	-0.004359286
9.9813	-0.004029314
9.9831	-0.004515504
9.9849	-0.003635154
9.9867	-0.003618711
9.9885	-0.003765233
9.9904	-0.004586926
9.9922	-0.004584528
9.994	-0.004212993
9.9958	-0.004530377
9.9976	-0.004049555
9.9994	-0.003871384
10.0012	-0.003738176
10.003	-0.003507941
10.0048	-0.00429947
10.0066	-0.004066681
10.0084	-0.004259326
10.0102	-0.004383589
10.0121	-0.004229131
10.0139	-0.004657632
10.0157	-0.004363093
10.0175	-0.004014973
10.0193	-0.004132429
10.0211	-0.003953293
10.0229	-0.004592098
10.0247	-0.004721562
10.0265	-0.004634774
10.0283	-0.004266454
10.0301	-0.004465792
10.0319	-0.004118166
10.0338	-0.004109542
10.0356	-0.004402243
10.0374	-0.003717429
10.0392	-0.004092085
10.041	-0.003992141
10.0428	-0.004130044
10.0446	-0.004052229
10.0464	-0.004013934
10.0482	-0.004121049
10.05	-0.004897343
10.0518	-0.004263795
10.0536	-0.004526053
10.0555	-0.004154344
10.0573	-0.004629725
10.0591	-0.003729315
10.0609	-0.004273785
10.0627	-0.004476782
10.0645	-0.003925436
10.0663	-0.004173028
10.0681	-0.004471714
10.0699	-0.004284829
10.0717	-0.004143933
10.0735	-0.004106272
10.0753	-0.003841518
10.0772	-0.004032284
10.079	-0.003942288
10.0808	-0.004042822
10.0826	-0.003683374
10.0844	-0.004160815
10.0862	-0.003926277
10.088	-0.003837779
10.0898	-0.004329788
10.0916	-0.004132621
10.0934	-0.004328156
10.0952	-0.004213049
10.097	-0.004504713
10.0989	-0.003706855
10.1007	-0.003311372
10.1025	-0.004027385
10.1043	-0.004664063
10.1061	-0.004162112
10.1079	-0.003635693
10.1097	-0.003878107
10.1115	-0.004060895
10.1133	-0.003114196
10.1151	-0.003439307
10.1169	-0.004620018
10.1187	-0.004012376
10.1206	-0.004314331
10.1224	-0.004222224
10.1242	-0.003718008
10.126	-0.003637356
10.1278	-0.003708087
10.1296	-0.00360907
10.1314	-0.004205072
10.1332	-0.003944994
10.135	-0.003688227
10.1368	-0.004058545
10.1386	-0.003861604
10.1404	-0.003661022
10.1423	-0.003777806
10.1441	-0.00386694
10.1459	-0.003491533
10.1477	-0.003388271
10.1495	-0.003800268
10.1513	-0.003408083
10.1531	-0.003845686
10.1549	-0.003365478
10.1567	-0.003326669
10.1585	-0.003216397
10.1603	-0.004129509
10.1621	-0.003354668
10.164	-0.004495705
10.1658	-0.003976476
10.1676	-0.003291259
10.1694	-0.003304646
10.1712	-0.004606272
10.173	-0.003404693
10.1748	-0.004561028
10.1766	-0.003771792
10.1784	-0.003907518
10.1802	-0.003755016
10.182	-0.004183067
10.1838	-0.003995799
10.1857	-0.00406661
10.1875	-0.00399339
10.1893	-0.003680346
10.1911	-0.003759027
10.1929	-0.003899999
10.1947	-0.003596527
10.1965	-0.003886183
10.1983	-0.003356183
10.2001	-0.003910201
10.2019	-0.003538532
10.2037	-0.003395544
10.2055	-0.003727589
10.2074	-0.00409483
10.2092	-0.004240581
10.211	-0.003803209
10.2128	-0.004031137
10.2146	-0.003850269
10.2164	-0.004135554
10.2182	-0.00368145
[truncated: 48 more rows]
