# Supplementary material for: Improvement of Peak Integration in Capillary Electrophoresis: Reference Data Set No. 1
Source: Electrophoresis. 2026 Mar 11;47(4):276–94. doi: 10.1002/elps.70077 (PMC13084974; doi:10.1002/elps.70077)
Supplement: Supplementary file 2 — Supporting File 2: elps70077‐sup‐0002‐RawElectropherograms.zip. [file ELPS-47--s002.zip › Raw Electropherograms/com4-type11-sam4-R.csv]

6.5838	-0.005508963
6.5856	-0.005244186
6.5875	-0.005429909
6.5893	-0.005695847
6.5911	-0.00486398
6.5929	-0.004652013
6.5947	-0.005221425
6.5965	-0.005377193
6.5983	-0.005599535
6.6001	-0.005116213
6.6019	-0.005987369
6.6037	-0.006268439
6.6055	-0.005295571
6.6073	-0.005772995
6.6091	-0.005659345
6.6109	-0.005475563
6.6127	-0.005742408
6.6146	-0.006508428
6.6164	-0.005944325
6.6182	-0.005406422
6.62	-0.005614168
6.6218	-0.005289653
6.6236	-0.005380938
6.6254	-0.005832139
6.6272	-0.005368916
6.629	-0.005884971
6.6308	-0.007217276
6.6326	-0.005587208
6.6344	-0.005642151
6.6362	-0.0060424
6.638	-0.005988597
6.6399	-0.005902313
6.6417	-0.006782961
6.6435	-0.005764339
6.6453	-0.005492155
6.6471	-0.00445865
6.6489	-0.005766059
6.6507	-0.005632117
6.6525	-0.005554549
6.6543	-0.005259125
6.6561	-0.006609388
6.6579	-0.005470448
6.6597	-0.005839398
6.6615	-0.006355477
6.6633	-0.005568611
6.6651	-0.005421719
6.667	-0.005751
6.6688	-0.005494732
6.6706	-0.00543571
6.6724	-0.005476427
6.6742	-0.00601548
6.676	-0.00538692
6.6778	-0.005222436
6.6796	-0.006168306
6.6814	-0.005509942
6.6832	-0.006396608
6.685	-0.005811058
6.6868	-0.00609818
6.6886	-0.006477642
6.6904	-0.005700528
6.6922	-0.005785297
6.6941	-0.005703888
6.6959	-0.0056928
6.6977	-0.005665301
6.6995	-0.005329248
6.7013	-0.005755524
6.7031	-0.005136784
6.7049	-0.004819424
6.7067	-0.006169108
6.7085	-0.006093032
6.7103	-0.005467654
6.7121	-0.005306296
6.7139	-0.005574235
6.7157	-0.006340665
6.7175	-0.006349148
6.7194	-0.005699711
6.7212	-0.005102052
6.723	-0.004781272
6.7248	-0.00547242
6.7266	-0.006315219
6.7284	-0.00576668
6.7302	-0.006207068
6.732	-0.005721264
6.7338	-0.005628239
6.7356	-0.005639352
6.7374	-0.006543884
6.7392	-0.006360758
6.741	-0.005732777
6.7428	-0.006665727
6.7446	-0.006733929
6.7465	-0.006116925
6.7483	-0.005904106
6.7501	-0.005024333
6.7519	-0.005795564
6.7537	-0.005780933
6.7555	-0.005180234
6.7573	-0.005293523
6.7591	-0.005116093
6.7609	-0.005415974
6.7627	-0.005380772
6.7645	-0.004854497
6.7663	-0.006366961
6.7681	-0.005946849
6.7699	-0.006478192
6.7717	-0.003699606
6.7736	-0.003860786
6.7754	-0.001356299
6.7772	-0.002743747
6.779	-0.007984676
6.7808	-0.006713345
6.7826	-0.005922853
6.7844	-0.006315416
6.7862	-0.0062505
6.788	-0.005917697
6.7898	-0.006032464
6.7916	-0.006301801
6.7934	-0.005928777
6.7952	-0.006481289
6.797	-0.006662146
6.7989	-0.006794532
6.8007	-0.006380754
6.8025	-0.007120071
6.8043	-0.006702965
6.8061	-0.006287399
6.8079	-0.006059359
6.8097	-0.005973317
6.8115	-0.005703689
6.8133	-0.006152426
6.8151	-0.006402099
6.8169	-0.005762817
6.8187	-0.005444521
6.8205	-0.005343891
6.8223	-0.006331322
6.8241	-0.004954411
6.826	-0.005743931
6.8278	-0.005518619
6.8296	-0.005883715
6.8314	-0.007832222
6.8332	-0.007270746
6.835	-0.007123104
6.8368	-0.00600993
6.8386	-0.005728369
6.8404	-0.005573413
6.8422	-0.006820505
6.844	-0.006254403
6.8458	-0.007343546
6.8476	-0.006529745
6.8494	-0.005511241
6.8512	-0.00562589
6.8531	-0.005751377
6.8549	-0.005635107
6.8567	-0.005733344
6.8585	-0.005982995
6.8603	-0.006380246
6.8621	-0.005383885
6.8639	-0.005691922
6.8657	-0.005361293
6.8675	-0.006010241
6.8693	-0.005016277
6.8711	-0.004659251
6.8729	-0.00572192
6.8747	-0.005571973
6.8765	-0.005677133
6.8784	-0.005473626
6.8802	-0.004766804
6.882	-0.005378659
6.8838	-0.005165109
6.8856	-0.005964592
6.8874	-0.006679641
6.8892	-0.006048512
6.891	-0.007951421
6.8928	-0.01300585
6.8946	-0.009457238
6.8964	-0.006375688
6.8982	-0.005797443
6.9	-0.004922651
6.9018	-0.005015044
6.9036	-0.00541317
6.9055	-0.006044633
6.9073	-0.004918694
6.9091	-0.004715357
6.9109	-0.004730377
6.9127	-0.004141829
6.9145	-0.003921178
6.9163	-0.003850089
6.9181	-0.003991162
6.9199	-0.003715117
6.9217	-0.003705703
6.9235	-0.003579422
6.9253	-0.003930965
6.9271	-0.003741865
6.9289	-0.003691119
6.9307	-0.003542895
6.9326	-0.003412447
6.9344	-0.003696756
6.9362	-0.002784864
6.938	-0.002745211
6.9398	-0.002664719
6.9416	-0.003311843
6.9434	-0.003268223
6.9452	-0.00289386
6.947	-0.002397743
6.9488	-0.003012957
6.9506	-0.002775509
6.9524	-0.00349033
6.9542	-0.002801566
6.956	-0.004133309
6.9579	-0.0030445
6.9597	-0.003565453
6.9615	-0.002823083
6.9633	-0.002556638
6.9651	-0.002910927
6.9669	-0.002517656
6.9687	-0.002321195
6.9705	-0.002600254
6.9723	-0.003635179
6.9741	-0.003106069
6.9759	-0.003254217
6.9777	-0.003807151
6.9795	-0.003601513
6.9813	-0.003414173
6.9831	-0.003570715
6.985	-0.004049721
6.9868	-0.004484165
6.9886	-0.00391921
6.9904	-0.004013125
6.9922	-0.004014427
6.994	-0.003643758
6.9958	-0.003626846
6.9976	-0.003730312
6.9994	-0.003603831
7.0012	-0.003235579
7.003	-0.003133172
7.0048	-0.002389715
7.0066	-0.0032916
7.0084	-0.002268047
7.0102	-0.001859185
7.0121	-0.002340451
7.0139	-0.00225773
7.0157	-0.001344676
7.0175	-0.001801248
7.0193	-0.001583798
7.0211	-0.002119548
7.0229	-0.001234644
7.0247	-0.001408676
7.0265	-0.001106302
7.0283	-0.000499025
7.0301	0.002283137
7.0319	0.004336709
7.0337	0.00915926
7.0355	0.016986456
7.0374	0.025975676
7.0392	0.037016124
7.041	0.048435904
7.0428	0.058766048
7.0446	0.067903526
7.0464	0.073035032
7.0482	0.074843764
7.05	0.071431428
7.0518	0.06533137
7.0536	0.0541825
7.0554	0.040286552
7.0572	0.026754359
7.059	0.013255483
7.0608	0.005838793
7.0626	0.001016828
7.0645	-0.001636996
7.0663	-0.001812584
7.0681	-0.003296786
7.0699	-0.003128884
7.0717	-0.003318164
7.0735	-0.003235257
7.0753	-0.00307332
7.0771	-0.003554163
7.0789	-0.003337673
7.0807	-0.003274722
7.0825	-0.002725593
7.0843	-0.00348221
7.0861	-0.002557541
7.0879	-0.002777389
7.0898	-0.003085065
7.0916	-0.003330468
7.0934	-0.003425398
7.0952	-0.003403693
7.097	-0.003120868
7.0988	-0.002755801
7.1006	-0.002973613
7.1024	-0.003581754
7.1042	-0.003194571
7.106	-0.002704982
7.1078	-0.003325143
7.1096	-0.002697943
7.1114	-0.002317027
7.1132	-0.003122452
7.115	-0.003111661
7.1169	-0.003208369
7.1187	-0.002865671
7.1205	-0.003354218
7.1223	-0.00309685
7.1241	-0.003863062
7.1259	-0.002879066
7.1277	-0.002797698
7.1295	-0.003438553
7.1313	-0.003035742
7.1331	-0.002073362
7.1349	-0.002933442
7.1367	-0.00270521
7.1385	-0.002865428
7.1403	-0.003355635
7.1421	-0.003448838
7.144	-0.002024687
7.1458	-0.002504419
7.1476	-0.002870041
7.1494	-0.002316439
7.1512	-0.002285184
7.153	-0.002221649
7.1548	-0.002911647
7.1566	-0.003253705
7.1584	-0.002842759
7.1602	-0.002905237
7.162	-0.003392943
7.1638	-0.002946378
7.1656	-0.002170098
7.1674	-0.002846146
7.1693	-0.003980999
7.1711	-0.00354772
7.1729	-0.003816189
7.1747	-0.004083189
7.1765	-0.003083491
7.1783	-0.004095523
7.1801	-0.00371679
7.1819	-0.004322558
7.1837	-0.003563502
7.1855	-0.003833839
7.1873	-0.003856724
7.1891	-0.003042745
7.1909	-0.003823816
7.1927	-0.002928297
7.1945	-0.003553655
7.1964	-0.002749521
7.1982	-0.003250422
7.2	-0.003036141
7.2018	-0.003551557
7.2036	-0.002615802
7.2054	-0.003519542
7.2072	-0.003621733
7.209	-0.003898012
7.2108	-0.002747897
7.2126	-0.002791955
7.2144	-0.002919147
7.2162	-0.003388052
7.218	-0.002784888
7.2198	-0.002164964
7.2216	-0.002481689
7.2235	-0.002246856
7.2253	-0.003173908
7.2271	-0.002950802
7.2289	-0.002646487
7.2307	-0.002799916
7.2325	-0.00351042
7.2343	-0.002850445
7.2361	-0.003216342
7.2379	-0.003349706
7.2397	-0.003383138
7.2415	-0.003734157
7.2433	-0.004098688
7.2451	-0.002989113
7.2469	-0.003653659
7.2488	-0.00249668
7.2506	-0.003076998
7.2524	-0.003006525
7.2542	-0.002917186
7.256	-0.003983878
7.2578	-0.002969484
7.2596	-0.002525081
7.2614	-0.003243875
7.2632	-0.002863733
7.265	-0.002786449
7.2668	-0.002827593
7.2686	-0.002457987
7.2704	-0.003121695
7.2722	-0.002742645
7.274	-0.003385821
7.2759	-0.003260017
7.2777	-0.003001204
7.2795	-0.00364282
7.2813	-0.003188909
7.2831	-0.002714808
7.2849	-0.003483027
7.2867	-0.002224071
7.2885	-0.002830945
7.2903	-0.003378892
7.2921	-0.003219825
7.2939	-0.003738465
7.2957	-0.003266752
7.2975	-0.003142495
7.2993	-0.003221972
7.3011	-0.003103551
7.303	-0.003079596
7.3048	-0.003639462
7.3066	-0.003677679
7.3084	-0.003807193
7.3102	-0.003202966
7.312	-0.003311407
7.3138	-0.002752309
7.3156	-0.002916696
7.3174	-0.003565686
7.3192	-0.0027639
7.321	-0.002861858
7.3228	-0.002305675
7.3246	-0.003849548
7.3264	-0.003588934
7.3283	-0.00393515
7.3301	-0.002015792
7.3319	-0.002470539
7.3337	-0.00212053
7.3355	-0.001075963
7.3373	-0.001890799
7.3391	-0.002219629
7.3409	-0.003316194
7.3427	-0.002490635
7.3445	-0.002714796
7.3463	-0.002546558
7.3481	-0.003474658
7.3499	-0.002619438
7.3517	-0.003526282
7.3535	-0.00214745
7.3554	-0.003186327
7.3572	-0.002394171
7.359	-0.003327943
7.3608	-0.002490006
7.3626	-0.002328851
7.3644	-0.001493033
7.3662	-0.000674067
7.368	-0.00253768
7.3698	-0.003284106
7.3716	-0.002085155
7.3734	-0.002503348
7.3752	-0.002762607
7.377	-0.003830783
7.3788	-0.004176621
7.3806	-0.003143876
7.3825	-0.003536907
7.3843	-0.003389633
7.3861	-0.002955832
7.3879	-0.002505382
7.3897	-0.002950095
7.3915	-0.002903587
7.3933	-0.002366926
7.3951	-0.00174584
7.3969	-0.002459603
7.3987	-0.00311048
7.4005	-0.002671096
7.4023	-0.001814506
7.4041	-0.002322714
7.4059	-0.002125056
7.4078	-0.002108146
7.4096	-0.002861634
7.4114	-0.001871813
7.4132	-0.000791849
7.415	0.000173198
7.4168	0.004959852
7.4186	0.024238689
7.4204	0.018000588
7.4222	0.004067232
7.424	0.001617358
7.4258	-0.000274783
7.4276	-0.001481824
7.4294	-0.002093982
7.4312	-0.003038111
7.433	-0.004346377
7.4349	-0.004231726
7.4367	-0.003801586
7.4385	-0.004430919
7.4403	-0.004181213
7.4421	-0.00351768
7.4439	-0.002738094
7.4457	-0.003546951
7.4475	-0.003176654
7.4493	-0.003105895
7.4511	-0.003143446
7.4529	-0.003731987
7.4547	-0.002828616
7.4565	-0.00335285
7.4583	-0.002564057
7.4601	-0.003500733
7.462	-0.002580281
7.4638	-0.003100535
7.4656	-0.003080116
7.4674	-0.004008743
7.4692	-0.004598275
7.471	-0.009066169
7.4728	-0.015761405
7.4746	-0.007830812
7.4764	-0.004633642
7.4782	-0.002806104
7.48	-0.003641472
7.4818	-0.00349714
7.4836	-0.004052332
7.4854	-0.004067962
7.4873	-0.003744528
7.4891	-0.003646548
7.4909	-0.003478467
7.4927	-0.003038589
7.4945	-0.003325579
7.4963	-0.003180657
7.4981	-0.00282525
7.4999	-0.003111275
7.5017	-0.003274878
7.5035	-0.003591634
7.5053	-0.001887121
7.5071	-0.002403217
7.5089	-0.001956671
7.5107	-0.001539992
7.5125	-0.002084262
7.5144	-0.001475851
7.5162	-0.000995262
7.518	0
7.5198	-0.000824219
7.5216	0.000621803
7.5234	-0.000137413
7.5252	-0.000034322
7.527	-0.00013712
7.5288	0.00023997
7.5306	-0.000343452
7.5324	-0.000171448
7.5342	-0.00085481
7.536	-0.001441472
7.5378	-0.001376202
7.5397	-0.000345089
7.5415	-0.002001202
7.5433	-0.001342914
7.5451	-0.001958994
7.5469	-0.002579055
7.5487	-0.002330684
7.5505	-0.001675692
7.5523	-0.001768746
7.5541	-0.003064659
7.5559	-0.001532746
7.5577	-0.002035759
7.5595	-0.002285317
7.5613	-0.001381125
7.5631	-0.001237601
7.5649	-0.001996601
7.5668	-0.001755423
7.5686	-0.002345865
7.5704	-0.001611103
7.5722	-0.000311359
7.574	-0.001727506
7.5758	-0.001457365
7.5776	-0.001531536
7.5794	-0.001565528
7.5812	-0.001458064
7.583	-0.000903911
7.5848	-0.000726853
7.5866	-0.001077008
7.5884	-0.001419208
7.5902	-0.001624954
7.592	-0.00100704
7.5939	-0.001635108
7.5957	-0.000693263
7.5975	-0.001388522
7.5993	-0.001812759
7.6011	-0.00205852
7.6029	-0.00212984
7.6047	-0.001785134
7.6065	-0.001017207
7.6083	-0.000992512
7.6101	-0.001237357
7.6119	-0.000880886
7.6137	-0.000844589
7.6155	-0.000732574
7.6173	-0.001150727
7.6192	-0.000876619
7.621	-0.001397345
7.6228	-0.001115364
7.6246	-0.001400386
7.6264	-0.001155458
7.6282	-0.001621556
7.63	-0.001577661
7.6318	-0.001083857
7.6336	-0.002268773
7.6354	-0.00186144
7.6372	-0.001231044
7.639	-0.00186733
7.6408	-0.001789461
7.6426	-0.001233542
7.6444	-0.002033677
7.6463	-0.001652181
7.6481	-0.002478048
7.6499	-0.00306475
7.6517	-0.001103581
7.6535	-0.000562877
7.6553	0.001947274
7.6571	0.000280938
7.6589	-0.000035255
7.6607	-0.001093275
7.6625	-0.000668227
7.6643	-0.00074314
7.6661	-0.000070189
7.6679	-0.000991945
7.6697	-0.000175977
7.6715	-0.000247009
7.6734	-0.00035004
7.6752	-0.000807533
7.677	0.000035031
7.6788	0.000141441
7.6806	0.000070087
7.6824	0.000316375
7.6842	-0.000282537
7.686	-0.000597113
7.6878	0.000767243
7.6896	0.00021072
7.6914	0.00049188
7.6932	0.00035069
7.695	0.001062192
7.6968	0.001160229
7.6987	0.001664169
7.7005	0.001983569
7.7023	0.00162525
7.7041	0.002504365
7.7059	0.002191626
7.7077	0.002872493
7.7095	0.002941497
7.7113	0.003897289
7.7131	0.004246721
7.7149	0.004712102
7.7167	0.005309595
7.7185	0.006136891
7.7203	0.006058104
7.7221	0.007358335
7.7239	0.007152574
7.7258	0.006800326
7.7276	0.007212132
7.7294	0.007629865
7.7312	0.007683651
7.733	0.008303338
7.7348	0.007726904
7.7366	0.007532253
7.7384	0.007560652
7.7402	0.007582654
7.742	0.006086817
7.7438	0.006076171
7.7456	0.004590779
7.7474	0.003931941
7.7492	0.002737734
7.751	0.003188028
7.7529	0.003068466
7.7547	0.002271816
7.7565	0.001165892
7.7583	0.001456266
7.7601	0.000509223
7.7619	0.000874859
7.7637	0.000401601
7.7655	0.001357802
7.7673	0.001527927
7.7691	-0.000402277
7.7709	0.000219101
7.7727	-0.000146166
7.7745	-0.000218605
7.7763	0.000517237
7.7782	0.000220529
7.78	0.000914266
7.7818	0.000519846
7.7836	0.001044605
7.7854	0.001411737
7.7872	0.001746321
7.789	0.001856756
7.7908	0.002091909
7.7926	0.0021257
7.7944	0.002513741
7.7962	0.003142196
7.798	0.002192004
7.7998	0.002731189
7.8016	0.002596741
7.8034	0.002832203
7.8053	0.003376821
7.8071	0.003667826
7.8089	0.004060965
7.8107	0.003560121
7.8125	0.00371
7.8143	0.002553576
7.8161	0.003532834
7.8179	0.004000675
7.8197	0.004534964
7.8215	0.004586204
7.8233	0.005578171
7.8251	0.006081831
7.8269	0.00721686
7.8287	0.007416792
7.8305	0.00779916
7.8324	0.00932517
7.8342	0.009165088
7.836	0.010704111
7.8378	0.011597286
7.8396	0.012171518
7.8414	0.012580123
7.8432	0.013036797
7.845	0.013223147
7.8468	0.013379567
7.8486	0.014589317
7.8504	0.014736545
7.8522	0.015468102
7.854	0.015944621
7.8558	0.016589722
7.8577	0.015392329
7.8595	0.016600259
7.8613	0.017225735
7.8631	0.017407747
7.8649	0.0190528
7.8667	0.019249266
7.8685	0.020646339
7.8703	0.020566357
7.8721	0.022363717
7.8739	0.022879673
7.8757	0.024752708
7.8775	0.026232526
7.8793	0.028271399
7.8811	0.029099703
7.8829	0.030369099
7.8848	0.031957034
7.8866	0.033560086
7.8884	0.034197591
7.8902	0.035479739
7.892	0.036665801
7.8938	0.036627963
7.8956	0.037408695
7.8974	0.037777916
7.8992	0.036894899
7.901	0.037139047
7.9028	0.036119375
7.9046	0.035581362
7.9064	0.034133546
7.9082	0.033520155
7.91	0.032354083
7.9119	0.031316619
7.9137	0.030311445
7.9155	0.028422305
7.9173	0.026933797
7.9191	0.024835128
7.9209	0.024293469
7.9227	0.02244327
7.9245	0.020886704
7.9263	0.019891709
7.9281	0.018730054
7.9299	0.017763779
7.9317	0.016617516
7.9335	0.01572575
7.9353	0.014360161
7.9372	0.013289378
7.939	0.01258097
7.9408	0.01114624
7.9426	0.010395367
7.9444	0.008962202
7.9462	0.007930174
7.948	0.007376983
7.9498	0.006698147
7.9516	0.00634481
7.9534	0.005953138
7.9552	0.004706332
7.957	0.004469622
7.9588	0.004398564
7.9606	0.003825706
7.9624	0.003936473
7.9643	0.003333791
7.9661	0.003450621
7.9679	0.004049018
7.9697	0.003664614
7.9715	0.004033913
7.9733	0.004088996
7.9751	0.003528622
7.9769	0.004955804
7.9787	0.004604971
7.9805	0.004582762
7.9823	0.004904564
7.9841	0.005657977
7.9859	0.005998244
7.9877	0.006698553
7.9896	0.006904537
7.9914	0.007164971
7.9932	0.008082432
7.995	0.009260008
7.9968	0.009034806
7.9986	0.009722197
8.0004	0.010181788
8.0022	0.011273583
8.004	0.009440212
8.0058	0.01116606
8.0076	0.010183269
8.0094	0.011467735
8.0112	0.01101203
8.013	0.011718676
8.0148	0.011479449
8.0167	0.011553159
8.0185	0.011844752
8.0203	0.011938111
8.0221	0.011821078
8.0239	0.012002064
8.0257	0.013107389
8.0275	0.012609773
8.0293	0.014090506
8.0311	0.014757372
8.0329	0.015314655
8.0347	0.015955726
8.0365	0.016341513
8.0383	0.016312856
8.0401	0.016912127
8.0419	0.017792007
8.0438	0.017703196
8.0456	0.017966438
8.0474	0.017881652
8.0492	0.019756455
8.051	0.01905849
8.0528	0.019331427
8.0546	0.018654069
8.0564	0.020166012
8.0582	0.019295644
8.06	0.018893654
8.0618	0.019582167
8.0636	0.019609543
8.0654	0.019909002
8.0672	0.019881962
8.0691	0.020955672
8.0709	0.020559656
8.0727	0.021452039
8.0745	0.022344964
8.0763	0.022823118
8.0781	0.024271391
8.0799	0.024693705
8.0817	0.026591754
8.0835	0.028763333
8.0853	0.030333547
8.0871	0.03359402
8.0889	0.036725223
8.0907	0.040707972
8.0925	0.044219967
8.0943	0.048145026
8.0962	0.051890757
8.098	0.056986894
8.0998	0.06253022
8.1016	0.069652125
8.1034	0.076092824
8.1052	0.082956724
8.107	0.09029413
8.1088	0.099103034
8.1106	0.107251726
8.1124	0.11475499
8.1142	0.123102508
8.116	0.130623177
8.1178	0.13931492
8.1196	0.148581564
8.1214	0.157310978
8.1233	0.166208029
8.1251	0.168936327
8.1269	0.173384592
8.1287	0.175884992
8.1305	0.178231254
8.1323	0.177687824
8.1341	0.176919118
8.1359	0.173911035
8.1377	0.169132516
8.1395	0.165465102
8.1413	0.16170691
8.1431	0.153366938
8.1449	0.144933119
8.1467	0.131982297
8.1486	0.111869
8.1504	0.089168519
8.1522	0.065672897
8.154	0.045716323
8.1558	0.030723935
8.1576	0.020152384
8.1594	0.014565287
8.1612	0.009623833
8.163	0.006859554
8.1648	0.004415951
8.1666	0.003173704
8.1684	0.002362667
8.1702	0.00136149
8.172	0.000497616
8.1738	0.000572462
8.1757	0.000123925
8.1775	0.000652768
8.1793	-0.000695624
8.1811	-0.000164257
8.1829	0.000533557
8.1847	-0.001277035
8.1865	-0.001068073
8.1883	-0.001963101
8.1901	-0.002276778
8.1919	-0.002524028
8.1937	-0.002211405
8.1955	-0.001552074
8.1973	-0.002290718
8.1991	-0.002729755
8.2009	-0.002602522
8.2028	-0.00260374
8.2046	-0.001756708
8.2064	-0.003307293
8.2082	-0.003634627
8.21	-0.003132189
8.2118	-0.002414914
8.2136	-0.002572818
8.2154	-0.004033851
8.2172	-0.002642815
8.219	-0.003273078
8.2208	-0.003212643
8.2226	-0.003583846
8.2244	-0.00288758
8.2262	-0.003330122
8.2281	-0.003015097
8.2299	-0.002463623
8.2317	-0.003386408
8.2335	-0.003439894
8.2353	-0.003052549
8.2371	-0.002681842
8.2389	-0.002725919
8.2407	-0.003472904
8.2425	-0.002698506
8.2443	-0.003938009
8.2461	-0.003466056
8.2479	-0.00293857
8.2497	-0.003075027
8.2515	-0.002717437
8.2533	-0.002388729
8.2552	-0.003650417
8.257	-0.003075317
8.2588	-0.003053775
8.2606	-0.003228362
8.2624	-0.003076188
8.2642	-0.002936638
8.266	-0.002982607
8.2678	-0.003183154
8.2696	-0.002460134
8.2714	-0.00278605
8.2732	-0.002205167
8.275	-0.002658245
8.2768	-0.002180218
8.2786	-0.002116925
8.2804	-0.002532813
8.2823	-0.002787364
8.2841	-0.001691871
8.2859	-0.001402681
8.2877	-0.002185393
8.2895	-0.002113359
8.2913	-0.00059382
8.2931	-0.000705731
8.2949	-0.001087305
8.2967	-0.001571634
8.2985	-0.00055566
8.3003	-0.001544199
8.3021	-0.001309681
8.3039	-0.000104611
8.3057	-0.000987782
8.3076	-0.00013876
8.3094	-0.00060856
8.3112	-0.000918524
8.313	-0.000539264
8.3148	-0.000703982
8.3166	-0.000122815
8.3184	-0.000202989
8.3202	0.000162611
8.322	0.000407368
8.3238	0.000937429
8.3256	-0.000040877
8.3274	0.000855191
8.3292	0.000933138
8.331	0.000691131
8.3328	0.000286218
8.3347	0.000803349
8.3365	0.000331206
8.3383	0.00077717
8.3401	0.000935848
8.3419	0.001501838
8.3437	0.002339693
8.3455	0.001306027
8.3473	0.001737746
8.3491	0.001208837
8.3509	0.001969411
8.3527	0.00205722
8.3545	0.002548138
8.3563	0.003644791
8.3581	0.003638634
8.36	0.004613583
8.3618	0.004461762
8.3636	0.005971693
8.3654	0.005849982
8.3672	0.006652606
8.369	0.007654739
8.3708	0.006928355
8.3726	0.007525985
8.3744	0.00733514
8.3762	0.006453112
8.378	0.005842974
8.3798	0.004274075
8.3816	0.003622957
8.3834	0.002524058
8.3852	0.001496075
8.3871	0.001180256
8.3889	-0.000780544
8.3907	-0.001713964
8.3925	-0.00175221
8.3943	-0.001441352
8.3961	-0.001873813
8.3979	-0.003222907
8.3997	-0.002488132
8.4015	-0.002659544
8.4033	-0.003360801
8.4051	-0.003281789
8.4069	-0.00262461
8.4087	-0.00200991
8.4105	-0.002765238
8.4123	-0.002624144
8.4142	-0.003656185
8.416	-0.002456467
8.4178	-0.003432261
8.4196	-0.003096791
8.4214	-0.004035374
8.4232	-0.003028325
8.425	-0.0039464
8.4268	-0.003910322
8.4286	-0.003271319
8.4304	-0.00355325
8.4322	-0.004036728
8.434	-0.003724875
8.4358	-0.004103357
8.4376	-0.003837679
8.4395	-0.004396873
8.4413	-0.003969742
8.4431	-0.00377368
8.4449	-0.003738351
8.4467	-0.003889863
8.4485	-0.004045713
8.4503	-0.003484637
8.4521	-0.004090958
8.4539	-0.003489573
8.4557	-0.004303243
8.4575	-0.004792477
8.4593	-0.003995307
8.4611	-0.004179074
8.4629	-0.003102801
8.4647	-0.004191329
8.4666	-0.004882103
8.4684	-0.004129854
8.4702	-0.00361977
8.472	-0.004256161
8.4738	-0.003311507
8.4756	-0.004437614
8.4774	-0.004137961
8.4792	-0.003392943
8.481	-0.003268071
8.4828	-0.004191989
8.4846	-0.003844757
8.4864	-0.003315241
8.4882	-0.0030518
8.49	-0.003397799
8.4918	-0.003679421
8.4937	-0.004433941
8.4955	-0.003733213
8.4973	-0.003600804
8.4991	-0.00350908
8.5009	-0.003797632
8.5027	-0.003246653
8.5045	-0.004011113
8.5063	-0.004353771
8.5081	-0.004408354
8.5099	-0.003701932
8.5117	-0.003559811
8.5135	-0.003511071
8.5153	-0.003702968
8.5171	-0.003484069
8.519	-0.003552376
8.5208	-0.003657559
8.5226	-0.002993448
8.5244	-0.003181936
8.5262	-0.00405797
8.528	-0.00364778
8.5298	-0.002949055
8.5316	-0.002070264
8.5334	-0.003042889
8.5352	-0.002842376
8.537	-0.003405952
8.5388	-0.003413984
8.5406	-0.002924042
8.5424	-0.00263392
8.5442	-0.003271107
8.5461	-0.002557487
8.5479	-0.002392185
8.5497	-0.00308322
8.5515	-0.003161289
8.5533	-0.002721657
8.5551	-0.003394582
8.5569	-0.003576339
8.5587	-0.003357472
8.5605	-0.003701667
8.5623	-0.003187218
8.5641	-0.003643495
8.5659	-0.003092688
8.5677	-0.00387054
8.5695	-0.003497693
8.5713	-0.004578674
8.5732	-0.003640881
8.575	-0.003874994
8.5768	-0.003030626
8.5786	-0.003700281
8.5804	-0.00356766
8.5822	-0.00322145
8.584	-0.00280928
8.5858	-0.003706872
8.5876	-0.003253438
8.5894	-0.003872117
8.5912	-0.004297945
8.593	-0.003301507
8.5948	-0.002924802
8.5966	-0.002802623
8.5985	-0.002892588
8.6003	-0.003572623
8.6021	-0.00331311
8.6039	-0.003610545
8.6057	-0.003111642
8.6075	-0.003179763
8.6093	-0.003661209
8.6111	-0.003418196
8.6129	-0.003689865
8.6147	-0.003414691
8.6165	-0.003277988
8.6183	-0.003534461
8.6201	-0.003364939
8.6219	-0.002889577
8.6237	-0.004063264
8.6256	-0.003709273
8.6274	-0.00309056
8.6292	-0.002967981
8.631	-0.003570824
8.6328	-0.003621556
8.6346	-0.003949156
8.6364	-0.003922077
8.6382	-0.003726305
8.64	-0.004166803
8.6418	-0.00448364
8.6436	-0.004274119
8.6454	-0.004260501
8.6472	-0.004078596
8.649	-0.003954484
8.6508	-0.004619418
8.6527	-0.004198961
8.6545	-0.003501217
8.6563	-0.003831927
8.6581	-0.004390546
8.6599	-0.004405053
8.6617	-0.003495347
8.6635	-0.002993887
8.6653	-0.003420232
8.6671	-0.003315102
8.6689	-0.003789807
8.6707	-0.003778709
8.6725	-0.002557966
8.6743	-0.002589161
8.6761	-0.003000506
8.678	-0.003620348
8.6798	-0.00295906
8.6816	-0.002872641
8.6834	-0.002968185
8.6852	-0.002847134
8.687	-0.002890905
8.6888	-0.003213133
8.6906	-0.002209049
8.6924	-0.002090731
8.6942	-0.002626318
8.696	-0.003256681
8.6978	-0.00303451
8.6996	-0.002592596
8.7014	-0.002549717
8.7032	-0.002992287
8.7051	-0.003023916
8.7069	-0.0026468
8.7087	-0.003181659
8.7105	-0.002869038
8.7123	-0.003328784
8.7141	-0.003787264
8.7159	-0.00394053
8.7177	-0.003869507
8.7195	-0.00357206
8.7213	-0.003476863
8.7231	-0.003710076
8.7249	-0.004074838
8.7267	-0.00418031
8.7285	-0.003563984
8.7303	-0.004576916
8.7322	-0.004029172
8.734	-0.003116873
8.7358	-0.004009401
8.7376	-0.003644249
8.7394	-0.003686917
8.7412	-0.00439678
8.743	-0.003498758
8.7448	-0.003320752
8.7466	-0.003000257
8.7484	-0.003400857
8.7502	-0.003846872
8.752	-0.003385065
8.7538	-0.003362857
8.7556	-0.003586088
8.7575	-0.003339906
8.7593	-0.003026455
8.7611	-0.003972845
8.7629	-0.003478433
8.7647	-0.004230703
8.7665	-0.003601709
8.7683	-0.004058179
8.7701	-0.003128098
8.7719	-0.003910779
8.7737	-0.003242514
8.7755	-0.003144161
8.7773	-0.003190424
8.7791	-0.003398309
8.7809	-0.003244247
8.7827	-0.003261573
8.7846	-0.003382571
8.7864	-0.003559215
8.7882	-0.002826221
8.79	-0.003093381
8.7918	-0.002862575
8.7936	-0.002099094
8.7954	-0.002220343
8.7972	-0.002698622
8.799	-0.00293627
8.8008	-0.002596575
8.8026	-0.002902999
8.8044	-0.002011388
8.8062	-0.001610398
8.808	-0.00240506
8.8099	-0.003673945
8.8117	-0.003195111
8.8135	-0.002657802
8.8153	-0.00337748
8.8171	-0.003264698
8.8189	-0.003172309
8.8207	-0.003406823
8.8225	-0.003384894
8.8243	-0.003256446
8.8261	-0.004070615
8.8279	-0.003750598
8.8297	-0.004192561
8.8315	-0.004265033
8.8333	-0.005377644
8.8351	-0.004095768
8.837	-0.004707447
8.8388	-0.004660605
8.8406	-0.004056444
8.8424	-0.003848579
8.8442	-0.004096458
8.846	-0.00317818
8.8478	-0.003478036
8.8496	-0.003605636
8.8514	-0.003747862
8.8532	-0.003812651
8.855	-0.003985378
8.8568	-0.003452135
8.8586	-0.003909328
8.8604	-0.003192556
8.8622	-0.003543193
8.8641	-0.003516277
8.8659	-0.0033602
8.8677	-0.003236353
8.8695	-0.003351694
8.8713	-0.003668019
8.8731	-0.002923581
8.8749	-0.003642353
8.8767	-0.003494694
8.8785	-0.003462544
8.8803	-0.003396048
8.8821	-0.00328862
8.8839	-0.00323086
8.8857	-0.003925688
8.8875	-0.003703562
8.8894	-0.002880186
8.8912	-0.003194808
8.893	-0.003333437
8.8948	-0.003828299
8.8966	-0.003230572
8.8984	-0.003305641
8.9002	-0.002862625
8.902	-0.002912929
8.9038	-0.002537621
8.9056	-0.002372701
8.9074	-0.003088776
8.9092	-0.003112717
8.911	-0.003087974
8.9128	-0.002564348
8.9146	-0.00296596
8.9165	-0.00316275
8.9183	-0.003678169
8.9201	-0.002998425
8.9219	-0.004357871
8.9237	-0.003886899
8.9255	-0.003805333
8.9273	-0.003389953
8.9291	-0.003517161
8.9309	-0.003631246
8.9327	-0.003289572
8.9345	-0.003227062
8.9363	-0.00363859
8.9381	-0.003408283
8.9399	-0.00416505
8.9417	-0.003843177
8.9436	-0.003518354
8.9454	-0.003192556
8.9472	-0.003699541
8.949	-0.003240883
8.9508	-0.003975514
8.9526	-0.003983366
8.9544	-0.003499868
8.9562	-0.003751233
8.958	-0.004291809
8.9598	-0.003984381
8.9616	-0.004084477
8.9634	-0.004186092
8.9652	-0.003387272
8.967	-0.004433122
8.9689	-0.003541968
8.9707	-0.00357143
8.9725	-0.004119704
8.9743	-0.004239571
8.9761	-0.003769749
8.9779	-0.003387765
8.9797	-0.003184643
8.9815	-0.003859761
8.9833	-0.003413734
8.9851	-0.004021787
8.9869	-0.004630642
8.9887	-0.003634595
8.9905	-0.004305993
8.9923	-0.004492037
8.9941	-0.003228412
8.996	-0.003852028
8.9978	-0.004280278
8.9996	-0.004275501
9.0014	-0.004289728
9.0032	-0.003878321
9.005	-0.003935333
9.0068	-0.003408864
9.0086	-0.004201144
9.0104	-0.002938077
9.0122	-0.003482971
9.014	-0.003302636
9.0158	-0.00300397
9.0176	-0.003392079
9.0194	-0.003579063
9.0212	-0.00370762
9.0231	-0.003673723
9.0249	-0.004202943
9.0267	-0.004137056
9.0285	-0.003373106
9.0303	-0.003773087
9.0321	-0.002835123
9.0339	-0.003460236
9.0357	-0.003325939
9.0375	-0.003575687
9.0393	-0.003954943
9.0411	-0.00319281
9.0429	-0.003111377
9.0447	-0.003686954
9.0465	-0.002903746
9.0484	-0.003825086
9.0502	-0.004028632
9.052	-0.003791366
9.0538	-0.003479705
9.0556	-0.004041357
9.0574	-0.004336125
9.0592	-0.00402418
9.061	-0.003739516
9.0628	-0.004449478
9.0646	-0.003965517
9.0664	-0.003963797
9.0682	-0.003465232
9.07	-0.003777786
9.0718	-0.004426111
9.0736	-0.004342795
9.0755	-0.003545585
9.0773	-0.004600897
9.0791	-0.003925219
9.0809	-0.005086525
9.0827	-0.004381974
9.0845	-0.004934799
9.0863	-0.004268923
9.0881	-0.004513921
9.0899	-0.00407721
9.0917	-0.004024086
9.0935	-0.004161219
9.0953	-0.00483646
9.0971	-0.004690623
9.0989	-0.004971286
9.1007	-0.004538044
9.1026	-0.004727163
9.1044	-0.003851115
9.1062	-0.003972347
9.108	-0.004761361
9.1098	-0.004219203
9.1116	-0.004225842
9.1134	-0.004523358
9.1152	-0.003688778
9.117	-0.003961665
9.1188	-0.004294469
9.1206	-0.004285195
9.1224	-0.004096596
9.1242	-0.003804834
9.126	-0.004304613
9.1279	-0.004177375
9.1297	-0.003686322
9.1315	-0.003061932
9.1333	-0.003690492
9.1351	-0.00335681
9.1369	-0.002859532
9.1387	-0.003251478
9.1405	-0.003023074
9.1423	-0.003293349
9.1441	-0.003456042
9.1459	-0.003520775
9.1477	-0.002943118
9.1495	-0.003044566
9.1513	-0.003469748
9.1531	-0.002563971
9.155	-0.002516798
9.1568	-0.002299037
9.1586	-0.002891107
9.1604	-0.001740662
9.1622	-0.001187003
9.164	-0.001598655
9.1658	-0.001192605
9.1676	0
9.1694	-0.000110907
9.1712	0.000147782
9.173	0.001557809
9.1748	0.002633557
9.1766	0.004421673
9.1784	0.006142882
9.1802	0.006897919
9.1821	0.008141303
9.1839	0.010479633
9.1857	0.013621744
9.1875	0.015850816
9.1893	0.019712109
9.1911	0.022458218
9.1929	0.023899829
9.1947	0.027687717
9.1965	0.031835251
9.1983	0.033038817
9.2001	0.034035705
9.2019	0.03412208
9.2037	0.0371603
9.2055	0.039424587
9.2074	0.041921917
9.2092	0.04475452
9.211	0.046279833
9.2128	0.048012938
9.2146	0.049798157
9.2164	0.050588727
9.2182	0.051417127
9.22	0.05032628
9.2218	0.049658857
9.2236	0.04824442
9.2254	0.047003932
9.2272	0.044669468
9.229	0.042210449
9.2308	0.038965113
9.2326	0.0365104
9.2345	0.032642171
9.2363	0.028987586
9.2381	0.026689898
9.2399	0.022508115
9.2417	0.020374797
9.2435	0.016850548
9.2453	0.014020913
9.2471	0.011729316
9.2489	0.009022282
9.2507	0.007372956
9.2525	0.006045616
9.2543	0.004019396
9.2561	0.002800853
9.2579	0.001726673
9.2598	0.000774505
9.2616	-0.000293417
9.2634	-0.001737759
9.2652	-0.001367065
9.267	-0.002430996
9.2688	-0.002687564
9.2706	-0.002814247
9.2724	-0.003710387
9.2742	-0.003070508
9.276	-0.004059696
9.2778	-0.004071147
9.2796	-0.004534814
9.2814	-0.004514611
9.2832	-0.004387213
9.285	-0.0052891
9.2869	-0.00409647
9.2887	-0.004071147
9.2905	-0.004381992
9.2923	-0.004558816
9.2941	-0.004345675
9.2959	-0.004409847
9.2977	-0.00452282
9.2995	-0.004647964
9.3013	-0.003918906
9.3031	-0.004081947
9.3049	-0.004148431
9.3067	-0.004637216
9.3085	-0.004105302
9.3103	-0.003869889
9.3121	-0.004523756
9.314	-0.004504913
9.3158	-0.004123582
9.3176	-0.004622846
9.3194	-0.004599902
9.3212	-0.004161359
9.323	-0.004943098
9.3248	-0.004914926
9.3266	-0.005592078
9.3284	-0.006475525
9.3302	-0.004255389
9.332	-0.004111144
9.3338	-0.004006699
9.3356	-0.004078584
9.3374	-0.003986193
9.3393	-0.004487481
9.3411	-0.004604126
9.3429	-0.004120302
9.3447	-0.003915664
9.3465	-0.004152876
9.3483	-0.004244774
9.3501	-0.005256005
9.3519	-0.004334312
9.3537	-0.004389031
9.3555	-0.00445066
9.3573	-0.003570933
9.3591	-0.00352765
9.3609	-0.003078338
9.3627	-0.003173996
9.3645	-0.004301045
9.3664	-0.004584759
9.3682	-0.0042374
9.37	-0.004113853
9.3718	-0.004329206
9.3736	-0.003881948
9.3754	-0.004095636
9.3772	-0.004059189
9.379	-0.004026179
9.3808	-0.004293832
9.3826	-0.003292023
9.3844	-0.004312791
9.3862	-0.003761401
9.388	-0.004320299
9.3898	-0.004498621
9.3916	-0.004754702
9.3935	-0.005326202
9.3953	-0.004202308
9.3971	-0.003875592
9.3989	-0.003691312
9.4007	-0.004439652
9.4025	-0.003758
9.4043	-0.003842871
9.4061	-0.003544991
9.4079	-0.003880175
9.4097	-0.004531687
9.4115	-0.003635762
9.4133	-0.004650935
9.4151	-0.003939844
9.4169	-0.003751569
9.4188	-0.004461241
9.4206	-0.004022098
9.4224	-0.003299667
9.4242	-0.003547598
9.426	-0.003914655
9.4278	-0.003135971
9.4296	-0.003548757
9.4314	-0.003390294
9.4332	-0.004043608
9.435	-0.00385028
9.4368	-0.002911482
9.4386	-0.002187703
9.4404	-0.002261006
9.4422	-0.002568929
9.444	-0.003196657
9.4459	-0.003394478
9.4477	-0.003027696
9.4495	-0.002991217
9.4513	-0.003819175
9.4531	-0.00328452
9.4549	-0.003805846
9.4567	-0.003879259
9.4585	-0.003249947
9.4603	-0.003429263
9.4621	-0.004438085
9.4639	-0.003656865
9.4657	-0.003058675
9.4675	-0.003416297
9.4693	-0.004125669
9.4711	-0.003390573
9.473	-0.003579174
9.4748	-0.004137368
9.4766	-0.003605902
9.4784	-0.00396224
9.4802	-0.00405433
9.482	-0.003716829
9.4838	-0.003615413
9.4856	-0.003411824
9.4874	-0.003875092
9.4892	-0.004025934
9.491	-0.003678039
9.4928	-0.004212814
9.4946	-0.003998009
9.4964	-0.004637216
9.4983	-0.004128817
9.5001	-0.004015962
9.5019	-0.004141269
9.5037	-0.004352874
9.5055	-0.004140455
9.5073	-0.003889553
9.5091	-0.004055134
9.5109	-0.004478047
9.5127	-0.00384318
9.5145	-0.004994858
9.5163	-0.004618278
9.5181	-0.004727503
9.5199	-0.004327525
9.5217	-0.004629818
9.5235	-0.00480727
9.5254	-0.004405483
9.5272	-0.004214561
9.529	-0.00477592
9.5308	-0.005274897
9.5326	-0.003896692
9.5344	-0.004610854
9.5362	-0.004043055
9.538	-0.004542641
9.5398	-0.004305309
9.5416	-0.00385376
9.5434	-0.003840774
9.5452	-0.00454958
9.547	-0.00447638
9.5488	-0.004003407
9.5506	-0.00469712
9.5525	-0.003624175
9.5543	-0.003850931
9.5561	-0.004203953
9.5579	-0.003526288
9.5597	-0.004489995
9.5615	-0.003566751
9.5633	-0.003745804
9.5651	-0.00454839
9.5669	-0.004137206
9.5687	-0.004153519
9.5705	-0.004188091
9.5723	-0.004316321
9.5741	-0.004882992
9.5759	-0.004215959
9.5778	-0.004627257
9.5796	-0.003984875
9.5814	-0.003752413
9.5832	-0.003927385
9.585	-0.004375173
9.5868	-0.004570811
9.5886	-0.004713264
9.5904	-0.004198521
9.5922	-0.004339424
9.594	-0.003594967
9.5958	-0.005238497
9.5976	-0.004868784
9.5994	-0.004577353
9.6012	-0.004571933
9.603	-0.004545065
9.6049	-0.005343833
9.6067	-0.004360948
9.6085	-0.004530607
9.6103	-0.004061474
9.6121	-0.004558194
9.6139	-0.00429244
9.6157	-0.004805424
9.6175	-0.004744164
9.6193	-0.004217156
9.6211	-0.00492272
9.6229	-0.004824194
9.6247	-0.00442409
9.6265	-0.004030848
9.6283	-0.00500288
9.6301	-0.005022832
9.632	-0.00406082
9.6338	-0.004765726
9.6356	-0.004044886
9.6374	-0.005106937
9.6392	-0.004641896
9.641	-0.004070663
9.6428	-0.003914479
9.6446	-0.004697794
9.6464	-0.003908624
9.6482	-0.004648295
9.65	-0.005990364
9.6518	-0.005069711
9.6536	-0.004626536
9.6554	-0.00477676
9.6573	-0.004601654
9.6591	-0.004548361
9.6609	-0.0044468
9.6627	-0.004818314
9.6645	-0.004096653
9.6663	-0.005102161
9.6681	-0.004134501
9.6699	-0.005086861
9.6717	-0.004449389
9.6735	-0.003854914
9.6753	-0.004161601
9.6771	-0.004188756
9.6789	-0.004636394
9.6807	-0.004750224
9.6825	-0.004746435
9.6844	-0.005774445
9.6862	-0.005102915
9.688	-0.004604911
9.6898	-0.004833465
9.6916	-0.004057398
9.6934	-0.004653754
9.6952	-0.004500142
9.697	-0.003784875
9.6988	-0.004738119
9.7006	-0.00442069
9.7024	-0.004673203
9.7042	-0.004325131
9.706	-0.004076304
9.7078	-0.004590676
9.7097	-0.003849118
9.7115	-0.004433895
9.7133	-0.004169593
9.7151	-0.004015293
9.7169	-0.003783809
9.7187	-0.004602762
9.7205	-0.004140382
9.7223	-0.004447158
9.7241	-0.004679147
9.7259	-0.004068611
9.7277	-0.004513918
9.7295	-0.004211792
9.7313	-0.003950364
9.7331	-0.004141428
9.7349	-0.004762654
9.7368	-0.004309025
9.7386	-0.004132696
9.7404	-0.004333545
9.7422	-0.004775519
9.744	-0.004262729
9.7458	-0.004799663
9.7476	-0.004113262
9.7494	-0.003981681
9.7512	-0.003938811
9.753	-0.003887883
9.7548	-0.004237389
9.7566	-0.004695121
9.7584	-0.003914618
9.7602	-0.003605563
9.762	-0.00377695
9.7639	-0.00470454
9.7657	-0.004785759
9.7675	-0.004164332
9.7693	-0.0039215
9.7711	-0.004076922
9.7729	-0.004320669
9.7747	-0.00402487
9.7765	-0.004729588
9.7783	-0.004838113
9.7801	-0.004316871
9.7819	-0.004074285
9.7837	-0.00320462
9.7855	-0.004085125
9.7873	-0.003567618
9.7892	-0.004025773
9.791	-0.004011987
9.7928	-0.003726677
9.7946	-0.003729355
9.7964	-0.004559201
9.7982	-0.004188088
9.8	-0.003417892
9.8018	-0.003543863
9.8036	-0.004115583
9.8054	-0.004406301
9.8072	-0.003972233
9.809	-0.003623206
9.8108	-0.004201866
9.8126	-0.004075898
9.8144	-0.003606818
9.8163	-0.003857304
9.8181	-0.004532658
9.8199	-0.004409119
9.8217	-0.004572657
9.8235	-0.004242437
9.8253	-0.004516579
9.8271	-0.004158945
9.8289	-0.003887946
9.8307	-0.004413706
9.8325	-0.004060316
9.8343	-0.004805809
9.8361	-0.004240783
9.8379	-0.004249286
9.8397	-0.004872871
9.8415	-0.004196114
9.8434	-0.004394601
9.8452	-0.004535572
9.847	-0.004085125
9.8488	-0.004131375
9.8506	-0.004491121
9.8524	-0.003495065
9.8542	-0.004621862
9.856	-0.003728471
9.8578	-0.0038524
9.8596	-0.004154957
9.8614	-0.0042039
9.8632	-0.004059991
9.865	-0.003646491
9.8668	-0.004115575
9.8687	-0.003525052
9.8705	-0.004330482
9.8723	-0.003993868
9.8741	-0.004228869
9.8759	-0.004602071
9.8777	-0.004077258
9.8795	-0.004935618
9.8813	-0.003789554
9.8831	-0.004671424
9.8849	-0.003861981
9.8867	-0.003826717
9.8885	-0.004707095
9.8903	-0.004113617
9.8921	-0.004158281
9.8939	-0.004360632
9.8958	-0.004110999
9.8976	-0.004058213
9.8994	-0.004223543
9.9012	-0.003670799
9.903	-0.003968078
9.9048	-0.003371626
9.9066	-0.00422186
9.9084	-0.004711107
9.9102	-0.004153972
9.912	-0.004211332
9.9138	-0.004166418
9.9156	-0.004067878
9.9174	-0.004527515
9.9192	-0.004446273
9.921	-0.004448073
9.9229	-0.004578757
9.9247	-0.004270117
9.9265	-0.004014658
9.9283	-0.003776941
9.9301	-0.00408116
9.9319	-0.004222104
9.9337	-0.004489927
9.9355	-0.003668107
9.9373	-0.004120763
9.9391	-0.004185678
9.9409	-0.003259261
9.9427	-0.003897476
9.9445	-0.003973382
9.9463	-0.00347956
9.9482	-0.003766374
9.95	-0.003793285
9.9518	-0.003498969
9.9536	-0.003830589
9.9554	-0.004268704
9.9572	-0.003708419
9.959	-0.004445081
9.9608	-0.004278798
9.9626	-0.00380841
9.9644	-0.004245134
9.9662	-0.004318623
9.968	-0.00424384
9.9698	-0.004691789
9.9716	-0.004593213
9.9734	-0.004020479
9.9753	-0.003875971
9.9771	-0.00404508
9.9789	-0.003772025
9.9807	-0.004302877
9.9825	-0.00481866
9.9843	-0.004239388
9.9861	-0.004460278
9.9879	-0.004554746
9.9897	-0.004401213
9.9915	-0.004759812
9.9933	-0.00378703
9.9951	-0.004050427
9.9969	-0.003934938
9.9987	-0.003914972
10.0005	-0.003212278
10.0024	-0.004077274
10.0042	-0.004058224
10.006	-0.0039306
10.0078	-0.003960622
10.0096	-0.004590751
10.0114	-0.003673771
10.0132	-0.004302161
10.015	-0.003685211
10.0168	-0.004223318
10.0186	-0.004162437
10.0204	-0.00453381
10.0222	-0.003883837
10.024	-0.004452612
10.0258	-0.004091247
10.0277	-0.004183299
10.0295	-0.004742363
10.0313	-0.004291449
10.0331	-0.003852011
10.0349	-0.005070432
10.0367	-0.004977642
10.0385	-0.005814482
10.0403	-0.006175627
10.0421	-0.005106639
10.0439	-0.003973876
10.0457	-0.004816875
10.0475	-0.00404884
10.0493	-0.004043455
10.0511	-0.003970216
10.0529	-0.00342938
10.0548	-0.004032284
10.0566	-0.004015287
10.0584	-0.003840482
10.0602	-0.003888925
10.062	-0.004671334
10.0638	-0.003548066
10.0656	-0.003430223
10.0674	-0.004058224
10.0692	-0.004504011
10.071	-0.004188876
10.0728	-0.00390834
10.0746	-0.004132943
10.0764	-0.003571381
10.0782	-0.003446531
10.08	-0.004093478
10.0819	-0.003583643
10.0837	-0.004332488
10.0855	-0.003568641
10.0873	-0.004319359
10.0891	-0.004566968
10.0909	-0.003483485
10.0927	-0.004041544
10.0945	-0.0046532
10.0963	-0.004018303
10.0981	-0.004011442
10.0999	-0.003514658
10.1017	-0.00406107
10.1035	-0.003539556
10.1053	-0.003937844
10.1072	-0.003543388
10.109	-0.003971628
10.1108	-0.00377765
10.1126	-0.004055129
10.1144	-0.004262721
10.1162	-0.004194185
10.118	-0.003095816
10.1198	-0.003508187
10.1216	-0.004504651
10.1234	-0.004191294
10.1252	-0.004520479
10.127	-0.003802311
10.1288	-0.004543779
10.1306	-0.003913486
10.1324	-0.003895044
10.1343	-0.004359454
10.1361	-0.003518186
10.1379	-0.003762744
10.1397	-0.003821431
10.1415	-0.003802808
10.1433	-0.004571214
10.1451	-0.003954655
10.1469	-0.003671933
10.1487	-0.003777074
10.1505	-0.004332233
10.1523	-0.004400118
10.1541	-0.004003347
10.1559	-0.003644265
10.1577	-0.003886772
10.1596	-0.003620513
10.1614	-0.004092978
10.1632	-0.003514203
10.165	-0.003569878
10.1668	-0.004525807
10.1686	-0.003498736
10.1704	-0.004286476
10.1722	-0.003960508
10.174	-0.003160914
10.1758	-0.003585289
10.1776	-0.003711941
10.1794	-0.003338836
10.1812	-0.004231202
10.183	-0.003824084
10.1848	-0.003275979
10.1867	-0.003615855
10.1885	-0.003902628
10.1903	-0.003999419
10.1921	-0.003426211
10.1939	-0.003652135
10.1957	-0.003913765
[truncated: 48 more rows]
