# Supplementary material for: Improvement of Peak Integration in Capillary Electrophoresis: Reference Data Set No. 1
Source: Electrophoresis. 2026 Mar 11;47(4):276–94. doi: 10.1002/elps.70077 (PMC13084974; doi:10.1002/elps.70077)
Supplement: Supplementary file 2 — Supporting File 2: elps70077‐sup‐0002‐RawElectropherograms.zip. [file ELPS-47--s002.zip › Raw Electropherograms/com4-type12-sam1-R.csv]

6.7148	-0.004411845
6.7165	-0.004947879
6.7181	-0.003598152
6.7198	-0.004138158
6.7215	-0.003662352
6.7232	-0.003259894
6.7248	-0.003981138
6.7265	-0.004459634
6.7282	-0.00420871
6.7298	-0.003897733
6.7315	-0.004143843
6.7332	-0.003997528
6.7348	-0.003785385
6.7365	-0.003986645
6.7382	-0.003776826
6.7399	-0.003732037
6.7415	-0.003858756
6.7432	-0.004902611
6.7449	-0.004726439
6.7465	-0.003586393
6.7482	-0.00393658
6.7499	-0.003838244
6.7515	-0.00460168
6.7532	-0.004125
6.7549	-0.003666257
6.7566	-0.004317572
6.7582	-0.003806679
6.7599	-0.004194693
6.7616	-0.00423669
6.7632	-0.003821127
6.7649	-0.003761811
6.7666	-0.003601322
6.7682	-0.004645694
6.7699	-0.004338936
6.7716	-0.003501217
6.7733	-0.003586859
6.7749	-0.004146643
6.7766	-0.003690961
6.7783	-0.003723218
6.7799	-0.003137773
6.7816	-0.004075563
6.7833	-0.00328261
6.7849	-0.003705513
6.7866	-0.003694589
6.7883	-0.0032958
6.79	-0.003599857
6.7916	-0.003290546
6.7933	-0.003246872
6.795	-0.004075204
6.7966	-0.004317733
6.7983	-0.003998053
6.8	-0.003671028
6.8016	-0.00335778
6.8033	-0.003314833
6.805	-0.004239834
6.8067	-0.004103269
6.8083	-0.003926132
6.81	-0.003560103
6.8117	-0.003577925
6.8133	-0.003140044
6.815	-0.003816979
6.8167	-0.003222651
6.8184	-0.003543545
6.82	-0.002748485
6.8217	-0.003490617
6.8234	-0.003321102
6.825	-0.003271537
6.8267	-0.002725782
6.8284	-0.0032216
6.83	-0.003415457
6.8317	-0.003041666
6.8334	-0.003453157
6.8351	-0.004255544
6.8367	-0.003547036
6.8384	-0.003451365
6.8401	-0.004082283
6.8417	-0.003394048
6.8434	-0.00411623
6.8451	-0.003515435
6.8467	-0.00342202
6.8484	-0.003219238
6.8501	-0.004104725
6.8518	-0.003394199
6.8534	-0.003137276
6.8551	-0.003297185
6.8568	-0.003006
6.8584	-0.003262354
6.8601	-0.00353158
6.8618	-0.003794523
6.8634	-0.003276394
6.8651	-0.003465503
6.8668	-0.003611617
6.8685	-0.003656222
6.8701	-0.003282665
6.8718	-0.003858567
6.8735	-0.003424971
6.8751	-0.003629367
6.8768	-0.00305769
6.8785	-0.002832666
6.8801	-0.003506552
6.8818	-0.003941149
6.8835	-0.003334001
6.8852	-0.002679354
6.8868	-0.002657077
6.8885	-0.003436673
6.8902	-0.003547487
6.8918	-0.002725812
6.8935	-0.003310857
6.8952	-0.003109843
6.8968	-0.003444388
6.8985	-0.003085285
6.9002	-0.003488056
6.9019	-0.003514658
6.9035	-0.003286568
6.9052	-0.003156077
6.9069	-0.003509603
6.9085	-0.00335542
6.9102	-0.00293499
6.9119	-0.00341979
6.9136	-0.003246458
6.9152	-0.003025065
6.9169	-0.002913628
6.9186	-0.002765797
6.9202	-0.00393658
6.9219	-0.002662758
6.9236	-0.003061236
6.9252	-0.003063644
6.9269	-0.003376879
6.9286	-0.003599465
6.9303	-0.002937742
6.9319	-0.00349515
6.9336	-0.003118591
6.9353	-0.002986192
6.9369	-0.003008679
6.9386	-0.002840777
6.9403	-0.002963812
6.9419	-0.001928821
6.9436	-0.003425105
6.9453	-0.00317686
6.947	-0.00266479
6.9486	-0.003484143
6.9503	-0.00268104
6.952	-0.002928936
6.9536	-0.003198501
6.9553	-0.002794572
6.957	-0.002975074
6.9586	-0.003019137
6.9603	-0.002881989
6.962	-0.003283906
6.9637	-0.003202186
6.9653	-0.003221562
6.967	-0.0028114
6.9687	-0.00346132
6.9703	-0.003583846
6.972	-0.003162076
6.9737	-0.002794572
6.9753	-0.002832896
6.977	-0.002877216
6.9787	-0.002904336
6.9804	-0.002907026
6.982	-0.002851583
6.9837	-0.003156077
6.9854	-0.002922469
6.987	-0.002921238
6.9887	-0.002719813
6.9904	-0.003045893
6.992	-0.003149586
6.9937	-0.00350416
6.9954	-0.002943531
6.9971	-0.002966166
6.9987	-0.002651906
7.0004	-0.003172496
7.0021	-0.002590049
7.0037	-0.003163881
7.0054	-0.002675429
7.0071	-0.002789155
7.0088	-0.003334452
7.0104	-0.003043117
7.0121	-0.003121655
7.0138	-0.002850077
7.0154	-0.002955771
7.0171	-0.002775448
7.0188	-0.002727717
7.0204	-0.003022329
7.0221	-0.0028884
7.0238	-0.003235844
7.0255	-0.002819802
7.0271	-0.003466255
7.0288	-0.003202439
7.0305	-0.002790534
7.0321	-0.003260233
7.0338	-0.003312023
7.0355	-0.002903979
7.0371	-0.003223594
7.0388	-0.003209124
7.0405	-0.003027932
7.0422	-0.003602366
7.0438	-0.002989419
7.0455	-0.002964479
7.0472	-0.003272118
7.0488	-0.003339663
7.0505	-0.003624871
7.0522	-0.003163934
7.0538	-0.002774457
7.0555	-0.001824055
7.0572	-0.000698198
7.0589	0.000829363
7.0605	0.001905135
7.0622	0.003822097
7.0639	0.003541791
7.0655	0.00417476
7.0672	0.002875416
7.0689	0.002280899
7.0705	0.001345513
7.0722	0.000362693
7.0739	-0.001114464
7.0756	-0.001361568
7.0772	-0.00254151
7.0789	-0.002661052
7.0806	-0.002625785
7.0822	-0.002545945
7.0839	-0.002409449
7.0856	-0.003673738
7.0872	-0.002974839
7.0889	-0.002808606
7.0906	-0.003295843
7.0923	-0.003100472
7.0939	-0.003309393
7.0956	-0.00381881
7.0973	-0.004212156
7.0989	-0.003461763
7.1006	-0.003961947
7.1023	-0.003821828
7.1039	-0.003743547
7.1056	-0.005128216
7.1073	-0.004670688
7.109	-0.005530965
7.1106	-0.005032229
7.1123	-0.004863504
7.114	-0.005397625
7.1156	-0.005002556
7.1173	-0.004432374
7.119	-0.005505949
7.1207	-0.005163168
7.1223	-0.004496181
7.124	-0.0049741
7.1257	-0.004534508
7.1273	-0.006234784
7.129	-0.005716649
7.1307	-0.00556949
7.1323	-0.0064421
7.134	-0.006320158
7.1357	-0.005951586
7.1374	-0.006140999
7.139	-0.00601999
7.1407	-0.006281103
7.1424	-0.005409378
7.144	-0.005562635
7.1457	-0.005880257
7.1474	-0.005541509
7.149	-0.005370632
7.1507	-0.005303861
7.1524	-0.00494646
7.1541	-0.004829328
7.1557	-0.005390798
7.1574	-0.005230849
7.1591	-0.005257829
7.1607	-0.004985716
7.1624	-0.004937898
7.1641	-0.00563906
7.1657	-0.004872964
7.1674	-0.005114175
7.1691	-0.004709525
7.1708	-0.005304712
7.1724	-0.005412831
7.1741	-0.005163341
7.1758	-0.005569559
7.1774	-0.005116379
7.1791	-0.005330769
7.1808	-0.005506332
7.1824	-0.005379878
7.1841	-0.005467218
7.1858	-0.006098518
7.1875	-0.005414748
7.1891	-0.005961518
7.1908	-0.0053692
7.1925	-0.005311864
7.1941	-0.005916062
7.1958	-0.005367508
7.1975	-0.005770922
7.1991	-0.005661274
7.2008	-0.006010659
7.2025	-0.00596654
7.2042	-0.005524536
7.2058	-0.005902025
7.2075	-0.00667315
7.2092	-0.0059461
7.2108	-0.005885308
7.2125	-0.006008247
7.2142	-0.006006228
7.2159	-0.005970107
7.2175	-0.006091454
7.2192	-0.006082165
7.2209	-0.005357398
7.2225	-0.005368984
7.2242	-0.005937371
7.2259	-0.005774061
7.2275	-0.005332728
7.2292	-0.005684605
7.2309	-0.005818021
7.2326	-0.005715954
7.2342	-0.00536153
7.2359	-0.004954287
7.2376	-0.004707238
7.2392	-0.005224225
7.2409	-0.005441957
7.2426	-0.005384679
7.2442	-0.005859362
7.2459	-0.005825223
7.2476	-0.005330409
7.2493	-0.006502996
7.2509	-0.006126741
7.2526	-0.006401538
7.2543	-0.005910617
7.2559	-0.006150154
7.2576	-0.005886236
7.2593	-0.006473055
7.2609	-0.006626592
7.2626	-0.005331643
7.2643	-0.00576735
7.266	-0.004995258
7.2676	-0.003707945
7.2693	-0.003733899
7.271	-0.003063819
7.2726	-0.003394694
7.2743	-0.003986576
7.276	-0.005847989
7.2776	-0.0062098
7.2793	-0.005912338
7.281	-0.00577303
7.2827	-0.006465407
7.2843	-0.006824859
7.286	-0.006261755
7.2877	-0.006654399
7.2893	-0.006947323
7.291	-0.00626513
7.2927	-0.006480443
7.2943	-0.006211707
7.296	-0.006516314
7.2977	-0.006838413
7.2994	-0.006777206
7.301	-0.006422097
7.3027	-0.006758832
7.3044	-0.006717017
7.306	-0.007243751
7.3077	-0.006829875
7.3094	-0.007364356
7.3111	-0.007625274
7.3127	-0.007348103
7.3144	-0.008308911
7.3161	-0.008036544
7.3177	-0.006577672
7.3194	-0.008045413
7.3211	-0.007313318
7.3227	-0.007453251
7.3244	-0.008274351
7.3261	-0.007270832
7.3278	-0.007687967
7.3294	-0.00820468
7.3311	-0.007409214
7.3328	-0.007270043
7.3344	-0.007858861
7.3361	-0.007782456
7.3378	-0.007826508
7.3394	-0.007679975
7.3411	-0.007427916
7.3428	-0.008135674
7.3445	-0.007111257
7.3461	-0.007831394
7.3478	-0.007845005
7.3495	-0.008161209
7.3511	-0.007617669
7.3528	-0.007308561
7.3545	-0.006766354
7.3561	-0.006778994
7.3578	-0.007105247
7.3595	-0.008334922
7.3612	-0.007733402
7.3628	-0.008435659
7.3645	-0.008413909
7.3662	-0.008175571
7.3678	-0.008491033
7.3695	-0.007148247
7.3712	-0.008421398
7.3728	-0.008140477
7.3745	-0.008015407
7.3762	-0.008058241
7.3779	-0.007286176
7.3795	-0.007414609
7.3812	-0.007793422
7.3829	-0.008205188
7.3845	-0.007934462
7.3862	-0.008110039
7.3879	-0.007820659
7.3895	-0.0078734
7.3912	-0.007725819
7.3929	-0.008127575
7.3946	-0.008268269
7.3962	-0.007298701
7.3979	-0.007315276
7.3996	-0.008219329
7.4012	-0.007842571
7.4029	-0.00852424
7.4046	-0.007883765
7.4062	-0.007430532
7.4079	-0.007893009
7.4096	-0.006974613
7.4113	-0.007197808
7.4129	-0.007734689
7.4146	-0.007505816
7.4163	-0.006636314
7.4179	-0.008080862
7.4196	-0.008014311
7.4213	-0.007748462
7.423	-0.007908701
7.4246	-0.007869792
7.4263	-0.007035921
7.428	-0.00780945
7.4296	-0.006844864
7.4313	-0.007507056
7.433	-0.007992116
7.4346	-0.007650202
7.4363	-0.007835544
7.438	-0.006941287
7.4397	-0.006955377
7.4413	-0.007337713
7.443	-0.007599917
7.4447	-0.007712778
7.4463	-0.008430659
7.448	-0.00757323
7.4497	-0.007667916
7.4513	-0.007395863
7.453	-0.007672914
7.4547	-0.008015861
7.4564	-0.007314475
7.458	-0.007233451
7.4597	-0.007554753
7.4614	-0.007891093
7.463	-0.007426143
7.4647	-0.008134078
7.4664	-0.007938888
7.468	-0.00663249
7.4697	-0.007064918
7.4714	-0.007872036
7.4731	-0.007961625
7.4747	-0.0073532
7.4764	-0.007030775
7.4781	-0.006318998
7.4797	-0.006998517
7.4814	-0.007660816
7.4831	-0.007645571
7.4847	-0.007326142
7.4864	-0.00670321
7.4881	-0.006777603
7.4898	-0.006494931
7.4914	-0.006245865
7.4931	-0.00707425
7.4948	-0.007958896
7.4964	-0.007748927
7.4981	-0.008003953
7.4998	-0.006556791
7.5014	-0.006199051
7.5031	-0.006530404
7.5048	-0.00585671
7.5065	-0.007186707
7.5081	-0.006779997
7.5098	-0.006594183
7.5115	-0.007045561
7.5131	-0.006531794
7.5148	-0.006734807
7.5165	-0.006784544
7.5182	-0.006335731
7.5198	-0.007230972
7.5215	-0.00632172
7.5232	-0.006867193
7.5248	-0.006410367
7.5265	-0.006653517
7.5282	-0.006425988
7.5298	-0.006622621
7.5315	-0.00665826
7.5332	-0.006536736
7.5349	-0.006405205
7.5365	-0.006687414
7.5382	-0.00682942
7.5399	-0.005869365
7.5415	-0.006930132
7.5432	-0.006120607
7.5449	-0.006134249
7.5465	-0.006380483
7.5482	-0.007108894
7.5499	-0.006378047
7.5516	-0.006319774
7.5532	-0.006666832
7.5549	-0.006395574
7.5566	-0.006645073
7.5582	-0.006554819
7.5599	-0.006172128
7.5616	-0.006441381
7.5632	-0.006476908
7.5649	-0.006481215
7.5666	-0.007070279
7.5683	-0.006402492
7.5699	-0.006832669
7.5716	-0.007338296
7.5733	-0.007143112
7.5749	-0.007265605
7.5766	-0.00694201
7.5783	-0.007441745
7.5799	-0.007658856
7.5816	-0.007242974
7.5833	-0.007922874
7.585	-0.007373906
7.5866	-0.006886037
7.5883	-0.007525055
7.59	-0.00741934
7.5916	-0.006819288
7.5933	-0.0075743
7.595	-0.006932319
7.5966	-0.007403705
7.5983	-0.006919826
7.6	-0.007695511
7.6017	-0.007693882
7.6033	-0.007625576
7.605	-0.005973883
7.6067	-0.006438198
7.6083	-0.006181458
7.61	-0.006540234
7.6117	-0.006269556
7.6134	-0.006504325
7.615	-0.006519633
7.6167	-0.007572116
7.6184	-0.00736822
7.62	-0.006727506
7.6217	-0.006737715
7.6234	-0.005751919
7.625	-0.006198999
7.6267	-0.006123023
7.6284	-0.00618782
7.6301	-0.00607113
7.6317	-0.006173883
7.6334	-0.006962663
7.6351	-0.006489969
7.6367	-0.00695628
7.6384	-0.006916108
7.6401	-0.007218529
7.6417	-0.007612881
7.6434	-0.007013411
7.6451	-0.006668939
7.6468	-0.006881105
7.6484	-0.006795731
7.6501	-0.006976146
7.6518	-0.00770663
7.6534	-0.007766884
7.6551	-0.007301318
7.6568	-0.006729036
7.6584	-0.007424018
7.6601	-0.006590425
7.6618	-0.006115167
7.6635	-0.007039064
7.6651	-0.006306283
7.6668	-0.006420122
7.6685	-0.006689074
7.6701	-0.006526171
7.6718	-0.00653879
7.6735	-0.006937462
7.6751	-0.006769492
7.6768	-0.006928884
7.6785	-0.006543926
7.6802	-0.00697248
7.6818	-0.006807604
7.6835	-0.006525751
7.6852	-0.006420325
7.6868	-0.006406792
7.6885	-0.006272749
7.6902	-0.005437986
7.6918	-0.006932798
7.6935	-0.006520128
7.6952	-0.006344264
7.6969	-0.006646778
7.6985	-0.006188239
7.7002	-0.006159868
7.7019	-0.00572193
7.7035	-0.005436713
7.7052	-0.005852107
7.7069	-0.006029173
7.7086	-0.006506523
7.7102	-0.007124076
7.7119	-0.006872728
7.7136	-0.006835021
7.7152	-0.007222461
7.7169	-0.007362943
7.7186	-0.007047215
7.7202	-0.006679434
7.7219	-0.00692501
7.7236	-0.006412081
7.7253	-0.007506587
7.7269	-0.007572107
7.7286	-0.007486421
7.7303	-0.007110324
7.7319	-0.007371908
7.7336	-0.006869777
7.7353	-0.007182679
7.7369	-0.007562339
7.7386	-0.007565541
7.7403	-0.007989465
7.742	-0.007331223
7.7436	-0.008141525
7.7453	-0.007617224
7.747	-0.007427752
7.7486	-0.007364247
7.7503	-0.0076951
7.752	-0.007663575
7.7536	-0.007187924
7.7553	-0.007797688
7.757	-0.007026658
7.7587	-0.007598276
7.7603	-0.007728922
7.762	-0.007741751
7.7637	-0.007358156
7.7653	-0.00794521
7.767	-0.007503787
7.7687	-0.007989051
7.7703	-0.007657824
7.772	-0.007795198
7.7737	-0.00758072
7.7754	-0.007884677
7.777	-0.008028671
7.7787	-0.007743563
7.7804	-0.007981183
7.782	-0.007268829
7.7837	-0.007354652
7.7854	-0.007264051
7.787	-0.007351968
7.7887	-0.007637871
7.7904	-0.007965407
7.7921	-0.007156931
7.7937	-0.007381588
7.7954	-0.008067227
7.7971	-0.007425117
7.7987	-0.006965888
7.8004	-0.007732642
7.8021	-0.008242237
7.8038	-0.007195808
7.8054	-0.007611977
7.8071	-0.007811792
7.8088	-0.007500618
7.8104	-0.007459973
7.8121	-0.007470304
7.8138	-0.007739785
7.8154	-0.007553706
7.8171	-0.007387373
7.8188	-0.0076851
7.8205	-0.006927423
7.8221	-0.007532632
7.8238	-0.007700225
7.8255	-0.006991401
7.8271	-0.007398047
7.8288	-0.007486879
7.8305	-0.00804883
7.8321	-0.007608858
7.8338	-0.007653257
7.8355	-0.007893733
7.8372	-0.007597377
7.8388	-0.007066232
7.8405	-0.006638811
7.8422	-0.00730433
7.8438	-0.0069827
7.8455	-0.006844251
7.8472	-0.00699863
7.8488	-0.007348989
7.8505	-0.007536531
7.8522	-0.007141484
7.8539	-0.007442609
7.8555	-0.007107754
7.8572	-0.008420487
7.8589	-0.007054059
7.8605	-0.007248429
7.8622	-0.007489206
7.8639	-0.007227846
7.8655	-0.007965738
7.8672	-0.007545312
7.8689	-0.008154525
7.8706	-0.007341343
7.8722	-0.007392864
7.8739	-0.007999934
7.8756	-0.007553138
7.8772	-0.007743629
7.8789	-0.006801328
7.8806	-0.007559803
7.8822	-0.007105682
7.8839	-0.007173911
7.8856	-0.007901313
7.8873	-0.007858356
7.8889	-0.006590008
7.8906	-0.007672369
7.8923	-0.008434544
7.8939	-0.00770121
7.8956	-0.007091837
7.8973	-0.007684333
7.8989	-0.007184464
7.9006	-0.008401502
7.9023	-0.007672369
7.904	-0.007089522
7.9056	-0.008081952
7.9073	-0.007777547
7.909	-0.007729463
7.9106	-0.008086455
7.9123	-0.008056041
7.914	-0.007809845
7.9157	-0.00819959
7.9173	-0.007438833
7.919	-0.007797367
7.9207	-0.007737386
7.9223	-0.007948949
7.924	-0.007994937
7.9257	-0.007905132
7.9273	-0.007816167
7.929	-0.008594353
7.9307	-0.007962897
7.9324	-0.0083156
7.934	-0.007768817
7.9357	-0.007251839
7.9374	-0.008062834
7.939	-0.00708933
7.9407	-0.007322741
7.9424	-0.007390704
7.944	-0.00759654
7.9457	-0.008278834
7.9474	-0.007236563
7.9491	-0.007244911
7.9507	-0.00838953
7.9524	-0.007372835
7.9541	-0.008203709
7.9557	-0.008319641
7.9574	-0.008374302
7.9591	-0.007203653
7.9607	-0.006863776
7.9624	-0.006674584
7.9641	-0.007022562
7.9658	-0.007101164
7.9674	-0.006341287
7.9691	-0.00657119
7.9708	-0.007308149
7.9724	-0.007207277
7.9741	-0.007396137
7.9758	-0.006748667
7.9774	-0.005661734
7.9791	-0.006411202
7.9808	-0.005994027
7.9825	-0.006388205
7.9841	-0.007766054
7.9858	-0.006655247
7.9875	-0.006433543
7.9891	-0.007103917
7.9908	-0.006862628
7.9925	-0.006763691
7.9941	-0.006441816
7.9958	-0.006985019
7.9975	-0.007325466
7.9992	-0.007148161
8.0008	-0.007035912
8.0025	-0.007233413
8.0042	-0.007205199
8.0058	-0.006548175
8.0075	-0.007130782
8.0092	-0.007313191
8.0109	-0.007175308
8.0125	-0.006865523
8.0142	-0.006788781
8.0159	-0.007111321
8.0175	-0.006396439
8.0192	-0.006525449
8.0209	-0.006849518
8.0225	-0.006463072
8.0242	-0.007020343
8.0259	-0.006855841
8.0276	-0.007110469
8.0292	-0.007465162
8.0309	-0.007323039
8.0326	-0.006999354
8.0342	-0.006694382
8.0359	-0.006644807
8.0376	-0.006971038
8.0392	-0.007408188
8.0409	-0.007362823
8.0426	-0.006406124
8.0443	-0.006362661
8.0459	-0.007021363
8.0476	-0.007067169
8.0493	-0.007466095
8.0509	-0.006646238
8.0526	-0.006727658
8.0543	-0.006976439
8.0559	-0.006628693
8.0576	-0.007036279
8.0593	-0.006758301
8.061	-0.006744931
8.0626	-0.007064542
8.0643	-0.007082612
8.066	-0.006215934
8.0676	-0.0071119
8.0693	-0.006085224
8.071	-0.007311952
8.0726	-0.006495979
8.0743	-0.006202805
8.076	-0.006643418
8.0777	-0.00607712
8.0793	-0.005997306
8.081	-0.006752358
8.0827	-0.006621506
8.0843	-0.007050185
8.086	-0.007109209
8.0877	-0.006942168
8.0893	-0.00689203
8.091	-0.007504013
8.0927	-0.007013472
8.0944	-0.006387114
8.096	-0.006000272
8.0977	-0.005910595
8.0994	-0.006149554
8.101	-0.005845464
8.1027	-0.005904843
8.1044	-0.005714205
8.1061	-0.005898467
8.1077	-0.006213432
8.1094	-0.005536286
8.1111	-0.005981524
8.1127	-0.006043574
8.1144	-0.006219939
8.1161	-0.006456429
8.1177	-0.005946971
8.1194	-0.005996957
8.1211	-0.005657936
8.1228	-0.005211425
8.1244	-0.005484996
8.1261	-0.004705857
8.1278	-0.004935462
8.1294	-0.006314467
8.1311	-0.006049369
8.1328	-0.004333015
8.1344	-0.005322992
8.1361	-0.006016634
8.1378	-0.00520379
8.1395	-0.005384244
8.1411	-0.006184233
8.1428	-0.005883953
8.1445	-0.005133976
8.1461	-0.005375487
8.1478	-0.0052238
8.1495	-0.005838316
8.1511	-0.00478772
8.1528	-0.004707488
8.1545	-0.00508055
8.1562	-0.00588139
8.1578	-0.005675421
8.1595	-0.005841246
8.1612	-0.005858085
8.1628	-0.005707317
8.1645	-0.005341088
8.1662	-0.006162168
8.1678	-0.005798527
8.1695	-0.005923294
8.1712	-0.005329374
8.1729	-0.005429846
8.1745	-0.004799856
8.1762	-0.005208008
8.1779	-0.005810635
8.1795	-0.004531504
8.1812	-0.004316553
8.1829	-0.00462872
8.1845	-0.004199568
8.1862	-0.004894143
8.1879	-0.004129039
8.1896	-0.004819403
8.1912	-0.005547754
8.1929	-0.005337493
8.1946	-0.005631126
8.1962	-0.00536716
8.1979	-0.006106715
8.1996	-0.00659901
8.2012	-0.005945411
8.2029	-0.006190826
8.2046	-0.006036217
8.2063	-0.006187265
8.2079	-0.006029825
8.2096	-0.006679884
8.2113	-0.00580064
8.2129	-0.006376634
8.2146	-0.006201148
8.2163	-0.006120673
8.218	-0.00624067
8.2196	-0.006374429
8.2213	-0.006457363
8.223	-0.006063547
8.2246	-0.005928875
8.2263	-0.006548166
8.228	-0.006076009
8.2296	-0.006546833
8.2313	-0.005826558
8.233	-0.00555059
8.2347	-0.004955834
8.2363	-0.005880975
8.238	-0.006392387
8.2397	-0.005192689
8.2413	-0.006008782
8.243	-0.004918956
8.2447	-0.005334884
8.2463	-0.005148116
8.248	-0.004833003
8.2497	-0.004738618
8.2514	-0.004980342
8.253	-0.004458036
8.2547	-0.00444789
8.2564	-0.004292598
8.258	-0.004919063
8.2597	-0.004201789
8.2614	-0.003982534
8.263	-0.005084262
8.2647	-0.004683923
8.2664	-0.00580538
8.2681	-0.005221139
8.2697	-0.005113931
8.2714	-0.005624362
8.2731	-0.006448339
8.2747	-0.00565864
8.2764	-0.005282849
8.2781	-0.00577144
8.2797	-0.005163762
8.2814	-0.004849464
8.2831	-0.005634366
8.2848	-0.005498335
8.2864	-0.005689032
8.2881	-0.005066712
8.2898	-0.006424659
8.2914	-0.005619205
8.2931	-0.004791755
8.2948	-0.00509415
8.2964	-0.00520516
8.2981	-0.00469666
8.2998	-0.005167996
8.3015	-0.003868707
8.3031	-0.003483478
8.3048	-0.002730402
8.3065	-0.002420771
8.3081	-0.003296986
8.3098	-0.002513878
8.3115	-0.002972405
8.3132	-0.002252424
8.3148	-0.001927172
8.3165	-0.002100864
8.3182	-0.001954398
8.3198	-0.001353161
8.3215	-0.002022932
8.3232	-0.002199201
8.3248	-0.002099736
8.3265	-0.001818012
8.3282	-0.001535022
8.3299	-0.002011601
8.3315	-0.000789584
8.3332	-0.001122692
8.3349	-0.000942787
8.3365	-0.001312352
8.3382	-0.000753984
8.3399	-0.00018758
8.3415	-0.000839758
8.3432	-0.000283236
8.3449	-0.000187176
8.3466	0.000235479
8.3482	0.000329564
8.3499	0.000611517
8.3516	0.001085796
8.3532	0.001800285
8.3549	0.001653377
8.3566	0.002986483
8.3582	0.003404394
8.3599	0.004288549
8.3616	0.005541539
8.3633	0.006242093
8.3649	0.00795486
8.3666	0.009846852
8.3683	0.011252523
8.3699	0.013693698
8.3716	0.01663469
8.3733	0.019870462
8.3749	0.025175186
8.3766	0.02848218
8.3783	0.033884622
8.38	0.040173896
8.3816	0.046563167
8.3833	0.05280932
8.385	0.060295902
8.3866	0.067845248
8.3883	0.075386889
8.39	0.082673296
8.3916	0.088308483
8.3933	0.093699932
8.395	0.097830705
8.3967	0.099863574
8.3983	0.100666136
8.4	0.099958777
8.4017	0.097458892
8.4033	0.094172008
8.405	0.091536663
8.4067	0.087665692
8.4084	0.084116675
8.41	0.078258194
8.4117	0.071974009
8.4134	0.065508001
8.415	0.058417466
8.4167	0.052807268
8.4184	0.043954346
8.42	0.035770431
8.4217	0.025897132
8.4234	0.018110268
8.4251	0.011288434
8.4267	0.005257412
8.4284	0.002111076
8.4301	-0.000932663
8.4317	-0.002714642
8.4334	-0.002991179
8.4351	-0.004820188
8.4367	-0.004550545
8.4384	-0.004709235
8.4401	-0.005318053
8.4418	-0.005794417
8.4434	-0.00530038
8.4451	-0.005056862
8.4468	-0.006175808
8.4484	-0.005407406
8.4501	-0.005666639
8.4518	-0.005496272
8.4534	-0.006236034
8.4551	-0.005725202
8.4568	-0.005434849
8.4585	-0.005054576
8.4601	-0.005609217
8.4618	-0.004549572
8.4635	-0.005988458
8.4651	-0.006408836
8.4668	-0.005966574
8.4685	-0.00679891
8.4701	-0.007249252
8.4718	-0.006240786
8.4735	-0.007284547
8.4752	-0.00623613
8.4768	-0.006676639
8.4785	-0.00661994
8.4802	-0.005955738
8.4818	-0.006568181
8.4835	-0.006395924
8.4852	-0.006199616
8.4868	-0.005709557
8.4885	-0.006042048
8.4902	-0.005734275
8.4919	-0.005145226
8.4935	-0.004419142
8.4952	-0.005055762
8.4969	-0.004837285
8.4985	-0.005071288
8.5002	-0.005477618
8.5019	-0.006337437
8.5036	-0.006025427
8.5052	-0.006091454
8.5069	-0.005251509
8.5086	-0.005181268
8.5102	-0.005475959
8.5119	-0.005826338
8.5136	-0.006342235
8.5152	-0.005896665
8.5169	-0.005814315
8.5186	-0.005527073
8.5203	-0.005657412
8.5219	-0.005731173
8.5236	-0.006280204
8.5253	-0.005824417
8.5269	-0.006261329
8.5286	-0.005279229
8.5303	-0.005809888
8.5319	-0.005649207
8.5336	-0.005327666
8.5353	-0.006488536
8.537	-0.005807817
8.5386	-0.00575733
8.5403	-0.004391859
8.542	-0.00512784
8.5436	-0.005274515
8.5453	-0.00546942
8.547	-0.005471796
8.5486	-0.006486721
8.5503	-0.00612024
8.552	-0.00532652
8.5537	-0.005642422
8.5553	-0.008704157
8.557	-0.007841808
8.5587	-0.006751944
8.5603	-0.006282507
8.562	-0.007174658
8.5637	-0.006943533
8.5653	-0.007013633
8.567	-0.007358701
8.5687	-0.006769828
8.5704	-0.007191794
8.572	-0.007576053
8.5737	-0.006160971
8.5754	-0.005891682
8.577	-0.006340864
8.5787	-0.005784722
8.5804	-0.006019554
8.582	-0.006945131
8.5837	-0.00656188
8.5854	-0.006623457
8.5871	-0.005857625
8.5887	-0.00613705
8.5904	-0.006305403
8.5921	-0.005541981
8.5937	-0.006178901
8.5954	-0.005514476
8.5971	-0.005320885
8.5988	-0.005849645
8.6004	-0.00621672
8.6021	-0.00596041
8.6038	-0.006574424
8.6054	-0.005399618
8.6071	-0.005493936
8.6088	-0.005293001
8.6104	-0.006831535
8.6121	-0.006551392
8.6138	-0.006010616
8.6155	-0.00583386
8.6171	-0.005781877
8.6188	-0.00669499
8.6205	-0.006303903
8.6221	-0.005872034
8.6238	-0.006870651
8.6255	-0.006246306
8.6271	-0.005990999
8.6288	-0.006945204
8.6305	-0.007192215
8.6322	-0.005995376
8.6338	-0.005220221
8.6355	-0.006040227
8.6372	-0.005571467
8.6388	-0.006022217
8.6405	-0.005710309
8.6422	-0.006207225
8.6438	-0.006406511
8.6455	-0.005915003
8.6472	-0.005603877
8.6489	-0.006547277
8.6505	-0.006160309
8.6522	-0.006505902
8.6539	-0.006298502
8.6555	-0.005605627
8.6572	-0.005612053
8.6589	-0.006145566
8.6605	-0.00611916
8.6622	-0.004981015
8.6639	-0.005651129
8.6656	-0.005113931
8.6672	-0.005596307
8.6689	-0.006256073
8.6706	-0.006082279
8.6722	-0.00579817
8.6739	-0.005582963
8.6756	-0.005810197
8.6772	-0.005820459
8.6789	-0.005749949
8.6806	-0.005715678
8.6823	-0.005530742
8.6839	-0.004674514
8.6856	-0.005246696
8.6873	-0.004729697
8.6889	-0.004389822
8.6906	-0.005270246
8.6923	-0.004619482
8.6939	-0.005707443
8.6956	-0.004970585
8.6973	-0.005201194
8.699	-0.005045802
8.7006	-0.006031654
8.7023	-0.005202268
8.704	-0.005826536
8.7056	-0.004792943
8.7073	-0.005245057
8.709	-0.005364739
8.7107	-0.005287596
8.7123	-0.005821789
8.714	-0.005302589
8.7157	-0.004941035
8.7173	-0.005031096
8.719	-0.005064975
8.7207	-0.004758099
8.7223	-0.004517483
8.724	-0.004533201
8.7257	-0.005094032
8.7274	-0.004707724
8.729	-0.004984977
8.7307	-0.004238794
8.7324	-0.004270908
8.734	-0.004419543
8.7357	-0.004726455
8.7374	-0.004436416
8.739	-0.004309314
8.7407	-0.005484208
8.7424	-0.004977132
8.7441	-0.004703276
8.7457	-0.005033676
8.7474	-0.005124347
8.7491	-0.005096557
8.7507	-0.004578178
8.7524	-0.004328478
8.7541	-0.004056565
8.7557	-0.004206382
8.7574	-0.003934745
8.7591	-0.00353651
8.7608	-0.005371319
8.7624	-0.004408215
8.7641	-0.003203498
8.7658	-0.003747787
8.7674	-0.003592714
8.7691	-0.004818422
8.7708	-0.003880642
8.7724	-0.004269159
8.7741	-0.003324886
8.7758	-0.00458316
8.7775	-0.003505436
8.7791	-0.004149623
8.7808	-0.003867844
8.7825	-0.004277042
8.7841	-0.004108946
8.7858	-0.004069191
8.7875	-0.004101775
8.7891	-0.003948361
8.7908	-0.004198249
8.7925	-0.003923032
8.7942	-0.0036988
8.7958	-0.003755941
8.7975	-0.004383049
8.7992	-0.003974657
8.8008	-0.00387865
8.8025	-0.004013841
8.8042	-0.003494724
8.8059	-0.003100218
8.8075	-0.003648262
8.8092	-0.003417244
8.8109	-0.003877262
8.8125	-0.003645679
8.8142	-0.003101484
8.8159	-0.003733528
8.8175	-0.004331823
8.8192	-0.003373603
8.8209	-0.003249539
8.8226	-0.003648825
8.8242	-0.004055392
8.8259	-0.003096976
8.8276	-0.003920546
8.8292	-0.003868236
8.8309	-0.003443513
8.8326	-0.003914549
8.8342	-0.003298345
8.8359	-0.003817998
8.8376	-0.004450353
8.8393	-0.003093558
8.8409	-0.003493177
8.8426	-0.002760721
8.8443	-0.002727473
8.8459	-0.002912152
8.8476	-0.003020441
8.8493	-0.002963013
8.8509	-0.003715634
8.8526	-0.003454682
8.8543	-0.00323828
8.856	-0.003099657
8.8576	-0.003106431
8.8593	-0.003027057
8.861	-0.003392603
8.8626	-0.002842477
8.8643	-0.002946143
8.866	-0.0024878
8.8676	-0.002265814
8.8693	-0.002601872
8.871	-0.002400991
8.8727	-0.002456126
8.8743	-0.003612533
8.876	-0.002419224
8.8777	-0.00263529
8.8793	-0.002664526
8.881	-0.001524683
8.8827	-0.001926698
8.8843	-0.002433029
8.886	-0.001990394
8.8877	-0.002385882
8.8894	-0.001911472
8.891	-0.001614723
8.8927	-0.001705089
8.8944	-0.001453744
8.896	-0.000787955
8.8977	-0.000786449
8.8994	-0.00079283
8.9011	-0.001008305
8.9027	0.000087181
8.9044	-0.000307901
8.9061	0.000131877
8.9077	0.00084067
8.9094	-0.000175543
8.9111	0.000792027
8.9127	0.000835901
8.9144	0.000529951
8.9161	0.000891409
8.9178	0.001763277
8.9194	0.002124127
8.9211	0.001724709
8.9228	0.002338599
8.9244	0.001464589
8.9261	0.001909575
8.9278	0.002973567
8.9294	0.002848719
8.9311	0.002728186
8.9328	0.002648414
8.9345	0.003119625
8.9361	0.003115469
8.9378	0.004699435
8.9395	0.00395847
8.9411	0.003917
8.9428	0.005531352
8.9445	0.005093112
8.9461	0.005836721
8.9478	0.006823971
8.9495	0.007388258
8.9512	0.007157879
8.9528	0.00781327
8.9545	0.008646305
8.9562	0.009103723
8.9578	0.00916429
8.9595	0.00975481
8.9612	0.010803568
8.9628	0.011843906
8.9645	0.011610456
8.9662	0.01090111
8.9679	0.011322186
8.9695	0.011537572
8.9712	0.012352142
8.9729	0.012749198
8.9745	0.013854981
8.9762	0.014084005
8.9779	0.014352143
8.9795	0.014596479
8.9812	0.016410837
8.9829	0.015764609
8.9846	0.015332026
8.9862	0.016741281
8.9879	0.016376793
8.9896	0.016601579
8.9912	0.017207412
8.9929	0.017813897
8.9946	0.017447149
8.9962	0.018477622
8.9979	0.019069212
8.9996	0.019351281
9.0013	0.019734776
9.0029	0.02071362
9.0046	0.020360578
9.0063	0.020635772
9.0079	0.021770403
9.0096	0.021325821
9.0113	0.021681733
9.013	0.021885742
9.0146	0.022045525
9.0163	0.022824576
9.018	0.023396907
9.0196	0.023225464
9.0213	0.023565069
9.023	0.023838373
9.0246	0.023773408
9.0263	0.024909504
9.028	0.02479757
9.0297	0.023847116
9.0313	0.025146283
9.033	0.026155153
9.0347	0.026916686
9.0363	0.027840452
9.038	0.028308311
9.0397	0.029591307
9.0413	0.03023625
9.043	0.031078277
9.0447	0.032535061
9.0464	0.033028159
9.048	0.034651984
9.0497	0.036206473
9.0514	0.037497137
9.053	0.039268568
9.0547	0.042121213
9.0564	0.044442859
9.058	0.045733206
9.0597	0.048283763
9.0614	0.05174553
9.0631	0.055623032
9.0647	0.058332209
9.0664	0.059603948
9.0681	0.061250899
9.0697	0.063629881
9.0714	0.067278437
9.0731	0.071101688
9.0747	0.073826902
9.0764	0.073297292
9.0781	0.073802486
9.0798	0.074647315
9.0814	0.075234361
9.0831	0.0746089
9.0848	0.073899217
9.0864	0.070959382
9.0881	0.069296822
9.0898	0.067834608
9.0914	0.066222981
9.0931	0.065096274
9.0948	0.065417275
9.0965	0.065140255
9.0981	0.065705635
9.0998	0.066471137
9.1015	0.06948033
9.1031	0.07189884
9.1048	0.072705321
9.1065	0.07455454
9.1082	0.078017443
9.1098	0.082486898
9.1115	0.085597768
9.1132	0.088778861
9.1148	0.093507797
9.1165	0.102950618
9.1182	0.10588409
9.1198	0.109642051
9.1215	0.118372321
9.1232	0.13079688
9.1249	0.150807098
9.1265	0.177252829
9.1282	0.216553763
9.1299	0.273975462
9.1315	0.316975951
9.1332	0.337208092
9.1349	0.342741698
9.1365	0.343007535
9.1382	0.343255043
9.1399	0.344841152
9.1416	0.346871436
9.1432	0.346132129
9.1449	0.33697167
9.1466	0.330428004
9.1482	0.306552202
9.1499	0.246163175
9.1516	0.163033843
9.1532	0.103661023
9.1549	0.071583524
9.1566	0.050462618
9.1583	0.038992275
9.1599	0.031027492
9.1616	0.025103703
9.1633	0.020472161
9.1649	0.016883966
9.1666	0.015017965
9.1683	0.01267473
9.1699	0.010745227
9.1716	0.010341371
9.1733	0.008881032
9.175	0.007250794
9.1766	0.006639543
9.1783	0.006310565
9.18	0.005399541
9.1816	0.005196826
9.1833	0.005060156
9.185	0.004902059
9.1866	0.004299507
9.1883	0.004246158
9.19	0.004831424
9.1917	0.004291706
9.1933	0.005520482
9.195	0.004863573
9.1967	0.005784653
9.1983	0.005881371
9.2	0.005762387
9.2017	0.00551549
9.2034	0.006638742
9.205	0.006181276
9.2067	0.006418921
9.2084	0.006743076
9.21	0.007925384
9.2117	0.008180561
9.2134	0.008493298
9.215	0.009094571
9.2167	0.00917123
9.2184	0.009820757
9.2201	0.008908004
9.2217	0.009910326
9.2234	0.010536443
9.2251	0.012043987
9.2267	0.012930006
9.2284	0.01453048
9.2301	0.017010147
9.2317	0.021520948
9.2334	0.028386155
9.2351	0.033522461
9.2368	0.036462069
9.2384	0.037957419
9.2401	0.040894736
9.2418	0.041783325
9.2434	0.042525273
9.2451	0.04137956
9.2468	0.040153988
9.2484	0.036426514
9.2501	0.03379754
9.2518	0.028262733
9.2535	0.022234576
9.2551	0.016573509
9.2568	0.011797972
9.2585	0.008390924
9.2601	0.005571356
9.2618	0.00377688
9.2635	0.001760775
9.2651	0.000883341
9.2668	-0.000266112
9.2685	0.000131904
9.2702	-0.000662405
9.2718	-0.000655671
9.2735	-0.001977565
9.2752	-0.001313259
9.2768	-0.00153655
9.2785	-0.001527901
9.2802	-0.002069855
9.2818	-0.002019161
9.2835	-0.001487311
9.2852	-0.001356556
9.2869	-0.002351074
9.2885	-0.00166162
9.2902	-0.002406797
9.2919	-0.001966224
9.2935	-0.002132846
9.2952	-0.001787133
9.2969	-0.001525907
9.2986	-0.001591691
9.3002	-0.000908159
9.3019	0.000737526
9.3036	0.000086868
9.3052	-0.000436609
9.3069	0.000478226
9.3086	0.000394554
9.3102	0.000656861
9.3119	0.000391119
9.3136	0.001210096
9.3153	0.000172151
9.3169	0.000215713
9.3186	-0.000606133
9.3203	-0.000342977
9.3219	-0.000598555
9.3236	-0.001237854
9.3253	-0.002968532
9.3269	-0.003472003
9.3286	-0.003263635
9.3303	-0.004286324
9.332	-0.005309702
9.3336	-0.00564385
9.3353	-0.005568227
9.337	-0.005382296
9.3386	-0.005409318
9.3403	-0.005854601
9.342	-0.004826955
9.3436	-0.004708542
9.3453	-0.005359628
9.347	-0.004840642
9.3487	-0.005403422
9.3503	-0.005416585
9.352	-0.004493911
9.3537	-0.004950251
9.3553	-0.004432261
9.357	-0.005002178
9.3587	-0.005293499
9.3603	-0.005908285
9.362	-0.005621329
9.3637	-0.005524967
9.3654	-0.005207732
9.367	-0.00594154
9.3687	-0.006544837
9.3704	-0.005727228
9.372	-0.00650609
9.3737	-0.00625076
9.3754	-0.005335483
9.377	-0.005109406
9.3787	-0.005183529
9.3804	-0.005549627
9.3821	-0.004687881
9.3837	-0.00548892
9.3854	-0.004608609
9.3871	-0.005291435
9.3887	-0.005936161
9.3904	-0.006345736
9.3921	-0.006504992
9.3938	-0.006387417
9.3954	-0.006697463
9.3971	-0.006120468
9.3988	-0.005522207
9.4004	-0.005751769
9.4021	-0.005443786
9.4038	-0.006483688
9.4054	-0.00579378
9.4071	-0.006350547
9.4088	-0.006559956
9.4105	-0.006439722
9.4121	-0.005982861
9.4138	-0.0060305
9.4155	-0.00603871
9.4171	-0.0054788
9.4188	-0.006086477
9.4205	-0.005342771
9.4221	-0.005760683
9.4238	-0.006379392
9.4255	-0.006144892
9.4272	-0.00654791
9.4288	-0.006639026
9.4305	-0.006696164
9.4322	-0.007058418
9.4338	-0.007474265
9.4355	-0.006718501
9.4372	-0.007771133
9.4388	-0.006641421
9.4405	-0.007360391
9.4422	-0.006776724
9.4439	-0.007157827
9.4455	-0.007244342
9.4472	-0.007165501
9.4489	-0.007158517
9.4505	-0.007349068
9.4522	-0.007162753
9.4539	-0.007129077
9.4555	-0.007438386
9.4572	-0.006385563
9.4589	-0.007056423
9.4606	-0.00623613
9.4622	-0.006422692
9.4639	-0.006223364
9.4656	-0.007220024
9.4672	-0.006992577
9.4689	-0.005950514
9.4706	-0.006320362
9.4722	-0.006343883
9.4739	-0.00603017
9.4756	-0.006212463
9.4773	-0.006811783
9.4789	-0.006388334
9.4806	-0.005931755
9.4823	-0.006574952
9.4839	-0.006466249
9.4856	-0.006996554
9.4873	-0.006593855
9.4889	-0.007296467
9.4906	-0.006421221
9.4923	-0.007115672
9.494	-0.006855587
9.4956	-0.005996596
9.4973	-0.00672373
9.499	-0.007438772
9.5006	-0.00762085
9.5023	-0.006793109
9.504	-0.006708016
9.5057	-0.006684721
9.5073	-0.006794572
9.509	-0.006046345
9.5107	-0.005558522
9.5123	-0.006070706
9.514	-0.005536668
9.5157	-0.005906089
9.5173	-0.006797506
9.519	-0.006226697
9.5207	-0.007718075
9.5224	-0.007031452
9.524	-0.007156529
9.5257	-0.006208397
9.5274	-0.006737762
9.529	-0.006336054
9.5307	-0.006377301
9.5324	-0.007071053
9.534	-0.007168543
9.5357	-0.006450236
9.5374	-0.007315542
9.5391	-0.006931348
9.5407	-0.008016477
9.5424	-0.007643877
9.5441	-0.007067108
9.5457	-0.006695237
9.5474	-0.006158596
9.5491	-0.006504902
9.5507	-0.006107647
9.5524	-0.00585393
9.5541	-0.006211804
9.5558	-0.005481655
9.5574	-0.005740014
9.5591	-0.005542209
9.5608	-0.005986458
9.5624	-0.006064037
9.5641	-0.005626696
9.5658	-0.005573866
9.5674	-0.005881099
9.5691	-0.006015255
9.5708	-0.006547782
9.5725	-0.005689179
9.5741	-0.005620454
9.5758	-0.006085273
9.5775	-0.006417574
9.5791	-0.006149616
9.5808	-0.00674576
9.5825	-0.007472943
9.5841	-0.006477679
9.5858	-0.006300263
9.5875	-0.006824428
9.5892	-0.0062444
9.5908	-0.005588939
9.5925	-0.006011092
9.5942	-0.006421701
9.5958	-0.005630155
9.5975	-0.005735447
9.5992	-0.00677789
9.6009	-0.006304513
9.6025	-0.006089534
9.6042	-0.006597405
9.6059	-0.006278495
9.6075	-0.006316548
9.6092	-0.007211514
9.6109	-0.00635535
9.6125	-0.006203466
9.6142	-0.006563168
9.6159	-0.006341328
9.6176	-0.006299688
9.6192	-0.00649454
9.6209	-0.006695522
9.6226	-0.006219496
9.6242	-0.006318407
9.6259	-0.007237753
9.6276	-0.006016571
9.6292	-0.006130944
9.6309	-0.006008357
9.6326	-0.005431704
9.6343	-0.005192713
9.6359	-0.005631126
9.6376	-0.005941301
9.6393	-0.005375881
9.6409	-0.005076304
9.6426	-0.006001801
9.6443	-0.005808328
9.6459	-0.005955315
9.6476	-0.005914923
9.6493	-0.005482887
9.651	-0.006046511
9.6526	-0.006473636
9.6543	-0.006383631
9.656	-0.005523442
9.6576	-0.006213301
9.6593	-0.006132983
9.661	-0.006174344
9.6626	-0.005782968
9.6643	-0.006284081
9.666	-0.005788976
9.6677	-0.006169966
9.6693	-0.006516953
9.671	-0.005472006
9.6727	-0.0063621
9.6743	-0.006364996
9.676	-0.006148716
9.6777	-0.0058222
9.6793	-0.004900742
9.681	-0.005337501
9.6827	-0.005557739
9.6844	-0.005481478
9.686	-0.005516652
9.6877	-0.005498942
9.6894	-0.005620383
9.691	-0.005378688
9.6927	-0.00627554
9.6944	-0.005502377
9.6961	-0.005632752
9.6977	-0.004999018
9.6994	-0.004947517
9.7011	-0.006043608
9.7027	-0.004755455
9.7044	-0.005333229
9.7061	-0.004922631
9.7077	-0.005628999
9.7094	-0.005026661
9.7111	-0.005236533
9.7128	-0.005399676
9.7144	-0.005077625
9.7161	-0.005240784
9.7178	-0.004668402
9.7194	-0.005402274
9.7211	-0.00559933
9.7228	-0.005139182
9.7244	-0.004953689
9.7261	-0.006091831
9.7278	-0.006083842
9.7295	-0.006040248
9.7311	-0.006797456
9.7328	-0.006503668
9.7345	-0.00592929
9.7361	-0.006336814
9.7378	-0.006316704
9.7395	-0.006576869
9.7411	-0.006435812
9.7428	-0.006094649
9.7445	-0.006473738
9.7462	-0.00608378
9.7478	-0.005821832
9.7495	-0.006201031
9.7512	-0.006729233
9.7528	-0.005548688
9.7545	-0.005029299
9.7562	-0.00533595
9.7578	-0.006019478
9.7595	-0.005949606
9.7612	-0.00556192
9.7629	-0.006323107
9.7645	-0.00614801
9.7662	-0.006252281
9.7679	-0.006664496
9.7695	-0.006595853
9.7712	-0.006060459
9.7729	-0.006207557
9.7745	-0.006255999
9.7762	-0.007174839
9.7779	-0.00621912
9.7796	-0.006363403
9.7812	-0.005988795
9.7829	-0.006087368
9.7846	-0.006483542
9.7862	-0.006720504
9.7879	-0.006133456
9.7896	-0.006455924
9.7912	-0.006542176
9.7929	-0.006639121
9.7946	-0.006111611
9.7963	-0.006490576
9.7979	-0.006712452
9.7996	-0.006565849
9.8013	-0.006822893
9.8029	-0.00715579
9.8046	-0.005826035
9.8063	-0.006382133
9.808	-0.006774815
9.8096	-0.007048513
9.8113	-0.006611298
9.813	-0.007196366
9.8146	-0.007060042
9.8163	-0.007367061
9.818	-0.007378786
9.8196	-0.007271661
9.8213	-0.007377688
9.823	-0.006973922
9.8247	-0.007747029
9.8263	-0.006610621
9.828	-0.006845315
9.8297	-0.006971048
9.8313	-0.006363265
9.833	-0.006745653
9.8347	-0.007594538
9.8363	-0.006709286
9.838	-0.007288336
9.8397	-0.007272998
9.8414	-0.007100754
9.843	-0.006563387
9.8447	-0.006356101
9.8464	-0.006899992
9.848	-0.006722257
9.8497	-0.007098077
9.8514	-0.006520723
9.853	-0.006435232
9.8547	-0.007512226
9.8564	-0.006822115
9.8581	-0.006547845
9.8597	-0.00736839
9.8614	-0.007346246
9.8631	-0.006296123
9.8647	-0.006945275
9.8664	-0.007089301
9.8681	-0.006614603
9.8697	-0.007503792
9.8714	-0.006079922
9.8731	-0.006834073
9.8748	-0.007325759
9.8764	-0.00685075
9.8781	-0.006552387
9.8798	-0.006454124
9.8814	-0.00695664
9.8831	-0.006369543
9.8848	-0.007567544
9.8864	-0.007351365
9.8881	-0.007272151
9.8898	-0.007762172
9.8915	-0.007230518
9.8931	-0.007068994
9.8948	-0.006867701
9.8965	-0.006367557
9.8981	-0.0063445
9.8998	-0.004839214
9.9015	-0.005678701
9.9032	-0.005531992
9.9048	-0.00553151
9.9065	-0.005378094
9.9082	-0.004894147
9.9098	-0.004524526
9.9115	-0.00449127
9.9132	-0.004532068
9.9148	-0.004076859
9.9165	-0.004459338
9.9182	-0.003876324
9.9199	-0.004303871
9.9215	-0.003148037
9.9232	-0.003299135
9.9249	-0.00264538
9.9265	-0.003202915
9.9282	-0.00248126
9.9299	-0.001975509
9.9315	-0.001538656
9.9332	-0.002096598
9.9349	-0.002041123
9.9366	-0.000932884
9.9382	-0.000519181
9.9399	-0.001371828
9.9416	-0.000261454
9.9432	0.000562436
9.9449	0.000410645
9.9466	0.000558626
9.9482	0.002343622
9.9499	0.002369962
9.9516	0.003036001
9.9533	0.00330744
9.9549	0.003571093
9.9566	0.005436665
9.9583	0.00531964
9.9599	0.006275825
9.9616	0.007782451
9.9633	0.008807336
9.9649	0.009901284
9.9666	0.010770078
9.9683	0.01202172
9.97	0.013728572
9.9716	0.015481442
9.9733	0.017199432
9.975	0.017869778
9.9766	0.019810848
9.9783	0.022768443
9.98	0.026061302
9.9816	0.029043483
9.9833	0.032561995
9.985	0.034964751
9.9867	0.035905477
9.9883	0.036173146
9.99	0.035498362
9.9917	0.03573969
9.9933	0.034783702
9.995	0.03379529
9.9967	0.033323482
9.9984	0.032359891
10	0.030274944
10.0017	0.028745137
10.0034	0.025824418
10.005	0.023093231
10.0067	0.019941773
10.0084	0.016660318
10.01	0.012026196
10.0117	0.009660774
10.0134	0.00711736
10.0151	0.004983374
10.0167	0.003913413
10.0184	0.001500155
10.0201	0.000724912
10.0217	-0.000933272
10.0234	-0.002348505
10.0251	-0.003272011
10.0267	-0.004142516
10.0284	-0.003989162
10.0301	-0.004359693
10.0318	-0.00483035
10.0334	-0.00580149
10.0351	-0.005312098
10.0368	-0.006575666
10.0384	-0.006264672
10.0401	-0.007030035
10.0418	-0.006963949
10.0434	-0.007555653
10.0451	-0.006824639
10.0468	-0.006963716
10.0485	-0.007225061
10.0501	-0.0065539
10.0518	-0.007228616
10.0535	-0.00758103
[truncated: 48 more rows]
