# Supplementary material for: Improvement of Peak Integration in Capillary Electrophoresis: Reference Data Set No. 1
Source: Electrophoresis. 2026 Mar 11;47(4):276–94. doi: 10.1002/elps.70077 (PMC13084974; doi:10.1002/elps.70077)
Supplement: Supplementary file 2 — Supporting File 2: elps70077‐sup‐0002‐RawElectropherograms.zip. [file ELPS-47--s002.zip › Raw Electropherograms/com4-type12-sam2-R.csv]

6.7116	-0.004065667
6.7132	-0.00456898
6.7149	-0.004317605
6.7166	-0.003760478
6.7182	-0.004274624
6.7199	-0.003895044
6.7216	-0.003948836
6.7232	-0.004910255
6.7249	-0.00379624
6.7266	-0.004947143
6.7282	-0.004530741
6.7299	-0.004189186
6.7316	-0.004199039
6.7333	-0.003990832
6.7349	-0.003514432
6.7366	-0.00347303
6.7383	-0.003784807
6.7399	-0.004255588
6.7416	-0.004459423
6.7433	-0.003778323
6.7449	-0.00301112
6.7466	-0.003917087
6.7483	-0.004123777
6.7499	-0.004410351
6.7516	-0.004555713
6.7533	-0.004280304
6.7549	-0.004146665
6.7566	-0.003527881
6.7583	-0.00416343
6.7599	-0.003897397
6.7616	-0.003837227
6.7633	-0.003826408
6.765	-0.003652811
6.7666	-0.004410238
6.7683	-0.004264434
6.77	-0.003912104
6.7716	-0.003606219
6.7733	-0.003655277
6.775	-0.004375709
6.7766	-0.003640856
6.7783	-0.00436229
6.78	-0.004511348
6.7816	-0.003267458
6.7833	-0.003730698
6.785	-0.003592014
6.7866	-0.00359803
6.7883	-0.002920819
6.79	-0.003504455
6.7916	-0.003423774
6.7933	-0.003407398
6.795	-0.003633677
6.7967	-0.004100881
6.7983	-0.00385471
6.8	-0.003743173
6.8017	-0.004241226
6.8033	-0.003295437
6.805	-0.00417288
6.8067	-0.003664954
6.8083	-0.003794216
6.81	-0.00448732
6.8117	-0.004108777
6.8133	-0.003395706
6.815	-0.00368589
6.8167	-0.003556492
6.8183	-0.003560978
6.82	-0.003569759
6.8217	-0.00351974
6.8233	-0.003621682
6.825	-0.004177643
6.8267	-0.003025959
6.8284	-0.003223112
6.83	-0.003702508
6.8317	-0.003505567
6.8334	-0.003441962
6.835	-0.00316244
6.8367	-0.003510193
6.8384	-0.003431218
6.84	-0.003589084
6.8417	-0.003128354
6.8434	-0.004092821
6.845	-0.003398751
6.8467	-0.003175386
6.8484	-0.003787684
6.85	-0.003389562
6.8517	-0.003295825
6.8534	-0.002900023
6.855	-0.003718237
6.8567	-0.003602963
6.8584	-0.003760149
6.8601	-0.003558095
6.8617	-0.002770849
6.8634	-0.003331667
6.8651	-0.002898528
6.8667	-0.003215346
6.8684	-0.003441695
6.8701	-0.002627695
6.8717	-0.003596376
6.8734	-0.00326591
6.8751	-0.003425244
6.8767	-0.003541351
6.8784	-0.003874135
6.8801	-0.002886373
6.8817	-0.003364512
6.8834	-0.003408655
6.8851	-0.003203882
6.8867	-0.003312919
6.8884	-0.002961952
6.8901	-0.003618437
6.8918	-0.003415798
6.8934	-0.003107908
6.8951	-0.003289226
6.8968	-0.003386065
6.8984	-0.00324556
6.9001	-0.003658157
6.9018	-0.002985315
6.9034	-0.003511745
6.9051	-0.003094357
6.9068	-0.002901462
6.9084	-0.003052816
6.9101	-0.003778803
6.9118	-0.003258887
6.9134	-0.003575005
6.9151	-0.003427184
6.9168	-0.003963774
6.9184	-0.003530057
6.9201	-0.003094392
6.9218	-0.003621611
6.9235	-0.003513864
6.9251	-0.003596731
6.9268	-0.004014776
6.9285	-0.003103633
6.9301	-0.003282124
6.9318	-0.003504487
6.9335	-0.002848487
6.9351	-0.002841418
6.9368	-0.002507086
6.9385	-0.003270059
6.9401	-0.003426404
6.9418	-0.003238455
6.9435	-0.002407512
6.9451	-0.003614664
6.9468	-0.002745812
6.9485	-0.002765077
6.9501	-0.003064759
6.9518	-0.003383285
6.9535	-0.003464919
6.9552	-0.003118884
6.9568	-0.003016174
6.9585	-0.004072978
6.9602	-0.003371169
6.9618	-0.003787766
6.9635	-0.003270305
6.9652	-0.003269484
6.9668	-0.003650377
6.9685	-0.003195274
6.9702	-0.002535369
6.9718	-0.003160652
6.9735	-0.003367274
6.9752	-0.003883629
6.9768	-0.003109359
6.9785	-0.003154858
6.9802	-0.003354937
6.9818	-0.003267586
6.9835	-0.002986658
6.9852	-0.003267942
6.9869	-0.003336794
6.9885	-0.00305543
6.9902	-0.002970883
6.9919	-0.003131418
6.9935	-0.003492051
6.9952	-0.003299821
6.9969	-0.003357649
6.9985	-0.002840352
7.0002	-0.002825688
7.0019	-0.002493387
7.0035	-0.0027267
7.0052	-0.004093583
7.0069	-0.003137284
7.0085	-0.0031241
7.0102	-0.002663062
7.0119	-0.002987848
7.0135	-0.002871736
7.0152	-0.002450406
7.0169	-0.003145383
7.0186	-0.003046811
7.0202	-0.003578777
7.0219	-0.003566547
7.0236	-0.004187359
7.0252	-0.003509408
7.0269	-0.003190424
7.0286	-0.003138354
7.0302	-0.003039246
7.0319	-0.003633525
7.0336	-0.003770334
7.0352	-0.002701592
7.0369	-0.003484191
7.0386	-0.002908841
7.0402	-0.00317148
7.0419	-0.002720942
7.0436	-0.003795145
7.0452	-0.003965332
7.0469	-0.003439603
7.0486	-0.003412819
7.0503	-0.002587042
7.0519	-0.002623957
7.0536	-0.002028922
7.0553	-0.001379249
7.0569	-0.0000905
7.0586	0.001190392
7.0603	0.002681215
7.0619	0.004115111
7.0636	0.002690671
7.0653	0.002374632
7.0669	0.001838027
7.0686	0.000847877
7.0703	0.000482449
7.0719	-0.001483941
7.0736	-0.001846326
7.0753	-0.002753208
7.0769	-0.003110854
7.0786	-0.003275192
7.0803	-0.002591173
7.082	-0.002662233
7.0836	-0.003827479
7.0853	-0.003083038
7.087	-0.003018299
7.0886	-0.003257301
7.0903	-0.003617353
7.092	-0.003237682
7.0936	-0.003753223
7.0953	-0.002937672
7.097	-0.00403046
7.0986	-0.003611236
7.1003	-0.004325617
7.102	-0.003530746
7.1036	-0.004949622
7.1053	-0.004157391
7.107	-0.003985068
7.1086	-0.004628616
7.1103	-0.004417907
7.112	-0.005099057
7.1137	-0.005647602
7.1153	-0.005740117
7.117	-0.006321547
7.1187	-0.005654956
7.1203	-0.004706864
7.122	-0.00510677
7.1237	-0.004866848
7.1253	-0.005066901
7.127	-0.00540025
7.1287	-0.005671249
7.1303	-0.005825133
7.132	-0.006407053
7.1337	-0.006177491
7.1353	-0.006087278
7.137	-0.006221138
7.1387	-0.006444017
7.1403	-0.006662926
7.142	-0.006731494
7.1437	-0.006277731
7.1454	-0.006199928
7.147	-0.005465615
7.1487	-0.005507655
7.1504	-0.005579479
7.152	-0.005367282
7.1537	-0.005388876
7.1554	-0.005534865
7.157	-0.006101438
7.1587	-0.005634748
7.1604	-0.006474498
7.162	-0.006179248
7.1637	-0.005153316
7.1654	-0.00498785
7.167	-0.005058707
7.1687	-0.005257288
7.1704	-0.005608325
7.172	-0.004478755
7.1737	-0.005553155
7.1754	-0.005082849
7.1771	-0.005765538
7.1787	-0.005700882
7.1804	-0.004437993
7.1821	-0.00501972
7.1837	-0.005611118
7.1854	-0.00642533
7.1871	-0.006695415
7.1887	-0.006506288
7.1904	-0.005147393
7.1921	-0.005244563
7.1937	-0.006482593
7.1954	-0.006504658
7.1971	-0.006768363
7.1987	-0.006282396
7.2004	-0.006121324
7.2021	-0.006149627
7.2037	-0.006486103
7.2054	-0.006830997
7.2071	-0.00560835
7.2088	-0.006228477
7.2104	-0.006165747
7.2121	-0.00616212
7.2138	-0.005682528
7.2154	-0.006053205
7.2171	-0.005938398
7.2188	-0.005760338
7.2204	-0.005885917
7.2221	-0.00621671
7.2238	-0.006440691
7.2254	-0.005664237
7.2271	-0.005790255
7.2288	-0.005426757
7.2304	-0.005621701
7.2321	-0.005761656
7.2338	-0.005826965
7.2354	-0.004809157
7.2371	-0.005346905
7.2388	-0.005968234
7.2405	-0.005090454
7.2421	-0.004453348
7.2438	-0.005596407
7.2455	-0.006309789
7.2471	-0.00661869
7.2488	-0.006375139
7.2505	-0.006110777
7.2521	-0.006125645
7.2538	-0.006285316
7.2555	-0.005857372
7.2571	-0.006105199
7.2588	-0.005759264
7.2605	-0.006115785
7.2621	-0.006077727
7.2638	-0.005405825
7.2655	-0.005389486
7.2671	-0.004817214
7.2688	-0.004417243
7.2705	-0.004217415
7.2722	-0.004644562
7.2738	-0.004804546
7.2755	-0.005666252
7.2772	-0.006478079
7.2788	-0.006215756
7.2805	-0.006703686
7.2822	-0.006620374
7.2838	-0.007263365
7.2855	-0.00700929
7.2872	-0.006715945
7.2888	-0.006934925
7.2905	-0.006709261
7.2922	-0.006493942
7.2938	-0.007064465
7.2955	-0.007050338
7.2972	-0.006913544
7.2988	-0.006634021
7.3005	-0.006878219
7.3022	-0.007569874
7.3039	-0.006931483
7.3055	-0.006824288
7.3072	-0.006927916
7.3089	-0.007412548
7.3105	-0.006978432
7.3122	-0.007411511
7.3139	-0.007991308
7.3155	-0.007631311
7.3172	-0.007681116
7.3189	-0.007531774
7.3205	-0.007674377
7.3222	-0.007980059
7.3239	-0.007178052
7.3255	-0.007767403
7.3272	-0.00747447
7.3289	-0.007341996
7.3305	-0.007030013
7.3322	-0.007955926
7.3339	-0.00770236
7.3356	-0.007655384
7.3372	-0.007243303
7.3389	-0.007650216
7.3406	-0.00768742
7.3422	-0.008141788
7.3439	-0.007381373
7.3456	-0.008168789
7.3472	-0.008281916
7.3489	-0.007746418
7.3506	-0.007312233
7.3522	-0.00690894
7.3539	-0.006950404
7.3556	-0.007462846
7.3572	-0.006911824
7.3589	-0.008088491
7.3606	-0.008288986
7.3622	-0.008276771
7.3639	-0.008145465
7.3656	-0.00774049
7.3673	-0.00804213
7.3689	-0.007641742
7.3706	-0.008026073
7.3723	-0.007346899
7.3739	-0.007903549
7.3756	-0.00816635
7.3773	-0.008216671
7.3789	-0.007893233
7.3806	-0.007846369
7.3823	-0.007687972
7.3839	-0.008119712
7.3856	-0.007850266
7.3873	-0.008636277
7.3889	-0.008201513
7.3906	-0.007826488
7.3923	-0.008295711
7.3939	-0.008070376
7.3956	-0.008069196
7.3973	-0.008226366
7.399	-0.007995712
7.4006	-0.007862044
7.4023	-0.008648657
7.404	-0.007937344
7.4056	-0.008211762
7.4073	-0.00773245
7.409	-0.00782987
7.4106	-0.007698461
7.4123	-0.007829852
7.414	-0.008209019
7.4156	-0.007550413
7.4173	-0.007222184
7.419	-0.007384436
7.4206	-0.00707305
7.4223	-0.007758258
7.424	-0.007504876
7.4256	-0.008196552
7.4273	-0.007412694
7.429	-0.007554787
7.4307	-0.007592425
7.4323	-0.007249441
7.434	-0.007709759
7.4357	-0.0074015
7.4373	-0.007566242
7.439	-0.007806131
7.4407	-0.00785064
7.4423	-0.007341092
7.444	-0.007354839
7.4457	-0.007767539
7.4473	-0.007863984
7.449	-0.007356304
7.4507	-0.007865833
7.4523	-0.007479657
7.454	-0.007486131
7.4557	-0.007684086
7.4573	-0.007835463
7.459	-0.007833179
7.4607	-0.007273748
7.4624	-0.007179608
7.464	-0.006929794
7.4657	-0.007892193
7.4674	-0.006967527
7.469	-0.007140158
7.4707	-0.006878071
7.4724	-0.007070742
7.474	-0.007824177
7.4757	-0.007787121
7.4774	-0.007032883
7.479	-0.007638464
7.4807	-0.007338626
7.4824	-0.007863831
7.484	-0.008341123
7.4857	-0.006898331
7.4874	-0.007814845
7.489	-0.007693854
7.4907	-0.007212793
7.4924	-0.0071235
7.4941	-0.007203518
7.4957	-0.007389804
7.4974	-0.007235343
7.4991	-0.007423492
7.5007	-0.007757381
7.5024	-0.006267073
7.5041	-0.006421365
7.5057	-0.006827206
7.5074	-0.006334684
7.5091	-0.006477524
7.5107	-0.006098149
7.5124	-0.006424957
7.5141	-0.00659515
7.5157	-0.006163368
7.5174	-0.006912813
7.5191	-0.006040785
7.5207	-0.006322618
7.5224	-0.006571505
7.5241	-0.006617542
7.5258	-0.006240545
7.5274	-0.006731926
7.5291	-0.006836861
7.5308	-0.006156648
7.5324	-0.006261278
7.5341	-0.006298844
7.5358	-0.006262281
7.5374	-0.00656843
7.5391	-0.006435022
7.5408	-0.006109023
7.5424	-0.006475943
7.5441	-0.006368926
7.5458	-0.00635445
7.5474	-0.006793368
7.5491	-0.0069435
7.5508	-0.00628069
7.5524	-0.006345101
7.5541	-0.006437744
7.5558	-0.006509064
7.5575	-0.006572434
7.5591	-0.00645305
7.5608	-0.006062157
7.5625	-0.006253338
7.5641	-0.006470738
7.5658	-0.006656807
7.5675	-0.006673108
7.5691	-0.006069003
7.5708	-0.006527626
7.5725	-0.005939686
7.5741	-0.006595613
7.5758	-0.006729134
7.5775	-0.007162966
7.5791	-0.006564989
7.5808	-0.007494274
7.5825	-0.008126926
7.5841	-0.007891218
7.5858	-0.008817539
7.5875	-0.008071771
7.5892	-0.007087576
7.5908	-0.008091167
7.5925	-0.00811105
7.5942	-0.007019302
7.5958	-0.007909302
7.5975	-0.007489609
7.5992	-0.007442343
7.6008	-0.008038174
7.6025	-0.007213085
7.6042	-0.006538827
7.6058	-0.00766312
7.6075	-0.007446867
7.6092	-0.007121883
7.6108	-0.006896134
7.6125	-0.007281438
7.6142	-0.007666217
7.6158	-0.007268961
7.6175	-0.006925505
7.6192	-0.006807748
7.6208	-0.006204756
7.6225	-0.006346053
7.6242	-0.005675923
7.6259	-0.00533792
7.6275	-0.006240947
7.6292	-0.00656843
7.6309	-0.006166902
7.6325	-0.006433194
7.6342	-0.006560323
7.6359	-0.006855546
7.6375	-0.00638452
7.6392	-0.007080539
7.6409	-0.007139078
7.6425	-0.006826661
7.6442	-0.007454945
7.6459	-0.007316434
7.6475	-0.007455882
7.6492	-0.007113603
7.6509	-0.007457343
7.6525	-0.006479803
7.6542	-0.006776078
7.6559	-0.00681066
7.6576	-0.005501429
7.6592	-0.006274553
7.6609	-0.006812725
7.6626	-0.007171826
7.6642	-0.007446039
7.6659	-0.006965353
7.6676	-0.007097131
7.6692	-0.006288172
7.6709	-0.006622035
7.6726	-0.006835492
7.6742	-0.006526194
7.6759	-0.007567884
7.6776	-0.007121016
7.6792	-0.00716786
7.6809	-0.006107536
7.6826	-0.006039136
7.6842	-0.006369808
7.6859	-0.006788936
7.6876	-0.007027674
7.6893	-0.007052761
7.6909	-0.006937411
7.6926	-0.006612957
7.6943	-0.007438979
7.6959	-0.006627728
7.6976	-0.00581604
7.6993	-0.005527346
7.7009	-0.006449805
7.7026	-0.006432735
7.7043	-0.006102453
7.7059	-0.00659118
7.7076	-0.006930461
7.7093	-0.007147763
7.7109	-0.007480027
7.7126	-0.006805656
7.7143	-0.006833554
7.7159	-0.006807117
7.7176	-0.007232459
7.7193	-0.00706387
7.721	-0.006653152
7.7226	-0.007266739
7.7243	-0.006999406
7.726	-0.007457483
7.7276	-0.007121016
7.7293	-0.00662583
7.731	-0.007683538
7.7326	-0.007166224
7.7343	-0.007941039
7.736	-0.007971215
7.7376	-0.007180133
7.7393	-0.00808616
7.741	-0.00713347
7.7426	-0.007993567
7.7443	-0.00702612
7.746	-0.008144137
7.7476	-0.007947685
7.7493	-0.007790808
7.751	-0.007591877
7.7527	-0.007377329
7.7543	-0.007728922
7.756	-0.007107678
7.7577	-0.007375197
7.7593	-0.006640234
7.761	-0.007353878
7.7627	-0.007853755
7.7643	-0.007711798
7.766	-0.007070066
7.7677	-0.007138902
7.7693	-0.007132994
7.771	-0.00776367
7.7727	-0.007555337
7.7743	-0.007209559
7.776	-0.007449051
7.7777	-0.007661507
7.7793	-0.007014885
7.781	-0.007427274
7.7827	-0.007292311
7.7844	-0.007521938
7.786	-0.008228007
7.7877	-0.007191264
7.7894	-0.007581192
7.791	-0.007340543
7.7927	-0.007375566
7.7944	-0.007326906
7.796	-0.007354784
7.7977	-0.006921821
7.7994	-0.007427359
7.801	-0.008036995
7.8027	-0.007730895
7.8044	-0.007700055
7.806	-0.007146467
7.8077	-0.008133766
7.8094	-0.008399661
7.811	-0.007953914
7.8127	-0.008054947
7.8144	-0.007985077
7.8161	-0.007093215
7.8177	-0.007770395
7.8194	-0.007053279
7.8211	-0.007887517
7.8227	-0.007665191
7.8244	-0.007456309
7.8261	-0.008218456
7.8277	-0.007151518
7.8294	-0.007591357
7.8311	-0.00779929
7.8327	-0.007531597
7.8344	-0.007705888
7.8361	-0.007385393
7.8377	-0.007875673
7.8394	-0.007695156
7.8411	-0.007591028
7.8427	-0.007542549
7.8444	-0.007529436
7.8461	-0.007065184
7.8478	-0.007151004
7.8494	-0.007819824
7.8511	-0.007491544
7.8528	-0.007748392
7.8544	-0.008367904
7.8561	-0.007388184
7.8578	-0.006295978
7.8594	-0.007689259
7.8611	-0.007384717
7.8628	-0.007628522
7.8644	-0.00791878
7.8661	-0.007699779
7.8678	-0.008253529
7.8694	-0.007285311
7.8711	-0.00738294
7.8728	-0.00785743
7.8744	-0.007165231
7.8761	-0.007711533
7.8778	-0.007081236
7.8795	-0.007751356
7.8811	-0.007808071
7.8828	-0.00743969
7.8845	-0.007484658
7.8861	-0.007605679
7.8878	-0.007306989
7.8895	-0.007781362
7.8911	-0.007027802
7.8928	-0.007299239
7.8945	-0.007546328
7.8961	-0.007026653
7.8978	-0.007715147
7.8995	-0.007595112
7.9011	-0.007515966
7.9028	-0.007854419
7.9045	-0.007848041
7.9061	-0.00831211
7.9078	-0.007803953
7.9095	-0.007340766
7.9112	-0.007549996
7.9128	-0.007808401
7.9145	-0.007872187
7.9162	-0.008646022
7.9178	-0.008760705
7.9195	-0.008215055
7.9212	-0.007848467
7.9228	-0.007603758
7.9245	-0.008446718
7.9262	-0.00807758
7.9278	-0.00810288
7.9295	-0.007637027
7.9312	-0.007806187
7.9328	-0.007779497
7.9345	-0.007986489
7.9362	-0.007920932
7.9378	-0.007358605
7.9395	-0.00877615
7.9412	-0.007302958
7.9429	-0.007792066
7.9445	-0.008178346
7.9462	-0.007121584
7.9479	-0.007836823
7.9495	-0.007609483
7.9512	-0.007871944
7.9529	-0.008150487
7.9545	-0.008467084
7.9562	-0.008073462
7.9579	-0.007851308
7.9595	-0.007525514
7.9612	-0.007286548
7.9629	-0.007674724
7.9645	-0.006614421
7.9662	-0.007535357
7.9679	-0.007335464
7.9695	-0.00762972
7.9712	-0.007588774
7.9729	-0.007384973
7.9746	-0.006759731
7.9762	-0.006689772
7.9779	-0.006780901
7.9796	-0.006631164
7.9812	-0.006713641
7.9829	-0.007020681
7.9846	-0.007000223
7.9862	-0.006592685
7.9879	-0.007232219
7.9896	-0.007728647
7.9912	-0.007237724
7.9929	-0.006553056
7.9946	-0.007446698
7.9962	-0.007081824
7.9979	-0.006997485
7.9996	-0.00729382
8.0012	-0.006999128
8.0029	-0.007089548
8.0046	-0.0067622
8.0063	-0.007102503
8.0079	-0.007382177
8.0096	-0.006603249
8.0113	-0.00644348
8.0129	-0.007034711
8.0146	-0.006248949
8.0163	-0.006778155
8.0179	-0.007101428
8.0196	-0.006747
8.0213	-0.007151356
8.0229	-0.006996747
8.0246	-0.006292456
8.0263	-0.007651003
8.0279	-0.006644187
8.0296	-0.006295116
8.0313	-0.006970908
8.0329	-0.006082712
8.0346	-0.006690266
8.0363	-0.006604436
8.038	-0.007317896
8.0396	-0.007546082
8.0413	-0.006740984
8.043	-0.007248989
8.0446	-0.0074668
8.0463	-0.006416438
8.048	-0.007515993
8.0496	-0.006408548
8.0513	-0.007054475
8.053	-0.006883177
8.0546	-0.006480587
8.0563	-0.00733546
8.058	-0.006911116
8.0596	-0.006550693
8.0613	-0.006721085
8.063	-0.007117353
8.0646	-0.006555355
8.0663	-0.006354924
8.068	-0.007712191
8.0697	-0.007254578
8.0713	-0.007490924
8.073	-0.006203098
8.0747	-0.006887708
8.0763	-0.006624137
8.078	-0.006961765
8.0797	-0.006633159
8.0813	-0.006853591
8.083	-0.006945513
8.0847	-0.006384622
8.0863	-0.007008307
8.088	-0.006425914
8.0897	-0.006813779
8.0913	-0.0061705
8.093	-0.006042012
8.0947	-0.006621564
8.0963	-0.006440388
8.098	-0.006504192
8.0997	-0.006397703
8.1014	-0.005860899
8.103	-0.0057975
8.1047	-0.00571224
8.1064	-0.005737583
8.108	-0.006095762
8.1097	-0.005408362
8.1114	-0.005775736
8.113	-0.005563807
8.1147	-0.006648492
8.1164	-0.005275772
8.118	-0.005857666
8.1197	-0.006782636
8.1214	-0.00505376
8.123	-0.005713636
8.1247	-0.005540696
8.1264	-0.005620055
8.128	-0.006248949
8.1297	-0.005287882
8.1314	-0.004941621
8.1331	-0.006164619
8.1347	-0.006209585
8.1364	-0.006281362
8.1381	-0.005717068
8.1397	-0.005486448
8.1414	-0.005685709
8.1431	-0.006102393
8.1447	-0.005710182
8.1464	-0.006371612
8.1481	-0.005417465
8.1497	-0.005436973
8.1514	-0.005408688
8.1531	-0.006507224
8.1547	-0.004971394
8.1564	-0.00486269
8.1581	-0.005847703
8.1597	-0.006032869
8.1614	-0.005505769
8.1631	-0.00555198
8.1648	-0.004997283
8.1664	-0.006252751
8.1681	-0.006218702
8.1698	-0.004628404
8.1714	-0.005300881
8.1731	-0.005854953
8.1748	-0.005810046
8.1764	-0.005242346
8.1781	-0.005354567
8.1798	-0.00393434
8.1814	-0.004269941
8.1831	-0.004266277
8.1848	-0.004868823
8.1864	-0.005289564
8.1881	-0.004466588
8.1898	-0.004453889
8.1914	-0.005246604
8.1931	-0.004718002
8.1948	-0.004670352
8.1965	-0.005775688
8.1981	-0.006018845
8.1998	-0.005777257
8.2015	-0.006200516
8.2031	-0.006475224
8.2048	-0.006551504
8.2065	-0.005893899
8.2081	-0.00687175
8.2098	-0.006472202
8.2115	-0.006745768
8.2131	-0.0061163
8.2148	-0.007084174
8.2165	-0.005962537
8.2181	-0.005581981
8.2198	-0.006592494
8.2215	-0.006468241
8.2231	-0.005937193
8.2248	-0.005539263
8.2265	-0.005567669
8.2282	-0.005336473
8.2298	-0.005979367
8.2315	-0.00593131
8.2332	-0.006085413
8.2348	-0.004793488
8.2365	-0.004766396
8.2382	-0.005907642
8.2398	-0.00588198
8.2415	-0.005819329
8.2432	-0.005014073
8.2448	-0.005278881
8.2465	-0.004892626
8.2482	-0.005131649
8.2498	-0.004311542
8.2515	-0.005199569
8.2532	-0.004700007
8.2548	-0.004565615
8.2565	-0.004741546
8.2582	-0.004821288
8.2599	-0.004281018
8.2615	-0.004869126
8.2632	-0.005370922
8.2649	-0.004848452
8.2665	-0.005268645
8.2682	-0.005172686
8.2699	-0.006300188
8.2715	-0.006242441
8.2732	-0.005051566
8.2749	-0.005121937
8.2765	-0.005758936
8.2782	-0.00545889
8.2799	-0.006188062
8.2815	-0.006245669
8.2832	-0.004797368
8.2849	-0.005743273
8.2865	-0.005535402
8.2882	-0.005624699
8.2899	-0.005378329
8.2916	-0.005296917
8.2932	-0.004560063
8.2949	-0.005733654
8.2966	-0.004995971
8.2982	-0.003951752
8.2999	-0.003980135
8.3016	-0.003068246
8.3032	-0.003015463
8.3049	-0.002794098
8.3066	-0.002416368
8.3082	-0.002812798
8.3099	-0.002820409
8.3116	-0.002849987
8.3132	-0.002328912
8.3149	-0.001870551
8.3166	-0.001082032
8.3182	-0.001685673
8.3199	-0.001538978
8.3216	-0.001260246
8.3233	-0.001489543
8.3249	-0.001310796
8.3266	-0.001625269
8.3283	-0.000748864
8.3299	-0.001555683
8.3316	-0.001077829
8.3333	-0.000896474
8.3349	-0.000844292
8.3366	-0.000886744
8.3383	-0.000565918
8.3399	-0.000327364
8.3416	-0.000659306
8.3433	0.000282591
8.3449	-0.000094136
8.3466	0.000803418
8.3483	0.001564685
8.3499	0.001181497
8.3516	0.001184979
8.3533	0.001842937
8.355	0.002544425
8.3566	0.003638634
8.3583	0.004135943
8.36	0.00511982
8.3616	0.006383996
8.3633	0.007845901
8.365	0.009468588
8.3666	0.011111297
8.3683	0.013588565
8.37	0.016028501
8.3716	0.01998876
8.3733	0.023946378
8.375	0.028622022
8.3766	0.033982363
8.3783	0.03959015
8.38	0.046215717
8.3816	0.052992903
8.3833	0.060073122
8.385	0.067778155
8.3867	0.074532405
8.3883	0.08189711
8.39	0.089478895
8.3917	0.093669817
8.3933	0.099173024
8.395	0.102080666
8.3967	0.101487137
8.3983	0.102653123
8.4	0.100075789
8.4017	0.096178517
8.4033	0.091887355
8.405	0.088401012
8.4067	0.084692493
8.4083	0.07946831
8.41	0.074101724
8.4117	0.067672782
8.4133	0.059886701
8.415	0.051105533
8.4167	0.043106705
8.4184	0.033293117
8.42	0.025169509
8.4217	0.0169493
8.4234	0.010950973
8.425	0.005312681
8.4267	0.002027764
8.4284	0.000693651
8.43	-0.002531531
8.4317	-0.003725474
8.4334	-0.004854067
8.435	-0.005185667
8.4367	-0.005431678
8.4384	-0.005019159
8.44	-0.004588244
8.4417	-0.006088785
8.4434	-0.005030678
8.445	-0.005431999
8.4467	-0.006066856
8.4484	-0.005197233
8.4501	-0.005303716
8.4517	-0.005491581
8.4534	-0.005428462
8.4551	-0.0050224
8.4567	-0.005530712
8.4584	-0.006274174
8.4601	-0.005684382
8.4617	-0.005974269
8.4634	-0.006121139
8.4651	-0.00619068
8.4667	-0.006488843
8.4684	-0.006226551
8.4701	-0.006735686
8.4717	-0.005988316
8.4734	-0.006637436
8.4751	-0.006708146
8.4767	-0.005792951
8.4784	-0.005643995
8.4801	-0.006345668
8.4818	-0.005809419
8.4834	-0.006371641
8.4851	-0.006872785
8.4868	-0.006230611
8.4884	-0.006346355
8.4901	-0.005627676
8.4918	-0.005213005
8.4934	-0.005729934
8.4951	-0.005394449
8.4968	-0.005166878
8.4984	-0.005559498
8.5001	-0.005382015
8.5018	-0.005447268
8.5034	-0.005087311
8.5051	-0.005718525
8.5068	-0.005876359
8.5084	-0.005594777
8.5101	-0.006132206
8.5118	-0.005295187
8.5135	-0.006567816
8.5151	-0.005758581
8.5168	-0.006116925
8.5185	-0.005809256
8.5201	-0.005925765
8.5218	-0.005403348
8.5235	-0.00556582
8.5251	-0.005816214
8.5268	-0.004373405
8.5285	-0.006046844
8.5301	-0.00553918
8.5318	-0.005767481
8.5335	-0.00605628
8.5351	-0.006242825
8.5368	-0.005944447
8.5385	-0.004991945
8.5401	-0.006359434
8.5418	-0.006002098
8.5435	-0.006016502
8.5452	-0.00542374
8.5468	-0.005993619
8.5485	-0.005417465
8.5502	-0.006699495
8.5518	-0.006321158
8.5535	-0.005751694
8.5552	-0.006145442
8.5568	-0.006479283
8.5585	-0.006373508
8.5602	-0.006797053
8.5618	-0.006751684
8.5635	-0.006875766
8.5652	-0.006586761
8.5668	-0.007015914
8.5685	-0.004955939
8.5702	-0.005245505
8.5718	-0.006812786
8.5735	-0.007094707
8.5752	-0.007485992
8.5769	-0.008210323
8.5785	-0.007361497
8.5802	-0.006865905
8.5819	-0.007011267
8.5835	-0.006286074
8.5852	-0.005047819
8.5869	-0.006099546
8.5885	-0.006415378
8.5902	-0.006367723
8.5919	-0.006991086
8.5935	-0.005198389
8.5952	-0.005672947
8.5969	-0.005787284
8.5985	-0.006069646
8.6002	-0.006655276
8.6019	-0.005216813
8.6035	-0.006484854
8.6052	-0.006384116
8.6069	-0.005968994
8.6086	-0.006475615
8.6102	-0.006719112
8.6119	-0.006331533
8.6136	-0.0059682
8.6152	-0.006128282
8.6169	-0.006569556
8.6186	-0.006234331
8.6202	-0.006259546
8.6219	-0.00631729
8.6236	-0.006084385
8.6252	-0.005963157
8.6269	-0.006722115
8.6286	-0.006271181
8.6302	-0.005538903
8.6319	-0.00621345
8.6336	-0.006744612
8.6352	-0.006030391
8.6369	-0.006627114
8.6386	-0.006231932
8.6403	-0.006191722
8.6419	-0.006751064
8.6436	-0.006182232
8.6453	-0.005752934
8.6469	-0.006996944
8.6486	-0.004981015
8.6503	-0.006432097
8.6519	-0.005210962
8.6536	-0.006248949
8.6553	-0.005755931
8.6569	-0.005800346
8.6586	-0.005289448
8.6603	-0.005482273
8.6619	-0.005730216
8.6636	-0.005187149
8.6653	-0.005330482
8.6669	-0.005171036
8.6686	-0.005637631
8.6703	-0.005815625
8.672	-0.004967032
8.6736	-0.005126335
8.6753	-0.0053099
8.677	-0.005215439
8.6786	-0.00549144
8.6803	-0.006019706
8.682	-0.005862839
8.6836	-0.00574993
8.6853	-0.005591658
8.687	-0.005515921
8.6886	-0.004683067
8.6903	-0.004751334
8.692	-0.005344263
8.6936	-0.005555504
8.6953	-0.005908251
8.697	-0.005115741
8.6986	-0.005343158
8.7003	-0.005874691
8.702	-0.005163762
8.7037	-0.005191098
8.7053	-0.005343158
8.707	-0.004931936
8.7087	-0.004680663
8.7103	-0.00539171
8.712	-0.004815141
8.7137	-0.005108622
8.7153	-0.004367045
8.717	-0.004299761
8.7187	-0.005516619
8.7203	-0.005188447
8.722	-0.004803844
8.7237	-0.005658348
8.7253	-0.00553192
8.727	-0.005795434
8.7287	-0.004245773
8.7303	-0.005131191
8.732	-0.004708696
8.7337	-0.004627606
8.7354	-0.003973118
8.737	-0.004756638
8.7387	-0.004976114
8.7404	-0.004637751
8.742	-0.004867471
8.7437	-0.005520863
8.7454	-0.00480981
8.747	-0.005585427
8.7487	-0.004998101
8.7504	-0.00531362
8.752	-0.005096257
8.7537	-0.005594637
8.7554	-0.004354089
8.757	-0.003968223
8.7587	-0.004724999
8.7604	-0.003798844
8.762	-0.003900211
8.7637	-0.003982351
8.7654	-0.00371175
8.7671	-0.003250822
8.7687	-0.001913293
8.7704	-0.004106103
8.7721	-0.003644326
8.7737	-0.004199104
8.7754	-0.003693526
8.7771	-0.004275726
8.7787	-0.004691257
8.7804	-0.003228313
8.7821	-0.00365255
8.7837	-0.003638369
8.7854	-0.003979918
8.7871	-0.004598114
8.7887	-0.003609672
8.7904	-0.004774944
8.7921	-0.004169969
8.7937	-0.003845099
8.7954	-0.003705264
8.7971	-0.004065746
8.7988	-0.004337669
8.8004	-0.00354275
8.8021	-0.003430742
8.8038	-0.003595391
8.8054	-0.003436659
8.8071	-0.003556032
8.8088	-0.004166564
8.8104	-0.004306943
8.8121	-0.003633186
8.8138	-0.004166452
8.8154	-0.0033859
8.8171	-0.002520175
8.8188	-0.003537793
8.8204	-0.003927924
8.8221	-0.003968157
8.8238	-0.003432828
8.8254	-0.00361896
8.8271	-0.003396345
8.8288	-0.003264569
8.8305	-0.003169888
8.8321	-0.003809246
8.8338	-0.003271783
8.8355	-0.002977143
8.8371	-0.003110758
8.8388	-0.004117388
8.8405	-0.002874854
8.8421	-0.003193356
8.8438	-0.0043389
8.8455	-0.003200352
8.8471	-0.003628862
8.8488	-0.003030377
8.8505	-0.003530869
8.8521	-0.003151298
8.8538	-0.002767593
8.8555	-0.002524975
8.8571	-0.00293152
8.8588	-0.003209621
8.8605	-0.003408648
8.8622	-0.003053509
8.8638	-0.002861204
8.8655	-0.002580278
8.8672	-0.00298425
8.8688	-0.002688593
8.8705	-0.002193298
8.8722	-0.003121113
8.8738	-0.002969248
8.8755	-0.002962992
8.8772	-0.002892094
8.8788	-0.002693173
8.8805	-0.002727473
8.8822	-0.002866354
8.8838	-0.001608419
8.8855	-0.000917109
8.8872	-0.001532059
8.8888	-0.00185069
8.8905	-0.001928448
8.8922	-0.001747666
8.8939	-0.001894465
8.8955	-0.001316311
8.8972	-0.000305242
8.8989	-0.000616208
8.9005	-0.001320848
8.9022	-0.000353804
8.9039	-0.000219418
8.9055	0.000439836
8.9072	0.000528018
8.9089	0.000353624
8.9105	-0.00017819
8.9122	0.001146595
8.9139	0.000707608
8.9155	0.001148227
8.9172	0.001235045
8.9189	0.00186469
8.9205	0.001910943
8.9222	0.002087211
8.9239	0.002671494
8.9256	0.002328902
8.9272	0.002121317
8.9289	0.003074901
8.9306	0.002806652
8.9322	0.00292754
8.9339	0.003290799
8.9356	0.003645819
8.9372	0.003340229
8.9389	0.003974344
8.9406	0.004360781
8.9422	0.004500501
8.9439	0.006097804
8.9456	0.0056333
8.9472	0.00674169
8.9489	0.006353896
8.9506	0.007262319
8.9522	0.008166809
8.9539	0.009442043
8.9556	0.009903858
8.9573	0.010496783
8.9589	0.010049943
8.9606	0.010954463
8.9623	0.011780042
8.9639	0.01190661
8.9656	0.012561815
8.9673	0.011717168
8.9689	0.012520424
8.9706	0.012541704
8.9723	0.013256385
8.9739	0.014535586
8.9756	0.014434212
8.9773	0.014628056
8.9789	0.015522674
8.9806	0.015800836
8.9823	0.01664928
8.9839	0.016242728
8.9856	0.016260486
8.9873	0.016702201
8.989	0.017605284
8.9906	0.017264409
8.9923	0.017767332
8.994	0.017787751
8.9956	0.017551014
8.9973	0.018277856
8.999	0.018418232
9.0006	0.020408992
9.0023	0.021198178
9.004	0.021066116
9.0056	0.021947011
9.0073	0.021732952
9.009	0.022474796
9.0106	0.022318371
9.0123	0.022029165
9.014	0.022411669
9.0156	0.023120323
9.0173	0.022731511
9.019	0.022878576
9.0207	0.024308268
9.0223	0.023301426
9.024	0.024392476
9.0257	0.024763281
9.0273	0.024526993
9.029	0.026072839
9.0307	0.026047265
9.0323	0.027428649
9.034	0.027048126
9.0357	0.028002353
9.0373	0.029026017
9.039	0.029788246
9.0407	0.032920312
9.0423	0.033494029
9.044	0.033285644
9.0457	0.034404606
9.0473	0.036261335
9.049	0.037188813
9.0507	0.039038066
9.0524	0.039108332
9.054	0.04263543
9.0557	0.045005005
9.0574	0.047005359
9.059	0.051185627
9.0607	0.05405565
9.0624	0.057366859
9.064	0.058430582
9.0657	0.060655795
9.0674	0.066106379
9.069	0.07128524
9.0707	0.073150314
9.0724	0.072949857
9.074	0.072371408
9.0757	0.073129021
9.0774	0.075129524
9.079	0.077404663
9.0807	0.077609614
9.0824	0.074928939
9.0841	0.073673636
9.0857	0.069515675
9.0874	0.067524187
9.0891	0.067064755
9.0907	0.065263145
9.0924	0.065165937
9.0941	0.065292887
9.0957	0.065567523
9.0974	0.066216268
9.0991	0.06766101
9.1007	0.071076937
9.1024	0.071575925
9.1041	0.073590897
9.1057	0.07760486
9.1074	0.082377955
9.1091	0.086242959
9.1107	0.088137195
9.1124	0.091004126
9.1141	0.098355807
9.1158	0.106016785
9.1174	0.111989364
9.1191	0.119044244
9.1208	0.131599545
9.1224	0.153879791
9.1241	0.186700538
9.1258	0.234296933
9.1274	0.293895245
9.1291	0.335807323
9.1308	0.352553815
9.1324	0.360873789
9.1341	0.363051683
9.1358	0.362795323
9.1374	0.361701012
9.1391	0.36118114
9.1408	0.361531764
9.1424	0.353444368
9.1441	0.334669918
9.1458	0.284742892
9.1475	0.210300058
9.1491	0.135495022
9.1508	0.091878638
9.1525	0.066007271
9.1541	0.049210716
9.1558	0.037619431
9.1575	0.030392446
9.1591	0.025329256
9.1608	0.02079723
9.1625	0.017241435
9.1641	0.015557935
9.1658	0.013511869
9.1675	0.011247888
9.1691	0.0103021
9.1708	0.009031582
9.1725	0.007641212
9.1741	0.007232722
9.1758	0.006622908
9.1775	0.005531314
9.1792	0.005089356
9.1808	0.004832721
9.1825	0.005560466
9.1842	0.004054981
9.1858	0.004242777
9.1875	0.003767527
9.1892	0.00468198
9.1908	0.004158988
9.1925	0.005529625
9.1942	0.005183
9.1958	0.005611348
9.1975	0.006059814
9.1992	0.005863792
9.2008	0.006328467
9.2025	0.006021742
9.2042	0.006351279
9.2058	0.006302331
9.2075	0.007826135
9.2092	0.008420191
9.2108	0.007982687
9.2125	0.008809882
9.2142	0.008960358
9.2159	0.010190767
9.2175	0.010136156
9.2192	0.010649832
9.2209	0.010173615
9.2225	0.010927072
9.2242	0.012365897
9.2259	0.014337236
9.2275	0.017283421
9.2292	0.020141207
9.2309	0.024419365
9.2325	0.030298579
9.2342	0.035879362
9.2359	0.039255671
9.2375	0.041103251
9.2392	0.041817855
9.2409	0.042426381
9.2425	0.04338453
9.2442	0.04213015
9.2459	0.040895671
9.2476	0.034699451
9.2492	0.029868802
9.2509	0.022788037
9.2526	0.016392112
9.2542	0.013148613
9.2559	0.009289603
9.2576	0.007608532
9.2592	0.004394697
9.2609	0.003027385
9.2626	0.001542945
9.2642	0.000176974
9.2659	-0.00153175
9.2676	-0.001056571
9.2692	-0.001883764
9.2709	-0.001978766
9.2726	-0.0013541
9.2742	-0.001586305
9.2759	-0.000966368
9.2776	-0.000963931
9.2793	-0.002142509
9.2809	-0.001700297
9.2826	-0.001052517
9.2843	-0.000964807
9.2859	-0.00161879
9.2876	-0.001655619
9.2893	-0.001788928
9.2909	-0.002705078
9.2926	-0.000904197
9.2943	-0.000605409
9.2959	-0.001516922
9.2976	-0.001607776
9.2993	-0.000436828
9.3009	-0.000391276
9.3026	0
9.3043	-0.000087506
9.3059	0
9.3076	-0.000259229
9.3093	-0.00025856
9.311	0.000259126
9.3126	-0.000433644
9.3143	-0.000257767
9.316	0.000085778
9.3176	0.00004279
9.3193	-0.000042559
9.321	-0.000721455
9.3226	-0.001954562
9.3243	-0.002933428
9.326	-0.003122309
9.3276	-0.004207201
9.3293	-0.004257406
9.331	-0.004666426
9.3326	-0.005756282
9.3343	-0.005607715
9.336	-0.005086466
9.3376	-0.005485537
9.3393	-0.004424668
9.341	-0.005482677
9.3427	-0.005825577
9.3443	-0.005378197
9.346	-0.005600045
9.3477	-0.00563694
9.3493	-0.005411312
9.351	-0.004959544
9.3527	-0.00437163
9.3543	-0.004645357
9.356	-0.005453855
9.3577	-0.005328315
9.3593	-0.005262709
9.361	-0.006288422
9.3627	-0.006040472
9.3643	-0.0060305
9.366	-0.005459701
9.3677	-0.006043039
9.3693	-0.006376073
9.371	-0.006124015
9.3727	-0.005732231
9.3744	-0.005801329
9.376	-0.00532626
9.3777	-0.006080644
9.3794	-0.00574289
9.381	-0.005890984
9.3827	-0.005478678
9.3844	-0.005799428
9.386	-0.005674385
9.3877	-0.006104176
9.3894	-0.005732231
9.391	-0.006508136
9.3927	-0.005823838
9.3944	-0.006431602
9.396	-0.00566277
9.3977	-0.006661925
9.3994	-0.005886963
9.401	-0.005522894
9.4027	-0.006611932
9.4044	-0.006536575
9.4061	-0.006283305
9.4077	-0.006459128
9.4094	-0.005783081
9.4111	-0.00632172
9.4127	-0.006383711
9.4144	-0.005435863
9.4161	-0.005308671
9.4177	-0.006349386
9.4194	-0.006142527
9.4211	-0.00647836
9.4227	-0.005752329
9.4244	-0.006922519
9.4261	-0.006311115
9.4277	-0.006395462
9.4294	-0.00697895
9.4311	-0.0069502
9.4327	-0.007370327
9.4344	-0.006618428
9.4361	-0.006997035
9.4378	-0.007252733
9.4394	-0.006873748
9.4411	-0.007717842
9.4428	-0.007376729
9.4444	-0.007601809
9.4461	-0.007871113
9.4478	-0.007561219
9.4494	-0.007352198
9.4511	-0.006771203
9.4528	-0.006851926
9.4544	-0.008098077
9.4561	-0.006937896
9.4578	-0.006399871
9.4594	-0.007380247
9.4611	-0.006530867
9.4628	-0.006990286
9.4644	-0.00602666
9.4661	-0.005755132
9.4678	-0.006072943
9.4695	-0.006384622
9.4711	-0.006697686
9.4728	-0.006386492
9.4745	-0.005855555
9.4761	-0.005872335
9.4778	-0.005844674
9.4795	-0.006299038
9.4811	-0.006727588
9.4828	-0.006308276
9.4845	-0.00654582
9.4861	-0.006170295
9.4878	-0.007528096
9.4895	-0.007281262
9.4911	-0.007606634
9.4928	-0.00690088
9.4945	-0.007207341
9.4961	-0.006879236
9.4978	-0.006833625
9.4995	-0.006566441
9.5012	-0.006308686
9.5028	-0.007125174
9.5045	-0.006704227
9.5062	-0.006157979
9.5078	-0.005904954
9.5095	-0.006081569
9.5112	-0.006433503
9.5128	-0.006232537
9.5145	-0.005392986
9.5162	-0.006877236
9.5178	-0.006388583
9.5195	-0.006593065
9.5212	-0.006986987
9.5228	-0.007350147
9.5245	-0.00669897
9.5262	-0.006556429
9.5278	-0.006573582
9.5295	-0.006338999
9.5312	-0.006681274
9.5329	-0.007153726
9.5345	-0.006472467
9.5362	-0.00696376
9.5379	-0.007159863
9.5395	-0.006581263
9.5412	-0.006113526
9.5429	-0.006423998
9.5445	-0.006596398
9.5462	-0.007021173
9.5479	-0.006733383
9.5495	-0.006289558
9.5512	-0.006590454
9.5529	-0.006265709
9.5545	-0.006511405
9.5562	-0.006477023
9.5579	-0.00594658
9.5595	-0.005579534
9.5612	-0.005883266
9.5629	-0.005937242
9.5646	-0.005471499
9.5662	-0.005895218
9.5679	-0.005506885
9.5696	-0.004943372
9.5712	-0.0056255
9.5729	-0.005753906
9.5746	-0.006351842
9.5762	-0.005842882
9.5779	-0.006278683
9.5796	-0.006905678
9.5812	-0.00556286
9.5829	-0.006613649
9.5846	-0.005989813
9.5862	-0.005540555
9.5879	-0.006229986
9.5896	-0.006874042
9.5912	-0.006699378
9.5929	-0.006462479
9.5946	-0.006036623
9.5963	-0.006410802
9.5979	-0.006280208
9.5996	-0.006240992
9.6013	-0.006280208
9.6029	-0.006063547
9.6046	-0.007077459
9.6063	-0.006408324
9.6079	-0.007152967
9.6096	-0.006573487
9.6113	-0.006748153
9.6129	-0.005514799
9.6146	-0.007015709
9.6163	-0.005952843
9.6179	-0.006762643
9.6196	-0.006375224
9.6213	-0.007010332
9.6229	-0.00641522
9.6246	-0.006127225
9.6263	-0.006611352
9.628	-0.006214427
9.6296	-0.006524405
9.6313	-0.005477661
9.633	-0.00648626
9.6346	-0.006574678
9.6363	-0.005924444
9.638	-0.005333196
9.6396	-0.005766551
9.6413	-0.006237875
9.643	-0.005928891
9.6446	-0.005619708
9.6463	-0.006168669
9.648	-0.005763754
9.6496	-0.006001255
9.6513	-0.005735678
9.653	-0.006097808
9.6546	-0.006608828
9.6563	-0.005786688
9.658	-0.005653024
9.6597	-0.003970086
9.6613	-0.004899151
9.663	-0.005839815
9.6647	-0.005874916
9.6663	-0.006211943
9.668	-0.005225849
9.6697	-0.005683749
9.6713	-0.005631633
9.673	-0.006074148
9.6747	-0.005579541
9.6763	-0.005914683
9.678	-0.005645577
9.6797	-0.005597357
9.6813	-0.00604596
9.683	-0.005514185
9.6847	-0.005577886
9.6863	-0.006128053
9.688	-0.005900937
9.6897	-0.005725173
9.6914	-0.005500637
9.693	-0.005299406
9.6947	-0.005888168
9.6964	-0.005426785
9.698	-0.005768665
9.6997	-0.005622412
9.7014	-0.006010799
9.703	-0.004561781
9.7047	-0.005786516
9.7064	-0.005446161
9.708	-0.004301588
9.7097	-0.005092288
9.7114	-0.004865216
9.713	-0.005207244
9.7147	-0.004742152
9.7164	-0.005341657
9.718	-0.005306969
9.7197	-0.005101508
9.7214	-0.005242745
9.7231	-0.005626254
9.7247	-0.005105311
9.7264	-0.005514802
9.7281	-0.006016965
9.7297	-0.005849691
9.7314	-0.007022542
9.7331	-0.006698369
9.7347	-0.006677452
9.7364	-0.007019209
9.7381	-0.005774402
9.7397	-0.005972409
9.7414	-0.006406262
9.7431	-0.005783274
9.7447	-0.007222803
9.7464	-0.006710064
9.7481	-0.005846174
9.7497	-0.006503506
9.7514	-0.006182511
9.7531	-0.006029469
9.7548	-0.005735887
9.7564	-0.005586554
9.7581	-0.006511284
9.7598	-0.006836991
9.7614	-0.005786846
9.7631	-0.005880983
9.7648	-0.005953979
9.7664	-0.006403795
9.7681	-0.00559169
9.7698	-0.006049294
9.7714	-0.006229393
9.7731	-0.005798005
9.7748	-0.006564534
9.7764	-0.006767381
9.7781	-0.006447596
9.7798	-0.00556286
9.7814	-0.00696825
9.7831	-0.006198912
9.7848	-0.006023076
9.7865	-0.007208218
9.7881	-0.006865564
9.7898	-0.007028061
9.7915	-0.006537647
9.7931	-0.00669026
9.7948	-0.006453008
9.7965	-0.006530306
9.7981	-0.00653536
9.7998	-0.007177349
9.8015	-0.007232758
9.8031	-0.007163167
9.8048	-0.006799052
9.8065	-0.006832991
9.8081	-0.006360814
9.8098	-0.007003407
9.8115	-0.007016339
9.8131	-0.006266123
9.8148	-0.007342909
9.8165	-0.007115771
9.8182	-0.007030508
9.8198	-0.007475776
9.8215	-0.007367756
9.8232	-0.006828198
9.8248	-0.007275163
9.8265	-0.006936796
9.8282	-0.00710549
9.8298	-0.007092692
9.8315	-0.006834614
9.8332	-0.0070439
9.8348	-0.006762836
9.8365	-0.007485074
9.8382	-0.007452974
9.8398	-0.006870339
9.8415	-0.006388188
9.8432	-0.007066156
9.8448	-0.006484645
9.8465	-0.006509808
9.8482	-0.007255186
9.8499	-0.006790435
9.8515	-0.007677503
9.8532	-0.006440768
9.8549	-0.00754145
9.8565	-0.006709687
9.8582	-0.006915366
9.8599	-0.007105257
9.8615	-0.007072808
9.8632	-0.00721256
9.8649	-0.007328928
9.8665	-0.007036632
9.8682	-0.007373215
9.8699	-0.007316442
9.8715	-0.005926321
9.8732	-0.006729302
9.8749	-0.00722998
9.8765	-0.006936925
9.8782	-0.007264444
9.8799	-0.006741103
9.8816	-0.00743882
9.8832	-0.006511409
9.8849	-0.006624012
9.8866	-0.006672805
9.8882	-0.006503215
9.8899	-0.006888863
9.8916	-0.007142954
9.8932	-0.00606784
9.8949	-0.00711843
9.8966	-0.005962947
9.8982	-0.006184283
9.8999	-0.005340452
9.9016	-0.005806263
9.9032	-0.00557155
9.9049	-0.004791495
9.9066	-0.005092569
9.9082	-0.004263323
9.9099	-0.004760774
9.9116	-0.004658857
9.9133	-0.004265159
9.9149	-0.00440103
9.9166	-0.004103117
9.9183	-0.003397662
9.9199	-0.002976567
9.9216	-0.003347832
9.9233	-0.003243105
9.9249	-0.002926321
9.9266	-0.002243262
9.9283	-0.003078669
9.9299	-0.002347241
9.9316	-0.00215016
9.9333	-0.00174081
9.9349	-0.000821891
9.9366	-0.001647326
9.9383	-0.001119028
9.9399	-0.000781474
9.9416	0.000111448
9.9433	0.000480844
9.945	0.000923599
9.9466	0.001298451
9.9483	0.002639418
9.95	0.002827593
9.9516	0.003365771
9.9533	0.004330289
9.955	0.005198036
9.9566	0.006487571
9.9583	0.007961204
9.96	0.007691546
9.9616	0.008761065
9.9633	0.010163566
9.965	0.011655363
9.9666	0.013942158
9.9683	0.014983616
9.97	0.016345136
9.9716	0.017381623
9.9733	0.02025447
9.975	0.02282613
9.9767	0.026428098
9.9783	0.029539675
9.98	0.032549992
9.9817	0.035695244
9.9833	0.035895914
9.985	0.036440752
9.9867	0.036547389
9.9883	0.036916256
9.99	0.036836792
9.9917	0.035627291
9.9933	0.034604888
9.995	0.032992538
9.9967	0.031092443
9.9983	0.029274065
10	0.027269334
10.0017	0.023531357
10.0033	0.020124065
10.005	0.015999014
10.0067	0.013386473
10.0084	0.01068321
10.01	0.008579026
10.0117	0.005915358
10.0134	0.004371029
10.015	0.002200425
10.0167	0.00082202
10.0184	-0.00108204
10.02	-0.002599709
10.0217	-0.002448562
10.0234	-0.003894391
10.025	-0.004117251
10.0267	-0.004724755
10.0284	-0.005642835
10.03	-0.006184045
10.0317	-0.006962275
10.0334	-0.006274521
10.035	-0.006571269
10.0367	-0.006914683
10.0384	-0.006464608
10.0401	-0.00618465
10.0417	-0.006877022
10.0434	-0.007134947
10.0451	-0.006668692
10.0467	-0.007488336
[truncated: 48 more rows]
