# Supplementary material for: Improvement of Peak Integration in Capillary Electrophoresis: Reference Data Set No. 1
Source: Electrophoresis. 2026 Mar 11;47(4):276–94. doi: 10.1002/elps.70077 (PMC13084974; doi:10.1002/elps.70077)
Supplement: Supplementary file 2 — Supporting File 2: elps70077‐sup‐0002‐RawElectropherograms.zip. [file ELPS-47--s002.zip › Raw Electropherograms/com4-type12-sam3-R.csv]

6.7182	-0.003606353
6.7199	-0.004345059
6.7216	-0.0034116
6.7232	-0.003876637
6.7249	-0.004356668
6.7266	-0.003110012
6.7282	-0.004322857
6.7299	-0.003575977
6.7316	-0.004770058
6.7333	-0.004049745
6.7349	-0.003878169
6.7366	-0.003849685
6.7383	-0.004392205
6.7399	-0.004445378
6.7416	-0.004350737
6.7433	-0.004220292
6.7449	-0.00401242
6.7466	-0.004257823
6.7483	-0.003927878
6.7499	-0.004080778
6.7516	-0.003668539
6.7533	-0.004148608
6.7549	-0.003645011
6.7566	-0.003482473
6.7583	-0.003322023
6.7599	-0.003555893
6.7616	-0.003138951
6.7633	-0.003421252
6.765	-0.003494898
6.7666	-0.004011727
6.7683	-0.004069261
6.77	-0.004389693
6.7716	-0.003839092
6.7733	-0.003861401
6.775	-0.003426548
6.7766	-0.00366253
6.7783	-0.003966187
6.78	-0.003729104
6.7816	-0.004091171
6.7833	-0.004071541
6.785	-0.004115888
6.7866	-0.002887127
6.7883	-0.003596206
6.79	-0.004061421
6.7916	-0.003441752
6.7933	-0.003599552
6.795	-0.003106343
6.7967	-0.003026455
6.7983	-0.004148021
6.8	-0.002673717
6.8017	-0.003634893
6.8033	-0.003348637
6.805	-0.003428658
6.8067	-0.004135829
6.8083	-0.002602388
6.81	-0.004143192
6.8117	-0.003606765
6.8133	-0.003561854
6.815	-0.00364985
6.8167	-0.003990699
6.8183	-0.003463947
6.82	-0.003467016
6.8217	-0.003114758
6.8233	-0.003348742
6.825	-0.003280401
6.8267	-0.003252622
6.8284	-0.003313201
6.83	-0.002514325
6.8317	-0.003649108
6.8334	-0.003276903
6.835	-0.003440542
6.8367	-0.003915797
6.8384	-0.003326847
6.84	-0.003443952
6.8417	-0.003669204
6.8434	-0.003545573
6.845	-0.003392943
6.8467	-0.003410986
6.8484	-0.003482959
6.85	-0.003670912
6.8517	-0.003364856
6.8534	-0.003141384
6.855	-0.003291209
6.8567	-0.003682319
6.8584	-0.003262557
6.8601	-0.004354842
6.8617	-0.003368273
6.8634	-0.003466391
6.8651	-0.00365635
6.8667	-0.003175013
6.8684	-0.003774841
6.8701	-0.003366506
6.8717	-0.003866866
6.8734	-0.003837679
6.8751	-0.003371896
6.8767	-0.003426609
6.8784	-0.003700266
6.8801	-0.002780161
6.8817	-0.003459705
6.8834	-0.002820774
6.8851	-0.00339683
6.8867	-0.003302374
6.8884	-0.003264225
6.8901	-0.003409725
6.8918	-0.003575862
6.8934	-0.003513838
6.8951	-0.003300075
6.8968	-0.003314208
6.8984	-0.003282307
6.9001	-0.003143279
6.9018	-0.003085767
6.9034	-0.003793581
6.9051	-0.003417661
6.9068	-0.003857737
6.9084	-0.003621657
6.9101	-0.003507999
6.9118	-0.003295368
6.9134	-0.003432132
6.9151	-0.00345418
6.9168	-0.003386199
6.9184	-0.00312563
6.9201	-0.003610447
6.9218	-0.003427184
6.9235	-0.002612753
6.9251	-0.003730446
6.9268	-0.002763142
6.9285	-0.003525377
6.9301	-0.003481337
6.9318	-0.003797026
6.9335	-0.003394473
6.9351	-0.002874619
6.9368	-0.002503707
6.9385	-0.003374186
6.9401	-0.003209007
6.9418	-0.003267107
6.9435	-0.002737775
6.9451	-0.003401887
6.9468	-0.002994352
6.9485	-0.003372606
6.9501	-0.003288522
6.9518	-0.002508967
6.9535	-0.002582856
6.9552	-0.002994473
6.9568	-0.003994153
6.9585	-0.003189049
6.9602	-0.003271598
6.9618	-0.003448233
6.9635	-0.003016401
6.9652	-0.002890271
6.9668	-0.002899863
6.9685	-0.003786028
6.9702	-0.003204657
6.9718	-0.003925219
6.9735	-0.002475547
6.9752	-0.003037151
6.9768	-0.002991558
6.9785	-0.003161838
6.9802	-0.003856934
6.9818	-0.002645855
6.9835	-0.003212627
6.9852	-0.00261806
6.9869	-0.003591034
6.9885	-0.002923626
6.9902	-0.002887651
6.9919	-0.002527801
6.9935	-0.003178366
6.9952	-0.002709034
6.9969	-0.003474249
6.9985	-0.003103572
7.0002	-0.002441165
7.0019	-0.002901481
7.0035	-0.002841432
7.0052	-0.003274213
7.0069	-0.002887321
7.0085	-0.003323934
7.0102	-0.002818512
7.0119	-0.002488259
7.0135	-0.003666003
7.0152	-0.003185737
7.0169	-0.003471647
7.0186	-0.002769883
7.0202	-0.003859049
7.0219	-0.003474126
7.0236	-0.002834769
7.0252	-0.003203981
7.0269	-0.003239982
7.0286	-0.003314414
7.0302	-0.002938024
7.0319	-0.004341758
7.0336	-0.003655363
7.0352	-0.003628416
7.0369	-0.003192913
7.0386	-0.003360187
7.0402	-0.002834004
7.0419	-0.003363614
7.0436	-0.003819464
7.0452	-0.003212521
7.0469	-0.002930045
7.0486	-0.002661108
7.0503	-0.001918921
7.0519	-0.000907879
7.0536	0.000627729
7.0553	0.001810734
7.0569	0.002574814
7.0586	0.003485328
7.0603	0.00458153
7.0619	0.003794606
7.0636	0.003634538
7.0653	0.001986782
7.0669	0.000699764
7.0686	0.000030583
7.0703	-0.001292911
7.0719	-0.001689565
7.0736	-0.001647021
7.0753	-0.002355706
7.0769	-0.002106331
7.0786	-0.002420148
7.0803	-0.002724756
7.082	-0.002512217
7.0836	-0.002899738
7.0853	-0.002726657
7.087	-0.003477058
7.0886	-0.003307293
7.0903	-0.003587723
7.092	-0.003175172
7.0936	-0.003325112
7.0953	-0.003471302
7.097	-0.003831269
7.0986	-0.004220223
7.1003	-0.004457494
7.102	-0.005003306
7.1036	-0.00491852
7.1053	-0.00531983
7.107	-0.00495751
7.1086	-0.004884169
7.1103	-0.005546312
7.112	-0.005145304
7.1137	-0.00530054
7.1153	-0.004982857
7.117	-0.004993149
7.1187	-0.004891159
7.1203	-0.00514915
7.122	-0.005859889
7.1237	-0.005703149
7.1253	-0.00705266
7.127	-0.00635601
7.1287	-0.006318856
7.1303	-0.006653355
7.132	-0.006440768
7.1337	-0.00587988
7.1353	-0.005644947
7.137	-0.005557993
7.1387	-0.004856857
7.1403	-0.005161919
7.142	-0.005672771
7.1437	-0.005475453
7.1454	-0.00578743
7.147	-0.005137455
7.1487	-0.005465969
7.1504	-0.004744078
7.152	-0.005470628
7.1537	-0.005744965
7.1554	-0.005233087
7.157	-0.00505775
7.1587	-0.005769997
7.1604	-0.004678374
7.162	-0.005102451
7.1637	-0.006261885
7.1654	-0.00573272
7.167	-0.005643489
7.1687	-0.005624326
7.1704	-0.005403957
7.172	-0.004754927
7.1737	-0.004410389
7.1754	-0.004691671
7.1771	-0.0052669
7.1787	-0.005919513
7.1804	-0.006210777
7.1821	-0.006561227
7.1837	-0.006104204
7.1854	-0.005978706
7.1871	-0.006428562
7.1887	-0.005853366
7.1904	-0.006295137
7.1921	-0.006463718
7.1937	-0.006422618
7.1954	-0.00606931
7.1971	-0.006324713
7.1987	-0.007178585
7.2004	-0.005990794
7.2021	-0.005823691
7.2037	-0.005860675
7.2054	-0.006380097
7.2071	-0.006441522
7.2088	-0.005595359
7.2104	-0.005646786
7.2121	-0.006050347
7.2138	-0.0053966
7.2154	-0.00541628
7.2171	-0.00533864
7.2188	-0.00587973
7.2204	-0.006606816
7.2221	-0.006121416
7.2238	-0.006991256
7.2254	-0.005819725
7.2271	-0.006077708
7.2288	-0.006124039
7.2304	-0.006099474
7.2321	-0.006079935
7.2338	-0.005891096
7.2354	-0.00540059
7.2371	-0.005526349
7.2388	-0.00563154
7.2405	-0.005414534
7.2421	-0.006064723
7.2438	-0.005863089
7.2455	-0.005643599
7.2471	-0.006472275
7.2488	-0.006509061
7.2505	-0.006013874
7.2521	-0.006316412
7.2538	-0.006169521
7.2555	-0.006607337
7.2571	-0.006051066
7.2588	-0.006486263
7.2605	-0.006092307
7.2621	-0.006093958
7.2638	-0.00516673
7.2655	-0.005016253
7.2671	-0.005126201
7.2688	-0.004778683
7.2705	-0.003617258
7.2722	-0.003610222
7.2738	-0.004212147
7.2755	-0.005254143
7.2772	-0.005552816
7.2788	-0.006176196
7.2805	-0.006116699
7.2822	-0.006213464
7.2838	-0.006674952
7.2855	-0.007338016
7.2872	-0.006520293
7.2888	-0.006244823
7.2905	-0.006727945
7.2922	-0.006729905
7.2938	-0.006821688
7.2955	-0.007262889
7.2972	-0.007167862
7.2988	-0.006819066
7.3005	-0.006621745
7.3022	-0.007335469
7.3039	-0.007006994
7.3055	-0.006984395
7.3072	-0.007498519
7.3089	-0.007406479
7.3105	-0.008562211
7.3122	-0.007725981
7.3139	-0.007983579
7.3155	-0.007674377
7.3172	-0.007745503
7.3189	-0.006871489
7.3205	-0.007167958
7.3222	-0.007638135
7.3239	-0.00833034
7.3255	-0.007629039
7.3272	-0.007236274
7.3289	-0.008185429
7.3305	-0.00702361
7.3322	-0.007104855
7.3339	-0.007510157
7.3356	-0.007151428
7.3372	-0.007647585
7.3389	-0.007576127
7.3406	-0.007638501
7.3422	-0.007240025
7.3439	-0.006722757
7.3456	-0.007194332
7.3472	-0.006891053
7.3489	-0.007944223
7.3506	-0.007010694
7.3522	-0.00768027
7.3539	-0.006780332
7.3556	-0.007457567
7.3572	-0.007545287
7.3589	-0.007810917
7.3606	-0.008337526
7.3622	-0.008247168
7.3639	-0.007749435
7.3656	-0.00745092
7.3673	-0.007884243
7.3689	-0.008033864
7.3706	-0.007698183
7.3723	-0.007869505
7.3739	-0.007821886
7.3756	-0.008032685
7.3773	-0.007838071
7.3789	-0.008167372
7.3806	-0.008170009
7.3823	-0.007593208
7.3839	-0.008386192
7.3856	-0.008678054
7.3873	-0.008855185
7.3889	-0.008475886
7.3906	-0.008168381
7.3923	-0.007764958
7.3939	-0.007778043
7.3956	-0.007725322
7.3973	-0.007968343
7.399	-0.008013632
7.4006	-0.008462203
7.4023	-0.007718876
7.404	-0.007784522
7.4056	-0.00787224
7.4073	-0.007302991
7.409	-0.007637823
7.4106	-0.007398939
7.4123	-0.007304022
7.414	-0.007337879
7.4156	-0.008162071
7.4173	-0.006797002
7.419	-0.00736721
7.4206	-0.007680143
7.4223	-0.007272894
7.424	-0.007727417
7.4256	-0.007141308
7.4273	-0.007541165
7.429	-0.007581471
7.4307	-0.007346937
7.4323	-0.007234739
7.434	-0.007292341
7.4357	-0.008064684
7.4373	-0.007849665
7.439	-0.007158776
7.4407	-0.007591648
7.4423	-0.00762628
7.444	-0.008423402
7.4457	-0.007499112
7.4473	-0.007612102
7.449	-0.007838761
7.4507	-0.008162341
7.4523	-0.00741757
7.454	-0.007250598
7.4557	-0.007299239
7.4573	-0.007527064
7.459	-0.007387629
7.4607	-0.007144399
7.4624	-0.007500312
7.464	-0.008057758
7.4657	-0.007311266
7.4674	-0.006634365
7.469	-0.007306003
7.4707	-0.006998068
7.4724	-0.006851799
7.474	-0.006848625
7.4757	-0.007749228
7.4774	-0.007607264
7.479	-0.006879853
7.4807	-0.007712532
7.4824	-0.007071136
7.484	-0.00674937
7.4857	-0.007581238
7.4874	-0.00715615
7.489	-0.007736675
7.4907	-0.007696637
7.4924	-0.007536088
7.4941	-0.007905953
7.4957	-0.007796689
7.4974	-0.007163468
7.4991	-0.00688812
7.5007	-0.006138431
7.5024	-0.00641811
7.5041	-0.006197738
7.5057	-0.006971565
7.5074	-0.006884438
7.5091	-0.006399014
7.5107	-0.007010853
7.5124	-0.006700198
7.5141	-0.006776675
7.5157	-0.006485354
7.5174	-0.006593589
7.5191	-0.006610299
7.5207	-0.006781216
7.5224	-0.007270243
7.5241	-0.007199525
7.5258	-0.006814546
7.5274	-0.006489507
7.5291	-0.006966538
7.5308	-0.007567467
7.5324	-0.006487405
7.5341	-0.007209153
7.5358	-0.006319728
7.5374	-0.007009662
7.5391	-0.006266032
7.5408	-0.007002335
7.5424	-0.006426058
7.5441	-0.006633876
7.5458	-0.006810306
7.5474	-0.00614703
7.5491	-0.006666225
7.5508	-0.006467418
7.5524	-0.006298221
7.5541	-0.006185377
7.5558	-0.007162966
7.5575	-0.006804188
7.5591	-0.006843291
7.5608	-0.006781913
7.5625	-0.006761626
7.5641	-0.006697657
7.5658	-0.006124435
7.5675	-0.00695131
7.5691	-0.007082704
7.5708	-0.00678217
7.5725	-0.006474113
7.5741	-0.006912156
7.5758	-0.006566397
7.5775	-0.006939483
7.5791	-0.00785895
7.5808	-0.007452212
7.5825	-0.007480681
7.5841	-0.007045983
7.5858	-0.007116018
7.5875	-0.007407479
7.5892	-0.007108583
7.5908	-0.007626355
7.5925	-0.00746098
7.5942	-0.007194205
7.5958	-0.0077348
7.5975	-0.007245513
7.5992	-0.006962541
7.6008	-0.007149549
7.6025	-0.007492257
7.6042	-0.007621014
7.6058	-0.007394645
7.6075	-0.006970971
7.6092	-0.006943944
7.6108	-0.00787921
7.6125	-0.00733333
7.6142	-0.00637508
7.6158	-0.00652298
7.6175	-0.006737075
7.6192	-0.006829504
7.6208	-0.006842489
7.6225	-0.006176483
7.6242	-0.006002375
7.6259	-0.005945091
7.6275	-0.005926591
7.6292	-0.005635442
7.6309	-0.006137123
7.6325	-0.00642176
7.6342	-0.006762587
7.6359	-0.006788882
7.6375	-0.007092576
7.6392	-0.007266497
7.6409	-0.007985464
7.6425	-0.007384239
7.6442	-0.007135508
7.6459	-0.007182182
7.6475	-0.007515867
7.6492	-0.006985786
7.6509	-0.007025803
7.6525	-0.006639105
7.6542	-0.00734159
7.6559	-0.007030859
7.6576	-0.007032134
7.6592	-0.006329254
7.6609	-0.006753556
7.6626	-0.006753074
7.6642	-0.006875848
7.6659	-0.007202292
7.6676	-0.007231596
7.6692	-0.00699626
7.6709	-0.006766564
7.6726	-0.00637485
7.6742	-0.007018426
7.6759	-0.007565001
7.6776	-0.006909518
7.6792	-0.006123526
7.6809	-0.007091695
7.6826	-0.006951376
7.6842	-0.007034019
7.6859	-0.006562522
7.6876	-0.005834543
7.6893	-0.006140755
7.6909	-0.006126611
7.6926	-0.006544589
7.6943	-0.006316779
7.6959	-0.00606371
7.6976	-0.006353819
7.6993	-0.006275455
7.7009	-0.006477224
7.7026	-0.006263297
7.7043	-0.006582493
7.7059	-0.005688511
7.7076	-0.005638447
7.7093	-0.006712281
7.7109	-0.00725892
7.7126	-0.006038017
7.7143	-0.007519632
7.7159	-0.00686339
7.7176	-0.007508533
7.7193	-0.006996626
7.721	-0.007644476
7.7226	-0.00637468
7.7243	-0.007155956
7.726	-0.00644973
7.7276	-0.007331339
7.7293	-0.006767714
7.731	-0.007187803
7.7326	-0.007610404
7.7343	-0.007007665
7.736	-0.007716016
7.7376	-0.007661573
7.7393	-0.007324909
7.741	-0.007827576
7.7426	-0.007171369
7.7443	-0.00767799
7.746	-0.007420318
7.7476	-0.00735505
7.7493	-0.007874322
7.751	-0.006784779
7.7527	-0.007682959
7.7543	-0.007013993
7.756	-0.007831572
7.7577	-0.007432596
7.7593	-0.007385337
7.761	-0.007320798
7.7627	-0.007924673
7.7643	-0.007191042
7.766	-0.007153992
7.7677	-0.007173361
7.7693	-0.007201034
7.771	-0.007338243
7.7727	-0.007417004
7.7743	-0.007114816
7.776	-0.007749793
7.7777	-0.007482555
7.7793	-0.007348751
7.781	-0.007341975
7.7827	-0.008034454
7.7844	-0.00658782
7.786	-0.007723396
7.7877	-0.007274146
7.7894	-0.007333388
7.791	-0.006929708
7.7927	-0.006761704
7.7944	-0.008351767
7.796	-0.006976249
7.7977	-0.007312656
7.7994	-0.008015594
7.801	-0.007079727
7.8027	-0.007224639
7.8044	-0.007215656
7.806	-0.007919889
7.8077	-0.007332101
7.8094	-0.007043742
7.811	-0.007582001
7.8127	-0.007082209
7.8144	-0.007674689
7.8161	-0.006645001
7.8177	-0.007764533
7.8194	-0.007302016
7.8211	-0.007211487
7.8227	-0.007100697
7.8244	-0.007353866
7.8261	-0.007193858
7.8277	-0.007598908
7.8294	-0.007604894
7.8311	-0.007627543
7.8327	-0.007772298
7.8344	-0.007693341
7.8361	-0.007696264
7.8377	-0.007303198
7.8394	-0.007640563
7.8411	-0.007789488
7.8427	-0.008065532
7.8444	-0.00724768
7.8461	-0.008102807
7.8478	-0.00739431
7.8494	-0.007310616
7.8511	-0.007399535
7.8528	-0.007652362
7.8544	-0.00708901
7.8561	-0.007323284
7.8578	-0.007289506
7.8594	-0.007545348
7.8611	-0.00680048
7.8628	-0.007496916
7.8644	-0.007094897
7.8661	-0.007451019
7.8678	-0.00763622
7.8694	-0.007281173
7.8711	-0.007118879
7.8728	-0.007426999
7.8744	-0.0072674
7.8761	-0.007051737
7.8778	-0.007462767
7.8795	-0.0074838
7.8811	-0.006780225
7.8828	-0.006849331
7.8845	-0.007576319
7.8861	-0.007403429
7.8878	-0.007699389
7.8895	-0.007091688
7.8911	-0.006921598
7.8928	-0.007257383
7.8945	-0.00784004
7.8961	-0.008208498
7.8978	-0.00785544
7.8995	-0.008111957
7.9011	-0.007728434
7.9028	-0.007455578
7.9045	-0.008260318
7.9061	-0.007284904
7.9078	-0.007098396
7.9095	-0.007796206
7.9112	-0.007558772
7.9128	-0.007101513
7.9145	-0.007562533
7.9162	-0.007490802
7.9178	-0.007705397
7.9195	-0.007199515
7.9212	-0.008176729
7.9228	-0.007313234
7.9245	-0.0074576
7.9262	-0.008042383
7.9278	-0.008137074
7.9295	-0.00778796
7.9312	-0.008416752
7.9328	-0.007275274
7.9345	-0.007964907
7.9362	-0.007420893
7.9378	-0.00716401
7.9395	-0.008484025
7.9412	-0.007001335
7.9429	-0.008108245
7.9445	-0.007510875
7.9462	-0.007530776
7.9479	-0.007597397
7.9495	-0.007432235
7.9512	-0.007969613
7.9529	-0.007315001
7.9545	-0.007505492
7.9562	-0.007547887
7.9579	-0.007652964
7.9595	-0.007784284
7.9612	-0.007485728
7.9629	-0.007144219
7.9645	-0.00638624
7.9662	-0.006332428
7.9679	-0.005335798
7.9695	-0.005824434
7.9712	-0.006094266
7.9729	-0.00608159
7.9746	-0.004965586
7.9762	-0.004987351
7.9779	-0.004299039
7.9796	-0.00233338
7.9812	-0.000912304
7.9829	0.00303744
7.9846	0.016390417
7.9862	0.062421579
7.9879	0.197864369
7.9896	0.194507375
7.9912	0.062429816
7.9929	0.02030796
7.9946	0.003970176
7.9962	-0.002580534
7.9979	-0.004499218
7.9996	-0.005652691
8.0012	-0.005787535
8.0029	-0.005740923
8.0046	-0.006850149
8.0063	-0.007063167
8.0079	-0.007366837
8.0096	-0.007066373
8.0113	-0.006537421
8.0129	-0.006916423
8.0146	-0.006648706
8.0163	-0.006288465
8.0179	-0.007361771
8.0196	-0.006642117
8.0213	-0.006577307
8.0229	-0.006580345
8.0246	-0.006958458
8.0263	-0.0064708
8.0279	-0.005833864
8.0296	-0.006763523
8.0313	-0.005891048
8.0329	-0.00563474
8.0346	-0.00620692
8.0363	-0.005531452
8.038	-0.006652876
8.0396	-0.006942326
8.0413	-0.006413791
8.043	-0.007177236
8.0446	-0.00747881
8.0463	-0.006655985
8.048	-0.006956062
8.0496	-0.007206334
8.0513	-0.007243897
8.053	-0.006587832
8.0546	-0.006985019
8.0563	-0.006663234
8.058	-0.007269388
8.0596	-0.007678013
8.0613	-0.006973288
8.063	-0.007094236
8.0646	-0.006759745
8.0663	-0.006476894
8.068	-0.007100568
8.0697	-0.007421167
8.0713	-0.006265176
8.073	-0.006269535
8.0747	-0.007386498
8.0763	-0.006083602
8.078	-0.005897397
8.0797	-0.006805263
8.0813	-0.006342018
8.083	-0.006334013
8.0847	-0.007053563
8.0863	-0.006255031
8.088	-0.006184678
8.0897	-0.007167499
8.0913	-0.005670495
8.093	-0.006803487
8.0947	-0.006983609
8.0963	-0.006525057
8.098	-0.006308654
8.0997	-0.005832401
8.1014	-0.006123765
8.103	-0.005522207
8.1047	-0.006004362
8.1064	-0.005982171
8.108	-0.005910017
8.1097	-0.006702274
8.1114	-0.006187547
8.113	-0.006371391
8.1147	-0.007001091
8.1164	-0.007046484
8.118	-0.006164589
8.1197	-0.004965393
8.1214	-0.006095461
8.123	-0.004933742
8.1247	-0.005864017
8.1264	-0.004718774
8.128	-0.004674532
8.1297	-0.005676571
8.1314	-0.004992935
8.1331	-0.005284718
8.1347	-0.005167907
8.1364	-0.005026312
8.1381	-0.005897061
8.1397	-0.005695319
8.1414	-0.005566839
8.1431	-0.005727043
8.1447	-0.005855352
8.1464	-0.005058613
8.1481	-0.004419336
8.1497	-0.0060637
8.1514	-0.005804354
8.1531	-0.005503324
8.1547	-0.005419114
8.1564	-0.005263708
8.1581	-0.00642303
8.1597	-0.005861249
8.1614	-0.005499129
8.1631	-0.005697601
8.1648	-0.006031965
8.1664	-0.00526424
8.1681	-0.005165543
8.1698	-0.005725122
8.1714	-0.005271758
8.1731	-0.004984593
8.1748	-0.005444669
8.1764	-0.005653461
8.1781	-0.004868184
8.1798	-0.005245007
8.1814	-0.005380786
8.1831	-0.004942238
8.1848	-0.004871479
8.1864	-0.004786032
8.1881	-0.004498636
8.1898	-0.00522623
8.1914	-0.004957349
8.1931	-0.005775278
8.1948	-0.005260489
8.1965	-0.005506673
8.1981	-0.005855547
8.1998	-0.006166557
8.2015	-0.006304136
8.2031	-0.005471777
8.2048	-0.005888531
8.2065	-0.005602183
8.2081	-0.005582154
8.2098	-0.005817711
8.2115	-0.006119423
8.2131	-0.006831789
8.2148	-0.006390413
8.2165	-0.00603443
8.2181	-0.005637097
8.2198	-0.006603513
8.2215	-0.005719442
8.2231	-0.005567379
8.2248	-0.005678302
8.2265	-0.005619993
8.2282	-0.006380934
8.2298	-0.00603443
8.2315	-0.006829646
8.2332	-0.005394478
8.2348	-0.00547241
8.2365	-0.005321216
8.2382	-0.006246381
8.2398	-0.006183189
8.2415	-0.004887753
8.2432	-0.00543432
8.2448	-0.005825934
8.2465	-0.005079
8.2482	-0.004756243
8.2498	-0.004753296
8.2515	-0.004524175
8.2532	-0.004268616
8.2548	-0.003879669
8.2565	-0.003781979
8.2582	-0.004075361
8.2599	-0.004430231
8.2615	-0.004616346
8.2632	-0.00515024
8.2649	-0.004728226
8.2665	-0.005094818
8.2682	-0.005136973
8.2699	-0.005638803
8.2715	-0.005625537
8.2732	-0.004816456
8.2749	-0.005728655
8.2765	-0.005895801
8.2782	-0.005796717
8.2799	-0.004874187
8.2815	-0.004807402
8.2832	-0.005772195
8.2849	-0.0058271
8.2865	-0.004968108
8.2882	-0.005976519
8.2899	-0.004571082
8.2916	-0.004835682
8.2932	-0.005130965
8.2949	-0.004982401
8.2966	-0.004640438
8.2982	-0.003463178
8.2999	-0.004427486
8.3016	-0.003298336
8.3032	-0.002853057
8.3049	-0.003121585
8.3066	-0.002830197
8.3082	-0.002892197
8.3099	-0.002093662
8.3116	-0.002379957
8.3132	-0.001768644
8.3149	-0.001785676
8.3166	-0.002307202
8.3182	-0.001777214
8.3199	-0.001725521
8.3216	-0.00233945
8.3233	-0.001178036
8.3249	-0.001642124
8.3266	-0.001917831
8.3283	-0.001869947
8.3299	-0.001539309
8.3316	-0.001594776
8.3333	-0.000325855
8.3349	-0.000046913
8.3366	-0.001604131
8.3383	-0.000610261
8.3399	0.00018907
8.3416	0.000047045
8.3433	0.000653636
8.3449	0.00018905
8.3466	0.000515483
8.3483	0.000661027
8.3499	0.001792269
8.3516	0.00197964
8.3533	0.001657524
8.355	0.002755926
8.3566	0.003602944
8.3583	0.004041747
8.36	0.004839779
8.3616	0.00695719
8.3633	0.007984628
8.365	0.008898612
8.3666	0.010991722
8.3683	0.013559282
8.37	0.01669831
8.3716	0.018965304
8.3733	0.024304224
8.375	0.02863338
8.3766	0.033371314
8.3783	0.038335595
8.38	0.044145431
8.3816	0.051094644
8.3833	0.058977026
8.385	0.065281764
8.3867	0.073659554
8.3883	0.080308571
8.39	0.086857848
8.3917	0.092017733
8.3933	0.096910015
8.395	0.099758238
8.3967	0.099775113
8.3983	0.099913336
8.4	0.097281247
8.4017	0.09543214
8.4033	0.0923917
8.405	0.087479018
8.4067	0.083590932
8.4083	0.080549717
8.41	0.074818663
8.4117	0.069360316
8.4133	0.062055837
8.415	0.054366913
8.4167	0.047512282
8.4184	0.037767265
8.42	0.029359337
8.4217	0.021417119
8.4234	0.013552457
8.425	0.007445231
8.4267	0.003687294
8.4284	0.000701645
8.43	-0.001497569
8.4317	-0.002840515
8.4334	-0.004070883
8.435	-0.005387595
8.4367	-0.005285969
8.4384	-0.005673485
8.44	-0.005885345
8.4417	-0.00518622
8.4434	-0.005854061
8.445	-0.004932523
8.4467	-0.006059581
8.4484	-0.005136825
8.4501	-0.005651678
8.4517	-0.005437321
8.4534	-0.005646738
8.4551	-0.005442061
8.4567	-0.005779492
8.4584	-0.006230217
8.4601	-0.005341943
8.4617	-0.006128932
8.4634	-0.005445332
8.4651	-0.005813441
8.4667	-0.005592546
8.4684	-0.006119228
8.4701	-0.006859726
8.4717	-0.00716014
8.4734	-0.006448159
8.4751	-0.006135443
8.4767	-0.006845674
8.4784	-0.006995698
8.4801	-0.006883415
8.4818	-0.0069031
8.4834	-0.006544822
8.4851	-0.005989042
8.4868	-0.005747337
8.4884	-0.006194256
8.4901	-0.005163528
8.4918	-0.004997907
8.4934	-0.005289428
8.4951	-0.004755698
8.4968	-0.005537916
8.4984	-0.005032764
8.5001	-0.005785975
8.5018	-0.005588728
8.5034	-0.005218084
8.5051	-0.005189893
8.5068	-0.004960694
8.5084	-0.004925165
8.5101	-0.00628113
8.5118	-0.006099941
8.5135	-0.005740291
8.5151	-0.005548663
8.5168	-0.005761086
8.5185	-0.005679608
8.5201	-0.0059597
8.5218	-0.005287129
8.5235	-0.005887073
8.5251	-0.005251623
8.5268	-0.005261341
8.5285	-0.005495355
8.5301	-0.005570701
8.5318	-0.005486695
8.5335	-0.005790679
8.5351	-0.005391476
8.5368	-0.005780805
8.5385	-0.00548389
8.5401	-0.005534296
8.5418	-0.005725379
8.5435	-0.006001533
8.5452	-0.005850443
8.5468	-0.005572192
8.5485	-0.005859355
8.5502	-0.006209391
8.5518	-0.005659255
8.5535	-0.006698277
8.5552	-0.007274466
8.5568	-0.006656713
8.5585	-0.006899452
8.5602	-0.00637376
8.5618	-0.007580501
8.5635	-0.007718876
8.5652	-0.007662399
8.5668	-0.007169229
8.5685	-0.007223851
8.5702	-0.007484369
8.5718	-0.00720505
8.5735	-0.006692462
8.5752	-0.00636546
8.5769	-0.006229405
8.5785	-0.006436894
8.5802	-0.006874275
8.5819	-0.006644969
8.5835	-0.006126476
8.5852	-0.005874332
8.5869	-0.00640433
8.5885	-0.005672878
8.5902	-0.004935485
8.5919	-0.006173577
8.5935	-0.006292544
8.5952	-0.005579074
8.5969	-0.004959101
8.5985	-0.005794697
8.6002	-0.006233438
8.6019	-0.00627399
8.6035	-0.005881137
8.6052	-0.005062838
8.6069	-0.006429313
8.6086	-0.006805656
8.6102	-0.005486475
8.6119	-0.005341718
8.6136	-0.005510443
8.6152	-0.005975781
8.6169	-0.006536405
8.6186	-0.005743273
8.6202	-0.006106255
8.6219	-0.006412921
8.6236	-0.006104964
8.6252	-0.006005018
8.6269	-0.006211214
8.6286	-0.006008213
8.6302	-0.006550845
8.6319	-0.005971988
8.6336	-0.007003434
8.6352	-0.005964614
8.6369	-0.005861508
8.6386	-0.006035775
8.6403	-0.005800346
8.6419	-0.006132601
8.6436	-0.006305739
8.6453	-0.005783696
8.6469	-0.005838657
8.6486	-0.005568539
8.6503	-0.00533051
8.6519	-0.005895181
8.6536	-0.006146943
8.6553	-0.005534222
8.6569	-0.0071621
8.6586	-0.005842919
8.6603	-0.0048069
8.6619	-0.00522459
8.6636	-0.005531911
8.6653	-0.005388282
8.6669	-0.005630831
8.6686	-0.005601546
8.6703	-0.005419155
8.672	-0.004975202
8.6736	-0.006251538
8.6753	-0.005007762
8.677	-0.005637046
8.6786	-0.005650541
8.6803	-0.005089007
8.682	-0.005133725
8.6836	-0.004487689
8.6853	-0.005590974
8.687	-0.005393343
8.6886	-0.004699029
8.6903	-0.005623775
8.692	-0.005595144
8.6936	-0.004987556
8.6953	-0.004509755
8.697	-0.004934198
8.6986	-0.004944924
8.7003	-0.005470858
8.702	-0.004528846
8.7037	-0.005076373
8.7053	-0.005746383
8.707	-0.005018211
8.7087	-0.005480558
8.7103	-0.005016183
8.712	-0.004897688
8.7137	-0.005161758
8.7153	-0.005361177
8.717	-0.004905823
8.7187	-0.00477227
8.7203	-0.004940528
8.722	-0.004411833
8.7237	-0.004172952
8.7253	-0.004548562
8.727	-0.005594139
8.7287	-0.004719906
8.7303	-0.00427171
8.732	-0.005409472
8.7337	-0.004326256
8.7354	-0.005053893
8.737	-0.004784554
8.7387	-0.004666983
8.7404	-0.004313326
8.742	-0.004557922
8.7437	-0.004849023
8.7454	-0.004181501
8.747	-0.004911876
8.7487	-0.00446717
8.7504	-0.004288237
8.752	-0.004634799
8.7537	-0.004301755
8.7554	-0.004871479
8.757	-0.004391107
8.7587	-0.00469996
8.7604	-0.004758701
8.762	-0.004270471
8.7637	-0.004333822
8.7654	-0.004546227
8.7671	-0.003889431
8.7687	-0.004261305
8.7704	-0.003763599
8.7721	-0.004291571
8.7737	-0.004674905
8.7754	-0.004529956
8.7771	-0.00402066
8.7787	-0.004267411
8.7804	-0.003403822
8.7821	-0.004357727
8.7837	-0.002900513
8.7854	-0.004520911
8.7871	-0.003723307
8.7887	-0.00419439
8.7904	-0.003822883
8.7921	-0.004025165
8.7937	-0.003798453
8.7954	-0.003436704
8.7971	-0.003186197
8.7988	-0.002886574
8.8004	-0.00398804
8.8021	-0.003618211
8.8038	-0.002953787
8.8054	-0.003458765
8.8071	-0.002971138
8.8088	-0.003084491
8.8104	-0.00390725
8.8121	-0.003531228
8.8138	-0.003872547
8.8154	-0.003017795
8.8171	-0.003212285
8.8188	-0.003942981
8.8204	-0.003779555
8.8221	-0.003253816
8.8238	-0.003523972
8.8254	-0.003977764
8.8271	-0.00318934
8.8288	-0.003407941
8.8305	-0.003964578
8.8321	-0.002834403
8.8338	-0.00366385
8.8355	-0.002744435
8.8371	-0.003785389
8.8388	-0.002988128
8.8405	-0.003144227
8.8421	-0.002896893
8.8438	-0.003245055
8.8455	-0.003863508
8.8471	-0.002619732
8.8488	-0.002464273
8.8505	-0.00374042
8.8521	-0.003116338
8.8538	-0.003590125
8.8555	-0.003249587
8.8571	-0.00353683
8.8588	-0.003328937
8.8605	-0.003076274
8.8622	-0.00331125
8.8638	-0.002889987
8.8655	-0.002822501
8.8672	-0.002492308
8.8688	-0.002358878
8.8705	-0.001998757
8.8722	-0.00218943
8.8738	-0.002637691
8.8755	-0.002030036
8.8772	-0.00233227
8.8788	-0.002024687
8.8805	-0.00175066
8.8822	-0.001440882
8.8838	-0.002283916
8.8855	-0.001349756
8.8872	-0.001778209
8.8888	-0.001131202
8.8905	-0.001131996
8.8922	-0.00135724
8.8939	-0.000832528
8.8955	-0.000749734
8.8972	-0.000920255
8.8989	0.001007695
8.9005	-0.000044115
8.9022	-0.000571585
8.9039	-0.001180208
8.9055	-0.000308432
8.9072	0.000925485
8.9089	0.000620864
8.9105	-0.000087976
8.9122	0.001058073
8.9139	0.00127844
8.9155	0.001859178
8.9172	0.001831244
8.9189	0.001810943
8.9205	0.001549393
8.9222	0.002258841
8.9239	0.001901797
8.9256	0.002802627
8.9272	0.002983018
8.9289	0.003069546
8.9306	0.003122829
8.9322	0.003183959
8.9339	0.003318112
8.9356	0.003755504
8.9372	0.004685954
8.9389	0.005065493
8.9406	0.004856984
8.9422	0.006833094
8.9439	0.0053217
8.9456	0.005646087
8.9472	0.007860748
8.9489	0.007509602
8.9506	0.008218076
8.9522	0.009739663
8.9539	0.009984221
8.9556	0.00992434
8.9573	0.010531595
8.9589	0.010598598
8.9606	0.010458943
8.9623	0.011550708
8.9639	0.011785825
8.9656	0.010981766
8.9673	0.01201264
8.9689	0.012822439
8.9706	0.013108882
8.9723	0.014450058
8.9739	0.014324639
8.9756	0.014477076
8.9773	0.01546572
8.9789	0.015621986
8.9806	0.015236793
8.9823	0.016677005
8.9839	0.016129741
8.9856	0.016595796
8.9873	0.017540503
8.989	0.017734308
8.9906	0.016691657
8.9923	0.017739881
8.994	0.017920032
8.9956	0.01918246
8.9973	0.019228358
8.999	0.020461893
9.0006	0.021299876
9.0023	0.022379074
9.004	0.022036785
9.0056	0.021584572
9.0073	0.022119302
9.009	0.022203881
9.0106	0.022123015
9.0123	0.022844875
9.014	0.022252904
9.0156	0.023286404
9.0173	0.022561682
9.019	0.023617767
9.0207	0.023949843
9.0223	0.024561591
9.024	0.025115009
9.0257	0.025222853
9.0273	0.025885193
9.029	0.026137732
9.0307	0.026660588
9.0323	0.027993053
9.034	0.028167248
9.0357	0.029339174
9.0373	0.030433876
9.039	0.031255059
9.0407	0.031299993
9.0423	0.03193403
9.044	0.033347819
9.0457	0.035588991
9.0473	0.036912795
9.049	0.038523663
9.0507	0.039975964
9.0524	0.041948773
9.054	0.043504726
9.0557	0.046761062
9.0574	0.048861191
9.059	0.051234685
9.0607	0.054423016
9.0624	0.057237308
9.064	0.060790196
9.0657	0.062253412
9.0674	0.063205995
9.069	0.064261429
9.0707	0.065444469
9.0724	0.069460928
9.074	0.073720567
9.0757	0.077626854
9.0774	0.077455051
9.079	0.0762752
9.0807	0.074370302
9.0824	0.073877245
9.0841	0.072182477
9.0857	0.070156418
9.0874	0.068789624
9.0891	0.067226432
9.0907	0.066271737
9.0924	0.064888418
9.0941	0.063430928
9.0957	0.065332599
9.0974	0.066248469
9.0991	0.068305075
9.1007	0.07060957
9.1024	0.072015017
9.1041	0.075570896
9.1057	0.077769078
9.1074	0.077783674
9.1091	0.081519842
9.1107	0.088787027
9.1124	0.091757312
9.1141	0.093805462
9.1158	0.09978947
9.1174	0.111537285
9.1191	0.118303262
9.1208	0.126914218
9.1224	0.147595361
9.1241	0.17606917
9.1258	0.220416918
9.1274	0.284213662
9.1291	0.320102781
9.1308	0.331652701
9.1324	0.336654454
9.1341	0.344950199
9.1358	0.348331779
9.1374	0.350709587
9.1391	0.350785613
9.1408	0.350721806
9.1424	0.346352965
9.1441	0.33602348
9.1458	0.316295385
9.1475	0.258244574
9.1491	0.172450289
9.1508	0.106715754
9.1525	0.074288577
9.1541	0.054166697
9.1558	0.039355379
9.1575	0.03056887
9.1591	0.023992319
9.1608	0.021620931
9.1625	0.018607844
9.1641	0.015648628
9.1658	0.013441344
9.1675	0.011856901
9.1691	0.010438092
9.1708	0.009288128
9.1725	0.008161721
9.1741	0.00765476
9.1758	0.005495191
9.1775	0.005743344
9.1792	0.005275718
9.1808	0.004638096
9.1825	0.004922786
9.1842	0.004840655
9.1858	0.004908919
9.1875	0.005075605
9.1892	0.00523929
9.1908	0.005716303
9.1925	0.004840876
9.1942	0.006376233
9.1958	0.005727241
9.1975	0.006066549
9.1992	0.006258019
9.2008	0.006450702
9.2025	0.006252162
9.2042	0.007009583
9.2058	0.006291628
9.2075	0.007906633
9.2092	0.008318529
9.2108	0.008755781
9.2125	0.008573504
9.2142	0.009443002
9.2159	0.009255404
9.2175	0.010394019
9.2192	0.010385944
9.2209	0.011764399
9.2225	0.012873911
9.2242	0.013778309
9.2259	0.015928466
9.2275	0.01737682
9.2292	0.021195957
9.2309	0.025924044
9.2325	0.033527017
9.2342	0.035495177
9.2359	0.036547132
9.2375	0.038633615
9.2392	0.039510649
9.2409	0.038733318
9.2425	0.038548637
9.2442	0.037505131
9.2459	0.035642952
9.2476	0.032956306
9.2492	0.029576341
9.2509	0.024571696
9.2526	0.019019915
9.2542	0.01339162
9.2559	0.009016509
9.2576	0.005361455
9.2592	0.004114889
9.2609	0.002293426
9.2626	0.001579733
9.2642	0.000131864
9.2659	-0.000971873
9.2676	-0.00115327
9.2692	-0.001012188
9.2709	-0.000973061
9.2726	-0.001093446
9.2742	-0.001937245
9.2759	-0.002060869
9.2776	-0.001451682
9.2793	-0.002274485
9.2809	-0.001981977
9.2826	-0.002065039
9.2843	-0.001797234
9.2859	-0.001533141
9.2876	-0.001831917
9.2893	-0.00197397
9.2909	-0.001140803
9.2926	-0.001357787
9.2943	-0.001700468
9.2959	-0.001223858
9.2976	-0.000568706
9.2993	-0.000388283
9.3009	-0.000824047
9.3026	-0.000521206
9.3043	-0.000174153
9.3059	-0.000437444
9.3076	0.001394205
9.3093	0.000789627
9.311	0.00035052
9.3126	0.000522774
9.3143	0.000865129
9.316	-0.001206734
9.3176	-0.001121763
9.3193	-0.002164335
9.321	-0.00179921
9.3226	-0.002439502
9.3243	-0.002561713
9.326	-0.003776682
9.3276	-0.003813714
9.3293	-0.004026965
9.331	-0.004625841
9.3326	-0.005270885
9.3343	-0.004888601
9.336	-0.005153248
9.3376	-0.005133564
9.3393	-0.005371729
9.341	-0.00556387
9.3427	-0.005475175
9.3443	-0.00484006
9.346	-0.004939089
9.3477	-0.005484824
9.3493	-0.005323131
9.351	-0.005037932
9.3527	-0.005260126
9.3543	-0.005682718
9.356	-0.005574451
9.3577	-0.004878096
9.3593	-0.005046787
9.361	-0.004855806
9.3627	-0.005584226
9.3643	-0.006588665
9.366	-0.006191376
9.3677	-0.005617503
9.3693	-0.005624066
9.371	-0.006075328
9.3727	-0.005800558
9.3744	-0.006218719
9.376	-0.006344444
9.3777	-0.00579012
9.3794	-0.004010914
9.381	-0.004924933
9.3827	-0.005332956
9.3844	-0.005667182
9.386	-0.005532489
9.3877	-0.005891559
9.3894	-0.005149052
9.391	-0.00589386
9.3927	-0.006556782
9.3944	-0.005721126
9.396	-0.006703314
9.3977	-0.006084125
9.3994	-0.006369314
9.401	-0.005844324
9.4027	-0.005794344
9.4044	-0.006161498
9.4061	-0.006233695
9.4077	-0.006280276
9.4094	-0.005945578
9.4111	-0.005404999
9.4127	-0.005448135
9.4144	-0.006046942
9.4161	-0.005752889
9.4177	-0.005820485
9.4194	-0.005798522
9.4211	-0.006200396
9.4227	-0.006439722
9.4244	-0.006771859
9.4261	-0.006570517
9.4277	-0.006057086
9.4294	-0.007162376
9.4311	-0.007391526
9.4327	-0.007152699
9.4344	-0.006895042
9.4361	-0.007351895
9.4378	-0.006616513
9.4394	-0.007367486
9.4411	-0.00800894
9.4428	-0.006997035
9.4444	-0.00754439
9.4461	-0.007542934
9.4478	-0.007558948
9.4494	-0.00755022
9.4511	-0.006855884
9.4528	-0.006748884
9.4544	-0.006768802
9.4561	-0.006649856
9.4578	-0.007232102
9.4594	-0.006109263
9.4611	-0.006961765
9.4628	-0.006561825
9.4644	-0.005518315
9.4661	-0.00638495
9.4678	-0.006955537
9.4695	-0.006001083
9.4711	-0.006664279
9.4728	-0.005633391
9.4745	-0.00582144
9.4761	-0.006306809
9.4778	-0.006491817
9.4795	-0.006346884
9.4811	-0.006566314
9.4828	-0.006711919
9.4845	-0.007136504
9.4861	-0.006959465
9.4878	-0.006266864
9.4895	-0.006923144
9.4911	-0.007718412
9.4928	-0.007621577
9.4945	-0.007273683
9.4961	-0.006716134
9.4978	-0.007725794
9.4995	-0.006660711
9.5012	-0.006515265
9.5028	-0.006686377
9.5045	-0.006432896
9.5062	-0.006163783
9.5078	-0.006273569
9.5095	-0.0057183
9.5112	-0.006671196
9.5128	-0.006532103
9.5145	-0.006284411
9.5162	-0.006164362
9.5178	-0.006311459
9.5195	-0.006970384
9.5212	-0.006540765
9.5228	-0.006352067
9.5245	-0.006873811
9.5262	-0.006668054
9.5278	-0.006548496
9.5295	-0.007344001
9.5312	-0.007027703
9.5329	-0.007204677
9.5345	-0.007472616
9.5362	-0.007836255
9.5379	-0.007171887
9.5395	-0.007190672
9.5412	-0.00733534
9.5429	-0.007581342
9.5445	-0.006877013
9.5462	-0.006586774
9.5479	-0.00612942
9.5495	-0.006074148
9.5512	-0.006603693
9.5529	-0.005819778
9.5545	-0.005732544
9.5562	-0.005691909
9.5579	-0.005866473
9.5595	-0.006033082
9.5612	-0.006198235
9.5629	-0.006076962
9.5646	-0.005558143
9.5662	-0.005547853
9.5679	-0.006293943
9.5696	-0.00590285
9.5712	-0.005879818
9.5729	-0.006064598
9.5746	-0.005630865
9.5762	-0.005901264
9.5779	-0.005951248
9.5796	-0.006156365
9.5812	-0.006353011
9.5829	-0.006206586
9.5846	-0.006044115
9.5862	-0.006228969
9.5879	-0.006558963
9.5896	-0.006296816
9.5912	-0.006440629
9.5929	-0.005778541
9.5946	-0.006186352
9.5963	-0.006358861
9.5979	-0.006107086
9.5996	-0.006031687
9.6013	-0.005442556
9.6029	-0.006295944
9.6046	-0.00640774
9.6063	-0.0062444
9.6079	-0.006680673
9.6096	-0.006269635
9.6113	-0.005761869
9.6129	-0.006490397
9.6146	-0.006094203
9.6163	-0.006587817
9.6179	-0.005797562
9.6196	-0.006788781
9.6213	-0.006639026
9.6229	-0.006705861
9.6246	-0.005709044
9.6263	-0.006107213
9.628	-0.006306017
9.6296	-0.006018954
9.6313	-0.005465386
9.633	-0.005950682
9.6346	-0.006060936
9.6363	-0.005952551
9.638	-0.00572067
9.6396	-0.006298539
9.6413	-0.00587773
9.643	-0.006690417
9.6446	-0.005979985
9.6463	-0.005725994
9.648	-0.005919341
9.6496	-0.005652675
9.6513	-0.006378351
9.653	-0.006209927
9.6546	-0.006398634
9.6563	-0.006000164
9.658	-0.006419523
9.6597	-0.006225138
9.6613	-0.00606085
9.663	-0.005676088
9.6647	-0.006254719
9.6663	-0.005629743
9.668	-0.006182687
9.6697	-0.005683984
9.6713	-0.005437563
9.673	-0.005508257
9.6747	-0.005348278
9.6763	-0.005188579
9.678	-0.005290366
9.6797	-0.004992842
9.6813	-0.005236559
9.683	-0.005647602
9.6847	-0.004788988
9.6863	-0.005681711
9.688	-0.005507291
9.6897	-0.00551912
9.6914	-0.004962533
9.693	-0.005167479
9.6947	-0.005050445
9.6964	-0.004713499
9.698	-0.005276378
9.6997	-0.005110317
9.7014	-0.004806655
9.703	-0.005079065
9.7047	-0.005062276
9.7064	-0.004558378
9.708	-0.005430873
9.7097	-0.005376624
9.7114	-0.004920056
9.713	-0.005250602
9.7147	-0.005244528
9.7164	-0.005255909
9.718	-0.005739312
9.7197	-0.005449187
9.7214	-0.00552999
9.7231	-0.006004256
9.7247	-0.005236967
9.7264	-0.005788379
9.7281	-0.005782455
9.7297	-0.005507955
9.7314	-0.006381395
9.7331	-0.00678358
9.7347	-0.006785989
9.7364	-0.006696388
9.7381	-0.007056242
9.7397	-0.006055386
9.7414	-0.006063949
9.7431	-0.00545268
9.7447	-0.006518031
9.7464	-0.005904686
9.7481	-0.005950647
9.7497	-0.005943292
9.7514	-0.005663626
9.7531	-0.005755399
9.7548	-0.00584826
9.7564	-0.00561487
9.7581	-0.005560424
9.7598	-0.006398561
9.7614	-0.006857649
9.7631	-0.005721898
9.7648	-0.006555215
9.7664	-0.006804718
9.7681	-0.006488144
9.7698	-0.00683046
9.7714	-0.006225604
9.7731	-0.007162923
9.7748	-0.007180459
9.7764	-0.006647301
9.7781	-0.006189754
9.7798	-0.006146316
9.7814	-0.006787471
9.7831	-0.007231152
9.7848	-0.006798155
9.7865	-0.007040926
9.7881	-0.006443094
9.7898	-0.006884101
9.7915	-0.006590331
9.7931	-0.006313997
9.7948	-0.006157629
9.7965	-0.006541671
9.7981	-0.006909206
9.7998	-0.006687365
9.8015	-0.006833511
9.8031	-0.00652526
9.8048	-0.007100748
9.8065	-0.007177967
9.8081	-0.007242181
9.8098	-0.006341267
9.8115	-0.006841767
9.8131	-0.006650432
9.8148	-0.006925625
9.8165	-0.006524735
9.8182	-0.006764674
9.8198	-0.006610053
9.8215	-0.00715245
9.8232	-0.007355088
9.8248	-0.0068865
9.8265	-0.006997357
9.8282	-0.006439102
9.8298	-0.006902044
9.8315	-0.006821618
9.8332	-0.006793066
9.8348	-0.007000934
9.8365	-0.00653601
9.8382	-0.007537832
9.8398	-0.007543199
9.8415	-0.006847812
9.8432	-0.007263445
9.8448	-0.006929577
9.8465	-0.007133044
9.8482	-0.007178585
9.8499	-0.007143598
9.8515	-0.00746764
9.8532	-0.007276943
9.8549	-0.006920871
9.8565	-0.007171685
9.8582	-0.006784223
9.8599	-0.007082573
9.8615	-0.006947067
9.8632	-0.006717182
9.8649	-0.007665649
9.8665	-0.006950663
9.8682	-0.007111764
9.8699	-0.006467898
9.8715	-0.007260039
9.8732	-0.006395982
9.8749	-0.00700308
9.8765	-0.007242517
9.8782	-0.007320803
9.8799	-0.006432995
9.8816	-0.005919565
9.8832	-0.007165014
9.8849	-0.007693504
9.8866	-0.007480415
9.8882	-0.006067535
9.8899	-0.007607663
9.8916	-0.006632552
9.8932	-0.006771561
9.8949	-0.007005626
9.8966	-0.00711223
9.8982	-0.005630645
9.8999	-0.006276693
9.9016	-0.00616542
9.9032	-0.006438735
9.9049	-0.006460889
9.9066	-0.005645434
9.9082	-0.005244118
9.9099	-0.005465721
9.9116	-0.004977854
9.9133	-0.004835877
9.9149	-0.004977963
9.9166	-0.004610428
9.9183	-0.004771695
9.9199	-0.004413296
9.9216	-0.004326283
9.9233	-0.003918473
9.9249	-0.003779784
9.9266	-0.003394122
9.9283	-0.00263529
9.9299	-0.003021256
9.9316	-0.002439125
9.9333	-0.001759568
9.9349	-0.002523896
9.9366	-0.001342834
9.9383	-0.001410169
9.9399	-0.001965724
9.9416	-0.000747238
9.9433	-0.000449735
9.945	-0.000411211
9.9466	0.00022369
9.9483	0.000111658
9.95	0.001184474
9.9516	0.002519805
9.9533	0.002491784
9.955	0.003904716
9.9566	0.004214493
9.9583	0.005208823
9.96	0.005498656
9.9616	0.006724596
9.9633	0.006925466
9.965	0.008057643
9.9666	0.010535345
9.9683	0.010549574
9.97	0.011693178
9.9716	0.013262786
9.9733	0.015637787
9.975	0.017012715
9.9767	0.019203041
9.9783	0.021703202
9.98	0.024160115
9.9817	0.026296722
9.9833	0.030972652
9.985	0.03482046
9.9867	0.037293207
9.9883	0.037567329
9.99	0.037265789
9.9917	0.037007257
9.9933	0.036336206
9.995	0.035903633
9.9967	0.035466824
9.9983	0.033429645
10	0.032386921
10.0017	0.030566756
10.0033	0.028441383
10.005	0.025970072
10.0067	0.02307597
10.0084	0.019777739
10.01	0.015208874
10.0117	0.012107583
10.0134	0.010057105
10.015	0.007513176
10.0167	0.00506493
10.0184	0.003484204
10.02	0.001746495
10.0217	0.000576083
10.0234	-0.000892252
10.025	-0.002236034
10.0267	-0.002597765
10.0284	-0.004352514
10.03	-0.004475239
10.0317	-0.005632764
10.0334	-0.005661577
10.035	-0.005466062
10.0367	-0.005719037
10.0384	-0.006851478
10.0401	-0.005952813
10.0417	-0.006212877
10.0434	-0.006884505
10.0451	-0.007121815
10.0467	-0.006613114
10.0484	-0.007028785
10.0501	-0.006709037
10.0517	-0.007097813
10.0534	-0.007126032
[truncated: 48 more rows]
