# Supplementary material for: Improvement of Peak Integration in Capillary Electrophoresis: Reference Data Set No. 1
Source: Electrophoresis. 2026 Mar 11;47(4):276–94. doi: 10.1002/elps.70077 (PMC13084974; doi:10.1002/elps.70077)
Supplement: Supplementary file 2 — Supporting File 2: elps70077‐sup‐0002‐RawElectropherograms.zip. [file ELPS-47--s002.zip › Raw Electropherograms/com4-type12-sam4-R.csv]

6.7251	-0.004874374
6.7268	-0.004123739
6.7284	-0.004663152
6.7301	-0.004029017
6.7317	-0.003278292
6.7334	-0.003040055
6.7351	-0.002164201
6.7367	-0.003583583
6.7384	-0.003431702
6.7401	-0.004537026
6.7417	-0.003608265
6.7434	-0.00423042
6.7451	-0.003861767
6.7467	-0.003838127
6.7484	-0.004498542
6.7501	-0.00410807
6.7517	-0.003600389
6.7534	-0.003727873
6.7551	-0.004082928
6.7567	-0.003585763
6.7584	-0.00367115
6.7601	-0.004227679
6.7617	-0.004606348
6.7634	-0.00412769
6.765	-0.004170371
6.7667	-0.003747897
6.7684	-0.004073
6.77	-0.003750598
6.7717	-0.003014266
6.7734	-0.003373032
6.775	-0.004187577
6.7767	-0.00356581
6.7784	-0.003687672
6.78	-0.003901646
6.7817	-0.00357386
6.7834	-0.003985204
6.785	-0.003787004
6.7867	-0.003407374
6.7884	-0.003617936
6.79	-0.003644151
6.7917	-0.003401755
6.7934	-0.003504288
6.795	-0.003269392
6.7967	-0.00421204
6.7983	-0.003482613
6.8	-0.004004097
6.8017	-0.004142157
6.8033	-0.003500629
6.805	-0.002562643
6.8067	-0.003005256
6.8083	-0.003490957
6.81	-0.0037427
6.8117	-0.003076817
6.8133	-0.003745325
6.815	-0.003209878
6.8167	-0.003997571
6.8183	-0.003538925
6.82	-0.003667959
6.8217	-0.004145202
6.8233	-0.003110195
6.825	-0.003783636
6.8266	-0.003186587
6.8283	-0.003651193
6.83	-0.003276912
6.8316	-0.003029187
6.8333	-0.003108881
6.835	-0.002811668
6.8366	-0.003484288
6.8383	-0.003576209
6.84	-0.003310757
6.8416	-0.002939277
6.8433	-0.004273185
6.845	-0.003755813
6.8466	-0.003941318
6.8483	-0.003021942
6.85	-0.003332611
6.8516	-0.003644648
6.8533	-0.004370877
6.855	-0.00263625
6.8566	-0.003705757
6.8583	-0.00357446
6.8599	-0.002855802
6.8616	-0.003683363
6.8633	-0.003101601
6.8649	-0.003334537
6.8666	-0.003861366
6.8683	-0.004036386
6.8699	-0.002938451
6.8716	-0.003304507
6.8733	-0.003316174
6.8749	-0.004023201
6.8766	-0.00322897
6.8783	-0.003903719
6.8799	-0.003562788
6.8816	-0.003375678
6.8833	-0.003115469
6.8849	-0.003286325
6.8866	-0.003301843
6.8883	-0.003217908
6.8899	-0.002685301
6.8916	-0.003636294
6.8932	-0.003576442
6.8949	-0.00288683
6.8966	-0.003135222
6.8982	-0.003510502
6.8999	-0.00385531
6.9016	-0.00373741
6.9032	-0.003313693
6.9049	-0.003114934
6.9066	-0.00324556
6.9082	-0.00308649
6.9099	-0.003150881
6.9116	-0.003890796
6.9132	-0.003556785
6.9149	-0.00315437
6.9166	-0.002949999
6.9182	-0.003656614
6.9199	-0.003200756
6.9215	-0.003523842
6.9232	-0.003418483
6.9249	-0.004121923
6.9265	-0.003347244
6.9282	-0.003296619
6.9299	-0.003109678
6.9315	-0.003067582
6.9332	-0.003228475
6.9349	-0.003560351
6.9365	-0.003013156
6.9382	-0.003471861
6.9399	-0.003101767
6.9415	-0.002647846
6.9432	-0.003345866
6.9449	-0.00340905
6.9465	-0.003603581
6.9482	-0.003529009
6.9499	-0.003227031
6.9515	-0.00356477
6.9532	-0.00326452
6.9548	-0.003243097
6.9565	-0.002764869
6.9582	-0.003224611
6.9598	-0.002615255
6.9615	-0.002895199
6.9632	-0.003097715
6.9648	-0.002373111
6.9665	-0.00317241
6.9682	-0.003548231
6.9698	-0.003313613
6.9715	-0.003220906
6.9732	-0.002903874
6.9748	-0.002823447
6.9765	-0.003077329
6.9782	-0.003333254
6.9798	-0.002606622
6.9815	-0.003265633
6.9832	-0.003188571
6.9848	-0.003098738
6.9865	-0.003335712
6.9881	-0.00238328
6.9898	-0.003281028
6.9915	-0.003490485
6.9931	-0.003793282
6.9948	-0.003371708
6.9965	-0.003152787
6.9981	-0.002397812
6.9998	-0.002054164
7.0015	-0.002270167
7.0031	-0.002502965
7.0048	-0.003041532
7.0065	-0.003060057
7.0081	-0.002778803
7.0098	-0.002626728
7.0115	-0.003335754
7.0131	-0.002887525
7.0148	-0.00314105
7.0165	-0.003064683
7.0181	-0.002894049
7.0198	-0.003697203
7.0214	-0.003091957
7.0231	-0.003162578
7.0248	-0.003426773
7.0264	-0.003030118
7.0281	-0.003164612
7.0298	-0.00342874
7.0314	-0.003047032
7.0331	-0.003023874
7.0348	-0.003102117
7.0364	-0.00321921
7.0381	-0.003386864
7.0398	-0.003958621
7.0414	-0.003323271
7.0431	-0.003161585
7.0448	-0.002663649
7.0464	-0.00283617
7.0481	-0.002193639
7.0497	-0.001306515
7.0514	-0.000850843
7.0531	0.00094184
7.0547	0.001847278
7.0564	0.003146511
7.0581	0.002677048
7.0597	0.00353369
7.0614	0.003376578
7.0631	0.002699049
7.0647	0.001645468
7.0664	0.000243251
7.0681	-0.000982359
7.0697	-0.001146215
7.0714	-0.001127286
7.0731	-0.001730199
7.0747	-0.002197882
7.0764	-0.001507274
7.0781	-0.002456944
7.0797	-0.002682909
7.0814	-0.002687082
7.083	-0.002796187
7.0847	-0.002997548
7.0864	-0.003419064
7.088	-0.00381281
7.0897	-0.00338162
7.0914	-0.003305172
7.093	-0.003445711
7.0947	-0.003551279
7.0964	-0.004164104
7.098	-0.00357245
7.0997	-0.004739708
7.1014	-0.005002705
7.103	-0.005540678
7.1047	-0.005539545
7.1064	-0.005405715
7.108	-0.006144105
7.1097	-0.00525899
7.1114	-0.005717903
7.113	-0.005176033
7.1147	-0.004978938
7.1163	-0.005396155
7.118	-0.006193412
7.1197	-0.005780495
7.1213	-0.006117135
7.123	-0.006889684
7.1247	-0.006227512
7.1263	-0.006508966
7.128	-0.006392702
7.1297	-0.006529528
7.1313	-0.006932673
7.133	-0.006420266
7.1347	-0.006353241
7.1363	-0.006540748
7.138	-0.006085468
7.1397	-0.005586051
7.1413	-0.005773438
7.143	-0.00481574
7.1446	-0.005309693
7.1463	-0.005734245
7.148	-0.005547937
7.1496	-0.005539044
7.1513	-0.005905546
7.153	-0.005637267
7.1546	-0.005832003
7.1563	-0.006042241
7.158	-0.005600304
7.1596	-0.005472619
7.1613	-0.005201565
7.163	-0.005742051
7.1646	-0.004623664
7.1663	-0.0051778
7.168	-0.005321197
7.1696	-0.005891141
7.1713	-0.006275266
7.173	-0.005768349
7.1746	-0.005471891
7.1763	-0.005840024
7.1779	-0.005867465
7.1796	-0.005627275
7.1813	-0.006061208
7.1829	-0.005548462
7.1846	-0.006448022
7.1863	-0.006423485
7.1879	-0.005367966
7.1896	-0.006540703
7.1913	-0.007131535
7.1929	-0.005908859
7.1946	-0.005768436
7.1963	-0.005894432
7.1979	-0.00630509
7.1996	-0.006549071
7.2013	-0.006516664
7.2029	-0.006144823
7.2046	-0.005782552
7.2063	-0.006152335
7.2079	-0.006291976
7.2096	-0.005838392
7.2112	-0.005476753
7.2129	-0.005477068
7.2146	-0.005474373
7.2162	-0.005899467
7.2179	-0.00583293
7.2196	-0.005395032
7.2212	-0.005799341
7.2229	-0.005826106
7.2246	-0.005151758
7.2262	-0.006040354
7.2279	-0.005579604
7.2296	-0.006137636
7.2312	-0.006144503
7.2329	-0.006525601
7.2346	-0.005904134
7.2362	-0.006139552
7.2379	-0.006175661
7.2395	-0.006080827
7.2412	-0.005627809
7.2429	-0.005660736
7.2445	-0.004901904
7.2462	-0.005292624
7.2479	-0.005303199
7.2495	-0.006184399
7.2512	-0.006124829
7.2529	-0.006214663
7.2545	-0.006320875
7.2562	-0.007105772
7.2579	-0.006943122
7.2595	-0.006270923
7.2612	-0.00647826
7.2629	-0.007447821
7.2645	-0.006071865
7.2662	-0.006626511
7.2679	-0.005473264
7.2695	-0.005663012
7.2712	-0.0051509
7.2728	-0.004220582
7.2745	-0.005423737
7.2762	-0.00541827
7.2778	-0.005267336
7.2795	-0.005263467
7.2812	-0.006046851
7.2828	-0.005775999
7.2845	-0.00636352
7.2862	-0.006660401
7.2878	-0.006627157
7.2895	-0.006708124
7.2912	-0.00632144
7.2928	-0.006485227
7.2945	-0.006499723
7.2962	-0.006954986
7.2978	-0.006509169
7.2995	-0.006342998
7.3012	-0.006073244
7.3028	-0.007138359
7.3045	-0.007302497
7.3061	-0.006852598
7.3078	-0.006408822
7.3095	-0.006819479
7.3111	-0.006704895
7.3128	-0.006952448
7.3145	-0.007441015
7.3161	-0.00777346
7.3178	-0.006802535
7.3195	-0.007223492
7.3211	-0.007520854
7.3228	-0.007748916
7.3245	-0.007480063
7.3261	-0.007203035
7.3278	-0.007868514
7.3295	-0.007559318
7.3311	-0.007602086
7.3328	-0.007589899
7.3345	-0.007011357
7.3361	-0.007513877
7.3378	-0.007554801
7.3394	-0.008479949
7.3411	-0.007577252
7.3428	-0.007972469
7.3444	-0.007902639
7.3461	-0.008165933
7.3478	-0.007374806
7.3494	-0.007873018
7.3511	-0.008157858
7.3528	-0.007804214
7.3544	-0.007621172
7.3561	-0.007394173
7.3578	-0.007479308
7.3594	-0.00702325
7.3611	-0.007165604
7.3628	-0.007677122
7.3644	-0.007938387
7.3661	-0.007856086
7.3677	-0.007830021
7.3694	-0.007758627
7.3711	-0.008072202
7.3727	-0.007926531
7.3744	-0.007338386
7.3761	-0.007648151
7.3777	-0.008465165
7.3794	-0.008500186
7.3811	-0.007590301
7.3827	-0.008389475
7.3844	-0.00827191
7.3861	-0.007593208
7.3877	-0.007824168
7.3894	-0.007621663
7.3911	-0.007835297
7.3927	-0.008086928
7.3944	-0.007894128
7.3961	-0.008267566
7.3977	-0.007674842
7.3994	-0.00765621
7.401	-0.007989191
7.4027	-0.007755465
7.4044	-0.007697047
7.406	-0.007715609
7.4077	-0.007667682
7.4094	-0.007663092
7.411	-0.007337679
7.4127	-0.007790245
7.4144	-0.008193577
7.416	-0.007760312
7.4177	-0.00762467
7.4194	-0.007693526
7.421	-0.007795198
7.4227	-0.007621873
7.4244	-0.007317185
7.426	-0.007906504
7.4277	-0.007431522
7.4294	-0.006791885
7.431	-0.006271057
7.4327	-0.007019054
7.4343	-0.007582018
7.436	-0.008017584
7.4377	-0.006893958
7.4393	-0.007424018
7.441	-0.007250811
7.4427	-0.007509421
7.4443	-0.007480131
7.446	-0.007568007
7.4477	-0.00782081
7.4493	-0.00770018
7.451	-0.007664035
7.4527	-0.007391199
7.4543	-0.008106374
7.456	-0.006983877
7.4577	-0.007750401
7.4593	-0.007692341
7.461	-0.007747591
7.4626	-0.007905287
7.4643	-0.008177039
7.466	-0.007780677
7.4676	-0.007164742
7.4693	-0.007440586
7.471	-0.007313886
7.4726	-0.007700018
7.4743	-0.007039164
7.476	-0.006625305
7.4776	-0.00698916
7.4793	-0.007248431
7.481	-0.006796923
7.4826	-0.006751096
7.4843	-0.005890222
7.486	-0.006401538
7.4876	-0.007015398
7.4893	-0.006949361
7.491	-0.007310742
7.4926	-0.007469395
7.4943	-0.006971169
7.4959	-0.008150661
7.4976	-0.007389945
7.4993	-0.00791377
7.5009	-0.007560058
7.5026	-0.007464644
7.5043	-0.007748628
7.5059	-0.006538288
7.5076	-0.00695331
7.5093	-0.006727667
7.5109	-0.006144978
7.5126	-0.006640436
7.5143	-0.006404005
7.5159	-0.006096974
7.5176	-0.006527128
7.5193	-0.006531812
7.5209	-0.006277873
7.5226	-0.005801935
7.5243	-0.006091013
7.5259	-0.006812962
7.5276	-0.006907904
7.5292	-0.006119972
7.5309	-0.00676079
7.5326	-0.006428615
7.5342	-0.006547509
7.5359	-0.006140375
7.5376	-0.006466501
7.5392	-0.006488912
7.5409	-0.006878443
7.5426	-0.006608596
7.5442	-0.006237078
7.5459	-0.006596037
7.5476	-0.006750247
7.5492	-0.006977016
7.5509	-0.007316361
7.5526	-0.006865472
7.5542	-0.005998001
7.5559	-0.006684192
7.5575	-0.006333032
7.5592	-0.00646574
7.5609	-0.006558851
7.5625	-0.007426117
7.5642	-0.006166401
7.5659	-0.006878597
7.5675	-0.006921667
7.5692	-0.006577551
7.5709	-0.007796254
7.5725	-0.006709632
7.5742	-0.006995294
7.5759	-0.006572702
7.5775	-0.007053875
7.5792	-0.006856779
7.5809	-0.007028416
7.5825	-0.007590704
7.5842	-0.008394497
7.5859	-0.007666286
7.5875	-0.007671203
7.5892	-0.007110985
7.5908	-0.00776142
7.5925	-0.007804081
7.5942	-0.008081116
7.5958	-0.007603592
7.5975	-0.007798441
7.5992	-0.007956623
7.6008	-0.007772611
7.6025	-0.007317174
7.6042	-0.006810566
7.6058	-0.007034762
7.6075	-0.007035875
7.6092	-0.007226876
7.6108	-0.006813806
7.6125	-0.007376207
7.6142	-0.007661776
7.6158	-0.006393449
7.6175	-0.007026309
7.6192	-0.006859019
7.6208	-0.006423913
7.6225	-0.006573379
7.6241	-0.007203276
7.6258	-0.006848114
7.6275	-0.006145481
7.6291	-0.006323352
7.6308	-0.006447888
7.6325	-0.006617298
7.6341	-0.006133942
7.6358	-0.006787436
7.6375	-0.006450113
7.6391	-0.007699417
7.6408	-0.006941455
7.6425	-0.007189341
7.6441	-0.00689739
7.6458	-0.0075234
7.6475	-0.006899134
7.6491	-0.006242246
7.6508	-0.006881598
7.6525	-0.006499534
7.6541	-0.006526171
7.6558	-0.007221994
7.6574	-0.00718424
7.6591	-0.006911994
7.6608	-0.0071884
7.6624	-0.006730497
7.6641	-0.007396808
7.6658	-0.006444208
7.6674	-0.006447428
7.6691	-0.006665937
7.6708	-0.006301467
7.6724	-0.00647978
7.6741	-0.006085172
7.6758	-0.006928703
7.6774	-0.006566132
7.6791	-0.006709783
7.6808	-0.006263673
7.6824	-0.005542803
7.6841	-0.006037396
7.6857	-0.006440102
7.6874	-0.006205888
7.6891	-0.005865982
7.6907	-0.006412539
7.6924	-0.006366475
7.6941	-0.006084236
7.6957	-0.005879499
7.6974	-0.00661327
7.6991	-0.005635565
7.7007	-0.005944856
7.7024	-0.006229677
7.7041	-0.007185814
7.7057	-0.006106119
7.7074	-0.006198305
7.7091	-0.006797299
7.7107	-0.005873763
7.7124	-0.005862191
7.7141	-0.007430369
7.7157	-0.006983279
7.7174	-0.006659084
7.719	-0.007406462
7.7207	-0.006898147
7.7224	-0.00716888
7.724	-0.007658176
7.7257	-0.006938405
7.7274	-0.007125608
7.729	-0.006907538
7.7307	-0.006797872
7.7324	-0.007367108
7.734	-0.006688317
7.7357	-0.007652282
7.7374	-0.00745855
7.739	-0.006949359
7.7407	-0.007164682
7.7424	-0.007444699
7.744	-0.007773025
7.7457	-0.00748347
7.7474	-0.007415496
7.749	-0.007503115
7.7507	-0.007682442
7.7523	-0.007667597
7.754	-0.007005406
7.7557	-0.007162184
7.7573	-0.007218357
7.759	-0.006896694
7.7607	-0.007486394
7.7623	-0.007285516
7.764	-0.007860464
7.7657	-0.007208633
7.7673	-0.007086328
7.769	-0.007451429
7.7707	-0.006681829
7.7723	-0.007744457
7.774	-0.006950377
7.7757	-0.005797992
7.7773	-0.006821023
7.779	-0.006450506
7.7806	-0.007469115
7.7823	-0.007717747
7.784	-0.007569111
7.7856	-0.007600705
7.7873	-0.007053551
7.789	-0.007425108
7.7906	-0.007599036
7.7923	-0.007921644
7.794	-0.007821327
7.7956	-0.007721975
7.7973	-0.007284137
7.799	-0.006416049
7.8006	-0.004410436
7.8023	-0.00528209
7.804	-0.007299239
7.8056	-0.00776413
7.8073	-0.007066071
7.809	-0.007807167
7.8106	-0.007343121
7.8123	-0.007238409
7.8139	-0.007701911
7.8156	-0.007556537
7.8173	-0.007743989
7.8189	-0.007524121
7.8206	-0.007494763
7.8223	-0.007707146
7.8239	-0.007445514
7.8256	-0.006762253
7.8273	-0.007595273
7.8289	-0.007524564
7.8306	-0.007461267
7.8323	-0.007538824
7.8339	-0.00688635
7.8356	-0.007137429
7.8373	-0.007083924
7.8389	-0.00750188
7.8406	-0.007867386
7.8423	-0.008182724
7.8439	-0.007245118
7.8456	-0.007110625
7.8472	-0.006522228
7.8489	-0.007052526
7.8506	-0.007468878
7.8522	-0.007671741
7.8539	-0.007111968
7.8556	-0.007234428
7.8572	-0.007555516
7.8589	-0.007671139
7.8606	-0.006986486
7.8622	-0.007028566
7.8639	-0.008181126
7.8656	-0.008108898
7.8672	-0.007400481
7.8689	-0.007164919
7.8706	-0.0072195
7.8722	-0.007854903
7.8739	-0.007328426
7.8755	-0.007617241
7.8772	-0.007469966
7.8789	-0.006791646
7.8805	-0.007965117
7.8822	-0.008230672
7.8839	-0.007908571
7.8855	-0.007180912
7.8872	-0.007203439
7.8889	-0.007620937
7.8905	-0.007593871
7.8922	-0.00713808
7.8939	-0.007210719
7.8955	-0.008245446
7.8972	-0.007085012
7.8989	-0.007246698
7.9005	-0.008044361
7.9022	-0.007433138
7.9039	-0.007733708
7.9055	-0.008061878
7.9072	-0.007185052
7.9088	-0.007976771
7.9105	-0.007429487
7.9122	-0.00807116
7.9138	-0.007836998
7.9155	-0.007634561
7.9172	-0.007932704
7.9188	-0.006960401
7.9205	-0.008463112
7.9222	-0.007930391
7.9238	-0.007645143
7.9255	-0.007563208
7.9272	-0.00695988
7.9288	-0.007385458
7.9305	-0.007755139
7.9322	-0.007120945
7.9338	-0.008382213
7.9355	-0.007806758
7.9372	-0.007328183
7.9388	-0.007283859
7.9405	-0.007473493
7.9421	-0.007210204
7.9438	-0.007546061
7.9455	-0.007377982
7.9471	-0.007602562
7.9488	-0.008193783
7.9505	-0.007660103
7.9521	-0.007754805
7.9538	-0.007151024
7.9555	-0.007422105
7.9571	-0.00770479
7.9588	-0.007577932
7.9605	-0.006500178
7.9621	-0.006617376
7.9638	-0.007297322
7.9655	-0.007345939
7.9671	-0.006552511
7.9688	-0.006549765
7.9705	-0.006526873
7.9721	-0.006407149
7.9738	-0.007011048
7.9754	-0.006601616
7.9771	-0.007086014
7.9788	-0.00634406
7.9804	-0.005959276
7.9821	-0.005763958
7.9838	-0.006597782
7.9854	-0.007070555
7.9871	-0.006160862
7.9888	-0.007915771
7.9904	-0.009981033
7.9921	-0.011329782
7.9938	-0.010635795
7.9954	-0.008558257
7.9971	-0.007758444
7.9988	-0.006450835
8.0004	-0.006456369
8.0021	-0.007205967
8.0037	-0.007019318
8.0054	-0.006694129
8.0071	-0.006725752
8.0087	-0.006208604
8.0104	-0.006336054
8.0121	-0.006973727
8.0137	-0.006994005
8.0154	-0.007384653
8.0171	-0.006798725
8.0187	-0.006447589
8.0204	-0.006578231
8.0221	-0.007215282
8.0237	-0.006970529
8.0254	-0.007024
8.0271	-0.007393793
8.0287	-0.007318732
8.0304	-0.007244079
8.0321	-0.006315513
8.0337	-0.006845804
8.0354	-0.006307887
8.037	-0.006322428
8.0387	-0.006292762
8.0404	-0.007083036
8.042	-0.007545377
8.0437	-0.007554558
8.0454	-0.006864863
8.047	-0.007345191
8.0487	-0.006671448
8.0504	-0.007272607
8.052	-0.007533911
8.0537	-0.007175873
8.0554	-0.006589081
8.057	-0.007331081
8.0587	-0.007075903
8.0604	-0.007039763
8.062	-0.006529003
8.0637	-0.00730971
8.0654	-0.006901252
8.067	-0.007179957
8.0687	-0.006341993
8.0703	-0.006481203
8.072	-0.006692525
8.0737	-0.006925496
8.0753	-0.007070018
8.077	-0.006363557
8.0787	-0.006679634
8.0803	-0.006604079
8.082	-0.006868624
8.0837	-0.006684533
8.0853	-0.007153545
8.087	-0.006594437
8.0887	-0.006810599
8.0903	-0.005929605
8.092	-0.006659442
8.0937	-0.006337115
8.0953	-0.006106771
8.097	-0.006395207
8.0986	-0.006271048
8.1003	-0.005842229
8.102	-0.006733383
8.1036	-0.006223801
8.1053	-0.006498503
8.107	-0.006634475
8.1086	-0.006175308
8.1103	-0.007264963
8.112	-0.006290537
8.1136	-0.006323959
8.1153	-0.006402492
8.117	-0.006215028
8.1186	-0.006275544
8.1203	-0.0066227
8.122	-0.006174395
8.1236	-0.005659062
8.1253	-0.006183782
8.127	-0.00532777
8.1286	-0.005060465
8.1303	-0.004559338
8.1319	-0.005459081
8.1336	-0.004050802
8.1353	-0.004948175
8.1369	-0.005246371
8.1386	-0.00516584
8.1403	-0.005509278
8.1419	-0.005986175
8.1436	-0.005777646
8.1453	-0.005700456
8.1469	-0.005334155
8.1486	-0.005421101
8.1503	-0.005325085
8.1519	-0.005428752
8.1536	-0.005892108
8.1553	-0.005546398
8.1569	-0.00607846
8.1586	-0.006038393
8.1603	-0.0064081
8.1619	-0.006733383
8.1636	-0.006174596
8.1652	-0.005372784
8.1669	-0.005742533
8.1686	-0.00589994
8.1702	-0.005135004
8.1719	-0.005781918
8.1736	-0.005337423
8.1752	-0.005233596
8.1769	-0.00467747
8.1786	-0.004348911
8.1802	-0.0049922
8.1819	-0.00452097
8.1836	-0.004635462
8.1852	-0.00441091
8.1869	-0.004900849
8.1886	-0.005090493
8.1902	-0.004831011
8.1919	-0.005446476
8.1935	-0.005271953
8.1952	-0.005443966
8.1969	-0.005823576
8.1985	-0.006053137
8.2002	-0.005423516
8.2019	-0.006344681
8.2035	-0.006475881
8.2052	-0.006261639
8.2069	-0.00600254
8.2085	-0.005978842
8.2102	-0.005386871
8.2119	-0.006160309
8.2135	-0.00590946
8.2152	-0.005899807
8.2169	-0.007190251
8.2185	-0.006572554
8.2202	-0.0063525
8.2219	-0.007196207
8.2235	-0.006565557
8.2252	-0.006167232
8.2268	-0.006068489
8.2285	-0.005320604
8.2302	-0.005318962
8.2318	-0.00527768
8.2335	-0.005645175
8.2352	-0.005555134
8.2368	-0.00512961
8.2385	-0.00574525
8.2402	-0.005326655
8.2418	-0.005004786
8.2435	-0.004701414
8.2452	-0.004623982
8.2468	-0.005354017
8.2485	-0.004927074
8.2502	-0.004590989
8.2518	-0.004763132
8.2535	-0.004262442
8.2552	-0.005293058
8.2568	-0.003868017
8.2585	-0.003612744
8.2601	-0.005313914
8.2618	-0.004981535
8.2635	-0.005608547
8.2651	-0.005705546
8.2668	-0.004836491
8.2685	-0.005003084
8.2701	-0.005632367
8.2718	-0.005281751
8.2735	-0.005192002
8.2751	-0.004985694
8.2768	-0.005322693
8.2785	-0.005772962
8.2801	-0.005075247
8.2818	-0.006395804
8.2835	-0.005646427
8.2851	-0.005847799
8.2868	-0.005450326
8.2885	-0.00542334
8.2901	-0.004926405
8.2918	-0.005069376
8.2934	-0.004674313
8.2951	-0.004802421
8.2968	-0.005923228
8.2984	-0.004623641
8.3001	-0.003535029
8.3018	-0.003753156
8.3034	-0.003670183
8.3051	-0.00302152
8.3068	-0.003044735
8.3084	-0.002332665
8.3101	-0.001905517
8.3118	-0.001913297
8.3134	-0.002190234
8.3151	-0.00219518
8.3168	-0.001584678
8.3184	-0.002303706
8.3201	-0.002075711
8.3217	-0.001967468
8.3234	-0.001727748
8.3251	-0.001076899
8.3267	-0.001603261
8.3284	-0.001594604
8.3301	-0.001169534
8.3317	-0.001075508
8.3334	-0.000513599
8.3351	-0.000939422
8.3367	-0.000885127
8.3384	-0.00065653
8.3401	0.000141872
8.3417	-0.000047014
8.3434	0.000425802
8.3451	0.000423495
8.3467	0.000655045
8.3484	0.001042042
8.3501	0.002114731
8.3517	0.003071569
8.3534	0.002693234
8.355	0.00293092
8.3567	0.003561562
8.3584	0.003855766
8.36	0.006228426
8.3617	0.006733383
8.3634	0.007332852
8.365	0.008838246
8.3667	0.011267368
8.3684	0.013288397
8.37	0.015753718
8.3717	0.01861098
8.3734	0.022194529
8.375	0.026592288
8.3767	0.031362515
8.3784	0.035102136
8.38	0.042212971
8.3817	0.047773875
8.3834	0.054811064
8.385	0.062229779
8.3867	0.068996929
8.3883	0.075045429
8.39	0.082008697
8.3917	0.088232711
8.3933	0.092338569
8.395	0.095500454
8.3967	0.097315326
8.3983	0.097641647
8.4	0.096047789
8.4017	0.094384529
8.4033	0.091715731
8.405	0.088311225
8.4067	0.084765561
8.4083	0.080505051
8.41	0.075517774
8.4117	0.071188323
8.4133	0.063661762
8.415	0.057118993
8.4166	0.049732458
8.4183	0.041531682
8.42	0.034102608
8.4216	0.023864364
8.4233	0.017699393
8.425	0.010439013
8.4266	0.005972569
8.4283	0.001186144
8.43	-0.000282499
8.4316	-0.002146051
8.4333	-0.003224107
8.435	-0.004465314
8.4366	-0.004772001
8.4383	-0.005391597
8.44	-0.005383029
8.4416	-0.005214017
8.4433	-0.005744287
8.445	-0.006033254
8.4466	-0.005388048
8.4483	-0.005930161
8.4499	-0.005306162
8.4516	-0.005766848
8.4533	-0.005520969
8.4549	-0.005444434
8.4566	-0.005698238
8.4583	-0.005496872
8.4599	-0.005733805
8.4616	-0.006102162
8.4633	-0.005713567
8.4649	-0.006038046
8.4666	-0.007172426
8.4683	-0.00604382
8.4699	-0.006198365
8.4716	-0.006398819
8.4733	-0.0067184
8.4749	-0.006654736
8.4766	-0.006303506
8.4783	-0.006087088
8.4799	-0.005956813
8.4816	-0.006301784
8.4832	-0.005143777
8.4849	-0.006221241
8.4866	-0.005857719
8.4882	-0.005609445
8.4899	-0.005895384
8.4916	-0.005306362
8.4932	-0.005919727
8.4949	-0.005144667
8.4966	-0.005158121
8.4982	-0.005233947
8.4999	-0.004926605
8.5016	-0.005321322
8.5032	-0.005223738
8.5049	-0.004555989
8.5066	-0.005643321
8.5082	-0.006037205
8.5099	-0.005106318
8.5115	-0.005932946
8.5132	-0.0054234
8.5149	-0.005771754
8.5165	-0.006318515
8.5182	-0.005174714
8.5199	-0.005767357
8.5215	-0.006298695
8.5232	-0.005397385
8.5249	-0.005388573
8.5265	-0.005982567
8.5282	-0.005536105
8.5299	-0.005747888
8.5315	-0.005601407
8.5332	-0.00596011
8.5349	-0.006483893
8.5365	-0.005083415
8.5382	-0.005385559
8.5399	-0.005307127
8.5415	-0.005782077
8.5432	-0.006014534
8.5448	-0.006206681
8.5465	-0.00576495
8.5482	-0.005098852
8.5498	-0.006278838
8.5515	-0.005868294
8.5532	-0.007160556
8.5548	-0.006692462
8.5565	-0.00740065
8.5582	-0.007556444
8.5598	-0.007797921
8.5615	-0.007292745
8.5632	-0.00714766
8.5648	-0.007159649
8.5665	-0.006865705
8.5682	-0.006431287
8.5698	-0.006746549
8.5715	-0.007609032
8.5732	-0.006549289
8.5748	-0.007118582
8.5765	-0.006466276
8.5781	-0.005851537
8.5798	-0.006331277
8.5815	-0.006074148
8.5831	-0.006640646
8.5848	-0.006318151
8.5865	-0.006551981
8.5881	-0.006112951
8.5898	-0.00645977
8.5915	-0.007028551
8.5931	-0.006295595
8.5948	-0.006409849
8.5965	-0.005739966
8.5981	-0.006194256
8.5998	-0.005480129
8.6015	-0.005286161
8.6031	-0.006007195
8.6048	-0.005819702
8.6065	-0.006311047
8.6081	-0.005666894
8.6098	-0.006382717
8.6114	-0.005738733
8.6131	-0.005635804
8.6148	-0.006306818
8.6164	-0.006480084
8.6181	-0.00620464
8.6198	-0.00639729
8.6214	-0.006250919
8.6231	-0.006482471
8.6248	-0.006006935
8.6264	-0.005839419
8.6281	-0.005865501
8.6298	-0.005807888
8.6314	-0.006145888
8.6331	-0.006461948
8.6348	-0.005187449
8.6364	-0.005195735
8.6381	-0.006420617
8.6397	-0.005179237
8.6414	-0.005809893
8.6431	-0.005947156
8.6447	-0.005727043
8.6464	-0.006090039
8.6481	-0.006606926
8.6497	-0.006878623
8.6514	-0.005618613
8.6531	-0.005873548
8.6547	-0.006451056
8.6564	-0.005350903
8.6581	-0.005584544
8.6597	-0.005125147
8.6614	-0.006213708
8.6631	-0.006348122
8.6647	-0.005817951
8.6664	-0.005903916
8.6681	-0.00607605
8.6697	-0.005265891
8.6714	-0.005877487
8.673	-0.005690712
8.6747	-0.006278634
8.6764	-0.004914977
8.678	-0.005735579
8.6797	-0.004878242
8.6814	-0.005426491
8.683	-0.005321087
8.6847	-0.005271401
8.6864	-0.005364842
8.688	-0.005689032
8.6897	-0.004584704
8.6914	-0.005870154
8.693	-0.005036012
8.6947	-0.005420282
8.6964	-0.004544801
8.698	-0.005276707
8.6997	-0.005387781
8.7014	-0.00459194
8.703	-0.004116138
8.7047	-0.004483774
8.7063	-0.005218975
8.708	-0.004767572
8.7097	-0.005206569
8.7113	-0.004899133
8.713	-0.005817621
8.7147	-0.005577758
8.7163	-0.004806752
8.718	-0.004741058
8.7197	-0.005402242
8.7213	-0.005003757
8.723	-0.004637751
8.7247	-0.004594336
8.7263	-0.003738187
8.728	-0.002637107
8.7297	-0.00249826
8.7313	-0.00198535
8.733	-0.003286885
8.7346	-0.004073709
8.7363	-0.005131191
8.738	-0.004927582
8.7396	-0.005060147
8.7413	-0.004671327
8.743	-0.004765105
8.7446	-0.004473613
8.7463	-0.005213468
8.748	-0.005165462
8.7496	-0.005761202
8.7513	-0.005231719
8.753	-0.004752428
8.7546	-0.004547628
8.7563	-0.004699476
8.758	-0.004565438
8.7596	-0.00372673
8.7613	-0.003583678
8.763	-0.003410472
8.7646	-0.004406407
8.7663	-0.003841758
8.7679	-0.003482948
8.7696	-0.004251899
8.7713	-0.003863974
8.7729	-0.003237543
8.7746	-0.003897052
8.7763	-0.003919813
8.7779	-0.003869514
8.7796	-0.003093908
8.7813	-0.004140622
8.7829	-0.004161892
8.7846	-0.004230604
8.7863	-0.003706407
8.7879	-0.003804325
8.7896	-0.00372673
8.7913	-0.003395386
8.7929	-0.003157226
8.7946	-0.0035015
8.7963	-0.0038008
8.7979	-0.004200864
8.7996	-0.004077912
8.8012	-0.003336124
8.8029	-0.003591613
8.8046	-0.003396784
8.8062	-0.003268923
8.8079	-0.002974479
8.8096	-0.003952802
8.8112	-0.003748313
8.8129	-0.003688671
8.8146	-0.004065464
8.8162	-0.002820676
8.8179	-0.003910188
8.8196	-0.003919533
8.8212	-0.003595754
8.8229	-0.003603759
8.8246	-0.003434916
8.8262	-0.003397366
8.8279	-0.003147392
8.8295	-0.003322583
8.8312	-0.003412347
8.8329	-0.002910595
8.8345	-0.003891514
8.8362	-0.00383678
8.8379	-0.003531401
8.8395	-0.004003143
8.8412	-0.003515168
8.8429	-0.002668014
8.8445	-0.002464273
8.8462	-0.003249912
8.8479	-0.002520427
8.8495	-0.00373894
8.8512	-0.002987532
8.8529	-0.002841632
8.8545	-0.0030334
8.8562	-0.002859491
8.8579	-0.003640813
8.8595	-0.002977143
8.8612	-0.002985448
8.8628	-0.002862918
8.8645	-0.002922497
8.8662	-0.002763191
8.8678	-0.003043726
8.8695	-0.002145533
8.8712	-0.002186564
8.8728	-0.002000158
8.8745	-0.001490314
8.8762	-0.001846568
8.8778	-0.002609446
8.8795	-0.001975702
8.8812	-0.001497569
8.8828	-0.001798142
8.8845	-0.000830851
8.8862	-0.001494688
8.8878	-0.002442559
8.8895	-0.000651866
8.8912	-0.001305626
8.8928	-0.000872954
8.8945	-0.00096432
8.8961	-0.000658587
8.8978	-0.00088415
8.8995	-0.000659054
8.9011	-0.000350768
8.9028	0
8.9045	0.000395913
8.9061	0.000131359
8.9078	0.001103559
8.9095	0.000662203
8.9111	0.000844456
8.9128	0.001629625
8.9145	0.002030036
8.9161	0.002120238
8.9178	0.001772995
8.9195	0.001654968
8.9211	0.002699276
8.9228	0.002396481
8.9245	0.002662486
8.9261	0.002744226
8.9278	0.003474731
8.9294	0.002720063
8.9311	0.004186218
8.9328	0.003526695
8.9344	0.003679723
8.9361	0.003682552
8.9378	0.004339179
8.9394	0.005503419
8.9411	0.005345779
8.9428	0.005675965
8.9444	0.006355206
8.9461	0.006762546
8.9478	0.008043136
8.9494	0.007650402
8.9511	0.007847964
8.9528	0.009128306
8.9544	0.008815725
8.9561	0.010545459
8.9577	0.010668287
8.9594	0.011402773
8.9611	0.010843747
8.9627	0.011380332
8.9644	0.012159599
8.9661	0.012341045
8.9677	0.012625598
8.9694	0.01316828
8.9711	0.013828726
8.9727	0.014249312
8.9744	0.014379389
8.9761	0.014255232
8.9777	0.014991088
8.9794	0.015350598
8.9811	0.015908666
8.9827	0.016233394
8.9844	0.016972976
8.9861	0.01705832
8.9877	0.016935386
8.9894	0.017621499
8.991	0.017383153
8.9927	0.017674692
8.9944	0.019187909
8.996	0.019598985
8.9977	0.020881383
8.9994	0.021331655
9.001	0.022039568
9.0027	0.022078287
9.0044	0.023091162
9.006	0.022381205
9.0077	0.022006908
9.0094	0.02342419
9.011	0.023767835
9.0127	0.023408826
9.0144	0.023186777
9.016	0.02369675
9.0177	0.024150174
9.0194	0.02475048
9.021	0.02509208
9.0227	0.024444794
9.0243	0.026626831
9.026	0.026540343
9.0277	0.026524419
9.0293	0.025939841
9.031	0.027325431
9.0327	0.027612567
9.0343	0.028535502
9.036	0.029963223
9.0377	0.030825775
9.0393	0.031251077
9.041	0.032866303
9.0427	0.033136714
9.0443	0.035125677
9.046	0.037050318
9.0477	0.037716739
9.0493	0.039599191
9.051	0.041817199
9.0526	0.042636938
9.0543	0.045501381
9.056	0.048507277
9.0576	0.051228099
9.0593	0.053495351
9.061	0.056302156
9.0626	0.058343112
9.0643	0.062004551
9.066	0.062937587
9.0676	0.062727809
9.0693	0.065265529
9.071	0.069622435
9.0726	0.073891759
9.0743	0.076679938
9.076	0.076473698
9.0776	0.075703919
9.0793	0.074399784
9.081	0.073724292
9.0826	0.073342212
9.0843	0.071489327
9.0859	0.068906091
9.0876	0.068161018
9.0893	0.066260621
9.0909	0.065585859
9.0926	0.064903736
9.0943	0.065973207
9.0959	0.067378595
9.0976	0.067619912
9.0993	0.068137564
9.1009	0.070736557
9.1026	0.075112887
9.1043	0.074955747
9.1059	0.077259645
9.1076	0.081656463
9.1093	0.08855325
9.1109	0.090156332
9.1126	0.094451405
9.1143	0.101737849
9.1159	0.112085879
9.1176	0.116664827
9.1192	0.124791317
9.1209	0.140806094
9.1226	0.166340262
9.1242	0.200870648
9.1259	0.259058505
9.1276	0.308150828
9.1292	0.325023144
9.1309	0.332250237
9.1326	0.3349244
9.1342	0.335784048
9.1359	0.340910375
9.1376	0.342705965
9.1392	0.342124969
9.1409	0.33995086
9.1426	0.332930595
9.1442	0.319114953
9.1459	0.289705306
9.1475	0.217306063
9.1492	0.136598244
9.1509	0.0850868
9.1525	0.06310907
9.1542	0.045803253
9.1559	0.034970131
9.1575	0.027081549
9.1592	0.0206632
9.1609	0.018849025
9.1625	0.016175756
9.1642	0.014460111
9.1659	0.012582471
9.1675	0.010679911
9.1692	0.00984446
9.1709	0.008427888
9.1725	0.006859456
9.1742	0.007703574
9.1759	0.006390464
9.1775	0.00468198
9.1792	0.005164301
9.1808	0.004379326
9.1825	0.00450333
9.1842	0.004473067
9.1858	0.005305624
9.1875	0.005849645
9.1892	0.005461088
9.1908	0.004536853
9.1925	0.004891171
9.1942	0.004981535
9.1958	0.00517586
9.1975	0.006236594
9.1992	0.005165379
9.2008	0.005766651
9.2025	0.007038527
9.2042	0.00755547
9.2058	0.006664039
9.2075	0.008094354
9.2092	0.009264942
9.2108	0.009064022
9.2125	0.009894265
9.2141	0.009431791
9.2158	0.010755694
9.2175	0.010655321
9.2191	0.011927166
9.2208	0.011801234
9.2225	0.013688534
9.2241	0.01592885
9.2258	0.017113041
9.2275	0.020633832
9.2291	0.024164205
9.2308	0.030319421
9.2325	0.033887275
9.2341	0.035335787
9.2358	0.036941234
9.2375	0.036994986
9.2391	0.037689745
9.2408	0.037398152
9.2425	0.036640447
9.2441	0.035315305
9.2458	0.032719258
9.2474	0.02959721
9.2491	0.024334814
9.2508	0.020543717
9.2524	0.014869475
9.2541	0.010555662
9.2558	0.007818897
9.2574	0.004984273
9.2591	0.003319126
9.2608	0.001902378
9.2624	0.001629294
9.2641	-0.000219307
9.2658	-0.000484335
9.2674	-0.001060441
9.2691	-0.001021295
9.2708	-0.001363425
9.2724	-0.001859557
9.2741	-0.001051349
9.2757	-0.001718236
9.2774	-0.002062118
9.2791	-0.001365084
9.2807	-0.001225708
9.2824	-0.001500612
9.2841	-0.001670704
9.2857	-0.001885095
9.2874	-0.001315513
9.2891	-0.002094883
9.2907	-0.001756502
9.2924	-0.00237248
9.2941	-0.001009324
9.2957	-0.000655407
9.2974	-0.000568993
9.2991	-0.000656993
9.3007	-0.000302148
9.3024	0.000564442
9.3041	0.000609414
9.3057	0.000130792
9.3074	0.000087568
9.309	0.000392297
9.3107	0.000615459
9.3124	0.000262996
9.314	-0.000043554
9.3157	-0.001384758
9.3174	-0.001379398
9.319	-0.0016395
9.3207	-0.002683778
9.3224	-0.003127054
9.324	-0.003633212
9.3257	-0.004096343
9.3274	-0.003647417
9.329	-0.004872861
9.3307	-0.00508597
9.3324	-0.004666685
9.334	-0.005314859
9.3357	-0.005912911
9.3374	-0.00498827
9.339	-0.006251414
9.3407	-0.005334069
9.3423	-0.005912911
9.344	-0.006071772
9.3457	-0.005455871
9.3473	-0.005502602
9.349	-0.005408257
9.3507	-0.005028618
9.3523	-0.005341317
9.354	-0.005307992
9.3557	-0.005170997
9.3573	-0.005499614
9.359	-0.005306435
9.3607	-0.006109754
9.3623	-0.00629699
9.364	-0.00634821
9.3657	-0.005668285
9.3673	-0.005975852
9.369	-0.005790397
9.3706	-0.005664424
9.3723	-0.005746732
9.374	-0.005591306
9.3756	-0.005927735
9.3773	-0.006138983
9.379	-0.005797962
9.3806	-0.00607769
9.3823	-0.005220353
9.384	-0.005505718
9.3856	-0.006308039
9.3873	-0.006212108
9.389	-0.0070391
9.3906	-0.006619066
9.3923	-0.00652386
9.394	-0.005712825
9.3956	-0.006442844
9.3973	-0.006206424
9.399	-0.00693608
9.4006	-0.005829544
9.4023	-0.005887537
9.4039	-0.006180123
9.4056	-0.006253176
9.4073	-0.005558977
9.4089	-0.005403358
9.4106	-0.00581766
9.4123	-0.005784205
9.4139	-0.006084125
9.4156	-0.006216093
9.4173	-0.006132114
9.4189	-0.005620236
9.4206	-0.0060565
9.4223	-0.006365411
9.4239	-0.006192577
9.4256	-0.006144787
9.4273	-0.007526956
9.4289	-0.006933396
9.4306	-0.007079191
9.4323	-0.006628645
9.4339	-0.006949538
9.4356	-0.007654817
9.4372	-0.007738657
9.4389	-0.006500594
9.4406	-0.007631167
9.4422	-0.007594001
9.4439	-0.007598915
9.4456	-0.00772174
9.4472	-0.006511914
9.4489	-0.007309067
9.4506	-0.006460837
9.4522	-0.007535663
9.4539	-0.006928824
9.4556	-0.006392714
9.4572	-0.006407878
9.4589	-0.005644097
9.4606	-0.00552822
9.4622	-0.005527614
9.4639	-0.006782636
9.4655	-0.005662561
9.4672	-0.006791099
9.4689	-0.006309025
9.4705	-0.006652343
9.4722	-0.006331493
9.4739	-0.00673601
9.4755	-0.007165029
9.4772	-0.006313578
9.4789	-0.006535908
9.4805	-0.006395712
9.4822	-0.006655661
9.4839	-0.006330997
9.4855	-0.007017029
9.4872	-0.006718593
9.4889	-0.006233403
9.4905	-0.006357052
9.4922	-0.006968106
9.4939	-0.007296451
9.4955	-0.007321361
9.4972	-0.007619758
9.4988	-0.007242572
9.5005	-0.006794676
9.5022	-0.006479647
9.5038	-0.006565863
9.5055	-0.006236551
9.5072	-0.00608729
9.5088	-0.005871689
9.5105	-0.006721161
9.5122	-0.005738214
9.5138	-0.006575986
9.5155	-0.007228825
9.5172	-0.005924425
9.5188	-0.00627373
9.5205	-0.005916632
9.5222	-0.006832295
9.5238	-0.006930595
9.5255	-0.006807517
9.5272	-0.006716239
9.5288	-0.007482791
9.5305	-0.007317585
9.5321	-0.007517289
9.5338	-0.006925531
9.5355	-0.007510772
9.5371	-0.00719395
9.5388	-0.005840432
9.5405	-0.00654309
9.5421	-0.006727099
9.5438	-0.007869926
9.5455	-0.006641709
9.5471	-0.006594137
9.5488	-0.006576372
9.5505	-0.006807705
9.5521	-0.006248949
9.5538	-0.005748576
9.5555	-0.00562791
9.5571	-0.005814368
9.5588	-0.006029435
9.5605	-0.005923113
9.5621	-0.006566833
9.5638	-0.005396032
9.5654	-0.005518122
9.5671	-0.006112393
9.5688	-0.006096587
9.5704	-0.005430009
9.5721	-0.00568082
9.5738	-0.006553844
9.5754	-0.00579712
9.5771	-0.005663577
9.5788	-0.00631625
9.5804	-0.006120843
9.5821	-0.006201169
9.5838	-0.00601785
9.5854	-0.006089735
9.5871	-0.006275811
9.5888	-0.006560164
9.5904	-0.005905624
9.5921	-0.005763993
9.5937	-0.006620894
9.5954	-0.006433518
9.5971	-0.005359259
9.5987	-0.006148981
9.6004	-0.006031687
9.6021	-0.006480948
9.6037	-0.005513924
9.6054	-0.006092962
9.6071	-0.006490397
9.6087	-0.007210017
9.6104	-0.006714174
9.6121	-0.006289878
9.6137	-0.005905624
9.6154	-0.005979916
9.6171	-0.006635403
9.6187	-0.005683368
9.6204	-0.006197502
9.6221	-0.005928757
9.6237	-0.006198954
9.6254	-0.005753895
9.627	-0.005760691
9.6287	-0.006512355
9.6304	-0.006911783
9.632	-0.006025908
9.6337	-0.006310811
9.6354	-0.005790941
9.637	-0.006033598
9.6387	-0.006123006
9.6404	-0.006461714
9.642	-0.006311384
9.6437	-0.00554106
9.6454	-0.006061404
9.647	-0.006453587
9.6487	-0.005602306
9.6504	-0.006336687
9.652	-0.005987082
9.6537	-0.006261415
9.6554	-0.005618072
9.657	-0.005896476
9.6587	-0.00689152
9.6603	-0.006422435
9.662	-0.005515303
9.6637	-0.005956178
9.6653	-0.005380566
9.667	-0.005337741
9.6687	-0.006022769
9.6703	-0.005530945
9.672	-0.004959272
9.6737	-0.005431477
9.6753	-0.005353161
9.677	-0.005308717
9.6787	-0.004824454
9.6803	-0.00519091
9.682	-0.005044036
9.6837	-0.004913945
9.6853	-0.005419248
9.687	-0.005411961
9.6886	-0.006134424
9.6903	-0.005285439
9.692	-0.0053555
9.6936	-0.005019462
9.6953	-0.005525548
9.697	-0.005338802
9.6986	-0.005591935
9.7003	-0.004843843
9.702	-0.00500498
9.7036	-0.004802798
9.7053	-0.004509185
9.707	-0.005102628
9.7086	-0.004503143
9.7103	-0.004953259
9.712	-0.005252618
9.7136	-0.005167257
9.7153	-0.005940414
9.717	-0.004411995
9.7186	-0.004679392
9.7203	-0.00587656
9.7219	-0.005850098
9.7236	-0.005658388
9.7253	-0.005275053
9.7269	-0.006214725
9.7286	-0.00663647
9.7303	-0.00700925
9.7319	-0.007353228
9.7336	-0.006286128
9.7353	-0.006020708
9.7369	-0.006776964
9.7386	-0.006912606
9.7403	-0.005939621
9.7419	-0.007031241
9.7436	-0.006260627
9.7453	-0.006409937
9.7469	-0.006136914
9.7486	-0.005871268
9.7503	-0.005716756
9.7519	-0.005484606
9.7536	-0.005609368
9.7552	-0.005124936
9.7569	-0.005656873
9.7586	-0.006267549
9.7602	-0.006928355
9.7619	-0.006940634
9.7636	-0.006020835
9.7652	-0.006439963
9.7669	-0.006420929
9.7686	-0.006794687
9.7702	-0.006613171
9.7719	-0.006419564
9.7736	-0.006296432
9.7752	-0.006426269
9.7769	-0.006702267
9.7786	-0.006497916
9.7802	-0.006602192
9.7819	-0.006421725
9.7835	-0.006590101
9.7852	-0.007071747
9.7869	-0.006097986
9.7885	-0.005991933
9.7902	-0.006166749
9.7919	-0.006704185
9.7935	-0.006467898
9.7952	-0.006992404
9.7969	-0.006242417
9.7985	-0.005830049
9.8002	-0.00684772
9.8019	-0.007027025
9.8035	-0.006644828
9.8052	-0.007110538
9.8069	-0.0071087
9.8085	-0.007133664
9.8102	-0.007248373
9.8119	-0.007446933
9.8135	-0.006956598
9.8152	-0.006821812
9.8168	-0.007047981
9.8185	-0.007137815
9.8202	-0.007363317
9.8218	-0.007121285
9.8235	-0.007502502
9.8252	-0.007345056
9.8268	-0.006888954
9.8285	-0.006679853
9.8302	-0.006724064
9.8318	-0.006452559
9.8335	-0.006686525
9.8352	-0.006586655
9.8368	-0.006957376
9.8385	-0.00650784
9.8402	-0.00747684
9.8418	-0.007155934
9.8435	-0.007412971
9.8452	-0.006860797
9.8468	-0.008013319
9.8485	-0.0068877
9.8501	-0.006884701
9.8518	-0.007510035
9.8535	-0.006717495
9.8551	-0.007034033
9.8568	-0.007144038
9.8585	-0.007917046
9.8601	-0.006565849
9.8618	-0.006575251
9.8635	-0.006908824
9.8651	-0.007447049
9.8668	-0.007668199
9.8685	-0.006887172
9.8701	-0.007182295
9.8718	-0.007222108
9.8735	-0.007643962
9.8751	-0.007385369
9.8768	-0.006301936
9.8785	-0.007815133
9.8801	-0.006961504
9.8818	-0.007128352
9.8834	-0.006688196
9.8851	-0.006454241
9.8868	-0.007484382
9.8884	-0.007681948
9.8901	-0.007903704
9.8918	-0.007453478
9.8934	-0.006895451
9.8951	-0.00683376
9.8968	-0.006589272
9.8984	-0.006189172
9.9001	-0.005172188
9.9018	-0.00652906
9.9034	-0.006049039
9.9051	-0.006005231
9.9068	-0.005575004
9.9084	-0.005854386
9.9101	-0.005693782
9.9117	-0.005724756
9.9134	-0.004911118
9.9151	-0.004724307
9.9167	-0.005171572
9.9184	-0.004882906
9.9201	-0.004686609
9.9217	-0.004099297
9.9234	-0.005073681
9.9251	-0.003630803
9.9267	-0.003734997
9.9284	-0.003388531
9.9301	-0.003208168
9.9317	-0.003267505
9.9334	-0.002545872
9.9351	-0.002525839
9.9367	-0.001979076
9.9384	-0.001596331
9.9401	-0.001892515
9.9417	-0.00153362
9.9434	-0.00172503
9.945	-0.000597944
9.9467	-0.000484475
9.9484	0.000930884
9.95	0.001223627
9.9517	0.001482488
9.9534	0.001970773
9.955	0.002381945
9.9567	0.003762729
9.9584	0.004014153
9.96	0.005310936
9.9617	0.005929929
9.9634	0.0069224
9.965	0.007715364
9.9667	0.008707568
9.9684	0.010056689
9.97	0.011803432
9.9717	0.01259346
9.9734	0.014480942
9.975	0.01671364
9.9767	0.018702855
9.9783	0.020732271
9.98	0.024407769
9.9817	0.028158577
9.9833	0.031397369
9.985	0.0345622
9.9867	0.036875617
9.9883	0.037907649
9.99	0.037120588
9.9917	0.036461938
9.9933	0.037045281
9.995	0.036590144
9.9967	0.035464458
9.9983	0.034575056
10	0.032915387
10.0017	0.031204471
10.0033	0.029440198
10.005	0.026658686
10.0066	0.024103278
10.0083	0.021133211
10.01	0.0168708
10.0116	0.013484474
10.0133	0.010883495
10.015	0.007673893
10.0166	0.005986311
10.0183	0.003821875
10.02	0.00316885
10.0216	0.001370015
10.0233	-0.000500216
10.025	-0.00180475
10.0266	-0.002853053
10.0283	-0.003066682
10.03	-0.004296736
10.0316	-0.004846845
10.0333	-0.005381572
10.035	-0.005041618
10.0366	-0.00590093
10.0383	-0.005869673
10.0399	-0.006208202
10.0416	-0.006831413
10.0433	-0.006669873
10.0449	-0.007349746
10.0466	-0.006906489
10.0483	-0.006387586
10.0499	-0.007392881
10.0516	-0.006281818
10.0533	-0.00657813
[truncated: 48 more rows]
