# Supplementary material for: Improvement of Peak Integration in Capillary Electrophoresis: Reference Data Set No. 1
Source: Electrophoresis. 2026 Mar 11;47(4):276–94. doi: 10.1002/elps.70077 (PMC13084974; doi:10.1002/elps.70077)
Supplement: Supplementary file 2 — Supporting File 2: elps70077‐sup‐0002‐RawElectropherograms.zip. [file ELPS-47--s002.zip › Raw Electropherograms/com4-type12-sam5-R.csv]

6.7219	-0.004492146
6.7236	-0.003818081
6.7253	-0.003716804
6.7269	-0.003497489
6.7286	-0.004705128
6.7303	-0.004312046
6.7319	-0.004023689
6.7336	-0.00450586
6.7352	-0.00436518
6.7369	-0.003713063
6.7386	-0.00453475
6.7402	-0.003929268
6.7419	-0.004054076
6.7435	-0.003269962
6.7452	-0.003444246
6.7469	-0.003473329
6.7485	-0.004313536
6.7502	-0.004110073
6.7518	-0.00461391
6.7535	-0.004122717
6.7552	-0.004211795
6.7568	-0.004115108
6.7585	-0.004208895
6.7602	-0.004085128
6.7618	-0.004487272
6.7635	-0.004170973
6.7651	-0.005612085
6.7668	-0.004086209
6.7685	-0.003942411
6.7701	-0.004690659
6.7718	-0.004996363
6.7734	-0.004581842
6.7751	-0.003103964
6.7768	-0.004193627
6.7784	-0.003757306
6.7801	-0.003805217
6.7818	-0.004327115
6.7834	-0.003373039
6.7851	-0.003730671
6.7867	-0.003424997
6.7884	-0.004189887
6.7901	-0.003829591
6.7917	-0.003898342
6.7934	-0.003518354
6.795	-0.003481412
6.7967	-0.003451754
6.7984	-0.003775532
6.8	-0.003501217
6.8017	-0.003500793
6.8034	-0.003739516
6.805	-0.004327163
6.8067	-0.004213862
6.8083	-0.003465657
6.81	-0.003461385
6.8117	-0.00402771
6.8133	-0.003824244
6.815	-0.004215968
6.8166	-0.003350064
6.8183	-0.003896303
6.82	-0.003957152
6.8216	-0.004220999
6.8233	-0.003614712
6.825	-0.003546439
6.8266	-0.003634875
6.8283	-0.003384731
6.8299	-0.003503259
6.8316	-0.003275829
6.8333	-0.003519191
6.8349	-0.003439342
6.8366	-0.002991217
6.8382	-0.003656483
6.8399	-0.002992198
6.8416	-0.003114775
6.8432	-0.003475951
6.8449	-0.003165583
6.8466	-0.003224708
6.8482	-0.003856647
6.8499	-0.00409027
6.8515	-0.003871056
6.8532	-0.00328464
6.8549	-0.003471257
6.8565	-0.003610057
6.8582	-0.004150481
6.8598	-0.003540857
6.8615	-0.003589231
6.8632	-0.004321726
6.8648	-0.003551021
6.8665	-0.003047447
6.8682	-0.002392038
6.8698	-0.00338735
6.8715	-0.00419578
6.8731	-0.003057446
6.8748	-0.003696145
6.8765	-0.003075826
6.8781	-0.003375678
6.8798	-0.003633416
6.8814	-0.003602687
6.8831	-0.003617982
6.8848	-0.002840121
6.8864	-0.003442428
6.8881	-0.003979345
6.8897	-0.003785175
6.8914	-0.00367859
6.8931	-0.003479833
6.8947	-0.003479833
6.8964	-0.002843847
6.8981	-0.001315687
6.8997	-0.002944151
6.9014	-0.003423262
6.903	-0.00297718
6.9047	-0.003495961
6.9064	-0.004239038
6.908	-0.003484795
6.9097	-0.002621707
6.9113	-0.004326714
6.913	-0.003581557
6.9147	-0.003888247
6.9163	-0.003168361
6.918	-0.003254152
6.9197	-0.003186766
6.9213	-0.003690769
6.923	-0.003314735
6.9246	-0.003661057
6.9263	-0.003344182
6.928	-0.003768523
6.9296	-0.00326639
6.9313	-0.004255075
6.9329	-0.004219736
6.9346	-0.002711663
6.9363	-0.003527417
6.9379	-0.003433693
6.9396	-0.003313505
6.9413	-0.002761147
6.9429	-0.003704796
6.9446	-0.003760432
6.9462	-0.003097575
6.9479	-0.00287895
6.9496	-0.002404245
6.9512	-0.003308365
6.9529	-0.003580891
6.9545	-0.002442699
6.9562	-0.003369811
6.9579	-0.002864921
6.9595	-0.003667205
6.9612	-0.003319216
6.9629	-0.003208488
6.9645	-0.003121952
6.9662	-0.003904755
6.9678	-0.002892897
6.9695	-0.002870606
6.9712	-0.003425289
6.9728	-0.003568801
6.9745	-0.003037499
6.9761	-0.002803803
6.9778	-0.003658339
6.9795	-0.003971539
6.9811	-0.003979892
6.9828	-0.003207072
6.9845	-0.003463657
6.9861	-0.003486696
6.9878	-0.002954853
6.9894	-0.00271928
6.9911	-0.003405709
6.9928	-0.003151595
6.9944	-0.003531791
6.9961	-0.00292131
6.9977	-0.002901826
6.9994	-0.0034468
7.0011	-0.003388531
7.0027	-0.002907266
7.0044	-0.00299504
7.0061	-0.003238283
7.0077	-0.00333789
7.0094	-0.00291938
7.011	-0.002647582
7.0127	-0.003095221
7.0144	-0.003777045
7.016	-0.003142678
7.0177	-0.002939765
7.0193	-0.003007012
7.021	-0.003301688
7.0227	-0.003620302
7.0243	-0.003414526
7.026	-0.00293001
7.0276	-0.003112109
7.0293	-0.00342537
7.031	-0.003039205
7.0326	-0.003312379
7.0343	-0.003757504
7.036	-0.003686733
7.0376	-0.003019441
7.0393	-0.002862663
7.0409	-0.003333051
7.0426	-0.002657721
7.0443	-0.00264448
7.0459	-0.00245991
7.0476	-0.000881323
7.0492	0.000212436
7.0509	0.001477508
7.0526	0.00311056
7.0542	0.003875264
7.0559	0.003662024
7.0576	0.003411649
7.0592	0.002105712
7.0609	0.001896553
7.0625	0.000547699
7.0642	0.000184309
7.0659	-0.000362189
7.0675	-0.002041735
7.0692	-0.001426555
7.0708	-0.001799966
7.0725	-0.002522471
7.0742	-0.002734609
7.0758	-0.002927428
7.0775	-0.002989627
7.0792	-0.002740607
7.0808	-0.003208267
7.0825	-0.003270853
7.0841	-0.003421686
7.0858	-0.003145103
7.0875	-0.003367464
7.0891	-0.004330173
7.0908	-0.004507492
7.0924	-0.005111196
7.0941	-0.00470768
7.0958	-0.004375024
7.0974	-0.004301501
7.0991	-0.004931563
7.1008	-0.005175001
7.1024	-0.00546908
7.1041	-0.005624614
7.1057	-0.005817084
7.1074	-0.005776619
7.1091	-0.005572835
7.1107	-0.005673977
7.1124	-0.004978938
7.114	-0.005985823
7.1157	-0.006087149
7.1174	-0.007110924
7.119	-0.006603208
7.1207	-0.006360231
7.1224	-0.006875518
7.124	-0.007440298
7.1257	-0.007337685
7.1273	-0.007560385
7.129	-0.007083421
7.1307	-0.006987081
7.1323	-0.007620708
7.134	-0.006236438
7.1356	-0.006361205
7.1373	-0.006221272
7.139	-0.00645803
7.1406	-0.006023432
7.1423	-0.005977389
7.1439	-0.006544993
7.1456	-0.006084308
7.1473	-0.006088625
7.1489	-0.006123209
7.1506	-0.005553089
7.1523	-0.005396947
7.1539	-0.006464209
7.1556	-0.005287478
7.1572	-0.005358096
7.1589	-0.006144901
7.1606	-0.005807034
7.1622	-0.005551453
7.1639	-0.00600883
7.1655	-0.005364983
7.1672	-0.005577044
7.1689	-0.006484211
7.1705	-0.006341993
7.1722	-0.006217033
7.1739	-0.005372271
7.1755	-0.005535676
7.1772	-0.005780247
7.1788	-0.00574028
7.1805	-0.006243081
7.1822	-0.006345198
7.1838	-0.006828968
7.1855	-0.006298753
7.1871	-0.004887862
7.1888	-0.005541662
7.1905	-0.005622822
7.1921	-0.006239971
7.1938	-0.006494244
7.1955	-0.006465425
7.1971	-0.007235263
7.1988	-0.006796219
7.2004	-0.006502191
7.2021	-0.006562825
7.2038	-0.006106831
7.2054	-0.0072528
7.2071	-0.006323185
7.2087	-0.006188239
7.2104	-0.005881472
7.2121	-0.006121125
7.2137	-0.00615136
7.2154	-0.006191226
7.2171	-0.005899797
7.2187	-0.006400447
7.2204	-0.005889263
7.222	-0.005853457
7.2237	-0.006163933
7.2254	-0.005503953
7.227	-0.005703373
7.2287	-0.005548331
7.2303	-0.00626671
7.232	-0.005317893
7.2337	-0.005832538
7.2353	-0.005545481
7.237	-0.005313908
7.2387	-0.006661039
7.2403	-0.006667284
7.242	-0.006124829
7.2436	-0.005175017
7.2453	-0.005713216
7.247	-0.005621701
7.2486	-0.005785292
7.2503	-0.00553084
7.2519	-0.005642151
7.2536	-0.005485898
7.2553	-0.005824739
7.2569	-0.006385607
7.2586	-0.006186036
7.2603	-0.006660488
7.2619	-0.006727702
7.2636	-0.006825922
7.2652	-0.006214125
7.2669	-0.006423913
7.2686	-0.006650391
7.2702	-0.006025732
7.2719	-0.005489297
7.2735	-0.004732805
7.2752	-0.003901066
7.2769	-0.004045952
7.2785	-0.003233731
7.2802	-0.00337349
7.2818	-0.004466536
7.2835	-0.004852862
7.2852	-0.005701839
7.2868	-0.005887847
7.2885	-0.006016851
7.2902	-0.005527604
7.2918	-0.006521253
7.2935	-0.006812098
7.2951	-0.006476597
7.2968	-0.00704399
7.2985	-0.00639611
7.3001	-0.006635026
7.3018	-0.00705086
7.3034	-0.006679848
7.3051	-0.006865044
7.3068	-0.006875007
7.3084	-0.006550181
7.3101	-0.00665266
7.3118	-0.007462343
7.3134	-0.007524058
7.3151	-0.006819759
7.3167	-0.006888368
7.3184	-0.007443131
7.3201	-0.007013129
7.3217	-0.007627585
7.3234	-0.007225178
7.325	-0.007629039
7.3267	-0.007576225
7.3284	-0.007916586
7.33	-0.007618835
7.3317	-0.007443849
7.3334	-0.006052761
7.335	-0.007166897
7.3367	-0.007039276
7.3383	-0.007211579
7.34	-0.00762223
7.3417	-0.00812521
7.3433	-0.007777456
7.345	-0.007560538
7.3466	-0.008130812
7.3483	-0.007235059
7.35	-0.007286199
7.3516	-0.007877797
7.3533	-0.007789488
7.355	-0.007384568
7.3566	-0.008422349
7.3583	-0.007527292
7.3599	-0.008334812
7.3616	-0.008349904
7.3633	-0.007937888
7.3649	-0.00750663
7.3666	-0.007377755
7.3682	-0.007200902
7.3699	-0.007093027
7.3716	-0.008353928
7.3732	-0.007498052
7.3749	-0.007966582
7.3766	-0.007601465
7.3782	-0.007948263
7.3799	-0.008047808
7.3815	-0.007600022
7.3832	-0.007799572
7.3849	-0.008214005
7.3865	-0.008074678
7.3882	-0.008227306
7.3898	-0.008161479
7.3915	-0.008081343
7.3932	-0.008494633
7.3948	-0.008050145
7.3965	-0.008423694
7.3982	-0.008559541
7.3998	-0.007928875
7.4015	-0.007589186
7.4031	-0.008447405
7.4048	-0.008437512
7.4065	-0.008049496
7.4081	-0.008333346
7.4098	-0.008513663
7.4114	-0.00811789
7.4131	-0.00751015
7.4148	-0.008075435
7.4164	-0.007739387
7.4181	-0.007347794
7.4197	-0.008318569
7.4214	-0.007378737
7.4231	-0.007537843
7.4247	-0.007457908
7.4264	-0.007865995
7.4281	-0.007805004
7.4297	-0.008221717
7.4314	-0.007173883
7.433	-0.007653935
7.4347	-0.008034519
7.4364	-0.007417515
7.438	-0.007579393
7.4397	-0.007362974
7.4413	-0.007120519
7.443	-0.007704641
7.4447	-0.007751526
7.4463	-0.008020295
7.448	-0.007496307
7.4497	-0.007816571
7.4513	-0.006667462
7.453	-0.007376595
7.4546	-0.007135321
7.4563	-0.007693526
7.458	-0.007728922
7.4596	-0.007496404
7.4613	-0.00718377
7.4629	-0.005325794
7.4646	-0.006375768
7.4663	-0.006820296
7.4679	-0.007253392
7.4696	-0.004968388
7.4713	-0.005380569
7.4729	-0.007190575
7.4746	-0.007347323
7.4762	-0.006861456
7.4779	-0.007096756
7.4796	-0.006850213
7.4812	-0.008107022
7.4829	-0.007175436
7.4845	-0.007329246
7.4862	-0.007470846
7.4879	-0.007541849
7.4895	-0.007011407
7.4912	-0.005913889
7.4929	-0.00546251
7.4945	-0.006662454
7.4962	-0.006678286
7.4978	-0.007062352
7.4995	-0.00723279
7.5012	-0.006551315
7.5028	-0.006332061
7.5045	-0.007407205
7.5061	-0.007163274
7.5078	-0.00793282
7.5095	-0.007788726
7.5111	-0.006381585
7.5128	-0.006217636
7.5145	-0.006982579
7.5161	-0.00590928
7.5178	-0.006271066
7.5194	-0.00653879
7.5211	-0.006490353
7.5228	-0.006548519
7.5244	-0.006440073
7.5261	-0.006551412
7.5277	-0.00625073
7.5294	-0.006335688
7.5311	-0.007574918
7.5327	-0.007085398
7.5344	-0.006808788
7.5361	-0.006333982
7.5377	-0.006637335
7.5394	-0.006795267
7.541	-0.007111115
7.5427	-0.006539062
7.5444	-0.006270729
7.546	-0.00655318
7.5477	-0.005749018
7.5493	-0.006335239
7.551	-0.006078895
7.5527	-0.00713455
7.5543	-0.006680412
7.556	-0.006811045
7.5576	-0.007673789
7.5593	-0.006509166
7.561	-0.006793434
7.5626	-0.006925608
7.5643	-0.006947384
7.566	-0.006409691
7.5676	-0.006625427
7.5693	-0.00648304
7.5709	-0.006974802
7.5726	-0.007006885
7.5743	-0.006801788
7.5759	-0.006849583
7.5776	-0.006732904
7.5792	-0.006903205
7.5809	-0.006366543
7.5826	-0.007134737
7.5842	-0.006912156
7.5859	-0.006926985
7.5876	-0.006878077
7.5892	-0.006728683
7.5909	-0.006427761
7.5925	-0.006804823
7.5942	-0.00738645
7.5959	-0.008606215
7.5975	-0.008464618
7.5992	-0.007825889
7.6008	-0.008398392
7.6025	-0.007994318
7.6042	-0.007901791
7.6058	-0.008564912
7.6075	-0.007748327
7.6092	-0.007816466
7.6108	-0.007177553
7.6125	-0.007247781
7.6141	-0.007367857
7.6158	-0.007081045
7.6175	-0.006570287
7.6191	-0.007643886
7.6208	-0.007853992
7.6224	-0.007514536
7.6241	-0.007290337
7.6258	-0.007172426
7.6274	-0.006999633
7.6291	-0.006418949
7.6308	-0.006024455
7.6324	-0.005381967
7.6341	-0.007031632
7.6357	-0.006307228
7.6374	-0.006890259
7.6391	-0.007099158
7.6407	-0.006918939
7.6424	-0.006900616
7.644	-0.006521061
7.6457	-0.006758493
7.6474	-0.007283022
7.649	-0.00680648
7.6507	-0.007189435
7.6524	-0.007118467
7.654	-0.006946368
7.6557	-0.006755689
7.6573	-0.00701943
7.659	-0.007275098
7.6607	-0.007565541
7.6623	-0.007013411
7.664	-0.007071522
7.6656	-0.007307637
7.6673	-0.00651761
7.669	-0.006373343
7.6706	-0.006559798
7.6723	-0.006387259
7.6739	-0.006937411
7.6756	-0.007362943
7.6773	-0.006513059
7.6789	-0.007574368
7.6806	-0.008263023
7.6823	-0.006497192
7.6839	-0.005498658
7.6856	-0.006169984
7.6872	-0.00503842
7.6889	-0.005274134
7.6906	-0.005667718
7.6922	-0.006557893
7.6939	-0.007049573
7.6955	-0.006980774
7.6972	-0.00670871
7.6989	-0.007066431
7.7005	-0.007237626
7.7022	-0.006680625
7.7039	-0.00700592
7.7055	-0.00654258
7.7072	-0.006342459
7.7088	-0.006078919
7.7105	-0.007494483
7.7122	-0.006981275
7.7138	-0.006608211
7.7155	-0.007033011
7.7171	-0.007216984
7.7188	-0.00672807
7.7205	-0.007537969
7.7221	-0.006727588
7.7238	-0.007099322
7.7255	-0.00674688
7.7271	-0.006979497
7.7288	-0.007189435
7.7304	-0.007042684
7.7321	-0.007596456
7.7338	-0.007707264
7.7354	-0.007296094
7.7371	-0.007667049
7.7387	-0.007652551
7.7404	-0.007405932
7.7421	-0.008050811
7.7437	-0.007064905
7.7454	-0.007891135
7.7471	-0.007463891
7.7487	-0.007452388
7.7504	-0.00787787
7.752	-0.007759376
7.7537	-0.007994241
7.7554	-0.007458449
7.757	-0.00773413
7.7587	-0.007466565
7.7603	-0.006933298
7.762	-0.007757989
7.7637	-0.007487479
7.7653	-0.007323216
7.767	-0.007555887
7.7687	-0.007906832
7.7703	-0.007448733
7.772	-0.007555887
7.7736	-0.008198959
7.7753	-0.007633906
7.777	-0.00753048
7.7786	-0.008305132
7.7803	-0.007925709
7.7819	-0.008077309
7.7836	-0.007493794
7.7853	-0.007696398
7.7869	-0.007669367
7.7886	-0.007568624
7.7903	-0.007879861
7.7919	-0.007610101
7.7936	-0.00785422
7.7952	-0.007644402
7.7969	-0.007647185
7.7986	-0.008105817
7.8002	-0.007311746
7.8019	-0.007523808
7.8035	-0.007490829
7.8052	-0.007806504
7.8069	-0.007801223
7.8085	-0.006936761
7.8102	-0.006654984
7.8118	-0.006407198
7.8135	-0.007524688
7.8152	-0.007470865
7.8168	-0.007022368
7.8185	-0.007617073
7.8202	-0.007814732
7.8218	-0.007903338
7.8235	-0.007566871
7.8251	-0.007862841
7.8268	-0.007671094
7.8285	-0.007989003
7.8301	-0.00803657
7.8318	-0.00721744
7.8334	-0.006936528
7.8351	-0.008501795
7.8368	-0.00812167
7.8384	-0.007989257
7.8401	-0.00864565
7.8418	-0.007037647
7.8434	-0.007905081
7.8451	-0.007610535
7.8467	-0.008198346
7.8484	-0.007295817
7.8501	-0.007481248
7.8517	-0.007670464
7.8534	-0.007576286
7.855	-0.007404768
7.8567	-0.007615502
7.8584	-0.007183723
7.86	-0.006852983
7.8617	-0.006592636
7.8634	-0.007076449
7.865	-0.007468143
7.8667	-0.00813159
7.8683	-0.007815949
7.87	-0.007768333
7.8717	-0.007579259
7.8733	-0.007320131
7.875	-0.007656169
7.8766	-0.007508797
7.8783	-0.007566541
7.88	-0.008234985
7.8816	-0.009158098
7.8833	-0.00797925
7.885	-0.007554988
7.8866	-0.007116241
7.8883	-0.007318254
7.8899	-0.008112569
7.8916	-0.007908789
7.8933	-0.008002868
7.8949	-0.0069846
7.8966	-0.006871948
7.8982	-0.00774883
7.8999	-0.007354443
7.9016	-0.008050636
7.9032	-0.007560581
7.9049	-0.007509192
7.9066	-0.007852349
7.9082	-0.007452946
7.9099	-0.0076428
7.9115	-0.007327008
7.9132	-0.007318022
7.9149	-0.007866763
7.9165	-0.007540528
7.9182	-0.007330957
7.9198	-0.007648971
7.9215	-0.007986248
7.9232	-0.008162849
7.9248	-0.007325579
7.9265	-0.00771218
7.9282	-0.00795955
7.9298	-0.007657506
7.9315	-0.007443449
7.9331	-0.007616827
7.9348	-0.007950107
7.9365	-0.00798243
7.9381	-0.008285914
7.9398	-0.007941142
7.9414	-0.00797774
7.9431	-0.007970284
7.9448	-0.006854514
7.9464	-0.007942493
7.9481	-0.007151024
7.9497	-0.007718508
7.9514	-0.007860578
7.9531	-0.007778617
7.9547	-0.007898886
7.9564	-0.008162892
7.9581	-0.007837677
7.9597	-0.008686179
7.9614	-0.008629403
7.963	-0.007539892
7.9647	-0.007510258
7.9664	-0.00716918
7.968	-0.006901879
7.9697	-0.006835238
7.9713	-0.006977534
7.973	-0.006664301
7.9747	-0.006616564
7.9763	-0.006498674
7.978	-0.006185924
7.9797	-0.006966622
7.9813	-0.006524992
7.983	-0.007510543
7.9846	-0.007625478
7.9863	-0.009679539
7.988	-0.010619602
7.9896	-0.007930013
7.9913	-0.007729723
7.9929	-0.007579081
7.9946	-0.006954066
7.9963	-0.006962786
7.9979	-0.007200947
7.9996	-0.006959859
8.0013	-0.007596703
8.0029	-0.007132222
8.0046	-0.00740396
8.0062	-0.006302326
8.0079	-0.006794371
8.0096	-0.007227157
8.0112	-0.007406999
8.0129	-0.00753039
8.0145	-0.006659804
8.0162	-0.006541002
8.0179	-0.006977569
8.0195	-0.007151356
8.0212	-0.007195196
8.0229	-0.007122365
8.0245	-0.00660491
8.0262	-0.006647186
8.0278	-0.006809423
8.0295	-0.007087168
8.0312	-0.006369199
8.0328	-0.006909192
8.0345	-0.007093009
8.0361	-0.006669697
8.0378	-0.006873575
8.0395	-0.006911994
8.0411	-0.007632645
8.0428	-0.007130214
8.0445	-0.007613325
8.0461	-0.007751436
8.0478	-0.007719534
8.0494	-0.007579647
8.0511	-0.00811558
8.0528	-0.007373318
8.0544	-0.007538093
8.0561	-0.006164417
8.0577	-0.008187813
8.0594	-0.006904537
8.0611	-0.006695983
8.0627	-0.006974767
8.0644	-0.007316608
8.0661	-0.007450493
8.0677	-0.006139573
8.0694	-0.006989712
8.071	-0.006490935
8.0727	-0.007113494
8.0744	-0.006942087
8.076	-0.006621564
8.0777	-0.006652063
8.0793	-0.006735341
8.081	-0.006769462
8.0827	-0.006771017
8.0843	-0.006738639
8.086	-0.006143854
8.0876	-0.007552408
8.0893	-0.00669397
8.091	-0.00639396
8.0926	-0.006743971
8.0943	-0.006406717
8.096	-0.006189172
8.0976	-0.005674344
8.0993	-0.005745614
8.1009	-0.005522747
8.1026	-0.005588581
8.1043	-0.006843441
8.1059	-0.006350756
8.1076	-0.005397161
8.1092	-0.006160915
8.1109	-0.005832422
8.1126	-0.005553328
8.1142	-0.00607475
8.1159	-0.006523071
8.1176	-0.006444362
8.1192	-0.006102803
8.1209	-0.005551828
8.1225	-0.006084936
8.1242	-0.005034731
8.1259	-0.005110425
8.1275	-0.006116925
8.1292	-0.005594992
8.1308	-0.00585867
8.1325	-0.004481564
8.1342	-0.005518097
8.1358	-0.005301109
8.1375	-0.005484798
8.1392	-0.005662329
8.1408	-0.005769567
8.1425	-0.00551298
8.1441	-0.00580377
8.1458	-0.005876045
8.1475	-0.005597621
8.1491	-0.005465646
8.1508	-0.005818302
8.1524	-0.005661522
8.1541	-0.005795362
8.1558	-0.005198028
8.1574	-0.005739562
8.1591	-0.006075982
8.1608	-0.006314747
8.1624	-0.006303115
8.1641	-0.006272768
8.1657	-0.00543423
8.1674	-0.005295006
8.1691	-0.005859336
8.1707	-0.005609577
8.1724	-0.005928577
8.174	-0.00728588
8.1757	-0.006189575
8.1774	-0.005521797
8.179	-0.005870425
8.1807	-0.005438978
8.1824	-0.005824732
8.184	-0.004887574
8.1857	-0.005144981
8.1873	-0.004690198
8.189	-0.004748375
8.1907	-0.005258298
8.1923	-0.005856343
8.194	-0.005300649
8.1956	-0.004993215
8.1973	-0.005559469
8.199	-0.005919679
8.2006	-0.005524606
8.2023	-0.00590766
8.2039	-0.005790094
8.2056	-0.005721195
8.2073	-0.005695023
8.2089	-0.006128183
8.2106	-0.006888101
8.2123	-0.006223822
8.2139	-0.006405771
8.2156	-0.006671322
8.2172	-0.006393982
8.2189	-0.006301952
8.2206	-0.005665377
8.2222	-0.006172999
8.2239	-0.005859565
8.2255	-0.006298733
8.2272	-0.006089067
8.2289	-0.0063538
8.2305	-0.005851729
8.2322	-0.005125398
8.2339	-0.005859336
8.2355	-0.005180868
8.2372	-0.00632773
8.2388	-0.005701589
8.2405	-0.005810345
8.2422	-0.005650751
8.2438	-0.00481729
8.2455	-0.005118915
8.2471	-0.004845985
8.2488	-0.004845485
8.2505	-0.004774495
8.2521	-0.005331051
8.2538	-0.004014383
8.2555	-0.004492507
8.2571	-0.004987255
8.2588	-0.004716695
8.2604	-0.004308869
8.2621	-0.003524257
8.2638	-0.004518764
8.2654	-0.004615384
8.2671	-0.005024988
8.2687	-0.005999768
8.2704	-0.004827062
8.2721	-0.005421286
8.2737	-0.005635804
8.2754	-0.004986214
8.2771	-0.005742746
8.2787	-0.005594487
8.2804	-0.004912474
8.282	-0.00615772
8.2837	-0.005298568
8.2854	-0.005626307
8.287	-0.004722882
8.2887	-0.005851019
8.2903	-0.003943573
8.292	-0.005041119
8.2937	-0.004791173
8.2953	-0.004607816
8.297	-0.004096699
8.2987	-0.004715001
8.3003	-0.004212395
8.302	-0.004568128
8.3036	-0.003157506
8.3053	-0.003032632
8.307	-0.003030028
8.3086	-0.00135666
8.3103	-0.002054289
8.3119	-0.002498526
8.3136	-0.002027764
8.3153	-0.000656672
8.3169	-0.000982938
8.3186	-0.001780666
8.3203	-0.001275878
8.3219	-0.000846487
8.3236	-0.001544784
8.3252	-0.000936888
8.3269	-0.000654199
8.3286	-0.000423266
8.3302	-0.000885507
8.3319	-0.001173452
8.3335	-0.001135164
8.3352	-0.000282162
8.3369	-0.000473655
8.3385	-0.000329635
8.3402	0.000514983
8.3418	-0.000378635
8.3435	0.000657666
8.3452	0.001322342
8.3468	0.000897157
8.3485	0.001842135
8.3502	0.002039947
8.3518	0.002092302
8.3535	0.002561937
8.3551	0.003612408
8.3568	0.00379589
8.3585	0.004974791
8.3601	0.006121269
8.3618	0.006504973
8.3634	0.008223061
8.3651	0.009381202
8.3668	0.010942153
8.3684	0.013256064
8.3701	0.01438828
8.3718	0.016722428
8.3734	0.019392654
8.3751	0.023894398
8.3767	0.027708834
8.3784	0.031749558
8.3801	0.036768835
8.3817	0.042475246
8.3834	0.048705455
8.385	0.05400927
8.3867	0.060665436
8.3884	0.067633972
8.39	0.074073635
8.3917	0.080877095
8.3934	0.086932167
8.395	0.091032229
8.3967	0.093782663
8.3983	0.095300928
8.4	0.094853736
8.4017	0.094856277
8.4033	0.091884948
8.405	0.089786388
8.4066	0.086363539
8.4083	0.082122974
8.41	0.078904711
8.4116	0.073310509
8.4133	0.068549439
8.415	0.061711736
8.4166	0.054765467
8.4183	0.047840543
8.4199	0.039038319
8.4216	0.030783281
8.4233	0.022440154
8.4249	0.015809854
8.4266	0.009677744
8.4282	0.004283436
8.4299	0.001367709
8.4316	-0.001065868
8.4332	-0.002586193
8.4349	-0.003541097
8.4366	-0.004823202
8.4382	-0.004505314
8.4399	-0.005302349
8.4415	-0.005747925
8.4432	-0.005737256
8.4449	-0.004816271
8.4465	-0.004427486
8.4482	-0.003699779
8.4498	-0.004139115
8.4515	-0.005926923
8.4532	-0.006586362
8.4548	-0.005546144
8.4565	-0.006651885
8.4582	-0.005952809
8.4598	-0.005226904
8.4615	-0.006982897
8.4631	-0.00639293
8.4648	-0.006366833
8.4665	-0.006783466
8.4681	-0.006848229
8.4698	-0.006734118
8.4714	-0.00691768
8.4731	-0.006852719
8.4748	-0.006798008
8.4764	-0.007046415
8.4781	-0.007800429
8.4797	-0.007032472
8.4814	-0.005653958
8.4831	-0.006920236
8.4847	-0.006762507
8.4864	-0.005729934
8.4881	-0.005379205
8.4897	-0.005581903
8.4914	-0.005845363
8.493	-0.005638114
8.4947	-0.005560101
8.4964	-0.005559498
8.498	-0.005919727
8.4997	-0.004994654
8.5013	-0.005529478
8.503	-0.006020682
8.5047	-0.005129428
8.5063	-0.005525813
8.508	-0.005869573
8.5097	-0.005272956
8.5113	-0.00513964
8.513	-0.006001445
8.5146	-0.006019785
8.5163	-0.006639267
8.518	-0.005675896
8.5196	-0.005751704
8.5213	-0.006298695
8.5229	-0.0055166
8.5246	-0.005798026
8.5263	-0.006491389
8.5279	-0.005027381
8.5296	-0.006237986
8.5313	-0.00544607
8.5329	-0.005556899
8.5346	-0.005397999
8.5362	-0.005737883
8.5379	-0.006360273
8.5396	-0.00552339
8.5412	-0.006096622
8.5429	-0.006149573
8.5445	-0.005777419
8.5462	-0.005935348
8.5479	-0.005532489
8.5495	-0.006383669
8.5512	-0.005856387
8.5529	-0.006285262
8.5545	-0.006433393
8.5562	-0.006335974
8.5578	-0.007068845
8.5595	-0.007161223
8.5612	-0.0071006
8.5628	-0.007275417
8.5645	-0.006861035
8.5661	-0.006601064
8.5678	-0.006795575
8.5695	-0.007079506
8.5711	-0.007019999
8.5728	-0.006941355
8.5745	-0.007063386
8.5761	-0.007253325
8.5778	-0.006702645
8.5794	-0.006127136
8.5811	-0.006773494
8.5828	-0.006837949
8.5844	-0.006939917
8.5861	-0.00602151
8.5877	-0.006090529
8.5894	-0.006397443
8.5911	-0.006614821
8.5927	-0.00623739
8.5944	-0.00607934
8.5961	-0.006292191
8.5977	-0.006103029
8.5994	-0.006543429
8.601	-0.006691881
8.6027	-0.005974393
8.6044	-0.005655747
8.606	-0.0063629
8.6077	-0.005579094
8.6093	-0.006352187
8.611	-0.005985918
8.6127	-0.005761486
8.6143	-0.006626393
8.616	-0.006438198
8.6176	-0.006559348
8.6193	-0.006813325
8.621	-0.00652669
8.6226	-0.005624102
8.6243	-0.006429313
8.626	-0.005821545
8.6276	-0.006164877
8.6293	-0.00656308
8.6309	-0.005886509
8.6326	-0.006610254
8.6343	-0.00572503
8.6359	-0.006679139
8.6376	-0.005960864
8.6392	-0.006591021
8.6409	-0.005931207
8.6426	-0.005889136
8.6442	-0.006673849
8.6459	-0.005743876
8.6476	-0.006043411
8.6492	-0.006524101
8.6509	-0.0058143
8.6525	-0.006310354
8.6542	-0.006175768
8.6559	-0.005306019
8.6575	-0.006093865
8.6592	-0.005040225
8.6608	-0.005888522
8.6625	-0.005085899
8.6642	-0.005658788
8.6658	-0.005790076
8.6675	-0.005618377
8.6692	-0.005595725
8.6708	-0.006148765
8.6725	-0.006148125
8.6741	-0.005479415
8.6758	-0.00613854
8.6775	-0.005512755
8.6791	-0.005005935
8.6808	-0.005278028
8.6824	-0.005173475
8.6841	-0.006375826
8.6858	-0.004858083
8.6874	-0.005791282
8.6891	-0.004320031
8.6908	-0.003931507
8.6924	-0.005475316
8.6941	-0.004590513
8.6957	-0.004937534
8.6974	-0.005074273
8.6991	-0.004993238
8.7007	-0.004547156
8.7024	-0.004808317
8.704	-0.004718666
8.7057	-0.005429864
8.7074	-0.005221139
8.709	-0.004993483
8.7107	-0.004832007
8.7124	-0.005137525
8.714	-0.005416721
8.7157	-0.005087878
8.7173	-0.004825048
8.719	-0.005205457
8.7207	-0.004774721
8.7223	-0.00391299
8.724	-0.004633358
8.7256	-0.005223846
8.7273	-0.004121237
8.729	-0.004962398
8.7306	-0.004036223
8.7323	-0.004613289
8.7339	-0.003957972
8.7356	-0.005093761
8.7373	-0.004215178
8.7389	-0.005082133
8.7406	-0.004811683
8.7423	-0.004739594
8.7439	-0.004254092
8.7456	-0.004387774
8.7472	-0.004370693
8.7489	-0.00466361
8.7506	-0.004075809
8.7522	-0.004930927
8.7539	-0.00412464
8.7555	-0.005081103
8.7572	-0.003742789
8.7589	-0.004206058
8.7605	-0.004783569
8.7622	-0.004394097
8.7639	-0.0044037
8.7655	-0.004040391
8.7672	-0.003680864
8.7688	-0.003168255
8.7705	-0.004054484
8.7722	-0.004072509
8.7738	-0.004408215
8.7755	-0.004871802
8.7771	-0.003704027
8.7788	-0.003937177
8.7805	-0.004128476
8.7821	-0.004091694
8.7838	-0.003534688
8.7855	-0.004008078
8.7871	-0.003946748
8.7888	-0.003312166
8.7904	-0.003579616
8.7921	-0.003770519
8.7938	-0.003160462
8.7954	-0.003945136
8.7971	-0.003896651
8.7987	-0.003451959
8.8004	-0.003373868
8.8021	-0.003197274
8.8037	-0.003572645
8.8054	-0.003213261
8.8071	-0.003009185
8.8087	-0.003573371
8.8104	-0.003426141
8.812	-0.003925105
8.8137	-0.003246257
8.8154	-0.004661839
8.817	-0.00387451
8.8187	-0.003354651
8.8203	-0.003370543
8.822	-0.003413457
8.8237	-0.00263773
8.8253	-0.003531228
8.827	-0.003540642
8.8287	-0.003275403
8.8303	-0.003009434
8.832	-0.002702634
8.8336	-0.003648825
8.8353	-0.002712162
8.837	-0.003376709
8.8386	-0.002644577
8.8403	-0.003302966
8.8419	-0.002882829
8.8436	-0.002902093
8.8453	-0.002759625
8.8469	-0.002863777
8.8486	-0.003337909
8.8503	-0.002908184
8.8519	-0.003105506
8.8536	-0.003375699
8.8552	-0.002387074
8.8569	-0.002445014
8.8586	-0.003238924
8.8602	-0.004133062
8.8619	-0.002805586
8.8635	-0.002932216
8.8652	-0.0033076
8.8669	-0.002589404
8.8685	-0.00219941
8.8702	-0.002611839
8.8718	-0.002380194
8.8735	-0.003131892
8.8752	-0.00271654
8.8768	-0.002538717
8.8785	-0.00211015
8.8802	-0.002879889
8.8818	-0.002955578
8.8835	-0.00283156
8.8851	-0.002137774
8.8868	-0.001490163
8.8885	-0.001450066
8.8901	-0.001724358
8.8918	-0.000790505
8.8934	-0.001228681
8.8951	-0.001104682
8.8968	-0.001055608
8.8984	-0.000962668
8.9001	-0.000265056
8.9018	-0.000882175
8.9034	0.000221862
8.9051	0.000528071
8.9067	-0.000088298
8.9084	0.000353444
8.9101	-0.000977341
8.9117	-0.003456597
8.9134	0.000443248
8.915	0.000977741
8.9167	0.00142028
8.9184	0.001594068
8.92	0.001604209
8.9217	0.002320288
8.9234	0.002272049
8.925	0.002768492
8.9267	0.002828413
8.9283	0.003369734
8.93	0.003041416
8.9317	0.003575564
8.9333	0.004141471
8.935	0.004545295
8.9366	0.004062821
8.9383	0.005008394
8.94	0.005197437
8.9416	0.006075397
8.9433	0.007513469
8.945	0.007102531
8.9466	0.006919384
8.9483	0.008424466
8.9499	0.009129177
8.9516	0.009189853
8.9533	0.009479521
8.9549	0.010642914
8.9566	0.010483867
8.9582	0.011980676
8.9599	0.011260035
8.9616	0.011807841
8.9632	0.012616856
8.9649	0.013357018
8.9666	0.012803463
8.9682	0.013429142
8.9699	0.014050543
8.9715	0.014613327
8.9732	0.013665348
8.9749	0.014744726
8.9765	0.015306718
8.9782	0.015706507
8.9798	0.016613143
8.9815	0.017155856
8.9832	0.01677021
8.9848	0.017723173
8.9865	0.017251166
8.9882	0.017663714
8.9898	0.018321255
8.9915	0.018860636
8.9931	0.019040368
8.9948	0.019617364
8.9965	0.019635305
8.9981	0.021293432
8.9998	0.022506403
9.0014	0.02230224
9.0031	0.022877339
9.0048	0.022590987
9.0064	0.02384997
9.0081	0.024007382
9.0097	0.024248116
9.0114	0.024256829
9.0131	0.024660191
9.0147	0.0244055
9.0164	0.025015509
9.0181	0.024134971
9.0197	0.02492632
9.0214	0.026134307
9.023	0.026620692
9.0247	0.026561825
9.0264	0.027635552
9.028	0.027665004
9.0297	0.029440084
9.0313	0.029086126
9.033	0.030501403
9.0347	0.030648261
9.0363	0.031838737
9.038	0.031762097
9.0397	0.033265427
9.0413	0.03510569
9.043	0.036242947
9.0446	0.037229694
9.0463	0.038157258
9.048	0.040480856
9.0496	0.041856516
9.0513	0.044043984
9.0529	0.044898391
9.0546	0.047665626
9.0563	0.051241461
9.0579	0.053170688
9.0596	0.05704394
9.0613	0.059712734
9.0629	0.060713369
9.0646	0.064301908
9.0662	0.066961557
9.0679	0.071139179
9.0696	0.071953483
9.0712	0.07266666
9.0729	0.072815023
9.0745	0.074754544
9.0762	0.077301674
9.0779	0.077446654
9.0795	0.07617145
9.0812	0.074765213
9.0829	0.073090136
9.0845	0.070950419
9.0862	0.069439001
9.0878	0.068186298
9.0895	0.06793987
9.0912	0.067205191
9.0928	0.067203909
9.0945	0.068022527
9.0961	0.069889054
9.0978	0.072110504
9.0995	0.075235583
9.1011	0.077352338
9.1028	0.078706004
9.1045	0.080852278
9.1061	0.087377504
9.1078	0.090571761
9.1094	0.092840135
9.1111	0.099644303
9.1128	0.110250838
9.1144	0.112393014
9.1161	0.120234586
9.1177	0.131578863
9.1194	0.15097104
9.1211	0.175419286
9.1227	0.206841141
9.1244	0.257373124
9.1261	0.3009817
9.1277	0.320511729
9.1294	0.330170423
9.131	0.334163278
9.1327	0.337853104
9.1344	0.340193033
9.136	0.341336966
9.1377	0.337694764
9.1393	0.330362946
9.141	0.322734326
9.1427	0.310122907
9.1443	0.276999354
9.146	0.20411998
9.1476	0.126686409
9.1493	0.081955224
9.151	0.058579326
9.1526	0.043163195
9.1543	0.033464018
9.156	0.027300652
9.1576	0.022727059
9.1593	0.019069651
9.1609	0.016701292
9.1626	0.014237447
9.1643	0.01238901
9.1659	0.010196771
9.1676	0.009107904
9.1692	0.00819918
9.1709	0.007718169
9.1726	0.007252764
9.1742	0.006330205
9.1759	0.005488787
9.1776	0.005130341
9.1792	0.00562262
9.1809	0.004509948
9.1825	0.004776632
9.1842	0.004989821
9.1859	0.004979458
9.1875	0.004864581
9.1892	0.00497272
9.1908	0.005307127
9.1925	0.00559747
9.1942	0.00592535
9.1958	0.006127319
9.1975	0.006121015
9.1992	0.006337553
9.2008	0.007021131
9.2025	0.007220096
9.2041	0.007324161
9.2058	0.007235787
9.2075	0.008936508
9.2091	0.009364117
9.2108	0.009392433
9.2124	0.01084621
9.2141	0.011062288
9.2158	0.011352112
9.2174	0.012569606
9.2191	0.01332379
9.2208	0.014268662
9.2224	0.014640272
9.2241	0.017946908
9.2257	0.020399382
9.2274	0.02409314
9.2291	0.030110236
9.2307	0.034743205
9.2324	0.037003271
9.234	0.037816465
9.2357	0.038657017
9.2374	0.038233209
9.239	0.038171578
9.2407	0.038152318
9.2424	0.036442507
9.244	0.035148975
9.2457	0.0314475
9.2473	0.027007915
9.249	0.020036757
9.2507	0.01444492
9.2523	0.009193177
9.254	0.005634793
9.2556	0.00277618
9.2573	0.001236678
9.259	0.001109877
9.2606	-0.000044513
9.2623	-0.000661665
9.2639	-0.001375123
9.2656	-0.001712503
9.2673	-0.001809103
9.2689	-0.001931762
9.2706	-0.002026946
9.2723	-0.001840234
9.2739	-0.001854076
9.2756	-0.001760775
9.2772	-0.00171181
9.2789	-0.001272241
9.2806	-0.001574166
9.2822	-0.001933325
9.2839	-0.002637958
9.2855	-0.002279766
9.2872	-0.001619116
9.2889	-0.001094548
9.2905	-0.000963056
9.2922	-0.001726991
9.2939	-0.000390572
9.2955	-0.000739373
9.2972	-0.000392336
9.2988	-0.000263076
9.3005	0.001133929
9.3022	0.000219952
9.3038	0.000834548
9.3055	0.000566765
9.3071	0.000173354
9.3088	-0.000431747
9.3105	-0.000649008
9.3121	-0.001259644
9.3138	-0.001289729
9.3155	-0.002273237
9.3171	-0.002310083
9.3188	-0.002552679
9.3204	-0.003312324
9.3221	-0.004201035
9.3238	-0.004423369
9.3254	-0.004987088
9.3271	-0.00617299
9.3287	-0.005503142
9.3304	-0.006084336
9.3321	-0.00572235
9.3337	-0.005575321
9.3354	-0.005649922
9.3371	-0.005408362
9.3387	-0.00545539
9.3404	-0.005151228
9.342	-0.004905901
9.3437	-0.005178318
9.3454	-0.004974596
9.347	-0.005257505
9.3487	-0.005334548
9.3503	-0.005014905
9.352	-0.00480311
9.3537	-0.005927293
9.3553	-0.005549218
9.357	-0.00529092
9.3587	-0.005138643
9.3603	-0.005666078
9.362	-0.006007286
9.3636	-0.005579334
9.3653	-0.005383447
9.367	-0.00618358
9.3686	-0.005682048
9.3703	-0.0063457
9.3719	-0.005621877
9.3736	-0.006327861
9.3753	-0.005757338
9.3769	-0.006264785
9.3786	-0.005584373
9.3803	-0.005855172
9.3819	-0.005791239
9.3836	-0.006235521
9.3852	-0.005895681
9.3869	-0.00644722
9.3886	-0.006298215
9.3902	-0.006690973
9.3919	-0.007161673
9.3935	-0.007088081
9.3952	-0.006607944
9.3969	-0.006676095
9.3985	-0.006366824
9.4002	-0.006668358
9.4018	-0.006075328
9.4035	-0.006424092
9.4052	-0.006215111
9.4068	-0.006009042
9.4085	-0.006441644
9.4102	-0.005877219
9.4118	-0.005895681
9.4135	-0.006381516
9.4151	-0.006664712
9.4168	-0.006031086
9.4185	-0.006420433
9.4201	-0.006909759
9.4218	-0.006148196
9.4234	-0.006688098
9.4251	-0.005940033
9.4268	-0.007457871
9.4284	-0.007027843
9.4301	-0.007759585
9.4318	-0.007512989
9.4334	-0.007139018
9.4351	-0.007642489
9.4367	-0.007178585
9.4384	-0.007100111
9.4401	-0.007982734
9.4417	-0.007555328
9.4434	-0.007532758
9.445	-0.007395448
9.4467	-0.00795263
9.4484	-0.007033774
9.45	-0.007413936
9.4517	-0.007119054
9.4534	-0.006676024
9.455	-0.006913133
9.4567	-0.006737533
9.4583	-0.006795034
9.46	-0.006736984
9.4617	-0.006183617
9.4633	-0.006512305
9.465	-0.006698544
9.4666	-0.006604874
9.4683	-0.006358124
9.47	-0.006247743
9.4716	-0.005443407
9.4733	-0.006031672
9.475	-0.005917425
9.4766	-0.006780104
9.4783	-0.006099101
9.4799	-0.007278268
9.4816	-0.006981248
9.4833	-0.007145622
9.4849	-0.007010589
9.4866	-0.007996158
9.4882	-0.009426276
9.4899	-0.00772452
9.4916	-0.007996916
9.4932	-0.007104416
9.4949	-0.007814852
9.4966	-0.007055851
9.4982	-0.006914165
9.4999	-0.005839959
9.5015	-0.006471601
9.5032	-0.005897715
9.5049	-0.006375608
9.5065	-0.006086803
9.5082	-0.00645955
9.5098	-0.005872541
9.5115	-0.006778333
9.5132	-0.006465838
9.5148	-0.007101008
9.5165	-0.006405879
9.5182	-0.006559845
9.5198	-0.007084896
9.5215	-0.006916501
9.5231	-0.00784428
9.5248	-0.006854115
9.5265	-0.006907898
9.5281	-0.007317585
9.5298	-0.007631504
9.5314	-0.007032111
9.5331	-0.007462149
9.5348	-0.007303331
9.5364	-0.00701373
9.5381	-0.006673807
9.5397	-0.00637138
9.5414	-0.007251839
9.5431	-0.007007162
9.5447	-0.007327135
9.5464	-0.007361785
9.5481	-0.006794837
9.5497	-0.006122922
9.5514	-0.006443657
9.553	-0.005677133
9.5547	-0.005807349
9.5564	-0.006009836
9.558	-0.005998693
9.5597	-0.00598261
9.5613	-0.005556082
9.563	-0.005446656
9.5647	-0.005796046
9.5663	-0.00580627
9.568	-0.005868664
9.5697	-0.006243191
9.5713	-0.005854134
9.573	-0.005409967
9.5746	-0.006499685
9.5763	-0.00717134
9.578	-0.006122524
9.5796	-0.006246087
9.5813	-0.005949332
9.5829	-0.006770027
9.5846	-0.006628155
9.5863	-0.006725314
9.5879	-0.006328483
9.5896	-0.006794733
9.5913	-0.006443597
9.5929	-0.006718065
9.5946	-0.006027314
9.5962	-0.006336131
9.5979	-0.00610966
9.5996	-0.007327198
9.6012	-0.006797861
9.6029	-0.006653834
9.6045	-0.007097963
9.6062	-0.00725835
9.6079	-0.007430098
9.6095	-0.006649424
9.6112	-0.006243799
9.6129	-0.006249519
9.6145	-0.006200081
9.6162	-0.006938137
9.6178	-0.00639667
9.6195	-0.006754327
9.6212	-0.007040389
9.6228	-0.006223283
9.6245	-0.006669745
9.6261	-0.00603772
9.6278	-0.006510225
9.6295	-0.006286261
9.6311	-0.006464664
9.6328	-0.005451963
9.6345	-0.005390109
9.6361	-0.006105756
9.6378	-0.006019507
9.6394	-0.005976344
9.6411	-0.006260424
9.6428	-0.006429994
9.6444	-0.006068085
9.6461	-0.006459201
9.6477	-0.006378932
9.6494	-0.006704034
9.6511	-0.0061967
9.6527	-0.006311781
9.6544	-0.00616542
9.6561	-0.005786392
9.6577	-0.006700298
9.6594	-0.006056847
9.661	-0.006583099
9.6627	-0.006820357
9.6644	-0.005951507
9.666	-0.005757062
9.6677	-0.005778705
9.6693	-0.005607926
9.671	-0.006018395
9.6727	-0.0048503
9.6743	-0.005070857
9.676	-0.005387757
9.6776	-0.006003807
9.6793	-0.005056324
9.681	-0.005333133
9.6826	-0.005126311
9.6843	-0.005332627
9.686	-0.005062218
9.6876	-0.005965251
9.6893	-0.005902561
9.6909	-0.005666985
9.6926	-0.005477167
9.6943	-0.00575703
9.6959	-0.005267626
9.6976	-0.004940364
9.6992	-0.005564414
9.7009	-0.004495667
9.7026	-0.005595257
9.7042	-0.00546552
9.7059	-0.0062302
9.7076	-0.005268661
9.7092	-0.005038093
9.7109	-0.005767815
9.7125	-0.005144752
9.7142	-0.005354065
9.7159	-0.005512706
9.7175	-0.004996363
9.7192	-0.005367211
9.7208	-0.006060111
9.7225	-0.006278506
9.7242	-0.006024455
9.7258	-0.006148241
9.7275	-0.006132952
9.7292	-0.006995602
9.7308	-0.007104317
9.7325	-0.007079372
9.7341	-0.007433284
9.7358	-0.006809398
9.7375	-0.006868431
9.7391	-0.006455173
9.7408	-0.005872305
9.7424	-0.006171728
9.7441	-0.007153657
9.7458	-0.005588853
9.7474	-0.006288607
9.7491	-0.005886435
9.7508	-0.005772505
9.7524	-0.006099983
9.7541	-0.005861013
9.7557	-0.006567158
9.7574	-0.006509889
9.7591	-0.006802504
9.7607	-0.00711444
9.7624	-0.006802524
9.764	-0.00687652
9.7657	-0.007002154
9.7674	-0.006328008
9.769	-0.006468859
9.7707	-0.007184868
9.7724	-0.007029109
9.774	-0.006788063
9.7757	-0.006886762
9.7773	-0.006597005
9.779	-0.006837032
9.7807	-0.006897317
9.7823	-0.007166738
9.784	-0.006399181
9.7856	-0.007002154
9.7873	-0.006663528
9.789	-0.006733966
9.7906	-0.006065717
9.7923	-0.006511622
9.7939	-0.006993742
9.7956	-0.006588854
9.7973	-0.006969845
9.7989	-0.006383743
9.8006	-0.006803513
9.8023	-0.007380053
9.8039	-0.007186586
9.8056	-0.00753821
9.8072	-0.007016578
9.8089	-0.007291697
9.8106	-0.007258989
9.8122	-0.007926679
9.8139	-0.0075974
9.8155	-0.007838985
9.8172	-0.007795623
9.8189	-0.007464415
9.8205	-0.006687944
9.8222	-0.007171098
9.8239	-0.006922229
9.8255	-0.007194232
9.8272	-0.007493596
9.8288	-0.007591816
9.8305	-0.007260063
9.8322	-0.007198731
9.8338	-0.006846013
9.8355	-0.007355665
9.8371	-0.0068877
9.8388	-0.007311974
9.8405	-0.007534042
9.8421	-0.006465296
9.8438	-0.007100754
9.8455	-0.006891592
9.8471	-0.007186126
9.8488	-0.006684781
9.8504	-0.006496982
9.8521	-0.007112377
9.8538	-0.006652834
9.8554	-0.007119741
9.8571	-0.007038597
9.8587	-0.006743257
9.8604	-0.006406358
9.8621	-0.006326434
9.8637	-0.007425313
9.8654	-0.007619397
9.8671	-0.007632388
9.8687	-0.007333548
9.8704	-0.007120667
9.872	-0.007360463
9.8737	-0.00698592
9.8754	-0.006649036
9.877	-0.007107459
9.8787	-0.007492101
9.8803	-0.00786302
9.882	-0.006859808
9.8837	-0.006990364
9.8853	-0.007238034
9.887	-0.007115805
9.8887	-0.006785327
9.8903	-0.006446885
9.892	-0.006246645
9.8936	-0.006404027
9.8953	-0.006625286
9.897	-0.005997694
9.8986	-0.005782867
9.9003	-0.006777505
9.9019	-0.006174026
9.9036	-0.006474907
9.9053	-0.006067861
9.9069	-0.005922119
9.9086	-0.005742451
9.9103	-0.00600071
9.9119	-0.006316845
9.9136	-0.005683157
9.9152	-0.005448617
9.9169	-0.005205711
9.9186	-0.005452017
9.9202	-0.004289087
9.9219	-0.00491624
9.9235	-0.00433924
9.9252	-0.004045848
9.9269	-0.003769196
9.9285	-0.003599197
9.9302	-0.002666891
9.9318	-0.003323937
9.9335	-0.003519606
9.9352	-0.002613765
9.9368	-0.002121873
9.9385	-0.001970605
9.9402	-0.001588861
9.9418	-0.001183768
9.9435	-0.00025969
9.9451	-0.000185461
9.9468	-0.000074327
9.9485	0.000784431
9.9501	0.001452554
9.9518	0.000978565
9.9534	0.00153231
9.9551	0.001373506
9.9568	0.002354729
9.9584	0.004105599
9.9601	0.00481414
9.9618	0.004890171
9.9634	0.006818997
9.9651	0.007289238
9.9667	0.009163771
9.9684	0.010381739
9.9701	0.013251583
9.9717	0.016063184
9.9734	0.019686501
9.975	0.02401034
9.9767	0.026895234
9.9784	0.029735483
9.98	0.031424273
9.9817	0.032249842
9.9834	0.033499446
9.985	0.034194674
9.9867	0.035384998
9.9883	0.037116162
9.99	0.036728259
9.9917	0.036410425
9.9933	0.035780489
9.995	0.035826597
9.9966	0.034486834
9.9983	0.032681584
10	0.02974805
10.0016	0.026704764
10.0033	0.023986341
10.005	0.021366702
10.0066	0.019033046
10.0083	0.016464936
10.0099	0.013802346
10.0116	0.011206102
10.0133	0.008955588
10.0149	0.005465646
10.0166	0.003202991
10.0182	0.002357247
10.0199	0.000549717
10.0216	-0.001016999
10.0232	-0.002575055
10.0249	-0.004263491
10.0266	-0.004095078
10.0282	-0.004721235
10.0299	-0.005677133
10.0315	-0.005246575
10.0332	-0.00603247
10.0349	-0.00536307
10.0365	-0.005664479
10.0382	-0.006254091
10.0398	-0.006292678
10.0415	-0.006793252
10.0432	-0.006657386
[truncated: 48 more rows]
