# Supplementary material for: Improvement of Peak Integration in Capillary Electrophoresis: Reference Data Set No. 1
Source: Electrophoresis. 2026 Mar 11;47(4):276–94. doi: 10.1002/elps.70077 (PMC13084974; doi:10.1002/elps.70077)
Supplement: Supplementary file 2 — Supporting File 2: elps70077‐sup‐0002‐RawElectropherograms.zip. [file ELPS-47--s002.zip › Raw Electropherograms/com4-type12-sam6-R.csv]

6.7156	-0.004148241
6.7172	-0.00435529
6.7189	-0.003908999
6.7206	-0.003765418
6.7222	-0.003932387
6.7239	-0.003753649
6.7255	-0.004175224
6.7272	-0.004026233
6.7288	-0.00369424
6.7305	-0.003601945
6.7322	-0.004036045
6.7338	-0.003285976
6.7355	-0.003901839
6.7371	-0.003306682
6.7388	-0.003746714
6.7404	-0.003923193
6.7421	-0.003753973
6.7438	-0.003045022
6.7454	-0.003966535
6.7471	-0.003095429
6.7487	-0.002130893
6.7504	0.000541033
6.752	0.014316899
6.7537	0.002610588
6.7553	-0.00135699
6.757	-0.001953955
6.7587	-0.003068967
6.7603	-0.004564588
6.762	-0.004353586
6.7636	-0.003752676
6.7653	-0.003959166
6.7669	-0.004060262
6.7686	-0.003989465
6.7702	-0.004081711
6.7719	-0.004084762
6.7736	-0.003593686
6.7752	-0.003893427
6.7769	-0.003192433
6.7785	-0.00401809
6.7802	-0.003536823
6.7818	-0.003151487
6.7835	-0.003940436
6.7852	-0.003931624
6.7868	-0.004836536
6.7885	-0.0049103
6.7901	-0.006150383
6.7918	-0.012914686
6.7934	-0.009563914
6.7951	-0.005427395
6.7968	-0.004770095
6.7984	-0.003784091
6.8001	-0.003712403
6.8017	-0.003753958
6.8034	-0.003677004
6.805	-0.003778667
6.8067	-0.003865731
6.8083	-0.003896632
6.81	-0.002992935
6.8117	-0.004111237
6.8133	-0.003180882
6.815	-0.003755195
6.8166	-0.003686793
6.8183	-0.003478634
6.8199	-0.003350102
6.8216	-0.003211988
6.8232	-0.003612435
6.8249	-0.003846806
6.8266	-0.004166615
6.8282	-0.004181051
6.8299	-0.003988628
6.8315	-0.003692484
6.8332	-0.003958046
6.8348	-0.003366363
6.8365	-0.003552604
6.8382	-0.003347527
6.8398	-0.002439863
6.8415	-0.00290215
6.8431	-0.003236904
6.8448	-0.003343857
6.8464	-0.002897427
6.8481	-0.003225807
6.8498	-0.003218865
6.8514	-0.003148631
6.8531	-0.003363697
6.8547	-0.003304548
6.8564	-0.003755241
6.858	-0.003196326
6.8597	-0.004131501
6.8613	-0.003945597
6.863	-0.004473339
6.8647	-0.003781173
6.8663	-0.003752628
6.868	-0.003249532
6.8696	-0.002804478
6.8713	-0.002714784
6.8729	-0.003357384
6.8746	-0.00339024
6.8762	-0.003721305
6.8779	-0.003048422
6.8796	-0.003650423
6.8812	-0.003362651
6.8829	-0.002924785
6.8845	-0.00337064
6.8862	-0.002936972
6.8878	-0.00347874
6.8895	-0.003217387
6.8912	-0.00300061
6.8928	-0.002708425
6.8945	-0.003352073
6.8961	-0.003281028
6.8978	-0.002781122
6.8994	-0.002881858
6.9011	-0.002977876
6.9028	-0.003291652
6.9044	-0.003289871
6.9061	-0.002587068
6.9077	-0.002769787
6.9094	-0.002476689
6.911	-0.003058893
6.9127	-0.003185548
6.9143	-0.003127067
6.916	-0.003181416
6.9177	-0.002704866
6.9193	-0.003176084
6.921	-0.002799974
6.9226	-0.003094155
6.9243	-0.002899701
6.9259	-0.003248892
6.9276	-0.003041429
6.9292	-0.003526886
6.9309	-0.002714043
6.9326	-0.002828443
6.9342	-0.003216409
6.9359	-0.00239173
6.9375	-0.003596256
6.9392	-0.003129829
6.9408	-0.002913531
6.9425	-0.002733803
6.9442	-0.002750159
6.9458	-0.003387091
6.9475	-0.003161838
6.9491	-0.003169928
6.9508	-0.003095251
6.9524	-0.002898083
6.9541	-0.003580086
6.9558	-0.003531527
6.9574	-0.003089673
6.9591	-0.002953726
6.9607	-0.003154218
6.9624	-0.003642675
6.964	-0.002759757
6.9657	-0.002649242
6.9673	-0.003598371
6.969	-0.002575875
6.9707	-0.002843342
6.9723	-0.00296026
6.974	-0.002870948
6.9756	-0.003047233
6.9773	-0.002289036
6.9789	-0.003215381
6.9806	-0.001914304
6.9822	-0.0024191
6.9839	-0.003199807
6.9856	-0.003252173
6.9872	-0.00330584
6.9889	-0.003210352
6.9905	-0.002806487
6.9922	-0.002601043
6.9938	-0.002665835
6.9955	-0.002598166
6.9972	-0.002810378
6.9988	-0.003390199
7.0005	-0.002411036
7.0021	-0.002796457
7.0038	-0.002496218
7.0054	-0.003191551
7.0071	-0.003178661
7.0088	-0.002954925
7.0104	-0.002569156
7.0121	-0.003040725
7.0137	-0.002683342
7.0154	-0.003188235
7.017	-0.003699585
7.0187	-0.0033994
7.0203	-0.003144569
7.022	-0.003923583
7.0237	-0.003694032
7.0253	-0.003345674
7.027	-0.003145194
7.0286	-0.002793493
7.0303	-0.002624328
7.0319	-0.002922119
7.0336	-0.003031948
7.0352	-0.002598764
7.0369	-0.001956081
7.0386	-0.000760879
7.0402	0.000426286
7.0419	0.001734685
7.0435	0.00329865
7.0452	0.003711275
7.0468	0.0040347
7.0485	0.003912305
7.0502	0.003347843
7.0518	0.002229975
7.0535	0.001397095
7.0551	0.000395352
7.0568	-0.000982637
7.0584	-0.00078507
7.0601	-0.00158424
7.0617	-0.001517877
7.0634	-0.002077822
7.0651	-0.001601201
7.0667	-0.001843488
7.0684	-0.002805451
7.07	-0.00281
7.0717	-0.002078184
7.0733	-0.003182769
7.075	-0.003364878
7.0767	-0.003662655
7.0783	-0.004140919
7.08	-0.003520506
7.0816	-0.003479991
7.0833	-0.003894494
7.0849	-0.003317216
7.0866	-0.003604631
7.0883	-0.003786805
7.0899	-0.00488477
7.0916	-0.004933999
7.0932	-0.005513654
7.0949	-0.004589233
7.0965	-0.005663782
7.0982	-0.005293509
7.0998	-0.006147727
7.1015	-0.005058497
7.1032	-0.005643991
7.1048	-0.00531106
7.1065	-0.005028761
7.1081	-0.005548919
7.1098	-0.006240786
7.1114	-0.005734132
7.1131	-0.005460268
7.1147	-0.005654568
7.1164	-0.006220683
7.1181	-0.00611818
7.1197	-0.007329284
7.1214	-0.00793075
7.123	-0.007106035
7.1247	-0.006782488
7.1263	-0.006713402
7.128	-0.006903714
7.1297	-0.006793505
7.1313	-0.006101338
7.133	-0.005578721
7.1346	-0.005461369
7.1363	-0.006338407
7.1379	-0.006621808
7.1396	-0.006460749
7.1413	-0.00672
7.1429	-0.006411043
7.1446	-0.006842337
7.1462	-0.00664514
7.1479	-0.006462052
7.1495	-0.006133067
7.1512	-0.005990792
7.1528	-0.006022049
7.1545	-0.006140074
7.1562	-0.006075891
7.1578	-0.00579957
7.1595	-0.005516426
7.1611	-0.006335191
7.1628	-0.006599212
7.1644	-0.006503596
7.1661	-0.006305262
7.1677	-0.005971819
7.1694	-0.005772182
7.1711	-0.005837548
7.1727	-0.005957494
7.1744	-0.00603305
7.176	-0.006539418
7.1777	-0.005985633
7.1793	-0.005832911
7.181	-0.005756058
7.1827	-0.004144925
7.1843	-0.004708606
7.186	-0.009154601
7.1876	-0.007924277
7.1893	-0.006404197
7.1909	-0.006560464
7.1926	-0.006322358
7.1943	-0.005513731
7.1959	-0.005059435
7.1976	-0.005817724
7.1992	-0.006140654
7.2009	-0.006003735
7.2025	-0.005981679
7.2042	-0.004590428
7.2058	-0.006180437
7.2075	-0.005689115
7.2092	-0.005960625
7.2108	-0.005795589
7.2125	-0.005723529
7.2141	-0.006205904
7.2158	-0.006096917
7.2174	-0.005154416
7.2191	-0.005960467
7.2207	-0.005134356
7.2224	-0.005095814
7.2241	-0.005860325
7.2257	-0.004977642
7.2274	-0.0050743
7.229	-0.004959032
7.2307	-0.005535359
7.2323	-0.006093435
7.234	-0.005005592
7.2357	-0.00549239
7.2373	-0.005527576
7.239	-0.005047936
7.2406	-0.005620968
7.2423	-0.00533399
7.2439	-0.006089469
7.2456	-0.005124575
7.2473	-0.00520704
7.2489	-0.004546267
7.2506	-0.005704248
7.2522	-0.005755794
7.2539	-0.005042033
7.2555	-0.004757629
7.2572	-0.005635587
7.2588	-0.005351797
7.2605	-0.006071423
7.2622	-0.005805005
7.2638	-0.006427411
7.2655	-0.006772512
7.2671	-0.006577442
7.2688	-0.006310715
7.2704	-0.006772512
7.2721	-0.006214838
7.2737	-0.006957068
7.2754	-0.008266423
7.2771	-0.006178017
7.2787	-0.005021546
7.2804	-0.00375598
7.282	-0.003716322
7.2837	-0.003623551
7.2853	-0.004219455
7.287	-0.005102187
7.2887	-0.006143339
7.2903	-0.005525863
7.292	-0.006028813
7.2936	-0.005931227
7.2953	-0.005913256
7.2969	-0.005568581
7.2986	-0.005521793
7.3003	-0.006060692
7.3019	-0.004850708
7.3036	-0.003878371
7.3052	-0.004893873
7.3069	-0.005672943
7.3085	-0.006067861
7.3102	-0.006045515
7.3118	-0.006257678
7.3135	-0.006414054
7.3152	-0.006885974
7.3168	-0.006573231
7.3185	-0.007264354
7.3201	-0.007032093
7.3218	-0.007599987
7.3234	-0.006978325
7.3251	-0.006774505
7.3267	-0.008207536
7.3284	-0.007240025
7.3301	-0.0071142
7.3317	-0.006913709
7.3334	-0.007398944
7.335	-0.007071349
7.3367	-0.007076238
7.3383	-0.006855515
7.34	-0.007083691
7.3417	-0.006886206
7.3433	-0.006588144
7.345	-0.006683143
7.3466	-0.007166575
7.3483	-0.006402976
7.3499	-0.006732881
7.3516	-0.007746567
7.3533	-0.007834087
7.3549	-0.00766489
7.3566	-0.007305215
7.3582	-0.006417864
7.3599	-0.005863709
7.3615	-0.004392842
7.3632	0.001463203
7.3648	0.016645499
7.3665	0.082792163
7.3682	0.090099797
7.3698	0.028685814
7.3715	0.010299433
7.3731	0.000623727
7.3748	-0.004086815
7.3764	-0.006160309
7.3781	-0.007437401
7.3797	-0.007878722
7.3814	-0.008498677
7.3831	-0.007439637
7.3847	-0.007204217
7.3864	-0.007479442
7.388	-0.007131753
7.3897	-0.007604479
7.3913	-0.007973059
7.393	-0.008078497
7.3947	-0.008192975
7.3963	-0.007907832
7.398	-0.007321711
7.3996	-0.007514763
7.4013	-0.007185447
7.4029	-0.00783571
7.4046	-0.007795076
7.4062	-0.007768435
7.4079	-0.007894758
7.4096	-0.007818548
7.4112	-0.008011592
7.4129	-0.007065958
7.4145	-0.007477188
7.4162	-0.007181709
7.4178	-0.007906179
7.4195	-0.007589684
7.4212	-0.007595717
7.4228	-0.007053625
7.4245	-0.006712373
7.4261	-0.006935179
7.4278	-0.006593314
7.4294	-0.007112002
7.4311	-0.007465114
7.4328	-0.007580167
7.4344	-0.00745953
7.4361	-0.006899959
7.4377	-0.007554233
7.4394	-0.007119741
7.441	-0.007848714
7.4427	-0.007186575
7.4443	-0.007292871
7.446	-0.007550425
7.4477	-0.006718711
7.4493	-0.007419202
7.451	-0.007185846
7.4526	-0.006755793
7.4543	-0.007304463
7.4559	-0.007263456
7.4576	-0.006360205
7.4592	-0.007396922
7.4609	-0.006580816
7.4626	-0.006767545
7.4642	-0.006972587
7.4659	-0.00715922
7.4675	-0.006632614
7.4692	-0.008225586
7.4708	-0.008202573
7.4725	-0.007506991
7.4742	-0.007090809
7.4758	-0.0075161
7.4775	-0.007137369
7.4791	-0.007385981
7.4808	-0.006819896
7.4824	-0.006750109
7.4841	-0.006700975
7.4858	-0.005910116
7.4874	-0.006509166
7.4891	-0.007004655
7.4907	-0.006076294
7.4924	-0.006523428
7.494	-0.007110618
7.4957	-0.007507651
7.4973	-0.007232227
7.499	-0.007695546
7.5007	-0.007122016
7.5023	-0.006167307
7.504	-0.006346991
7.5056	-0.006732407
7.5073	-0.007613967
7.5089	-0.007859081
7.5106	-0.008354454
7.5122	-0.007368614
7.5139	-0.00706035
7.5156	-0.006957766
7.5172	-0.0072935
7.5189	-0.007267015
7.5205	-0.007044846
7.5222	-0.005901371
7.5238	-0.00622633
7.5255	-0.006121567
7.5272	-0.006368308
7.5288	-0.006469161
7.5305	-0.007134361
7.5321	-0.006251703
7.5338	-0.006281692
7.5354	-0.006646627
7.5371	-0.006092748
7.5388	-0.006289471
7.5404	-0.006319925
7.5421	-0.006706549
7.5437	-0.006346444
7.5454	-0.007130528
7.547	-0.006979719
7.5487	-0.005663854
7.5503	-0.004103115
7.552	-0.004837355
7.5537	-0.005673485
7.5553	-0.00637751
7.557	-0.006749008
7.5586	-0.005674727
7.5603	-0.006673108
7.5619	-0.006464522
7.5636	-0.006649379
7.5652	-0.006106767
7.5669	-0.006118441
7.5686	-0.006685871
7.5702	-0.007377251
7.5719	-0.006588471
7.5735	-0.006685578
7.5752	-0.007102676
7.5768	-0.006285651
7.5785	-0.006310503
7.5802	-0.006195202
7.5818	-0.006305323
7.5835	-0.006594223
7.5851	-0.006298221
7.5868	-0.006234876
7.5884	-0.006234876
7.5901	-0.007003175
7.5918	-0.00774417
7.5934	-0.007440838
7.5951	-0.007572948
7.5967	-0.007687917
7.5984	-0.008097172
7.6	-0.009184911
7.6017	-0.012004863
7.6033	-0.009365626
7.605	-0.008462313
7.6067	-0.008530648
7.6083	-0.0077719
7.61	-0.007872021
7.6116	-0.008302178
7.6133	-0.007859027
7.6149	-0.007662021
7.6166	-0.007107783
7.6182	-0.006314294
7.6199	-0.006236895
7.6216	-0.0064872
7.6232	-0.007420318
7.6249	-0.006879934
7.6265	-0.006309474
7.6282	-0.005286479
7.6298	-0.005068977
7.6315	-0.004527357
7.6332	-0.005512651
7.6348	-0.005509095
7.6365	-0.005863454
7.6381	-0.007547713
7.6398	-0.007104093
7.6414	-0.006704723
7.6431	-0.006759947
7.6448	-0.006922914
7.6464	-0.006143413
7.6481	-0.005502391
7.6497	-0.005510551
7.6514	-0.004107128
7.653	-0.002618681
7.6547	-0.00498924
7.6563	-0.006448952
7.658	-0.006116037
7.6597	-0.006569816
7.6613	-0.007160336
7.663	-0.00629446
7.6646	-0.00669476
7.6663	-0.006588822
7.6679	-0.006704374
7.6696	-0.005978706
7.6712	-0.006362489
7.6729	-0.005709295
7.6746	-0.00525514
7.6762	-0.006390905
7.6779	-0.005852107
7.6795	-0.005994693
7.6812	-0.005918659
7.6828	-0.005521235
7.6845	-0.005479136
7.6862	-0.006513994
7.6878	-0.006366146
7.6895	-0.005909711
7.6911	-0.00611582
7.6928	-0.007496099
7.6944	-0.006212196
7.6961	-0.006321085
7.6978	-0.006594315
7.6994	-0.005833292
7.7011	-0.005840444
7.7027	-0.005834989
7.7044	-0.007492866
7.706	-0.006265545
7.7077	-0.005921514
7.7093	-0.006151892
7.711	-0.006053635
7.7127	-0.005556348
7.7143	-0.006268244
7.716	-0.006250292
7.7176	-0.007538093
7.7193	-0.006575601
7.7209	-0.007582866
7.7226	-0.007007162
7.7242	-0.006962849
7.7259	-0.006744033
7.7276	-0.007439449
7.7292	-0.00700692
7.7309	-0.006449343
7.7325	-0.006878818
7.7342	-0.006606676
7.7358	-0.005646311
7.7375	-0.007747963
7.7392	-0.006523321
7.7408	-0.005594653
7.7425	-0.006358469
7.7441	-0.007719599
7.7458	-0.00887474
7.7474	-0.012582712
7.7491	-0.008648301
7.7508	-0.007795319
7.7524	-0.007201978
7.7541	-0.007184314
7.7557	-0.008245341
7.7574	-0.008004343
7.759	-0.007844716
7.7607	-0.007205109
7.7623	-0.007150344
7.764	-0.007287523
7.7657	-0.007733583
7.7673	-0.007503371
7.769	-0.007200607
7.7706	-0.007363531
7.7723	-0.007060816
7.7739	-0.007305673
7.7756	-0.007350582
7.7773	-0.00774039
7.7789	-0.007418575
7.7806	-0.007513605
7.7822	-0.006590331
7.7839	-0.006933452
7.7855	-0.006900136
7.7872	-0.007587101
7.7888	-0.00707604
7.7905	-0.007214951
7.7922	-0.007274132
7.7938	-0.007242759
7.7955	-0.007878944
7.7971	-0.007967731
7.7988	-0.008108686
7.8004	-0.007039068
7.8021	-0.007826528
7.8037	-0.006974533
7.8054	-0.007279487
7.8071	-0.007062923
7.8087	-0.00712871
7.8104	-0.006324391
7.812	-0.006671725
7.8137	-0.006858118
7.8153	-0.006558263
7.817	-0.00702485
7.8187	-0.007259681
7.8203	-0.007612107
7.822	-0.007288103
7.8236	-0.007417706
7.8253	-0.007083587
7.8269	-0.006544564
7.8286	-0.0062504
7.8302	-0.005684652
7.8319	-0.005960932
7.8336	-0.007099788
7.8352	-0.00710897
7.8369	-0.00666607
7.8385	-0.006168482
7.8402	-0.006767297
7.8418	-0.007265255
7.8435	-0.007241825
7.8452	-0.008537279
7.8468	-0.007551949
7.8485	-0.007292849
7.8501	-0.006513764
7.8518	-0.00680461
7.8534	-0.007390367
7.8551	-0.007401654
7.8567	-0.007167027
7.8584	-0.008012398
7.8601	-0.006933655
7.8617	-0.007522105
7.8634	-0.007467159
7.865	-0.006936651
7.8667	-0.007517865
7.8683	-0.007501318
7.87	-0.007610742
7.8717	-0.006909575
7.8733	-0.006976485
7.875	-0.006259697
7.8766	-0.006730622
7.8783	-0.006908047
7.8799	-0.006699129
7.8816	-0.006429876
7.8833	-0.006443604
7.8849	-0.007241959
7.8866	-0.007342974
7.8882	-0.006975488
7.8899	-0.00800961
7.8915	-0.007455729
7.8932	-0.006893991
7.8948	-0.006490645
7.8965	-0.005417763
7.8982	-0.003331551
7.8998	-0.005644026
7.9015	-0.006838858
7.9031	-0.006800686
7.9048	-0.007099947
7.9064	-0.007650888
7.9081	-0.007903732
7.9097	-0.007724056
7.9114	-0.007557562
7.9131	-0.007878574
7.9147	-0.007080252
7.9164	-0.007869734
7.918	-0.007743072
7.9197	-0.008367316
7.9213	-0.008373263
7.923	-0.007958163
7.9247	-0.008251568
7.9263	-0.008136472
7.928	-0.00659663
7.9296	-0.006982555
7.9313	-0.007587901
7.9329	-0.008133093
7.9346	-0.007268851
7.9363	-0.007247037
7.9379	-0.007533774
7.9396	-0.007927076
7.9412	-0.008479271
7.9429	-0.007906064
7.9445	-0.008180187
7.9462	-0.007567544
7.9478	-0.007463073
7.9495	-0.007425971
7.9512	-0.007881324
7.9528	-0.00720189
7.9545	-0.006649724
7.9561	-0.006985307
7.9578	-0.006909159
7.9594	-0.006645073
7.9611	-0.007124425
7.9627	-0.007606718
7.9644	-0.007307598
7.9661	-0.006503827
7.9677	-0.006532601
7.9694	-0.005935954
7.971	-0.006176945
7.9727	-0.006751781
7.9743	-0.007239182
7.976	-0.009173731
7.9777	-0.00953682
7.9793	-0.007996069
7.981	-0.006903338
7.9826	-0.00642513
7.9843	-0.005944313
7.9859	-0.005238538
7.9876	-0.006425044
7.9893	-0.007098934
7.9909	-0.007349616
7.9926	-0.006747705
7.9942	-0.006953388
7.9959	-0.006421111
7.9975	-0.007198965
7.9992	-0.00647294
8.0008	-0.006297121
8.0025	-0.007378582
8.0042	-0.007543419
8.0058	-0.006395854
8.0075	-0.006704919
8.0091	-0.006474624
8.0108	-0.006604142
8.0124	-0.00685774
8.0141	-0.006903903
8.0158	-0.006251851
8.0174	-0.006499103
8.0191	-0.006196984
8.0207	-0.004844315
8.0224	-0.006224364
8.024	-0.00676688
8.0257	-0.006672821
8.0273	-0.006714973
8.029	-0.005302016
8.0307	-0.005971183
8.0323	-0.006480587
8.034	-0.006597005
8.0356	-0.006445667
8.0373	-0.006940974
8.0389	-0.006317873
8.0406	-0.007179949
8.0422	-0.0078811
8.0439	-0.008182782
8.0456	-0.006712824
8.0472	-0.006041513
8.0489	-0.006137368
8.0505	-0.006323779
8.0522	-0.007855294
8.0538	-0.00703695
8.0555	-0.007166116
8.0572	-0.006639505
8.0588	-0.006785335
8.0605	-0.006673138
8.0621	-0.006818748
8.0638	-0.005851171
8.0654	-0.006254422
8.0671	-0.006096808
8.0687	-0.006573322
8.0704	-0.005502294
8.0721	-0.006046158
8.0737	-0.00563504
8.0754	-0.005687271
8.077	-0.005627178
8.0787	-0.005687119
8.0803	-0.005173767
8.082	-0.005556993
8.0837	-0.005169208
8.0853	-0.005560064
8.087	-0.00559121
8.0886	-0.006133906
8.0903	-0.006167549
8.0919	-0.006685491
8.0936	-0.006083072
8.0953	-0.005877567
8.0969	-0.005350894
8.0986	-0.00556192
8.1002	-0.004935462
8.1019	-0.004652277
8.1035	-0.005646145
8.1052	-0.005406315
8.1068	-0.005279978
8.1085	-0.005315468
8.1102	-0.007197218
8.1118	-0.00591878
8.1135	-0.005250156
8.1151	-0.005901774
8.1168	-0.004399922
8.1184	-0.005385933
8.1201	-0.005079018
8.1218	-0.004918154
8.1234	-0.00512576
8.1251	-0.005436091
8.1267	-0.00466168
8.1284	-0.005886316
8.13	-0.004259102
8.1317	-0.004601317
8.1333	-0.004718264
8.135	-0.005404857
8.1367	-0.004853489
8.1383	-0.005816043
8.14	-0.004504162
8.1416	-0.005521797
8.1433	-0.004714174
8.1449	-0.005301728
8.1466	-0.00395455
8.1483	-0.003725615
8.1499	-0.004143022
8.1516	-0.005564303
8.1532	-0.005407492
8.1549	-0.00557668
8.1565	-0.005133927
8.1582	-0.006095305
8.1598	-0.00597571
8.1615	-0.00546345
8.1632	-0.005886578
8.1648	-0.00567196
8.1665	-0.005480129
8.1681	-0.004991692
8.1698	-0.005526294
8.1714	-0.005989747
8.1731	-0.005199583
8.1747	-0.00532164
8.1764	-0.004279695
8.1781	-0.003598226
8.1797	-0.003881838
8.1814	-0.003156256
8.183	-0.00332319
8.1847	-0.003144668
8.1863	-0.003185873
8.188	-0.004166564
8.1897	-0.004738207
8.1913	-0.005033051
8.193	-0.004263641
8.1946	-0.0050244
8.1963	-0.004252612
8.1979	-0.00542375
8.1996	-0.0053879
8.2012	-0.006309474
8.2029	-0.005916728
8.2046	-0.005655014
8.2062	-0.006314212
8.2079	-0.005241625
8.2095	-0.005136973
8.2112	-0.0044847
8.2128	-0.005546163
8.2145	-0.00457507
8.2162	-0.006051742
8.2178	-0.005465131
8.2195	-0.006300386
8.2211	-0.005484771
8.2228	-0.005948117
8.2244	-0.006036001
8.2261	-0.005161951
8.2278	-0.005651537
8.2294	-0.005316226
8.2311	-0.005295793
8.2327	-0.005766052
8.2344	-0.004769548
8.236	-0.005391683
8.2377	-0.00542791
8.2393	-0.004637681
8.241	-0.00514712
8.2427	-0.005139106
8.2443	-0.005129433
8.246	-0.005164301
8.2476	-0.005215315
8.2493	-0.004889593
8.2509	-0.003749198
8.2526	-0.003846342
8.2543	-0.00308301
8.2559	-0.003984381
8.2576	-0.004095431
8.2592	-0.003697311
8.2609	-0.004375916
8.2625	-0.003715666
8.2642	-0.003725533
8.2658	-0.004033233
8.2675	-0.004466027
8.2692	-0.004789307
8.2708	-0.004888234
8.2725	-0.003609053
8.2741	-0.004712433
8.2758	-0.004730873
8.2774	-0.004802421
8.2791	-0.00523474
8.2807	-0.005038437
8.2824	-0.004001027
8.2841	-0.004750069
8.2857	-0.004242168
8.2874	-0.003963171
8.289	-0.004774058
8.2907	-0.004196565
8.2923	-0.003670836
8.294	-0.00424707
8.2957	-0.004516908
8.2973	-0.003600244
8.299	-0.00284509
8.3006	-0.003859584
8.3023	-0.00273706
8.3039	-0.002905931
8.3056	-0.002854902
8.3072	-0.002063383
8.3089	-0.001179572
8.3106	-0.001363858
8.3122	-0.00257965
8.3139	-0.001360764
8.3155	-0.000421395
8.3172	-0.000376338
8.3188	-0.00135418
8.3205	-0.000188128
8.3222	-0.000568015
8.3238	-0.000611384
8.3255	-0.000852208
8.3271	-0.001036278
8.3288	-0.000046801
8.3304	-0.000331613
8.3321	0.000422991
8.3338	0.000755788
8.3354	0.001132943
8.3371	0.001652299
8.3387	0.00232003
8.3404	0.001282858
8.342	0.001328844
8.3437	0.002041955
8.3453	0.003128868
8.347	0.004155508
8.3487	0.005015331
8.3503	0.004524686
8.352	0.004550637
8.3536	0.004197036
8.3553	0.00503508
8.3569	0.006446136
8.3586	0.007088932
8.3603	0.008615337
8.3619	0.008639655
8.3636	0.009634426
8.3652	0.010786953
8.3669	0.014198673
8.3685	0.016144194
8.3702	0.01852384
8.3718	0.021833768
8.3735	0.025150139
8.3752	0.028377248
8.3768	0.033573538
8.3785	0.036974277
8.3801	0.044185404
8.3818	0.04941611
8.3834	0.054323405
8.3851	0.060309753
8.3867	0.066507667
8.3884	0.071915783
8.3901	0.078302152
8.3917	0.083624862
8.3934	0.087170921
8.395	0.090319298
8.3967	0.091006175
8.3983	0.091531508
8.4	0.089951567
8.4017	0.088271417
8.4033	0.084844537
8.405	0.082112163
8.4066	0.078823328
8.4083	0.074562259
8.4099	0.070449859
8.4116	0.065242484
8.4132	0.058923341
8.4149	0.051957298
8.4166	0.045060813
8.4182	0.037120771
8.4199	0.029635031
8.4215	0.021898646
8.4232	0.014676405
8.4248	0.008719057
8.4265	0.005116862
8.4282	0.001654637
8.4298	-0.000621138
8.4315	-0.002761364
8.4331	-0.003253874
8.4348	-0.005438293
8.4364	-0.005797649
8.4381	-0.005809728
8.4398	-0.005277495
8.4414	-0.005287495
8.4431	-0.005186086
8.4447	-0.005218492
8.4464	-0.005819624
8.448	-0.005834556
8.4497	-0.005274334
8.4513	-0.005153376
8.453	-0.005298341
8.4547	-0.005036828
8.4563	-0.006021915
8.458	-0.005465885
8.4596	-0.00595669
8.4613	-0.00541478
8.4629	-0.005822863
8.4646	-0.006602324
8.4663	-0.006384251
8.4679	-0.006161696
8.4696	-0.006237213
8.4712	-0.006133538
8.4729	-0.006770561
8.4745	-0.006259107
8.4762	-0.005664791
8.4778	-0.00682152
8.4795	-0.0073627
8.4812	-0.006347785
8.4828	-0.006368414
8.4845	-0.006320209
8.4861	-0.006447357
8.4878	-0.007126318
8.4894	-0.009931779
8.4911	-0.015238269
8.4928	-0.033939544
8.4944	-0.121686049
8.4961	-0.088634819
8.4977	-0.030167693
8.4994	-0.0141825
8.501	-0.009884796
8.5027	-0.00679007
8.5043	-0.007076528
8.506	-0.005453947
8.5077	-0.00557765
8.5093	-0.00578562
8.511	-0.005086822
8.5126	-0.005611924
8.5143	-0.005591544
8.5159	-0.005553046
8.5176	-0.005235968
8.5192	-0.005729562
8.5209	-0.005703447
8.5226	-0.005172514
8.5242	-0.005643655
8.5259	-0.004368623
8.5275	-0.00467912
8.5292	-0.003730305
8.5308	-0.004774853
8.5325	-0.00530732
8.5342	-0.005181268
8.5358	-0.005675896
8.5375	-0.006201269
8.5391	-0.005816744
8.5408	-0.00543889
8.5424	-0.004893647
8.5441	-0.006494694
8.5457	-0.00507225
8.5474	-0.004874395
8.5491	-0.005780169
8.5507	-0.005538519
8.5524	-0.006678306
8.554	-0.006953401
8.5557	-0.00591079
8.5573	-0.006049031
8.559	-0.006850509
8.5607	-0.007750851
8.5623	-0.007258047
8.564	-0.00741675
8.5656	-0.008221225
8.5673	-0.006929382
8.5689	-0.006542192
8.5706	-0.006319676
8.5723	-0.007082311
8.5739	-0.006914989
8.5756	-0.00636546
8.5772	-0.005928549
8.5789	-0.006381968
8.5805	-0.006146225
8.5822	-0.006592304
8.5838	-0.006104358
8.5855	-0.006149243
8.5872	-0.006168203
8.5888	-0.006648908
8.5905	-0.005746191
8.5921	-0.006267119
8.5938	-0.007300782
8.5954	-0.006876244
8.5971	-0.00603514
8.5987	-0.006410878
8.6004	-0.006090281
8.6021	-0.005349592
8.6037	-0.006076723
8.6054	-0.004954423
8.607	-0.005619926
8.6087	-0.006161623
8.6103	-0.005723594
8.612	-0.006665207
8.6137	-0.006606762
8.6153	-0.005844988
8.617	-0.00565864
8.6186	-0.006342843
8.6203	-0.006379711
8.6219	-0.005728655
8.6236	-0.006905968
8.6252	-0.005415951
8.6269	-0.006739031
8.6286	-0.005569125
8.6302	-0.005530756
8.6319	-0.006532928
8.6335	-0.006014246
8.6352	-0.006091443
8.6368	-0.005808992
8.6385	-0.005955249
8.6402	-0.005588634
8.6418	-0.005905769
8.6435	-0.005632009
8.6451	-0.005093355
8.6468	-0.005182139
8.6484	-0.005896517
8.6501	-0.005179428
8.6517	-0.005884226
8.6534	-0.005882999
8.6551	-0.006245716
8.6567	-0.006226228
8.6584	-0.005473707
8.66	-0.005922392
8.6617	-0.003940952
8.6633	-0.004514067
8.665	-0.00582771
8.6667	-0.004962894
8.6683	-0.004828074
8.67	-0.005177803
8.6716	-0.004831816
8.6733	-0.004535754
8.6749	-0.004385252
8.6766	-0.005583541
8.6783	-0.005099932
8.6799	-0.004180912
8.6816	-0.005226555
8.6832	-0.005478844
8.6849	-0.004311988
8.6865	-0.004641531
8.6882	-0.005048944
8.6898	-0.005669486
8.6915	-0.004319564
8.6932	-0.004051575
8.6948	-0.003872429
8.6965	-0.004202594
8.6981	-0.005193687
8.6998	-0.003756277
8.7014	-0.004741058
8.7031	-0.004333822
8.7048	-0.004874488
8.7064	-0.005471289
8.7081	-0.004598114
8.7097	-0.004365701
8.7114	-0.004547156
8.713	-0.005094818
8.7147	-0.005288688
8.7163	-0.005143874
8.718	-0.00448146
8.7197	-0.004435501
8.7213	-0.00517908
8.723	-0.004826296
8.7246	-0.00470821
8.7263	-0.00486547
8.7279	-0.004243154
8.7296	-0.004794427
8.7312	-0.004302199
8.7329	-0.00494354
8.7346	-0.004420109
8.7362	-0.004661203
8.7379	-0.003948159
8.7395	-0.004397394
8.7412	-0.004213873
8.7428	-0.004363901
8.7445	-0.005256141
8.7462	-0.004475457
8.7478	-0.004605215
8.7495	-0.004211699
8.7511	-0.004586328
8.7528	-0.004085
8.7544	-0.003275001
8.7561	-0.003485457
8.7577	-0.003967002
8.7594	-0.003499357
8.7611	-0.003523435
8.7627	-0.004130037
8.7644	-0.003843144
8.766	-0.004296436
8.7677	-0.003453741
8.7693	-0.002623069
8.771	-0.003177724
8.7727	-0.004587268
8.7743	-0.002575315
8.776	-0.003763252
8.7776	-0.004561207
8.7793	-0.003285417
8.7809	-0.003250489
8.7826	-0.003549265
8.7843	-0.003895445
8.7859	-0.003674787
8.7876	-0.004358994
8.7892	-0.003644699
8.7909	-0.003710054
8.7925	-0.003212285
8.7942	-0.002874815
8.7958	-0.003529076
8.7975	-0.002715045
8.7992	-0.002998492
8.8008	-0.003293619
8.8025	-0.00307918
8.8041	-0.003039655
8.8058	-0.002921617
8.8074	-0.003635384
8.8091	-0.002846694
8.8108	-0.003415744
8.8124	-0.004018616
8.8141	-0.00328002
8.8157	-0.003147709
8.8174	-0.003185815
8.819	-0.003185175
8.8207	-0.002391615
8.8223	-0.003151516
8.824	-0.002251133
8.8257	-0.003208019
8.8273	-0.002435221
8.829	-0.003484872
8.8306	-0.002728289
8.8323	-0.003060094
8.8339	-0.002821372
8.8356	-0.003293737
8.8373	-0.002170609
8.8389	-0.003195897
8.8406	-0.002773946
8.8422	-0.002606557
8.8439	-0.002533355
8.8455	-0.001946058
8.8472	-0.003350954
8.8488	-0.003023401
8.8505	-0.00284354
8.8522	-0.002695869
8.8538	-0.002808705
8.8555	-0.002996362
8.8571	-0.002653809
8.8588	-0.002337581
8.8604	-0.001897545
8.8621	-0.002370321
8.8637	-0.002933398
8.8654	-0.003122061
8.8671	-0.002794585
8.8687	-0.003215723
8.8704	-0.002394972
8.872	-0.002224807
8.8737	-0.002277697
8.8753	-0.002194741
8.877	-0.002032101
8.8787	-0.001713022
8.8803	-0.001403356
8.882	-0.001459666
8.8836	-0.001584697
8.8853	-0.000962571
8.8869	-0.00066153
8.8886	-0.001279739
8.8902	-0.001199035
8.8919	-0.000308338
8.8936	-0.000264975
8.8952	0.000529681
8.8969	-0.000177245
8.8985	0.000312458
8.9002	0.000574844
8.9018	0.000443248
8.9035	0.000709777
8.9052	0.00088451
8.9068	0.001870043
8.9085	0.001558448
8.9101	0.001068704
8.9118	0.002142024
8.9134	0.001885507
8.9151	0.002701479
8.9168	0.00286605
8.9184	0.002457055
8.9201	0.00276281
8.9217	0.004009723
8.9234	0.003573357
8.925	0.003307394
8.9267	0.003401685
8.9283	0.00419439
8.93	0.003929081
8.9317	0.004993996
8.9333	0.004301755
8.935	0.00638647
8.9366	0.006946709
8.9383	0.006876229
8.9399	0.007729231
8.9416	0.007657502
8.9432	0.008074288
8.9449	0.008934475
8.9466	0.009486306
8.9482	0.009575951
8.9499	0.010401945
8.9515	0.010576058
8.9532	0.012288989
8.9548	0.011303237
8.9565	0.011340394
8.9582	0.012212631
8.9598	0.012728821
8.9615	0.013660879
8.9631	0.014977156
8.9648	0.016419441
8.9664	0.016547414
8.9681	0.016214821
8.9697	0.016994335
8.9714	0.016480017
8.9731	0.015805831
8.9747	0.01637668
8.9764	0.016951555
8.978	0.017741768
8.9797	0.017430104
8.9813	0.017366858
8.983	0.017049391
8.9847	0.017970873
8.9863	0.017922297
8.988	0.019353861
8.9896	0.018723864
8.9913	0.019953107
8.9929	0.020687861
8.9946	0.022012878
8.9962	0.022417225
8.9979	0.021785641
8.9996	0.023378851
9.0012	0.023866832
9.0029	0.024629176
9.0045	0.024424599
9.0062	0.025529694
9.0078	0.025323659
9.0095	0.026487067
9.0112	0.025139799
9.0128	0.023666078
9.0145	0.02564575
9.0161	0.026825389
9.0178	0.027413139
9.0194	0.028363004
9.0211	0.028244821
9.0228	0.02905041
9.0244	0.029606335
9.0261	0.030161034
9.0277	0.031548008
9.0294	0.030996481
9.031	0.033009503
9.0327	0.033482984
9.0343	0.034102995
9.036	0.036052182
9.0377	0.036823139
9.0393	0.036977701
9.041	0.039195955
9.0426	0.039769568
9.0443	0.04146773
9.0459	0.043619737
9.0476	0.044979323
9.0493	0.046829171
9.0509	0.049133565
9.0526	0.051429953
9.0542	0.054866582
9.0559	0.056039777
9.0575	0.059536461
9.0592	0.060891826
9.0608	0.062812358
9.0625	0.066263989
9.0642	0.069968306
9.0658	0.072651707
9.0675	0.073485531
9.0691	0.073897794
9.0708	0.075514734
9.0724	0.07606297
9.0741	0.076285064
9.0757	0.075864486
9.0774	0.074298613
9.0791	0.072759062
9.0807	0.068812981
9.0824	0.068475813
9.084	0.069048725
9.0857	0.068792239
9.0873	0.069247246
9.089	0.069844976
9.0907	0.070614792
9.0923	0.071176201
9.094	0.074198678
9.0956	0.07691256
9.0973	0.078588486
9.0989	0.080422089
9.1006	0.085830331
9.1022	0.090326585
9.1039	0.091090843
9.1056	0.097722687
9.1072	0.109548278
9.1089	0.11375457
9.1105	0.119866021
9.1122	0.130549535
9.1138	0.150920749
9.1155	0.171918273
9.1172	0.196314007
9.1188	0.237332314
9.1205	0.285935909
9.1221	0.305327326
9.1238	0.314155519
9.1254	0.318045497
9.1271	0.319274008
9.1288	0.318151087
9.1304	0.315390021
9.1321	0.312580943
9.1337	0.31171912
9.1354	0.311113268
9.137	0.304601789
9.1387	0.283938974
9.1403	0.243301302
9.142	0.169636413
9.1437	0.103850834
9.1453	0.069692828
9.147	0.048664492
9.1486	0.036972586
9.1503	0.02838074
9.1519	0.022030989
9.1536	0.019366657
9.1553	0.017693302
9.1569	0.014521349
9.1586	0.013057666
9.1602	0.011428858
9.1619	0.010220248
9.1635	0.009340026
9.1652	0.008322684
9.1668	0.00673786
9.1685	0.006909002
9.1702	0.005926499
9.1718	0.006575192
9.1735	0.005359782
9.1751	0.005201736
9.1768	0.004723107
9.1784	0.006182072
9.1801	0.005065369
9.1818	0.005181933
9.1834	0.005680641
9.1851	0.006018864
9.1867	0.006354551
9.1884	0.005953932
9.19	0.006194053
9.1917	0.006317937
9.1933	0.006340825
9.195	0.006436759
9.1967	0.006931905
9.1983	0.006953853
9.2	0.007631533
9.2016	0.008551408
9.2033	0.009342911
9.2049	0.01041782
9.2066	0.011557791
9.2082	0.010474138
9.2099	0.011585508
9.2116	0.013212566
9.2132	0.013816689
9.2149	0.015118169
9.2165	0.016135633
9.2182	0.018215312
9.2198	0.019614462
9.2215	0.022540592
9.2232	0.026777571
9.2248	0.031123821
9.2265	0.034692463
9.2281	0.034972165
9.2298	0.03658748
9.2314	0.036247067
9.2331	0.035232376
9.2348	0.035485499
9.2364	0.033547606
9.2381	0.033164158
9.2397	0.030920124
9.2414	0.026219282
9.243	0.021815268
9.2447	0.015626714
9.2463	0.010809505
9.248	0.007077054
9.2497	0.004684029
9.2513	0.002514332
9.253	0.000132656
9.2546	0.001497721
9.2563	-0.000529897
9.2579	-0.000307186
9.2596	-0.00110457
9.2613	-0.001365499
9.2629	-0.000791145
9.2646	-0.001492875
9.2662	-0.001353964
9.2679	-0.002375844
9.2695	-0.001186178
9.2712	-0.001185099
9.2728	-0.001705433
9.2745	-0.001269676
9.2762	-0.001226326
9.2778	-0.00107953
9.2795	-0.001258008
9.2811	-0.000999427
9.2828	-0.001262169
9.2844	-0.001356966
9.2861	-0.000783847
9.2877	0.000043968
9.2894	-0.000263209
9.2911	0
9.2927	0.000649915
9.2944	0.000172922
9.296	-0.000519698
9.2977	0.000174048
9.2993	0.000129197
9.301	0.000645535
9.3027	-0.000514719
9.3043	0.000042693
9.306	-0.000383483
9.3076	-0.001066068
9.3093	-0.001452348
9.3109	-0.002163311
9.3126	-0.002050376
9.3142	-0.001709823
9.3159	-0.003220032
9.3176	-0.004574488
9.3192	-0.004684991
9.3209	-0.004505346
9.3225	-0.005754035
9.3242	-0.005800916
9.3258	-0.005835833
9.3275	-0.005332469
9.3292	-0.005306954
9.3308	-0.006157297
9.3325	-0.004489866
9.3341	-0.005421869
9.3358	-0.00595341
9.3374	-0.005652687
9.3391	-0.005713091
9.3407	-0.004919314
9.3424	-0.005042356
9.3441	-0.00522897
9.3457	-0.005081506
9.3474	-0.005546513
9.349	-0.004482971
9.3507	-0.005341839
9.3523	-0.005556621
9.354	-0.005605497
9.3557	-0.005299417
9.3573	-0.006136297
9.359	-0.005480927
9.3606	-0.005755111
9.3623	-0.006224578
9.3639	-0.006132307
9.3656	-0.005860325
9.3673	-0.005619028
9.3689	-0.006110351
9.3706	-0.005140138
9.3722	-0.005698653
9.3739	-0.005664975
9.3755	-0.006187175
9.3772	-0.006049717
9.3788	-0.005179331
9.3805	-0.005934235
9.3822	-0.006001363
9.3838	-0.006160912
9.3855	-0.006289372
9.3871	-0.005614227
9.3888	-0.005789834
9.3904	-0.005706754
9.3921	-0.007021959
9.3938	-0.00559458
9.3954	-0.006052245
9.3971	-0.006579706
9.3987	-0.005622971
9.4004	-0.005617503
9.402	-0.006112472
9.4037	-0.005543188
9.4053	-0.005778026
9.407	-0.00621135
9.4087	-0.006696583
9.4103	-0.004930388
9.412	-0.006072968
9.4136	-0.006204312
9.4153	-0.006546644
9.4169	-0.006387417
9.4186	-0.006475851
9.4202	-0.006551339
9.4219	-0.006559956
9.4236	-0.00537989
9.4252	-0.007445469
9.4269	-0.007098738
9.4285	-0.007204202
9.4302	-0.006303611
9.4318	-0.007286422
9.4335	-0.007243322
9.4352	-0.007381476
9.4368	-0.00699578
9.4385	-0.006969941
9.4401	-0.006359625
9.4418	-0.006906793
9.4434	-0.005634387
9.4451	-0.005349954
9.4467	-0.001823675
9.4484	-0.002180563
9.4501	-0.00595108
9.4517	-0.007129304
9.4534	-0.006062289
9.455	-0.006080012
9.4567	-0.006201918
9.4583	-0.006211254
9.46	-0.005760683
9.4617	-0.005985745
9.4633	-0.005854065
9.465	-0.006862349
9.4666	-0.006456183
9.4683	-0.005821729
9.4699	-0.006230422
9.4716	-0.005727225
9.4733	-0.006475048
9.4749	-0.006379134
9.4766	-0.007262481
9.4782	-0.007239102
9.4799	-0.007406946
9.4815	-0.006971827
9.4832	-0.006214241
9.4848	-0.006622465
9.4865	-0.006891072
9.4882	-0.006228901
9.4898	-0.005890365
9.4915	-0.005967656
9.4931	-0.006704859
9.4948	-0.006744861
9.4964	-0.006291273
9.4981	-0.005028903
9.4998	-0.006124977
9.5014	-0.00620808
9.5031	-0.006896314
9.5047	-0.00611037
9.5064	-0.007620819
9.508	-0.006850277
9.5097	-0.00601053
9.5113	-0.006516168
9.513	-0.006395728
9.5147	-0.006167215
9.5163	-0.007446277
9.518	-0.007425406
9.5196	-0.006982638
9.5213	-0.007307427
9.5229	-0.006713943
9.5246	-0.00637138
9.5263	-0.00652481
9.5279	-0.006410367
9.5296	-0.006717697
9.5312	-0.006913282
9.5329	-0.006504137
9.5345	-0.007371397
9.5362	-0.007729583
9.5378	-0.006118352
9.5395	-0.006847671
9.5412	-0.006290726
9.5428	-0.006680966
9.5445	-0.005980951
9.5461	-0.005556082
9.5478	-0.006665116
9.5494	-0.006320782
9.5511	-0.005931919
9.5527	-0.006234573
9.5544	-0.006204598
9.5561	-0.005937595
9.5577	-0.005929574
9.5594	-0.006225407
9.561	-0.005622401
9.5627	-0.006246659
9.5643	-0.007131825
9.566	-0.005956404
9.5677	-0.0065767
9.5693	-0.00595205
9.571	-0.005846745
9.5726	-0.00621778
9.5743	-0.005800547
9.5759	-0.005885436
9.5776	-0.006566559
9.5793	-0.005480751
9.5809	-0.006303714
9.5826	-0.006425296
9.5842	-0.006027008
9.5859	-0.005970466
9.5875	-0.006378245
9.5892	-0.006543391
9.5908	-0.00687088
9.5925	-0.007075996
9.5942	-0.006485988
9.5958	-0.006414631
9.5975	-0.005819447
9.5991	-0.007394949
9.6008	-0.006397834
9.6024	-0.006363258
9.6041	-0.005843417
9.6058	-0.005795742
9.6074	-0.006547576
9.6091	-0.005888963
9.6107	-0.006076355
9.6124	-0.006203752
9.614	-0.006168669
9.6157	-0.006193536
9.6173	-0.006128899
9.619	-0.006107986
9.6207	-0.006383592
9.6223	-0.006498492
9.624	-0.006107176
9.6256	-0.006347171
9.6273	-0.006520106
9.6289	-0.007184457
9.6306	-0.006972813
9.6322	-0.006501061
9.6339	-0.006746228
9.6356	-0.006279637
9.6372	-0.005520346
9.6389	-0.00613245
9.6405	-0.006593748
9.6422	-0.006580345
9.6438	-0.006532793
9.6455	-0.006546059
9.6472	-0.005937436
9.6488	-0.00595586
9.6505	-0.005244974
9.6521	-0.005590258
9.6538	-0.005258057
9.6554	-0.005859958
9.6571	-0.006146894
9.6587	-0.005938094
9.6604	-0.005386788
9.6621	-0.005420221
9.6637	-0.005020801
9.6654	-0.005179274
9.667	-0.005403725
9.6687	-0.00526002
9.6703	-0.005261405
9.672	-0.005155236
9.6737	-0.005179437
9.6753	-0.005397927
9.677	-0.005011748
9.6786	-0.005207809
9.6803	-0.005473449
9.6819	-0.005772536
9.6836	-0.004419041
9.6852	-0.005891559
9.6869	-0.004760583
9.6886	-0.005343689
9.6902	-0.005340338
9.6919	-0.005148275
9.6935	-0.004453937
9.6952	-0.005779744
9.6968	-0.005354923
9.6985	-0.005323112
9.7002	-0.005561223
9.7018	-0.004577434
9.7035	-0.004444827
9.7051	-0.005023482
9.7068	-0.00547266
9.7084	-0.004681319
9.7101	-0.00569689
9.7118	-0.005448314
9.7134	-0.004314474
9.7151	-0.005611813
9.7167	-0.005238096
9.7184	-0.006279626
9.72	-0.00646411
9.7217	-0.005647502
9.7233	-0.005232064
9.725	-0.005954859
9.7267	-0.006521637
9.7283	-0.007156843
9.73	-0.006675614
9.7316	-0.006290856
9.7333	-0.005882713
9.7349	-0.00597267
9.7366	-0.006137782
9.7383	-0.005951415
9.7399	-0.005461402
9.7416	-0.005696382
9.7432	-0.005810433
9.7449	-0.005863274
9.7465	-0.006473934
9.7482	-0.006845414
9.7498	-0.006094797
9.7515	-0.007729077
9.7532	-0.005792951
9.7548	-0.006580634
9.7565	-0.007011048
9.7581	-0.007479838
9.7598	-0.006550339
9.7614	-0.006708701
9.7631	-0.006157613
9.7647	-0.006299183
9.7664	-0.006189216
9.7681	-0.005955747
9.7697	-0.007001544
9.7714	-0.006407709
9.773	-0.005993484
9.7747	-0.006754444
9.7763	-0.006550115
9.778	-0.007034475
9.7797	-0.007128968
9.7813	-0.007052095
9.783	-0.005934575
9.7846	-0.007294209
9.7863	-0.006079887
9.7879	-0.006224814
9.7896	-0.006981716
9.7912	-0.006322803
9.7929	-0.006363129
9.7946	-0.005720634
9.7962	-0.00569241
9.7979	-0.006540985
9.7995	-0.007316442
9.8012	-0.006934466
9.8028	-0.007666872
9.8045	-0.007111413
9.8062	-0.007899573
9.8078	-0.007905766
9.8095	-0.008307209
9.8111	-0.00765179
9.8128	-0.006592541
9.8144	-0.006265441
9.8161	-0.006858627
9.8178	-0.007504113
9.8194	-0.006866161
9.8211	-0.0068877
9.8227	-0.006481844
9.8244	-0.007005207
9.826	-0.006659877
9.8277	-0.00683763
9.8293	-0.00700306
9.831	-0.006315738
9.8327	-0.006988754
9.8343	-0.006125129
9.836	-0.007039327
9.8376	-0.007548588
9.8393	-0.007277801
9.8409	-0.006971169
9.8426	-0.007657595
9.8442	-0.007119741
9.8459	-0.007049595
9.8476	-0.007019283
9.8492	-0.007400137
9.8509	-0.007492284
9.8525	-0.006923435
9.8542	-0.006216962
9.8558	-0.006238675
9.8575	-0.007145193
9.8592	-0.007211663
9.8608	-0.007421389
9.8625	-0.00769591
9.8641	-0.007736421
9.8658	-0.007676905
9.8674	-0.008266663
9.8691	-0.007513232
9.8708	-0.007115805
9.8724	-0.00669593
9.8741	-0.007346838
9.8757	-0.006373535
9.8774	-0.006641315
9.879	-0.005852284
9.8807	-0.006072555
9.8823	-0.00660752
9.884	-0.006405252
9.8857	-0.006955407
9.8873	-0.006698188
9.889	-0.006741512
9.8906	-0.005885906
9.8923	-0.00659927
9.8939	-0.006918939
9.8956	-0.006753383
9.8972	-0.006642303
9.8989	-0.00630984
9.9006	-0.006179014
9.9022	-0.006129902
9.9039	-0.005624063
9.9055	-0.005547769
9.9072	-0.005462425
9.9088	-0.005601006
9.9105	-0.005556718
9.9122	-0.005146651
9.9138	-0.0049575
9.9155	-0.005109186
9.9171	-0.004709669
9.9188	-0.004434847
9.9204	-0.003862071
9.9221	-0.004492422
9.9238	-0.003840724
9.9254	-0.00409767
9.9271	-0.003812385
9.9287	-0.004297413
9.9304	-0.003448418
9.932	-0.002345632
9.9337	-0.002225824
9.9353	-0.002772421
9.937	-0.001755499
9.9387	-0.000760386
9.9403	-0.001019693
9.942	-0.001075859
9.9436	-0.001002604
9.9453	-0.000588924
9.9469	0.000478886
9.9486	0.000738282
9.9503	0.001514961
9.9519	0.001960534
9.9536	0.002531251
9.9552	0.004441056
9.9569	0.00576267
9.9585	0.007737528
9.9602	0.010456304
9.9618	0.01317414
9.9635	0.014638613
9.9652	0.015498091
9.9668	0.017594369
9.9685	0.018172385
9.9701	0.020226296
9.9718	0.022606103
9.9734	0.024141099
9.9751	0.025570827
9.9767	0.027457369
9.9784	0.029416399
9.9801	0.03149296
9.9817	0.034255091
9.9834	0.034426179
9.985	0.035788342
9.9867	0.035021186
9.9883	0.035795212
9.99	0.034871623
9.9917	0.034341801
9.9933	0.032343995
9.995	0.030978201
9.9966	0.030813947
9.9983	0.028698325
9.9999	0.023744348
10.0016	0.020558432
10.0032	0.016429881
10.0049	0.013121678
10.0066	0.010833972
10.0082	0.007723109
10.0099	0.00633045
10.0115	0.004068189
10.0132	0.003377741
10.0148	0.0016518
10.0165	0.000658909
10.0182	-0.000072948
10.0198	-0.001118433
10.0215	-0.002478713
10.0231	-0.003016694
10.0248	-0.003661925
10.0264	-0.004003758
[truncated: 48 more rows]
