# Supplementary material for: Improvement of Peak Integration in Capillary Electrophoresis: Reference Data Set No. 1
Source: Electrophoresis. 2026 Mar 11;47(4):276–94. doi: 10.1002/elps.70077 (PMC13084974; doi:10.1002/elps.70077)
Supplement: Supplementary file 2 — Supporting File 2: elps70077‐sup‐0002‐RawElectropherograms.zip. [file ELPS-47--s002.zip › Raw Electropherograms/com4-type13-sam1-R.csv]

4.4222	-0.006977243
4.4255	-0.006874588
4.4288	-0.006760491
4.4321	-0.007037266
4.4354	-0.006330851
4.4387	-0.0064735
4.4419	-0.00730411
4.4452	-0.007037266
4.4485	-0.006530867
4.4518	-0.007205699
4.4551	-0.007948553
4.4584	-0.007363081
4.4617	-0.007628081
4.4649	-0.008392425
4.4682	-0.006690088
4.4715	-0.008003232
4.4748	-0.006599371
4.4781	-0.007409059
4.4814	-0.006830309
4.4846	-0.006505536
4.4879	-0.007232141
4.4912	-0.005983222
4.4945	-0.005490955
4.4978	-0.004475528
4.5011	-0.006500853
4.5044	-0.006003645
4.5076	-0.006480866
4.5109	-0.007174849
4.5142	-0.006185034
4.5175	-0.006474145
4.5208	-0.005526023
4.5241	-0.00680224
4.5273	-0.006607299
4.5306	-0.005959345
4.5339	-0.006452397
4.5372	-0.005201871
4.5405	-0.004621108
4.5438	-0.004445573
4.547	-0.006101264
4.5503	-0.00572805
4.5536	-0.005298447
4.5569	-0.004101235
4.5602	-0.005803835
4.5635	-0.005140323
4.5668	-0.006522985
4.57	-0.007936567
4.5733	-0.006967756
4.5766	-0.006561089
4.5799	-0.006715875
4.5832	-0.006166253
4.5865	-0.006882783
4.5897	-0.00618929
4.593	-0.005986235
4.5963	-0.006999062
4.5996	-0.007468652
4.6029	-0.006988728
4.6062	-0.006767413
4.6095	-0.005983557
4.6127	-0.006735299
4.616	-0.007664946
4.6193	-0.007277285
4.6226	-0.006353819
4.6259	-0.007373177
4.6292	-0.007767575
4.6324	-0.008211371
4.6357	-0.00773208
4.639	-0.00678453
4.6423	-0.007920863
4.6456	-0.00675861
4.6489	-0.00811552
4.6522	-0.006968118
4.6554	-0.00751217
4.6587	-0.006423745
4.662	-0.007560939
4.6653	-0.007246425
4.6686	-0.007881916
4.6719	-0.008459301
4.6751	-0.007080695
4.6784	-0.007160457
4.6817	-0.007301411
4.685	-0.00692401
4.6883	-0.006537681
4.6916	-0.005666065
4.6948	-0.004884521
4.6981	-0.005286391
4.7014	-0.005751463
4.7047	-0.005944411
4.708	-0.006266796
4.7113	-0.007095729
4.7146	-0.006148248
4.7178	-0.007061854
4.7211	-0.007526956
4.7244	-0.008480401
4.7277	-0.007403677
4.731	-0.00724561
4.7343	-0.00757162
4.7375	-0.007695048
4.7408	-0.006795784
4.7441	-0.007901914
4.7474	-0.008426725
4.7507	-0.007979912
4.754	-0.007550814
4.7573	-0.008236809
4.7605	-0.00823012
4.7638	-0.007021236
4.7671	-0.006966175
4.7704	-0.007231586
4.7737	-0.007741395
4.777	-0.007842693
4.7802	-0.008486327
4.7835	-0.007034938
4.7868	-0.007436967
4.7901	-0.007961308
4.7934	-0.00702791
4.7967	-0.00619884
4.8	-0.006120393
4.8032	-0.006298849
4.8065	-0.005768364
4.8098	-0.005986432
4.8131	-0.006755909
4.8164	-0.005453368
4.8197	-0.006215546
4.8229	-0.005071898
4.8262	-0.006840547
4.8295	-0.006844981
4.8328	-0.006792623
4.8361	-0.006363921
4.8394	-0.006652188
4.8426	-0.006516867
4.8459	-0.006923734
4.8492	-0.006550139
4.8525	-0.006755433
4.8558	-0.006939795
4.8591	-0.0077858
4.8624	-0.00811921
4.8656	-0.007844439
4.8689	-0.006938664
4.8722	-0.008213183
4.8755	-0.007756724
4.8788	-0.007798751
4.8821	-0.007616332
4.8853	-0.008453351
4.8886	-0.008409075
4.8919	-0.007787181
4.8952	-0.007662823
4.8985	-0.008501298
4.9018	-0.008592196
4.9051	-0.007476043
4.9083	-0.008001693
4.9116	-0.00778643
4.9149	-0.008679001
4.9182	-0.0088946
4.9215	-0.007742324
4.9248	-0.007327081
4.928	-0.006699087
4.9313	-0.006967944
4.9346	-0.005786116
4.9379	-0.007000405
4.9412	-0.006370584
4.9445	-0.006337509
4.9478	-0.006354314
4.951	-0.006355935
4.9543	-0.007554173
4.9576	-0.006374646
4.9609	-0.005527245
4.9642	-0.006041647
4.9675	-0.005711068
4.9707	-0.006126198
4.974	-0.006845661
4.9773	-0.006923844
4.9806	-0.007248092
4.9839	-0.00754363
4.9872	-0.006586071
4.9904	-0.007383773
4.9937	-0.008343949
4.997	-0.007951651
5.0003	-0.007198416
5.0036	-0.007468041
5.0069	-0.007518446
5.0102	-0.007714678
5.0134	-0.008008673
5.0167	-0.008374739
5.02	-0.008127211
5.0233	-0.00897518
5.0266	-0.009475537
5.0299	-0.009563457
5.0331	-0.009008483
5.0364	-0.009749097
5.0397	-0.009647689
5.043	-0.009055991
5.0463	-0.008647638
5.0496	-0.008388576
5.0529	-0.007445497
5.0561	-0.007400298
5.0594	-0.006770264
5.0627	-0.006243703
5.066	-0.005641449
5.0693	-0.005774438
5.0726	-0.006399632
5.0758	-0.005486461
5.0791	-0.004272221
5.0824	-0.003245166
5.0857	-0.004617157
5.089	-0.004868531
5.0923	-0.005146293
5.0956	-0.004815181
5.0988	-0.005048237
5.1021	-0.005605573
5.1054	-0.004894237
5.1087	-0.004868112
5.112	-0.006120468
5.1153	-0.005914527
5.1185	-0.006542075
5.1218	-0.00665963
5.1251	-0.007512933
5.1284	-0.007817923
5.1317	-0.007973455
5.135	-0.007743819
5.1382	-0.007962221
5.1415	-0.007603346
5.1448	-0.008084643
5.1481	-0.008455952
5.1514	-0.007616553
5.1547	-0.008865105
5.158	-0.008015493
5.1612	-0.009146758
5.1645	-0.009034447
5.1678	-0.008954026
5.1711	-0.009024214
5.1744	-0.00835056
5.1777	-0.008736387
5.1809	-0.007426705
5.1842	-0.007159727
5.1875	-0.006120494
5.1908	-0.005489833
5.1941	-0.005189135
5.1974	-0.004560579
5.2007	-0.005208124
5.2039	-0.00499769
5.2072	-0.004743485
5.2105	-0.004920264
5.2138	-0.004210408
5.2171	-0.004785872
5.2204	-0.004179229
5.2236	-0.004808925
5.2269	-0.004770657
5.2302	-0.004035806
5.2335	-0.003892359
5.2368	-0.004385903
5.2401	-0.004269205
5.2433	-0.004306469
5.2466	-0.004616803
5.2499	-0.003846148
5.2532	-0.004564867
5.2565	-0.004231573
5.2598	-0.00385543
5.2631	-0.003494666
5.2663	-0.004884408
5.2696	-0.00394628
5.2729	-0.003641825
5.2762	-0.003314666
5.2795	-0.00322897
5.2828	-0.003299214
5.286	-0.003068703
5.2893	-0.003494969
5.2926	-0.003071085
5.2959	-0.003489835
5.2992	-0.002484486
5.3025	-0.003567043
5.3058	-0.003501635
5.309	-0.003165371
5.3123	-0.003060154
5.3156	-0.002387593
5.3189	-0.003070839
5.3222	-0.002508842
5.3255	-0.001780752
5.3287	-0.001555865
5.332	-0.001711245
5.3353	-0.001823652
5.3386	-0.001646289
5.3419	-0.001918604
5.3452	-0.001972399
5.3485	-0.002880839
5.3517	-0.002815721
5.355	-0.002307015
5.3583	-0.002754762
5.3616	-0.002652012
5.3649	-0.002770874
5.3682	-0.002122939
5.3714	-0.002277132
5.3747	-0.00119582
5.378	-0.00050461
5.3813	-0.001933638
5.3846	-0.002517432
5.3879	-0.002848355
5.3911	-0.002877421
5.3944	-0.003189352
5.3977	-0.004319051
5.401	-0.003861114
5.4043	-0.004814019
5.4076	-0.005179738
5.4109	-0.005036599
5.4141	-0.005307763
5.4174	-0.005105508
5.4207	-0.005214242
5.424	-0.005686807
5.4273	-0.005697026
5.4306	-0.005250568
5.4338	-0.00582329
5.4371	-0.00589293
5.4404	-0.005661311
5.4437	-0.005209168
5.447	-0.005166765
5.4503	-0.005556745
5.4536	-0.006083361
5.4568	-0.005237631
5.4601	-0.00428984
5.4634	-0.005069116
5.4667	-0.005172531
5.47	-0.004623298
5.4733	-0.004915269
5.4765	-0.004413481
5.4798	-0.004576298
5.4831	-0.003955457
5.4864	-0.003558839
5.4897	-0.00418315
5.493	-0.00424092
5.4963	-0.004193057
5.4995	-0.004181877
5.5028	-0.00368218
5.5061	-0.004148707
5.5094	-0.003907327
5.5127	-0.003822862
5.516	-0.003721969
5.5192	-0.002994309
5.5225	-0.002437353
5.5258	-0.00317064
5.5291	-0.002876677
5.5324	-0.00222146
5.5357	-0.002964198
5.5389	-0.002620625
5.5422	-0.002205073
5.5455	-0.003094053
5.5488	-0.002812064
5.5521	-0.002984565
5.5554	-0.002743233
5.5587	-0.002154264
5.5619	-0.002494616
5.5652	-0.002928268
5.5685	-0.003118748
5.5718	-0.003636074
5.5751	-0.004111289
5.5784	-0.003824515
5.5816	-0.004606686
5.5849	-0.004189021
5.5882	-0.003283579
5.5915	-0.004766325
5.5948	-0.004605867
5.5981	-0.003999937
5.6014	-0.004884175
5.6046	-0.004093861
5.6079	-0.003719609
5.6112	-0.003508052
5.6145	-0.00380713
5.6178	-0.003156925
5.6211	-0.003915562
5.6243	-0.00268832
5.6276	-0.003288963
5.6309	-0.002763283
5.6342	-0.003604124
5.6375	-0.003135395
5.6408	-0.003072644
5.6441	-0.004055561
5.6473	-0.003402436
5.6506	-0.003647312
5.6539	-0.003190424
5.6572	-0.003321157
5.6605	-0.00363614
5.6638	-0.002653539
5.667	-0.003679544
5.6703	-0.003486533
5.6736	-0.003470815
5.6769	-0.0034286
5.6802	-0.005072759
5.6835	-0.004573199
5.6867	-0.003826016
5.69	-0.004677303
5.6933	-0.00402086
5.6966	-0.005557037
5.6999	-0.005169966
5.7032	-0.005353675
5.7065	-0.004861052
5.7097	-0.004257823
5.713	-0.003415177
5.7163	-0.003989219
5.7196	-0.003277013
5.7229	-0.003091734
5.7262	-0.002913963
5.7294	-0.002555911
5.7327	-0.002794997
5.736	-0.002952961
5.7393	-0.002804624
5.7426	-0.002252667
5.7459	-0.002534526
5.7492	-0.002445941
5.7524	-0.003324355
5.7557	-0.002719918
5.759	-0.001314622
5.7623	-0.00295679
5.7656	-0.002342226
5.7689	-0.002525519
5.7721	-0.002750331
5.7754	-0.002986457
5.7787	-0.002528242
5.782	-0.002245146
5.7853	-0.002962874
5.7886	-0.003178919
5.7919	-0.003506353
5.7951	-0.00312326
5.7984	-0.003448649
5.8017	-0.002982291
5.805	-0.003746767
5.8083	-0.00346613
5.8116	-0.004107717
5.8148	-0.003111238
5.8181	-0.004422826
5.8214	-0.004406293
5.8247	-0.003725474
5.828	-0.004507725
5.8313	-0.005040225
5.8345	-0.004278798
5.8378	-0.004790147
5.8411	-0.003859594
5.8444	-0.004553034
5.8477	-0.004139305
5.851	-0.004662535
5.8543	-0.004502957
5.8575	-0.004372926
5.8608	-0.004982945
5.8641	-0.004732329
5.8674	-0.005183948
5.8707	-0.005043012
5.874	-0.005543542
5.8772	-0.004847087
5.8805	-0.004806931
5.8838	-0.005590704
5.8871	-0.005828891
5.8904	-0.00521989
5.8937	-0.00610626
5.897	-0.005813804
5.9002	-0.006314452
5.9035	-0.00571352
5.9068	-0.006781382
5.9101	-0.006325146
5.9134	-0.006059678
5.9167	-0.00705063
5.9199	-0.00601007
5.9232	-0.006337309
5.9265	-0.005529372
5.9298	-0.005970787
5.9331	-0.006602205
5.9364	-0.005263058
5.9396	-0.005915457
5.9429	-0.005769668
5.9462	-0.00593578
5.9495	-0.006005606
5.9528	-0.006195736
5.9561	-0.006086213
5.9594	-0.006461766
5.9626	-0.006197502
5.9659	-0.00589205
5.9692	-0.005403865
5.9725	-0.005286554
5.9758	-0.004645919
5.9791	-0.004674193
5.9823	-0.004407675
5.9856	-0.005500473
5.9889	-0.002996294
5.9922	-0.002902444
5.9955	-0.001955748
5.9988	-0.002827417
6.0021	-0.002637472
6.0053	-0.003042271
6.0086	-0.002081558
6.0119	-0.003477852
6.0152	-0.003300052
6.0185	-0.003175574
6.0218	-0.003212684
6.025	-0.003343912
6.0283	-0.002716168
6.0316	-0.003209447
6.0349	-0.003405104
6.0382	-0.003509076
6.0415	-0.002976804
6.0448	-0.003172719
6.048	-0.003217372
6.0513	-0.003377455
6.0546	-0.003033615
6.0579	-0.002831835
6.0612	-0.00370278
6.0645	-0.003079249
6.0677	-0.001812932
6.071	-0.003157084
6.0743	-0.002374551
6.0776	-0.002031849
6.0809	-0.001784367
6.0842	-0.002433307
6.0874	0
6.0907	0.000550468
6.094	0.003017343
6.0973	0.006616698
6.1006	0.010713882
6.1039	0.016791826
6.1072	0.023111686
6.1104	0.031675968
6.1137	0.040488124
6.117	0.049987298
6.1203	0.058637146
6.1236	0.065824442
6.1269	0.074269287
6.1301	0.078334242
6.1334	0.082230978
6.1367	0.083942913
6.14	0.08252269
6.1433	0.07980454
6.1466	0.074833356
6.1499	0.0680153
6.1531	0.05769977
6.1564	0.048203878
6.1597	0.038790509
6.163	0.029973043
6.1663	0.021445829
6.1696	0.015530328
6.1728	0.011427664
6.1761	0.007285463
6.1794	0.004155527
6.1827	0.002525237
6.186	0.000361272
6.1893	-0.001122499
6.1926	-0.000897396
6.1958	-0.001081007
6.1991	-0.001581802
6.2024	-0.001436131
6.2057	-0.002346324
6.209	-0.002023638
6.2123	-0.002342916
6.2155	-0.001852776
6.2188	-0.00243505
6.2221	-0.003565175
6.2254	-0.004459886
6.2287	-0.004140885
6.232	-0.004857528
6.2352	-0.003727873
6.2385	-0.00388823
6.2418	-0.00354854
6.2451	-0.004555501
6.2484	-0.00515058
6.2517	-0.003939801
6.255	-0.004281811
6.2582	-0.00353211
6.2615	-0.002916053
6.2648	-0.002938814
6.2681	-0.002507381
6.2714	-0.002455229
6.2747	-0.00154416
6.2779	-0.00141541
6.2812	-0.000514974
6.2845	-0.001200538
6.2878	-0.000813647
6.2911	-0.001244459
6.2944	-0.00072879
6.2977	-0.000768285
6.3009	-0.001248778
6.3042	-0.00043149
6.3075	-0.000912338
6.3108	-0.001477194
6.3141	-0.001348674
6.3174	-0.002047022
6.3206	-0.001340349
6.3239	-0.002026496
6.3272	-0.0018888
6.3305	-0.002447704
6.3338	-0.002485363
6.3371	-0.002684653
6.3404	-0.004115753
6.3436	-0.003127671
6.3469	-0.004099566
6.3502	-0.003665674
6.3535	-0.003376747
6.3568	-0.004007458
6.3601	-0.004920388
6.3633	-0.004180453
6.3666	-0.004004313
6.3699	-0.004171439
6.3732	-0.003714678
6.3765	-0.003701214
6.3798	-0.003304569
6.383	-0.002837014
6.3863	-0.002866362
6.3896	-0.00391259
6.3929	-0.001949793
6.3962	-0.003058424
6.3995	-0.001821121
6.4028	-0.002313999
6.406	-0.002025473
6.4093	-0.001554429
6.4126	-0.001423643
6.4159	-0.001511321
6.4192	-0.001048565
6.4225	-0.001513076
6.4257	-0.001841297
6.429	-0.001381039
6.4323	-0.001831942
6.4356	-0.002164608
6.4389	-0.002864996
6.4422	-0.003108185
6.4455	-0.003516574
6.4487	-0.003758003
6.452	-0.004330904
6.4553	-0.005345745
6.4586	-0.005620113
6.4619	-0.004555944
6.4652	-0.004934511
6.4684	-0.005175903
6.4717	-0.005653224
6.475	-0.005355834
6.4783	-0.005574889
6.4816	-0.005935969
6.4849	-0.005936161
6.4881	-0.005428752
6.4914	-0.005174705
6.4947	-0.005669447
6.498	-0.00560116
6.5013	-0.00604713
6.5046	-0.005666629
6.5079	-0.005048266
6.5111	-0.005308511
6.5144	-0.005885241
6.5177	-0.005894436
6.521	-0.005813026
6.5243	-0.004617719
6.5276	-0.005562238
6.5308	-0.005145679
6.5341	-0.004594851
6.5374	-0.005468762
6.5407	-0.005630645
6.544	-0.005014905
6.5473	-0.005237401
6.5506	-0.005280759
6.5538	-0.004872386
6.5571	-0.005390814
6.5604	-0.005444844
6.5637	-0.006300668
6.567	-0.005742262
6.5703	-0.006149554
6.5735	-0.006186153
6.5768	-0.006139887
6.5801	-0.005947587
6.5834	-0.006059923
6.5867	-0.005557891
6.59	-0.005443637
6.5933	-0.00541553
6.5965	-0.005274552
6.5998	-0.005074538
6.6031	-0.004973135
6.6064	-0.00509791
6.6097	-0.004551191
6.613	-0.005009416
6.6162	-0.004578545
6.6195	-0.004550325
6.6228	-0.003858134
6.6261	-0.004523717
6.6294	-0.003237958
6.6327	-0.003777064
6.6359	-0.003730106
6.6392	-0.003853803
6.6425	-0.00288656
6.6458	-0.003985787
6.6491	-0.003214238
6.6524	-0.00330297
6.6557	-0.003112279
6.6589	-0.003479013
6.6622	-0.004058231
6.6655	-0.003074901
6.6688	-0.003208475
6.6721	-0.003876448
6.6754	-0.003597699
6.6786	-0.003059058
6.6819	-0.003689253
6.6852	-0.004565909
6.6885	-0.003829547
6.6918	-0.003609672
6.6951	-0.002444983
6.6984	-0.002444983
6.7016	-0.001822248
6.7049	-0.002658412
6.7082	-0.002831596
6.7115	-0.003213587
6.7148	-0.003871762
6.7181	-0.004167715
6.7213	-0.004335755
6.7246	-0.005036497
6.7279	-0.005315468
6.7312	-0.005710182
6.7345	-0.0066052
6.7378	-0.006307789
6.7411	-0.00652498
6.7443	-0.006561125
6.7476	-0.006463875
6.7509	-0.006036825
6.7542	-0.005892108
6.7575	-0.006660013
6.7608	-0.006136681
6.764	-0.005197501
6.7673	-0.005267459
6.7706	-0.004517944
6.7739	-0.004204667
6.7772	-0.004002333
6.7805	-0.003973935
6.7837	-0.004380078
6.787	-0.004073238
6.7903	-0.002899838
6.7936	-0.003458027
6.7969	-0.004300424
6.8002	-0.00372903
6.8035	-0.003851158
6.8067	-0.003536767
6.81	-0.002527337
6.8133	-0.003781053
6.8166	-0.003002048
6.8199	-0.003185326
6.8232	-0.002426616
6.8264	-0.002787317
6.8297	-0.002251307
6.833	-0.003049314
6.8363	-0.002644327
6.8396	-0.003158857
6.8429	-0.002548276
6.8462	-0.002406582
6.8494	-0.002597518
6.8527	-0.00265824
6.856	-0.002476749
6.8593	-0.00248477
6.8626	-0.002208003
6.8659	-0.002163481
6.8691	-0.002441974
6.8724	-0.002387397
6.8757	-0.003188873
6.879	-0.003043422
6.8823	-0.002864161
6.8856	-0.002211831
6.8889	-0.002642965
6.8921	-0.002215673
6.8954	-0.002219045
6.8987	-0.003255278
6.902	-0.003081965
6.9053	-0.002755022
6.9086	-0.002913617
6.9118	-0.003048362
6.9151	-0.002714796
6.9184	-0.002204545
6.9217	-0.00258709
6.925	-0.00277689
6.9283	-0.003792989
6.9315	-0.003361801
6.9348	-0.002984192
6.9381	-0.003158867
6.9414	-0.003198798
6.9447	-0.002964479
6.948	-0.003778369
6.9513	-0.002579975
6.9545	-0.00348526
6.9578	-0.002957966
6.9611	-0.003802537
6.9644	-0.00331886
6.9677	-0.003781018
6.971	-0.00426712
6.9742	-0.003916628
6.9775	-0.004528856
6.9808	-0.005058513
6.9841	-0.005163748
6.9874	-0.005132328
6.9907	-0.00438685
6.994	-0.004804139
6.9972	-0.004138661
7.0005	-0.004577586
7.0038	-0.004521711
7.0071	-0.004788301
7.0104	-0.005346405
7.0137	-0.004746435
7.0169	-0.004998238
7.0202	-0.004915423
7.0235	-0.005404023
7.0268	-0.004784464
7.0301	-0.005040975
7.0334	-0.006034669
7.0367	-0.005330034
7.0399	-0.005305926
7.0432	-0.006012615
7.0465	-0.004328633
7.0498	-0.004423431
7.0531	-0.004863915
7.0564	-0.004700884
7.0596	-0.003867296
7.0629	-0.004696168
7.0662	-0.00518032
7.0695	-0.004609616
7.0728	-0.004641802
7.0761	-0.004735872
7.0793	-0.004688328
7.0826	-0.004247885
7.0859	-0.003848021
7.0892	-0.002976933
7.0925	-0.003630234
7.0958	-0.00376642
7.0991	-0.003377863
7.1023	-0.002464706
7.1056	-0.003885461
7.1089	-0.003398633
7.1122	-0.002742819
7.1155	-0.003231154
7.1188	-0.002909609
7.122	-0.002954061
7.1253	-0.003576914
7.1286	-0.00330759
7.1319	-0.003315625
7.1352	-0.003046992
7.1385	-0.002436092
7.1418	-0.002823159
7.145	-0.002317294
7.1483	-0.003680276
7.1516	-0.003725769
7.1549	-0.002498909
7.1582	-0.003664129
7.1615	-0.003334708
7.1647	-0.003770324
7.168	-0.004126344
7.1713	-0.004119355
7.1746	-0.003485568
7.1779	-0.003488722
7.1812	-0.003963506
7.1844	-0.003715284
7.1877	-0.003569229
7.191	-0.004004993
7.1943	-0.004009502
7.1976	-0.005387123
7.2009	-0.003381266
7.2042	-0.003572044
7.2074	-0.002937742
7.2107	-0.003427756
7.214	-0.00358092
7.2173	-0.003290683
7.2206	-0.002807471
7.2239	-0.00301166
7.2271	-0.002563962
7.2304	-0.003121048
7.2337	-0.002231352
7.237	-0.001440118
7.2403	-0.003685126
7.2436	-0.002002745
7.2469	-0.002053169
7.2501	-0.002261825
7.2534	-0.00275362
7.2567	-0.002011325
7.26	-0.002427928
7.2633	-0.002376377
7.2666	-0.002772155
7.2698	-0.002357712
7.2731	-0.003020841
7.2764	-0.002811952
7.2797	-0.002219654
7.283	-0.002612608
7.2863	-0.001754728
7.2896	-0.002068433
7.2928	-0.001863171
7.2961	-0.002024451
7.2994	-0.003123347
7.3027	-0.002019978
7.306	-0.002131386
7.3093	-0.001830538
7.3125	-0.002085391
7.3158	-0.001580645
7.3191	-0.002037032
7.3224	-0.00183807
7.3257	-0.003224784
7.329	-0.002970772
7.3322	-0.002363653
7.3355	-0.00308778
7.3388	-0.002863266
7.3421	-0.003017189
7.3454	-0.002100892
7.3487	-0.003072489
7.352	-0.002397873
7.3552	-0.002443868
7.3585	-0.002239423
7.3618	-0.001836775
7.3651	-0.00270113
7.3684	-0.003256206
7.3717	-0.002912167
7.3749	-0.00213713
7.3782	-0.002888382
7.3815	-0.001626192
7.3848	-0.002428211
7.3881	-0.003079937
7.3914	-0.002171603
7.3947	-0.002986941
7.3979	-0.002381923
7.4012	-0.001665416
7.4045	-0.002730467
7.4078	-0.002217593
7.4111	-0.00241471
7.4144	-0.002463447
7.4176	-0.002763176
7.4209	-0.002661157
7.4242	-0.002304221
7.4275	-0.003711941
7.4308	-0.003046642
7.4341	-0.002441683
7.4374	-0.004372296
7.4406	-0.00310899
7.4439	-0.004099245
7.4472	-0.003902576
7.4505	-0.003744366
7.4538	-0.003460138
7.4571	-0.003802045
7.4603	-0.002873836
7.4636	-0.002959765
7.4669	-0.003050801
7.4702	-0.002503428
7.4735	-0.002644264
7.4768	-0.003562011
7.48	-0.002874681
7.4833	-0.003662893
7.4866	-0.002822632
7.4899	-0.001998777
7.4932	-0.002537173
7.4965	-0.003514597
7.4998	-0.00278724
7.503	-0.003352141
7.5063	-0.003120926
7.5096	-0.00273603
7.5129	-0.002535749
7.5162	-0.002686416
7.5195	-0.003460144
7.5227	-0.003059964
7.526	-0.002378106
7.5293	-0.003048033
7.5326	-0.003284271
7.5359	-0.002646238
7.5392	-0.002770476
7.5425	-0.002867903
7.5457	-0.002541564
7.549	-0.002925522
7.5523	-0.002495125
7.5556	-0.002356512
7.5589	-0.002882177
7.5622	-0.002507871
7.5654	-0.001775865
7.5687	-0.002586519
7.572	-0.001922511
7.5753	-0.002858008
7.5786	-0.002393868
7.5819	-0.002153412
7.5852	-0.002620689
7.5884	-0.002191246
7.5917	-0.002179532
7.595	-0.002261465
7.5983	-0.001803433
7.6016	-0.002376056
7.6049	-0.002573181
7.6081	-0.003141212
7.6114	-0.002194857
7.6147	-0.00238179
7.618	-0.001666063
7.6213	-0.002198238
7.6246	-0.001521839
7.6278	-0.002461403
7.6311	-0.002034613
7.6344	-0.002268602
7.6377	-0.00197471
7.641	-0.001694075
7.6443	-0.002113817
7.6476	-0.003039162
7.6508	-0.001727376
7.6541	-0.002425972
7.6574	-0.002522259
7.6607	-0.002941532
7.664	-0.00215508
7.6673	-0.004272322
7.6705	-0.004439483
7.6738	-0.004115236
7.6771	-0.004276508
7.6804	-0.00391679
7.6837	-0.004302295
7.687	-0.00502349
7.6903	-0.005371447
7.6935	-0.005152274
7.6968	-0.005154891
7.7001	-0.004517699
7.7034	-0.004998007
7.7067	-0.003774496
7.71	-0.004763113
7.7132	-0.003457226
7.7165	-0.003050612
7.7198	-0.003421115
7.7231	-0.004586437
7.7264	-0.004190331
7.7297	-0.003325466
7.733	-0.003414935
7.7362	-0.003082563
7.7395	-0.003552059
7.7428	-0.003644709
7.7461	-0.003408055
7.7494	-0.00399766
7.7527	-0.003507978
7.7559	-0.003152787
7.7592	-0.003549475
7.7625	-0.003579817
7.7658	-0.003124602
7.7691	-0.003261884
7.7724	-0.003738301
7.7756	-0.003655857
7.7789	-0.002929877
7.7822	-0.003551682
7.7855	-0.00288965
7.7888	-0.00306116
7.7921	-0.003063738
7.7954	-0.003200079
7.7986	-0.00277157
7.8019	-0.002648145
7.8052	-0.002999221
7.8085	-0.002274989
7.8118	-0.003051528
7.8151	-0.002765494
7.8183	-0.003165096
7.8216	-0.002938863
7.8249	-0.003527927
7.8282	-0.002611899
7.8315	-0.002789717
7.8348	-0.002742874
7.8381	-0.003086301
7.8413	-0.003932315
7.8446	-0.003985408
7.8479	-0.003354333
7.8512	-0.003311142
7.8545	-0.004380529
7.8578	-0.004159812
7.861	-0.004737155
7.8643	-0.004299981
7.8676	-0.003896651
7.8709	-0.004634895
7.8742	-0.004703839
7.8775	-0.004699476
7.8807	-0.003931507
7.884	-0.004246211
7.8873	-0.003785987
7.8906	-0.003480443
7.8939	-0.002816765
7.8972	-0.003621564
7.9005	-0.003002719
7.9037	-0.003002409
7.907	-0.002595482
7.9103	-0.002550338
7.9136	-0.001533973
7.9169	-0.001579172
7.9202	-0.001860519
7.9234	-0.001904406
7.9267	-0.002493998
7.93	-0.003085586
7.9333	-0.002847843
7.9366	-0.003169055
7.9399	-0.003342481
7.9432	-0.004631439
7.9464	-0.004410947
7.9497	-0.004861556
7.953	-0.005347581
7.9563	-0.004141743
7.9596	-0.004966516
7.9629	-0.004976864
7.9661	-0.00521804
7.9694	-0.004357962
7.9727	-0.004499559
7.976	-0.005270849
7.9793	-0.004302447
7.9826	-0.004596229
7.9859	-0.003516574
7.9891	-0.003714264
7.9924	-0.003842125
7.9957	-0.003837679
7.999	-0.004023814
8.0023	-0.003210556
8.0056	-0.003663795
8.0088	-0.002617208
8.0121	-0.004079634
8.0154	-0.003361821
8.0187	-0.002713056
8.022	-0.003220078
8.0253	-0.002642633
8.0285	-0.003133688
8.0318	-0.003141556
8.0351	-0.003935704
8.0384	-0.003720821
8.0417	-0.004303961
8.045	-0.004162297
8.0483	-0.005204027
8.0515	-0.004439326
8.0548	-0.005443248
8.0581	-0.004455314
8.0614	-0.004299981
8.0647	-0.004588165
8.068	-0.003612519
8.0712	-0.00384079
8.0745	-0.002886647
8.0778	-0.003192289
8.0811	-0.002734184
8.0844	-0.002943383
8.0877	-0.001709823
8.091	-0.001627035
8.0942	-0.001870265
8.0975	-0.001962029
8.1008	-0.001759863
8.1041	-0.002798584
8.1074	-0.003001764
8.1107	-0.002508248
8.1139	-0.003651628
8.1172	-0.003228601
8.1205	-0.003085763
8.1238	-0.004202883
8.1271	-0.003422433
8.1304	-0.003112156
8.1337	-0.003636821
8.1369	-0.003092159
8.1402	-0.003546935
8.1435	-0.003613416
8.1468	-0.003072127
8.1501	-0.003468254
8.1534	-0.003378147
8.1566	-0.002900226
8.1599	-0.002708759
8.1632	-0.003504888
8.1665	-0.001914448
8.1698	-0.003617849
8.1731	-0.003424562
8.1763	-0.002854309
8.1796	-0.002772046
8.1829	-0.002989901
8.1862	-0.00274037
8.1895	-0.002320462
8.1928	-0.001957596
8.1961	-0.001263403
8.1993	-0.001368687
8.2026	-0.00125913
8.2059	-0.000787193
8.2092	-0.00115267
8.2125	-0.000418496
8.2158	-0.001101406
8.219	-0.000315468
8.2223	-0.001217476
8.2256	0.000105347
8.2289	-0.000900093
8.2322	-0.001110931
8.2355	-0.00110985
8.2388	-0.001740873
8.242	-0.001480791
8.2453	-0.002170286
8.2486	-0.002815103
8.2519	-0.001804697
8.2552	-0.002661126
8.2585	-0.002508066
8.2617	-0.002661779
8.265	-0.002619621
8.2683	-0.002255522
8.2716	-0.002306231
8.2749	-0.001769241
8.2782	-0.001932109
8.2815	-0.00176163
8.2847	-0.002569797
8.288	-0.002364098
8.2913	-0.001561534
8.2946	-0.002739698
8.2979	-0.003865193
8.3012	-0.00378449
8.3044	-0.00358901
8.3077	-0.003553632
8.311	-0.003285433
8.3143	-0.003664954
8.3176	-0.002323447
8.3209	-0.00345494
8.3241	-0.002537373
8.3274	-0.00280888
8.3307	-0.002104432
8.334	-0.002906791
8.3373	-0.002109411
8.3406	-0.002101299
8.3439	-0.002856679
8.3471	-0.002700173
8.3504	-0.003247886
8.3537	-0.002802605
8.357	-0.002857743
8.3603	-0.002746833
8.3636	-0.002811327
8.3668	-0.002801562
8.3701	-0.001883443
8.3734	-0.002900679
8.3767	-0.002528885
8.38	-0.001992057
8.3833	-0.002528259
8.3866	-0.00268548
8.3898	-0.003594774
8.3931	-0.003756896
8.3964	-0.003725555
8.3997	-0.003921058
8.403	-0.00374902
8.4063	-0.004445004
8.4095	-0.003800001
8.4128	-0.004168233
8.4161	-0.004320312
8.4194	-0.004599714
8.4227	-0.00407892
8.426	-0.003855661
8.4293	-0.002669305
8.4325	-0.003192183
8.4358	-0.002114903
8.4391	-0.002720851
8.4424	-0.001800516
8.4457	-0.00228088
8.449	-0.00195855
8.4522	-0.002333212
8.4555	-0.003222685
8.4588	-0.002806179
8.4621	-0.002218488
8.4654	-0.003378098
8.4687	-0.002904991
8.4719	-0.003191401
8.4752	-0.003180494
8.4785	-0.002183058
8.4818	-0.001280633
8.4851	-0.001699369
8.4884	-0.002754408
8.4917	-0.001604736
8.4949	-0.002550305
8.4982	-0.002771648
8.5015	-0.001595695
8.5048	-0.002606147
8.5081	-0.002231243
8.5114	-0.002599144
8.5146	-0.001914835
8.5179	-0.002829986
8.5212	-0.00294293
8.5245	-0.003167891
8.5278	-0.003759219
8.5311	-0.002477996
8.5344	-0.003280551
8.5376	-0.003262773
8.5409	-0.003873812
8.5442	-0.005475854
8.5475	-0.004675139
8.5508	-0.003867199
8.5541	-0.004678653
8.5573	-0.004647244
8.5606	-0.004569273
8.5639	-0.00474048
8.5672	-0.004472242
8.5705	-0.004552797
8.5738	-0.00414552
8.577	-0.002612633
8.5803	-0.004059109
8.5836	-0.003426726
8.5869	-0.003147862
8.5902	-0.002424577
8.5935	-0.00222146
8.5968	-0.003512199
8.6	-0.002594424
8.6033	-0.002049835
8.6066	-0.002796705
8.6099	-0.002630632
8.6132	-0.0019345
8.6165	-0.002323736
8.6197	-0.001788003
8.623	-0.00167922
8.6263	-0.001900398
8.6296	-0.002065485
8.6329	-0.001518893
8.6362	-0.002163634
8.6395	-0.00173328
8.6427	-0.001522697
8.646	-0.002322003
8.6493	-0.001897788
8.6526	-0.00145927
8.6559	-0.00233157
8.6592	-0.001732848
8.6624	-0.002596686
8.6657	-0.001410048
8.669	-0.00281413
8.6723	-0.002384155
8.6756	-0.001830878
8.6789	-0.001178693
8.6822	-0.001765536
8.6854	-0.001277964
8.6887	-0.001011039
8.692	-0.000530468
8.6953	-0.000960475
8.6986	-0.00116946
8.7019	-0.001380906
8.7051	-0.001388035
8.7084	-0.001390086
8.7117	-0.000753423
8.715	-0.000531637
8.7183	-0.000477743
8.7216	-0.001743414
8.7248	-0.001163904
8.7281	-0.00210287
8.7314	-0.000946863
8.7347	-0.001885507
8.738	-0.002145702
8.7413	-0.001984753
8.7446	-0.001148928
8.7478	-0.001977855
8.7511	-0.001359786
8.7544	-0.000675702
8.7577	-0.001139473
8.761	-0.000928972
8.7643	-0.000986856
8.7675	-0.001290777
8.7708	-0.001652097
8.7741	-0.001139066
8.7774	-0.000207796
8.7807	-0.000880135
8.784	0.000414601
8.7873	0.000362192
8.7905	0.000204615
8.7938	0.000512866
8.7971	0.000102404
8.8004	0.000102755
8.8037	0.000102731
8.807	0.000671923
8.8102	0.001026459
8.8135	0.000154014
8.8168	-0.000307465
8.8201	0.000408844
8.8234	0.001171223
8.8267	0.001675932
8.83	0.001472444
8.8332	0.002798135
8.8365	0.00214593
8.8398	0.001377661
8.8431	0.001635378
8.8464	0.00116821
8.8497	0.001783971
8.8529	0.001681635
8.8562	0.001574913
8.8595	0.001577866
8.8628	0.001727021
8.8661	0.001828397
8.8694	0.001373626
8.8726	0.001686186
8.8759	0.000811102
8.8792	0.001678287
8.8825	0.000609394
8.8858	0.000457768
8.8891	0.001027916
8.8924	0.000152804
8.8956	0.000807896
8.8989	-0.000403526
8.9022	0.001010928
8.9055	0.000352491
8.9088	0.001058211
8.9121	0.000655007
8.9153	0.001158724
8.9186	0.00086044
8.9219	0.001168757
8.9252	0.002639479
8.9285	0.002226897
8.9318	0.003304956
8.9351	0.004534964
8.9383	0.003895951
8.9416	0.004556109
8.9449	0.004146765
8.9482	0.005153392
8.9515	0.005452101
8.9548	0.005588934
8.958	0.006407946
8.9613	0.006204673
8.9646	0.006718501
8.9679	0.007128795
8.9712	0.008362732
8.9745	0.008734144
8.9778	0.009504205
8.981	0.010456912
8.9843	0.010780105
8.9876	0.012295755
8.9909	0.012334559
8.9942	0.013685286
8.9975	0.014551355
9.0007	0.015594086
9.004	0.015450438
9.0073	0.01631202
9.0106	0.017995752
9.0139	0.019767106
9.0172	0.020201037
9.0204	0.022117997
9.0237	0.025296016
9.027	0.027930545
9.0303	0.026877388
9.0336	0.025743131
9.0369	0.027302725
9.0402	0.028402682
9.0434	0.028972158
9.0467	0.027842434
9.05	0.028744241
9.0533	0.03173808
9.0566	0.034534011
9.0599	0.036097646
9.0631	0.036850918
9.0664	0.037409827
9.0697	0.040962372
9.073	0.045339122
9.0763	0.05044267
9.0796	0.051941253
9.0829	0.050160568
9.0861	0.047912776
9.0894	0.050358292
9.0927	0.053570744
9.096	0.059988674
9.0993	0.066905089
9.1026	0.067499489
9.1058	0.067501284
9.1091	0.07216873
9.1124	0.083040945
9.1157	0.095619991
9.119	0.104273267
9.1223	0.105388805
9.1256	0.103933178
9.1288	0.107958682
9.1321	0.116930231
9.1354	0.128076166
9.1387	0.135760695
9.142	0.140451819
9.1453	0.14190492
9.1485	0.13566938
9.1518	0.125668854
9.1551	0.113383658
9.1584	0.112298921
9.1617	0.111646362
9.165	0.110494353
9.1682	0.111997657
9.1715	0.130052641
9.1748	0.172901809
9.1781	0.253043532
9.1814	0.369457543
9.1847	0.4437823
9.188	0.489683419
9.1912	0.508653045
9.1945	0.512496829
9.1978	0.493664831
9.2011	0.433357656
9.2044	0.337903291
9.2077	0.218397111
9.2109	0.131483555
9.2142	0.082127087
9.2175	0.05221815
9.2208	0.034118444
9.2241	0.022620253
9.2274	0.018130982
9.2307	0.014514377
9.2339	0.013394436
9.2372	0.013921886
9.2405	0.014103906
9.2438	0.013779998
9.2471	0.013861084
9.2504	0.014156807
9.2536	0.014553473
9.2569	0.014213023
9.2602	0.015033672
9.2635	0.012687105
9.2668	0.01288124
9.2701	0.011523728
9.2733	0.011049489
9.2766	0.015252711
9.2799	0.019351661
9.2832	0.024468578
9.2865	0.037769981
9.2898	0.047812
9.2931	0.054083798
9.2963	0.055874009
9.2996	0.052737761
9.3029	0.047416743
9.3062	0.033662546
9.3095	0.018883076
9.3128	0.00913042
9.316	0.003923837
9.3193	0.002133131
9.3226	0.000507413
9.3259	-0.000707649
9.3292	-0.00207712
9.3325	-0.000908144
9.3358	-0.001815236
9.339	-0.001363246
9.3423	-0.001560854
9.3456	-0.002065314
9.3489	-0.002063878
9.3522	-0.001903266
9.3555	-0.001449399
9.3587	-0.001498947
9.362	-0.001641007
9.3653	-0.001440777
9.3686	-0.001301183
9.3719	0.000698704
9.3752	0.00079907
9.3785	0.001291509
9.3817	0.000299032
9.385	0.000099279
9.3883	0.000446015
9.3916	-0.00024638
9.3949	-0.001820738
9.3982	-0.002758686
9.4014	-0.003203685
9.4047	-0.004329696
9.408	-0.004331169
9.4113	-0.003803343
9.4146	-0.004998705
9.4179	-0.00539077
9.4211	-0.005311935
9.4244	-0.004677025
9.4277	-0.00466539
9.431	-0.004880595
9.4343	-0.004808642
9.4376	-0.005340255
9.4409	-0.005100174
9.4441	-0.005682256
9.4474	-0.006800897
9.4507	-0.005727043
9.454	-0.006410909
9.4573	-0.006301667
9.4606	-0.006323718
9.4638	-0.006451488
9.4671	-0.0067213
9.4704	-0.005703259
9.4737	-0.005805315
9.477	-0.006157536
9.4803	-0.004871008
9.4836	-0.005073819
9.4868	-0.005765272
9.4901	-0.006738682
9.4934	-0.006017356
9.4967	-0.005489406
9.5	-0.00662833
9.5033	-0.006402972
9.5065	-0.005338016
9.5098	-0.005562182
9.5131	-0.006160309
9.5164	-0.00589267
9.5197	-0.005599498
9.523	-0.006108637
9.5263	-0.007126931
9.5295	-0.007423092
9.5328	-0.005803341
9.5361	-0.005801778
9.5394	-0.006364816
9.5427	-0.005903592
9.546	-0.006451357
9.5492	-0.006316062
9.5525	-0.005721502
9.5558	-0.005010117
9.5591	-0.004736926
9.5624	-0.004895832
9.5657	-0.005099977
9.5689	-0.0047749
9.5722	-0.004637156
9.5755	-0.005558349
9.5788	-0.005621386
9.5821	-0.005215073
9.5854	-0.005439884
9.5887	-0.00563495
9.5919	-0.004614255
9.5952	-0.005698597
9.5985	-0.004718022
9.6018	-0.005497472
9.6051	-0.005229027
9.6084	-0.004734818
9.6116	-0.005349531
9.6149	-0.005535555
9.6182	-0.005922617
9.6215	-0.00567902
9.6248	-0.005775918
9.6281	-0.00551173
9.6314	-0.005423652
9.6346	-0.004504971
9.6379	-0.004764318
9.6412	-0.005567954
9.6445	-0.005255553
9.6478	-0.005109687
9.6511	-0.004717272
9.6543	-0.005455071
9.6576	-0.005061653
9.6609	-0.004807825
9.6642	-0.004661184
9.6675	-0.005167693
9.6708	-0.0051357
9.6741	-0.005201765
9.6773	-0.004813629
9.6806	-0.004853034
9.6839	-0.005726414
9.6872	-0.005278073
9.6905	-0.004985124
9.6938	-0.004599766
9.697	-0.005022445
9.7003	-0.004982401
9.7036	-0.00478736
9.7069	-0.004388995
9.7102	-0.005068998
9.7135	-0.004792591
9.7167	-0.005053563
9.72	-0.00439377
9.7233	-0.004665065
9.7266	-0.005364952
9.7299	-0.005851255
9.7332	-0.005062371
9.7365	-0.004527381
9.7397	-0.004669624
9.743	-0.004208313
9.7463	-0.004985998
9.7496	-0.004399141
9.7529	-0.00524494
9.7562	-0.005055436
9.7594	-0.004742843
9.7627	-0.00449371
9.766	-0.00445338
9.7693	-0.005353395
9.7726	-0.005692993
9.7759	-0.004677422
9.7792	-0.005474668
9.7824	-0.004950609
9.7857	-0.00556286
9.789	-0.006591324
9.7923	-0.006104782
9.7956	-0.006357793
9.7989	-0.00674059
9.8021	-0.006706665
9.8054	-0.006276582
9.8087	-0.005969136
9.812	-0.005206761
9.8153	-0.005457029
9.8186	-0.005469893
9.8219	-0.005612856
9.8251	-0.00465674
9.8284	-0.004764636
9.8317	-0.004728701
9.835	-0.004956537
9.8383	-0.004679094
9.8416	-0.004448163
9.8448	-0.005513013
9.8481	-0.00582582
9.8514	-0.00436714
9.8547	-0.005590652
9.858	-0.005490404
9.8613	-0.004627906
9.8645	-0.005272724
9.8678	-0.004522242
9.8711	-0.004888396
9.8744	-0.005026182
9.8777	-0.00496824
9.881	-0.005368933
9.8843	-0.005009435
9.8875	-0.005221854
9.8908	-0.005393299
9.8941	-0.005431678
9.8974	-0.005485898
9.9007	-0.006712424
9.904	-0.005377026
9.9072	-0.006506231
9.9105	-0.005917166
9.9138	-0.006139037
9.9171	-0.005415507
9.9204	-0.005653729
9.9237	-0.00599427
9.927	-0.006255769
9.9302	-0.006152253
9.9335	-0.0070957
9.9368	-0.006446751
9.9401	-0.006743691
9.9434	-0.007583639
9.9467	-0.00691325
9.9499	-0.007129091
9.9532	-0.007697762
9.9565	-0.006971626
9.9598	-0.007276856
9.9631	-0.006645177
9.9664	-0.007948721
9.9696	-0.007470681
9.9729	-0.007620658
9.9762	-0.007944488
9.9795	-0.008116998
9.9828	-0.007041602
9.9861	-0.007312896
9.9894	-0.007342797
9.9926	-0.007347669
9.9959	-0.006526537
9.9992	-0.007173841
10.0025	-0.007327412
10.0058	-0.00759578
10.0091	-0.007980467
10.0123	-0.007771412
10.0156	-0.007241628
10.0189	-0.008031967
10.0222	-0.006564985
10.0255	-0.006565715
10.0288	-0.006118621
10.0321	-0.006028588
10.0353	-0.00565864
10.0386	-0.005551891
10.0419	-0.005333681
10.0452	-0.005008313
10.0485	-0.004628231
10.0518	-0.004426899
10.055	-0.005698781
10.0583	-0.004376535
10.0616	-0.00521696
10.0649	-0.005015172
10.0682	-0.004721961
10.0715	-0.004039072
10.0748	-0.004474795
10.078	-0.004275447
10.0813	-0.004679838
10.0846	-0.00409393
10.0879	-0.004594717
10.0912	-0.004607682
10.0945	-0.004617585
10.0977	-0.005443771
10.101	-0.00466539
10.1043	-0.005732859
10.1076	-0.005035496
10.1109	-0.005589326
10.1142	-0.005769166
10.1174	-0.005340255
10.1207	-0.005424781
10.124	-0.004955009
10.1273	-0.004842119
10.1306	-0.00362813
10.1339	-0.003155292
10.1372	-0.000246492
10.1404	0.004420717
10.1437	0.011119668
10.147	0.023230929
10.1503	0.039480317
10.1536	0.059537821
10.1569	0.081583031
10.1601	0.100764908
10.1634	0.114817061
10.1667	0.120455533
10.17	0.115014561
10.1733	0.102022842
10.1766	0.083210267
10.1799	0.060215943
10.1831	0.040504947
10.1864	0.024616694
10.1897	0.013079562
10.193	0.006142454
10.1963	0.001001718
10.1996	-0.000996317
10.2028	-0.002724722
10.2061	-0.003965735
10.2094	-0.004425779
10.2127	-0.004560605
10.216	-0.004024724
10.2193	-0.0036603
10.2226	-0.003532689
10.2258	-0.003623485
10.2291	-0.004114217
10.2324	-0.004305125
10.2357	-0.004117036
10.239	-0.003881209
10.2423	-0.003834305
10.2455	-0.003584294
10.2488	-0.004026107
10.2521	-0.003787331
10.2554	-0.002634657
10.2587	-0.003236003
10.262	-0.003987582
10.2652	-0.00423268
10.2685	-0.004736627
10.2718	-0.00473228
10.2751	-0.004046018
10.2784	-0.004041835
10.2817	-0.004382825
10.285	-0.004095735
10.2882	-0.003950204
10.2915	-0.00385508
10.2948	-0.004888733
10.2981	-0.004633183
10.3014	-0.004126463
10.3047	-0.005016208
10.3079	-0.004519028
10.3112	-0.004272435
10.3145	-0.005037932
10.3178	-0.003949505
10.3211	-0.004978065
10.3244	-0.005036213
10.3277	-0.004970168
10.3309	-0.00495837
10.3342	-0.005105363
10.3375	-0.005725753
10.3408	-0.005867612
10.3441	-0.006046187
10.3474	-0.006332356
10.3506	-0.006774946
10.3539	-0.006811839
10.3572	-0.006451357
10.3605	-0.006671471
10.3638	-0.00703975
10.3671	-0.006391462
10.3704	-0.006450637
10.3736	-0.007006071
10.3769	-0.00686073
10.3802	-0.006799175
10.3835	-0.007113437
10.3868	-0.006778424
10.3901	-0.007361508
10.3933	-0.007265274
10.3966	-0.006483203
10.3999	-0.006558945
10.4032	-0.006555332
10.4065	-0.006819148
10.4098	-0.006543797
10.413	-0.006309474
10.4163	-0.007419953
10.4196	-0.006410192
10.4229	-0.006575686
10.4262	-0.00741433
10.4295	-0.006638486
10.4328	-0.008042285
10.436	-0.007842363
10.4393	-0.006814998
10.4426	-0.007381421
10.4459	-0.007074043
10.4492	-0.007661196
10.4525	-0.006330593
10.4557	-0.006558341
10.459	-0.007214983
10.4623	-0.006988146
10.4656	-0.006917237
10.4689	-0.006553393
10.4722	-0.007165425
10.4755	-0.007199449
10.4787	-0.006673329
10.482	-0.00718707
10.4853	-0.007665449
10.4886	-0.006950353
10.4919	-0.00666876
10.4952	-0.007239562
10.4984	-0.006746996
10.5017	-0.006268181
10.505	-0.006903205
10.5083	-0.007046128
10.5116	-0.00661305
10.5149	-0.007355292
10.5181	-0.007375465
10.5214	-0.006923183
10.5247	-0.007454508
10.528	-0.006729858
10.5313	-0.007877328
10.5346	-0.006568166
10.5379	-0.006736205
10.5411	-0.006961236
10.5444	-0.007236512
10.5477	-0.007094392
10.551	-0.007296173
10.5543	-0.00641322
10.5576	-0.007135015
10.5608	-0.007958972
10.5641	-0.006582395
10.5674	-0.007080187
10.5707	-0.006731295
10.574	-0.006934543
10.5773	-0.006976768
10.5806	-0.007727943
10.5838	-0.006379254
10.5871	-0.007660028
10.5904	-0.00675336
10.5937	-0.006828252
10.597	-0.007207822
10.6003	-0.00750782
10.6035	-0.006290381
10.6068	-0.006710111
10.6101	-0.007579964
10.6134	-0.007288103
10.6167	-0.007465552
10.62	-0.007115032
10.6233	-0.006461461
10.6265	-0.007380201
10.6298	-0.00723001
10.6331	-0.007109668
10.6364	-0.007010947
10.6397	-0.006790497
10.643	-0.006644381
10.6462	-0.006533541
10.6495	-0.006938959
10.6528	-0.006881105
10.6561	-0.007451151
10.6594	-0.007936386
10.6627	-0.007154345
10.6659	-0.006323276
10.6692	-0.006373362
10.6725	-0.007270181
10.6758	-0.006889502
10.6791	-0.00738471
10.6824	-0.007102023
10.6857	-0.006460991
10.6889	-0.007439068
10.6922	-0.007268697
10.6955	-0.006997044
10.6988	-0.006475224
10.7021	-0.007003125
10.7054	-0.006704659
10.7086	-0.007746818
10.7119	-0.006491948
10.7152	-0.006761292
10.7185	-0.007285224
10.7218	-0.005917209
10.7251	-0.007400673
10.7284	-0.007054729
10.7316	-0.006866978
10.7349	-0.00765373
10.7382	-0.007032911
10.7415	-0.006904392
10.7448	-0.007382446
10.7481	-0.006756213
10.7513	-0.006270105
10.7546	-0.006239043
10.7579	-0.00642134
10.7612	-0.007028404
10.7645	-0.007271202
10.7678	-0.007676261
10.7711	-0.007809278
10.7743	-0.006542367
10.7776	-0.007173673
10.7809	-0.006493213
10.7842	-0.006486874
10.7875	-0.006409745
10.7908	-0.006454109
10.794	-0.007005582
10.7973	-0.007306296
10.8006	-0.007060488
10.8039	-0.007690527
10.8072	-0.006552696
10.8105	-0.007238064
10.8137	-0.007438147
10.817	-0.006907658
10.8203	-0.007160324
10.8236	-0.006839424
10.8269	-0.007245193
10.8302	-0.007139693
10.8335	-0.006972721
10.8367	-0.006845766
10.84	-0.007179244
10.8433	-0.007230752
10.8466	-0.006780723
10.8499	-0.006621553
10.8532	-0.006953889
10.8564	-0.006911161
10.8597	-0.006969534
10.863	-0.006376156
10.8663	-0.007296601
10.8696	-0.007442002
10.8729	-0.007119741
10.8762	-0.006862628
10.8794	-0.006562987
10.8827	-0.007569341
10.886	-0.006529705
10.8893	-0.00630482
10.8926	-0.007086146
10.8959	-0.006893708
10.8991	-0.006838823
10.9024	-0.006389595
10.9057	-0.007128707
10.909	-0.007114496
10.9123	-0.007011252
10.9156	-0.006747409
10.9189	-0.006186309
10.9221	-0.007177342
10.9254	-0.006741423
10.9287	-0.006254274
10.932	-0.007049251
10.9353	-0.006296886
10.9386	-0.006858485
10.9418	-0.006296355
10.9451	-0.006947696
10.9484	-0.006733944
10.9517	-0.006781739
10.955	-0.006160309
10.9583	-0.006494177
10.9615	-0.006894278
10.9648	-0.006392839
10.9681	-0.006371357
10.9714	-0.007331982
10.9747	-0.006917956
10.978	-0.006763421
10.9813	-0.006443449
10.9845	-0.00634376
10.9878	-0.006677014
[truncated: 48 more rows]
