# Supplementary material for: Improvement of Peak Integration in Capillary Electrophoresis: Reference Data Set No. 1
Source: Electrophoresis. 2026 Mar 11;47(4):276–94. doi: 10.1002/elps.70077 (PMC13084974; doi:10.1002/elps.70077)
Supplement: Supplementary file 2 — Supporting File 2: elps70077‐sup‐0002‐RawElectropherograms.zip. [file ELPS-47--s002.zip › Raw Electropherograms/com4-type13-sam2-R.csv]

4.4516	-0.008041625
4.4548	-0.00863507
4.4581	-0.008051364
4.4614	-0.007557182
4.4646	-0.008363244
4.4679	-0.008319851
4.4712	-0.008240469
4.4744	-0.007279662
4.4777	-0.007304149
4.481	-0.007733494
4.4842	-0.008074143
4.4875	-0.008409353
4.4908	-0.007978547
4.494	-0.008692597
4.4973	-0.007226752
4.5006	-0.006438446
4.5038	-0.006324789
4.5071	-0.007884269
4.5104	-0.005738509
4.5136	-0.00623386
4.5169	-0.006963716
4.5202	-0.006912911
4.5234	-0.006751124
4.5267	-0.007795386
4.53	-0.009514013
4.5332	-0.009782712
4.5365	-0.01051013
4.5398	-0.009757302
4.543	-0.008482255
4.5463	-0.007472038
4.5496	-0.008007214
4.5528	-0.007654948
4.5561	-0.008034337
4.5594	-0.007261395
4.5626	-0.007976145
4.5659	-0.007519704
4.5691	-0.007182354
4.5724	-0.0085337
4.5757	-0.007366423
4.5789	-0.007050669
4.5822	-0.007311818
4.5855	-0.007022542
4.5887	-0.007773075
4.592	-0.007617372
4.5953	-0.008197221
4.5985	-0.007808411
4.6018	-0.006626965
4.6051	-0.006448133
4.6083	-0.007740578
4.6116	-0.007307292
4.6149	-0.007484408
4.6181	-0.006976768
4.6214	-0.007783263
4.6247	-0.009159873
4.6279	-0.008374249
4.6312	-0.008739592
4.6345	-0.008781317
4.6377	-0.009116146
4.641	-0.008538905
4.6443	-0.007859908
4.6475	-0.009508437
4.6508	-0.009259831
4.6541	-0.008792689
4.6573	-0.0096781
4.6606	-0.008161811
4.6639	-0.007426152
4.6671	-0.008477957
4.6704	-0.008855823
4.6737	-0.008639847
4.6769	-0.009073909
4.6802	-0.009627456
4.6835	-0.008908917
4.6867	-0.008596389
4.69	-0.008469299
4.6932	-0.009046124
4.6965	-0.00821628
4.6998	-0.008659877
4.703	-0.008131159
4.7063	-0.008527252
4.7096	-0.008292271
4.7128	-0.007502519
4.7161	-0.007258934
4.7194	-0.007954572
4.7226	-0.007746746
4.7259	-0.007967731
4.7292	-0.007004374
4.7324	-0.008952148
4.7357	-0.007575855
4.739	-0.008600172
4.7422	-0.00790896
4.7455	-0.008894159
4.7488	-0.008707786
4.752	-0.008610585
4.7553	-0.007805076
4.7586	-0.008172538
4.7618	-0.008183807
4.7651	-0.008378931
4.7684	-0.007734804
4.7716	-0.0088987
4.7749	-0.009225828
4.7782	-0.008183807
4.7814	-0.007906227
4.7847	-0.007854369
4.788	-0.008855872
4.7912	-0.008451548
4.7945	-0.008201513
4.7978	-0.007781062
4.801	-0.008445167
4.8043	-0.008124325
4.8076	-0.006922539
4.8108	-0.008083022
4.8141	-0.007508808
4.8174	-0.006995406
4.8206	-0.008564321
4.8239	-0.008300428
4.8271	-0.007948278
4.8304	-0.008015789
4.8337	-0.007616275
4.8369	-0.007626275
4.8402	-0.00843458
4.8435	-0.007717631
4.8467	-0.007421455
4.85	-0.007535495
4.8533	-0.007554377
4.8565	-0.008765356
4.8598	-0.008145696
4.8631	-0.008055807
4.8663	-0.008272526
4.8696	-0.008441502
4.8729	-0.009065231
4.8761	-0.009320134
4.8794	-0.008583315
4.8827	-0.009350691
4.8859	-0.009476921
4.8892	-0.009539106
4.8925	-0.00898109
4.8957	-0.009425378
4.899	-0.010059138
4.9023	-0.010640342
4.9055	-0.009921132
4.9088	-0.009233215
4.9121	-0.008402154
4.9153	-0.009378588
4.9186	-0.008959074
4.9219	-0.008488553
4.9251	-0.007699979
4.9284	-0.007605816
4.9317	-0.008366121
4.9349	-0.007485166
4.9382	-0.006706876
4.9415	-0.007212182
4.9447	-0.008083769
4.948	-0.007702735
4.9512	-0.00723041
4.9545	-0.007979388
4.9578	-0.007480976
4.961	-0.007727642
4.9643	-0.008493361
4.9676	-0.00796668
4.9708	-0.007557378
4.9741	-0.00786239
4.9774	-0.00785234
4.9806	-0.008140103
4.9839	-0.008379311
4.9872	-0.009648771
4.9904	-0.008490763
4.9937	-0.008134065
4.997	-0.009144583
5.0002	-0.008474858
5.0035	-0.009440949
5.0068	-0.009506444
5.01	-0.009563335
5.0133	-0.009608199
5.0166	-0.009521803
5.0198	-0.010129777
5.0231	-0.010047989
5.0264	-0.008977444
5.0296	-0.01131307
5.0329	-0.010742814
5.0362	-0.010403064
5.0394	-0.010674132
5.0427	-0.010720154
5.046	-0.009208353
5.0492	-0.008444675
5.0525	-0.00797791
5.0558	-0.007935875
5.059	-0.008320442
5.0623	-0.007340363
5.0656	-0.006921364
5.0688	-0.007815949
5.0721	-0.005949332
5.0753	-0.006030656
5.0786	-0.004725979
5.0819	-0.004458152
5.0851	-0.005736525
5.0884	-0.005671154
5.0917	-0.005695
5.0949	-0.006508437
5.0982	-0.005963152
5.1015	-0.005497755
5.1047	-0.006320036
5.108	-0.006215094
5.1113	-0.00651102
5.1145	-0.00569646
5.1178	-0.006912224
5.1211	-0.007146368
5.1243	-0.008151752
5.1276	-0.007748819
5.1309	-0.009131645
5.1341	-0.008875537
5.1374	-0.008460006
5.1407	-0.008728578
5.1439	-0.009548952
5.1472	-0.009581628
5.1505	-0.009289414
5.1537	-0.010197877
5.157	-0.009452278
5.1603	-0.011374933
5.1635	-0.010187646
5.1668	-0.009479146
5.1701	-0.009586214
5.1733	-0.00931303
5.1766	-0.008468575
5.1799	-0.007270725
5.1831	-0.006748419
5.1864	-0.006217578
5.1897	-0.00520743
5.1929	-0.005461893
5.1962	-0.005692745
5.1994	-0.005665222
5.2027	-0.006279257
5.206	-0.006517798
5.2092	-0.006710127
5.2125	-0.005434372
5.2158	-0.006245018
5.219	-0.00500242
5.2223	-0.004994393
5.2256	-0.005177133
5.2288	-0.005198427
5.2321	-0.006070362
5.2354	-0.006186853
5.2386	-0.006183447
5.2419	-0.004901324
5.2452	-0.00641555
5.2484	-0.006295882
5.2517	-0.005636851
5.255	-0.004680548
5.2582	-0.004953983
5.2615	-0.004738215
5.2648	-0.00398128
5.268	-0.004582634
5.2713	-0.00368718
5.2746	-0.005086963
5.2778	-0.00509618
5.2811	-0.004614809
5.2844	-0.004908605
5.2876	-0.005419813
5.2909	-0.004548021
5.2942	-0.004513755
5.2974	-0.004656553
5.3007	-0.004444298
5.304	-0.003947646
5.3072	-0.003415669
5.3105	-0.003637737
5.3138	-0.003050071
5.317	-0.003826738
5.3203	-0.002824383
5.3235	-0.003170322
5.3268	-0.003013592
5.3301	-0.002419474
5.3333	-0.002271222
5.3366	-0.003068696
5.3399	-0.002620243
5.3431	-0.003301193
5.3464	-0.003876637
5.3497	-0.002692191
5.3529	-0.00299737
5.3562	-0.002853331
5.3595	-0.003456295
5.3627	-0.003443156
5.366	-0.004103842
5.3693	-0.003596102
5.3725	-0.003880228
5.3758	-0.004130838
5.3791	-0.003767138
5.3823	-0.003518122
5.3856	-0.004078274
5.3889	-0.004541582
5.3921	-0.004396199
5.3954	-0.004855948
5.3987	-0.004504491
5.4019	-0.005536928
5.4052	-0.005713467
5.4085	-0.005607371
5.4117	-0.006036021
5.415	-0.006488217
5.4183	-0.005899882
5.4215	-0.006842486
5.4248	-0.00619235
5.4281	-0.007388599
5.4313	-0.0062299
5.4346	-0.006710397
5.4379	-0.006554924
5.4411	-0.00616529
5.4444	-0.006113908
5.4476	-0.00569805
5.4509	-0.00558724
5.4542	-0.006152576
5.4574	-0.005646589
5.4607	-0.005823772
5.464	-0.005822724
5.4672	-0.00619535
5.4705	-0.005216112
5.4738	-0.005841043
5.477	-0.005551281
5.4803	-0.005133245
5.4836	-0.004913017
5.4868	-0.004532214
5.4901	-0.004914769
5.4934	-0.005023052
5.4966	-0.005396975
5.4999	-0.005357142
5.5032	-0.004820971
5.5064	-0.004385268
5.5097	-0.004632202
5.513	-0.00498104
5.5162	-0.004003473
5.5195	-0.004279969
5.5228	-0.00363395
5.526	-0.004089206
5.5293	-0.003677435
5.5326	-0.004319767
5.5358	-0.003548243
5.5391	-0.003321115
5.5424	-0.003843518
5.5456	-0.004267985
5.5489	-0.004681917
5.5522	-0.003619484
5.5554	-0.003293556
5.5587	-0.003743055
5.562	-0.004366477
5.5652	-0.004362717
5.5685	-0.005649235
5.5718	-0.004577088
5.575	-0.00529634
5.5783	-0.005860103
5.5815	-0.005822747
5.5848	-0.006504192
5.5881	-0.005127103
5.5913	-0.005633616
5.5946	-0.005561373
5.5979	-0.005787535
5.6011	-0.004858267
5.6044	-0.004564764
5.6077	-0.004801273
5.6109	-0.004596211
5.6142	-0.00485929
5.6175	-0.004700297
5.6207	-0.003618597
5.624	-0.004980897
5.6273	-0.004626698
5.6305	-0.004731592
5.6338	-0.004919743
5.6371	-0.004556804
5.6403	-0.005261051
5.6436	-0.004846103
5.6469	-0.004674145
5.6501	-0.004263641
5.6534	-0.004480925
5.6567	-0.004840211
5.6599	-0.003672422
5.6632	-0.004225031
5.6665	-0.004364805
5.6697	-0.00468461
5.673	-0.004847037
5.6763	-0.004436595
5.6795	-0.004868327
5.6828	-0.004830714
5.6861	-0.004959877
5.6893	-0.004839109
5.6926	-0.004696572
5.6959	-0.003607451
5.6991	-0.004634895
5.7024	-0.005162287
5.7056	-0.006215729
5.7089	-0.004094629
5.7122	-0.00517395
5.7154	-0.004250585
5.7187	-0.004444212
5.722	-0.003783548
5.7252	-0.003704219
5.7285	-0.003070828
5.7318	-0.004000647
5.735	-0.00442533
5.7383	-0.003168873
5.7416	-0.00351171
5.7448	-0.004296093
5.7481	-0.003890475
5.7514	-0.003444952
5.7546	-0.003822711
5.7579	-0.003194392
5.7612	-0.003603348
5.7644	-0.003666144
5.7677	-0.00385082
5.771	-0.003720192
5.7742	-0.002810977
5.7775	-0.00398804
5.7808	-0.004223318
5.784	-0.003851653
5.7873	-0.003749193
5.7906	-0.003464262
5.7938	-0.004847295
5.7971	-0.004620942
5.8004	-0.005150723
5.8036	-0.004400564
5.8069	-0.005026776
5.8102	-0.005373554
5.8134	-0.005002425
5.8167	-0.004900479
5.82	-0.004052544
5.8232	-0.005868304
5.8265	-0.004357271
5.8297	-0.005289204
5.833	-0.005323104
5.8363	-0.005111046
5.8395	-0.006334738
5.8428	-0.005669236
5.8461	-0.004709235
5.8493	-0.005256909
5.8526	-0.005273857
5.8559	-0.006841623
5.8591	-0.005531305
5.8624	-0.005585858
5.8657	-0.005585104
5.8689	-0.005089999
5.8722	-0.005603877
5.8755	-0.005594701
5.8787	-0.005179568
5.882	-0.005835275
5.8853	-0.00605747
5.8885	-0.006233769
5.8918	-0.006192311
5.8951	-0.00645409
5.8983	-0.007166578
5.9016	-0.006405353
5.9049	-0.006901423
5.9081	-0.00699863
5.9114	-0.007031681
5.9147	-0.006393617
5.9179	-0.006800131
5.9212	-0.007002927
5.9245	-0.00680243
5.9277	-0.006005982
5.931	-0.007754588
5.9343	-0.007103567
5.9375	-0.007150868
5.9408	-0.006315687
5.9441	-0.006782917
5.9473	-0.006752349
5.9506	-0.00631374
5.9538	-0.007041974
5.9571	-0.006829437
5.9604	-0.007376729
5.9636	-0.007627495
5.9669	-0.005999039
5.9702	-0.006742343
5.9734	-0.006012923
5.9767	-0.005091323
5.98	-0.004702903
5.9832	-0.003256027
5.9865	-0.004009341
5.9898	-0.003806286
5.993	-0.003740879
5.9963	-0.00442506
5.9996	-0.003881459
6.0028	-0.004180966
6.0061	-0.003607275
6.0094	-0.003998794
6.0126	-0.004286306
6.0159	-0.004010223
6.0192	-0.003932029
6.0224	-0.00398284
6.0257	-0.005120773
6.029	-0.003633069
6.0322	-0.004642836
6.0355	-0.003938654
6.0388	-0.004793478
6.042	-0.004526731
6.0453	-0.004321857
6.0486	-0.004511561
6.0518	-0.004039978
6.0551	-0.004040431
6.0584	-0.004579769
6.0616	-0.003028497
6.0649	-0.003472614
6.0682	-0.003667017
6.0714	-0.002109778
6.0747	-0.002747466
6.0779	-0.002248969
6.0812	-0.001714742
6.0845	-0.000933069
6.0877	0.000442781
6.091	0.002882386
6.0943	0.00574505
6.0975	0.009569673
6.1008	0.015748223
6.1041	0.022522695
6.1073	0.031457048
6.1106	0.039315529
6.1139	0.04821904
6.1171	0.058034945
6.1204	0.065598123
6.1237	0.073010363
6.1269	0.078230433
6.1302	0.08308167
6.1335	0.084356494
6.1367	0.084462948
6.14	0.080725983
6.1433	0.074698329
6.1465	0.06575913
6.1498	0.057929248
6.1531	0.047692854
6.1563	0.038788572
6.1596	0.029326016
6.1629	0.022592284
6.1661	0.015431704
6.1694	0.010287214
6.1727	0.006049225
6.1759	0.003213733
6.1792	0.000735625
6.1825	-0.00068801
6.1857	-0.001043923
6.189	-0.001271062
6.1923	-0.001573614
6.1955	-0.003248089
6.1988	-0.003186262
6.2021	-0.003144471
6.2053	-0.003647474
6.2086	-0.004567792
6.2118	-0.003717876
6.2151	-0.004728226
6.2184	-0.0046507
6.2216	-0.004219971
6.2249	-0.005184995
6.2282	-0.004000671
6.2314	-0.005002565
6.2347	-0.004464054
6.238	-0.004603872
6.2412	-0.00455613
6.2445	-0.003920099
6.2478	-0.004825294
6.251	-0.004410033
6.2543	-0.004139598
6.2576	-0.004296436
6.2608	-0.004132995
6.2641	-0.003324547
6.2674	-0.003312039
6.2706	-0.002329369
6.2739	-0.001623205
6.2772	-0.001095542
6.2804	-0.001530825
6.2837	-0.001171015
6.287	-0.001518286
6.2902	-0.002073009
6.2935	-0.002147426
6.2968	-0.002361352
6.3	-0.002105206
6.3033	-0.00206214
6.3066	-0.002483157
6.3098	-0.002486098
6.3131	-0.002487571
6.3164	-0.002259846
6.3196	-0.003092912
6.3229	-0.002287469
6.3262	-0.003301975
6.3294	-0.002993202
6.3327	-0.003873963
6.3359	-0.004481564
6.3392	-0.004974295
6.3425	-0.005079022
6.3457	-0.005316208
6.349	-0.004974693
6.3523	-0.004762378
6.3555	-0.005118941
6.3588	-0.005101085
6.3621	-0.004665506
6.3653	-0.004016131
6.3686	-0.004776264
6.3719	-0.00466183
6.3751	-0.003885088
6.3784	-0.004840537
6.3817	-0.00465816
6.3849	-0.0037583
6.3882	-0.0043133
6.3915	-0.004065456
6.3947	-0.002687554
6.398	-0.002464933
6.4013	-0.002593318
6.4045	-0.002704314
6.4078	-0.002258072
6.4111	-0.002974631
6.4143	-0.001829686
6.4176	-0.002161412
6.4209	-0.002615731
6.4241	-0.002578175
6.4274	-0.002355273
6.4307	-0.003015946
6.4339	-0.002895447
6.4372	-0.003477894
6.4405	-0.004325134
6.4437	-0.003553813
6.447	-0.004471056
6.4503	-0.004450502
6.4535	-0.005199201
6.4568	-0.005066411
6.46	-0.00596181
6.4633	-0.005787372
6.4666	-0.005781868
6.4698	-0.005911125
6.4731	-0.006097513
6.4764	-0.00596487
6.4796	-0.0062351
6.4829	-0.005400192
6.4862	-0.006462342
6.4894	-0.006489579
6.4927	-0.005860789
6.496	-0.00637485
6.4992	-0.006522121
6.5025	-0.006613324
6.5058	-0.005937304
6.509	-0.007103301
6.5123	-0.0058837
6.5156	-0.007125617
6.5188	-0.006642775
6.5221	-0.006520679
6.5254	-0.006531505
6.5286	-0.007147641
6.5319	-0.006477388
6.5352	-0.007169468
6.5384	-0.005652687
6.5417	-0.006067027
6.545	-0.006710336
6.5482	-0.006729421
6.5515	-0.006601966
6.5548	-0.006583241
6.558	-0.006986802
6.5613	-0.006969259
6.5646	-0.006979503
6.5678	-0.007447298
6.5711	-0.006490676
6.5744	-0.007099877
6.5776	-0.00654611
6.5809	-0.007153396
6.5841	-0.00718977
6.5874	-0.006321107
6.5907	-0.006671452
6.5939	-0.006750498
6.5972	-0.006209781
6.6005	-0.00645361
6.6037	-0.006459925
6.607	-0.005448439
6.6103	-0.005814163
6.6135	-0.005879874
6.6168	-0.005042043
6.6201	-0.005062112
6.6233	-0.005326219
6.6266	-0.004438147
6.6299	-0.004332471
6.6331	-0.004035984
6.6364	-0.004385982
6.6397	-0.004595297
6.6429	-0.004751156
6.6462	-0.004502296
6.6495	-0.004041595
6.6527	-0.003953491
6.656	-0.004558644
6.6593	-0.003502041
6.6625	-0.004820188
6.6658	-0.003656404
6.6691	-0.003524064
6.6723	-0.004580223
6.6756	-0.004859976
6.6789	-0.003524883
6.6821	-0.004687399
6.6854	-0.004029449
6.6887	-0.004108862
6.6919	-0.004148108
6.6952	-0.003469868
6.6985	-0.004327653
6.7017	-0.004307533
6.705	-0.003431062
6.7082	-0.003973118
6.7115	-0.003468682
6.7148	-0.00359933
6.718	-0.0044037
6.7213	-0.00469225
6.7246	-0.005748814
6.7278	-0.005850802
6.7311	-0.006017628
6.7344	-0.006262813
6.7376	-0.006870437
6.7409	-0.007138768
6.7442	-0.006837367
6.7474	-0.006542017
6.7507	-0.007881355
6.754	-0.00739724
6.7572	-0.007182182
6.7605	-0.007108232
6.7638	-0.006565754
6.767	-0.006093769
6.7703	-0.00590107
6.7736	-0.005532489
6.7768	-0.005980658
6.7801	-0.005382427
6.7834	-0.005762898
6.7866	-0.004487609
6.7899	-0.005223993
6.7932	-0.005038844
6.7964	-0.005099932
6.7997	-0.00424971
6.803	-0.003581176
6.8062	-0.00367299
6.8095	-0.004316452
6.8128	-0.00359443
6.816	-0.005135375
6.8193	-0.003951256
6.8226	-0.004993511
6.8258	-0.00402232
6.8291	-0.003332141
6.8324	-0.003550483
6.8356	-0.00332306
6.8389	-0.003663022
6.8421	-0.003565431
6.8454	-0.003128406
6.8487	-0.003558106
6.8519	-0.004227083
6.8552	-0.003999313
6.8585	-0.00445339
6.8617	-0.002962583
6.865	-0.003619915
6.8683	-0.003731075
6.8715	-0.003604513
6.8748	-0.003426126
6.8781	-0.003289058
6.8813	-0.00338743
6.8846	-0.002862304
6.8879	-0.003000643
6.8911	-0.003378645
6.8944	-0.004024741
6.8977	-0.00300616
6.9009	-0.003807769
6.9042	-0.00381976
6.9075	-0.003677687
6.9107	-0.004108509
6.914	-0.003590012
6.9173	-0.004418283
6.9205	-0.004468481
6.9238	-0.00439457
6.9271	-0.00400538
6.9303	-0.003147766
6.9336	-0.003307374
6.9369	-0.003693288
6.9401	-0.004358548
6.9434	-0.004274067
6.9467	-0.003889445
6.9499	-0.004482022
6.9532	-0.004500005
6.9565	-0.004487638
6.9597	-0.004735457
6.963	-0.004590692
6.9662	-0.005156592
6.9695	-0.005154325
6.9728	-0.005923809
6.976	-0.005136825
6.9793	-0.005974666
6.9826	-0.005906288
6.9858	-0.005738509
6.9891	-0.005433181
6.9924	-0.00590051
6.9956	-0.005305005
6.9989	-0.00636236
7.0022	-0.006999909
7.0054	-0.00602665
7.0087	-0.006284573
7.012	-0.005571312
7.0152	-0.006301152
7.0185	-0.005856387
7.0218	-0.006414253
7.025	-0.005739658
7.0283	-0.005895921
7.0316	-0.006002191
7.0348	-0.006259951
7.0381	-0.006994398
7.0414	-0.005949001
7.0446	-0.005491013
7.0479	-0.00682867
7.0512	-0.004951653
7.0544	-0.00452753
7.0577	-0.005580506
7.061	-0.00433835
7.0642	-0.004966759
7.0675	-0.005308515
7.0708	-0.004708766
7.074	-0.004597288
7.0773	-0.004699311
7.0806	-0.00522961
7.0838	-0.005094849
7.0871	-0.005274211
7.0903	-0.004451364
7.0936	-0.004945687
7.0969	-0.004398324
7.1001	-0.004479537
7.1034	-0.004569791
7.1067	-0.003489496
7.1099	-0.003436237
7.1132	-0.003811106
7.1165	-0.003529493
7.1197	-0.00388807
7.123	-0.004371151
7.1263	-0.004066411
7.1295	-0.004709973
7.1328	-0.003403927
7.1361	-0.004289485
7.1393	-0.004032568
7.1426	-0.004058154
7.1459	-0.003974457
7.1491	-0.003202555
7.1524	-0.003631371
7.1557	-0.004556444
7.1589	-0.00488115
7.1622	-0.004505068
7.1655	-0.004313083
7.1687	-0.00479672
7.172	-0.004346155
7.1753	-0.004905118
7.1785	-0.004855243
7.1818	-0.004865683
7.1851	-0.004866233
7.1883	-0.004562526
7.1916	-0.003689865
7.1949	-0.004700945
7.1981	-0.003963952
7.2014	-0.003716539
7.2047	-0.004206986
7.2079	-0.00449645
7.2112	-0.004605603
7.2144	-0.003680276
7.2177	-0.004071004
7.221	-0.003579707
7.2242	-0.004460878
7.2275	-0.003786547
7.2308	-0.003492674
7.234	-0.004089015
7.2373	-0.003606174
7.2406	-0.002467028
7.2438	-0.002923886
7.2471	-0.00391728
7.2504	-0.003179475
7.2536	-0.003138232
7.2569	-0.003110358
7.2602	-0.003507243
7.2634	-0.002918792
7.2667	-0.003361779
7.27	-0.003522686
7.2732	-0.002635167
7.2765	-0.002481545
7.2798	-0.002372786
7.283	-0.002312489
7.2863	-0.002522628
7.2896	-0.002112136
7.2928	-0.003033501
7.2961	-0.003718383
7.2994	-0.003514135
7.3026	-0.004039508
7.3059	-0.002772799
7.3092	-0.002683182
7.3124	-0.002671039
7.3157	-0.002777959
7.319	-0.002894799
7.3222	-0.002696384
7.3255	-0.003005863
7.3288	-0.003875834
7.332	-0.003159631
7.3353	-0.003471515
7.3385	-0.004151056
7.3418	-0.003227827
7.3451	-0.00359645
7.3483	-0.004530914
7.3516	-0.004552985
7.3549	-0.004248539
7.3581	-0.003946062
7.3614	-0.004152035
7.3647	-0.003523603
7.3679	-0.003521947
7.3712	-0.002801417
7.3745	-0.003472332
7.3777	-0.002447023
7.381	-0.003460532
7.3843	-0.003936771
7.3875	-0.003566911
7.3908	-0.003296465
7.3941	-0.004072654
7.3973	-0.003698302
7.4006	-0.003034208
7.4039	-0.002784111
7.4071	-0.003141568
7.4104	-0.003247835
7.4137	-0.003132066
7.4169	-0.002784111
7.4202	-0.00332833
7.4235	-0.003119367
7.4267	-0.003720536
7.43	-0.004214049
7.4333	-0.004068009
7.4365	-0.003955214
7.4398	-0.005012688
7.4431	-0.004944014
7.4463	-0.004481923
7.4496	-0.004817542
7.4529	-0.004299736
7.4561	-0.004498452
7.4594	-0.004102044
7.4626	-0.004485178
7.4659	-0.003813753
7.4692	-0.004056545
7.4724	-0.003819852
7.4757	-0.004147455
7.479	-0.003839419
7.4822	-0.003978298
7.4855	-0.003039436
7.4888	-0.003418121
7.492	-0.001858889
7.4953	-0.001127975
7.4986	-0.00190384
7.5018	-0.002930473
7.5051	-0.003762687
7.5084	-0.003125137
7.5116	-0.004790241
7.5149	-0.003792989
7.5182	-0.004049964
7.5214	-0.003522516
7.5247	-0.003950598
7.528	-0.003861724
7.5312	-0.004583883
7.5345	-0.003790443
7.5378	-0.003156047
7.541	-0.003635501
7.5443	-0.003821294
7.5476	-0.004285439
7.5508	-0.002392813
7.5541	-0.004015078
7.5574	-0.004032832
7.5606	-0.002880903
7.5639	-0.003456325
7.5672	-0.003898929
7.5704	-0.003699826
7.5737	-0.002895307
7.577	-0.003701054
7.5802	-0.003022443
7.5835	-0.003654404
7.5868	-0.002862158
7.59	-0.003309201
7.5933	-0.003118739
7.5965	-0.003243867
7.5998	-0.003241374
7.6031	-0.003939744
7.6063	-0.002593374
7.6096	-0.002944703
7.6129	-0.003852388
7.6161	-0.002481144
7.6194	-0.002334026
7.6227	-0.002674647
7.6259	-0.002909777
7.6292	-0.002476247
7.6325	-0.003296822
7.6357	-0.002475433
7.639	-0.003079948
7.6423	-0.002791379
7.6455	-0.003026455
7.6488	-0.002349576
7.6521	-0.003341648
7.6553	-0.002770553
7.6586	-0.002807948
7.6619	-0.003364829
7.6651	-0.002939635
7.6684	-0.004250268
7.6717	-0.004954339
7.6749	-0.004728526
7.6782	-0.005537271
7.6815	-0.005095381
7.6847	-0.005702797
7.688	-0.006045529
7.6913	-0.005552699
7.6945	-0.005142406
7.6978	-0.005770203
7.7011	-0.00527996
7.7043	-0.00562909
7.7076	-0.006630579
7.7109	-0.006096758
7.7141	-0.005053198
7.7174	-0.005157077
7.7206	-0.00471712
7.7239	-0.005078985
7.7272	-0.005643271
7.7304	-0.004856637
7.7337	-0.004730721
7.737	-0.004286063
7.7402	-0.004159498
7.7435	-0.003831288
7.7468	-0.004145382
7.75	-0.004390819
7.7533	-0.003830067
7.7566	-0.004058425
7.7598	-0.004597211
7.7631	-0.004433971
7.7664	-0.00408445
7.7696	-0.004203787
7.7729	-0.004887348
7.7762	-0.004716831
7.7794	-0.004059511
7.7827	-0.003598694
7.786	-0.004086734
7.7892	-0.004192514
7.7925	-0.003742945
7.7958	-0.003537405
7.799	-0.003840911
7.8023	-0.003931949
7.8056	-0.003298803
7.8088	-0.004092429
7.8121	-0.003836871
7.8154	-0.004504273
7.8186	-0.004144193
7.8219	-0.00391957
7.8252	-0.003310913
7.8284	-0.004252501
7.8317	-0.004346603
7.835	-0.004799383
7.8382	-0.004375686
7.8415	-0.004141314
7.8447	-0.004632398
7.848	-0.004070772
7.8513	-0.004735693
7.8545	-0.005237651
7.8578	-0.005233875
7.8611	-0.005553599
7.8643	-0.005501718
7.8676	-0.005099407
7.8709	-0.004653519
7.8741	-0.0060052
7.8774	-0.004980856
7.8807	-0.00513594
7.8839	-0.005250098
7.8872	-0.004796406
7.8905	-0.004561207
7.8937	-0.004116991
7.897	-0.004237053
7.9003	-0.004560737
7.9035	-0.003537604
7.9068	-0.003718643
7.9101	-0.003771812
7.9133	-0.003899868
7.9166	-0.003269934
7.9199	-0.003586637
7.9231	-0.002663976
7.9264	-0.003069551
7.9297	-0.004087294
7.9329	-0.004221553
7.9362	-0.004306039
7.9395	-0.00516484
7.9427	-0.005150869
7.946	-0.004704903
7.9493	-0.005331606
7.9525	-0.005713596
7.9558	-0.005757095
7.9591	-0.006221703
7.9623	-0.005443654
7.9656	-0.005231983
7.9688	-0.005734387
7.9721	-0.005752929
7.9754	-0.005636135
7.9786	-0.005319907
7.9819	-0.004136818
7.9852	-0.004595752
7.9884	-0.004083877
7.9917	-0.004061387
7.995	-0.004646835
7.9982	-0.004803389
8.0015	-0.004666926
8.0048	-0.004618009
8.008	-0.004258497
8.0113	-0.004544263
8.0146	-0.004037844
8.0178	-0.004550034
8.0211	-0.003441155
8.0244	-0.004433028
8.0276	-0.004096497
8.0309	-0.004141867
8.0342	-0.00417728
8.0374	-0.004724452
8.0407	-0.004857291
8.044	-0.004530943
8.0472	-0.004686242
8.0505	-0.005349746
8.0538	-0.005066787
8.057	-0.005350329
8.0603	-0.004922309
8.0636	-0.005124478
8.0668	-0.005223944
8.0701	-0.004161452
8.0734	-0.004451396
8.0766	-0.004341534
8.0799	-0.003414925
8.0832	-0.003280987
8.0864	-0.002421363
8.0897	-0.002932452
8.0929	-0.002996332
8.0962	-0.003826851
8.0995	-0.002959765
8.1027	-0.003344527
8.106	-0.004019458
8.1093	-0.004895166
8.1125	-0.004328716
8.1158	-0.003891068
8.1191	-0.003696985
8.1223	-0.003901688
8.1256	-0.004024724
8.1289	-0.005177939
8.1321	-0.003908527
8.1354	-0.005189728
8.1387	-0.004927219
8.1419	-0.004901625
8.1452	-0.004773073
8.1485	-0.005131823
8.1517	-0.004132525
8.155	-0.004206523
8.1583	-0.004446479
8.1615	-0.003227446
8.1648	-0.00412816
8.1681	-0.004300994
8.1713	-0.004022229
8.1746	-0.003834168
8.1779	-0.003781678
8.1811	-0.003839666
8.1844	-0.002908465
8.1877	-0.003564968
8.1909	-0.003416142
8.1942	-0.001901098
8.1975	-0.002480031
8.2007	-0.001748946
8.204	-0.001158681
8.2073	-0.002002332
8.2105	-0.001472008
8.2138	-0.001208637
8.2171	-0.001364882
8.2203	-0.000995668
8.2236	-0.001890752
8.2268	-0.001946686
8.2301	-0.001270332
8.2334	-0.002001603
8.2366	-0.00280447
8.2399	-0.003067363
8.2432	-0.002909236
8.2464	-0.003589667
8.2497	-0.003278109
8.253	-0.003917358
8.2562	-0.00265852
8.2595	-0.003029047
8.2628	-0.003836737
8.266	-0.003641904
8.2693	-0.005726102
8.2726	-0.0061298
8.2758	-0.005603877
8.2791	-0.003653619
8.2824	-0.003273659
8.2856	-0.003380576
8.2889	-0.00347117
8.2922	-0.004177486
8.2954	-0.005208911
8.2987	-0.005059381
8.302	-0.004190405
8.3052	-0.005203763
8.3085	-0.004597469
8.3118	-0.00477222
8.315	-0.004149256
8.3183	-0.004853708
8.3216	-0.003454511
8.3248	-0.003784961
8.3281	-0.004161131
8.3314	-0.003080691
8.3346	-0.003247077
8.3379	-0.003401167
8.3412	-0.003658598
8.3444	-0.003570008
8.3477	-0.003506962
8.3509	-0.003936149
8.3542	-0.004162167
8.3575	-0.004335935
8.3607	-0.003779314
8.364	-0.003187199
8.3673	-0.00317535
8.3705	-0.00205315
8.3738	-0.002643376
8.3771	-0.002849606
8.3803	-0.003545719
8.3836	-0.003009601
8.3869	-0.003767605
8.3901	-0.004033973
8.3934	-0.004779301
8.3967	-0.004993489
8.3999	-0.005580337
8.4032	-0.004428308
8.4065	-0.005266846
8.4097	-0.004781666
8.413	-0.004022515
8.4163	-0.005192859
8.4195	-0.004648334
8.4228	-0.005067671
8.4261	-0.004120117
8.4293	-0.004460405
8.4326	-0.003698427
8.4359	-0.002781206
8.4391	-0.002502838
8.4424	-0.00328611
8.4457	-0.00373566
8.4489	-0.00313303
8.4522	-0.00387079
8.4555	-0.003018336
8.4587	-0.004033067
8.462	-0.003174681
8.4653	-0.003811483
8.4685	-0.003227004
8.4718	-0.003329969
8.475	-0.00349556
8.4783	-0.00281786
8.4816	-0.00307673
8.4848	-0.003625807
8.4881	-0.003043571
8.4914	-0.003346668
8.4946	-0.002065929
8.4979	-0.003475444
8.5012	-0.00324479
8.5044	-0.002451841
8.5077	-0.003354464
8.511	-0.002553429
8.5142	-0.003883593
8.5175	-0.003079739
8.5208	-0.003192574
8.524	-0.004265141
8.5273	-0.003965208
8.5306	-0.003927859
8.5338	-0.003705744
8.5371	-0.004304242
8.5404	-0.004787589
8.5436	-0.005026984
8.5469	-0.005115424
8.5502	-0.005203141
8.5534	-0.005645202
8.5567	-0.005663607
8.56	-0.005549122
8.5632	-0.005478747
8.5665	-0.005720577
8.5698	-0.004413544
8.573	-0.004806125
8.5763	-0.004832256
8.5796	-0.003497546
8.5828	-0.00348614
8.5861	-0.004555009
8.5894	-0.003645211
8.5926	-0.003041595
8.5959	-0.003883916
8.5991	-0.004013239
8.6024	-0.003240616
8.6057	-0.002860229
8.6089	-0.003514385
8.6122	-0.002638459
8.6155	-0.003012584
8.6187	-0.002636498
8.622	-0.002054428
8.6253	-0.002868784
8.6285	-0.002171477
8.6318	-0.002392513
8.6351	-0.002716387
8.6383	-0.002769849
8.6416	-0.002434847
8.6449	-0.003522278
8.6481	-0.002884242
8.6514	-0.002215931
8.6547	-0.003205541
8.6579	-0.003513947
8.6612	-0.003359919
8.6645	-0.003140014
8.6677	-0.00340837
8.671	-0.003141188
8.6743	-0.003028716
8.6775	-0.004118107
8.6808	-0.002804694
8.6841	-0.002791864
8.6873	-0.001712773
8.6906	-0.001439563
8.6939	-0.001226144
8.6971	-0.001168173
8.7004	-0.001547528
8.7037	-0.001863585
8.7069	-0.000902955
8.7102	-0.001920952
8.7135	-0.001874617
8.7167	-0.001399389
8.72	-0.002183058
8.7232	-0.002180652
8.7265	-0.002115418
8.7298	-0.002696669
8.733	-0.00294545
8.7363	-0.002210958
8.7396	-0.003035207
8.7428	-0.002931957
8.7461	-0.002456453
8.7494	-0.002349378
8.7526	-0.002915088
8.7559	-0.00251159
8.7592	-0.002342057
8.7624	-0.001451278
8.7657	-0.00185861
8.769	-0.001820072
8.7722	-0.001757861
8.7755	-0.001757233
8.7788	-0.001348581
8.782	-0.000728508
8.7853	-0.001243507
8.7886	-0.000570451
8.7918	-0.000777052
8.7951	-0.000410147
8.7984	0.00025669
8.8016	-0.000615366
8.8049	-0.00035992
8.8082	-0.000976116
8.8114	-0.000051717
8.8147	-0.000565253
8.818	-0.000308411
8.8212	0
8.8245	0.000613266
8.8278	0.000458843
8.831	0.001068501
8.8343	0.001117876
8.8376	0.001935634
8.8408	0.000868845
8.8441	0.001122472
8.8474	0.001687774
8.8506	0.001118661
8.8539	0.002500204
8.8571	0.001428602
8.8604	0.0020356
8.8637	0.000509975
8.8669	0.000559167
8.8702	0.000966852
8.8735	0.001170263
8.8767	-0.000051121
8.88	0.000863056
8.8833	0.001426256
8.8865	0.000457821
8.8898	0.00106988
8.8931	-0.000154142
8.8963	0.000255182
8.8996	-0.000101081
8.9029	0.000202068
8.9061	-0.000708557
8.9094	-0.000806958
8.9127	-0.00005042
8.9159	0.000756303
8.9192	0.000605218
8.9225	0.001268458
8.9257	0.001779377
8.929	0.001422918
8.9323	0.002686
8.9355	0.003566911
8.9388	0.003735672
8.9421	0.005057638
8.9453	0.004407576
8.9486	0.00501553
8.9519	0.005003856
8.9551	0.005972909
8.9584	0.005347404
8.9617	0.005915739
8.9649	0.006310696
8.9682	0.006775718
8.9715	0.007143659
8.9747	0.008132053
8.978	0.008848497
8.9812	0.009359612
8.9845	0.010728864
8.9878	0.010846523
8.991	0.012008907
8.9943	0.013004409
8.9976	0.013043771
9.0008	0.014004166
9.0041	0.014225391
9.0074	0.015323941
9.0106	0.017443076
9.0139	0.018340675
9.0172	0.020508071
9.0204	0.02087117
9.0237	0.023601873
9.027	0.026236435
9.0302	0.027261784
9.0335	0.024646353
9.0368	0.026467307
9.04	0.027399767
9.0433	0.028347438
9.0466	0.0277406
9.0498	0.026562124
9.0531	0.028061425
9.0564	0.028600648
9.0596	0.030403908
9.0629	0.034363735
9.0662	0.037842061
9.0694	0.041633207
9.0727	0.042922478
9.076	0.042230651
9.0792	0.045408431
9.0825	0.049520262
9.0858	0.054545175
9.089	0.054165415
9.0923	0.051364169
9.0956	0.050909404
9.0988	0.052556224
9.1021	0.061418749
9.1053	0.069162324
9.1086	0.075737514
9.1119	0.075582996
9.1151	0.075602293
9.1184	0.082066119
9.1217	0.092215978
9.1249	0.101998463
9.1282	0.104032382
9.1315	0.109405227
9.1347	0.120060675
9.138	0.132484153
9.1413	0.138627395
9.1445	0.142236158
9.1478	0.138678312
9.1511	0.128308937
9.1543	0.114837043
9.1576	0.108258024
9.1609	0.105994955
9.1641	0.105985478
9.1674	0.102624916
9.1707	0.103401795
9.1739	0.119435191
9.1772	0.159146994
9.1805	0.24402979
9.1837	0.359862059
9.187	0.432833761
9.1903	0.491897255
9.1935	0.514618099
9.1968	0.529867172
9.2001	0.512867451
9.2033	0.445696235
9.2066	0.329866379
9.2099	0.213828802
9.2131	0.128917456
9.2164	0.079929881
9.2197	0.050807618
9.2229	0.031722967
9.2262	0.020098668
9.2294	0.014401873
9.2327	0.012099284
9.236	0.010831887
9.2392	0.011093826
9.2425	0.011335038
9.2458	0.012474135
9.249	0.011983453
9.2523	0.012528844
9.2556	0.013523034
9.2588	0.013974409
9.2621	0.014996911
9.2654	0.012963423
9.2686	0.012070293
9.2719	0.009604656
9.2752	0.009404842
9.2784	0.010653626
9.2817	0.014120829
9.285	0.017984912
9.2882	0.024098584
9.2915	0.037560944
9.2948	0.048313756
9.298	0.05365492
9.3013	0.05676223
9.3046	0.053133558
9.3078	0.047216002
9.3111	0.030014373
9.3144	0.016175166
9.3176	0.00820997
9.3209	0.002493466
9.3242	0.000559953
9.3274	-0.000455527
9.3307	-0.001473995
9.334	-0.002122952
9.3372	-0.002522921
9.3405	-0.002774732
9.3438	-0.002722542
9.347	-0.002420036
9.3503	-0.002013656
9.3535	-0.002603272
9.3568	-0.003103189
9.3601	-0.003452558
9.3633	-0.00318421
9.3666	-0.002984512
9.3699	-0.003100688
9.3731	-0.001494991
9.3764	-0.000399397
9.3797	0.000546626
9.3829	0.000149731
9.3862	0.000298724
9.3895	0.000049693
9.3927	0.000197699
9.396	-0.000246324
9.3993	-0.001877713
9.4025	-0.002864684
9.4058	-0.003792559
9.4091	-0.004574929
9.4123	-0.00554005
9.4156	-0.005689957
9.4189	-0.005104786
9.4221	-0.006203609
9.4254	-0.0059102
9.4287	-0.006442854
9.4319	-0.005969269
9.4352	-0.006578858
9.4385	-0.005496851
9.4417	-0.006232708
9.445	-0.005841404
9.4483	-0.006467501
9.4515	-0.006564757
9.4548	-0.006913555
9.4581	-0.006057749
9.4613	-0.00715994
9.4646	-0.006552191
9.4679	-0.006867037
9.4711	-0.007267268
9.4744	-0.007227827
9.4776	-0.007270534
9.4809	-0.006863188
9.4842	-0.00644641
9.4874	-0.006163778
9.4907	-0.006450037
9.494	-0.006319438
9.4972	-0.00676607
9.5005	-0.00712659
9.5038	-0.006959839
9.507	-0.006438547
9.5103	-0.007262707
9.5136	-0.007802075
9.5168	-0.006867132
9.5201	-0.007073817
9.5234	-0.006957838
9.5266	-0.007573181
9.5299	-0.006943652
9.5332	-0.007232689
9.5364	-0.006856893
9.5397	-0.006465564
9.543	-0.007068152
9.5462	-0.005964279
9.5495	-0.007143242
9.5528	-0.006645391
9.556	-0.006858576
9.5593	-0.006773138
9.5626	-0.005569506
9.5658	-0.005736874
9.5691	-0.005168221
9.5724	-0.005080658
9.5756	-0.005180898
9.5789	-0.005772891
9.5822	-0.006033641
9.5854	-0.005731913
9.5887	-0.004961218
9.592	-0.005729178
9.5952	-0.006759583
9.5985	-0.006793895
9.6018	-0.006799175
9.605	-0.006547642
9.6083	-0.007057924
9.6115	-0.007142686
9.6148	-0.006499013
9.6181	-0.005977066
9.6213	-0.006018256
9.6246	-0.005294579
9.6279	-0.006141253
9.6311	-0.006389978
9.6344	-0.006086213
9.6377	-0.005824375
9.6409	-0.005665835
9.6442	-0.006256509
9.6475	-0.006212505
9.6507	-0.005722013
9.654	-0.00598442
9.6573	-0.006441179
9.6605	-0.005625408
9.6638	-0.006430581
9.6671	-0.006553721
9.6703	-0.00662403
9.6736	-0.00654956
9.6769	-0.006586854
9.6801	-0.006429876
9.6834	-0.006209089
9.6867	-0.006233885
9.6899	-0.006172432
9.6932	-0.005788148
9.6965	-0.005933401
9.6997	-0.006129976
9.703	-0.006078132
9.7063	-0.005385056
9.7095	-0.005073425
9.7128	-0.005313698
9.7161	-0.004347234
9.7193	-0.006142882
9.7226	-0.005423151
9.7259	-0.005600815
9.7291	-0.0049955
9.7324	-0.005827
9.7356	-0.005189893
9.7389	-0.005513877
9.7422	-0.004959142
9.7454	-0.005740487
9.7487	-0.005156282
9.752	-0.0057635
9.7552	-0.005947087
9.7585	-0.005177518
9.7618	-0.006271848
9.765	-0.005441065
9.7683	-0.005221293
9.7716	-0.005933651
9.7748	-0.005339753
9.7781	-0.005570055
9.7814	-0.006209315
9.7846	-0.006034239
9.7879	-0.005560466
9.7912	-0.005835811
9.7944	-0.006742755
9.7977	-0.006376873
9.801	-0.007222488
9.8042	-0.007361497
9.8075	-0.006672611
9.8108	-0.006933225
9.814	-0.006666881
9.8173	-0.006443725
9.8206	-0.006123459
9.8238	-0.005392169
9.8271	-0.005778659
9.8304	-0.00579037
9.8336	-0.005091978
9.8369	-0.005242869
9.8402	-0.00584761
9.8434	-0.0067226
9.8467	-0.006428628
9.85	-0.005994851
9.8532	-0.006101508
9.8565	-0.006008997
9.8597	-0.006310832
9.863	-0.004900479
9.8663	-0.005461134
9.8695	-0.005495703
9.8728	-0.005314533
9.8761	-0.005906946
9.8793	-0.005790056
9.8826	-0.005854061
9.8859	-0.005274991
9.8891	-0.00600642
9.8924	-0.006182899
9.8957	-0.006043352
9.8989	-0.006305403
9.9022	-0.007020756
9.9055	-0.005385723
9.9087	-0.006818688
9.912	-0.006789281
9.9153	-0.007065684
9.9185	-0.006975254
9.9218	-0.006713591
9.9251	-0.005923043
9.9283	-0.006201945
9.9316	-0.00606487
9.9349	-0.006029657
9.9381	-0.006849162
9.9414	-0.007059543
9.9447	-0.006876018
9.9479	-0.00805552
9.9512	-0.008847927
9.9545	-0.008924498
9.9577	-0.008818223
9.961	-0.008028559
9.9643	-0.008432237
9.9675	-0.008422017
9.9708	-0.008343774
9.9741	-0.008810487
9.9773	-0.007885618
9.9806	-0.008816519
9.9838	-0.008513037
9.9871	-0.008638186
9.9904	-0.007589059
9.9936	-0.008309122
9.9969	-0.008045381
10.0002	-0.008136678
10.0034	-0.008750611
10.0067	-0.00759267
10.01	-0.007384415
10.0132	-0.00797425
10.0165	-0.007648272
10.0198	-0.007824467
10.023	-0.0074364
10.0263	-0.007471814
10.0296	-0.007340089
10.0328	-0.00687166
10.0361	-0.006632079
10.0394	-0.007266835
10.0426	-0.005305326
10.0459	-0.004919995
10.0492	-0.00501686
10.0524	-0.006187954
10.0557	-0.006610542
10.059	-0.006001806
10.0622	-0.006431944
10.0655	-0.005351518
10.0688	-0.005595715
10.072	-0.006132693
10.0753	-0.005645324
10.0786	-0.006579976
10.0818	-0.005367753
10.0851	-0.00523459
10.0884	-0.005144278
10.0916	-0.005054844
10.0949	-0.006474806
10.0982	-0.00619448
10.1014	-0.006134551
10.1047	-0.006358745
10.1079	-0.005740631
10.1112	-0.00635445
10.1145	-0.005589326
10.1177	-0.006161002
10.121	-0.006627581
10.1243	-0.004653812
10.1275	-0.006083755
10.1308	-0.004777115
10.1341	-0.003148145
10.1373	-0.001334391
10.1406	0.004373797
10.1439	0.011987179
10.1471	0.022146096
10.1504	0.037882928
10.1537	0.057623647
10.1569	0.07877402
10.1602	0.09880463
10.1635	0.114293933
10.1667	0.120417282
10.17	0.116747938
10.1733	0.103472278
10.1765	0.08397156
10.1798	0.061838161
10.1831	0.041740179
10.1863	0.025187265
10.1896	0.013227749
10.1929	0.004688037
10.1961	0
10.1994	-0.001887592
10.2027	-0.003918622
10.2059	-0.004132613
10.2092	-0.004653377
10.2125	-0.005018503
10.2157	-0.004815511
10.219	-0.004773608
10.2223	-0.005553967
10.2255	-0.005603238
10.2288	-0.004702613
10.2321	-0.003570787
10.2353	-0.005228028
10.2386	-0.005327001
10.2418	-0.00512962
10.2451	-0.004271946
10.2484	-0.004186964
10.2516	-0.00367922
10.2549	-0.004737714
10.2582	-0.004138781
10.2614	-0.004931538
10.2647	-0.004190331
10.268	-0.005728576
10.2712	-0.005048539
10.2745	-0.005188646
10.2778	-0.004386347
10.281	-0.004048813
10.2843	-0.005457228
10.2876	-0.004656687
10.2908	-0.005188646
10.2941	-0.005176159
10.2974	-0.005667385
10.3006	-0.005912916
10.3039	-0.005366636
10.3072	-0.004320879
10.3104	-0.005389504
10.3137	-0.004835962
10.317	-0.00551555
10.3202	-0.00558411
10.3235	-0.004871195
10.3268	-0.006039125
10.33	-0.005938239
10.3333	-0.00607004
10.3366	-0.006405856
10.3398	-0.00712214
10.3431	-0.006431223
10.3464	-0.006431223
10.3496	-0.007742855
10.3529	-0.008059804
10.3562	-0.007898253
10.3594	-0.00772121
10.3627	-0.00751579
10.3659	-0.007662793
10.3692	-0.008019459
10.3725	-0.007984914
10.3757	-0.007821857
10.379	-0.007548957
10.3823	-0.007753734
10.3855	-0.007470155
10.3888	-0.008178139
10.3921	-0.006969626
10.3953	-0.008000577
10.3986	-0.007553138
10.4019	-0.007872623
10.4051	-0.007117
10.4084	-0.007783178
10.4117	-0.007519202
10.4149	-0.00760522
10.4182	-0.007615662
10.4215	-0.007700207
10.4247	-0.008335319
10.428	-0.008191814
10.4313	-0.007655046
10.4345	-0.00685866
10.4378	-0.007381421
10.4411	-0.007776379
10.4443	-0.008091661
10.4476	-0.008064428
10.4509	-0.008855332
10.4541	-0.008578819
10.4574	-0.007890038
10.4607	-0.008607623
10.4639	-0.008616865
10.4672	-0.007117438
10.4705	-0.006922665
10.4737	-0.008405059
10.477	-0.007886723
10.4803	-0.007753392
10.4835	-0.007696737
10.4868	-0.008149048
10.49	-0.007750521
10.4933	-0.008089376
10.4966	-0.008163583
10.4998	-0.008009474
10.5031	-0.007835303
10.5064	-0.008636561
10.5096	-0.008275138
10.5129	-0.008667376
10.5162	-0.007518057
10.5194	-0.008818233
10.5227	-0.007731101
10.526	-0.008333581
10.5292	-0.008358257
10.5325	-0.00824649
10.5358	-0.008337617
10.539	-0.007917994
10.5423	-0.007560267
10.5456	-0.007893577
10.5488	-0.00801657
10.5521	-0.008362563
10.5554	-0.008235462
10.5586	-0.00775466
10.5619	-0.007402413
10.5652	-0.007001282
10.5684	-0.007927836
10.5717	-0.007613896
10.575	-0.007107649
10.5782	-0.007986942
10.5815	-0.008235216
10.5848	-0.008080543
10.588	-0.007890033
10.5913	-0.007830918
10.5946	-0.008738259
10.5978	-0.008159336
10.6011	-0.008169897
10.6044	-0.007759401
10.6076	-0.007243562
10.6109	-0.007995679
10.6141	-0.007689175
10.6174	-0.007825337
10.6207	-0.00835335
10.6239	-0.00792634
10.6272	-0.008428053
10.6305	-0.007104188
10.6337	-0.007460457
10.637	-0.008130555
10.6403	-0.007338108
10.6435	-0.007701714
10.6468	-0.007632943
10.6501	-0.008342313
10.6533	-0.007502181
10.6566	-0.00810208
10.6599	-0.008110393
10.6631	-0.008832505
10.6664	-0.007583992
10.6697	-0.008173221
10.6729	-0.007434609
10.6762	-0.008249836
10.6795	-0.008098863
10.6827	-0.007755465
10.686	-0.007936386
10.6893	-0.007791039
10.6925	-0.008681332
10.6958	-0.008328768
10.6991	-0.00772119
10.7023	-0.00748195
10.7056	-0.00863838
10.7089	-0.008166311
10.7121	-0.007948783
10.7154	-0.007630168
10.7187	-0.0085565
10.7219	-0.008255796
10.7252	-0.007829278
10.7285	-0.008447542
10.7317	-0.008382563
10.735	-0.007600727
10.7382	-0.007866845
10.7415	-0.008142177
10.7448	-0.007709059
10.748	-0.007833092
10.7513	-0.007763938
10.7546	-0.007841552
10.7578	-0.008515432
10.7611	-0.008577355
10.7644	-0.00742692
10.7676	-0.008274143
10.7709	-0.007928474
10.7742	-0.007887228
10.7774	-0.007892623
10.7807	-0.007889193
10.784	-0.008362634
10.7872	-0.007935624
10.7905	-0.007100798
10.7938	-0.007836726
10.797	-0.008030327
10.8003	-0.007965884
10.8036	-0.008649345
10.8068	-0.007556011
10.8101	-0.007764952
10.8134	-0.008032096
10.8166	-0.007120742
10.8199	-0.007206176
10.8232	-0.008635498
10.8264	-0.00891823
10.8297	-0.008138979
10.833	-0.008261123
10.8362	-0.007471144
10.8395	-0.007494517
10.8428	-0.00827628
10.846	-0.00778425
10.8493	-0.007888274
10.8526	-0.007949528
10.8558	-0.008105448
10.8591	-0.007446798
10.8624	-0.008811736
10.8656	-0.008170003
10.8689	-0.007902821
10.8721	-0.008039484
10.8754	-0.007536247
10.8787	-0.008422663
10.8819	-0.007306995
10.8852	-0.007858493
10.8885	-0.00801396
10.8917	-0.007261341
10.895	-0.007694245
10.8983	-0.007896825
10.9015	-0.007273901
10.9048	-0.007236847
10.9081	-0.00773357
10.9113	-0.007992789
10.9146	-0.007742712
10.9179	-0.008494394
10.9211	-0.008036205
10.9244	-0.007835994
10.9277	-0.009383383
10.9309	-0.00822705
10.9342	-0.007696559
10.9375	-0.007465104
10.9407	-0.007788132
10.944	-0.007589136
10.9473	-0.007247122
10.9505	-0.007581259
10.9538	-0.008095695
10.9571	-0.007573642
10.9603	-0.007696289
10.9636	-0.007259362
10.9669	-0.008011485
10.9701	-0.007191988
10.9734	-0.007673804
10.9767	-0.007819651
10.9799	-0.008045311
[truncated: 48 more rows]
