# Supplementary material for: Improvement of Peak Integration in Capillary Electrophoresis: Reference Data Set No. 1
Source: Electrophoresis. 2026 Mar 11;47(4):276–94. doi: 10.1002/elps.70077 (PMC13084974; doi:10.1002/elps.70077)
Supplement: Supplementary file 2 — Supporting File 2: elps70077‐sup‐0002‐RawElectropherograms.zip. [file ELPS-47--s002.zip › Raw Electropherograms/com4-type13-sam3-R.csv]

4.4366	-0.007980863
4.4399	-0.007332761
4.4432	-0.007639348
4.4464	-0.007335443
4.4497	-0.008836172
4.4529	-0.008494888
4.4562	-0.008633448
4.4595	-0.008849202
4.4627	-0.007749741
4.466	-0.008194478
4.4693	-0.008230275
4.4725	-0.00806328
4.4758	-0.008385673
4.4791	-0.008097201
4.4823	-0.007857851
4.4856	-0.007538908
4.4888	-0.007249127
4.4921	-0.007114961
4.4954	-0.006905222
4.4986	-0.006399632
4.5019	-0.006725293
4.5052	-0.007382607
4.5084	-0.00709068
4.5117	-0.007740617
4.5149	-0.007520439
4.5182	-0.009277973
4.5215	-0.008331504
4.5247	-0.008576706
4.528	-0.009047544
4.5313	-0.008872629
4.5345	-0.006033923
4.5378	-0.006977672
4.5411	-0.007399877
4.5443	-0.006748205
4.5476	-0.007187867
4.5508	-0.006454241
4.5541	-0.006845714
4.5574	-0.006661875
4.5606	-0.006793572
4.5639	-0.0069406
4.5672	-0.007476123
4.5704	-0.007653218
4.5737	-0.008740012
4.5769	-0.009327643
4.5802	-0.008490763
4.5835	-0.00774394
4.5867	-0.008085895
4.59	-0.007975434
4.5933	-0.007742701
4.5965	-0.006474969
4.5998	-0.007173644
4.6031	-0.007983249
4.6063	-0.008134661
4.6096	-0.008025399
4.6128	-0.007761962
4.6161	-0.008087201
4.6194	-0.009208864
4.6226	-0.00745456
4.6259	-0.008591603
4.6292	-0.008162973
4.6324	-0.008634617
4.6357	-0.00822033
4.6389	-0.009415967
4.6422	-0.008994222
4.6455	-0.009435522
4.6487	-0.009160436
4.652	-0.009160436
4.6553	-0.008415011
4.6585	-0.008388191
4.6618	-0.008636642
4.6651	-0.007748659
4.6683	-0.006762066
4.6716	-0.008341665
4.6748	-0.007431685
4.6781	-0.008736288
4.6814	-0.007452573
4.6846	-0.008201733
4.6879	-0.007234103
4.6912	-0.00736548
4.6944	-0.00647826
4.6977	-0.005824332
4.7009	-0.006675105
4.7042	-0.007179664
4.7075	-0.007231351
4.7107	-0.007624542
4.714	-0.008043326
4.7173	-0.008357097
4.7205	-0.007111719
4.7238	-0.008463509
4.7271	-0.007384916
4.7303	-0.008488961
4.7336	-0.006735411
4.7368	-0.007691483
4.7401	-0.007806265
4.7434	-0.007971368
4.7466	-0.00837124
4.7499	-0.008568603
4.7532	-0.008771259
4.7564	-0.008355901
4.7597	-0.00837124
4.7629	-0.009581882
4.7662	-0.008285253
4.7695	-0.008456627
4.7727	-0.007485115
4.776	-0.007509602
4.7793	-0.009274508
4.7825	-0.008864852
4.7858	-0.008153752
4.7891	-0.007085345
4.7923	-0.006852374
4.7956	-0.007804182
4.7988	-0.008613818
4.8021	-0.008579619
4.8054	-0.007870519
4.8086	-0.007807752
4.8119	-0.007532324
4.8152	-0.008068937
4.8184	-0.007112745
4.8217	-0.008193807
4.8249	-0.008499469
4.8282	-0.008153169
4.8315	-0.007563557
4.8347	-0.007748352
4.838	-0.006912373
4.8413	-0.006702753
4.8445	-0.007073356
4.8478	-0.007352711
4.8511	-0.008001412
4.8543	-0.007231845
4.8576	-0.008785469
4.8608	-0.00953437
4.8641	-0.008814135
4.8674	-0.009124021
4.8706	-0.008562336
4.8739	-0.0093218
4.8772	-0.009472293
4.8804	-0.008296841
4.8837	-0.00991098
4.8869	-0.008109981
4.8902	-0.009905083
4.8935	-0.009434719
4.8967	-0.008660542
4.9	-0.009239189
4.9033	-0.009498755
4.9065	-0.009309337
4.9098	-0.008708458
4.9131	-0.008802433
4.9163	-0.009663153
4.9196	-0.008923494
4.9228	-0.009765729
4.9261	-0.008772601
4.9294	-0.008530536
4.9326	-0.007439367
4.9359	-0.007988866
4.9392	-0.007586122
4.9424	-0.007922777
4.9457	-0.00767468
4.9489	-0.007754911
4.9522	-0.006500434
4.9555	-0.006885486
4.9587	-0.007745739
4.962	-0.006179884
4.9653	-0.006961236
4.9685	-0.007507898
4.9718	-0.008231089
4.9751	-0.007680649
4.9783	-0.008765768
4.9816	-0.007098156
4.9848	-0.007754959
4.9881	-0.007601745
4.9914	-0.008190302
4.9946	-0.008421486
4.9979	-0.008433168
5.0012	-0.008620318
5.0044	-0.008231317
5.0077	-0.009633931
5.0109	-0.008827746
5.0142	-0.009943946
5.0175	-0.008451071
5.0207	-0.008906568
5.024	-0.009688393
5.0273	-0.008740433
5.0305	-0.008723568
5.0338	-0.008883606
5.0371	-0.010332088
5.0403	-0.01068668
5.0436	-0.010110404
5.0468	-0.010481581
5.0501	-0.010428712
5.0534	-0.008646959
5.0566	-0.008671098
5.0599	-0.008129309
5.0632	-0.007794221
5.0664	-0.00630162
5.0697	-0.006957649
5.0729	-0.006666131
5.0762	-0.0058828
5.0795	-0.005016621
5.0827	-0.00515396
5.086	-0.004874488
5.0893	-0.005475214
5.0925	-0.004978151
5.0958	-0.004706534
5.0991	-0.006046162
5.1023	-0.006529566
5.1056	-0.006552401
5.1088	-0.006009446
5.1121	-0.005918403
5.1154	-0.006614185
5.1186	-0.006432856
5.1219	-0.007255535
5.1252	-0.007405526
5.1284	-0.008607548
5.1317	-0.00785738
5.1349	-0.008066085
5.1382	-0.008168789
5.1415	-0.009051558
5.1447	-0.009048978
5.148	-0.008667054
5.1513	-0.010001045
5.1545	-0.008654633
5.1578	-0.008586536
5.1611	-0.010887781
5.1643	-0.010162229
5.1676	-0.008661603
5.1708	-0.008887674
5.1741	-0.008056754
5.1774	-0.008455522
5.1806	-0.007935439
5.1839	-0.007662361
5.1872	-0.007137293
5.1904	-0.006312531
5.1937	-0.00591691
5.1969	-0.005590761
5.2002	-0.005462896
5.2035	-0.006242812
5.2067	-0.005956751
5.21	-0.005638762
5.2133	-0.004735075
5.2165	-0.004869776
5.2198	-0.005277683
5.2231	-0.004867374
5.2263	-0.00490304
5.2296	-0.005058617
5.2328	-0.004740632
5.2361	-0.004886522
5.2394	-0.005198059
5.2426	-0.004836584
5.2459	-0.004730433
5.2492	-0.004725939
5.2524	-0.004618001
5.2557	-0.003497087
5.2589	-0.004228656
5.2622	-0.0049103
5.2655	-0.005136977
5.2687	-0.004495454
5.272	-0.004630812
5.2753	-0.005306667
5.2785	-0.004928591
5.2818	-0.004810927
5.2851	-0.004485657
5.2883	-0.004506728
5.2916	-0.004396149
5.2948	-0.004608439
5.2981	-0.004734116
5.3014	-0.003676669
5.3046	-0.004285094
5.3079	-0.003960676
5.3112	-0.004072955
5.3144	-0.00411764
5.3177	-0.003668145
5.3209	-0.003747368
5.3242	-0.002469424
5.3275	-0.003454482
5.3307	-0.002358855
5.334	-0.002428564
5.3373	-0.002391558
5.3405	-0.002283963
5.3438	-0.002887708
5.3471	-0.003562794
5.3503	-0.003148188
5.3536	-0.003211994
5.3568	-0.003073304
5.3601	-0.003356025
5.3634	-0.003843679
5.3666	-0.003904313
5.3699	-0.003963376
5.3732	-0.003501308
5.3764	-0.00362557
5.3797	-0.004052184
5.3829	-0.004042485
5.3862	-0.004493677
5.3895	-0.00444839
5.3927	-0.004681319
5.396	-0.004949167
5.3993	-0.00501451
5.4025	-0.005325972
5.4058	-0.005569202
5.4091	-0.005458972
5.4123	-0.006296784
5.4156	-0.00626631
5.4188	-0.006793921
5.4221	-0.006130399
5.4254	-0.006553746
5.4286	-0.006920245
5.4319	-0.006632962
5.4352	-0.006009742
5.4384	-0.006149267
5.4417	-0.005449675
5.4449	-0.006527928
5.4482	-0.005708824
5.4515	-0.005332201
5.4547	-0.004862064
5.458	-0.00633961
5.4613	-0.00593631
5.4645	-0.005706366
5.4678	-0.00549062
5.4711	-0.005386367
5.4743	-0.00563776
5.4776	-0.005485898
5.4808	-0.004651175
5.4841	-0.005553414
5.4874	-0.004820101
5.4906	-0.005718607
5.4939	-0.004426372
5.4972	-0.005218238
5.5004	-0.005033631
5.5037	-0.004868424
5.5069	-0.004548464
5.5102	-0.004206566
5.5135	-0.004473185
5.5167	-0.004678987
5.52	-0.004958812
5.5233	-0.00473891
5.5265	-0.003767163
5.5298	-0.003413899
5.5331	-0.003868021
5.5363	-0.003578862
5.5396	-0.003500567
5.5428	-0.003706661
5.5461	-0.003910715
5.5494	-0.004244767
5.5526	-0.004019723
5.5559	-0.004201392
5.5592	-0.004209129
5.5624	-0.004010134
5.5657	-0.004015208
5.5689	-0.004526366
5.5722	-0.004751071
5.5755	-0.004951224
5.5787	-0.005253884
5.582	-0.005861129
5.5853	-0.005455871
5.5885	-0.006242754
5.5918	-0.005361195
5.5951	-0.004671273
5.5983	-0.005072427
5.6016	-0.004346893
5.6048	-0.004834012
5.6081	-0.004500049
5.6114	-0.004016019
5.6146	-0.004691803
5.6179	-0.004519143
5.6212	-0.003633918
5.6244	-0.004819215
5.6277	-0.005063561
5.6309	-0.004939227
5.6342	-0.00368718
5.6375	-0.00438685
5.6407	-0.004486826
5.644	-0.005045875
5.6473	-0.00479791
5.6505	-0.004235762
5.6538	-0.00441764
5.6571	-0.003824449
5.6603	-0.004037914
5.6636	-0.004566196
5.6668	-0.003816633
5.6701	-0.004471141
5.6734	-0.004524866
5.6766	-0.00447177
5.6799	-0.00453831
5.6832	-0.00552681
5.6864	-0.005383425
5.6897	-0.005905839
5.6929	-0.005925226
5.6962	-0.005349071
5.6995	-0.004958314
5.7027	-0.005694718
5.706	-0.005716557
5.7093	-0.004729697
5.7125	-0.004640568
5.7158	-0.0047618
5.7191	-0.003920393
5.7223	-0.003352933
5.7256	-0.004208627
5.7288	-0.003606043
5.7321	-0.003661825
5.7354	-0.004044735
5.7386	-0.003541477
5.7419	-0.004036485
5.7452	-0.003979012
5.7484	-0.003477758
5.7517	-0.003851236
5.7549	-0.003439508
5.7582	-0.003327943
5.7615	-0.002769954
5.7647	-0.003801597
5.768	-0.004319505
5.7713	-0.003327943
5.7745	-0.003885806
5.7778	-0.003638579
5.7811	-0.004388737
5.7843	-0.003940057
5.7876	-0.004075713
5.7908	-0.004139754
5.7941	-0.004441873
5.7974	-0.003087747
5.8006	-0.00406082
5.8039	-0.0045696
5.8072	-0.004706709
5.8104	-0.00449953
5.8137	-0.004970923
5.8169	-0.005646024
5.8202	-0.00501436
5.8235	-0.004707719
5.8267	-0.004923605
5.83	-0.005176618
5.8333	-0.005582268
5.8365	-0.005410677
5.8398	-0.005356266
5.8431	-0.005114329
5.8463	-0.005772678
5.8496	-0.005349562
5.8528	-0.005371618
5.8561	-0.00593578
5.8594	-0.005455735
5.8626	-0.005990364
5.8659	-0.006030316
5.8692	-0.005583556
5.8724	-0.005852726
5.8757	-0.005961847
5.8789	-0.005258976
5.8822	-0.005912816
5.8855	-0.00543968
5.8887	-0.006083678
5.892	-0.005640267
5.8953	-0.006980101
5.8985	-0.008254847
5.9018	-0.006700774
5.9051	-0.00676378
5.9083	-0.006400811
5.9116	-0.006098222
5.9148	-0.006629829
5.9181	-0.006521209
5.9214	-0.006565759
5.9246	-0.00670967
5.9279	-0.007462625
5.9312	-0.00749182
5.9344	-0.006904201
5.9377	-0.007468243
5.9409	-0.006688721
5.9442	-0.007327786
5.9475	-0.006993934
5.9507	-0.00724888
5.954	-0.007410035
5.9573	-0.006965
5.9605	-0.00580379
5.9638	-0.005841756
5.9671	-0.006451811
5.9703	-0.005850614
5.9736	-0.006169734
5.9768	-0.004967204
5.9801	-0.005563991
5.9834	-0.004966663
5.9866	-0.004699226
5.9899	-0.003703419
5.9932	-0.004046177
5.9964	-0.003575245
5.9997	-0.003106384
6.0029	-0.002975289
6.0062	-0.003264305
6.0095	-0.004155498
6.0127	-0.004066548
6.016	-0.004396366
6.0193	-0.003349519
6.0225	-0.004688785
6.0258	-0.004673542
6.0291	-0.00291311
6.0323	-0.003590434
6.0356	-0.003794264
6.0388	-0.003552431
6.0421	-0.004238954
6.0454	-0.003955484
6.0486	-0.004352517
6.0519	-0.003908628
6.0552	-0.004563041
6.0584	-0.004067329
6.0617	-0.00390687
6.0649	-0.003566017
6.0682	-0.002302396
6.0715	-0.002697033
6.0747	-0.002915568
6.078	-0.002030227
6.0813	-0.000844593
6.0845	-0.000645939
6.0878	0.000946773
6.0911	0.003201817
6.0943	0.006246774
6.0976	0.011385317
6.1008	0.016836615
6.1041	0.0231617
6.1074	0.032242332
6.1106	0.041137438
6.1139	0.05061727
6.1172	0.0577996
6.1204	0.067087606
6.1237	0.073342554
6.1269	0.078589566
6.1302	0.081480071
6.1335	0.08239419
6.1367	0.082473025
6.14	0.078015171
6.1433	0.073406309
6.1465	0.065459758
6.1498	0.056529697
6.1531	0.046843696
6.1563	0.036955636
6.1596	0.028811775
6.1628	0.020794414
6.1661	0.015739907
6.1694	0.009189815
6.1726	0.00627399
6.1759	0.003661902
6.1792	0.001267617
6.1824	-0.000090084
6.1857	-0.001575408
6.1889	-0.002075162
6.1922	-0.002960498
6.1955	-0.00327331
6.1987	-0.003603377
6.202	-0.00384074
6.2053	-0.003279066
6.2085	-0.003161147
6.2118	-0.004096087
6.2151	-0.003471309
6.2183	-0.004152504
6.2216	-0.004553292
6.2248	-0.004151641
6.2281	-0.004146901
6.2314	-0.004687812
6.2346	-0.004093541
6.2379	-0.004892626
6.2412	-0.004649208
6.2444	-0.004703276
6.2477	-0.005483477
6.2509	-0.004182926
6.2542	-0.004736848
6.2575	-0.003936231
6.2607	-0.003625147
6.264	-0.00305167
6.2673	-0.00350536
6.2705	-0.002427443
6.2738	-0.001899313
6.2771	-0.001931441
6.2803	-0.001073446
6.2836	-0.002061324
6.2868	-0.001888613
6.2901	-0.002227596
6.2934	-0.001502528
6.2966	-0.001458949
6.2999	-0.001836343
6.3032	-0.001032805
6.3064	-0.001858086
6.3097	-0.002301421
6.3129	-0.002517405
6.3162	-0.002613091
6.3195	-0.00261414
6.3227	-0.002942327
6.326	-0.003364634
6.3293	-0.003865002
6.3325	-0.004982072
6.3358	-0.004458738
6.3391	-0.004648554
6.3423	-0.004244582
6.3456	-0.00501436
6.3488	-0.006196681
6.3521	-0.005079026
6.3554	-0.005180172
6.3586	-0.004607942
6.3619	-0.00556192
6.3652	-0.005377007
6.3684	-0.004904443
6.3717	-0.005198642
6.3749	-0.00456954
6.3782	-0.003877465
6.3815	-0.004835441
6.3847	-0.004749216
6.388	-0.003463898
6.3913	-0.003576914
6.3945	-0.002972014
6.3978	-0.003570962
6.4011	-0.002967952
6.4043	-0.00265161
6.4076	-0.00295727
6.4108	-0.003154237
6.4141	-0.002389118
6.4174	-0.002729968
6.4206	-0.002056978
6.4239	-0.003111728
6.4272	-0.003476888
6.4304	-0.002635773
6.4337	-0.003043305
6.4369	-0.003249724
6.4402	-0.00395213
6.4435	-0.004226542
6.4467	-0.004262895
6.45	-0.00537756
6.4533	-0.004791057
6.4565	-0.006525835
6.4598	-0.005755668
6.4631	-0.006481191
6.4663	-0.006924974
6.4696	-0.006751364
6.4728	-0.007115307
6.4761	-0.006562096
6.4794	-0.007039503
6.4826	-0.006728875
6.4859	-0.006026733
6.4892	-0.005850298
6.4924	-0.006226101
6.4957	-0.006221729
6.4989	-0.006319267
6.5022	-0.006604887
6.5055	-0.00702675
6.5087	-0.006277635
6.512	-0.006251397
6.5153	-0.006354402
6.5185	-0.00607296
6.5218	-0.006198853
6.5251	-0.006489408
6.5283	-0.006751157
6.5316	-0.006430325
6.5348	-0.006003284
6.5381	-0.006151883
6.5414	-0.006352543
6.5446	-0.006328397
6.5479	-0.00570552
6.5512	-0.006473863
6.5544	-0.005600593
6.5577	-0.006497657
6.5609	-0.006378412
6.5642	-0.006518137
6.5675	-0.006842751
6.5707	-0.007203653
6.574	-0.007004559
6.5773	-0.006578737
6.5805	-0.007519151
6.5838	-0.007467537
6.5871	-0.006577452
6.5903	-0.00671822
6.5936	-0.006571673
6.5968	-0.004941026
6.6001	-0.005937337
6.6034	-0.005230734
6.6066	-0.005533573
6.6099	-0.005109907
6.6132	-0.005402489
6.6164	-0.005443486
6.6197	-0.005460192
6.6229	-0.005277763
6.6262	-0.00504924
6.6295	-0.004451682
6.6327	-0.004956959
6.636	-0.004470814
6.6393	-0.004564172
6.6425	-0.003587062
6.6458	-0.004028166
6.6491	-0.004402414
6.6523	-0.004230175
6.6556	-0.004316061
6.6588	-0.0040549
6.6621	-0.004237053
6.6654	-0.004195683
6.6686	-0.004433
6.6719	-0.004329002
6.6752	-0.004828074
6.6784	-0.004137882
6.6817	-0.00306223
6.6849	-0.004349034
6.6882	-0.003878252
6.6915	-0.003972301
6.6947	-0.003247825
6.698	-0.002935034
6.7013	-0.002535968
6.7045	-0.003546366
6.7078	-0.00491534
6.7111	-0.004231463
6.7143	-0.00426796
6.7176	-0.005050759
6.7208	-0.00460271
6.7241	-0.00574826
6.7274	-0.00645803
6.7306	-0.006239532
6.7339	-0.007492176
6.7372	-0.007231148
6.7404	-0.007100815
6.7437	-0.007316913
6.7469	-0.007128703
6.7502	-0.007747258
6.7535	-0.007254164
6.7567	-0.00705829
6.76	-0.006936216
6.7633	-0.006964376
6.7665	-0.00633242
6.7698	-0.005501403
6.7731	-0.005442303
6.7763	-0.006094681
6.7796	-0.005315679
6.7828	-0.005183533
6.7861	-0.004572755
6.7894	-0.004625504
6.7926	-0.004629522
6.7959	-0.003772592
6.7992	-0.003825615
6.8024	-0.004442717
6.8057	-0.003946716
6.8089	-0.004430692
6.8122	-0.003421276
6.8155	-0.004277901
6.8187	-0.00373491
6.822	-0.003619333
6.8253	-0.003154197
6.8285	-0.003310328
6.8318	-0.003189448
6.8351	-0.003623788
6.8383	-0.004091446
6.8416	-0.002595855
6.8448	-0.003287845
6.8481	-0.003988636
6.8514	-0.003777106
6.8546	-0.003835474
6.8579	-0.002814621
6.8612	-0.003054949
6.8644	-0.003343098
6.8677	-0.002582718
6.8709	-0.003937505
6.8742	-0.00309642
6.8775	-0.003087747
6.8807	-0.003855406
6.884	-0.003342373
6.8873	-0.003067564
6.8905	-0.004340622
6.8938	-0.00377814
6.8971	-0.003774446
6.9003	-0.003084322
6.9036	-0.003658539
6.9068	-0.004155046
6.9101	-0.003477614
6.9134	-0.003433176
6.9166	-0.003117017
6.9199	-0.004318032
6.9232	-0.004411553
6.9264	-0.003600937
6.9297	-0.003696145
6.9329	-0.003323514
6.9362	-0.004403773
6.9395	-0.004774089
6.9427	-0.004590186
6.946	-0.004212302
6.9493	-0.004827403
6.9525	-0.0044906
6.9558	-0.003967934
6.9591	-0.004043518
6.9623	-0.005076196
6.9656	-0.005012601
6.9688	-0.005313698
6.9721	-0.005246479
6.9754	-0.006183744
6.9786	-0.005539727
6.9819	-0.004980224
6.9852	-0.0056137
6.9884	-0.005009769
6.9917	-0.005519154
6.9949	-0.00548028
6.9982	-0.005053874
7.0015	-0.005051101
7.0047	-0.005695904
7.008	-0.005118128
7.0113	-0.005370236
7.0145	-0.005759895
7.0178	-0.006400848
7.0211	-0.005649989
7.0243	-0.006134955
7.0276	-0.005583828
7.0308	-0.006436277
7.0341	-0.006652985
7.0374	-0.006047329
7.0406	-0.005629777
7.0439	-0.005547988
7.0472	-0.005743947
7.0504	-0.005207022
7.0537	-0.004946791
7.0569	-0.004640252
7.0602	-0.004795671
7.0635	-0.004454341
7.0667	-0.004850877
7.07	-0.005175704
7.0733	-0.00536501
7.0765	-0.004698787
7.0798	-0.004582989
7.0831	-0.00433095
7.0863	-0.004228146
7.0896	-0.004841143
7.0928	-0.004396366
7.0961	-0.004002298
7.0994	-0.004399303
7.1026	-0.003789594
7.1059	-0.004127613
7.1092	-0.003627311
7.1124	-0.004414597
7.1157	-0.004834863
7.1189	-0.003746916
7.1222	-0.004324836
7.1255	-0.003858194
7.1287	-0.004076967
7.132	-0.003449776
7.1353	-0.003830791
7.1385	-0.003566714
7.1418	-0.003945917
7.1451	-0.003236993
7.1483	-0.003826408
7.1516	-0.004365298
7.1548	-0.004301433
7.1581	-0.005538108
7.1614	-0.005239312
7.1646	-0.005461039
7.1679	-0.004956129
7.1712	-0.004911219
7.1744	-0.005161163
7.1777	-0.005536234
7.1809	-0.004847579
7.1842	-0.004408124
7.1875	-0.005280836
7.1907	-0.00503663
7.194	-0.00431357
7.1973	-0.00451423
7.2005	-0.004019912
7.2038	-0.004019458
7.2071	-0.003620365
7.2103	-0.002995315
7.2136	-0.004127745
7.2168	-0.002959093
7.2201	-0.003653289
7.2234	-0.003454241
7.2266	-0.002725344
7.2299	-0.00307484
7.2332	-0.003677536
7.2364	-0.003588407
7.2397	-0.00461273
7.2429	-0.003258038
7.2462	-0.002918454
7.2495	-0.003257287
7.2527	-0.00347015
7.256	-0.002937171
7.2593	-0.003438372
7.2625	-0.003529229
7.2658	-0.003514541
7.2691	-0.003527182
7.2723	-0.003716663
7.2756	-0.003230471
7.2788	-0.002914739
7.2821	-0.003113955
7.2854	-0.002676008
7.2886	-0.003474979
7.2919	-0.003341912
7.2952	-0.003578193
7.2984	-0.002929996
7.3017	-0.002637937
7.3049	-0.002899886
7.3082	-0.003210028
7.3115	-0.003008333
7.3147	-0.00361384
7.318	-0.002809655
7.3213	-0.003126831
7.3245	-0.002918347
7.3278	-0.002826612
7.3311	-0.002831302
7.3343	-0.003989543
7.3376	-0.002966923
7.3408	-0.003839941
7.3441	-0.002408625
7.3474	-0.00444073
7.3506	-0.003871742
7.3539	-0.003562314
7.3572	-0.003367036
7.3604	-0.003874469
7.3637	-0.003105935
7.3669	-0.002759381
7.3702	-0.003814756
7.3735	-0.003651259
7.3767	-0.004172516
7.38	-0.003489953
7.3833	-0.003840656
7.3865	-0.003637244
7.3898	-0.003595719
7.3931	-0.003601178
7.3963	-0.003636398
7.3996	-0.0024775
7.4028	-0.003126611
7.4061	-0.00266578
7.4094	-0.003569908
7.4126	-0.002864319
7.4159	-0.003369175
7.4192	-0.003359062
7.4224	-0.002913391
7.4257	-0.002750449
7.4289	-0.003340168
7.4322	-0.003778659
7.4355	-0.003608226
7.4387	-0.003753734
7.442	-0.003460926
7.4453	-0.004729206
7.4485	-0.004999057
7.4518	-0.003803343
7.4551	-0.003967093
7.4583	-0.005083567
7.4616	-0.004478063
7.4648	-0.0047153
7.4681	-0.003479667
7.4714	-0.004389314
7.4746	-0.004049964
7.4779	-0.004052696
7.4812	-0.003701949
7.4844	-0.003856516
7.4877	-0.004201306
7.4909	-0.003563212
7.4942	-0.002986536
7.4975	-0.003987058
7.5007	-0.003752975
7.504	-0.00435546
7.5073	-0.004096688
7.5105	-0.004596269
7.5138	-0.003847865
7.5171	-0.003984381
7.5203	-0.00412946
7.5236	-0.004405187
7.5268	-0.004010759
7.5301	-0.004039531
7.5334	-0.003635886
7.5366	-0.003296822
7.5399	-0.003021108
7.5432	-0.003360315
7.5464	-0.003357717
7.5497	-0.00317637
7.5529	-0.002737008
7.5562	-0.004103752
7.5595	-0.003119428
7.5627	-0.003017775
7.566	-0.00365319
7.5693	-0.003100387
7.5725	-0.002777502
7.5758	-0.00387616
7.5791	-0.003673408
7.5823	-0.002575159
7.5856	-0.002559979
7.5888	-0.00320514
7.5921	-0.00384565
7.5954	-0.002947281
7.5986	-0.003291752
7.6019	-0.002143727
7.6052	-0.002768953
7.6084	-0.002525668
7.6117	-0.002712713
7.6149	-0.002772305
7.6182	-0.003143279
7.6215	-0.002887575
7.6247	-0.003218764
7.628	-0.003028103
7.6313	-0.00357601
7.6345	-0.002874105
7.6378	-0.00304901
7.6411	-0.002810068
7.6443	-0.003129306
7.6476	-0.003173794
7.6508	-0.002990956
7.6541	-0.002945966
7.6574	-0.003845829
7.6606	-0.00408806
7.6639	-0.003651916
7.6672	-0.003137066
7.6704	-0.004610042
7.6737	-0.004344149
7.6769	-0.005057616
7.6802	-0.004514004
7.6835	-0.00426373
7.6867	-0.005297473
7.69	-0.005710242
7.6933	-0.005948385
7.6965	-0.004862755
7.6998	-0.00483296
7.7031	-0.006278843
7.7063	-0.005903212
7.7096	-0.005088182
7.7128	-0.005038973
7.7161	-0.005417465
7.7194	-0.004924496
7.7226	-0.00434021
7.7259	-0.004432557
7.7292	-0.004925018
7.7324	-0.0044335
7.7357	-0.004017639
7.7389	-0.004469465
7.7422	-0.004550034
7.7455	-0.003882194
7.7487	-0.004131969
7.752	-0.003879951
7.7553	-0.004374628
7.7585	-0.004853546
7.7618	-0.004946353
7.7651	-0.003549475
7.7683	-0.004887686
7.7716	-0.004465792
7.7748	-0.003967873
7.7781	-0.004313611
7.7814	-0.004342753
7.7846	-0.003475106
7.7879	-0.003066967
7.7912	-0.003772743
7.7944	-0.003747487
7.7977	-0.003773137
7.8009	-0.003096262
7.8042	-0.003282872
7.8075	-0.002949611
7.8107	-0.004392568
7.814	-0.004571802
7.8173	-0.004257823
7.8205	-0.003652776
7.8238	-0.004144321
7.8271	-0.004276137
7.8303	-0.004162384
7.8336	-0.004248834
7.8368	-0.005017694
7.8401	-0.004566379
7.8434	-0.004304864
7.8466	-0.00434052
7.8499	-0.005059103
7.8532	-0.004569205
7.8564	-0.005155556
7.8597	-0.005516491
7.8629	-0.004912886
7.8662	-0.006106174
7.8695	-0.007632788
7.8727	-0.006352587
7.876	-0.005140698
7.8793	-0.005123295
7.8825	-0.005175014
7.8858	-0.004247959
7.8891	-0.003755117
7.8923	-0.003812182
7.8956	-0.003853252
7.8988	-0.003490485
7.9021	-0.004122938
7.9054	-0.003477445
7.9086	-0.002934891
7.9119	-0.003591297
7.9152	-0.003316802
7.9184	-0.003403046
7.9217	-0.003042912
7.9249	-0.003666482
7.9282	-0.003758973
7.9315	-0.004249402
7.9347	-0.003830776
7.938	-0.004412776
7.9413	-0.004506572
7.9445	-0.004907335
7.9478	-0.004372507
7.9511	-0.005285047
7.9543	-0.006066549
7.9576	-0.006039849
7.9608	-0.005457747
7.9641	-0.005320464
7.9674	-0.005362851
7.9706	-0.004531967
7.9739	-0.006041358
7.9772	-0.005140707
7.9804	-0.004486881
7.9837	-0.004989578
7.9869	-0.004572044
7.9902	-0.00503562
7.9935	-0.004178369
7.9967	-0.004030604
8	-0.004918242
8.0033	-0.005103185
8.0065	-0.005218339
8.0098	-0.004463308
8.0131	-0.003591134
8.0163	-0.004830189
8.0196	-0.004031692
8.0228	-0.003858304
8.0261	-0.004292567
8.0294	-0.003774394
8.0326	-0.004550606
8.0359	-0.004500501
8.0392	-0.005403275
8.0424	-0.004825018
8.0457	-0.005218238
8.0489	-0.005696369
8.0522	-0.005305958
8.0555	-0.006164376
8.0587	-0.005054191
8.062	-0.004751681
8.0653	-0.004092379
8.0685	-0.00430405
8.0718	-0.003465588
8.0751	-0.003780981
8.0783	-0.003015946
8.0816	-0.003453848
8.0848	-0.002661066
8.0881	-0.003337723
8.0914	-0.002547764
8.0946	-0.00231388
8.0979	-0.004091335
8.1012	-0.00261075
8.1044	-0.00385208
8.1077	-0.003527435
8.1109	-0.003041744
8.1142	-0.003962065
8.1175	-0.004987024
8.1207	-0.0041199
8.124	-0.004042798
8.1273	-0.004514167
8.1305	-0.003703918
8.1338	-0.003773394
8.1371	-0.004504745
8.1403	-0.004903295
8.1436	-0.00461202
8.1468	-0.003716946
8.1501	-0.003994718
8.1534	-0.005100012
8.1566	-0.00403757
8.1599	-0.004141099
8.1632	-0.003685102
8.1664	-0.003166069
8.1697	-0.00408086
8.1729	-0.003676033
8.1762	-0.002846806
8.1795	-0.00395367
8.1827	-0.003068858
8.186	-0.002999683
8.1893	-0.002999683
8.1925	-0.002676789
8.1958	-0.002624461
8.1991	-0.002726474
8.2023	-0.002196845
8.2056	-0.001837897
8.2088	-0.001580021
8.2121	-0.001748093
8.2154	-0.001159103
8.2186	-0.000264991
8.2219	-0.00042365
8.2252	-0.001746389
8.2284	-0.001269558
8.2317	-0.002275599
8.2349	-0.002015045
8.2382	-0.002447036
8.2415	-0.002389011
8.2447	-0.002236166
8.248	-0.003153466
8.2513	-0.002931372
8.2545	-0.003906563
8.2578	-0.002633236
8.2611	-0.001876468
8.2643	-0.002949107
8.2676	-0.003165934
8.2708	-0.00342556
8.2741	-0.002306801
8.2774	-0.003497837
8.2806	-0.003449366
8.2839	-0.002150509
8.2872	-0.003329589
8.2904	-0.003520082
8.2937	-0.003272042
8.2969	-0.003716775
8.3002	-0.002965583
8.3035	-0.002647651
8.3067	-0.003463551
8.31	-0.003995775
8.3133	-0.003237797
8.3165	-0.0037288
8.3198	-0.003832114
8.3231	-0.003449794
8.3263	-0.005087121
8.3296	-0.004104791
8.3328	-0.003237395
8.3361	-0.003406673
8.3394	-0.003688759
8.3426	-0.002695481
8.3459	-0.002753664
8.3492	-0.002584773
8.3524	-0.003245055
8.3557	-0.003178501
8.3589	-0.002692139
8.3622	-0.003059748
8.3655	-0.003120563
8.3687	-0.003764339
8.372	-0.00295897
8.3753	-0.002954578
8.3785	-0.00268814
8.3818	-0.003549232
8.3851	-0.00345924
8.3883	-0.003499571
8.3916	-0.003381412
8.3948	-0.004339498
8.3981	-0.004555485
8.4014	-0.004865646
8.4046	-0.004693968
8.4079	-0.00460425
8.4112	-0.004879463
8.4144	-0.00363697
8.4177	-0.004852503
8.4209	-0.004626137
8.4242	-0.004553172
8.4275	-0.004742358
8.4307	-0.003284907
8.434	-0.002651379
8.4373	-0.002226612
8.4405	-0.001752582
8.4438	-0.003601487
8.4471	-0.002648791
8.4503	-0.003914495
8.4536	-0.003796673
8.4568	-0.003600609
8.4601	-0.004409658
8.4634	-0.003659136
8.4666	-0.003935588
8.4699	-0.00388931
8.4732	-0.003822666
8.4764	-0.003072226
8.4797	-0.003049195
8.4829	-0.002714183
8.4862	-0.002878251
8.4895	-0.003250364
8.4927	-0.003939447
8.496	-0.002500386
8.4993	-0.003294957
8.5025	-0.003405414
8.5058	-0.00304432
8.5091	-0.003649104
8.5123	-0.004361558
8.5156	-0.003064293
8.5188	-0.003128703
8.5221	-0.003393574
8.5254	-0.004072378
8.5286	-0.003664954
8.5319	-0.004834295
8.5352	-0.00418561
8.5384	-0.004033892
8.5417	-0.004138763
8.5449	-0.004551073
8.5482	-0.004845203
8.5515	-0.005069961
8.5547	-0.004964666
8.558	-0.004876378
8.5613	-0.00502459
8.5645	-0.004518555
8.5678	-0.003785432
8.5711	-0.004944789
8.5743	-0.004446
8.5776	-0.004631083
8.5808	-0.003577583
8.5841	-0.003347388
8.5874	-0.003453652
8.5906	-0.004270809
8.5939	-0.003280957
8.5972	-0.003171028
8.6004	-0.002525756
8.6037	-0.002804694
8.6069	-0.002326342
8.6102	-0.003089148
8.6135	-0.002717747
8.6167	-0.002878111
8.62	-0.003037795
8.6233	-0.001460724
8.6265	-0.002003482
8.6298	-0.002666228
8.6331	-0.002269272
8.6363	-0.002877032
8.6396	-0.002215931
8.6428	-0.002279481
8.6461	-0.002712315
8.6494	-0.003573124
8.6526	-0.003039314
8.6559	-0.002760184
8.6592	-0.003691064
8.6624	-0.002694812
8.6657	-0.003379323
8.6689	-0.00294293
8.6722	-0.002930294
8.6755	-0.002662105
8.6787	-0.001856982
8.682	-0.0021895
8.6853	-0.001487675
8.6885	-0.000585482
8.6918	-0.001068507
8.6951	-0.001498122
8.6983	-0.002425179
8.7016	-0.001809341
8.7048	-0.001701241
8.7081	-0.00147917
8.7114	-0.001429385
8.7146	-0.001579254
8.7179	-0.001264323
8.7212	-0.002252814
8.7244	-0.001835013
8.7277	-0.002718925
8.7309	-0.002609951
8.7342	-0.002344868
8.7375	-0.002460005
8.7407	-0.002235822
8.744	-0.00248524
8.7473	-0.00190967
8.7505	-0.00218265
8.7538	-0.002426954
8.7571	-0.001754728
8.7603	-0.00170687
8.7636	-0.001972418
8.7668	-0.001501049
8.7701	-0.001812476
8.7734	-0.001240547
8.7766	-0.001023918
8.7799	-0.000974157
8.7832	-0.000665742
8.7864	-0.00092414
8.7897	-0.000666607
8.7929	-0.000826146
8.7962	-0.000051362
8.7995	-0.000564852
8.8027	-0.000769071
8.806	0.000306525
8.8093	0.000356752
8.8125	0.000355293
8.8158	-0.000304554
8.8191	0.000712877
8.8223	0.001430618
8.8256	0.001174115
8.8288	0.001484069
8.8321	0.001980417
8.8354	0.000969351
8.8386	0.002090778
8.8419	0.001320663
8.8452	0.001834189
8.8484	0.000915268
8.8517	0.001476414
8.8549	0.002291797
8.8582	0.00230613
8.8615	0.001169989
8.8647	0.001018634
8.868	0.000661298
8.8713	0.000254763
8.8745	0.000565722
8.8778	0.000254942
8.8811	0.000353557
8.8843	0.000706416
8.8876	0.00010114
8.8908	0.000252247
8.8941	-0.000402871
8.8974	-0.000605289
8.9006	0.000503822
8.9039	-0.000253159
8.9072	0.00015225
8.9104	0.001063145
8.9137	-0.00015186
8.9169	0.001269497
8.9202	0.001459138
8.9235	0.001312069
8.9267	0.00055559
8.93	0.002222494
8.9333	0.002269441
8.9365	0.00348063
8.9398	0.004226254
8.9431	0.003988781
8.9463	0.005342439
8.9496	0.004289239
8.9528	0.004914134
8.9561	0.004879482
8.9594	0.006299711
8.9626	0.005893098
8.9659	0.005588934
8.9692	0.007212768
8.9724	0.008268684
8.9757	0.009098681
8.9789	0.009601968
8.9822	0.009792736
8.9855	0.010465434
8.9887	0.011849273
8.992	0.012456092
8.9953	0.013520772
8.9985	0.01371464
9.0018	0.014760707
9.0051	0.014365624
9.0083	0.015668236
9.0116	0.018075204
9.0148	0.019320855
9.0181	0.02153134
9.0214	0.021922179
9.0246	0.024073115
9.0279	0.027897734
9.0312	0.026273679
9.0344	0.023903824
9.0377	0.02568155
9.0409	0.026423739
9.0442	0.027628366
9.0475	0.026856493
9.0507	0.02721235
9.054	0.027601186
9.0573	0.029634565
9.0605	0.032891709
9.0638	0.036240049
9.0671	0.039287362
9.0703	0.041874565
9.0736	0.041472398
9.0768	0.042612556
9.0801	0.046737716
9.0834	0.050211716
9.0866	0.052917436
9.0899	0.053142484
9.0932	0.051063694
9.0964	0.051241379
9.0997	0.055921566
9.1029	0.06301862
9.1062	0.068579748
9.1095	0.069242358
9.1127	0.069563262
9.116	0.075261921
9.1193	0.087969691
9.1225	0.100201778
9.1258	0.110408477
9.1291	0.112911634
9.1323	0.111277558
9.1356	0.11232394
9.1388	0.120331734
9.1421	0.128575578
9.1454	0.135926321
9.1486	0.139994293
9.1519	0.136241168
9.1552	0.126567602
9.1584	0.116474263
9.1617	0.113755144
9.1649	0.114454649
9.1682	0.110963389
9.1715	0.10928303
9.1747	0.122855544
9.178	0.164440781
9.1813	0.253487289
9.1845	0.366792768
9.1878	0.435593426
9.1911	0.485161126
9.1943	0.501661837
9.1976	0.50657624
9.2008	0.491893888
9.2041	0.433142751
9.2074	0.343734354
9.2106	0.226925239
9.2139	0.135049343
9.2172	0.085800774
9.2204	0.053205442
9.2237	0.033165105
9.2269	0.022663068
9.2302	0.015351752
9.2335	0.012791113
9.2367	0.011283712
9.24	0.011950701
9.2433	0.01304879
9.2465	0.013279026
9.2498	0.013644426
9.2531	0.013596416
9.2563	0.013629115
9.2596	0.013490102
9.2628	0.013467978
9.2661	0.012095518
9.2694	0.011872233
9.2726	0.010566541
9.2759	0.010559449
9.2792	0.012355401
9.2824	0.014887973
9.2857	0.018718408
9.2889	0.024441108
9.2922	0.038857441
9.2955	0.047018342
9.2987	0.050866596
9.302	0.05506127
9.3053	0.051286068
9.3085	0.045819439
9.3118	0.031269845
9.3151	0.016844843
9.3183	0.008435153
9.3216	0.002541227
9.3248	0.000303243
9.3281	-0.001361821
9.3314	-0.001763891
9.3346	-0.002255039
9.3379	-0.00289964
9.3412	-0.002946751
9.3444	-0.003381676
9.3477	-0.002785224
9.3509	-0.002598479
9.3542	-0.003236745
9.3575	-0.002239278
9.3607	-0.003320348
9.364	-0.002433863
9.3673	-0.002326804
9.3705	-0.002080813
9.3738	-0.001528947
9.3771	-0.000295438
9.3803	-0.000296784
9.3836	0.000296954
9.3868	0.000692182
9.3901	-0.000247137
9.3934	-0.000149336
9.3966	-0.000492956
9.3999	-0.001478367
9.4032	-0.003161753
9.4064	-0.004143216
9.4097	-0.005368722
9.4129	-0.005569534
9.4162	-0.006480662
9.4195	-0.00578349
9.4227	-0.005791988
9.426	-0.005741928
9.4293	-0.005290366
9.4325	-0.005446231
9.4358	-0.004761457
9.4391	-0.005633587
9.4423	-0.00579723
9.4456	-0.005432116
9.4488	-0.005416248
9.4521	-0.006347306
9.4554	-0.006011938
9.4586	-0.006638777
9.4619	-0.006808788
9.4652	-0.00712214
9.4684	-0.00702931
9.4717	-0.007567573
9.4749	-0.006558838
9.4782	-0.007251475
9.4815	-0.006342331
9.4847	-0.006710599
9.488	-0.0059442
9.4913	-0.006360297
9.4945	-0.006840308
9.4978	-0.006516381
9.5011	-0.006786873
9.5043	-0.006511452
9.5076	-0.006965534
9.5108	-0.007433293
9.5141	-0.005909577
9.5174	-0.00640497
9.5206	-0.007380314
9.5239	-0.006488632
9.5272	-0.005674597
9.5304	-0.006557896
9.5337	-0.007111413
9.5369	-0.006995499
9.5402	-0.00680749
9.5435	-0.006629101
9.5467	-0.007667931
9.55	-0.00593644
9.5533	-0.00633312
9.5565	-0.006045736
9.5598	-0.00606397
9.5631	-0.005069361
9.5663	-0.005345971
9.5696	-0.006405568
9.5728	-0.006062616
9.5761	-0.004877323
9.5794	-0.005544158
9.5826	-0.005687845
9.5859	-0.005429964
9.5892	-0.00565376
9.5924	-0.006314843
9.5957	-0.00563495
9.5989	-0.005345379
9.6022	-0.00621912
9.6055	-0.005631828
9.6087	-0.00552209
9.612	-0.005999632
9.6153	-0.006184109
9.6185	-0.006015589
9.6218	-0.00609159
9.6251	-0.006543797
9.6283	-0.005205197
9.6316	-0.005429347
9.6348	-0.005647104
9.6381	-0.006160309
9.6414	-0.005484493
9.6446	-0.006804205
9.6479	-0.006071494
9.6512	-0.005090097
9.6544	-0.004679634
9.6577	-0.006288709
9.6609	-0.006092121
9.6642	-0.005675886
9.6675	-0.006137363
9.6707	-0.004987305
9.674	-0.005405045
9.6773	-0.005309058
9.6805	-0.005368473
9.6838	-0.00512168
9.6871	-0.005753578
9.6903	-0.005542748
9.6936	-0.006167712
9.6968	-0.005807362
9.7001	-0.005955808
9.7034	-0.005428457
9.7066	-0.005418058
9.7099	-0.00485889
9.7132	-0.005969452
9.7164	-0.006467682
9.7197	-0.00542433
9.7229	-0.00523929
9.7262	-0.005449894
9.7295	-0.005810673
9.7327	-0.005571255
9.736	-0.005433436
9.7393	-0.005409055
9.7425	-0.005052713
9.7458	-0.005719419
9.7491	-0.004895218
9.7523	-0.006247608
9.7556	-0.006459074
9.7588	-0.006172248
9.7621	-0.005980053
9.7654	-0.00607938
9.7686	-0.006269145
9.7719	-0.005695441
9.7752	-0.005396766
9.7784	-0.005726429
9.7817	-0.004709741
9.7849	-0.005535477
9.7882	-0.006626304
9.7915	-0.005860134
9.7947	-0.006984623
9.798	-0.00694886
9.8013	-0.006856204
9.8045	-0.006946652
9.8078	-0.006780584
9.8111	-0.006606597
9.8143	-0.006373893
9.8176	-0.006850359
9.8208	-0.005984604
9.8241	-0.005563793
9.8274	-0.005646278
9.8306	-0.004882115
9.8339	-0.004660857
9.8372	-0.005629693
9.8404	-0.00527726
9.8437	-0.005738117
9.8469	-0.005778872
9.8502	-0.006429278
9.8535	-0.006143803
9.8567	-0.005805662
9.86	-0.006166272
9.8633	-0.006089873
9.8665	-0.006398131
9.8698	-0.006191344
9.8731	-0.005296054
9.8763	-0.005527714
9.8796	-0.006764485
9.8828	-0.006085934
9.8861	-0.005908859
9.8894	-0.006769095
9.8926	-0.006471628
9.8959	-0.006548579
9.8992	-0.00663489
9.9024	-0.006136205
9.9057	-0.006681221
9.9089	-0.005962297
9.9122	-0.007002612
9.9155	-0.005932104
9.9187	-0.005610012
9.922	-0.005639344
9.9253	-0.006161653
9.9285	-0.005583556
9.9318	-0.006430581
9.9351	-0.006701695
9.9383	-0.006959538
9.9416	-0.007177793
9.9448	-0.008151952
9.9481	-0.008290784
9.9514	-0.007865957
9.9546	-0.008523788
9.9579	-0.008118783
9.9612	-0.008562281
9.9644	-0.00904165
9.9677	-0.008392193
9.9709	-0.008342853
9.9742	-0.008537482
9.9775	-0.008418307
9.9807	-0.008040948
9.984	-0.009035112
9.9873	-0.008352539
9.9905	-0.008585843
9.9938	-0.008830468
9.9971	-0.008513005
10.0003	-0.008398488
10.0036	-0.008092678
10.0068	-0.008810888
10.0101	-0.008403925
10.0134	-0.007892937
10.0166	-0.007791783
10.0199	-0.006954384
10.0232	-0.008228675
10.0264	-0.006762045
10.0297	-0.007286991
10.0329	-0.006620174
10.0362	-0.006027914
10.0395	-0.005313879
10.0427	-0.005451874
10.046	-0.005254215
10.0493	-0.005942659
10.0525	-0.006179635
10.0558	-0.005682847
10.0591	-0.006233533
10.0623	-0.005990364
10.0656	-0.005802707
10.0688	-0.005924849
10.0721	-0.005346891
10.0754	-0.005249373
10.0786	-0.005454242
10.0819	-0.004758229
10.0852	-0.005522527
10.0884	-0.005157661
10.0917	-0.004837761
10.0949	-0.005788063
10.0982	-0.006455121
10.1015	-0.005689957
10.1047	-0.005475811
10.108	-0.005930867
10.1113	-0.005801824
10.1145	-0.006166557
10.1178	-0.005940253
10.1211	-0.004815171
10.1243	-0.005857293
10.1276	-0.005461039
10.1308	-0.004818442
10.1341	-0.002964816
10.1374	0.000247814
10.1406	0.005214278
10.1439	0.012967966
10.1472	0.025027586
10.1504	0.04108255
10.1537	0.061335523
10.1569	0.083820097
10.1602	0.103254564
10.1635	0.115594134
10.1667	0.119753368
10.17	0.11420349
10.1733	0.099594802
10.1765	0.079520985
10.1798	0.05762196
10.1831	0.03767981
10.1863	0.022094918
10.1896	0.011907519
10.1928	0.004218922
10.1961	0.000201833
10.1994	-0.001744657
10.2026	-0.003676694
10.2059	-0.005356218
10.2092	-0.004797244
10.2124	-0.004809292
10.2157	-0.004774154
10.2189	-0.004974791
10.2222	-0.004826926
10.2255	-0.004915751
10.2287	-0.005471656
10.232	-0.004419201
10.2353	-0.004027028
10.2385	-0.005730548
10.2418	-0.005129032
10.2451	-0.004888733
10.2483	-0.004484494
10.2516	-0.004251203
10.2548	-0.003442642
10.2581	-0.003932546
10.2614	-0.004845805
10.2646	-0.005199996
10.2679	-0.00444819
10.2712	-0.005133741
10.2744	-0.004380816
10.2777	-0.004625224
10.2809	-0.004223479
10.2842	-0.004272435
10.2875	-0.004818644
10.2907	-0.004594706
10.294	-0.005281591
10.2973	-0.005419514
10.3005	-0.00449436
10.3038	-0.005412146
10.3071	-0.005054272
10.3103	-0.005008879
10.3136	-0.005191808
10.3168	-0.005579877
10.3201	-0.00551694
10.3234	-0.005552343
10.3266	-0.00579815
10.3299	-0.006275549
10.3332	-0.006069394
10.3364	-0.006092554
10.3397	-0.006456405
10.3429	-0.005758793
10.3462	-0.006452078
10.3495	-0.007060282
10.3527	-0.007207369
10.356	-0.007572432
10.3593	-0.007354174
10.3625	-0.007790462
10.3658	-0.007938032
10.3691	-0.007258037
10.3723	-0.008164573
10.3756	-0.007513188
10.3788	-0.008175984
10.3821	-0.007864847
10.3854	-0.00753903
10.3886	-0.008018853
10.3919	-0.00770029
10.3952	-0.008726018
10.3984	-0.00704264
10.4017	-0.008076396
10.4049	-0.008095894
10.4082	-0.008228637
10.4115	-0.007692676
10.4147	-0.008970337
10.418	-0.007375034
10.4213	-0.00791223
10.4245	-0.008362407
10.4278	-0.007821961
10.4311	-0.007776379
10.4343	-0.008335862
10.4376	-0.00792823
10.4408	-0.007999149
10.4441	-0.008083825
10.4474	-0.007782255
10.4506	-0.008974118
10.4539	-0.008252986
10.4572	-0.007556383
10.4604	-0.008031973
10.4637	-0.008013384
10.4669	-0.007817003
10.4702	-0.007699069
10.4735	-0.00767292
10.4767	-0.007703158
10.48	-0.007966395
10.4833	-0.008201434
10.4865	-0.008914102
10.4898	-0.008500616
10.4931	-0.007695748
10.4963	-0.007784905
10.4996	-0.008079493
10.5028	-0.00785972
10.5061	-0.007872347
10.5094	-0.008123896
10.5126	-0.007143985
10.5159	-0.007548393
10.5192	-0.007689245
10.5224	-0.008557804
10.5257	-0.007983998
10.5289	-0.007556305
10.5322	-0.007807344
10.5355	-0.008323365
10.5387	-0.007800152
10.542	-0.008078241
10.5453	-0.007848774
10.5485	-0.008317674
10.5518	-0.007613111
10.5551	-0.008263167
10.5583	-0.007810861
10.5616	-0.00791832
10.5648	-0.007458169
10.5681	-0.008021791
10.5714	-0.00764226
10.5746	-0.00768214
10.5779	-0.007182249
10.5812	-0.007766497
10.5844	-0.007885667
10.5877	-0.007814201
10.5909	-0.008123667
10.5942	-0.008127798
10.5975	-0.008177887
10.6007	-0.007822152
10.604	-0.007796137
10.6073	-0.007986645
10.6105	-0.008322856
10.6138	-0.007859743
10.6171	-0.007904283
10.6203	-0.008310622
10.6236	-0.008004636
10.6268	-0.007713354
10.6301	-0.007760189
10.6334	-0.007271665
10.6366	-0.007424778
10.6399	-0.00783657
10.6432	-0.007542271
10.6464	-0.007852517
10.6497	-0.007856354
10.6529	-0.00804272
10.6562	-0.008239792
10.6595	-0.008537971
10.6627	-0.007788074
10.666	-0.008553655
10.6693	-0.007270923
10.6725	-0.007706315
10.6758	-0.007884067
10.6791	-0.008200302
10.6823	-0.008270849
10.6856	-0.008026069
10.6888	-0.007808737
10.6921	-0.008513269
10.6954	-0.008067079
10.6986	-0.008420327
10.7019	-0.008460407
10.7052	-0.008535163
10.7084	-0.008134152
10.7117	-0.00855374
10.7149	-0.007812043
10.7182	-0.00812195
10.7215	-0.008088782
10.7247	-0.008480217
10.728	-0.008570322
10.7313	-0.008059882
10.7345	-0.006939264
10.7378	-0.007605154
10.7411	-0.008352894
10.7443	-0.00772288
10.7476	-0.007893395
10.7508	-0.007602631
10.7541	-0.008475961
10.7574	-0.008351667
10.7606	-0.007463665
10.7639	-0.008352075
10.7672	-0.008785017
10.7704	-0.007938102
10.7737	-0.008243684
10.7769	-0.008019514
10.7802	-0.007914941
10.7835	-0.007644408
10.7867	-0.008012126
10.79	-0.00796668
10.7933	-0.008094964
10.7965	-0.007688989
10.7998	-0.008630808
10.8031	-0.00811334
10.8063	-0.008018468
10.8096	-0.007490799
10.8128	-0.008022393
10.8161	-0.007630261
10.8194	-0.007651043
10.8226	-0.007887876
10.8259	-0.007428049
10.8292	-0.008470481
10.8324	-0.007867656
10.8357	-0.007785858
10.8389	-0.008119357
10.8422	-0.007371346
10.8455	-0.007973902
10.8487	-0.00778486
10.852	-0.007256194
10.8553	-0.008039484
10.8585	-0.00780237
10.8618	-0.007191298
10.8651	-0.007783195
10.8683	-0.008008304
10.8716	-0.008522971
10.8748	-0.007845238
10.8781	-0.007135524
10.8814	-0.007419511
10.8846	-0.007731337
10.8879	-0.007884477
10.8912	-0.00829072
10.8944	-0.007627637
10.8977	-0.007490579
10.9009	-0.007036562
10.9042	-0.00761097
10.9075	-0.008276711
10.9107	-0.007818723
10.914	-0.008572603
10.9173	-0.007972938
10.9205	-0.00804272
10.9238	-0.007258977
10.9271	-0.007933857
10.9303	-0.008295785
10.9336	-0.007440609
10.9368	-0.007325666
10.9401	-0.007834964
10.9434	-0.007661089
10.9466	-0.008118547
10.9499	-0.007999971
10.9532	-0.007878336
10.9564	-0.007546423
10.9597	-0.007762333
[truncated: 48 more rows]
