# Supplementary material for: Improvement of Peak Integration in Capillary Electrophoresis: Reference Data Set No. 1
Source: Electrophoresis. 2026 Mar 11;47(4):276–94. doi: 10.1002/elps.70077 (PMC13084974; doi:10.1002/elps.70077)
Supplement: Supplementary file 2 — Supporting File 2: elps70077‐sup‐0002‐RawElectropherograms.zip. [file ELPS-47--s002.zip › Raw Electropherograms/com4-type13-sam4-R.csv]

4.4329	-0.008566244
4.4361	-0.008683832
4.4394	-0.008332463
4.4426	-0.00858868
4.4459	-0.008707077
4.4492	-0.008900026
4.4524	-0.008574929
4.4557	-0.008950049
4.4589	-0.008742132
4.4622	-0.007434024
4.4654	-0.007947483
4.4687	-0.0073611
4.472	-0.008087438
4.4752	-0.0079219
4.4785	-0.007557182
4.4817	-0.008525011
4.485	-0.008943995
4.4883	-0.007922963
4.4915	-0.008619647
4.4948	-0.006158661
4.498	-0.007870175
4.5013	-0.006677157
4.5045	-0.007882978
4.5078	-0.007504319
4.5111	-0.008370143
4.5143	-0.007357263
4.5176	-0.008322873
4.5208	-0.007732785
4.5241	-0.006909312
4.5273	-0.007425942
4.5306	-0.006429097
4.5339	-0.005580602
4.5371	-0.006552955
4.5404	-0.007251057
4.5436	-0.007736443
4.5469	-0.007342909
4.5502	-0.007171998
4.5534	-0.007735151
4.5567	-0.007581891
4.5599	-0.005506912
4.5632	-0.006270471
4.5664	-0.007415174
4.5697	-0.007814907
4.573	-0.007440781
4.5762	-0.007740395
4.5795	-0.007098102
4.5827	-0.008091394
4.586	-0.007620952
4.5892	-0.007076359
4.5925	-0.007249894
4.5958	-0.007113371
4.599	-0.006474075
4.6023	-0.00730125
4.6055	-0.006696901
4.6088	-0.007514142
4.6121	-0.008450877
4.6153	-0.007132233
4.6186	-0.007759864
4.6218	-0.00692413
4.6251	-0.005934935
4.6283	-0.007210436
4.6316	-0.007097287
4.6349	-0.006824768
4.6381	-0.007592862
4.6414	-0.007726214
4.6446	-0.005806079
4.6479	-0.007414432
4.6511	-0.007726533
4.6544	-0.008200975
4.6577	-0.00721941
4.6609	-0.00911672
4.6642	-0.009036196
4.6674	-0.009852694
4.6707	-0.009535472
4.674	-0.009364857
4.6772	-0.009240657
4.6805	-0.00928357
4.6837	-0.007979557
4.687	-0.00952975
4.6902	-0.008456986
4.6935	-0.008456986
4.6968	-0.008605297
4.7	-0.008734417
4.7033	-0.007933133
4.7065	-0.006520082
4.7098	-0.006479685
4.713	-0.004651211
4.7163	-0.004709973
4.7196	-0.006582814
4.7228	-0.006147322
4.7261	-0.006999099
4.7293	-0.007006486
4.7326	-0.007228551
4.7359	-0.007601422
4.7391	-0.008572536
4.7424	-0.007832514
4.7456	-0.008101753
4.7489	-0.0081783
4.7521	-0.008831612
4.7554	-0.008619868
4.7587	-0.009043972
4.7619	-0.008416305
4.7652	-0.008379794
4.7684	-0.007619989
4.7717	-0.008576101
4.7749	-0.008322794
4.7782	-0.007363411
4.7815	-0.007678335
4.7847	-0.007831527
4.788	-0.007469707
4.7912	-0.007581909
4.7945	-0.008251568
4.7978	-0.007547117
4.801	-0.008202348
4.8043	-0.007522851
4.8075	-0.007734119
4.8108	-0.00791447
4.814	-0.007534594
4.8173	-0.006980774
4.8206	-0.006760432
4.8238	-0.005750325
4.8271	-0.007032657
4.8303	-0.006011343
4.8336	-0.006978484
4.8368	-0.006638126
4.8401	-0.007715646
4.8434	-0.007636765
4.8466	-0.0073635
4.8499	-0.007807269
4.8531	-0.006922596
4.8564	-0.007838177
4.8597	-0.007605056
4.8629	-0.006866179
4.8662	-0.006801488
4.8694	-0.007843163
4.8727	-0.008413945
4.8759	-0.007585194
4.8792	-0.007503889
4.8825	-0.008455059
4.8857	-0.007663185
4.889	-0.008670795
4.8922	-0.008107528
4.8955	-0.00820033
4.8987	-0.00888718
4.902	-0.008896031
4.9053	-0.008566776
4.9085	-0.009141964
4.9118	-0.009392662
4.915	-0.010180276
4.9183	-0.009826086
4.9216	-0.00895619
4.9248	-0.010393424
4.9281	-0.008635641
4.9313	-0.009371562
4.9346	-0.010357375
4.9378	-0.008983341
4.9411	-0.008650702
4.9444	-0.00811789
4.9476	-0.00759147
4.9509	-0.007674969
4.9541	-0.007437456
4.9574	-0.006775215
4.9606	-0.006547875
4.9639	-0.007381619
4.9672	-0.007302208
4.9704	-0.007328566
4.9737	-0.007043079
4.9769	-0.007153988
4.9802	-0.006798383
4.9835	-0.007151801
4.9867	-0.007212517
4.99	-0.007229281
4.9932	-0.007738553
4.9965	-0.00675166
4.9997	-0.006876914
5.003	-0.008217689
5.0063	-0.008732722
5.0095	-0.007677708
5.0128	-0.008508815
5.016	-0.00914873
5.0193	-0.009222962
5.0225	-0.008531597
5.0258	-0.00921892
5.0291	-0.008974161
5.0323	-0.00943571
5.0356	-0.009824325
5.0388	-0.008306564
5.0421	-0.00989847
5.0454	-0.010790776
5.0486	-0.010603995
5.0519	-0.010950168
5.0551	-0.010768957
5.0584	-0.010785859
5.0616	-0.009830368
5.0649	-0.00922802
5.0682	-0.007840944
5.0714	-0.007694081
5.0747	-0.006180787
5.0779	-0.005774266
5.0812	-0.006381876
5.0844	-0.007782865
5.0877	-0.006837327
5.091	-0.006249582
5.0942	-0.005087663
5.0975	-0.004975286
5.1007	-0.005082066
5.104	-0.005492818
5.1073	-0.005175978
5.1105	-0.006012876
5.1138	-0.006614395
5.117	-0.006041872
5.1203	-0.007086936
5.1235	-0.006221496
5.1268	-0.007135384
5.1301	-0.007654605
5.1333	-0.007755465
5.1366	-0.008114041
5.1398	-0.007795919
5.1431	-0.008021981
5.1463	-0.007448371
5.1496	-0.008585735
5.1529	-0.008674828
5.1561	-0.009119486
5.1594	-0.009201157
5.1626	-0.00887169
5.1659	-0.009046872
5.1692	-0.009835006
5.1724	-0.009209405
5.1757	-0.010012426
5.1789	-0.009184877
5.1822	-0.010390221
5.1854	-0.009426186
5.1887	-0.008534746
5.192	-0.008178312
5.1952	-0.007831656
5.1985	-0.007314199
5.2017	-0.006149337
5.205	-0.005175752
5.2082	-0.005001675
5.2115	-0.005179437
5.2148	-0.005039781
5.218	-0.005697989
5.2213	-0.005362902
5.2245	-0.006004517
5.2278	-0.005312073
5.2311	-0.004586601
5.2343	-0.004828247
5.2376	-0.004951844
5.2408	-0.0046184
5.2441	-0.004460108
5.2473	-0.004356502
5.2506	-0.005866393
5.2539	-0.005307279
5.2571	-0.004753799
5.2604	-0.004382499
5.2636	-0.004382499
5.2669	-0.004594955
5.2701	-0.003872787
5.2734	-0.004474782
5.2767	-0.00409839
5.2799	-0.004482545
5.2832	-0.003608492
5.2864	-0.003830709
5.2897	-0.004608837
5.293	-0.003568895
5.2962	-0.004049395
5.2995	-0.004398813
5.3027	-0.004340905
5.306	-0.00455275
5.3092	-0.005097633
5.3125	-0.004493848
5.3158	-0.004235209
5.319	-0.00345026
5.3223	-0.003678716
5.3255	-0.003084031
5.3288	-0.002425174
5.332	-0.002885436
5.3353	-0.003123612
5.3386	-0.002773597
5.3418	-0.002221656
5.3451	-0.002723821
5.3483	-0.003174002
5.3516	-0.002687237
5.3549	-0.002047014
5.3581	-0.002924035
5.3614	-0.002908831
5.3646	-0.003386329
5.3679	-0.002965531
5.3711	-0.003897813
5.3744	-0.003161604
5.3777	-0.003353642
5.3809	-0.003721218
5.3842	-0.003790962
5.3874	-0.004494478
5.3907	-0.003981158
5.3939	-0.004711116
5.3972	-0.003465807
5.4005	-0.004286092
5.4037	-0.004447938
5.407	-0.005208698
5.4102	-0.005577205
5.4135	-0.005695491
5.4168	-0.005585732
5.42	-0.005030268
5.4233	-0.00653789
5.4265	-0.006708589
5.4298	-0.006284898
5.433	-0.006924584
5.4363	-0.006104602
5.4396	-0.005740948
5.4428	-0.006246141
5.4461	-0.006189202
5.4493	-0.006409937
5.4526	-0.005287332
5.4558	-0.005387328
5.4591	-0.005778351
5.4624	-0.005067762
5.4656	-0.005768739
5.4689	-0.005371509
5.4721	-0.005408566
5.4754	-0.005859958
5.4786	-0.004810118
5.4819	-0.005251414
5.4852	-0.004737876
5.4884	-0.006171532
5.4917	-0.004545558
5.4949	-0.005470875
5.4982	-0.005336109
5.5015	-0.005183049
5.5047	-0.005209352
5.508	-0.005347932
5.5112	-0.004998896
5.5145	-0.005274489
5.5177	-0.004409119
5.521	-0.003922608
5.5243	-0.004058098
5.5275	-0.004391779
5.5308	-0.004563557
5.534	-0.004156747
5.5373	-0.003381024
5.5405	-0.003787899
5.5438	-0.003327625
5.5471	-0.003349439
5.5503	-0.002943525
5.5536	-0.00324149
5.5568	-0.004220582
5.5601	-0.004523281
5.5634	-0.003638888
5.5666	-0.003949896
5.5699	-0.003886617
5.5731	-0.003976731
5.5764	-0.003775005
5.5796	-0.004646285
5.5829	-0.00534046
5.5862	-0.004715231
5.5894	-0.004800795
5.5927	-0.004761099
5.5959	-0.005739658
5.5992	-0.005913001
5.6024	-0.005759264
5.6057	-0.005574655
5.609	-0.005213261
5.6122	-0.004962416
5.6155	-0.003985385
5.6187	-0.004470976
5.622	-0.004365249
5.6253	-0.004191851
5.6285	-0.004042021
5.6318	-0.004524628
5.635	-0.003735417
5.6383	-0.004731935
5.6415	-0.004272289
5.6448	-0.00405762
5.6481	-0.003759383
5.6513	-0.003691981
5.6546	-0.004170821
5.6578	-0.003636511
5.6611	-0.003547815
5.6643	-0.003981946
5.6676	-0.003997012
5.6709	-0.004744967
5.6741	-0.004187077
5.6774	-0.00374471
5.6806	-0.004183215
5.6839	-0.003732831
5.6872	-0.005028518
5.6904	-0.004281874
5.6937	-0.004691257
5.6969	-0.005018729
5.7002	-0.005578914
5.7034	-0.005218435
5.7067	-0.005498042
5.71	-0.005031282
5.7132	-0.005781271
5.7165	-0.005500954
5.7197	-0.004986108
5.723	-0.004386617
5.7262	-0.004718627
5.7295	-0.003581351
5.7328	-0.002986136
5.736	-0.001694442
5.7393	-0.000657524
5.7425	-0.001739908
5.7458	-0.002679533
5.7491	-0.003627582
5.7523	-0.004310186
5.7556	-0.002909071
5.7588	-0.003383764
5.7621	-0.003895886
5.7653	-0.003661785
5.7686	-0.002855517
5.7719	-0.003081109
5.7751	-0.003967466
5.7784	-0.003422428
5.7816	-0.004078793
5.7849	-0.005229405
5.7881	-0.004401513
5.7914	-0.003419106
5.7947	-0.003871616
5.7979	-0.00391679
5.8012	-0.004524185
5.8044	-0.00361191
5.8077	-0.004168959
5.811	-0.003827642
5.8142	-0.004139048
5.8175	-0.004848856
5.8207	-0.004740847
5.824	-0.004806101
5.8272	-0.005207319
5.8305	-0.00438685
5.8338	-0.005075713
5.837	-0.003814113
5.8403	-0.004702672
5.8435	-0.005585707
5.8468	-0.004855136
5.85	-0.00476086
5.8533	-0.00507897
5.8566	-0.004614883
5.8598	-0.005698861
5.8631	-0.005161131
5.8663	-0.004753257
5.8696	-0.004717499
5.8729	-0.004488997
5.8761	-0.005185523
5.8794	-0.005539917
5.8826	-0.005201776
5.8859	-0.005294267
5.8891	-0.005367753
5.8924	-0.006157536
5.8957	-0.006169338
5.8989	-0.006424665
5.9022	-0.006607414
5.9054	-0.005952365
5.9087	-0.005840744
5.9119	-0.006366115
5.9152	-0.007353153
5.9185	-0.006851845
5.9217	-0.007069838
5.925	-0.007094474
5.9282	-0.006516867
5.9315	-0.007041974
5.9348	-0.006244036
5.938	-0.00751603
5.9413	-0.006117609
5.9445	-0.00690559
5.9478	-0.006488225
5.951	-0.006722216
5.9543	-0.006379392
5.9576	-0.006750455
5.9608	-0.006734123
5.9641	-0.006946576
5.9673	-0.006209391
5.9706	-0.006608238
5.9738	-0.006072821
5.9771	-0.005337527
5.9804	-0.00540977
5.9836	-0.004409119
5.9869	-0.004897663
5.9901	-0.003950972
5.9934	-0.00296187
5.9967	-0.003836125
5.9999	-0.003310297
6.0032	-0.003239034
6.0064	-0.00358203
6.0097	-0.003138852
6.0129	-0.004030041
6.0162	-0.004202725
6.0195	-0.004581311
6.0227	-0.003737873
6.026	-0.003152875
6.0292	-0.005009556
6.0325	-0.004331544
6.0357	-0.003361542
6.039	-0.004442325
6.0423	-0.00381134
6.0455	-0.003762264
6.0488	-0.003232976
6.052	-0.003576073
6.0553	-0.004975126
6.0586	-0.003804491
6.0618	-0.003866076
6.0651	-0.003720728
6.0683	-0.00315565
6.0716	-0.003016461
6.0748	-0.002576541
6.0781	-0.002824126
6.0814	-0.002579189
6.0846	-0.001739267
6.0879	-0.001248189
6.0911	-0.000852
6.0944	0.001808307
6.0976	0.003761017
6.1009	0.007056118
6.1042	0.011464173
6.1074	0.018241169
6.1107	0.024495434
6.1139	0.033282705
6.1172	0.041318137
6.1205	0.050850864
6.1237	0.06040347
6.127	0.068402722
6.1302	0.075621828
6.1335	0.080309249
6.1367	0.083830766
6.14	0.083753861
6.1433	0.083414979
6.1465	0.078778312
6.1498	0.072741114
6.153	0.063938074
6.1563	0.055225126
6.1595	0.045874864
6.1628	0.03629915
6.1661	0.027913436
6.1693	0.02081763
6.1726	0.014257029
6.1758	0.009281317
6.1791	0.005302696
6.1824	0.002584959
6.1856	0.000405357
6.1889	-0.000584364
6.1921	-0.000992364
6.1954	-0.002218449
6.1986	-0.002339518
6.2019	-0.002121927
6.2052	-0.002565669
6.2084	-0.002886288
6.2117	-0.00302614
6.2149	-0.00275514
6.2182	-0.003026455
6.2214	-0.003290638
6.2247	-0.003471309
6.228	-0.004134457
6.2312	-0.004713563
6.2345	-0.004333376
6.2377	-0.00439335
6.241	-0.003987226
6.2443	-0.004532881
6.2475	-0.004689435
6.2508	-0.004456134
6.254	-0.004277508
6.2573	-0.005186578
6.2605	-0.003974077
6.2638	-0.004798883
6.2671	-0.002885688
6.2703	-0.002186374
6.2736	-0.002828453
6.2768	-0.001803658
6.2801	-0.00115852
6.2833	-0.001457365
6.2866	-0.001674742
6.2899	-0.001201487
6.2931	-0.00106806
6.2964	-0.001592164
6.2996	-0.00177131
6.3029	-0.001694344
6.3062	-0.001478081
6.3094	-0.002003971
6.3127	-0.001483128
6.3159	-0.002292253
6.3192	-0.00271907
6.3224	-0.002535845
6.3257	-0.002837693
6.329	-0.003475233
6.3322	-0.003289316
6.3355	-0.003561393
6.3387	-0.004800777
6.342	-0.004703905
6.3452	-0.004395255
6.3485	-0.004839582
6.3518	-0.005040555
6.355	-0.004324356
6.3583	-0.004994154
6.3615	-0.004562362
6.3648	-0.004602516
6.3681	-0.004780019
6.3713	-0.005534658
6.3746	-0.004110541
6.3778	-0.005212359
6.3811	-0.004808671
6.3843	-0.004250322
6.3876	-0.003308441
6.3909	-0.00487762
6.3941	-0.003851392
6.3974	-0.003913537
6.4006	-0.003165272
6.4039	-0.003486641
6.4071	-0.003142976
6.4104	-0.002980238
6.4137	-0.001762357
6.4169	-0.002647761
6.4202	-0.00201082
6.4234	-0.002094201
6.4267	-0.002669253
6.43	-0.002084951
6.4332	-0.003038638
6.4365	-0.002616365
6.4397	-0.003105222
6.443	-0.003477024
6.4462	-0.004588248
6.4495	-0.004809049
6.4528	-0.005297878
6.456	-0.005526089
6.4593	-0.00506932
6.4625	-0.005100381
6.4658	-0.005988643
6.469	-0.006395961
6.4723	-0.007328633
6.4756	-0.006730162
6.4788	-0.006401875
6.4821	-0.006221313
6.4853	-0.00584636
6.4886	-0.006221729
6.4919	-0.005856691
6.4951	-0.005925441
6.4984	-0.005669942
6.5016	-0.005506587
6.5049	-0.006759088
6.5081	-0.006355023
6.5114	-0.006066434
6.5147	-0.006156093
6.5179	-0.006151282
6.5212	-0.00628746
6.5244	-0.006430325
6.5277	-0.006261207
6.5309	-0.00508895
6.5342	-0.006529592
6.5375	-0.006246503
6.5407	-0.005994468
6.544	-0.006127713
6.5472	-0.005728722
6.5505	-0.005605522
6.5538	-0.005953092
6.557	-0.005632842
6.5603	-0.0061693
6.5635	-0.006281097
6.5668	-0.006659072
6.57	-0.006869476
6.5733	-0.006455503
6.5766	-0.007040475
6.5798	-0.007383396
6.5831	-0.006759749
6.5863	-0.006644795
6.5896	-0.006125313
6.5928	-0.006267353
6.5961	-0.005985094
6.5994	-0.006208565
6.6026	-0.006342042
6.6059	-0.006684882
6.6091	-0.005742679
6.6124	-0.005365703
6.6157	-0.004972728
6.6189	-0.005178453
6.6222	-0.004927359
6.6254	-0.004904392
6.6287	-0.004903412
6.6319	-0.005302486
6.6352	-0.004415777
6.6385	-0.003942186
6.6417	-0.003605584
6.645	-0.004140784
6.6482	-0.003469393
6.6515	-0.003344001
6.6547	-0.004909352
6.658	-0.003706788
6.6613	-0.003575578
6.6645	-0.004241014
6.6678	-0.003646873
6.671	-0.004543859
6.6743	-0.003199818
6.6776	-0.003896651
6.6808	-0.004141046
6.6841	-0.003835839
6.6873	-0.003691981
6.6906	-0.003862789
6.6938	-0.003864369
6.6971	-0.003322173
6.7004	-0.002745345
6.7036	-0.00216276
6.7069	-0.002559613
6.7101	-0.002775054
6.7134	-0.002634491
6.7166	-0.00377879
6.7199	-0.004105389
6.7232	-0.005066754
6.7264	-0.005703515
6.7297	-0.005930217
6.7329	-0.006268995
6.7362	-0.006573705
6.7395	-0.006906892
6.7427	-0.006660013
6.746	-0.006415881
6.7492	-0.00661653
6.7525	-0.007327261
6.7557	-0.006382591
6.759	-0.007427797
6.7623	-0.006466262
6.7655	-0.006237491
6.7688	-0.005473531
6.772	-0.005136997
6.7753	-0.005633879
6.7785	-0.005427621
6.7818	-0.005792489
6.7851	-0.005874084
6.7883	-0.00453025
6.7916	-0.00382403
6.7948	-0.004711774
6.7981	-0.00493908
6.8014	-0.004195243
6.8046	-0.004879509
6.8079	-0.004183373
6.8111	-0.004004001
6.8144	-0.003479869
6.8176	-0.003060516
6.8209	-0.004414254
6.8242	-0.003369682
6.8274	-0.003297338
6.8307	-0.003764172
6.8339	-0.00324621
6.8372	-0.003379741
6.8404	-0.003155145
6.8437	-0.00330866
6.847	-0.002710844
6.8502	-0.0038921
6.8535	-0.002913477
6.8567	-0.003809831
6.86	-0.003192321
6.8632	-0.003372087
6.8665	-0.003802008
6.8698	-0.003600632
6.873	-0.004460602
6.8763	-0.00287099
6.8795	-0.00273706
6.8828	-0.003490601
6.8861	-0.003020863
6.8893	-0.002836065
6.8926	-0.003794232
6.8958	-0.003944055
6.8991	-0.003964442
6.9023	-0.003624706
6.9056	-0.00404884
6.9089	-0.003738982
6.9121	-0.003210799
6.9154	-0.003357346
6.9186	-0.003408131
6.9219	-0.003603327
6.9251	-0.003660889
6.9284	-0.003639494
6.9317	-0.003865511
6.9349	-0.003632285
6.9382	-0.004354706
6.9414	-0.004109319
6.9447	-0.004105254
6.948	-0.003773382
6.9512	-0.004183254
6.9545	-0.004368623
6.9577	-0.004542178
6.961	-0.004222242
6.9642	-0.004061063
6.9675	-0.004724233
6.9708	-0.004446579
6.974	-0.005122799
6.9773	-0.005663446
6.9805	-0.005344056
6.9838	-0.004421185
6.987	-0.005194345
6.9903	-0.004673981
6.9936	-0.005189789
6.9968	-0.004692016
7.0001	-0.005166816
7.0033	-0.005278651
7.0066	-0.005625408
7.0099	-0.00606413
7.0131	-0.006463409
7.0164	-0.005752329
7.0196	-0.006306185
7.0229	-0.006087771
7.0261	-0.005969441
7.0294	-0.005595644
7.0327	-0.006166557
7.0359	-0.005541157
7.0392	-0.006316062
7.0424	-0.006698763
7.0457	-0.005036478
7.0489	-0.005069361
7.0522	-0.005757456
7.0555	-0.00489201
7.0587	-0.004797812
7.062	-0.005603254
7.0652	-0.00453651
7.0685	-0.005131619
7.0718	-0.004100562
7.075	-0.004618151
7.0783	-0.005385474
7.0815	-0.00444839
7.0848	-0.004344429
7.088	-0.005108839
7.0913	-0.004874613
7.0946	-0.004561857
7.0978	-0.003931611
7.1011	-0.003381266
7.1043	-0.002598665
7.1076	-0.003256484
7.1108	-0.003744791
7.1141	-0.003082937
7.1174	-0.004558644
7.1206	-0.003319849
7.1239	-0.003751487
7.1271	-0.00412599
7.1304	-0.004260737
7.1337	-0.003896371
7.1369	-0.003236261
7.1402	-0.003336214
7.1434	-0.003233341
7.1467	-0.003963059
7.1499	-0.003973355
7.1532	-0.004070545
7.1565	-0.003587809
7.1597	-0.004373696
7.163	-0.004517293
7.1662	-0.004522917
7.1695	-0.005089829
7.1727	-0.004692479
7.176	-0.005380449
7.1793	-0.004933275
7.1825	-0.003615884
7.1858	-0.004750181
7.189	-0.004365298
7.1923	-0.003723247
7.1956	-0.004651189
7.1988	-0.003818213
7.2021	-0.004121682
7.2053	-0.003339232
7.2086	-0.003349078
7.2118	-0.004092729
7.2151	-0.003598397
7.2184	-0.003812883
7.2216	-0.003368561
7.2249	-0.003076596
7.2281	-0.003038256
7.2314	-0.001753513
7.2346	-0.002404405
7.2379	-0.002764775
7.2412	-0.003009328
7.2444	-0.003264821
7.2477	-0.003339187
7.2509	-0.002983116
7.2542	-0.003225972
7.2575	-0.002916426
7.2607	-0.00317354
7.264	-0.002360438
7.2672	-0.003178702
7.2705	-0.003063907
7.2737	-0.002459745
7.277	-0.002879981
7.2803	-0.002518824
7.2835	-0.001874036
7.2868	-0.001665029
7.29	-0.002725706
7.2933	-0.002637013
7.2965	-0.002492006
7.2998	-0.002445588
7.3031	-0.002550181
7.3063	-0.002545099
7.3096	-0.003469476
7.3128	-0.002819272
7.3161	-0.002511417
7.3194	-0.003136456
7.3226	-0.002320368
7.3259	-0.002407773
7.3291	-0.003121673
7.3324	-0.003069955
7.3356	-0.003433581
7.3389	-0.003366641
7.3422	-0.003311547
7.3454	-0.003409042
7.3487	-0.00306058
7.3519	-0.003972699
7.3552	-0.003511217
7.3584	-0.003015768
7.3617	-0.004067886
7.365	-0.002988683
7.3682	-0.003610032
7.3715	-0.003543215
7.3747	-0.002980687
7.378	-0.003541564
7.3813	-0.003546935
7.3845	-0.003145237
7.3878	-0.003941268
7.391	-0.003133524
7.3943	-0.004032007
7.3975	-0.004122284
7.4008	-0.003922103
7.4041	-0.002410243
7.4073	-0.003969858
7.4106	-0.003306445
7.4138	-0.002710585
7.4171	-0.002652265
7.4203	-0.003544873
7.4236	-0.003181295
7.4269	-0.003752027
7.4301	-0.003113235
7.4334	-0.003657863
7.4366	-0.004929616
7.4399	-0.004110464
7.4432	-0.004203281
7.4464	-0.0041645
7.4497	-0.005080102
7.4529	-0.004916779
7.4562	-0.003781836
7.4594	-0.003229334
7.4627	-0.004926626
7.466	-0.00331673
7.4692	-0.004394742
7.4725	-0.004334458
7.4757	-0.004489881
7.479	-0.004644382
7.4822	-0.006254574
7.4855	-0.005932876
7.4888	-0.00550827
7.492	-0.004681414
7.4953	-0.004551215
7.4985	-0.004243716
7.5018	-0.00425327
7.5051	-0.003801076
7.5083	-0.003500433
7.5116	-0.002865999
7.5148	-0.003197274
7.5181	-0.003722063
7.5213	-0.003990777
7.5246	-0.003297911
7.5279	-0.003011465
7.5311	-0.003358458
7.5344	-0.003217544
7.5376	-0.004129766
7.5409	-0.003653595
7.5441	-0.003793828
7.5474	-0.003036868
7.5507	-0.003555085
7.5539	-0.003112206
7.5572	-0.003748498
7.5604	-0.002953243
7.5637	-0.0034468
7.567	-0.003398365
7.5702	-0.003860845
7.5735	-0.002620976
7.5767	-0.002275536
7.58	-0.003105814
7.5832	-0.002420267
7.5865	-0.002803903
7.5898	-0.002763788
7.593	-0.00261581
7.5963	-0.003197743
7.5995	-0.002669363
7.6028	-0.002187886
7.606	-0.002293057
7.6093	-0.00370869
7.6126	-0.002508055
7.6158	-0.003170219
7.6191	-0.002693528
7.6223	-0.001928842
7.6256	-0.003061576
7.6289	-0.002208481
7.6321	-0.00233945
7.6354	-0.002898112
7.6386	-0.002100638
7.6419	-0.003039817
7.6451	-0.002714057
7.6484	-0.002907814
7.6517	-0.003056272
7.6549	-0.002998701
7.6582	-0.003936655
7.6614	-0.003866218
7.6647	-0.003921422
7.6679	-0.003697341
7.6712	-0.004242511
7.6745	-0.004544229
7.6777	-0.005625474
7.681	-0.004794807
7.6842	-0.004890132
7.6875	-0.005782723
7.6908	-0.005657891
7.694	-0.005911373
7.6973	-0.004889093
7.7005	-0.004758553
7.7038	-0.005361158
7.707	-0.005179593
7.7103	-0.005840037
7.7136	-0.005404213
7.7168	-0.004976057
7.7201	-0.005058013
7.7233	-0.004015931
7.7266	-0.004704596
7.7298	-0.004238402
7.7331	-0.005004876
7.7364	-0.004569863
7.7396	-0.004176833
7.7429	-0.004625417
7.7461	-0.003723478
7.7494	-0.003125609
7.7527	-0.004944229
7.7559	-0.003550238
7.7592	-0.004409119
7.7624	-0.004470102
7.7657	-0.004067063
7.7689	-0.004632641
7.7722	-0.003882345
7.7755	-0.004979605
7.7787	-0.003750644
7.782	-0.003862036
7.7852	-0.003513987
7.7885	-0.004088149
7.7917	-0.003096587
7.795	-0.003461984
7.7983	-0.00330884
7.8015	-0.003167405
7.8048	-0.003533079
7.808	-0.003981475
7.8113	-0.003292346
7.8146	-0.004279686
7.8178	-0.00427658
7.8211	-0.004120812
7.8243	-0.003982944
7.8276	-0.003899868
7.8308	-0.003627913
7.8341	-0.004123364
7.8374	-0.004877502
7.8406	-0.004750844
7.8439	-0.004878507
7.8471	-0.005157686
7.8504	-0.004530718
7.8536	-0.005220967
7.8569	-0.005334884
7.8602	-0.004208226
7.8634	-0.005097307
7.8667	-0.00446855
7.8699	-0.005300414
7.8732	-0.004370633
7.8765	-0.004423181
7.8797	-0.005142285
7.883	-0.005331032
7.8862	-0.005146525
7.8895	-0.005232257
7.8927	-0.00394205
7.896	-0.004329451
7.8993	-0.003744136
7.9025	-0.003365583
7.9058	-0.003266752
7.909	-0.00277128
7.9123	-0.003315068
7.9155	-0.003439616
7.9188	-0.003536029
7.9221	-0.003395242
7.9253	-0.002705051
7.9286	-0.003830378
7.9318	-0.00401981
7.9351	-0.005367576
7.9384	-0.005101174
7.9416	-0.004520175
7.9449	-0.005163762
7.9481	-0.005500061
7.9514	-0.006226714
7.9546	-0.00581856
7.9579	-0.005951511
7.9612	-0.005937845
7.9644	-0.0052697
7.9677	-0.00446359
7.9709	-0.005346625
7.9742	-0.005438177
7.9774	-0.004659072
7.9807	-0.00498275
7.984	-0.004542823
7.9872	-0.004123515
7.9905	-0.003902868
7.9937	-0.004082219
7.997	-0.004976057
8.0003	-0.003863692
8.0035	-0.003220419
8.0068	-0.004270566
8.01	-0.004123673
8.0133	-0.003382707
8.0165	-0.00404137
8.0198	-0.003385009
8.0231	-0.0037018
8.0263	-0.003792575
8.0296	-0.003510044
8.0328	-0.004543663
8.0361	-0.004322319
8.0393	-0.004036885
8.0426	-0.004586651
8.0459	-0.004111581
8.0491	-0.004621734
8.0524	-0.004843394
8.0556	-0.005580289
8.0589	-0.005742741
8.0622	-0.004628231
8.0654	-0.004701475
8.0687	-0.005066617
8.0719	-0.004336082
8.0752	-0.003637987
8.0784	-0.002793846
8.0817	-0.002496656
8.085	-0.003344148
8.0882	-0.002365122
8.0915	-0.002512801
8.0947	-0.002668029
8.098	-0.002535816
8.1012	-0.00334247
8.1045	-0.002556893
8.1078	-0.002671039
8.111	-0.003267466
8.1143	-0.003187218
8.1175	-0.00340147
8.1208	-0.003910073
8.1241	-0.004236057
8.1273	-0.003637286
8.1306	-0.003673997
8.1338	-0.003893666
8.1371	-0.004533759
8.1403	-0.003577826
8.1436	-0.003966187
8.1469	-0.004500501
8.1501	-0.004496217
8.1534	-0.003994137
8.1566	-0.004151986
8.1599	-0.004290138
8.1631	-0.003675144
8.1664	-0.003159285
8.1697	-0.004054182
8.1729	-0.003224254
8.1762	-0.002732412
8.1794	-0.003208634
8.1827	-0.002931957
8.1859	-0.003145935
8.1892	-0.002981977
8.1925	-0.002351639
8.1957	-0.001520989
8.199	-0.002365874
8.2022	-0.002115676
8.2055	-0.001527446
8.2088	-0.001376361
8.212	-0.001057707
8.2153	-0.001801615
8.2185	-0.000634624
8.2218	-0.000741027
8.225	-0.000477043
8.2283	-0.001490228
8.2316	-0.001542788
8.2348	-0.001278591
8.2381	-0.002193816
8.2413	-0.002507142
8.2446	-0.001979785
8.2478	-0.002793246
8.2511	-0.002468199
8.2544	-0.003323015
8.2576	-0.00203668
8.2609	-0.002082695
8.2641	-0.002521077
8.2674	-0.002097136
8.2707	-0.002370844
8.2739	-0.002477688
8.2772	-0.002472475
8.2804	-0.002277205
8.2837	-0.002628033
8.2869	-0.003826883
8.2902	-0.003343647
8.2935	-0.004154411
8.2967	-0.003187992
8.3	-0.004042485
8.3032	-0.00410173
8.3065	-0.004807837
8.3097	-0.004145655
8.313	-0.004195595
8.3163	-0.003726945
8.3195	-0.003880542
8.3228	-0.00274922
8.326	-0.003729729
8.3293	-0.002059556
8.3326	-0.002701853
8.3358	-0.002104432
8.3391	-0.00329033
8.3423	-0.003078775
8.3456	-0.004419515
8.3488	-0.003871414
8.3521	-0.003702997
8.3554	-0.002957505
8.3586	-0.003171813
8.3619	-0.002797744
8.3651	-0.003441678
8.3684	-0.003490485
8.3716	-0.002744111
8.3749	-0.003079541
8.3782	-0.003178896
8.3814	-0.002685812
8.3847	-0.002897812
8.3879	-0.002840813
8.3912	-0.0029981
8.3945	-0.003361471
8.3977	-0.003532174
8.401	-0.004025498
8.4042	-0.005246071
8.4075	-0.004903119
8.4107	-0.005313837
8.414	-0.004707702
8.4173	-0.004367482
8.4205	-0.004230346
8.4238	-0.003547442
8.427	-0.002966287
8.4303	-0.002812008
8.4335	-0.003075227
8.4368	-0.001378377
8.4401	-0.002752729
8.4433	-0.003016497
8.4466	-0.004024706
8.4498	-0.003403329
8.4531	-0.004718046
8.4564	-0.003188277
8.4596	-0.003729702
8.4629	-0.003026825
8.4661	-0.003546145
8.4694	-0.002620912
8.4726	-0.003455449
8.4759	-0.003249965
8.4792	-0.002818895
8.4824	-0.002180652
8.4857	-0.002874018
8.4889	-0.002819586
8.4922	-0.001807569
8.4954	-0.002827205
8.4987	-0.003270023
8.502	-0.002742752
8.5052	-0.002958237
8.5085	-0.002963008
8.5117	-0.004255447
8.515	-0.003748558
8.5183	-0.003609489
8.5215	-0.004238644
8.5248	-0.002884965
8.528	-0.003655286
8.5313	-0.002886774
8.5345	-0.002959989
8.5378	-0.003980129
8.5411	-0.004524226
8.5443	-0.004641401
8.5476	-0.004877609
8.5508	-0.0049098
8.5541	-0.004462155
8.5573	-0.004923229
8.5606	-0.004395346
8.5639	-0.004665212
8.5671	-0.005172158
8.5704	-0.003785904
8.5736	-0.003887296
8.5769	-0.004476469
8.5802	-0.003559369
8.5834	-0.003765738
8.5867	-0.002362637
8.5899	-0.003116702
8.5932	-0.00388923
8.5964	-0.001622118
8.5997	-0.002493771
8.603	-0.002656575
8.6062	-0.002929668
8.6095	-0.003632923
8.6127	-0.003081841
8.616	-0.002112042
8.6192	-0.002121034
8.6225	-0.001727249
8.6258	-0.002873799
8.629	-0.002376742
8.6323	-0.001897788
8.6355	-0.002710961
8.6388	-0.002706568
8.6421	-0.002389223
8.6453	-0.001897314
8.6486	-0.002493771
8.6518	-0.002588304
8.6551	-0.002734287
8.6583	-0.002726545
8.6616	-0.003034617
8.6649	-0.003083132
8.6681	-0.00275508
8.6714	-0.002716847
8.6746	-0.002814759
8.6779	-0.002548435
8.6811	-0.001119522
8.6844	-0.001445063
8.6877	-0.001292224
8.6909	-0.002128638
8.6942	-0.001807791
8.6974	-0.000793425
8.7007	-0.001799858
8.704	-0.001473256
8.7072	-0.001421587
8.7105	-0.001676208
8.7137	-0.001728277
8.717	-0.002247122
8.7202	-0.002663911
8.7235	-0.002764057
8.7268	-0.001571824
8.73	-0.002133107
8.7333	-0.001969358
8.7365	-0.002683387
8.7398	-0.002649571
8.743	-0.002218293
8.7463	-0.00288843
8.7496	-0.002068565
8.7528	-0.001659
8.7561	-0.002429264
8.7593	-0.00191422
8.7626	-0.001342328
8.7659	-0.00143281
8.7691	-0.001127107
8.7724	-0.001534973
8.7756	-0.001746013
8.7789	-0.000666765
8.7821	-0.000877207
8.7854	-0.000769162
8.7887	-0.001128838
8.7919	-0.000409326
8.7952	-0.000357465
8.7984	0.000559691
8.8017	0.000456805
8.8049	0.000609822
8.8082	0.000762857
8.8115	0.000510334
8.8147	0.000713127
8.818	0.000510815
8.8212	0.000050762
8.8245	0.000866805
8.8278	0.001326091
8.831	0.001067251
8.8343	0.001834834
8.8375	0.000814907
8.8408	0.001577312
8.844	0.001731883
8.8473	0.001329839
8.8506	0.002183282
8.8538	0.002393374
8.8571	0.002799119
8.8603	0.002446736
8.8636	0.001287562
8.8668	0.0007143
8.8701	0.001111891
8.8734	-0.000050455
8.8766	0.000606486
8.8799	0.000100858
8.8831	0.000906564
8.8864	0.000604516
8.8897	0
8.8929	0.000253159
8.8962	0.000050762
8.8994	-0.000455686
8.9027	-0.000656377
8.9059	0.000355293
8.9092	0.000100485
8.9125	0.000604657
8.9157	-0.000050449
8.919	0.000353023
8.9222	0.000956541
8.9255	0.00161055
8.9287	0.001959113
8.932	0.002820758
8.9353	0.002917778
8.9385	0.004389144
8.9418	0.004816067
8.945	0.005833594
8.9483	0.0052807
8.9516	0.005332537
8.9548	0.004927219
8.9581	0.0053443
8.9613	0.006131791
8.9646	0.006198193
8.9678	0.006343118
8.9711	0.007348303
8.9744	0.008352561
8.9776	0.009444301
8.9809	0.010201427
8.9841	0.011820662
8.9874	0.011151824
8.9906	0.011197899
8.9939	0.011524411
8.9972	0.013260785
9.0004	0.01368363
9.0037	0.014143403
9.0069	0.015073011
9.0102	0.016885929
9.0135	0.017897073
9.0167	0.02008424
9.02	0.021444784
9.0232	0.022986038
9.0265	0.025534837
9.0297	0.02834514
9.033	0.025871962
9.0363	0.024544081
9.0395	0.025337245
9.0428	0.02689505
9.046	0.028830636
9.0493	0.027280444
9.0525	0.027795374
9.0558	0.028779859
9.0591	0.031314064
9.0623	0.033511359
9.0656	0.037539583
9.0688	0.040657133
9.0721	0.04320183
9.0754	0.042691328
9.0786	0.04453855
9.0819	0.04862402
9.0851	0.051425278
9.0884	0.051488776
9.0916	0.047782179
9.0949	0.047652647
9.0982	0.05117796
9.1014	0.056508143
9.1047	0.063922741
9.1079	0.069909707
9.1112	0.07184951
9.1144	0.072255135
9.1177	0.083271638
9.121	0.094025336
9.1242	0.10232652
9.1275	0.103022158
9.1307	0.100806884
9.134	0.101657562
9.1373	0.111679874
9.1405	0.122575313
9.1438	0.128232852
9.147	0.131243005
9.1503	0.134269193
9.1535	0.132880598
9.1568	0.121807054
9.1601	0.114855774
9.1633	0.110921562
9.1666	0.108889349
9.1698	0.107493639
9.1731	0.107057452
9.1763	0.116261184
9.1796	0.148635313
9.1829	0.216835395
9.1861	0.32620284
9.1894	0.428151131
9.1926	0.485647738
9.1959	0.517147899
9.1992	0.520622134
9.2024	0.507356346
9.2057	0.450095087
9.2089	0.353376001
9.2122	0.230813205
9.2154	0.135600954
9.2187	0.084746093
9.222	0.053630948
9.2252	0.033518277
9.2285	0.021400223
9.2317	0.015197954
9.235	0.011320129
9.2382	0.011317423
9.2415	0.011953337
9.2448	0.013184347
9.248	0.013266679
9.2513	0.015316758
9.2545	0.013993092
9.2578	0.014126332
9.2611	0.01433411
9.2643	0.013899446
9.2676	0.014164743
9.2708	0.013550003
9.2741	0.011264754
9.2773	0.010548926
9.2806	0.011909155
9.2839	0.015707817
9.2871	0.016706688
9.2904	0.021929802
9.2936	0.03094019
9.2969	0.045402613
9.3001	0.050619133
9.3034	0.054553587
9.3067	0.055062596
9.3099	0.048763078
9.3132	0.036962226
9.3164	0.020783111
9.3197	0.011146856
9.323	0.004287744
9.3262	0.000903004
9.3295	-0.000400225
9.3327	-0.002340679
9.336	-0.002685136
9.3392	-0.003292771
9.3425	-0.002285243
9.3458	-0.003035471
9.349	-0.001980145
9.3523	-0.002682986
9.3555	-0.003466846
9.3588	-0.001731343
9.362	-0.002806198
9.3653	-0.002698862
9.3686	-0.002368078
9.3718	-0.002616686
9.3751	-0.001429493
9.3783	-0.001875579
9.3816	0
9.3849	-0.000049416
9.3881	0.000887926
9.3914	0
9.3946	-0.000396119
9.3979	-0.001532951
9.4011	-0.00212902
9.4044	-0.001527213
9.4077	-0.002948378
9.4109	-0.004027185
9.4142	-0.005587434
9.4174	-0.005575479
9.4207	-0.00671666
9.4239	-0.005882846
9.4272	-0.005524392
9.4305	-0.005791334
9.4337	-0.005433953
9.437	-0.005415031
9.4402	-0.00532344
9.4435	-0.005521284
9.4468	-0.005226936
9.45	-0.006039406
9.4533	-0.006536736
9.4565	-0.006979316
9.4598	-0.006833275
9.463	-0.007196387
9.4663	-0.007294302
9.4696	-0.007614656
9.4728	-0.005969441
9.4761	-0.006234596
9.4793	-0.005991095
9.4826	-0.006388447
9.4858	-0.006624528
9.4891	-0.006611598
9.4924	-0.006730774
9.4956	-0.006421912
9.4989	-0.007322029
9.5021	-0.006435673
9.5054	-0.006900504
9.5086	-0.006073473
9.5119	-0.006390358
9.5152	-0.005873197
9.5184	-0.006848604
9.5217	-0.00644416
9.5249	-0.006653565
9.5282	-0.006561339
9.5315	-0.006329597
9.5347	-0.007459625
9.538	-0.005826958
9.5412	-0.006758081
9.5445	-0.006429097
9.5477	-0.006057204
9.551	-0.006513454
9.5543	-0.005823729
9.5575	-0.00567902
9.5608	-0.006066003
9.564	-0.005260145
9.5673	-0.006410545
9.5705	-0.006410545
9.5738	-0.006055177
9.5771	-0.005655648
9.5803	-0.005594543
9.5836	-0.005823084
9.5868	-0.005728101
9.5901	-0.005631828
9.5934	-0.006156215
9.5966	-0.005559966
9.5999	-0.005284037
9.6031	-0.004985333
9.6064	-0.005580289
9.6096	-0.005662704
9.6129	-0.006019358
9.6162	-0.005689007
9.6194	-0.005244015
9.6227	-0.005308296
9.6259	-0.006484263
9.6292	-0.006331838
9.6324	-0.005945098
9.6357	-0.005598368
9.639	-0.005987087
9.6422	-0.005200622
9.6455	-0.005144713
9.6487	-0.005660965
9.652	-0.00572327
9.6553	-0.005987742
9.6585	-0.006599409
9.6618	-0.006066193
9.665	-0.006015846
9.6683	-0.006173107
9.6715	-0.00493414
9.6748	-0.005895384
9.6781	-0.005919814
9.6813	-0.005542748
9.6846	-0.005093316
9.6878	-0.005951921
9.6911	-0.005460527
9.6943	-0.004974248
9.6976	-0.00490142
9.7009	-0.005536709
9.7041	-0.005614837
9.7074	-0.005419621
9.7106	-0.00491315
9.7139	-0.005275659
9.7172	-0.005620195
9.7204	-0.004497588
9.7237	-0.0057151
9.7269	-0.005729934
9.7302	-0.00575109
9.7334	-0.005623227
9.7367	-0.004746944
9.74	-0.006109371
9.7432	-0.005796912
9.7465	-0.005840834
9.7497	-0.005134668
9.753	-0.005613536
9.7562	-0.005419991
9.7595	-0.005411839
9.7628	-0.004607572
9.766	-0.005584661
9.7693	-0.005689936
9.7725	-0.004972534
9.7758	-0.005269893
9.7791	-0.005256909
9.7823	-0.005644811
9.7856	-0.006303638
9.7888	-0.005840744
9.7921	-0.006168144
9.7953	-0.006734813
9.7986	-0.007336464
9.8019	-0.008347197
9.8051	-0.006785629
9.8084	-0.007548306
9.8116	-0.006385438
9.8149	-0.006327367
9.8181	-0.00686866
9.8214	-0.005722135
9.8247	-0.005673485
9.8279	-0.005325394
9.8312	-0.005315104
9.8344	-0.005321959
9.8377	-0.004795282
9.841	-0.005583464
9.8442	-0.006040745
9.8475	-0.006530166
9.8507	-0.006598427
9.854	-0.006288494
9.8572	-0.006043587
9.8605	-0.005852798
9.8638	-0.005292627
9.867	-0.005645418
9.8703	-0.005704639
9.8735	-0.005157952
9.8768	-0.005406713
9.88	-0.004876077
9.8833	-0.005648826
9.8866	-0.006173679
9.8898	-0.005945454
9.8931	-0.006017815
9.8963	-0.005816848
9.8996	-0.006620471
9.9029	-0.006212782
9.9061	-0.006935179
9.9094	-0.006107922
9.9126	-0.005827636
9.9159	-0.005958148
9.9191	-0.006137363
9.9224	-0.006078132
9.9257	-0.00515206
9.9289	-0.005317665
9.9322	-0.005946048
9.9354	-0.006190259
9.9387	-0.006284846
9.9419	-0.007384923
9.9452	-0.00788996
9.9485	-0.007271098
9.9517	-0.008264336
9.955	-0.007670706
9.9582	-0.008681862
9.9615	-0.008821386
9.9648	-0.009083989
9.968	-0.009183662
9.9713	-0.007879009
9.9745	-0.008980729
9.9778	-0.008726197
9.981	-0.009106858
9.9843	-0.008657641
9.9876	-0.008966771
9.9908	-0.008186301
9.9941	-0.00871169
9.9973	-0.008682784
10.0006	-0.008664759
10.0038	-0.00842841
10.0071	-0.007144378
10.0104	-0.008175542
10.0136	-0.007137652
10.0169	-0.008255875
10.0201	-0.007726394
10.0234	-0.007759795
10.0267	-0.00695275
10.0299	-0.007635182
10.0332	-0.005880427
10.0364	-0.005932014
10.0397	-0.007000197
10.0429	-0.005389001
10.0462	-0.005250686
10.0495	-0.006183099
10.0527	-0.005219304
10.056	-0.005480747
10.0592	-0.005732859
10.0625	-0.006072778
10.0657	-0.005148925
10.069	-0.005481982
10.0723	-0.005426002
10.0755	-0.005097872
10.0788	-0.004641247
10.082	-0.00504572
10.0853	-0.005133275
10.0886	-0.005200019
10.0918	-0.005036063
10.0951	-0.005542486
10.0983	-0.005308929
10.1016	-0.00519591
10.1048	-0.006043908
10.1081	-0.005547498
10.1114	-0.006048699
10.1146	-0.005502447
10.1179	-0.006282141
10.1211	-0.005762767
10.1244	-0.005263048
10.1276	-0.005636766
10.1309	-0.00495389
10.1342	-0.002759938
10.1374	-0.000540809
10.1407	0.003215362
10.1439	0.010141576
10.1472	0.021095037
10.1505	0.036197096
10.1537	0.055772953
10.157	0.077802815
10.1602	0.098637231
10.1635	0.114327632
10.1667	0.120995753
10.17	0.117344432
10.1733	0.105289347
10.1765	0.085516743
10.1798	0.06356395
10.183	0.042663436
10.1863	0.026559928
10.1895	0.014185614
10.1928	0.005717783
10.1961	0.001094944
10.1993	-0.000993923
10.2026	-0.002790017
10.2058	-0.003530263
10.2091	-0.003976628
10.2124	-0.003822908
10.2156	-0.005176159
10.2189	-0.005258827
10.2221	-0.004275369
10.2254	-0.003781257
10.2286	-0.00437931
10.2319	-0.004686497
10.2352	-0.004378808
10.2384	-0.004644905
10.2417	-0.004790061
10.2449	-0.004529905
10.2482	-0.004144492
10.2514	-0.003753216
10.2547	-0.004054412
10.258	-0.003836945
10.2612	-0.004233166
10.2645	-0.004471156
10.2677	-0.005015634
10.271	-0.005359278
10.2743	-0.005211298
10.2775	-0.004987121
10.2808	-0.004542457
10.284	-0.004088087
10.2873	-0.004438156
10.2905	-0.004574411
10.2938	-0.005055415
10.2971	-0.005446231
10.3003	-0.005290366
10.3036	-0.004847579
10.3068	-0.004785932
10.3101	-0.004869915
10.3133	-0.004680889
10.3166	-0.005259518
10.3199	-0.00563522
10.3231	-0.005318655
10.3264	-0.005541778
10.3296	-0.005562949
10.3329	-0.006600937
10.3362	-0.006141103
10.3394	-0.006141787
10.3427	-0.006506948
10.3459	-0.006822023
10.3492	-0.007168177
10.3524	-0.006246875
10.3557	-0.007302469
10.359	-0.007575653
10.3622	-0.007603037
10.3655	-0.007446867
10.3687	-0.008048453
10.372	-0.007441142
10.3752	-0.007014522
10.3785	-0.007794507
10.3818	-0.007542413
10.385	-0.007278585
10.3883	-0.008302178
10.3915	-0.008091509
10.3948	-0.007189459
10.3981	-0.007493303
10.4013	-0.008076636
10.4046	-0.008035324
10.4078	-0.007586532
10.4111	-0.007247371
10.4143	-0.00721654
10.4176	-0.006925649
10.4209	-0.007166197
10.4241	-0.007590858
10.4274	-0.007710963
10.4306	-0.007947483
10.4339	-0.007343262
10.4371	-0.008730535
10.4404	-0.008249443
10.4437	-0.008150975
10.4469	-0.007608815
10.4502	-0.006841623
10.4534	-0.008598341
10.4567	-0.007833641
10.46	-0.007437443
10.4632	-0.007271393
10.4665	-0.008459953
10.4697	-0.008191005
10.473	-0.007617787
10.4762	-0.007999125
10.4795	-0.007698183
10.4828	-0.007142259
10.486	-0.00780888
10.4893	-0.007451202
10.4925	-0.008188868
10.4958	-0.007850153
10.499	-0.007099596
10.5023	-0.008457892
10.5056	-0.007590291
10.5088	-0.007228937
10.5121	-0.007155982
10.5153	-0.006964884
10.5186	-0.007669158
10.5219	-0.007772411
10.5251	-0.008243352
10.5284	-0.007031803
10.5316	-0.007488408
10.5349	-0.007693162
10.5381	-0.007159354
10.5414	-0.007726354
10.5447	-0.007932947
10.5479	-0.008009756
10.5512	-0.008071466
10.5544	-0.007698576
10.5577	-0.007029504
10.5609	-0.007269618
10.5642	-0.007524654
10.5675	-0.007897684
10.5707	-0.007799136
10.574	-0.007321478
10.5772	-0.006842901
10.5805	-0.0077259
10.5838	-0.007729583
10.587	-0.007288103
10.5903	-0.008573319
10.5935	-0.007760554
10.5968	-0.00700739
10.6	-0.00705536
10.6033	-0.00816596
10.6066	-0.007641221
10.6098	-0.007333394
10.6131	-0.007707096
10.6163	-0.007578426
10.6196	-0.007394498
10.6228	-0.007726916
10.6261	-0.006540904
10.6294	-0.007484181
10.6326	-0.007486112
10.6359	-0.007994866
10.6391	-0.007596924
10.6424	-0.008408376
10.6457	-0.007597697
10.6489	-0.007521772
10.6522	-0.007617066
10.6554	-0.007793422
10.6587	-0.007566144
10.6619	-0.008008494
10.6652	-0.007575352
10.6685	-0.007475133
10.6717	-0.007490665
10.675	-0.007678286
10.6782	-0.007762122
10.6815	-0.007757422
10.6847	-0.008108828
10.688	-0.008459553
10.6913	-0.007043359
10.6945	-0.007298509
10.6978	-0.008033472
10.701	-0.008120325
10.7043	-0.008464355
10.7076	-0.007752758
10.7108	-0.007912598
10.7141	-0.007878086
10.7173	-0.007920746
10.7206	-0.008046684
10.7238	-0.007945415
10.7271	-0.007793874
10.7304	-0.007335585
10.7336	-0.007678569
10.7369	-0.007808514
10.7401	-0.00741171
10.7434	-0.007206614
10.7466	-0.007460043
10.7499	-0.007418974
10.7532	-0.00775697
10.7564	-0.007718011
10.7597	-0.007691292
10.7629	-0.00792911
10.7662	-0.007702221
10.7695	-0.00772779
10.7727	-0.007555292
10.776	-0.00832852
10.7792	-0.007568792
10.7825	-0.007892042
10.7857	-0.008301206
10.789	-0.007536929
10.7923	-0.007574159
10.7955	-0.00719986
10.7988	-0.007776474
10.802	-0.008660236
10.8053	-0.007928919
10.8085	-0.00804345
10.8118	-0.007153895
10.8151	-0.007885424
10.8183	-0.007397922
10.8216	-0.007748476
10.8248	-0.007799912
10.8281	-0.007952478
10.8314	-0.007858821
10.8346	-0.007866535
10.8379	-0.006592685
10.8411	-0.007532205
10.8444	-0.008376946
10.8476	-0.007462156
10.8509	-0.007427945
10.8542	-0.007702429
10.8574	-0.007941606
10.8607	-0.007805441
10.8639	-0.007807667
10.8672	-0.007716811
10.8704	-0.007647019
10.8737	-0.00765147
10.877	-0.008018677
10.8802	-0.007591046
10.8835	-0.008343873
10.8867	-0.007844005
10.89	-0.007723458
10.8932	-0.008570434
10.8965	-0.007783658
10.8998	-0.008022706
10.903	-0.007861407
10.9063	-0.007420924
10.9095	-0.007437041
10.9128	-0.007136878
10.9161	-0.007174434
10.9193	-0.00696552
10.9226	-0.007530791
10.9258	-0.007590325
10.9291	-0.007477329
10.9323	-0.007867105
10.9356	-0.00750351
10.9389	-0.007281587
10.9421	-0.00767938
10.9454	-0.007584749
[truncated: 48 more rows]
