# Supplementary material for: Improvement of Peak Integration in Capillary Electrophoresis: Reference Data Set No. 1
Source: Electrophoresis. 2026 Mar 11;47(4):276–94. doi: 10.1002/elps.70077 (PMC13084974; doi:10.1002/elps.70077)
Supplement: Supplementary file 2 — Supporting File 2: elps70077‐sup‐0002‐RawElectropherograms.zip. [file ELPS-47--s002.zip › Raw Electropherograms/com4-type13-sam5-R.csv]

4.404	-0.008271401
4.4073	-0.00803566
4.4105	-0.008442212
4.4138	-0.007888044
4.4171	-0.007488522
4.4203	-0.008545288
4.4236	-0.008221791
4.4268	-0.008372201
4.4301	-0.008620935
4.4334	-0.009118766
4.4366	-0.008112435
4.4399	-0.008345901
4.4432	-0.008314614
4.4464	-0.008271417
4.4497	-0.008658865
4.4529	-0.007992481
4.4562	-0.007585613
4.4595	-0.007977477
4.4627	-0.008273629
4.466	-0.00800512
4.4693	-0.008101664
4.4725	-0.008919246
4.4758	-0.008458694
4.4791	-0.007947945
4.4823	-0.007285845
4.4856	-0.007240294
4.4888	-0.00754824
4.4921	-0.00841015
4.4954	-0.007414416
4.4986	-0.006459074
4.5019	-0.007773572
4.5052	-0.007704746
4.5084	-0.007338137
4.5117	-0.007857701
4.5149	-0.008187072
4.5182	-0.007734796
4.5215	-0.00847514
4.5247	-0.007785402
4.528	-0.007346138
4.5313	-0.007783059
4.5345	-0.008614957
4.5378	-0.007644102
4.5411	-0.007591437
4.5443	-0.007722531
4.5476	-0.007562243
4.5508	-0.00623203
4.5541	-0.0058446
4.5574	-0.00579541
4.5606	-0.007020256
4.5639	-0.007122194
4.5672	-0.007172657
4.5704	-0.006779896
4.5737	-0.008433168
4.5769	-0.007352927
4.5802	-0.007338996
4.5835	-0.007104312
4.5867	-0.0074407
4.59	-0.00893198
4.5933	-0.007787473
4.5965	-0.008165298
4.5998	-0.007948419
4.6031	-0.008142289
4.6063	-0.007126344
4.6096	-0.008439149
4.6128	-0.007528453
4.6161	-0.008359273
4.6194	-0.007971215
4.6226	-0.007546629
4.6259	-0.007825337
4.6292	-0.008187892
4.6324	-0.008168789
4.6357	-0.008529581
4.6389	-0.00914873
4.6422	-0.007749174
4.6455	-0.008843841
4.6487	-0.007955979
4.652	-0.008380989
4.6553	-0.007534099
4.6585	-0.008757013
4.6618	-0.008843041
4.6651	-0.007618264
4.6683	-0.008597611
4.6716	-0.009166649
4.6748	-0.008392739
4.6781	-0.00845717
4.6814	-0.007376036
4.6846	-0.008812169
4.6879	-0.008417961
4.6912	-0.008335792
4.6944	-0.007137454
4.6977	-0.006936295
4.7009	-0.008314929
4.7042	-0.006124809
4.7075	-0.007477183
4.7107	-0.007903122
4.714	-0.007771478
4.7173	-0.007435367
4.7205	-0.006987888
4.7238	-0.006054605
4.7271	-0.006051824
4.7303	-0.008044567
4.7336	-0.007550814
4.7368	-0.007093411
4.7401	-0.00883387
4.7434	-0.00883936
4.7466	-0.008183631
4.7499	-0.008033894
4.7532	-0.007952576
4.7564	-0.008511812
4.7597	-0.007530516
4.7629	-0.008812873
4.7662	-0.008868371
4.7695	-0.007948637
4.7727	-0.007578532
4.776	-0.007867995
4.7793	-0.008927303
4.7825	-0.008548407
4.7858	-0.007319544
4.7891	-0.00784075
4.7923	-0.008567103
4.7956	-0.008232243
4.7988	-0.008452049
4.8021	-0.008678947
4.8054	-0.00903257
4.8086	-0.008805234
4.8119	-0.007859787
4.8152	-0.006503229
4.8184	-0.006721316
4.8217	-0.006010102
4.8249	-0.006842792
4.8282	-0.006614291
4.8315	-0.007958499
4.8347	-0.007159836
4.838	-0.00729091
4.8413	-0.007502666
4.8445	-0.007295667
4.8478	-0.00709068
4.8511	-0.006314284
4.8543	-0.007187903
4.8576	-0.006755203
4.8608	-0.006861478
4.8641	-0.006457771
4.8674	-0.006694859
4.8706	-0.007322242
4.8739	-0.008021318
4.8772	-0.007908156
4.8804	-0.007467722
4.8837	-0.008074589
4.8869	-0.008664352
4.8902	-0.008463745
4.8935	-0.008440792
4.8967	-0.008192025
4.9	-0.010238741
4.9033	-0.009064088
4.9065	-0.009216479
4.9098	-0.008972957
4.9131	-0.009329326
4.9163	-0.009084826
4.9196	-0.009766697
4.9228	-0.009677763
4.9261	-0.009830317
4.9294	-0.009808224
4.9326	-0.009305608
4.9359	-0.009309613
4.9392	-0.008756115
4.9424	-0.007907053
4.9457	-0.00742894
4.9489	-0.008343282
4.9522	-0.007698853
4.9555	-0.007155484
4.9587	-0.006765194
4.962	-0.006792837
4.9653	-0.007471219
4.9685	-0.006815759
4.9718	-0.006876076
4.9751	-0.006968982
4.9783	-0.006273774
4.9816	-0.007540562
4.9848	-0.00676437
4.9881	-0.008242481
4.9914	-0.008435129
4.9946	-0.007836199
4.9979	-0.00828203
5.0012	-0.007713083
5.0044	-0.008368545
5.0077	-0.008275308
5.0109	-0.008600172
5.0142	-0.009013169
5.0175	-0.008396112
5.0207	-0.009209003
5.024	-0.008710193
5.0273	-0.009619579
5.0305	-0.008898165
5.0338	-0.009331085
5.0371	-0.009043371
5.0403	-0.010317564
5.0436	-0.009939354
5.0468	-0.010569486
5.0501	-0.0096286
5.0534	-0.009905586
5.0566	-0.010750084
5.0599	-0.010642083
5.0632	-0.009151677
5.0664	-0.008614746
5.0697	-0.008573722
5.0729	-0.007844079
5.0762	-0.006252672
5.0795	-0.007753509
5.0827	-0.007254507
5.086	-0.00694141
5.0893	-0.006172221
5.0925	-0.006211161
5.0958	-0.006098518
5.0991	-0.004978117
5.1023	-0.0053832
5.1056	-0.005953864
5.1088	-0.005076147
5.1121	-0.006784712
5.1154	-0.006769422
5.1186	-0.007102342
5.1219	-0.007267168
5.1252	-0.008997657
5.1284	-0.008988389
5.1317	-0.008384402
5.1349	-0.007717582
5.1382	-0.007213222
5.1415	-0.007414478
5.1447	-0.008464808
5.148	-0.008256647
5.1513	-0.008486053
5.1545	-0.008234818
5.1578	-0.008572139
5.1611	-0.0088964
5.1643	-0.008571624
5.1676	-0.008513945
5.1708	-0.00892457
5.1741	-0.008403227
5.1774	-0.008465298
5.1806	-0.008863852
5.1839	-0.008277659
5.1872	-0.008674764
5.1904	-0.007766628
5.1937	-0.006417233
5.1969	-0.006758697
5.2002	-0.006438037
5.2035	-0.006047878
5.2067	-0.005197611
5.21	-0.004983117
5.2133	-0.005402489
5.2165	-0.005242452
5.2198	-0.006076771
5.2231	-0.005710035
5.2263	-0.005228028
5.2296	-0.004679741
5.2328	-0.00505718
5.2361	-0.005127238
5.2394	-0.004627201
5.2426	-0.005106755
5.2459	-0.005035573
5.2492	-0.004694309
5.2524	-0.005079085
5.2557	-0.004092366
5.2589	-0.004316892
5.2622	-0.003555669
5.2655	-0.004889484
5.2687	-0.004571563
5.272	-0.00390785
5.2753	-0.003731431
5.2785	-0.004064132
5.2818	-0.004111203
5.2851	-0.004304092
5.2883	-0.005143668
5.2916	-0.005230244
5.2948	-0.0050813
5.2981	-0.004446156
5.3014	-0.004280664
5.3046	-0.003374135
5.3079	-0.003574147
5.3112	-0.004627865
5.3144	-0.004247132
5.3177	-0.003915702
5.3209	-0.002863831
5.3242	-0.002728641
5.3275	-0.002898012
5.3307	-0.00242505
5.334	-0.002334202
5.3373	-0.002617631
5.3405	-0.003583658
5.3438	-0.002701565
5.3471	-0.00297212
5.3503	-0.004158908
5.3536	-0.003644993
5.3568	-0.003752779
5.3601	-0.003755456
5.3634	-0.004449137
5.3666	-0.003464564
5.3699	-0.003700455
5.3732	-0.004173878
5.3764	-0.003595044
5.3797	-0.003490848
5.3829	-0.003668577
5.3862	-0.004303854
5.3895	-0.003680484
5.3927	-0.003792989
5.396	-0.004485143
5.3993	-0.00441229
5.4025	-0.005552413
5.4058	-0.005067216
5.4091	-0.004946948
5.4123	-0.005671509
5.4156	-0.005625553
5.4188	-0.005959
5.4221	-0.005562718
5.4254	-0.005642542
5.4286	-0.005972176
5.4319	-0.005743139
5.4352	-0.006489623
5.4384	-0.006612866
5.4417	-0.006407233
5.4449	-0.006099142
5.4482	-0.005739916
5.4515	-0.00593756
5.4547	-0.005205412
5.458	-0.005125748
5.4613	-0.006366155
5.4645	-0.006002347
5.4678	-0.00499149
5.4711	-0.004900636
5.4743	-0.006057426
5.4776	-0.005246279
5.4808	-0.00606968
5.4841	-0.004673344
5.4874	-0.004909608
5.4906	-0.005576243
5.4939	-0.005090394
5.4972	-0.005277527
5.5004	-0.004715778
5.5037	-0.005622412
5.5069	-0.005588501
5.5102	-0.004768901
5.5135	-0.005485373
5.5167	-0.004693774
5.52	-0.004523942
5.5233	-0.004704203
5.5265	-0.004205053
5.5298	-0.003126258
5.5331	-0.002790725
5.5363	-0.002921417
5.5396	-0.003145535
5.5428	-0.003766449
5.5461	-0.003212094
5.5494	-0.003734505
5.5526	-0.004133299
5.5559	-0.00383514
5.5592	-0.003682136
5.5624	-0.00398796
5.5657	-0.003817617
5.5689	-0.00409263
5.5722	-0.004221343
5.5755	-0.005103504
5.5787	-0.006100354
5.582	-0.005161381
5.5853	-0.006572378
5.5885	-0.005599926
5.5918	-0.00608333
5.5951	-0.005804752
5.5983	-0.005151625
5.6016	-0.006051455
5.6048	-0.005832487
5.6081	-0.0060637
5.6114	-0.005122915
5.6146	-0.004536099
5.6179	-0.003975061
5.6212	-0.004599027
5.6244	-0.003870307
5.6277	-0.004082913
5.6309	-0.00501106
5.6342	-0.004213255
5.6375	-0.004781759
5.6407	-0.004080828
5.644	-0.004517652
5.6473	-0.004897775
5.6505	-0.003790263
5.6538	-0.003874673
5.6571	-0.004048254
5.6603	-0.003564559
5.6636	-0.003837022
5.6668	-0.004248834
5.6701	-0.003682006
5.6734	-0.004367068
5.6766	-0.003740639
5.6799	-0.003648987
5.6832	-0.004490161
5.6864	-0.005011847
5.6897	-0.00518033
5.6929	-0.004795826
5.6962	-0.005671708
5.6995	-0.005405938
5.7027	-0.005662571
5.706	-0.005158891
5.7093	-0.004731587
5.7125	-0.005650274
5.7158	-0.005675906
5.7191	-0.005442828
5.7223	-0.004794728
5.7256	-0.004823202
5.7288	-0.005161854
5.7321	-0.004177521
5.7354	-0.004418664
5.7386	-0.003705327
5.7419	-0.002853057
5.7452	-0.004247983
5.7484	-0.00392353
5.7517	-0.003797903
5.7549	-0.003888321
5.7582	-0.003438016
5.7615	-0.002339198
5.7647	-0.003416895
5.768	-0.002757138
5.7713	-0.003267844
5.7745	-0.004057331
5.7778	-0.004179327
5.7811	-0.003516953
5.7843	-0.003742731
5.7876	-0.003628057
5.7908	-0.00415596
5.7941	-0.004046901
5.7974	-0.003828053
5.8006	-0.004007037
5.8039	-0.004581405
5.8072	-0.004754076
5.8104	-0.004093637
5.8137	-0.004932045
5.8169	-0.004793171
5.8202	-0.005089999
5.8235	-0.004381853
5.8267	-0.005314859
5.83	-0.004612862
5.8333	-0.004462131
5.8365	-0.00496888
5.8398	-0.005136231
5.8431	-0.004328552
5.8463	-0.004248357
5.8496	-0.005338958
5.8528	-0.005783874
5.8561	-0.005306731
5.8594	-0.004966202
5.8626	-0.0050841
5.8659	-0.00519298
5.8692	-0.00538773
5.8724	-0.005099599
5.8757	-0.006072778
5.8789	-0.005323994
5.8822	-0.005695747
5.8855	-0.006166607
5.8887	-0.005580935
5.892	-0.006665254
5.8953	-0.005702839
5.8985	-0.005881519
5.9018	-0.006267267
5.9051	-0.007389718
5.9083	-0.00702773
5.9116	-0.00713845
5.9148	-0.006752967
5.9181	-0.006513454
5.9214	-0.006690101
5.9246	-0.007105574
5.9279	-0.007146081
5.9312	-0.00655461
5.9344	-0.006543797
5.9377	-0.006798246
5.9409	-0.007016372
5.9442	-0.007365901
5.9475	-0.007253818
5.9507	-0.007027343
5.954	-0.006489551
5.9573	-0.006673212
5.9605	-0.007023272
5.9638	-0.006171757
5.9671	-0.005758632
5.9703	-0.00569214
5.9736	-0.005598938
5.9768	-0.005111675
5.9801	-0.005563302
5.9834	-0.004730082
5.9866	-0.0037337
5.9899	-0.004540981
5.9932	-0.003992422
5.9964	-0.004367732
5.9997	-0.003688298
6.0029	-0.003797241
6.0062	-0.00438439
6.0095	-0.003506714
6.0127	-0.004051785
6.016	-0.004156896
6.0193	-0.004880313
6.0225	-0.003382793
6.0258	-0.004113781
6.0291	-0.003807484
6.0323	-0.003657546
6.0356	-0.004203671
6.0388	-0.004606123
6.0421	-0.003792989
6.0454	-0.003901245
6.0486	-0.003613573
6.0519	-0.003462109
6.0552	-0.003762721
6.0584	-0.002283153
6.0617	-0.002686982
6.0649	-0.003696145
6.0682	-0.003198869
6.0715	-0.003187862
6.0747	-0.002391166
6.078	-0.00179502
6.0813	-0.001144256
6.0845	-0.001045114
6.0878	0.00039766
6.0911	0.002340142
6.0943	0.004404095
6.0976	0.008091907
6.1008	0.013019661
6.1041	0.019527141
6.1074	0.026678422
6.1106	0.035522055
6.1139	0.044279601
6.1172	0.053718287
6.1204	0.061953597
6.1237	0.069294289
6.1269	0.0750743
6.1302	0.081066191
6.1335	0.082942829
6.1367	0.083129533
6.14	0.081615195
6.1433	0.078318372
6.1465	0.070684798
6.1498	0.063046113
6.1531	0.053832002
6.1563	0.044638362
6.1596	0.035721973
6.1628	0.025237365
6.1661	0.018514851
6.1694	0.012283709
6.1726	0.008141696
6.1759	0.004642958
6.1792	0.001764967
6.1824	0.000543434
6.1857	-0.000950663
6.1889	-0.000588506
6.1922	-0.002037776
6.1955	-0.001309545
6.1987	-0.002394058
6.202	-0.002254909
6.2053	-0.003240347
6.2085	-0.002864572
6.2118	-0.003776304
6.2151	-0.003280386
6.2183	-0.004492742
6.2216	-0.004339693
6.2248	-0.004805158
6.2281	-0.004842753
6.2314	-0.004268927
6.2346	-0.004966381
6.2379	-0.004666161
6.2412	-0.004254242
6.2444	-0.004917481
6.2477	-0.004190331
6.2509	-0.004030405
6.2542	-0.003338768
6.2575	-0.003419323
6.2607	-0.002698687
6.264	-0.002830687
6.2673	-0.002686762
6.2705	-0.001805443
6.2738	-0.002330282
6.2771	-0.00212624
6.2803	-0.002564012
6.2836	-0.001568324
6.2868	-0.001960898
6.2901	-0.002293167
6.2934	-0.001986041
6.2966	-0.001548749
6.2999	-0.001936608
6.3032	-0.001934117
6.3064	-0.0011543
6.3097	-0.002192434
6.3129	-0.002188967
6.3162	-0.002826221
6.3195	-0.002350431
6.3227	-0.00304228
6.326	-0.003121819
6.3293	-0.003773887
6.3325	-0.003720897
6.3358	-0.004014551
6.3391	-0.004263675
6.3423	-0.004740367
6.3456	-0.004343407
6.3488	-0.004068362
6.3521	-0.00385816
6.3554	-0.004932104
6.3586	-0.004421203
6.3619	-0.005337149
6.3652	-0.005087956
6.3684	-0.005203727
6.3717	-0.004871272
6.3749	-0.004299146
6.3782	-0.004736814
6.3815	-0.005059961
6.3847	-0.004777581
6.388	-0.004437596
6.3913	-0.00352575
6.3945	-0.002591064
6.3978	-0.003136016
6.4011	-0.002626159
6.4043	-0.001918523
6.4076	-0.002624647
6.4108	-0.002284782
6.4141	-0.002405151
6.4174	-0.00190899
6.4206	-0.00212982
6.4239	-0.002557517
6.4272	-0.002779898
6.4304	-0.003690791
6.4337	-0.003866334
6.4369	-0.003862267
6.4402	-0.004626183
6.4435	-0.005656472
6.4467	-0.005133712
6.45	-0.005822286
6.4533	-0.005269309
6.4565	-0.005391398
6.4598	-0.005933305
6.4631	-0.005755668
6.4663	-0.006830792
6.4696	-0.006594665
6.4728	-0.006637679
6.4761	-0.006061106
6.4794	-0.005821558
6.4826	-0.006604079
6.4859	-0.006238568
6.4892	-0.005646608
6.4924	-0.005892134
6.4957	-0.00709224
6.4989	-0.005703842
6.5022	-0.006257524
6.5055	-0.00606762
6.5087	-0.006225185
6.512	-0.006833408
6.5153	-0.005699931
6.5185	-0.006517415
6.5218	-0.006360607
6.5251	-0.006974035
6.5283	-0.005785892
6.5316	-0.006264175
6.5348	-0.005663321
6.5381	-0.006576512
6.5414	-0.006405201
6.5446	-0.006658422
6.5479	-0.005859179
6.5512	-0.006285001
6.5544	-0.006074742
6.5577	-0.006374924
6.5609	-0.007028806
6.5642	-0.006629281
6.5675	-0.007457529
6.5707	-0.006953609
6.574	-0.007096404
6.5773	-0.00710405
6.5805	-0.006850888
6.5838	-0.006807061
6.5871	-0.006471572
6.5903	-0.005350894
6.5936	-0.006629921
6.5968	-0.006815647
6.6001	-0.00633511
6.6034	-0.005764384
6.6066	-0.005950531
6.6099	-0.005064716
6.6132	-0.004898439
6.6164	-0.005360643
6.6197	-0.004842665
6.6229	-0.004805274
6.6262	-0.004412286
6.6295	-0.004369735
6.6327	-0.004187936
6.636	-0.005248882
6.6393	-0.004643458
6.6425	-0.004599125
6.6458	-0.003954696
6.6491	-0.004052124
6.6523	-0.003675166
6.6556	-0.004187936
6.6588	-0.003877854
6.6621	-0.003692359
6.6654	-0.003417039
6.6686	-0.003776691
6.6719	-0.003540584
6.6752	-0.004069605
6.6784	-0.00343945
6.6817	-0.003873725
6.6849	-0.004348472
6.6882	-0.002457615
6.6915	-0.002986665
6.6947	-0.003714743
6.698	-0.002759938
6.7013	-0.002200301
6.7045	-0.003583813
6.7078	-0.003236449
6.7111	-0.004395731
6.7143	-0.004817272
6.7176	-0.005616333
6.7208	-0.005108888
6.7241	-0.004350231
6.7274	-0.006549376
6.7306	-0.006824171
6.7339	-0.00570837
6.7372	-0.007086341
6.7404	-0.006494327
6.7437	-0.006348604
6.7469	-0.007494945
6.7502	-0.007226513
6.7535	-0.0064127
6.7567	-0.006371845
6.76	-0.006546376
6.7633	-0.007075691
6.7665	-0.005384997
6.7698	-0.005157308
6.7731	-0.005206616
6.7763	-0.006222995
6.7796	-0.00583199
6.7828	-0.004361153
6.7861	-0.004134655
6.7894	-0.003386507
6.7926	-0.003741974
6.7959	-0.003859604
6.7992	-0.003645871
6.8024	-0.004174157
6.8057	-0.002926117
6.8089	-0.00361104
6.8122	-0.003284343
6.8155	-0.004401593
6.8187	-0.003727873
6.822	-0.003690976
6.8253	-0.00393793
6.8285	-0.003196813
6.8318	-0.002444088
6.8351	-0.003660202
6.8383	-0.003465757
6.8416	-0.003893361
6.8448	-0.00392987
6.8481	-0.003848739
6.8514	-0.003387796
6.8546	-0.003299768
6.8579	-0.003488328
6.8612	-0.003306227
6.8644	-0.003160921
6.8677	-0.002845044
6.8709	-0.003608853
6.8742	-0.003296097
6.8775	-0.004002742
6.8807	-0.00362391
6.884	-0.00359855
6.8873	-0.003927693
6.8905	-0.003548412
6.8938	-0.003264305
6.8971	-0.003645524
6.9003	-0.004238463
6.9036	-0.003974496
6.9068	-0.004060866
6.9101	-0.003967497
6.9134	-0.00382936
6.9166	-0.00349217
6.9199	-0.003533975
6.9232	-0.004111129
6.9264	-0.0043758
6.9297	-0.004174572
6.9329	-0.003644186
6.9362	-0.004790497
6.9395	-0.005106624
6.9427	-0.00434818
6.946	-0.004878434
6.9493	-0.003991793
6.9525	-0.004763616
6.9558	-0.004823156
6.9591	-0.00556948
6.9623	-0.004667317
6.9656	-0.005204625
6.9688	-0.004998786
6.9721	-0.004691498
6.9754	-0.005213222
6.9786	-0.004570561
6.9819	-0.005389699
6.9852	-0.00511306
6.9884	-0.005161332
6.9917	-0.004881666
6.9949	-0.006269229
6.9982	-0.005117146
7.0015	-0.006120028
7.0047	-0.006343049
7.008	-0.00518129
7.0113	-0.005883719
7.0145	-0.00632172
7.0178	-0.005978965
7.0211	-0.006149319
7.0243	-0.0060323
7.0276	-0.005560825
7.0308	-0.005413044
7.0341	-0.005280094
7.0374	-0.006226032
7.0406	-0.006373308
7.0439	-0.005610743
7.0472	-0.005682799
7.0504	-0.00586244
7.0537	-0.00571101
7.0569	-0.005320525
7.0602	-0.004580954
7.0635	-0.004439987
7.0667	-0.00487895
7.07	-0.005236032
7.0733	-0.005726616
7.0765	-0.005132698
7.0798	-0.005192394
7.0831	-0.004975242
7.0863	-0.004678616
7.0896	-0.003922206
7.0928	-0.004612198
7.0961	-0.003816232
7.0994	-0.003497558
7.1026	-0.004077912
7.1059	-0.003514169
7.1092	-0.004190399
7.1124	-0.004169102
7.1157	-0.00422125
7.1189	-0.004262386
7.1222	-0.004347133
7.1255	-0.004563557
7.1287	-0.003872185
7.132	-0.004522406
7.1353	-0.003686107
7.1385	-0.003634285
7.1418	-0.003934745
7.1451	-0.003378978
7.1483	-0.00440564
7.1516	-0.004552754
7.1548	-0.00463916
7.1581	-0.004153622
7.1614	-0.00460145
7.1646	-0.004507101
7.1679	-0.00459265
7.1712	-0.00484594
7.1744	-0.005040603
7.1777	-0.00440713
7.1809	-0.004271059
7.1842	-0.004131953
7.1875	-0.00419135
7.1907	-0.003547694
7.194	-0.003462503
7.1973	-0.003120692
7.2005	-0.003572419
7.2038	-0.004230255
7.2071	-0.003554681
7.2103	-0.003403893
7.2136	-0.003466136
7.2168	-0.003656078
7.2201	-0.004273349
7.2234	-0.002780869
7.2266	-0.003134254
7.2299	-0.003276188
7.2332	-0.003467339
7.2364	-0.003172804
7.2397	-0.003062136
7.2429	-0.00368027
7.2462	-0.002811302
7.2495	-0.003613704
7.2527	-0.003029269
7.256	-0.003321773
7.2593	-0.00308424
7.2625	-0.003472965
7.2658	-0.002873629
7.2691	-0.002991475
7.2723	-0.003503827
7.2756	-0.004125256
7.2788	-0.003569843
7.2821	-0.003154449
7.2854	-0.003371789
7.2886	-0.004002742
7.2919	-0.002919035
7.2952	-0.00339214
7.2984	-0.002831638
7.3017	-0.002661566
7.3049	-0.003376953
7.3082	-0.003122409
7.3115	-0.002513493
7.3147	-0.002858554
7.318	-0.002854528
7.3213	-0.002648145
7.3245	-0.002859226
7.3278	-0.002802403
7.3311	-0.00310448
7.3343	-0.002603478
7.3376	-0.003202889
7.3408	-0.002986245
7.3441	-0.002895815
7.3474	-0.003086036
7.3506	-0.003632174
7.3539	-0.003131702
7.3572	-0.003647852
7.3604	-0.003397499
7.3637	-0.003183139
7.3669	-0.002779252
7.3702	-0.003172068
7.3735	-0.003723553
7.3767	-0.002765736
7.38	-0.002662388
7.3833	-0.002463447
7.3865	-0.00320884
7.3898	-0.003761886
7.3931	-0.003051906
7.3963	-0.003487127
7.3996	-0.003877655
7.4028	-0.002172712
7.4061	-0.003313165
7.4094	-0.003314297
7.4126	-0.002365659
7.4159	-0.002919555
7.4192	-0.002770313
7.4224	-0.003471994
7.4257	-0.003898142
7.4289	-0.00319643
7.4322	-0.003437057
7.4355	-0.004653287
7.4387	-0.003898978
7.442	-0.004444823
7.4453	-0.004296114
7.4485	-0.003748348
7.4518	-0.003704442
7.4551	-0.004247054
7.4583	-0.003753817
7.4616	-0.004448325
7.4648	-0.004374576
7.4681	-0.003949267
7.4714	-0.003618734
7.4746	-0.003707355
7.4779	-0.003420429
7.4812	-0.004284554
7.4844	-0.003739545
7.4877	-0.004177342
7.4909	-0.003733283
7.4942	-0.003625385
7.4975	-0.004427686
7.5007	-0.003873172
7.504	-0.00400802
7.5073	-0.003499494
7.5105	-0.003934201
7.5138	-0.00326106
7.5171	-0.004855189
7.5203	-0.003888585
7.5236	-0.003470903
7.5268	-0.004223007
7.5301	-0.003449081
7.5334	-0.003126337
7.5366	-0.004454341
7.5399	-0.003302636
7.5432	-0.004064443
7.5464	-0.00295472
7.5497	-0.003720503
7.5529	-0.004456773
7.5562	-0.002876289
7.5595	-0.00370261
7.5627	-0.003421905
7.566	-0.00329139
7.5693	-0.002805437
7.5725	-0.003480286
7.5758	-0.003952705
7.5791	-0.003999232
7.5823	-0.004009782
7.5856	-0.003901017
7.5888	-0.003595879
7.5921	-0.003360953
7.5954	-0.003069565
7.5986	-0.003339115
7.6019	-0.003013004
7.6052	-0.003050987
7.6084	-0.002527969
7.6117	-0.002800103
7.6149	-0.003028728
7.6182	-0.002431457
7.6215	-0.002339702
7.6247	-0.003283374
7.628	-0.002915686
7.6313	-0.003139097
7.6345	-0.0032335
7.6378	-0.003124602
7.6411	-0.003228622
7.6443	-0.002109026
7.6476	-0.002845702
7.6508	-0.002925804
7.6541	-0.004098027
7.6574	-0.003599146
7.6606	-0.003142387
7.6639	-0.003951501
7.6672	-0.004193888
7.6704	-0.004714108
7.6737	-0.005119444
7.6769	-0.004297464
7.6802	-0.005128704
7.6835	-0.00537202
7.6867	-0.004877696
7.69	-0.005214457
7.6933	-0.005624102
7.6965	-0.005100486
7.6998	-0.005990999
7.7031	-0.005616948
7.7063	-0.005331089
7.7096	-0.00540984
7.7128	-0.005302244
7.7161	-0.00518954
7.7194	-0.004202883
7.7226	-0.004601654
7.7259	-0.004804553
7.7292	-0.004101986
7.7324	-0.004200624
7.7357	-0.00389126
7.7389	-0.003771841
7.7422	-0.004476589
7.7455	-0.003944406
7.7487	-0.004107913
7.752	-0.004385466
7.7553	-0.004206275
7.7585	-0.004498618
7.7618	-0.005250405
7.7651	-0.003815602
7.7683	-0.004185126
7.7716	-0.004370754
7.7748	-0.004218466
7.7781	-0.004296622
7.7814	-0.003211148
7.7846	-0.003846342
7.7879	-0.003245729
7.7912	-0.003965364
7.7944	-0.003870422
7.7977	-0.003178379
7.8009	-0.003982944
7.8042	-0.003679343
7.8075	-0.003583308
7.8107	-0.004619005
7.814	-0.002774196
7.8173	-0.003807857
7.8205	-0.003940831
7.8238	-0.004085078
7.8271	-0.003864415
7.8303	-0.004375575
7.8336	-0.004759685
7.8368	-0.004617575
7.8401	-0.005140698
7.8434	-0.004696088
7.8466	-0.004899282
7.8499	-0.005040397
7.8532	-0.005050253
7.8564	-0.004917943
7.8597	-0.005376664
7.8629	-0.00554388
7.8662	-0.005409472
7.8695	-0.005369463
7.8727	-0.005499184
7.876	-0.004638643
7.8793	-0.004623573
7.8825	-0.005208245
7.8858	-0.004307388
7.8891	-0.0039973
7.8923	-0.00465942
7.8956	-0.004171145
7.8988	-0.002624691
7.9021	-0.003562953
7.9054	-0.003972371
7.9086	-0.00284429
7.9119	-0.004104595
7.9152	-0.003251466
7.9184	-0.003170047
7.9217	-0.003177668
7.9249	-0.003279428
7.9282	-0.004054811
7.9315	-0.004279247
7.9347	-0.00509069
7.938	-0.004578482
7.9413	-0.005365903
7.9445	-0.005681259
7.9478	-0.004619716
7.9511	-0.005342842
7.9543	-0.005754143
7.9576	-0.004893382
7.9608	-0.005455399
7.9641	-0.005492257
7.9674	-0.005051061
7.9706	-0.005544748
7.9739	-0.004702099
7.9772	-0.005383029
7.9804	-0.004510039
7.9837	-0.004775317
7.9869	-0.004920573
7.9902	-0.00500043
7.9935	-0.004636906
7.9967	-0.004692506
8	-0.00379589
8.0033	-0.004172293
8.0065	-0.003749055
8.0098	-0.003882728
8.0131	-0.004421669
8.0163	-0.002947604
8.0196	-0.004213695
8.0228	-0.003540594
8.0261	-0.003522043
8.0294	-0.003363661
8.0326	-0.004333832
8.0359	-0.003766839
8.0392	-0.00472514
8.0424	-0.005677773
8.0457	-0.005317139
8.0489	-0.004531125
8.0522	-0.004858535
8.0555	-0.004700414
8.0587	-0.004345178
8.062	-0.004756618
8.0653	-0.003194983
8.0685	-0.004233691
8.0718	-0.003904797
8.0751	-0.003081526
8.0783	-0.002343635
8.0816	-0.002359892
8.0848	-0.002320278
8.0881	-0.00241499
8.0914	-0.002933408
8.0946	-0.003256206
8.0979	-0.003201015
8.1012	-0.002347543
8.1044	-0.003024668
8.1077	-0.003677886
8.1109	-0.003842206
8.1142	-0.003056989
8.1175	-0.003323242
8.1207	-0.004075975
8.124	-0.003989848
8.1273	-0.004189618
8.1305	-0.003785742
8.1338	-0.004561741
8.1371	-0.004342719
8.1403	-0.00445703
8.1436	-0.003053234
8.1468	-0.003740081
8.1501	-0.004599668
8.1534	-0.003835203
8.1566	-0.004518469
8.1599	-0.004189032
8.1632	-0.004242674
8.1664	-0.003606293
8.1697	-0.003443901
8.1729	-0.002930544
8.1762	-0.002835447
8.1795	-0.003273327
8.1827	-0.002153748
8.186	-0.00227283
8.1893	-0.002428592
8.1925	-0.002273106
8.1958	-0.001691098
8.1991	-0.001004883
8.2023	-0.001695637
8.2056	-0.002234523
8.2088	-0.001277964
8.2121	-0.001332765
8.2154	-0.001285688
8.2186	-0.00144027
8.2219	-0.000964861
8.2252	-0.001398695
8.2284	-0.001881345
8.2317	-0.000858184
8.2349	-0.001824995
8.2382	-0.002403407
8.2415	-0.00327083
8.2447	-0.003654071
8.248	-0.00312521
8.2513	-0.003655428
8.2545	-0.003437422
8.2578	-0.002650619
8.2611	-0.003648653
8.2643	-0.00296264
8.2676	-0.003722778
8.2708	-0.002212627
8.2741	-0.003243035
8.2774	-0.003456659
8.2806	-0.003619367
8.2839	-0.00345881
8.2872	-0.003181659
8.2904	-0.003822139
8.2937	-0.003616668
8.2969	-0.004468145
8.3002	-0.004898211
8.3035	-0.004642596
8.3067	-0.004542531
8.31	-0.003984381
8.3133	-0.004633381
8.3165	-0.003982406
8.3198	-0.004428859
8.3231	-0.003824035
8.3263	-0.003334537
8.3296	-0.004131315
8.3328	-0.004136425
8.3361	-0.003384339
8.3394	-0.003708955
8.3426	-0.003921058
8.3459	-0.003758754
8.3492	-0.003170635
8.3524	-0.003350721
8.3557	-0.003987842
8.3589	-0.003167891
8.3622	-0.002629332
8.3655	-0.0024132
8.3687	-0.003050698
8.372	-0.002455155
8.3753	-0.003429363
8.3785	-0.00150461
8.3818	-0.002842567
8.3851	-0.003845702
8.3883	-0.003882166
8.3916	-0.004128607
8.3948	-0.004258867
8.3981	-0.004447282
8.4014	-0.00528281
8.4046	-0.005383231
8.4079	-0.004977338
8.4112	-0.005127129
8.4144	-0.004811151
8.4177	-0.002641381
8.4209	-0.003221118
8.4242	-0.003389633
8.4275	-0.002445538
8.4307	-0.002812008
8.434	-0.002611905
8.4373	-0.001600006
8.4405	-0.00276317
8.4438	-0.002276709
8.4471	-0.003048819
8.4503	-0.003404997
8.4536	-0.003091077
8.4568	-0.003350767
8.4601	-0.003347078
8.4634	-0.003715571
8.4666	-0.002974631
8.4699	-0.003243201
8.4732	-0.003092975
8.4764	-0.003053708
8.4797	-0.002528259
8.4829	-0.003222182
8.4862	-0.00323418
8.4895	-0.002423074
8.4927	-0.003640557
8.496	-0.003612626
8.4993	-0.002770195
8.5025	-0.002721152
8.5058	-0.002726277
8.5091	-0.003597791
8.5123	-0.00394766
8.5156	-0.003384839
8.5188	-0.003986636
8.5221	-0.002950678
8.5254	-0.003022625
8.5286	-0.003771032
8.5319	-0.003431454
8.5352	-0.003788735
8.5384	-0.004183516
8.5417	-0.0046101
8.5449	-0.005641314
8.5482	-0.005243273
8.5515	-0.005123683
8.5547	-0.005281224
8.558	-0.004794716
8.5613	-0.004621341
8.5645	-0.004989787
8.5678	-0.00471889
8.5711	-0.004797691
8.5743	-0.003514385
8.5776	-0.003681401
8.5808	-0.003745111
8.5841	-0.003688298
8.5874	-0.004010234
8.5906	-0.003133374
8.5939	-0.002595393
8.5972	-0.002660894
8.6004	-0.002052129
8.6037	-0.002767426
8.6069	-0.002916551
8.6102	-0.00270927
8.6135	-0.00238475
8.6167	-0.002380591
8.62	-0.003199137
8.6233	-0.002001485
8.6265	-0.002277489
8.6298	-0.001778683
8.6331	-0.002845027
8.6363	-0.001817134
8.6396	-0.003144565
8.6428	-0.002181186
8.6461	-0.003125768
8.6494	-0.001969834
8.6526	-0.003182436
8.6559	-0.002755416
8.6592	-0.003352409
8.6624	-0.00277676
8.6657	-0.00327771
8.6689	-0.002229606
8.6722	-0.002121619
8.6755	-0.002111818
8.6787	-0.002379702
8.682	-0.001945743
8.6853	-0.001367858
8.6885	-0.001677422
8.6918	-0.001414897
8.6951	-0.001829491
8.6983	-0.001930781
8.7016	-0.002239845
8.7048	-0.000889787
8.7081	-0.000833279
8.7114	-0.001659
8.7146	-0.002373764
8.7179	-0.001298185
8.7212	-0.002270017
8.7244	-0.001960701
8.7277	-0.002225962
8.7309	-0.002904297
8.7342	-0.003769538
8.7375	-0.002066843
8.7407	-0.003353244
8.744	-0.002400128
8.7473	-0.003786732
8.7505	-0.002913538
8.7538	-0.00153624
8.7571	-0.001691559
8.7603	-0.001393046
8.7636	-0.001231169
8.7668	-0.00158904
8.7701	-0.001022712
8.7734	-0.00101983
8.7766	-0.002489674
8.7799	-0.000963803
8.7832	-0.00096369
8.7864	-0.000710627
8.7897	-0.000305805
8.7929	-0.000101756
8.7962	-0.000459274
8.7995	-0.000202965
8.8027	-0.000152858
8.806	-0.000966626
8.8093	0.00030427
8.8125	0.000203488
8.8158	0.000304448
8.8191	0.001016488
8.8223	0.000406786
8.8256	0.000766628
8.8288	0.002182517
8.8321	0.001427428
8.8354	0.00218763
8.8386	0.00137556
8.8419	0.000719371
8.8452	0.000663006
8.8484	0.002327035
8.8517	0.001919648
8.8549	0.001216086
8.8582	0.002070839
8.8615	0.000857443
8.8647	0.001261092
8.868	0.000605218
8.8713	0.001113057
8.8745	0.000203084
8.8778	-0.000101211
8.8811	-0.000302926
8.8843	0.000659367
8.8876	0.000150771
8.8908	0
8.8941	0.000201435
8.8974	-0.000251867
8.9006	0.001105843
8.9039	-0.000904362
8.9072	0.000250271
8.9104	-0.000050234
8.9137	0.001353334
8.9169	0.001505529
8.9202	0.002197952
8.9235	0.002155312
8.9267	0.002708393
8.93	0.002358257
8.9333	0.003614122
8.9365	0.00391938
8.9398	0.004566017
8.9431	0.005276422
8.9463	0.00482108
8.9496	0.005222242
8.9528	0.005555005
8.9561	0.006581487
8.9594	0.00575498
8.9626	0.00625543
8.9659	0.007155425
8.9692	0.008913769
8.9724	0.008827326
8.9757	0.009822588
8.9789	0.010938734
8.9822	0.010331919
8.9855	0.011053374
8.9887	0.011968914
8.992	0.01350247
8.9953	0.013821555
8.9985	0.013666342
9.0018	0.015451629
9.0051	0.016149601
9.0083	0.017465942
9.0116	0.02065845
9.0148	0.020009715
9.0181	0.020885497
9.0214	0.023578975
9.0246	0.026182093
9.0279	0.028195396
9.0312	0.024733752
9.0344	0.023785537
9.0377	0.02609621
9.0409	0.027879559
9.0442	0.028038688
9.0475	0.026194477
9.0507	0.027424078
9.054	0.028987957
9.0573	0.031670198
9.0605	0.034876198
9.0638	0.038508005
9.0671	0.039835352
9.0703	0.040198606
9.0736	0.040896863
9.0768	0.045130815
9.0801	0.048800264
9.0834	0.051507566
9.0866	0.050037127
9.0899	0.047465689
9.0932	0.047952332
9.0964	0.050720327
9.0997	0.057991948
9.1029	0.06546364
9.1062	0.070413433
9.1095	0.072061755
9.1127	0.073865011
9.116	0.077928662
9.1193	0.083969302
9.1225	0.094606861
9.1258	0.109144472
9.1291	0.116392098
9.1323	0.12458194
9.1356	0.129053518
9.1388	0.128608584
9.1421	0.123820074
9.1454	0.129591689
9.1486	0.135650694
9.1519	0.133880869
9.1552	0.121116817
9.1584	0.112283036
9.1617	0.108925141
9.1649	0.103670597
9.1682	0.105473205
9.1715	0.109393321
9.1747	0.128892258
9.178	0.178180516
9.1813	0.273644209
9.1845	0.388917029
9.1878	0.46414873
9.1911	0.512114048
9.1943	0.524062037
9.1976	0.522793233
9.2008	0.491515607
9.2041	0.406596631
9.2074	0.288361549
9.2106	0.17239359
9.2139	0.10304109
9.2172	0.063208558
9.2204	0.039366949
9.2237	0.024403799
9.2269	0.01601363
9.2302	0.012768181
9.2335	0.011340196
9.2367	0.010876056
9.24	0.011333439
9.2433	0.012377173
9.2465	0.013523658
9.2498	0.014184007
9.2531	0.014326168
9.2563	0.014277896
9.2596	0.012816262
9.2628	0.013419555
9.2661	0.013613098
9.2694	0.013064793
9.2726	0.011796187
9.2759	0.010873316
9.2792	0.011294408
9.2824	0.015301442
9.2857	0.01819084
9.2889	0.028015226
9.2922	0.041008614
9.2955	0.048126463
9.2987	0.051663358
9.302	0.053134184
9.3053	0.050113406
9.3085	0.042492606
9.3118	0.029336916
9.3151	0.015556514
9.3183	0.008442985
9.3216	0.002001822
9.3248	-0.000399305
9.3281	-0.001438802
9.3314	-0.002187886
9.3346	-0.002525119
9.3379	-0.003559811
9.3412	-0.002115993
9.3444	-0.003192092
9.3477	-0.002659256
9.3509	-0.002765587
9.3542	-0.002414807
9.3575	-0.003152787
9.3607	-0.002527713
9.364	-0.003391983
9.3673	-0.002113359
9.3705	-0.003210608
9.3738	-0.001632037
9.3771	-0.001037977
9.3803	-0.000396345
9.3836	-0.000197586
9.3868	0.000197362
9.3901	-0.000691631
9.3934	-0.000542344
9.3966	-0.002262468
9.3999	-0.002264519
9.4032	-0.002505977
9.4064	-0.005290366
9.4097	-0.004518825
9.4129	-0.005475811
9.4162	-0.006145089
9.4195	-0.005659912
9.4227	-0.006151306
9.426	-0.005177793
9.4293	-0.00443087
9.4325	-0.004836128
9.4358	-0.00523754
9.4391	-0.005523771
9.4423	-0.00577697
9.4456	-0.005831517
9.4488	-0.006138714
9.4521	-0.00724004
9.4554	-0.006638962
9.4586	-0.006675065
9.4619	-0.006681154
9.4652	-0.005722311
9.4684	-0.006559781
9.4717	-0.006001969
9.4749	-0.006424348
9.4782	-0.005698416
9.4815	-0.005911014
9.4847	-0.006502819
9.488	-0.005741465
9.4913	-0.006049779
9.4945	-0.005769668
9.4978	-0.006070073
9.5011	-0.005952316
9.5043	-0.006746929
9.5076	-0.005934461
9.5108	-0.006481405
9.5141	-0.006886779
9.5174	-0.006890266
9.5206	-0.007146657
9.5239	-0.007428141
9.5272	-0.007409117
9.5304	-0.007331667
9.5337	-0.007645973
9.5369	-0.006395638
9.5402	-0.006444879
9.5435	-0.007002175
9.5467	-0.006020258
9.55	-0.00578361
9.5533	-0.005526313
9.5565	-0.005802284
9.5598	-0.00577912
9.5631	-0.006594568
9.5663	-0.006205343
9.5696	-0.005963827
9.5728	-0.005776558
9.5761	-0.006371651
9.5794	-0.00594999
9.5826	-0.005936871
9.5859	-0.006680476
9.5892	-0.006144647
9.5924	-0.006112889
9.5957	-0.006163698
9.5989	-0.005196626
9.6022	-0.005553836
9.6055	-0.006007463
9.6087	-0.00580718
9.612	-0.006130647
9.6153	-0.005503478
9.6185	-0.00589334
9.6218	-0.005768114
9.6251	-0.006420019
9.6283	-0.006849162
9.6316	-0.005577427
9.6348	-0.005805908
9.6381	-0.006500186
9.6414	-0.005734126
9.6446	-0.006436915
9.6479	-0.004838193
9.6512	-0.005357339
9.6544	-0.006315408
9.6577	-0.005915298
9.6609	-0.005452756
9.6642	-0.005470014
9.6675	-0.00547477
9.6707	-0.005557689
9.674	-0.005455735
9.6773	-0.005184106
9.6805	-0.005774271
9.6838	-0.00466709
9.6871	-0.006542192
9.6903	-0.005512255
9.6936	-0.00690676
9.6968	-0.005099773
9.7001	-0.004773543
9.7034	-0.004676415
9.7066	-0.005215261
9.7099	-0.005611118
9.7132	-0.005620801
9.7164	-0.005775154
9.7197	-0.005735036
9.7229	-0.005241549
9.7262	-0.005521758
9.7295	-0.005840205
9.7327	-0.005841462
9.736	-0.005793171
9.7393	-0.005413584
9.7425	-0.00600063
9.7458	-0.006327951
9.7491	-0.00564057
9.7523	-0.005533086
9.7556	-0.005644205
9.7588	-0.005995492
9.7621	-0.005920912
9.7654	-0.005748031
9.7686	-0.005379477
9.7719	-0.005982746
9.7752	-0.006514886
9.7784	-0.006098703
9.7817	-0.006141967
9.7849	-0.006193747
9.7882	-0.005556674
9.7915	-0.006384077
9.7947	-0.007239562
9.798	-0.007786088
9.8013	-0.007520841
9.8045	-0.008071931
9.8078	-0.007091441
9.8111	-0.007074721
9.8143	-0.005780113
9.8176	-0.005953793
9.8208	-0.006329985
9.8241	-0.005669782
9.8274	-0.00597941
9.8306	-0.004827888
9.8339	-0.005873343
9.8372	-0.004745927
9.8404	-0.00519223
9.8437	-0.006087246
9.8469	-0.005974269
9.8502	-0.005278963
9.8535	-0.006325813
9.8567	-0.00592293
9.86	-0.006181566
9.8633	-0.005791621
9.8665	-0.005695593
9.8698	-0.005807993
9.8731	-0.006301443
9.8763	-0.006003405
9.8796	-0.005393269
9.8828	-0.006299382
9.8861	-0.005939244
9.8894	-0.006535853
9.8926	-0.006253721
9.8959	-0.006288019
9.8992	-0.005942494
9.9024	-0.006931388
9.9057	-0.006101483
9.9089	-0.005978489
9.9122	-0.006085541
9.9155	-0.005657703
9.9187	-0.006048634
9.922	-0.006342963
9.9253	-0.006551002
9.9285	-0.00604596
9.9318	-0.005600172
9.9351	-0.006960381
9.9383	-0.006772854
9.9416	-0.007585703
9.9448	-0.007226842
9.9481	-0.007469858
9.9514	-0.007780337
9.9546	-0.009131173
9.9579	-0.009248856
9.9612	-0.00838172
9.9644	-0.008691008
9.9677	-0.008238569
9.9709	-0.008563966
9.9742	-0.008131381
9.9775	-0.008770009
9.9807	-0.00841522
9.984	-0.008662198
9.9873	-0.008813716
9.9905	-0.008953834
9.9938	-0.009509061
9.9971	-0.009248384
10.0003	-0.008877818
10.0036	-0.008182146
10.0068	-0.008450142
10.0101	-0.008301192
10.0134	-0.007368495
10.0166	-0.008145988
10.0199	-0.007558194
10.0232	-0.007117757
10.0264	-0.007869981
10.0297	-0.006606105
10.0329	-0.005701979
10.0362	-0.005773716
10.0395	-0.005140219
10.0427	-0.005678413
10.046	-0.00588351
10.0493	-0.005147181
10.0525	-0.005612064
10.0558	-0.005924181
10.0591	-0.006152689
10.0623	-0.005572968
10.0656	-0.005757499
10.0688	-0.00553436
10.0721	-0.005031532
10.0754	-0.005140799
10.0786	-0.005112297
10.0819	-0.005579249
10.0852	-0.005791988
10.0884	-0.005448694
10.0917	-0.005359604
10.0949	-0.005502447
10.0982	-0.005446847
10.1015	-0.005906851
10.1047	-0.0062015
10.108	-0.006273633
10.1113	-0.00538773
10.1145	-0.00540847
10.1178	-0.005380449
10.1211	-0.005430892
10.1243	-0.005687388
10.1276	-0.005522438
10.1308	-0.004771704
10.1341	-0.003913705
10.1374	-0.002144668
10.1406	0.001952789
10.1439	0.008412625
10.1472	0.019282594
10.1504	0.03338794
10.1537	0.051471312
10.1569	0.073478661
10.1602	0.094257809
10.1635	0.110860854
10.1667	0.11944671
10.17	0.118142955
10.1733	0.107514285
10.1765	0.090352453
10.1798	0.06802661
10.1831	0.048160788
10.1863	0.028739542
10.1896	0.016959423
10.1928	0.007851638
10.1961	0.001804342
10.1994	-0.000448265
10.2026	-0.002938303
10.2059	-0.003783857
10.2092	-0.005467272
10.2124	-0.004581523
10.2157	-0.004325827
10.2189	-0.00563541
10.2222	-0.005324559
10.2255	-0.005364795
10.2287	-0.004639036
10.232	-0.004796123
10.2353	-0.004398969
10.2385	-0.0047274
10.2418	-0.005366636
10.2451	-0.005561588
10.2483	-0.004117977
10.2516	-0.004020585
10.2548	-0.003820288
10.2581	-0.005532489
10.2614	-0.004536269
10.2646	-0.004677025
10.2679	-0.004782538
10.2712	-0.005114034
10.2744	-0.005143698
10.2777	-0.004512191
10.2809	-0.005194151
10.2842	-0.004550702
10.2875	-0.005024749
10.2907	-0.00472302
10.294	-0.004920546
10.2973	-0.004770375
10.3005	-0.004470289
10.3038	-0.005605765
10.3071	-0.005833459
10.3103	-0.004839394
10.3136	-0.004708766
10.3168	-0.005808104
10.3201	-0.005472033
10.3234	-0.005744656
10.3266	-0.005912784
10.3299	-0.006057204
10.3332	-0.005914748
10.3364	-0.006439806
10.3397	-0.006770608
10.3429	-0.007419108
10.3462	-0.0072615
10.3495	-0.006478572
10.3527	-0.007631112
10.356	-0.007681761
10.3593	-0.008025571
10.3625	-0.007395653
10.3658	-0.007228566
10.3691	-0.008113481
10.3723	-0.007336389
10.3756	-0.007606217
10.3788	-0.007731051
10.3821	-0.006850509
10.3854	-0.008168789
10.3886	-0.00729688
10.3919	-0.007189388
10.3952	-0.007482377
10.3984	-0.007676059
10.4017	-0.00739362
10.4049	-0.007641742
10.4082	-0.00789819
10.4115	-0.007843003
10.4147	-0.007534418
10.418	-0.007380895
10.4213	-0.007638191
10.4245	-0.008106569
10.4278	-0.007929787
10.4311	-0.007260907
10.4343	-0.008038443
10.4376	-0.007412213
10.4408	-0.007711348
10.4441	-0.007541941
10.4474	-0.008591074
10.4506	-0.008190137
10.4539	-0.007160376
10.4572	-0.008126425
10.4604	-0.007780803
10.4637	-0.008156435
10.4669	-0.007850009
10.4702	-0.007853969
10.4735	-0.008088846
10.4767	-0.007892309
10.48	-0.008005655
10.4833	-0.008359064
10.4865	-0.007589497
10.4898	-0.007682805
10.4931	-0.008337617
10.4963	-0.008494917
10.4996	-0.007261101
10.5028	-0.007684428
10.5061	-0.006842969
10.5094	-0.008065669
10.5126	-0.008238411
10.5159	-0.007326269
10.5192	-0.008176353
10.5224	-0.008074528
10.5257	-0.007753077
10.5289	-0.008177706
10.5322	-0.00798521
10.5355	-0.006951694
10.5387	-0.008226191
10.542	-0.007719622
10.5453	-0.008452933
10.5485	-0.008464844
10.5518	-0.007658781
10.5551	-0.007930126
10.5583	-0.008331304
10.5616	-0.0082053
10.5648	-0.008082583
10.5681	-0.007810231
10.5714	-0.00747032
10.5746	-0.007407533
10.5779	-0.007270356
10.5812	-0.007711146
10.5844	-0.007990467
10.5877	-0.008215006
10.5909	-0.007462515
10.5942	-0.008185345
10.5975	-0.007795973
10.6007	-0.007171268
10.604	-0.008083849
10.6073	-0.008497096
10.6105	-0.007436197
10.6138	-0.008059943
10.6171	-0.008160768
10.6203	-0.007333394
10.6236	-0.008014991
10.6268	-0.008298592
10.6301	-0.008133505
10.6334	-0.007747954
10.6366	-0.008098863
10.6399	-0.007911665
10.6432	-0.00756308
10.6464	-0.007615921
10.6497	-0.008396461
10.6529	-0.007530295
10.6562	-0.008545497
10.6595	-0.008194892
10.6627	-0.007969733
10.666	-0.008489544
10.6693	-0.007963309
10.6725	-0.007815897
10.6758	-0.007826121
10.6791	-0.007722151
10.6823	-0.007372862
10.6856	-0.008627646
10.6888	-0.007654679
10.6921	-0.0079063
10.6954	-0.008002087
10.6986	-0.007019836
10.7019	-0.007704253
10.7052	-0.007814565
10.7084	-0.007405828
10.7117	-0.00741967
10.7149	-0.007460249
10.7182	-0.007936222
10.7215	-0.007666586
10.7247	-0.007836787
10.728	-0.007665954
10.7313	-0.007754712
10.7345	-0.008142337
10.7378	-0.007888089
10.7411	-0.008187744
10.7443	-0.008012579
10.7476	-0.008527215
10.7508	-0.008342543
10.7541	-0.00808704
10.7574	-0.008484655
10.7606	-0.007730266
10.7639	-0.007802637
10.7672	-0.008377885
10.7704	-0.007580635
10.7737	-0.007813726
10.7769	-0.007440519
10.7802	-0.007772191
10.7835	-0.007663515
10.7867	-0.007762537
10.79	-0.007665954
10.7933	-0.007227933
10.7965	-0.007326897
10.7998	-0.007750571
10.8031	-0.00770691
10.8063	-0.007641742
10.8096	-0.007717183
10.8128	-0.007778617
10.8161	-0.008288758
10.8194	-0.008377435
10.8226	-0.007177302
10.8259	-0.00803485
10.8292	-0.007686829
10.8324	-0.007357202
10.8357	-0.008345448
10.8389	-0.007943003
10.8422	-0.007389507
10.8455	-0.007847773
10.8487	-0.007076544
10.852	-0.006932671
10.8553	-0.007341636
10.8585	-0.008358314
10.8618	-0.007094203
10.8651	-0.008338177
10.8683	-0.008291564
10.8716	-0.007905212
10.8748	-0.008091882
10.8781	-0.007849793
10.8814	-0.007838538
10.8846	-0.007825337
10.8879	-0.007929729
10.8912	-0.007546197
10.8944	-0.008067398
10.8977	-0.008915555
10.9009	-0.008983741
10.9042	-0.007607804
10.9075	-0.007619397
10.9107	-0.008294132
10.914	-0.007373002
10.9173	-0.007535989
10.9205	-0.007281
10.9238	-0.007818389
10.9271	-0.008104178
[truncated: 48 more rows]
