# Supplementary material for: Improvement of Peak Integration in Capillary Electrophoresis: Reference Data Set No. 1
Source: Electrophoresis. 2026 Mar 11;47(4):276–94. doi: 10.1002/elps.70077 (PMC13084974; doi:10.1002/elps.70077)
Supplement: Supplementary file 2 — Supporting File 2: elps70077‐sup‐0002‐RawElectropherograms.zip. [file ELPS-47--s002.zip › Raw Electropherograms/com4-type13-sam6-R.csv]

4.3732	-0.008795391
4.3765	-0.00803349
4.3797	-0.008084188
4.383	-0.008012612
4.3863	-0.007252431
4.3895	-0.00796787
4.3928	-0.007698098
4.3961	-0.008777447
4.3993	-0.007924026
4.4026	-0.008176845
4.4059	-0.007978547
4.4091	-0.00816696
4.4124	-0.007675507
4.4157	-0.008029789
4.4189	-0.006854061
4.4222	-0.00735121
4.4255	-0.008111346
4.4287	-0.007560218
4.432	-0.007625478
4.4353	-0.007367491
4.4385	-0.007503946
4.4418	-0.008510213
4.445	-0.008323567
4.4483	-0.008573008
4.4516	-0.00847625
4.4548	-0.008691824
4.4581	-0.007867869
4.4614	-0.00755608
4.4646	-0.00779603
4.4679	-0.008134669
4.4712	-0.008109469
4.4744	-0.006964137
4.4777	-0.008066225
4.481	-0.00773944
4.4842	-0.007234203
4.4875	-0.006721123
4.4908	-0.006881521
4.494	-0.007385172
4.4973	-0.006551428
4.5006	-0.006984586
4.5038	-0.006956219
4.5071	-0.0073611
4.5104	-0.007349819
4.5136	-0.007954122
4.5169	-0.007843134
4.5202	-0.007851733
4.5234	-0.008725091
4.5267	-0.008085895
4.53	-0.007552104
4.5332	-0.007180563
4.5365	-0.007338346
4.5398	-0.007489571
4.543	-0.007235917
4.5463	-0.007765678
4.5496	-0.007827524
4.5528	-0.006922626
4.5561	-0.007252121
4.5594	-0.007132846
4.5626	-0.007591783
4.5659	-0.00704377
4.5691	-0.008322214
4.5724	-0.006472838
4.5757	-0.007447359
4.5789	-0.005004373
4.5822	-0.005255995
4.5855	-0.006611533
4.5887	-0.007596456
4.592	-0.007542297
4.5953	-0.007396159
4.5985	-0.00799688
4.6018	-0.007981716
4.6051	-0.008023851
4.6083	-0.008586317
4.6116	-0.008952206
4.6149	-0.007633465
4.6181	-0.008784288
4.6214	-0.007736625
4.6247	-0.008114279
4.6279	-0.007667441
4.6312	-0.008249201
4.6345	-0.008376859
4.6377	-0.008467056
4.641	-0.00785458
4.6443	-0.008508846
4.6475	-0.008060778
4.6508	-0.00854848
4.6541	-0.008615683
4.6573	-0.007095729
4.6606	-0.008188347
4.6639	-0.007960549
4.6671	-0.008089841
4.6704	-0.009008686
4.6737	-0.009056333
4.6769	-0.007529016
4.6802	-0.007689175
4.6835	-0.007771478
4.6867	-0.007953119
4.69	-0.008957559
4.6932	-0.007827728
4.6965	-0.00828136
4.6998	-0.00844867
4.703	-0.007684463
4.7063	-0.007639384
4.7096	-0.005873039
4.7128	-0.005275718
4.7161	-0.005693969
4.7194	-0.007098481
4.7226	-0.008358663
4.7259	-0.008178269
4.7292	-0.007726768
4.7324	-0.00778561
4.7357	-0.008800316
4.739	-0.007672148
4.7422	-0.008751472
4.7455	-0.00827385
4.7488	-0.007438413
4.752	-0.008054497
4.7553	-0.008521421
4.7586	-0.007906194
4.7618	-0.008271144
4.7651	-0.008069957
4.7684	-0.007846883
4.7716	-0.008169242
4.7749	-0.008113899
4.7782	-0.007751689
4.7814	-0.007071053
4.7847	-0.008612754
4.788	-0.008629588
4.7912	-0.008789806
4.7945	-0.007911384
4.7978	-0.007882922
4.801	-0.00781254
4.8043	-0.006168354
4.8076	-0.007007756
4.8108	-0.007150499
4.8141	-0.006929626
4.8174	-0.006528733
4.8206	-0.006246906
4.8239	-0.003958441
4.8271	-0.007179748
4.8304	-0.007420428
4.8337	-0.006860159
4.8369	-0.007517154
4.8402	-0.006908366
4.8435	-0.006446173
4.8467	-0.006075092
4.85	-0.005788884
4.8533	-0.005701398
4.8565	-0.004955114
4.8598	-0.005244374
4.8631	-0.005369004
4.8663	-0.005667765
4.8696	-0.005702259
4.8729	-0.007021375
4.8761	-0.006885185
4.8794	-0.007288678
4.8827	-0.007409117
4.8859	-0.007729514
4.8892	-0.007645688
4.8925	-0.007305378
4.8957	-0.008335811
4.899	-0.007130055
4.9023	-0.008083448
4.9055	-0.007254629
4.9088	-0.007767024
4.9121	-0.007785555
4.9153	-0.008575099
4.9186	-0.00821601
4.9219	-0.008134786
4.9251	-0.009633441
4.9284	-0.009221271
4.9317	-0.009602882
4.9349	-0.008837066
4.9382	-0.010034533
4.9415	-0.009921132
4.9447	-0.009051944
4.948	-0.007993856
4.9512	-0.008916583
4.9545	-0.008152394
4.9578	-0.007938117
4.961	-0.00772077
4.9643	-0.007436043
4.9676	-0.006788329
4.9708	-0.006921174
4.9741	-0.006268681
4.9774	-0.006777228
4.9806	-0.006237817
4.9839	-0.007144503
4.9872	-0.007729901
4.9904	-0.008466232
4.9937	-0.006455052
4.997	-0.00808013
5.0002	-0.007641469
5.0035	-0.007813674
5.0068	-0.008460698
5.01	-0.008475642
5.0133	-0.008673917
5.0166	-0.007744208
5.0198	-0.008213852
5.0231	-0.008895231
5.0264	-0.008637892
5.0296	-0.008804316
5.0329	-0.008771266
5.0362	-0.008794054
5.0394	-0.008393881
5.0427	-0.00837782
5.046	-0.008651313
5.0492	-0.008826895
5.0525	-0.008824118
5.0558	-0.010164578
5.059	-0.010325405
5.0623	-0.009382886
5.0656	-0.010404739
5.0688	-0.010528116
5.0721	-0.009609681
5.0753	-0.008521905
5.0786	-0.009257729
5.0819	-0.008156004
5.0851	-0.00725131
5.0884	-0.007086358
5.0917	-0.006606445
5.0949	-0.006894995
5.0982	-0.006989171
5.1015	-0.005703041
5.1047	-0.005941857
5.108	-0.006053826
5.1113	-0.005870823
5.1145	-0.006648205
5.1178	-0.00581191
5.1211	-0.005742362
5.1243	-0.006312935
5.1276	-0.006032786
5.1309	-0.006899027
5.1341	-0.006012984
5.1374	-0.006503343
5.1407	-0.007041722
5.1439	-0.006950714
5.1472	-0.007669094
5.1505	-0.007373468
5.1537	-0.007088793
5.157	-0.007731998
5.1603	-0.008406695
5.1635	-0.008294892
5.1668	-0.008179474
5.1701	-0.007450526
5.1733	-0.007566819
5.1766	-0.007387027
5.1799	-0.007743774
5.1831	-0.008082219
5.1864	-0.007145809
5.1897	-0.007033263
5.1929	-0.006862457
5.1962	-0.00690111
5.1994	-0.005865652
5.2027	-0.00628231
5.206	-0.005683977
5.2092	-0.005218279
5.2125	-0.005105431
5.2158	-0.004847884
5.219	-0.004688228
5.2223	-0.004702034
5.2256	-0.005028611
5.2288	-0.004425492
5.2321	-0.004757079
5.2354	-0.004318384
5.2386	-0.004642903
5.2419	-0.004316146
5.2452	-0.004335629
5.2484	-0.003759498
5.2517	-0.003882198
5.255	-0.00437504
5.2582	-0.004724131
5.2615	-0.004166471
5.2648	-0.004391056
5.268	-0.003913103
5.2713	-0.003329683
5.2746	-0.003259688
5.2778	-0.003837791
5.2811	-0.003337243
5.2844	-0.004395537
5.2876	-0.004178336
5.2909	-0.0037886
5.2942	-0.004145308
5.2974	-0.003740119
5.3007	-0.004034973
5.304	-0.002947755
5.3072	-0.002461906
5.3105	-0.002965793
5.3138	-0.003740119
5.317	-0.003086135
5.3203	-0.003775158
5.3235	-0.004033844
5.3268	-0.002592348
5.3301	-0.002792152
5.3333	-0.001799295
5.3366	-0.002572103
5.3399	-0.002419039
5.3431	-0.001912421
5.3464	-0.002776803
5.3497	-0.002434128
5.3529	-0.003165625
5.3562	-0.002506079
5.3595	-0.003678825
5.3627	-0.003794014
5.366	-0.002693247
5.3693	-0.003053462
5.3725	-0.003483926
5.3758	-0.004252659
5.3791	-0.003820569
5.3823	-0.004426618
5.3856	-0.002858886
5.3889	-0.003930293
5.3921	-0.003740918
5.3954	-0.003857304
5.3987	-0.003883897
5.4019	-0.003859049
5.4052	-0.005152017
5.4085	-0.004689256
5.4117	-0.004826616
5.415	-0.005447722
5.4183	-0.004610222
5.4215	-0.00609272
5.4248	-0.005751811
5.4281	-0.00605884
5.4313	-0.006793395
5.4346	-0.006154153
5.4379	-0.006929852
5.4411	-0.006486851
5.4444	-0.007134443
5.4476	-0.006884178
5.4509	-0.006294233
5.4542	-0.006961738
5.4574	-0.006472826
5.4607	-0.005298066
5.464	-0.005981444
5.4672	-0.005843161
5.4705	-0.005401086
5.4738	-0.005335885
5.477	-0.005461863
5.4803	-0.005471693
5.4836	-0.005073688
5.4868	-0.004450076
5.4901	-0.003887546
5.4934	-0.004992669
5.4966	-0.005333471
5.4999	-0.005477205
5.5032	-0.005448021
5.5064	-0.004771819
5.5097	-0.004704285
5.513	-0.005253884
5.5162	-0.00491845
5.5195	-0.004848667
5.5228	-0.004599391
5.526	-0.003789228
5.5293	-0.003723784
5.5326	-0.004940635
5.5358	-0.004121089
5.5391	-0.004482911
5.5424	-0.003096665
5.5456	-0.003105084
5.5489	-0.002924259
5.5522	-0.003422769
5.5554	-0.003994247
5.5587	-0.003680113
5.562	-0.003860421
5.5652	-0.003217827
5.5685	-0.004188447
5.5718	-0.003555673
5.575	-0.003950553
5.5783	-0.004264504
5.5815	-0.004240069
5.5848	-0.005447423
5.5881	-0.005288278
5.5913	-0.005338036
5.5946	-0.007056082
5.5979	-0.00637703
5.6011	-0.005710115
5.6044	-0.005766429
5.6077	-0.005435657
5.6109	-0.004927902
5.6142	-0.005273449
5.6175	-0.004583508
5.6207	-0.004366597
5.624	-0.003920617
5.6273	-0.0041721
5.6305	-0.004672989
5.6338	-0.003879447
5.6371	-0.00446855
5.6403	-0.003635411
5.6436	-0.003826011
5.6469	-0.004602436
5.6501	-0.004236174
5.6534	-0.003811217
5.6567	-0.004467902
5.6599	-0.003396888
5.6632	-0.004344367
5.6665	-0.00388013
5.6697	-0.004070962
5.673	-0.004176833
5.6763	-0.003869538
5.6795	-0.004220126
5.6828	-0.004343682
5.6861	-0.0046434
5.6893	-0.004082759
5.6926	-0.004234758
5.6959	-0.004585354
5.6991	-0.004871869
5.7024	-0.005056526
5.7056	-0.005480573
5.7089	-0.004814378
5.7122	-0.005974911
5.7154	-0.005588853
5.7187	-0.005869563
5.722	-0.005522949
5.7252	-0.005098125
5.7285	-0.003994945
5.7318	-0.004016517
5.735	-0.003791354
5.7383	-0.003644058
5.7416	-0.002800404
5.7448	-0.002705312
5.7481	-0.003098763
5.7514	-0.003990195
5.7546	-0.004252097
5.7579	-0.004606091
5.7612	-0.004580912
5.7644	-0.006254994
5.7677	-0.008169672
5.771	-0.007454474
5.7742	-0.007513933
5.7775	-0.00523647
5.7808	-0.004665865
5.784	-0.004944229
5.7873	-0.003102452
5.7906	-0.00273498
5.7938	-0.004055331
5.7971	-0.004037327
5.8004	-0.004709005
5.8036	-0.004894448
5.8069	-0.004636725
5.8102	-0.003887726
5.8134	-0.004713842
5.8167	-0.004731134
5.82	-0.00441651
5.8232	-0.004036811
5.8265	-0.004869369
5.8297	-0.004866641
5.833	-0.005035496
5.8363	-0.005624705
5.8395	-0.005047998
5.8428	-0.004860732
5.8461	-0.004507101
5.8493	-0.004631205
5.8526	-0.005555034
5.8559	-0.005836847
5.8591	-0.004250071
5.8624	-0.00538215
5.8657	-0.005115772
5.8689	-0.004653812
5.8722	-0.005686746
5.8755	-0.005346891
5.8787	-0.005368356
5.882	-0.005785817
5.8853	-0.00553682
5.8885	-0.005612618
5.8918	-0.004963419
5.8951	-0.005236289
5.8983	-0.00590494
5.9016	-0.006463191
5.9049	-0.006304617
5.9081	-0.006474311
5.9114	-0.005734751
5.9147	-0.006608956
5.9179	-0.006587167
5.9212	-0.006415938
5.9245	-0.006767133
5.9277	-0.0071958
5.931	-0.006026363
5.9343	-0.007249861
5.9375	-0.006709037
5.9408	-0.006014065
5.9441	-0.006971782
5.9473	-0.00635001
5.9506	-0.006904054
5.9538	-0.007075944
5.9571	-0.00672738
5.9604	-0.006573337
5.9636	-0.005579462
5.9669	-0.006626886
5.9702	-0.006239206
5.9734	-0.005924055
5.9767	-0.005246575
5.98	-0.004328148
5.9832	-0.005265422
5.9865	-0.00497345
5.9898	-0.00433835
5.993	-0.003281776
5.9963	-0.004205565
5.9996	-0.003856516
6.0028	-0.003174146
6.0061	-0.00347457
6.0094	-0.0031343
6.0126	-0.002661972
6.0159	-0.003704974
6.0192	-0.003668301
6.0224	-0.002872525
6.0257	-0.003961665
6.029	-0.003817671
6.0322	-0.004179768
6.0355	-0.003550588
6.0388	-0.003845328
6.042	-0.00457418
6.0453	-0.004330289
6.0486	-0.00378039
6.0518	-0.003818979
6.0551	-0.003226387
6.0584	-0.00291889
6.0616	-0.002723169
6.0649	-0.002456701
6.0682	-0.002790382
6.0714	-0.003111145
6.0747	-0.002552273
6.0779	-0.001970247
6.0812	-0.002190285
6.0845	-0.00113245
6.0877	-0.000376175
6.091	0.001547453
6.0943	0.00448308
6.0975	0.006962318
6.1008	0.012235767
6.1041	0.017690552
6.1073	0.025660018
6.1106	0.033241965
6.1139	0.042601366
6.1171	0.052137587
6.1204	0.061121047
6.1237	0.06992761
6.1269	0.076073825
6.1302	0.081245437
6.1335	0.083839208
6.1367	0.084349908
6.14	0.08243461
6.1433	0.079541653
6.1465	0.072912656
6.1498	0.064869523
6.1531	0.055190597
6.1563	0.046109494
6.1596	0.036271278
6.1629	0.026377153
6.1661	0.019686138
6.1694	0.013745953
6.1727	0.009226079
6.1759	0.005126753
6.1792	0.003152296
6.1825	0.00053556
6.1857	-0.000488945
6.189	-0.00044194
6.1923	-0.001715277
6.1955	-0.001709047
6.1988	-0.002187666
6.2021	-0.003275073
6.2053	-0.002941741
6.2086	-0.002771457
6.2118	-0.003704945
6.2151	-0.00484197
6.2184	-0.005404623
6.2216	-0.009305744
6.2249	-0.009697843
6.2282	-0.010103826
6.2314	-0.007983895
6.2347	-0.006080736
6.238	-0.003667833
6.2412	-0.003775378
6.2445	-0.004997393
6.2478	-0.003812285
6.251	-0.004505889
6.2543	-0.003955865
6.2576	-0.003264897
6.2608	-0.002635107
6.2641	-0.002199183
6.2674	-0.00236252
6.2706	-0.001848888
6.2739	-0.001805443
6.2772	-0.001539446
6.2804	-0.001074508
6.2837	-0.001160354
6.287	-0.001198881
6.2902	-0.001667652
6.2935	-0.001630752
6.2968	-0.001882659
6.3	-0.00171743
6.3033	-0.001884144
6.3066	-0.001966104
6.3098	-0.001838331
6.3131	-0.002352978
6.3164	-0.002387645
6.3196	-0.003226445
6.3229	-0.002418529
6.3262	-0.003208567
6.3294	-0.003830533
6.3327	-0.003224554
6.3359	-0.003903797
6.3392	-0.003933356
6.3425	-0.003825297
6.3457	-0.003923421
6.349	-0.004196114
6.3523	-0.004513059
6.3555	-0.004312625
6.3588	-0.004348417
6.3621	-0.004192469
6.3653	-0.004928573
6.3686	-0.004927625
6.3719	-0.004155562
6.3751	-0.005120425
6.3784	-0.004775481
6.3817	-0.004266961
6.3849	-0.004343188
6.3882	-0.00397716
6.3915	-0.003593029
6.3947	-0.002810706
6.398	-0.002741368
6.4013	-0.002436795
6.4045	-0.002372404
6.4078	-0.002039238
6.4111	-0.001837049
6.4143	-0.002376275
6.4176	-0.002716831
6.4209	-0.003002336
6.4241	-0.00352575
6.4274	-0.002348677
6.4307	-0.003397038
6.4339	-0.003159132
6.4372	-0.004053332
6.4405	-0.004886865
6.4437	-0.005465561
6.447	-0.005686008
6.4503	-0.00578614
6.4535	-0.006099623
6.4568	-0.006067027
6.46	-0.005477852
6.4633	-0.006189172
6.4666	-0.006710336
6.4698	-0.006296083
6.4731	-0.006046751
6.4764	-0.005938292
6.4796	-0.005969341
6.4829	-0.006754459
6.4862	-0.006206134
6.4894	-0.006262435
6.4927	-0.006442902
6.496	-0.006036689
6.4992	-0.006038123
6.5025	-0.005800558
6.5058	-0.005789834
6.509	-0.005312795
6.5123	-0.006535973
6.5156	-0.006064657
6.5188	-0.006322214
6.5221	-0.005898467
6.5254	-0.006366824
6.5286	-0.006291769
6.5319	-0.006777385
6.5352	-0.006763722
6.5384	-0.006314639
6.5417	-0.005900197
6.545	-0.006463721
6.5482	-0.006629281
6.5515	-0.00560885
6.5548	-0.006244026
6.558	-0.007111313
6.5613	-0.006801697
6.5646	-0.006407986
6.5678	-0.006512059
6.5711	-0.007317432
6.5744	-0.007009089
6.5776	-0.006467777
6.5809	-0.006105254
6.5841	-0.006240159
6.5874	-0.006228123
6.5907	-0.005624289
6.5939	-0.005814648
6.5972	-0.005291189
6.6005	-0.005564244
6.6037	-0.005296611
6.607	-0.005143377
6.6103	-0.00531006
6.6135	-0.005542327
6.6168	-0.005211956
6.6201	-0.00467181
6.6233	-0.004971097
6.6266	-0.004892759
6.6299	-0.004542964
6.6331	-0.004617364
6.6364	-0.004437502
6.6397	-0.004126239
6.6429	-0.004691293
6.6462	-0.0036713
6.6495	-0.003699894
6.6527	-0.004220753
6.656	-0.004081621
6.6593	-0.003329622
6.6625	-0.004169399
6.6658	-0.00380062
6.6691	-0.004592974
6.6723	-0.004479113
6.6756	-0.004456134
6.6789	-0.003454261
6.6821	-0.00307731
6.6854	-0.003113235
6.6887	-0.003213261
6.6919	-0.002871598
6.6952	-0.00255494
6.6985	-0.003082614
6.7017	-0.002961462
6.705	-0.003019647
6.7082	-0.004391107
6.7115	-0.005752915
6.7148	-0.006003245
6.718	-0.005849924
6.7213	-0.005807357
6.7246	-0.006058339
6.7278	-0.006107049
6.7311	-0.006182551
6.7344	-0.006534906
6.7376	-0.006502543
6.7409	-0.006369194
6.7442	-0.005683029
6.7474	-0.005526764
6.7507	-0.004667198
6.754	-0.00456324
6.7572	-0.005018188
6.7605	-0.005010795
6.7638	-0.005733644
6.767	-0.005639969
6.7703	-0.004605011
6.7736	-0.004768699
6.7768	-0.004541804
6.7801	-0.004396433
6.7834	-0.004201021
6.7866	-0.004358747
6.7899	-0.003723478
6.7932	-0.00336302
6.7964	-0.003982876
6.7997	-0.003940483
6.803	-0.002959989
6.8062	-0.003425386
6.8095	-0.003978584
6.8128	-0.003472122
6.816	-0.003648376
6.8193	-0.002956471
6.8226	-0.003764223
6.8258	-0.003771988
6.8291	-0.003015619
6.8324	-0.004011878
6.8356	-0.00410583
6.8389	-0.001945491
6.8421	-0.003467724
6.8454	-0.003533975
6.8487	-0.003764687
6.8519	-0.002860347
6.8552	-0.003597755
6.8585	-0.004408632
6.8617	-0.002635726
6.865	-0.003311394
6.8683	-0.003503361
6.8715	-0.002456777
6.8748	-0.002726757
6.8781	-0.003582323
6.8813	-0.003586267
6.8846	-0.00368718
6.8879	-0.003581535
6.8911	-0.003488328
6.8944	-0.003629888
6.8977	-0.003424153
6.9009	-0.003463178
6.9042	-0.00336022
6.9075	-0.003418911
6.9107	-0.004018429
6.914	-0.003782665
6.9173	-0.003553015
6.9205	-0.003513498
6.9238	-0.003761386
6.9271	-0.003869338
6.9303	-0.003239241
6.9336	-0.004385887
6.9369	-0.004251033
6.9401	-0.003623512
6.9434	-0.004502983
6.9467	-0.004306613
6.9499	-0.004426515
6.9532	-0.003528155
6.9565	-0.004258058
6.9597	-0.005507869
6.963	-0.005321117
6.9662	-0.005195379
6.9695	-0.004679838
6.9728	-0.004405144
6.976	-0.004767384
6.9793	-0.005042308
6.9826	-0.004425908
6.9858	-0.006029938
6.9891	-0.004323791
6.9924	-0.005714484
6.9956	-0.005599517
6.9989	-0.005563302
7.0022	-0.005079526
7.0054	-0.006585481
7.0087	-0.005212176
7.012	-0.00564246
7.0152	-0.006333825
7.0185	-0.005490765
7.0218	-0.006244802
7.025	-0.006186841
7.0283	-0.006181545
7.0316	-0.006316947
7.0348	-0.007019636
7.0381	-0.006793141
7.0414	-0.00620016
7.0446	-0.005426934
7.0479	-0.006298833
7.0512	-0.005045151
7.0544	-0.004184224
7.0577	-0.00516994
7.061	-0.004960585
7.0642	-0.004950846
7.0675	-0.005217416
7.0708	-0.005339242
7.074	-0.005117882
7.0773	-0.004692985
7.0806	-0.004677555
7.0838	-0.004651189
7.0871	-0.004556863
7.0903	-0.003620773
7.0936	-0.004688258
7.0969	-0.004803216
7.1001	-0.003669082
7.1034	-0.004274441
7.1067	-0.003976049
7.1099	-0.003534461
7.1132	-0.003489907
7.1165	-0.004451331
7.1197	-0.003328318
7.123	-0.003275496
7.1263	-0.003518156
7.1295	-0.003810911
7.1328	-0.003377455
7.1361	-0.003483599
7.1393	-0.004113317
7.1426	-0.003524501
7.1459	-0.00401538
7.1491	-0.00436974
7.1524	-0.003092475
7.1557	-0.00388666
7.1589	-0.004776032
7.1622	-0.004628579
7.1655	-0.004443707
7.1687	-0.005233717
7.172	-0.004654968
7.1753	-0.00452213
7.1785	-0.004652396
7.1818	-0.004601044
7.1851	-0.003617885
7.1883	-0.005154446
7.1916	-0.003717093
7.1949	-0.003386427
7.1981	-0.00363809
7.2014	-0.003371908
7.2047	-0.004213562
7.2079	-0.003216638
7.2112	-0.004265942
7.2144	-0.00357446
7.2177	-0.003410182
7.221	-0.003309499
7.2242	-0.003985538
7.2275	-0.003020141
7.2308	-0.002881993
7.234	-0.003424815
7.2373	-0.002571737
7.2406	-0.003397102
7.2438	-0.002590991
7.2471	-0.00310448
7.2504	-0.003058424
7.2536	-0.003002692
7.2569	-0.002703351
7.2602	-0.003482979
7.2634	-0.002710673
7.2667	-0.002724147
7.27	-0.002673223
7.2732	-0.003018611
7.2765	-0.002455382
7.2798	-0.00291938
7.283	-0.00266565
7.2863	-0.002297725
7.2896	-0.003313101
7.2928	-0.002697332
7.2961	-0.002808994
7.2994	-0.002905673
7.3026	-0.002597067
7.3059	-0.002148711
7.3092	-0.001630198
7.3124	-0.002078332
7.3157	-0.002848176
7.319	-0.002986245
7.3222	-0.002777636
7.3255	-0.003537443
7.3288	-0.003439173
7.332	-0.003344642
7.3353	-0.003378956
7.3385	-0.003988318
7.3418	-0.004225275
7.3451	-0.003771032
7.3483	-0.002513285
7.3516	-0.003965729
7.3549	-0.002558961
7.3581	-0.003202186
7.3614	-0.003412152
7.3647	-0.00309926
7.3679	-0.002990677
7.3712	-0.003629292
7.3745	-0.003355929
7.3777	-0.003458957
7.381	-0.002572139
7.3843	-0.002960101
7.3875	-0.002822516
7.3908	-0.003364723
7.3941	-0.002034867
7.3973	-0.002961447
7.4006	-0.002953391
7.4039	-0.003192092
7.4071	-0.00293973
7.4104	-0.002878233
7.4137	-0.003656315
7.4169	-0.003515388
7.4202	-0.003312266
7.4235	-0.003072679
7.4267	-0.003807484
7.43	-0.003706106
7.4333	-0.0050841
7.4365	-0.003740382
7.4398	-0.004285996
7.4431	-0.003616291
7.4463	-0.0042937
7.4496	-0.003323075
7.4529	-0.004434349
7.4561	-0.003500042
7.4594	-0.003739545
7.4626	-0.003147952
7.4659	-0.003864285
7.4692	-0.003604922
7.4724	-0.003773798
7.4757	-0.004439164
7.479	-0.003401364
7.4822	-0.004410579
7.4855	-0.004979288
7.4888	-0.004225809
7.492	-0.003263223
7.4953	-0.003900659
7.4986	-0.003599743
7.5018	-0.003877869
7.5051	-0.003744355
7.5084	-0.003773973
7.5116	-0.003731157
7.5149	-0.003629489
7.5182	-0.004093556
7.5214	-0.002666729
7.5247	-0.003174023
7.528	-0.003342735
7.5312	-0.002939238
7.5345	-0.00327556
7.5378	-0.003382336
7.541	-0.004611347
7.5443	-0.003527768
7.5476	-0.003622319
7.5508	-0.002807897
7.5541	-0.002195822
7.5574	-0.003184793
7.5606	-0.002317756
7.5639	-0.002789859
7.5672	-0.003302277
7.5704	-0.002630388
7.5737	-0.003526473
7.577	-0.003893361
7.5802	-0.003554061
7.5835	-0.002753286
7.5868	-0.003402228
7.59	-0.00313099
7.5933	-0.00256883
7.5965	-0.003655857
7.5998	-0.0027261
7.6031	-0.002106071
7.6063	-0.002200149
7.6096	-0.003031981
7.6129	-0.003133688
7.6161	-0.0023892
7.6194	-0.003264335
7.6227	-0.00260113
7.6259	-0.002050761
7.6292	-0.003507232
7.6325	-0.001989103
7.6357	-0.002576058
7.639	-0.002950319
7.6423	-0.003474189
7.6455	-0.003235155
7.6488	-0.003381543
7.6521	-0.003288196
7.6553	-0.003617596
7.6586	-0.003500537
7.6619	-0.004480874
7.6651	-0.004519138
7.6684	-0.004462835
7.6717	-0.004381028
7.6749	-0.005440278
7.6782	-0.004555337
7.6815	-0.005322078
7.6847	-0.005342963
7.688	-0.005235039
7.6913	-0.005362016
7.6945	-0.004411948
7.6978	-0.00545293
7.7011	-0.005541387
7.7043	-0.004898373
7.7076	-0.005431093
7.7109	-0.004923079
7.7141	-0.005114556
7.7174	-0.004448227
7.7206	-0.004473067
7.7239	-0.003611332
7.7272	-0.003433176
7.7304	-0.003771164
7.7337	-0.003469991
7.737	-0.003861228
7.7402	-0.003779467
7.7435	-0.003140314
7.7468	-0.004172016
7.75	-0.004748906
7.7533	-0.003571484
7.7566	-0.004433923
7.7598	-0.004458961
7.7631	-0.004048347
7.7664	-0.004180046
7.7696	-0.004337391
7.7729	-0.003977206
7.7762	-0.004215613
7.7794	-0.003856435
7.7827	-0.003947343
7.786	-0.003716342
7.7892	-0.00403206
7.7925	-0.003718259
7.7958	-0.004039978
7.799	-0.003456597
7.8023	-0.003665331
7.8056	-0.002607573
7.8088	-0.003365076
7.8121	-0.003087574
7.8154	-0.002682494
7.8186	-0.00231553
7.8219	-0.003842153
7.8252	-0.003445202
7.8284	-0.00424971
7.8317	-0.003991994
7.835	-0.004253653
7.8382	-0.004336052
7.8415	-0.004968535
7.8447	-0.004824291
7.848	-0.005135375
7.8513	-0.005664692
7.8545	-0.005980365
7.8578	-0.006291937
7.8611	-0.005119266
7.8643	-0.004746435
7.8676	-0.005251071
7.8709	-0.00497065
7.8741	-0.004947484
7.8774	-0.004906826
7.8807	-0.004241014
7.8839	-0.00427658
7.8872	-0.004018556
7.8905	-0.003210814
7.8937	-0.003540094
7.897	-0.003597322
7.9003	-0.002827507
7.9035	-0.003050889
7.9068	-0.003738046
7.9101	-0.003361711
7.9133	-0.00266453
7.9166	-0.003340743
7.9199	-0.003267776
7.9231	-0.003617043
7.9264	-0.003752225
7.9297	-0.003568812
7.9329	-0.004222277
7.9362	-0.005085956
7.9395	-0.004907853
7.9427	-0.005356359
7.946	-0.004514345
7.9493	-0.005695145
7.9525	-0.005238063
7.9558	-0.005510074
7.9591	-0.005378184
7.9623	-0.004515772
7.9656	-0.005223237
7.9688	-0.00434878
7.9721	-0.005068445
7.9754	-0.005116652
7.9786	-0.003698163
7.9819	-0.004258751
7.9852	-0.004179137
7.9884	-0.003610432
7.9917	-0.003825144
7.995	-0.004258058
7.9982	-0.004437028
8.0015	-0.003795087
8.0048	-0.00419053
8.008	-0.003671477
8.0113	-0.003465199
8.0146	-0.003381648
8.0178	-0.003316776
8.0211	-0.004788518
8.0244	-0.005070888
8.0276	-0.006130395
8.0309	-0.00869453
8.0342	-0.00713709
8.0374	-0.006404913
8.0407	-0.005459184
8.044	-0.005914895
8.0472	-0.006298186
8.0505	-0.005271474
8.0538	-0.005005178
8.057	-0.004477043
8.0603	-0.003714945
8.0636	-0.003991102
8.0668	-0.003451634
8.0701	-0.003251635
8.0734	-0.003268075
8.0766	-0.002310765
8.0799	-0.002405786
8.0832	-0.003025383
8.0864	-0.002394778
8.0897	-0.002459147
8.0929	-0.002323955
8.0962	-0.003416806
8.0995	-0.003054596
8.1027	-0.002956689
8.106	-0.003527495
8.1093	-0.003452196
8.1125	-0.003305029
8.1158	-0.004691132
8.1191	-0.003949834
8.1223	-0.003434847
8.1256	-0.004407521
8.1289	-0.00472749
8.1321	-0.004341673
8.1354	-0.00439319
8.1387	-0.002922093
8.1419	-0.005054537
8.1452	-0.004132931
8.1485	-0.004033643
8.1517	-0.004428925
8.155	-0.003358099
8.1583	-0.003219161
8.1615	-0.00385151
8.1648	-0.00379898
8.1681	-0.003317854
8.1713	-0.003750088
8.1746	-0.002749712
8.1779	-0.003396675
8.1811	-0.002972813
8.1844	-0.002607424
8.1877	-0.002188693
8.1909	-0.002611905
8.1942	-0.001392486
8.1975	-0.001882277
8.2007	-0.001180878
8.204	-0.001396446
8.2073	-0.001021174
8.2105	-0.000481391
8.2138	-0.00128839
8.2171	-0.000269363
8.2203	-0.001294631
8.2236	-0.002263078
8.2268	-0.001452042
8.2301	-0.002762249
8.2334	-0.00273395
8.2366	-0.002693809
8.2399	-0.003182844
8.2432	-0.002267016
8.2464	-0.002485394
8.2497	-0.00227125
8.253	-0.001942431
8.2562	-0.002057758
8.2595	-0.001942672
8.2628	-0.002689805
8.266	-0.002594101
8.2693	-0.002209058
8.2726	-0.002049326
8.2758	-0.002162018
8.2791	-0.002383858
8.2824	-0.00307266
8.2856	-0.003074951
8.2889	-0.003604124
8.2922	-0.003181659
8.2954	-0.004033474
8.2987	-0.004135913
8.302	-0.004288304
8.3052	-0.004134891
8.3085	-0.003600111
8.3118	-0.003976001
8.315	-0.003329589
8.3183	-0.003328355
8.3216	-0.004027489
8.3248	-0.003404553
8.3281	-0.002688473
8.3314	-0.004241243
8.3346	-0.003160857
8.3379	-0.003268409
8.3412	-0.002460902
8.3444	-0.003572705
8.3477	-0.0032672
8.3509	-0.004028984
8.3542	-0.002893878
8.3575	-0.002988521
8.3607	-0.003086154
8.364	-0.003229758
8.3673	-0.002292641
8.3705	-0.00227921
8.3738	-0.003495986
8.3771	-0.00343945
8.3803	-0.003231333
8.3836	-0.004543202
8.3869	-0.003801751
8.3901	-0.004167571
8.3934	-0.00495198
8.3967	-0.005697823
8.3999	-0.006097136
8.4032	-0.00550015
8.4065	-0.005038583
8.4097	-0.00393607
8.413	-0.004188942
8.4163	-0.002803104
8.4195	-0.003788329
8.4228	-0.00350325
8.4261	-0.002503452
8.4293	-0.001757956
8.4326	-0.002661453
8.4359	-0.001541655
8.4391	-0.002284228
8.4424	-0.002980099
8.4457	-0.002937862
8.4489	-0.003374322
8.4522	-0.003816935
8.4555	-0.004453241
8.4587	-0.003229771
8.462	-0.003766671
8.4653	-0.003531304
8.4685	-0.003069612
8.4718	-0.002658566
8.475	-0.003045785
8.4783	-0.002509434
8.4816	-0.002453802
8.4848	-0.002799608
8.4881	-0.002344155
8.4914	-0.002564792
8.4946	-0.003712875
8.4979	-0.002414278
8.5012	-0.002620515
8.5044	-0.003052666
8.5077	-0.003085683
8.511	-0.002663891
8.5142	-0.00358295
8.5175	-0.003069232
8.5208	-0.003249912
8.524	-0.003673616
8.5273	-0.003778375
8.5306	-0.00415596
8.5338	-0.003922513
8.5371	-0.005198626
8.5404	-0.004451041
8.5436	-0.005223767
8.5469	-0.005072583
8.5502	-0.005072583
8.5534	-0.00383736
8.5567	-0.005246538
8.56	-0.00367453
8.5632	-0.003881988
8.5665	-0.003939573
8.5698	-0.003959253
8.573	-0.003018566
8.5763	-0.002705556
8.5796	-0.003778845
8.5828	-0.003032492
8.5861	-0.003247077
8.5894	-0.002756405
8.5926	-0.003570898
8.5959	-0.003244651
8.5991	-0.002707243
8.6024	-0.003393153
8.6057	-0.003003654
8.6089	-0.003259562
8.6122	-0.002554368
8.6155	-0.001965497
8.6187	-0.002066937
8.622	-0.001277964
8.6253	-0.002175324
8.6285	-0.002229879
8.6318	-0.003248769
8.6351	-0.001656289
8.6383	-0.002581253
8.6416	-0.002548123
8.6449	-0.003188667
8.6481	-0.003116644
8.6514	-0.003175455
8.6547	-0.003049907
8.6579	-0.003310628
8.6612	-0.003871582
8.6645	-0.002668726
8.6677	-0.003185868
8.671	-0.002605254
8.6743	-0.002807612
8.6775	-0.003139114
8.6808	-0.003225875
8.6841	-0.001553087
8.6873	-0.000928752
8.6906	-0.001663169
8.6939	-0.001084381
8.6971	-0.002064386
8.7004	-0.002329218
8.7037	-0.002125976
8.7069	-0.003460532
8.7102	-0.002687539
8.7135	-0.002064877
8.7167	-0.001990892
8.72	-0.001945446
8.7232	-0.001837638
8.7265	-0.002561612
8.7298	-0.002866303
8.733	-0.003604552
8.7363	-0.002353351
8.7396	-0.002918347
8.7428	-0.00255408
8.7461	-0.002188399
8.7494	-0.002384985
8.7526	-0.001265501
8.7559	-0.002024215
8.7592	-0.001266387
8.7624	-0.00127292
8.7657	-0.000966173
8.769	-0.000662851
8.7722	-0.000709466
8.7755	-0.000559429
8.7788	-0.000355833
8.782	-0.000759832
8.7853	-0.000457607
8.7886	-0.000507176
8.7918	-0.0004065
8.7951	-0.000406643
8.7984	0.000408459
8.8016	-0.000202657
8.8049	0.000152589
8.8082	-0.000710544
8.8114	0.000152411
8.8147	0.000872851
8.818	0.001580274
8.8212	0.000202256
8.8245	0.001766761
8.8278	0.002226378
8.831	0.001059686
8.8343	0.001613355
8.8376	0.001310394
8.8408	0.002015525
8.8441	0.001973494
8.8474	0.002286702
8.8506	0.001318658
8.8539	0.002072044
8.8571	0.000965607
8.8604	0.00070323
8.8637	0.000100718
8.8669	-0.000251867
8.8702	0.000302258
8.8735	0.000552059
8.8767	0.001004266
8.88	0.00010023
8.8833	-0.000150579
8.8865	0.000400548
8.8898	0.000601863
8.8931	0.000099746
8.8963	0.000199836
8.8996	0.000699911
8.9029	0.001099733
8.9061	0.000099907
8.9094	0.000600615
8.9127	0.00149981
8.9159	0.001051137
8.9192	0.001900416
8.9225	0.002150101
8.9257	0.0031172
8.929	0.003257663
8.9323	0.003291637
8.9355	0.004686497
8.9388	0.005083606
8.9421	0.005151364
8.9453	0.004813689
8.9486	0.005300267
8.9519	0.00598218
8.9551	0.005864904
8.9584	0.005986951
8.9617	0.006288851
8.9649	0.007644654
8.9682	0.007876215
8.9715	0.008773924
8.9747	0.010114164
8.978	0.010150421
8.9812	0.011238569
8.9845	0.012056275
8.9878	0.011669278
8.991	0.01332876
8.9943	0.01431542
8.9976	0.015410944
9.0008	0.015423904
9.0041	0.016259717
9.0074	0.019309638
9.0106	0.019732496
9.0139	0.020338235
9.0172	0.021194283
9.0204	0.024185164
9.0237	0.026746199
9.027	0.026755763
9.0302	0.022918729
9.0335	0.022735497
9.0368	0.025187327
9.04	0.026877541
9.0433	0.026902149
9.0466	0.026278349
9.0498	0.028543627
9.0531	0.029930605
9.0564	0.031974137
9.0596	0.036112919
9.0629	0.039053246
9.0662	0.041255768
9.0694	0.040046666
9.0727	0.043748934
9.076	0.047485322
9.0792	0.051260691
9.0825	0.050727971
9.0858	0.047648985
9.089	0.046630993
9.0923	0.049195681
9.0956	0.054868162
9.0988	0.061756898
9.1021	0.067861952
9.1053	0.071010113
9.1086	0.071066752
9.1119	0.074515991
9.1151	0.084528178
9.1184	0.095396012
9.1217	0.103648372
9.1249	0.106819771
9.1282	0.107938245
9.1315	0.108729601
9.1347	0.113897324
9.138	0.120985255
9.1413	0.127514139
9.1445	0.132588968
9.1478	0.135502592
9.1511	0.134834349
9.1543	0.122461393
9.1576	0.114606157
9.1609	0.111122735
9.1641	0.112465262
9.1674	0.109658606
9.1707	0.113118522
9.1739	0.128689542
9.1772	0.174657598
9.1805	0.258496851
9.1837	0.374097824
9.187	0.45665884
9.1903	0.501450002
9.1935	0.527094007
9.1968	0.520416379
9.2001	0.495999783
9.2033	0.415547192
9.2066	0.305865258
9.2099	0.182835817
9.2131	0.104205787
9.2164	0.062491838
9.2197	0.037460066
9.2229	0.023782723
9.2262	0.015172032
9.2294	0.011172178
9.2327	0.009866645
9.236	0.009854422
9.2392	0.010890036
9.2425	0.012066651
9.2458	0.014426291
9.249	0.013897786
9.2523	0.014886238
9.2556	0.013786651
9.2588	0.013003338
9.2621	0.01330232
9.2654	0.013535949
9.2686	0.012590611
9.2719	0.010842583
9.2752	0.00989671
9.2784	0.011162388
9.2817	0.014605924
9.285	0.017759932
9.2882	0.025407583
9.2915	0.040144641
9.2948	0.051875867
9.298	0.054923519
9.3013	0.056251172
9.3046	0.054599918
9.3078	0.042909503
9.3111	0.027275464
9.3144	0.014508788
9.3176	0.007804735
9.3209	0.002033937
9.3242	-0.000544012
9.3274	-0.002421401
9.3307	-0.002811616
9.334	-0.002822837
9.3372	-0.003489512
9.3405	-0.002999385
9.3438	-0.002415081
9.347	-0.002567168
9.3503	-0.002857535
9.3535	-0.002865988
9.3568	-0.002704362
9.3601	-0.002853327
9.3633	-0.00309913
9.3666	-0.002508248
9.3699	-0.002356833
9.3731	-0.001772231
9.3764	-0.000887725
9.3797	-0.00073822
9.3829	0.001235969
9.3862	0.000640589
9.3895	0.000736634
9.3927	-0.000490839
9.396	-0.001177882
9.3993	-0.002647547
9.4025	-0.003174146
9.4058	-0.004352028
9.4091	-0.005477044
9.4123	-0.005474578
9.4156	-0.005624705
9.4189	-0.006668007
9.4221	-0.00575298
9.4254	-0.005586173
9.4287	-0.005644484
9.4319	-0.006942077
9.4352	-0.005442428
9.4385	-0.005723058
9.4417	-0.006676362
9.445	-0.00611337
9.4483	-0.006419478
9.4515	-0.00574515
9.4548	-0.006384083
9.4581	-0.006802129
9.4613	-0.006650445
9.4646	-0.00658989
9.4679	-0.006301258
9.4711	-0.006408217
9.4744	-0.00711617
9.4776	-0.006074828
9.4809	-0.005887847
9.4842	-0.005906225
9.4874	-0.006112825
9.4907	-0.006359873
9.494	-0.006271858
9.4972	-0.006658573
9.5005	-0.005467156
9.5038	-0.006364109
9.507	-0.006489662
9.5103	-0.006685656
9.5136	-0.007016219
9.5168	-0.006743091
9.5201	-0.005716696
9.5234	-0.007305701
9.5266	-0.006917127
9.5299	-0.006366937
9.5332	-0.005827604
9.5364	-0.006439806
9.5397	-0.005477401
9.543	-0.006736367
9.5462	-0.007014976
9.5495	-0.005752329
9.5528	-0.005902983
9.556	-0.005174797
9.5593	-0.005579053
9.5626	-0.005904288
9.5658	-0.005630352
9.5691	-0.006488536
9.5724	-0.006378398
9.5756	-0.006842439
9.5789	-0.007213328
9.5822	-0.006003508
9.5854	-0.007325623
9.5887	-0.006347785
9.592	-0.005752959
9.5952	-0.005766848
9.5985	-0.006331143
9.6018	-0.006367929
9.605	-0.006050825
9.6083	-0.005800188
9.6115	-0.006496638
9.6148	-0.005631969
9.6181	-0.00511219
9.6213	-0.005926923
9.6246	-0.005633197
9.6279	-0.005518069
9.6311	-0.005388573
9.6344	-0.0057285
9.6377	-0.005608134
9.6409	-0.005765474
9.6442	-0.005875603
9.6475	-0.005071211
9.6507	-0.005466484
9.654	-0.005342757
9.6573	-0.005933849
9.6605	-0.006124224
9.6638	-0.006174242
9.6671	-0.006105019
9.6703	-0.005525331
9.6736	-0.005334001
9.6769	-0.006078726
9.6801	-0.005501341
9.6834	-0.005517003
9.6867	-0.005527714
9.6899	-0.00577144
9.6932	-0.00564057
9.6965	-0.00649503
9.6997	-0.005146838
9.703	-0.005505741
9.7063	-0.004860335
9.7095	-0.006115281
9.7128	-0.004989534
9.7161	-0.004880548
9.7193	-0.004839504
9.7226	-0.005590052
9.7259	-0.00482893
9.7291	-0.004801974
9.7324	-0.005672878
9.7356	-0.005455857
9.7389	-0.004909952
9.7422	-0.005605671
9.7454	-0.004697113
9.7487	-0.005122708
9.752	-0.006010132
9.7552	-0.005498349
9.7585	-0.006197045
9.7618	-0.005424984
9.765	-0.006385438
9.7683	-0.005590761
9.7716	-0.006124113
9.7748	-0.005207319
9.7781	-0.005157787
9.7814	-0.006582821
9.7846	-0.005635126
9.7879	-0.006143803
9.7912	-0.007153247
9.7944	-0.006824072
9.7977	-0.00775463
9.801	-0.006889274
9.8042	-0.006634146
9.8075	-0.00712394
9.8108	-0.006735543
9.814	-0.005792547
9.8173	-0.006647017
9.8206	-0.005877128
9.8238	-0.005705253
9.8271	-0.004966632
9.8304	-0.004750033
9.8336	-0.004592776
9.8369	-0.005134622
9.8402	-0.005321899
9.8434	-0.006034584
9.8467	-0.006104594
9.85	-0.0054855
9.8532	-0.005963597
9.8565	-0.006352636
9.8597	-0.005224515
9.863	-0.005255631
9.8663	-0.006787102
9.8695	-0.005190928
9.8728	-0.004990034
9.8761	-0.005464091
9.8793	-0.006006144
9.8826	-0.004972162
9.8859	-0.005364093
9.8891	-0.006277218
9.8924	-0.006045293
9.8957	-0.006477862
9.8989	-0.005831468
9.9022	-0.006853766
9.9055	-0.006650302
9.9087	-0.006524374
9.912	-0.0061044
9.9153	-0.007254023
9.9185	-0.006178653
9.9218	-0.006229643
9.9251	-0.00524383
9.9283	-0.005708118
9.9316	-0.005800346
9.9349	-0.006134273
9.9381	-0.007062641
9.9414	-0.006803708
9.9447	-0.006935759
9.9479	-0.006782607
9.9512	-0.007466287
9.9545	-0.009282539
9.9577	-0.007735356
9.961	-0.00787411
9.9643	-0.007919592
9.9675	-0.008723985
9.9708	-0.008813057
9.9741	-0.008290072
9.9773	-0.008961835
9.9806	-0.008692493
9.9838	-0.008396411
9.9871	-0.008088917
9.9904	-0.008281752
9.9936	-0.008082607
9.9969	-0.008086211
10.0002	-0.008053502
10.0034	-0.007326149
10.0067	-0.008749373
10.01	-0.007604003
10.0132	-0.007959073
10.0165	-0.007569275
10.0198	-0.007283628
10.023	-0.007183431
10.0263	-0.005792302
10.0296	-0.006211649
10.0328	-0.006486131
10.0361	-0.006646248
10.0394	-0.005465351
10.0426	-0.004898478
10.0459	-0.00512808
10.0492	-0.006558098
10.0524	-0.006028221
10.0557	-0.005331234
10.059	-0.00588351
10.0622	-0.0057348
10.0655	-0.006631329
10.0688	-0.005842065
10.072	-0.005491266
10.0753	-0.005311334
10.0786	-0.006042541
10.0818	-0.005190052
10.0851	-0.005241084
10.0884	-0.005356571
10.0916	-0.005088109
10.0949	-0.005579877
10.0982	-0.0048043
10.1014	-0.005175808
10.1047	-0.004820625
10.1079	-0.005477794
10.1112	-0.00585686
10.1145	-0.004759983
10.1177	-0.006393723
10.121	-0.00621065
10.1243	-0.00558157
10.1275	-0.005699159
10.1308	-0.004691384
10.1341	-0.003024727
10.1373	-0.001706267
10.1406	0.003044891
10.1439	0.009295719
10.1471	0.020328714
10.1504	0.034381747
10.1537	0.053022712
10.1569	0.075314373
10.1602	0.09717235
10.1635	0.112881742
10.1667	0.12183024
10.17	0.119807325
10.1733	0.107700884
10.1765	0.089133903
10.1798	0.066705443
10.1831	0.046085197
10.1863	0.028108934
10.1896	0.016498046
10.1929	0.007737853
10.1961	0.000953666
10.1994	-0.001348354
10.2027	-0.003796043
10.2059	-0.003947023
10.2092	-0.004147353
10.2125	-0.00472253
10.2157	-0.004222513
10.219	-0.005809548
10.2223	-0.004859706
10.2255	-0.004851949
10.2288	-0.004661879
10.2321	-0.004345944
10.2353	-0.004877273
10.2386	-0.004479079
10.2418	-0.004681801
10.2451	-0.005311935
10.2484	-0.004313083
10.2516	-0.004808099
10.2549	-0.003866947
10.2582	-0.004009954
10.2614	-0.004438832
10.2647	-0.003506714
10.268	-0.004775728
10.2712	-0.005064716
10.2745	-0.005151142
10.2778	-0.003950598
10.281	-0.004375555
10.2843	-0.005372582
10.2876	-0.004519133
10.2908	-0.004358478
10.2941	-0.004887105
10.2974	-0.00410284
10.3006	-0.00514533
10.3039	-0.005138492
10.3072	-0.005344193
10.3104	-0.005294579
10.3137	-0.004946952
10.317	-0.005171944
10.3202	-0.005503227
10.3235	-0.005389107
10.3268	-0.005687129
10.33	-0.004824217
10.3333	-0.005891406
10.3366	-0.005929513
10.3398	-0.006476835
10.3431	-0.00694508
10.3464	-0.006491255
10.3496	-0.007045814
10.3529	-0.007263565
10.3562	-0.007595541
10.3594	-0.007322908
10.3627	-0.007764653
10.3659	-0.007747963
10.3692	-0.008474079
10.3725	-0.007480766
10.3757	-0.00711437
10.379	-0.007585094
10.3823	-0.008260903
10.3855	-0.008029751
10.3888	-0.007295309
10.3921	-0.007332995
10.3953	-0.008434977
10.3986	-0.00628445
10.4019	-0.007872064
10.4051	-0.007025539
10.4084	-0.007618182
10.4117	-0.007372816
10.4149	-0.007882651
10.4182	-0.007823679
10.4215	-0.00780961
10.4247	-0.007257549
10.428	-0.00793275
10.4313	-0.00811363
10.4345	-0.007871517
10.4378	-0.007406823
10.4411	-0.007706199
10.4443	-0.007631351
10.4476	-0.007359937
10.4509	-0.007472607
10.4541	-0.007856432
10.4574	-0.007633747
10.4607	-0.00739764
10.4639	-0.006815097
10.4672	-0.007652964
10.4705	-0.007083266
10.4737	-0.008115347
10.477	-0.007540573
10.4803	-0.008062323
10.4835	-0.007921852
10.4868	-0.008016594
10.49	-0.008041893
10.4933	-0.007873705
10.4966	-0.007759447
10.4998	-0.007664743
10.5031	-0.006843624
10.5064	-0.007676618
10.5096	-0.007838105
10.5129	-0.008038631
10.5162	-0.007269618
10.5194	-0.00739073
10.5227	-0.007629068
10.526	-0.007390927
10.5292	-0.007748389
10.5325	-0.008339769
10.5358	-0.008646473
10.539	-0.008379496
10.5423	-0.007008812
10.5456	-0.007435233
10.5488	-0.008109696
10.5521	-0.007575352
10.5554	-0.007757444
10.5586	-0.008158333
10.5619	-0.007323858
10.5652	-0.007944633
10.5684	-0.007345072
10.5717	-0.007528635
10.575	-0.007657059
10.5782	-0.007819734
10.5815	-0.007110998
10.5848	-0.007433911
10.588	-0.007212963
10.5913	-0.008202801
10.5946	-0.007596924
10.5978	-0.007612834
10.6011	-0.007768076
10.6044	-0.008264989
10.6076	-0.006632604
10.6109	-0.008351649
10.6141	-0.008001198
10.6174	-0.007388682
10.6207	-0.008326233
10.6239	-0.008088309
10.6272	-0.008054881
10.6305	-0.006704169
10.6337	-0.007582103
10.637	-0.007912776
10.6403	-0.007435299
10.6435	-0.007483117
10.6468	-0.007601003
10.6501	-0.008207999
10.6533	-0.007368446
10.6566	-0.007456627
10.6599	-0.007896481
10.6631	-0.007608778
10.6664	-0.007822223
10.6697	-0.00722193
10.6729	-0.007360735
10.6762	-0.007228784
10.6795	-0.007677769
10.6827	-0.008084484
10.686	-0.007839081
10.6893	-0.00749715
10.6925	-0.007668082
10.6958	-0.007747526
10.6991	-0.00758039
10.7023	-0.007705461
10.7056	-0.008005267
10.7089	-0.008516678
10.7121	-0.007626749
10.7154	-0.007764084
10.7187	-0.007342714
10.7219	-0.008231553
10.7252	-0.006976603
10.7285	-0.008249739
10.7317	-0.007870898
10.735	-0.008052182
10.7382	-0.007847317
10.7415	-0.008207512
10.7448	-0.007974129
10.748	-0.007492188
10.7513	-0.00763632
10.7546	-0.007650858
10.7578	-0.006942476
10.7611	-0.007281281
10.7644	-0.007356765
10.7676	-0.007585265
10.7709	-0.007923584
10.7742	-0.008184503
10.7774	-0.00817713
10.7807	-0.008195588
10.784	-0.008017493
10.7872	-0.00711277
10.7905	-0.00766832
10.7938	-0.007832324
10.797	-0.007293371
10.8003	-0.008217409
10.8036	-0.007031863
10.8068	-0.007084896
10.8101	-0.008152231
10.8134	-0.007827401
10.8166	-0.008176181
10.8199	-0.007696846
10.8232	-0.007711464
10.8264	-0.007599365
10.8297	-0.007610803
10.833	-0.00744294
10.8362	-0.008566689
10.8395	-0.007476534
10.8428	-0.008138635
10.846	-0.007567262
10.8493	-0.007467824
10.8526	-0.007929858
10.8558	-0.008460906
10.8591	-0.007571498
10.8624	-0.008790002
10.8656	-0.0077189
10.8689	-0.007962318
10.8721	-0.007601782
10.8754	-0.007258172
10.8787	-0.007036878
10.8819	-0.007659085
10.8852	-0.007543898
10.8885	-0.007655749
10.8917	-0.007611977
10.895	-0.00900542
10.8983	-0.009652556
10.9015	-0.008495627
[truncated: 48 more rows]
