# Supplementary material for: Improvement of Peak Integration in Capillary Electrophoresis: Reference Data Set No. 1
Source: Electrophoresis. 2026 Mar 11;47(4):276–94. doi: 10.1002/elps.70077 (PMC13084974; doi:10.1002/elps.70077)
Supplement: Supplementary file 2 — Supporting File 2: elps70077‐sup‐0002‐RawElectropherograms.zip. [file ELPS-47--s002.zip › Raw Electropherograms/com4-type14-sam1-R.csv]

2.3368	-0.016934596
2.3394	-0.017212896
2.342	-0.016294364
2.3446	-0.01723993
2.3472	-0.01680083
2.3498	-0.01686611
2.3524	-0.016475409
2.355	-0.016486807
2.3576	-0.016380489
2.3603	-0.016637066
2.3629	-0.016791925
2.3655	-0.016357621
2.3681	-0.016649866
2.3707	-0.016556002
2.3733	-0.016928177
2.3759	-0.01693128
2.3785	-0.016582198
2.3811	-0.016064156
2.3837	-0.015993837
2.3863	-0.016562516
2.3889	-0.016666453
2.3916	-0.016891904
2.3942	-0.016388912
2.3968	-0.016440485
2.3994	-0.01676112
2.402	-0.016907865
2.4046	-0.015761338
2.4072	-0.016577533
2.4098	-0.016674308
2.4124	-0.015666379
2.415	-0.016657516
2.4176	-0.016635526
2.4202	-0.016371969
2.4229	-0.016865971
2.4255	-0.016860053
2.4281	-0.016725997
2.4307	-0.016950034
2.4333	-0.01748102
2.4359	-0.017611982
2.4385	-0.017300103
2.4411	-0.0167841
2.4437	-0.016981157
2.4463	-0.017666616
2.4489	-0.017216805
2.4515	-0.017244024
2.4542	-0.016213622
2.4568	-0.016502716
2.4594	-0.016793372
2.462	-0.016337518
2.4646	-0.016866365
2.4672	-0.016676955
2.4698	-0.016924275
2.4724	-0.017045867
2.475	-0.016916977
2.4776	-0.016282409
2.4802	-0.015547145
2.4828	-0.016038666
2.4855	-0.016591547
2.4881	-0.016700327
2.4907	-0.015880104
2.4933	-0.016831169
2.4959	-0.016152643
2.4985	-0.016923485
2.5011	-0.016841445
2.5037	-0.016705694
2.5063	-0.016992176
2.5089	-0.016382819
2.5115	-0.016715104
2.5141	-0.016624577
2.5168	-0.017012535
2.5194	-0.01727628
2.522	-0.016983932
2.5246	-0.017060556
2.5272	-0.017391207
2.5298	-0.018024122
2.5324	-0.017076094
2.535	-0.017455056
2.5376	-0.01692057
2.5402	-0.017578898
2.5428	-0.017132308
2.5454	-0.016687643
2.5481	-0.017733771
2.5507	-0.017476544
2.5533	-0.017483195
2.5559	-0.017240457
2.5585	-0.01718187
2.5611	-0.017590145
2.5637	-0.017560076
2.5663	-0.01799098
2.5689	-0.017431943
2.5715	-0.017338499
2.5741	-0.017067714
2.5767	-0.016802086
2.5794	-0.016648507
2.582	-0.017048892
2.5846	-0.016938658
2.5872	-0.017337056
2.5898	-0.016584469
2.5924	-0.017344972
2.595	-0.01705764
2.5976	-0.016738839
2.6002	-0.016897213
2.6028	-0.016751276
2.6054	-0.016698556
2.608	-0.015989615
2.6107	-0.017558888
2.6133	-0.016596129
2.6159	-0.01585073
2.6185	-0.016727995
2.6211	-0.016837763
2.6237	-0.01610711
2.6263	-0.016547337
2.6289	-0.015948253
2.6315	-0.016572732
2.6341	-0.017026978
2.6367	-0.016252579
2.6393	-0.015800117
2.642	-0.015424183
2.6446	-0.016099462
2.6472	-0.015737174
2.6498	-0.016262786
2.6524	-0.015712414
2.655	-0.015111401
2.6576	-0.015999041
2.6602	-0.016560186
2.6628	-0.01616185
2.6654	-0.01625629
2.668	-0.015272929
2.6706	-0.015229963
2.6733	-0.014983357
2.6759	-0.015331763
2.6785	-0.014975079
2.6811	-0.014702827
2.6837	-0.014306705
2.6863	-0.014921218
2.6889	-0.014587621
2.6915	-0.014919904
2.6941	-0.014232617
2.6967	-0.01525819
2.6993	-0.013981961
2.7019	-0.013271031
2.7046	-0.014503515
2.7072	-0.014412658
2.7098	-0.014155102
2.7124	-0.014795108
2.715	-0.014487694
2.7176	-0.014192204
2.7202	-0.013733934
2.7228	-0.013613625
2.7254	-0.013119528
2.728	-0.01333967
2.7306	-0.013128389
2.7332	-0.013848936
2.7359	-0.013040214
2.7385	-0.012896744
2.7411	-0.012394837
2.7437	-0.012733064
2.7463	-0.012338518
2.7489	-0.013098423
2.7515	-0.012367452
2.7541	-0.012638731
2.7567	-0.011423367
2.7593	-0.012150247
2.7619	-0.011398849
2.7645	-0.012177461
2.7672	-0.011727196
2.7698	-0.010659284
2.7724	-0.010620139
2.775	-0.010087193
2.7776	-0.009884796
2.7802	-0.01028425
2.7828	-0.009586952
2.7854	-0.010261399
2.788	-0.010214613
2.7906	-0.010468237
2.7932	-0.010776901
2.7958	-0.010503448
2.7985	-0.01222909
2.8011	-0.011278051
2.8037	-0.012151014
2.8063	-0.012412542
2.8089	-0.013596817
2.8115	-0.012734796
2.8141	-0.013488726
2.8167	-0.014348449
2.8193	-0.01482326
2.8219	-0.014698789
2.8245	-0.014723257
2.8271	-0.014445045
2.8298	-0.014951113
2.8324	-0.014625873
2.835	-0.014532076
2.8376	-0.014996142
2.8402	-0.013839913
2.8428	-0.01370368
2.8454	-0.014187234
2.848	-0.014297954
2.8506	-0.013874211
2.8532	-0.013112641
2.8558	-0.013447686
2.8584	-0.013162633
2.8611	-0.013356854
2.8637	-0.013390012
2.8663	-0.014021839
2.8689	-0.013083762
2.8715	-0.013438944
2.8741	-0.01353527
2.8767	-0.01257821
2.8793	-0.013117337
2.8819	-0.013048052
2.8845	-0.013079431
2.8871	-0.01310137
2.8897	-0.013162586
2.8924	-0.013628109
2.895	-0.013314052
2.8976	-0.01253348
2.9002	-0.012985322
2.9028	-0.012927843
2.9054	-0.01276651
2.908	-0.012628706
2.9106	-0.01276318
2.9132	-0.012625073
2.9158	-0.01229235
2.9184	-0.01289488
2.921	-0.013396115
2.9237	-0.012757231
2.9263	-0.012079576
2.9289	-0.012978377
2.9315	-0.0124328
2.9341	-0.012310124
2.9367	-0.01241567
2.9393	-0.012886462
2.9419	-0.012194775
2.9445	-0.012259424
2.9471	-0.011557175
2.9497	-0.011624601
2.9523	-0.012003138
2.955	-0.011725826
2.9576	-0.01183295
2.9602	-0.010997285
2.9628	-0.011695203
2.9654	-0.012397378
2.968	-0.012371958
2.9706	-0.011898179
2.9732	-0.012269773
2.9758	-0.012540654
2.9784	-0.013186712
2.981	-0.013202603
2.9836	-0.012718942
2.9863	-0.013576968
2.9889	-0.013114957
2.9915	-0.013138939
2.9941	-0.013063905
2.9967	-0.01347643
2.9993	-0.013628731
3.0019	-0.013372122
3.0045	-0.013817211
3.0071	-0.013274894
3.0097	-0.01375301
3.0123	-0.013777287
3.0149	-0.013801637
3.0176	-0.014032421
3.0202	-0.01343365
3.0228	-0.013726369
3.0254	-0.013769966
3.028	-0.013975118
3.0306	-0.013962404
3.0332	-0.014151922
3.0358	-0.014569633
3.0384	-0.013964409
3.041	-0.014051303
3.0436	-0.013779633
3.0462	-0.013331667
3.0489	-0.013715086
3.0515	-0.014094952
3.0541	-0.014527033
3.0567	-0.01413155
3.0593	-0.013238515
3.0619	-0.012477144
3.0645	-0.013387708
3.0671	-0.013673327
3.0697	-0.013461925
3.0723	-0.014045906
3.0749	-0.01351401
3.0775	-0.013185985
3.0802	-0.013836143
3.0828	-0.013840923
3.0854	-0.01340285
3.088	-0.013887073
3.0906	-0.012566913
3.0932	-0.012549705
3.0958	-0.012633904
3.0984	-0.013032387
3.101	-0.013476741
3.1036	-0.013085453
3.1062	-0.012991767
3.1088	-0.013329179
3.1115	-0.013379659
3.1141	-0.013419345
3.1167	-0.013745886
3.1193	-0.01344502
3.1219	-0.013715494
3.1245	-0.014434135
3.1271	-0.014104999
3.1297	-0.013217246
3.1323	-0.013488851
3.1349	-0.013628792
3.1375	-0.013901788
3.1401	-0.013951421
3.1427	-0.014093738
3.1454	-0.013596279
3.148	-0.013785776
3.1506	-0.013915594
3.1532	-0.013617348
3.1558	-0.01375763
3.1584	-0.013388708
3.161	-0.013818807
3.1636	-0.014231237
3.1662	-0.013711903
3.1688	-0.013701531
3.1714	-0.014845398
3.174	-0.014076516
3.1767	-0.013816505
3.1793	-0.014515463
3.1819	-0.013393228
3.1845	-0.01366698
3.1871	-0.013703507
3.1897	-0.014002535
3.1923	-0.013662741
3.1949	-0.013577088
3.1975	-0.013041918
3.2001	-0.013276669
3.2027	-0.012652366
3.2053	-0.012543531
3.208	-0.012618665
3.2106	-0.0131484
3.2132	-0.013334054
3.2158	-0.013012811
3.2184	-0.01188231
3.221	-0.012649499
3.2236	-0.012724797
3.2262	-0.012492928
3.2288	-0.01203392
3.2314	-0.012275469
3.234	-0.012212115
3.2366	-0.012552509
3.2393	-0.01235346
3.2419	-0.012658585
3.2445	-0.012117666
3.2471	-0.012873411
3.2497	-0.012527239
3.2523	-0.012747672
3.2549	-0.01234703
3.2575	-0.012430752
3.2601	-0.012474272
3.2627	-0.012545531
3.2653	-0.011712288
3.2679	-0.012061226
3.2706	-0.012040775
3.2732	-0.012219973
3.2758	-0.012041554
3.2784	-0.011651158
3.281	-0.011506739
3.2836	-0.011682897
3.2862	-0.011833277
3.2888	-0.011629092
3.2914	-0.012204854
3.294	-0.012438878
3.2966	-0.013295768
3.2992	-0.012129484
3.3019	-0.012395113
3.3045	-0.012723881
3.3071	-0.012994638
3.3097	-0.012609819
3.3123	-0.012438689
3.3149	-0.011840628
3.3175	-0.011883977
3.3201	-0.011299484
3.3227	-0.010963084
3.3253	-0.011757256
3.3279	-0.01094818
3.3305	-0.011454411
3.3332	-0.010457738
3.3358	-0.011332476
3.3384	-0.010223827
3.341	-0.009737598
3.3436	-0.009940907
3.3462	-0.009378651
3.3488	-0.009782271
3.3514	-0.008984352
3.354	-0.008159352
3.3566	-0.007521824
3.3592	-0.007483584
3.3618	-0.007334075
3.3645	-0.006809323
3.3671	-0.007615917
3.3697	-0.007586296
3.3723	-0.00781815
3.3749	-0.008602549
3.3775	-0.008403638
3.3801	-0.00879258
3.3827	-0.009629448
3.3853	-0.008792495
3.3879	-0.008789402
3.3905	-0.008876866
3.3931	-0.008997342
3.3958	-0.009202089
3.3984	-0.008731427
3.401	-0.009829314
3.4036	-0.007961697
3.4062	-0.008377414
3.4088	-0.008602516
3.4114	-0.009203832
3.414	-0.00865102
3.4166	-0.008950795
3.4192	-0.009208837
3.4218	-0.00934851
3.4244	-0.009456976
3.4271	-0.009576631
3.4297	-0.009803368
3.4323	-0.009227706
3.4349	-0.010395215
3.4375	-0.010243085
3.4401	-0.010388191
3.4427	-0.009950396
3.4453	-0.010070265
3.4479	-0.010712447
3.4505	-0.010620493
3.4531	-0.010492592
3.4557	-0.010494471
3.4584	-0.010932564
3.461	-0.010687659
3.4636	-0.010777476
3.4662	-0.011114023
3.4688	-0.010990502
3.4714	-0.010680068
3.474	-0.011408596
3.4766	-0.010829299
3.4792	-0.010303054
3.4818	-0.010341302
3.4844	-0.009984221
3.487	-0.010652301
3.4897	-0.010656145
3.4923	-0.010405103
3.4949	-0.00996625
3.4975	-0.010225619
3.5001	-0.010668102
3.5027	-0.010565969
3.5053	-0.010564812
3.5079	-0.01082274
3.5105	-0.010366467
3.5131	-0.011201836
3.5157	-0.010782714
3.5183	-0.011293276
3.521	-0.011429982
3.5236	-0.01176249
3.5262	-0.011553574
3.5288	-0.011590116
3.5314	-0.010905305
3.534	-0.012491079
3.5366	-0.011331901
3.5392	-0.011637001
3.5418	-0.011730657
3.5444	-0.011787065
3.547	-0.011442511
3.5496	-0.011744588
3.5523	-0.011597134
3.5549	-0.011113193
3.5575	-0.011526722
3.5601	-0.011385219
3.5627	-0.01102944
3.5653	-0.010752416
3.5679	-0.010090474
3.5705	-0.010415235
3.5731	-0.010202018
3.5757	-0.010280097
3.5783	-0.010148072
3.5809	-0.010754545
3.5836	-0.01117193
3.5862	-0.00892075
3.5888	-0.009727739
3.5914	-0.009849928
3.594	-0.009095905
3.5966	-0.00883964
3.5992	-0.008743707
3.6018	-0.008366098
3.6044	-0.007673989
3.607	-0.007172938
3.6096	-0.007020681
3.6122	-0.006457023
3.6149	-0.005780915
3.6175	-0.006325068
3.6201	-0.004959465
3.6227	-0.004784387
3.6253	-0.004939483
3.6279	-0.004811643
3.6305	-0.005827458
3.6331	-0.00516584
3.6357	-0.004644905
3.6383	-0.004094021
3.6409	-0.003586522
3.6435	-0.003722273
3.6462	-0.002903968
3.6488	-0.001793425
3.6514	-0.001930201
3.654	-0.001236426
3.6566	-0.001538305
3.6592	-0.001132145
3.6618	-0.000587175
3.6644	-0.000584122
3.667	0.000698348
3.6696	0.000968154
3.6722	0.001396696
3.6748	0.002983788
3.6775	0.003678351
3.6801	0.003980085
3.6827	0.004005251
3.6853	0.004734236
3.6879	0.005663032
3.6905	0.005874679
3.6931	0.006492282
3.6957	0.006560818
3.6983	0.007192153
3.7009	0.007737321
3.7035	0.006965766
3.7061	0.008422567
3.7088	0.008389221
3.7114	0.00876374
3.714	0.008564547
3.7166	0.008514305
3.7192	0.00893365
3.7218	0.009232647
3.7244	0.00885776
3.727	0.008886231
3.7296	0.009876568
3.7322	0.009245701
3.7348	0.009670964
3.7374	0.008737511
3.7401	0.010121891
3.7427	0.008886622
3.7453	0.008504049
3.7479	0.008717565
3.7505	0.008148208
3.7531	0.008065232
3.7557	0.008972387
3.7583	0.008075074
3.7609	0.007858656
3.7635	0.005524123
3.7661	0.006100981
3.7687	0.005361966
3.7714	0.005954099
3.774	0.003731835
3.7766	0.002981128
3.7792	0.002081842
3.7818	0.001004686
3.7844	0.000466065
3.787	-0.000192106
3.7896	-0.001396322
3.7922	-0.002540191
3.7948	-0.002820229
3.7974	-0.004192398
3.8	-0.004085512
3.8027	-0.006059665
3.8053	-0.006288676
3.8079	-0.006342984
3.8105	-0.00697646
3.8131	-0.007579234
3.8157	-0.007667052
3.8183	-0.008797986
3.8209	-0.008969861
3.8235	-0.009302822
3.8261	-0.009449458
3.8287	-0.010775949
3.8313	-0.010542759
3.834	-0.010983916
3.8366	-0.011553769
3.8392	-0.011482823
3.8418	-0.012080819
3.8444	-0.012752452
3.847	-0.013227882
3.8496	-0.013172853
3.8522	-0.014118536
3.8548	-0.014627392
3.8574	-0.014522468
3.86	-0.014793811
3.8626	-0.014119438
3.8653	-0.01415011
3.8679	-0.014618509
3.8705	-0.014850744
3.8731	-0.015306949
3.8757	-0.01471686
3.8783	-0.015071668
3.8809	-0.016208306
3.8835	-0.015423044
3.8861	-0.016092418
3.8887	-0.014857847
3.8913	-0.015305439
3.8939	-0.016057853
3.8966	-0.015153547
3.8992	-0.014276356
3.9018	-0.015623376
3.9044	-0.01549172
3.907	-0.015791493
3.9096	-0.015592713
3.9122	-0.016193436
3.9148	-0.015734538
3.9174	-0.015052261
3.92	-0.015071247
3.9226	-0.015801208
3.9252	-0.015880561
3.9279	-0.014884539
3.9305	-0.015095843
3.9331	-0.015785946
3.9357	-0.015193427
3.9383	-0.015710074
3.9409	-0.014836471
3.9435	-0.01423051
3.9461	-0.01465321
3.9487	-0.014931483
3.9513	-0.014665983
3.9539	-0.0139075
3.9565	-0.013934126
3.9592	-0.013815393
3.9618	-0.014256866
3.9644	-0.013433451
3.967	-0.014090613
3.9696	-0.013644683
3.9722	-0.013150896
3.9748	-0.013035947
3.9774	-0.013335495
3.98	-0.013856064
3.9826	-0.012724797
3.9852	-0.013413159
3.9878	-0.013417397
3.9905	-0.012856984
3.9931	-0.013734707
3.9957	-0.013871646
3.9983	-0.013486531
4.0009	-0.013523845
4.0035	-0.012899426
4.0061	-0.012160649
4.0087	-0.012325374
4.0113	-0.012945187
4.0139	-0.012893094
4.0165	-0.012712722
4.0191	-0.01207362
4.0218	-0.012514338
4.0244	-0.012133977
4.027	-0.012975262
4.0296	-0.013403188
4.0322	-0.012881823
4.0348	-0.012715736
4.0374	-0.011717289
4.04	-0.011429462
4.0426	-0.011049757
4.0452	-0.009489753
4.0478	-0.007958808
4.0504	-0.005960418
4.0531	-0.003088259
4.0557	0.000886974
4.0583	0.005595914
4.0609	0.012172635
4.0635	0.020250011
4.0661	0.03081578
4.0687	0.042393129
4.0713	0.055213761
4.0739	0.067987345
4.0765	0.081347063
4.0791	0.094698615
4.0817	0.108952597
4.0844	0.121186972
4.087	0.13273716
4.0896	0.142249539
4.0922	0.150179878
4.0948	0.156095684
4.0974	0.157977
4.1	0.157252133
4.1026	0.152545258
4.1052	0.145401791
4.1078	0.134808689
4.1104	0.122918852
4.113	0.107306771
4.1156	0.092029542
4.1183	0.077225797
4.1209	0.060302205
4.1235	0.047357172
4.1261	0.034436431
4.1287	0.024782054
4.1313	0.016041469
4.1339	0.008018492
4.1365	0.002776129
4.1391	-0.001560467
4.1417	-0.004707732
4.1443	-0.00699684
4.1469	-0.009743928
4.1496	-0.010843904
4.1522	-0.011710342
4.1548	-0.012362158
4.1574	-0.01230285
4.16	-0.01348452
4.1626	-0.013080413
4.1652	-0.012848181
4.1678	-0.012657781
4.1704	-0.012973503
4.173	-0.013586793
4.1756	-0.012816777
4.1782	-0.01394101
4.1809	-0.013379117
4.1835	-0.013580478
4.1861	-0.013721359
4.1887	-0.014453798
4.1913	-0.014631031
4.1939	-0.014362899
4.1965	-0.014061937
4.1991	-0.015668621
4.2017	-0.017245438
4.2043	-0.015247121
4.2069	-0.015665654
4.2095	-0.015231345
4.2122	-0.014975729
4.2148	-0.014122969
4.2174	-0.01460575
4.22	-0.014616861
4.2226	-0.014399639
4.2252	-0.014811383
4.2278	-0.014668467
4.2304	-0.01526458
4.233	-0.013712224
4.2356	-0.014120982
4.2382	-0.01361795
4.2408	-0.014660073
4.2435	-0.015344476
4.2461	-0.014981438
4.2487	-0.015619466
4.2513	-0.014963499
4.2539	-0.017815033
4.2565	-0.015370425
4.2591	-0.014598453
4.2617	-0.014377096
4.2643	-0.014299396
4.2669	-0.014110003
4.2695	-0.01635568
4.2721	-0.014863159
4.2748	-0.012954898
4.2774	-0.013614305
4.28	-0.011811065
4.2826	-0.012096236
4.2852	-0.012393491
4.2878	-0.010852669
4.2904	-0.010774396
4.293	-0.010007133
4.2956	-0.010471442
4.2982	-0.010767317
4.3008	-0.009892863
4.3034	-0.009471036
4.3061	-0.008741127
4.3087	-0.008372502
4.3113	-0.00771178
4.3139	-0.005557851
4.3165	-0.002564945
4.3191	0.004629913
4.3217	0.024412209
4.3243	0.108251803
4.3269	0.161459967
4.3295	0.183474883
4.3321	0.099239297
4.3347	0.031477671
4.3374	0.013060174
4.34	0.002842835
4.3426	-0.002900772
4.3452	-0.005427975
4.3478	-0.007010888
4.3504	-0.007615766
4.353	-0.008192917
4.3556	-0.008904457
4.3582	-0.009656888
4.3608	-0.010450443
4.3634	-0.010794063
4.366	-0.011174963
4.3687	-0.011105592
4.3713	-0.01270758
4.3739	-0.011631373
4.3765	-0.012464281
4.3791	-0.011971616
4.3817	-0.012240321
4.3843	-0.012670486
4.3869	-0.012573437
4.3895	-0.012874753
4.3921	-0.013198438
4.3947	-0.01264784
4.3973	-0.013138096
4.4	-0.013217429
4.4026	-0.013262552
4.4052	-0.013620748
4.4078	-0.013214599
4.4104	-0.013296611
4.413	-0.013554834
4.4156	-0.012734666
4.4182	-0.012898329
4.4208	-0.012631426
4.4234	-0.011615928
4.426	-0.012372013
4.4286	-0.012032458
4.4313	-0.011424577
4.4339	-0.011882207
4.4365	-0.010577391
4.4391	-0.0078351
4.4417	0.006990637
4.4443	0.012144481
4.4469	-0.000870455
4.4495	-0.010051464
4.4521	-0.011494286
4.4547	-0.01249795
4.4573	-0.013229533
4.4599	-0.01576151
4.4626	-0.015053759
4.4652	-0.013499005
4.4678	-0.014217264
4.4704	-0.0137632
4.473	-0.013454696
4.4756	-0.013692402
4.4782	-0.01327668
4.4808	-0.013938417
4.4834	-0.013705458
4.486	-0.013570873
4.4886	-0.013674904
4.4912	-0.012715167
4.4939	-0.012102693
4.4965	-0.012567626
4.4991	-0.009885449
4.5017	-0.010871045
4.5043	-0.01207085
4.5069	-0.010641048
4.5095	-0.00612426
4.5121	0.011340817
4.5147	0.051535286
4.5173	0.016912719
4.5199	-0.006318936
4.5225	-0.010494842
4.5252	-0.012285219
4.5278	-0.015473721
4.5304	-0.017145699
4.533	-0.017109716
4.5356	-0.017797252
4.5382	-0.020180577
4.5408	-0.024022784
4.5434	-0.019457391
4.546	-0.01824628
4.5486	-0.015660333
4.5512	-0.013606982
4.5538	-0.013407723
4.5565	-0.0130038
4.5591	-0.012220684
4.5617	-0.013026513
4.5643	-0.012615335
4.5669	-0.013568952
4.5695	-0.014181301
4.5721	-0.013520305
4.5747	-0.014057657
4.5773	-0.013540006
4.5799	-0.014245824
4.5825	-0.013817364
4.5851	-0.014594522
4.5878	-0.013148804
4.5904	-0.01408388
4.593	-0.013870783
4.5956	-0.014040655
4.5982	-0.013297202
4.6008	-0.014424614
4.6034	-0.014086022
4.606	-0.014517936
4.6086	-0.01420481
4.6112	-0.015231526
4.6138	-0.014647272
4.6164	-0.013258547
4.6191	-0.013559015
4.6217	-0.015530085
4.6243	-0.015911777
4.6269	-0.015663467
4.6295	-0.016426979
4.6321	-0.015145999
4.6347	-0.014708146
4.6373	-0.014245703
4.6399	-0.015224818
4.6425	-0.015010025
4.6451	-0.014796641
4.6477	-0.015697667
4.6504	-0.015178449
4.653	-0.014572179
4.6556	-0.014750511
4.6582	-0.014304465
4.6608	-0.014469137
4.6634	-0.015207832
4.666	-0.014750437
4.6686	-0.015152513
4.6712	-0.0149806
4.6738	-0.014156274
4.6764	-0.013246091
4.679	-0.012716648
4.6817	-0.012419961
4.6843	-0.013337088
4.6869	-0.013853825
4.6895	-0.013641798
4.6921	-0.011717794
4.6947	-0.012003375
4.6973	-0.013039982
4.6999	-0.014853217
4.7025	-0.014147391
4.7051	-0.013359038
4.7077	-0.013348162
4.7103	-0.013900176
4.713	-0.012223275
4.7156	-0.013393141
4.7182	-0.013279576
4.7208	-0.012595931
4.7234	-0.013135024
4.726	-0.012629936
4.7286	-0.013574048
4.7312	-0.013304076
4.7338	-0.01342838
4.7364	-0.014017102
4.739	-0.012843455
4.7416	-0.013470032
4.7443	-0.014629669
4.7469	-0.013743014
4.7495	-0.014887438
4.7521	-0.015287972
4.7547	-0.016973978
4.7573	-0.023596117
4.7599	-0.04146003
4.7625	-0.032445457
4.7651	-0.020828383
4.7677	-0.015620786
4.7703	-0.014278157
4.7729	-0.013433266
4.7756	-0.01294635
4.7782	-0.011413462
4.7808	-0.010571831
4.7834	-0.011884421
4.786	-0.012475877
4.7886	-0.010818832
4.7912	-0.010987951
4.7938	-0.006232913
4.7964	-0.008701632
4.799	-0.008304001
4.8016	-0.007482287
4.8042	-0.007744123
4.8069	-0.004976803
4.8095	-0.000599086
4.8121	-0.001595325
4.8147	-0.005398175
4.8173	0.001622256
4.8199	0.006112075
4.8225	0.004820094
4.8251	-0.004050076
4.8277	-0.005201194
4.8303	-0.003841371
4.8329	-0.008471313
4.8355	-0.010038414
4.8382	-0.007713138
4.8408	-0.002982046
4.8434	-0.001446799
4.846	-0.008445002
4.8486	-0.010968616
4.8512	-0.010116536
4.8538	-0.011119761
4.8564	-0.011820918
4.859	-0.009004765
4.8616	-0.008879657
4.8642	-0.007110204
4.8668	-0.007888685
4.8695	-0.006294535
4.8721	-0.006148099
4.8747	-0.006032531
4.8773	-0.005089689
4.8799	-0.006935409
4.8825	-0.008041169
4.8851	-0.007925609
4.8877	-0.007513933
4.8903	-0.003636733
4.8929	-0.005781868
4.8955	-0.004399934
4.8981	-0.003523208
4.9008	-0.003861882
4.9034	-0.004563989
4.906	-0.00338488
4.9086	-0.004865864
4.9112	-0.006935727
4.9138	-0.00553828
4.9164	-0.007023561
4.919	-0.007241121
4.9216	-0.005618588
4.9242	-0.004230703
4.9268	-0.005407472
4.9294	-0.007091655
4.9321	-0.007226099
4.9347	-0.007994474
4.9373	-0.007711773
4.9399	-0.007956703
4.9425	-0.007637355
4.9451	-0.008162637
4.9477	-0.008876747
4.9503	-0.009362116
4.9529	-0.008949943
4.9555	-0.009564509
4.9581	-0.009118447
4.9607	-0.009932079
4.9634	-0.010842212
4.966	-0.011596452
4.9686	-0.010526503
4.9712	-0.008523101
4.9738	-0.010660685
4.9764	-0.010826169
4.979	-0.011539388
4.9816	-0.012114511
4.9842	-0.011438136
4.9868	-0.011420859
4.9894	-0.011395632
4.992	-0.011613666
4.9947	-0.010989443
4.9973	-0.00992694
4.9999	-0.010809011
5.0025	-0.01019353
5.0051	-0.010650111
5.0077	-0.010995384
5.0103	-0.011341365
5.0129	-0.011822809
5.0155	-0.011926365
5.0181	-0.012155858
5.0207	-0.01199882
5.0233	-0.012444372
5.026	-0.01198049
5.0286	-0.011778858
5.0312	-0.01075743
5.0338	-0.011218275
5.0364	-0.011273941
5.039	-0.012451348
5.0416	-0.011285068
5.0442	-0.012072548
5.0468	-0.012359899
5.0494	-0.012427777
5.052	-0.012432616
5.0546	-0.012490965
5.0573	-0.010813814
5.0599	-0.011045186
5.0625	-0.011554858
5.0651	-0.010474449
5.0677	-0.010006879
5.0703	-0.010903363
5.0729	-0.010497632
5.0755	-0.010808447
5.0781	-0.010913184
5.0807	-0.011387629
5.0833	-0.011676506
5.0859	-0.011542834
5.0885	-0.011767063
5.0912	-0.011971869
5.0938	-0.01175967
5.0964	-0.012845744
5.099	-0.013058545
5.1016	-0.012136763
5.1042	-0.012530609
5.1068	-0.01095603
5.1094	-0.010500935
5.112	-0.010813497
5.1146	-0.010522694
5.1172	-0.011003096
5.1198	-0.010946643
5.1225	-0.011125691
5.1251	-0.010401396
5.1277	-0.010624543
5.1303	-0.010604159
5.1329	-0.010685366
5.1355	-0.01029155
5.1381	-0.010087097
5.1407	-0.010459041
5.1433	-0.010547099
5.1459	-0.010554456
5.1485	-0.010350657
5.1511	-0.008848475
5.1538	-0.010673572
5.1564	-0.010227099
5.159	-0.010878561
5.1616	-0.010401416
5.1642	-0.010694936
5.1668	-0.010910681
5.1694	-0.010924315
5.172	-0.011746109
5.1746	-0.010378716
5.1772	-0.009942184
5.1798	-0.008517356
5.1824	-0.010184419
5.1851	-0.010670416
5.1877	-0.010670416
5.1903	-0.00905447
5.1929	-0.009349835
5.1955	-0.009673219
5.1981	-0.010686566
5.2007	-0.011623873
5.2033	-0.01102282
5.2059	-0.012700667
5.2085	-0.011444769
5.2111	-0.013550057
5.2137	-0.01313642
5.2164	-0.012259807
5.219	-0.011873485
5.2216	-0.012373899
5.2242	-0.01365795
5.2268	-0.013514367
5.2294	-0.013141588
5.232	-0.012794469
5.2346	-0.012756132
5.2372	-0.01292407
5.2398	-0.011759394
5.2424	-0.011637402
5.245	-0.008912195
5.2477	-0.007028241
5.2503	0.000075444
5.2529	0.00771748
5.2555	0.017203169
5.2581	0.027230311
5.2607	0.034226891
5.2633	0.038060464
5.2659	0.039953001
5.2685	0.035580248
5.2711	0.026093904
5.2737	0.014925153
5.2763	0.007276427
5.279	0.000824231
5.2816	-0.003666517
5.2842	-0.007142918
5.2868	-0.008770217
5.2894	-0.010273756
5.292	-0.009456815
5.2946	-0.009937851
5.2972	-0.010404086
5.2998	-0.009791273
5.3024	-0.008268307
5.305	-0.004852503
5.3076	-0.000148173
5.3103	0.005535347
5.3129	0.011647644
5.3155	0.018614115
5.3181	0.023775585
5.3207	0.02495791
5.3233	0.023499785
5.3259	0.017002078
5.3285	0.010504309
5.3311	0.005308337
5.3337	0.002633782
5.3363	0.001298229
5.3389	0.001004322
5.3416	-0.000850941
5.3442	-0.002697375
5.3468	-0.004866509
5.3494	-0.005001527
5.352	-0.005351772
5.3546	-0.005555925
5.3572	-0.00565058
5.3598	-0.005869436
5.3624	-0.005805223
5.365	-0.005438064
5.3676	-0.005334743
5.3702	-0.00431102
5.3729	-0.004793993
5.3755	-0.003203491
5.3781	-0.002070672
5.3807	-0.001121146
5.3833	-0.001604423
5.3859	0.000707169
5.3885	0.002474406
5.3911	0.002352893
5.3937	0.001055944
5.3963	-0.000304581
5.3989	-0.000149242
5.4015	-0.001751115
5.4042	-0.002057828
5.4068	-0.003078633
5.4094	-0.002385394
5.412	-0.002008123
5.4146	-0.001654897
5.4172	-0.001644115
5.4198	-0.000491818
5.4224	0.000490878
5.425	0.002004062
5.4276	0.00480348
5.4302	0.007026036
5.4328	0.011585993
5.4355	0.020880351
5.4381	0.037301071
5.4407	0.06571167
5.4433	0.123650678
5.4459	0.219874486
5.4485	0.358718038
5.4511	0.514462769
5.4537	0.606697559
5.4563	0.63443017
5.4589	0.612901151
5.4615	0.54103148
5.4641	0.415709883
5.4668	0.2526384
5.4694	0.130290285
5.472	0.067650959
5.4746	0.042398062
5.4772	0.032467026
5.4798	0.025928736
5.4824	0.021400815
5.485	0.020032117
5.4876	0.017662494
5.4902	0.016693145
5.4928	0.014955278
5.4954	0.013225533
5.4981	0.011072284
5.5007	0.008286347
5.5033	0.006545173
5.5059	0.004443733
5.5085	0.003841979
5.5111	0.00427728
5.5137	0.005172991
5.5163	0.004379477
5.5189	0.005096557
5.5215	0.006252766
5.5241	0.006898851
5.5267	0.008083838
5.5294	0.008569249
5.532	0.008718021
5.5346	0.00852979
5.5372	0.008190561
5.5398	0.007891282
5.5424	0.00736207
5.545	0.007026036
5.5476	0.007296062
5.5502	0.008118602
5.5528	0.006711752
5.5554	0.006056784
5.558	0.004820769
5.5607	0.003632385
5.5633	0.003064953
5.5659	0.002439007
5.5685	0.002200919
5.5711	0.002334819
5.5737	0.003120416
5.5763	0.004832632
5.5789	0.005073637
5.5815	0.006182511
5.5841	0.006985057
5.5867	0.006510445
5.5893	0.006311172
5.592	0.005315978
5.5946	0.004780844
5.5972	0.002844776
5.5998	0.001987443
5.6024	0.000500007
5.605	0.000911665
5.6076	0.000838039
5.6102	0.001839746
5.6128	0.002714708
5.6154	0.003982075
5.618	0.005093168
5.6206	0.005191062
5.6233	0.006159224
5.6259	0.007550471
5.6285	0.008812129
5.6311	0.012097699
5.6337	0.020524081
5.6363	0.042728659
5.6389	0.113089591
5.6415	0.288263291
5.6441	0.38642779
5.6467	0.428808749
5.6493	0.443438143
5.6519	0.442081094
5.6546	0.424892783
5.6572	0.387014717
5.6598	0.338727117
5.6624	0.288718462
5.665	0.235329747
5.6676	0.182804525
5.6702	0.131124735
5.6728	0.084719993
5.6754	0.046356704
5.678	0.021978321
5.6806	0.008056665
5.6832	0.000898541
5.6859	-0.001770711
5.6885	-0.004510238
5.6911	-0.006139847
5.6937	-0.007850694
5.6963	-0.007947022
5.6989	-0.008842229
5.7015	-0.009032703
5.7041	-0.009047356
5.7067	-0.009573865
5.7093	-0.009469409
5.7119	-0.009013209
5.7145	-0.0093328
5.7172	-0.009567325
5.7198	-0.008990848
5.7224	-0.008158978
5.725	-0.007026189
5.7276	-0.004947688
5.7302	-0.001073658
5.7328	0.005103666
5.7354	0.019866293
5.738	0.056962568
5.7406	0.179392755
5.7432	0.325367659
5.7458	0.333937377
5.7485	0.272754073
5.7511	0.257861823
5.7537	0.252516031
5.7563	0.245440885
5.7589	0.231481463
5.7615	0.18940334
5.7641	0.110566661
5.7667	0.050819341
5.7693	0.018056413
5.7719	0.001876336
5.7745	-0.002395117
5.7771	-0.005256503
5.7798	-0.007234641
5.7824	-0.008017972
5.785	-0.009790185
5.7876	-0.009948699
5.7902	-0.011274154
5.7928	-0.012439419
5.7954	-0.013612991
5.798	-0.014573721
5.8006	-0.01453004
5.8032	-0.015568861
5.8058	-0.01496803
5.8084	-0.014232991
5.8111	-0.01535061
5.8137	-0.015622831
5.8163	-0.015579522
5.8189	-0.01554483
5.8215	-0.015612389
5.8241	-0.015310456
5.8267	-0.01607847
5.8293	-0.01592497
5.8319	-0.015526336
5.8345	-0.015581401
5.8371	-0.015070298
5.8397	-0.01504217
5.8424	-0.015647177
5.845	-0.015498596
5.8476	-0.01447527
5.8502	-0.013516282
5.8528	-0.012868926
5.8554	-0.012255969
5.858	-0.011228428
5.8606	-0.009979809
5.8632	-0.008297521
5.8658	-0.00831211
5.8684	-0.007658758
5.871	-0.00716514
5.8737	-0.007776295
5.8763	-0.007594671
5.8789	-0.008343826
5.8815	-0.008167066
5.8841	-0.009313934
5.8867	-0.010271351
5.8893	-0.011147284
5.8919	-0.010804191
5.8945	-0.010377715
5.8971	-0.010362389
5.8997	-0.009653539
5.9023	-0.009914426
5.905	-0.009866796
5.9076	-0.00954276
5.9102	-0.008276209
5.9128	-0.007320723
5.9154	-0.007626223
5.918	-0.008594011
5.9206	-0.011259383
5.9232	-0.016906872
5.9258	-0.019750357
5.9284	-0.01866404
5.931	-0.015249672
5.9336	-0.011821995
5.9363	-0.011566188
5.9389	-0.010717154
5.9415	-0.01029685
5.9441	-0.00975809
5.9467	-0.010040589
5.9493	-0.009677731
5.9519	-0.011092603
5.9545	-0.011875828
5.9571	-0.01194796
5.9597	-0.011206445
5.9623	-0.011096212
5.9649	-0.012117723
5.9676	-0.012629683
5.9702	-0.01153183
5.9728	-0.012012102
5.9754	-0.011251882
5.978	-0.011346398
5.9806	-0.011430471
5.9832	-0.010756468
5.9858	-0.01102446
5.9884	-0.011041326
5.991	-0.01081096
5.9936	-0.011259975
5.9962	-0.012387754
5.9989	-0.012203798
6.0015	-0.012313247
6.0041	-0.012807395
6.0067	-0.011613561
6.0093	-0.011922482
6.0119	-0.011315119
6.0145	-0.010770409
6.0171	-0.009920571
6.0197	-0.009673402
6.0223	-0.007900001
6.0249	-0.006844296
6.0275	-0.006844324
6.0302	-0.005756423
6.0328	-0.00511214
6.0354	-0.004999742
6.038	-0.005648109
6.0406	-0.006050969
6.0432	-0.005289699
6.0458	-0.005375675
6.0484	-0.003848672
6.051	-0.002073569
6.0536	-0.00023505
6.0562	0.003484829
6.0588	0.005478877
6.0615	0.00548623
6.0641	0.003800174
6.0667	0.001088068
6.0693	-0.000153964
6.0719	-0.001271276
6.0745	-0.002038674
6.0771	-0.00298672
6.0797	-0.003207992
6.0823	-0.003893674
6.0849	-0.00307548
6.0875	-0.002806436
6.0901	-0.003935881
6.0927	-0.003391136
6.0954	-0.003391437
6.098	-0.003739123
6.1006	-0.003732166
6.1032	-0.004728221
6.1058	-0.004168035
6.1084	-0.004987976
6.111	-0.004478684
6.1136	-0.004861485
6.1162	-0.005211216
6.1188	-0.006002416
6.1214	-0.010218278
6.124	-0.011641773
6.1267	-0.011885826
6.1293	-0.012377351
6.1319	-0.012543127
6.1345	-0.012342445
6.1371	-0.012993168
6.1397	-0.01256718
6.1423	-0.012749584
6.1449	-0.012519629
6.1475	-0.013162586
6.1501	-0.012747188
6.1527	-0.013434033
6.1553	-0.012619614
6.158	-0.012458584
6.1606	-0.012552085
6.1632	-0.013473378
6.1658	-0.013664995
6.1684	-0.0124328
6.171	-0.013013681
6.1736	-0.012607564
6.1762	-0.012798506
6.1788	-0.012120283
6.1814	-0.012641638
6.184	-0.012474117
6.1866	-0.011415156
6.1893	-0.012046421
6.1919	-0.011685758
6.1945	-0.010625713
6.1971	-0.011057271
6.1997	-0.009861596
6.2023	-0.010173944
6.2049	-0.010761177
6.2075	-0.010170947
6.2101	-0.00944115
6.2127	-0.010699845
6.2153	-0.011148755
6.2179	-0.01145043
6.2206	-0.011510801
6.2232	-0.011650485
6.2258	-0.011445981
6.2284	-0.011671799
6.231	-0.011413317
6.2336	-0.011716649
6.2362	-0.012014809
6.2388	-0.012192311
6.2414	-0.012330837
6.244	-0.012844175
6.2466	-0.013258812
6.2492	-0.01296053
6.2519	-0.013058815
6.2545	-0.013436729
6.2571	-0.012979579
6.2597	-0.012681032
6.2623	-0.012622689
6.2649	-0.012900416
6.2675	-0.011752934
6.2701	-0.012897288
6.2727	-0.012854696
6.2753	-0.013277461
6.2779	-0.01266341
6.2805	-0.012411357
6.2832	-0.012265776
6.2858	-0.012837591
6.2884	-0.012323075
6.291	-0.012511863
6.2936	-0.01281965
6.2962	-0.012215741
6.2988	-0.011818014
6.3014	-0.012338218
6.304	-0.011900236
6.3066	-0.013005909
6.3092	-0.012705553
6.3118	-0.012948504
6.3145	-0.012407699
6.3171	-0.012711965
6.3197	-0.01313428
6.3223	-0.012464052
6.3249	-0.01335151
6.3275	-0.012737905
6.3301	-0.012243864
6.3327	-0.012835025
6.3353	-0.012689649
6.3379	-0.01190738
6.3405	-0.012031499
6.3431	-0.012505798
6.3458	-0.012859564
6.3484	-0.013611165
6.351	-0.013480856
6.3536	-0.014103405
6.3562	-0.013317158
6.3588	-0.013237379
6.3614	-0.01356244
6.364	-0.013421994
6.3666	-0.01389772
6.3692	-0.013537934
6.3718	-0.013480711
6.3744	-0.012675651
6.3771	-0.013285382
6.3797	-0.013094553
6.3823	-0.013059969
6.3849	-0.013051446
6.3875	-0.012607294
6.3901	-0.013762511
6.3927	-0.013372982
6.3953	-0.013983691
6.3979	-0.012952052
6.4005	-0.01364198
6.4031	-0.013154227
6.4057	-0.013001946
6.4084	-0.013186081
6.411	-0.013357259
6.4136	-0.012936926
6.4162	-0.012905617
6.4188	-0.013870647
6.4214	-0.013357296
6.424	-0.013267696
6.4266	-0.012988741
6.4292	-0.01220403
6.4318	-0.012772165
6.4344	-0.012752973
6.437	-0.013184499
6.4397	-0.013713057
6.4423	-0.014176236
6.4449	-0.013618778
6.4475	-0.01321287
6.4501	-0.013057078
6.4527	-0.013994423
6.4553	-0.013315817
6.4579	-0.012941794
6.4605	-0.014063162
6.4631	-0.014363427
6.4657	-0.013958964
6.4683	-0.013059235
6.471	-0.013929818
6.4736	-0.013554906
6.4762	-0.013644791
6.4788	-0.015042361
6.4814	-0.014659297
6.484	-0.015667785
6.4866	-0.015406537
6.4892	-0.014841211
6.4918	-0.014302657
6.4944	-0.014612745
6.497	-0.015548846
6.4996	-0.014706148
6.5023	-0.014279057
6.5049	-0.013025225
6.5075	-0.013628795
6.5101	-0.013850942
6.5127	-0.014021485
6.5153	-0.014088899
6.5179	-0.014773982
6.5205	-0.013782355
6.5231	-0.013571641
6.5257	-0.013647775
6.5283	-0.014398236
6.5309	-0.013870414
6.5336	-0.012942577
6.5362	-0.014231887
6.5388	-0.013523945
6.5414	-0.013419863
6.544	-0.013365108
6.5466	-0.01324228
6.5492	-0.013648153
6.5518	-0.01474971
6.5544	-0.014479067
6.557	-0.014658923
6.5596	-0.013986583
6.5622	-0.014283242
6.5649	-0.014361542
6.5675	-0.013726025
6.5701	-0.01422203
6.5727	-0.013943356
6.5753	-0.014405719
6.5779	-0.013453258
6.5805	-0.014789605
6.5831	-0.01391812
6.5857	-0.013969521
6.5883	-0.014369403
6.5909	-0.014819388
6.5935	-0.013945127
6.5962	-0.014341485
6.5988	-0.013664153
6.6014	-0.013460813
6.604	-0.013801491
6.6066	-0.013404979
6.6092	-0.012941114
6.6118	-0.013668933
6.6144	-0.013315544
6.617	-0.01390382
6.6196	-0.013023299
6.6222	-0.012027267
6.6248	-0.012881669
6.6275	-0.014201315
6.6301	-0.013333217
6.6327	-0.013117783
6.6353	-0.013457403
6.6379	-0.013689175
6.6405	-0.013058228
6.6431	-0.012375834
6.6457	-0.012693956
6.6483	-0.012860568
6.6509	-0.013201914
6.6535	-0.013430323
6.6561	-0.014058038
6.6588	-0.013931287
6.6614	-0.013854571
6.664	-0.013543247
6.6666	-0.012806145
6.6692	-0.013447659
6.6718	-0.013151197
6.6744	-0.013498183
6.677	-0.012934842
6.6796	-0.012300614
6.6822	-0.012935872
6.6848	-0.013810802
6.6874	-0.013015079
6.6901	-0.012603139
6.6927	-0.01283358
6.6953	-0.012489798
6.6979	-0.012438878
6.7005	-0.01223028
6.7031	-0.011999378
6.7057	-0.011322341
6.7083	-0.011797569
6.7109	-0.011235587
6.7135	-0.011622606
6.7161	-0.011615523
6.7187	-0.012323886
6.7214	-0.01089618
6.724	-0.011463147
6.7266	-0.010443628
6.7292	-0.010976284
6.7318	-0.009280642
6.7344	-0.008869288
6.737	-0.009177856
6.7396	-0.008764563
6.7422	-0.009046141
6.7448	-0.008863072
6.7474	-0.009035816
6.75	-0.009074409
6.7527	-0.009743773
6.7553	-0.010348927
6.7579	-0.010256295
6.7605	-0.010405899
6.7631	-0.012748918
6.7657	-0.011705152
6.7683	-0.011897166
6.7709	-0.013664153
6.7735	-0.01473104
6.7761	-0.015519028
6.7787	-0.019273994
6.7813	-0.02314323
6.784	-0.021194952
6.7866	-0.020419888
6.7892	-0.021674315
6.7918	-0.023801865
6.7944	-0.022754421
6.797	-0.019301729
6.7996	-0.015489112
6.8022	-0.01486838
6.8048	-0.014338654
6.8074	-0.013793032
6.81	-0.01382971
6.8126	-0.013993723
6.8153	-0.013315617
6.8179	-0.013587431
6.8205	-0.013611376
6.8231	-0.012786386
6.8257	-0.01336852
6.8283	-0.014849752
6.8309	-0.014247702
6.8335	-0.01500847
6.8361	-0.014569519
6.8387	-0.014323541
6.8413	-0.014131543
6.8439	-0.014933497
6.8466	-0.014675868
6.8492	-0.014240439
6.8518	-0.014269534
6.8544	-0.013847701
6.857	-0.013842175
6.8596	-0.014668141
6.8622	-0.014355044
6.8648	-0.014667152
6.8674	-0.01377643
6.87	-0.013000158
6.8726	-0.013225603
6.8752	-0.013006143
6.8779	-0.013091924
6.8805	-0.014667437
6.8831	-0.013378913
6.8857	-0.013883339
6.8883	-0.014011923
6.8909	-0.013854208
6.8935	-0.01403384
6.8961	-0.013814507
6.8987	-0.013237813
6.9013	-0.01333348
6.9039	-0.013768908
6.9065	-0.013896165
6.9092	-0.013326034
6.9118	-0.014168563
6.9144	-0.014018294
6.917	-0.01442783
6.9196	-0.014073595
6.9222	-0.014476519
6.9248	-0.01499705
6.9274	-0.014959342
6.93	-0.015059759
6.9326	-0.014056562
6.9352	-0.013755437
6.9378	-0.012644667
6.9405	-0.013494921
6.9431	-0.014163864
6.9457	-0.014488657
6.9483	-0.014465066
6.9509	-0.014782678
6.9535	-0.01455059
6.9561	-0.014983104
6.9587	-0.014043611
6.9613	-0.014182461
6.9639	-0.014427426
6.9665	-0.014913355
6.9691	-0.014987122
6.9718	-0.0140429
6.9744	-0.014098475
6.977	-0.013293022
6.9796	-0.014944284
6.9822	-0.01410433
6.9848	-0.014356559
6.9874	-0.014579785
6.99	-0.01434469
6.9926	-0.0143051
6.9952	-0.01433496
6.9978	-0.014368602
7.0004	-0.014148651
7.0031	-0.014518801
7.0057	-0.012889164
7.0083	-0.013228266
7.0109	-0.012337972
7.0135	-0.012834946
7.0161	-0.011983146
7.0187	-0.011532332
7.0213	-0.011072992
7.0239	-0.010245549
7.0265	-0.007807231
7.0291	-0.002153213
7.0317	0.004626608
7.0344	0.021542951
7.037	0.049370624
7.0396	0.089318156
7.0422	0.132586822
7.0448	0.165797353
7.0474	0.175820515
7.05	0.155920595
7.0526	0.119580433
7.0552	0.084524229
7.0578	0.058547638
7.0604	0.040692013
7.063	0.029141303
7.0656	0.021116674
7.0683	0.015176392
7.0709	0.012282454
7.0735	0.008308359
7.0761	0.005762644
7.0787	0.002345642
7.0813	-0.000505287
7.0839	-0.005133197
7.0865	-0.007663299
7.0891	-0.009474462
7.0917	-0.010113495
7.0943	-0.010389478
7.0969	-0.010071837
7.0996	-0.009825557
7.1022	-0.009569257
7.1048	-0.008896656
7.1074	-0.010103502
7.11	-0.009106665
7.1126	-0.009270494
7.1152	-0.009663892
7.1178	-0.009384412
7.1204	-0.009731953
7.123	-0.01019978
7.1256	-0.011106068
7.1282	-0.011397175
7.1309	-0.01026368
7.1335	-0.012393161
7.1361	-0.012380064
7.1387	-0.011270628
7.1413	-0.010690622
7.1439	-0.010485383
7.1465	-0.009801583
7.1491	-0.009749278
7.1517	-0.011223309
7.1543	-0.011405386
7.1569	-0.012631944
7.1595	-0.012408705
7.1622	-0.013225909
7.1648	-0.012551063
7.1674	-0.012440559
7.17	-0.013153238
7.1726	-0.01206881
7.1752	-0.013751178
7.1778	-0.012710439
7.1804	-0.013353179
7.183	-0.011502571
7.1856	-0.012320962
7.1882	-0.012396325
7.1908	-0.013472752
7.1935	-0.012695091
7.1961	-0.013334994
7.1987	-0.013609689
7.2013	-0.013359125
7.2039	-0.013216176
7.2065	-0.012410402
7.2091	-0.012979464
7.2117	-0.013466332
7.2143	-0.012688702
7.2169	-0.013711681
7.2195	-0.013877429
7.2221	-0.01349617
7.2248	-0.01289251
7.2274	-0.01320754
7.23	-0.013354118
7.2326	-0.013618637
7.2352	-0.013346641
7.2378	-0.01330529
7.2404	-0.01341919
7.243	-0.011771548
7.2456	-0.013000151
7.2482	-0.012951685
7.2508	-0.011752644
7.2534	-0.011246331
7.2561	-0.01191895
7.2587	-0.012843948
7.2613	-0.01302324
7.2639	-0.01360476
7.2665	-0.012201924
7.2691	-0.011797884
7.2717	-0.014811137
7.2743	-0.01638275
7.2769	-0.014336409
7.2795	-0.012475105
7.2821	-0.012108834
7.2847	-0.010705278
7.2874	-0.010250671
7.29	-0.010067779
7.2926	-0.008544317
7.2952	-0.006606623
7.2978	-0.006630579
7.3004	-0.00621065
7.303	-0.006440073
7.3056	-0.007542559
7.3082	-0.007822416
7.3108	-0.008810977
7.3134	-0.009103343
7.316	-0.009576403
7.3187	-0.009961786
7.3213	-0.010604559
7.3239	-0.01031295
7.3265	-0.009936277
7.3291	-0.010040986
7.3317	-0.010357471
7.3343	-0.010403251
7.3369	-0.010704769
7.3395	-0.011024012
7.3421	-0.01135998
7.3447	-0.010765527
7.3473	-0.010789976
7.35	-0.011213149
7.3526	-0.01038396
7.3552	-0.008499503
7.3578	-0.007909825
7.3604	-0.009277114
7.363	-0.009103449
7.3656	-0.009389821
7.3682	-0.008727431
7.3708	-0.007533217
7.3734	-0.006008849
7.376	-0.005363053
7.3786	-0.005800558
7.3813	-0.006582903
7.3839	-0.007214788
7.3865	-0.008520965
7.3891	-0.008409718
7.3917	-0.009027913
7.3943	-0.009731677
7.3969	-0.010672986
7.3995	-0.011550853
7.4021	-0.011822045
7.4047	-0.013095298
7.4073	-0.012315038
7.4099	-0.013095298
7.4126	-0.012607871
7.4152	-0.012055996
7.4178	-0.01299067
7.4204	-0.013083267
7.423	-0.011059358
7.4256	-0.009260361
7.4282	-0.006760241
7.4308	-0.003728952
7.4334	-0.00513376
7.436	-0.009364869
7.4386	-0.012063948
7.4412	-0.01235349
7.4439	-0.013585882
7.4465	-0.014278368
7.4491	-0.014811001
7.4517	-0.014035297
7.4543	-0.013038264
7.4569	-0.011968381
7.4595	-0.011540834
7.4621	-0.011306275
7.4647	-0.013233197
7.4673	-0.012988
7.4699	-0.01349373
7.4725	-0.013637999
7.4752	-0.013702799
7.4778	-0.014782301
7.4804	-0.015258335
7.483	-0.017208815
7.4856	-0.017047668
7.4882	-0.017957781
7.4908	-0.016899804
7.4934	-0.018230025
7.496	-0.018495653
7.4986	-0.018712247
7.5012	-0.017342556
7.5038	-0.014975034
7.5065	-0.014359861
7.5091	-0.013268184
7.5117	-0.011705013
7.5143	-0.012455785
7.5169	-0.013270971
7.5195	-0.010236508
7.5221	-0.003027025
7.5247	-0.002308547
7.5273	0.004156361
7.5299	0.007796167
7.5325	0.011205174
7.5351	0.013528124
7.5378	0.023267508
7.5404	0.042734969
7.543	0.054884855
7.5456	0.078217402
7.5482	0.083074279
7.5508	0.067147568
[truncated: 48 more rows]
