# Supplementary material for: Improvement of Peak Integration in Capillary Electrophoresis: Reference Data Set No. 1
Source: Electrophoresis. 2026 Mar 11;47(4):276–94. doi: 10.1002/elps.70077 (PMC13084974; doi:10.1002/elps.70077)
Supplement: Supplementary file 2 — Supporting File 2: elps70077‐sup‐0002‐RawElectropherograms.zip. [file ELPS-47--s002.zip › Raw Electropherograms/com4-type14-sam2-R.csv]

2.464	-0.018103059
2.4665	-0.017857613
2.4691	-0.01790045
2.4716	-0.017763376
2.4742	-0.017935749
2.4767	-0.018022157
2.4793	-0.01801075
2.4818	-0.01768199
2.4844	-0.017915923
2.487	-0.017971791
2.4895	-0.017938243
2.4921	-0.018236637
2.4946	-0.01854948
2.4972	-0.017895177
2.4997	-0.017102104
2.5023	-0.01838954
2.5049	-0.018497068
2.5074	-0.018647632
2.51	-0.017438171
2.5125	-0.017979382
2.5151	-0.018644795
2.5176	-0.017340679
2.5202	-0.018345801
2.5227	-0.018224249
2.5253	-0.01830053
2.5279	-0.018150756
2.5304	-0.017766403
2.533	-0.01755902
2.5355	-0.01776338
2.5381	-0.01801059
2.5406	-0.016789537
2.5432	-0.017639162
2.5458	-0.017379904
2.5483	-0.016857224
2.5509	-0.017381495
2.5534	-0.017117677
2.556	-0.017818663
2.5585	-0.018054157
2.5611	-0.017909879
2.5636	-0.017709004
2.5662	-0.017329441
2.5688	-0.0179931
2.5713	-0.017440632
2.5739	-0.017867319
2.5764	-0.017089739
2.579	-0.018029524
2.5815	-0.017378129
2.5841	-0.016921915
2.5867	-0.018210035
2.5892	-0.017533984
2.5918	-0.017328095
2.5943	-0.018221956
2.5969	-0.01696647
2.5994	-0.01675576
2.602	-0.016483044
2.6045	-0.016878959
2.6071	-0.016982464
2.6097	-0.018085403
2.6122	-0.017068326
2.6148	-0.01652837
2.6173	-0.016475284
2.6199	-0.016962454
2.6224	-0.016807212
2.625	-0.016475074
2.6276	-0.016863201
2.6301	-0.016320765
2.6327	-0.015422296
2.6352	-0.015530659
2.6378	-0.014935888
2.6403	-0.014800566
2.6429	-0.015260342
2.6455	-0.014650498
2.648	-0.015266173
2.6506	-0.01562692
2.6531	-0.015683809
2.6557	-0.015512898
2.6582	-0.014965003
2.6608	-0.014745918
2.6633	-0.015218197
2.6659	-0.01528491
2.6685	-0.016190363
2.671	-0.014963575
2.6736	-0.015374862
2.6761	-0.015996119
2.6787	-0.015365507
2.6812	-0.015003528
2.6838	-0.014896299
2.6864	-0.014980774
2.6889	-0.014071518
2.6915	-0.01462381
2.694	-0.014623526
2.6966	-0.014097448
2.6991	-0.013152387
2.7017	-0.012205398
2.7042	-0.011748667
2.7068	-0.011941749
2.7094	-0.012833431
2.7119	-0.012598899
2.7145	-0.013077431
2.717	-0.013485489
2.7196	-0.01319308
2.7221	-0.012849638
2.7247	-0.014012727
2.7273	-0.012541704
2.7298	-0.012419976
2.7324	-0.013087635
2.7349	-0.011935816
2.7375	-0.012818361
2.74	-0.012967492
2.7426	-0.012584295
2.7451	-0.012027195
2.7477	-0.011406285
2.7503	-0.011934794
2.7528	-0.011145093
2.7554	-0.010857928
2.7579	-0.011283142
2.7605	-0.01059007
2.763	-0.01091819
2.7656	-0.010112229
2.7682	-0.01095694
2.7707	-0.010080313
2.7733	-0.011466638
2.7758	-0.012325143
2.7784	-0.012681333
2.7809	-0.012145399
2.7835	-0.013273331
2.786	-0.012871073
2.7886	-0.013783012
2.7912	-0.014027403
2.7937	-0.014107501
2.7963	-0.014305931
2.7988	-0.014872459
2.8014	-0.01455236
2.8039	-0.014255173
2.8065	-0.014120637
2.8091	-0.01448328
2.8116	-0.014864703
2.8142	-0.014257609
2.8167	-0.014353137
2.8193	-0.014879636
2.8218	-0.014371127
2.8244	-0.013910478
2.8269	-0.014924855
2.8295	-0.014799199
2.8321	-0.013982519
2.8346	-0.014525183
2.8372	-0.013599215
2.8397	-0.013904736
2.8423	-0.014091671
2.8448	-0.013658939
2.8474	-0.014267961
2.85	-0.014484493
2.8525	-0.014622469
2.8551	-0.013030013
2.8576	-0.014172886
2.8602	-0.014227071
2.8627	-0.014610424
2.8653	-0.015255303
2.8679	-0.014195307
2.8704	-0.014068565
2.873	-0.013390548
2.8755	-0.013737479
2.8781	-0.01365621
2.8806	-0.013519528
2.8832	-0.013471534
2.8857	-0.013808501
2.8883	-0.013280255
2.8909	-0.012880187
2.8934	-0.013447454
2.896	-0.0138774
2.8985	-0.01395049
2.9011	-0.013644697
2.9036	-0.013094112
2.9062	-0.012432087
2.9088	-0.013288189
2.9113	-0.013573412
2.9139	-0.012878122
2.9164	-0.01266814
2.919	-0.013382843
2.9215	-0.012033636
2.9241	-0.013115131
2.9266	-0.012646305
2.9292	-0.012042927
2.9318	-0.01227444
2.9343	-0.01282285
2.9369	-0.011192393
2.9394	-0.012693949
2.942	-0.011996148
2.9445	-0.011989487
2.9471	-0.011657303
2.9497	-0.01164008
2.9522	-0.012110293
2.9548	-0.013118887
2.9573	-0.012468275
2.9599	-0.013499272
2.9624	-0.013714295
2.965	-0.013296357
2.9675	-0.013225134
2.9701	-0.01402947
2.9727	-0.013550097
2.9752	-0.013996003
2.9778	-0.014572654
2.9803	-0.014111682
2.9829	-0.014083114
2.9854	-0.014093559
2.988	-0.015320821
2.9906	-0.014617614
2.9931	-0.014889385
2.9957	-0.014435284
2.9982	-0.013770217
3.0008	-0.014533343
3.0033	-0.014832865
3.0059	-0.014881575
3.0084	-0.014567623
3.011	-0.01479029
3.0136	-0.01455872
3.0161	-0.014939039
3.0187	-0.014799165
3.0212	-0.01422921
3.0238	-0.014468278
3.0263	-0.014672993
3.0289	-0.014971273
3.0315	-0.014907046
3.034	-0.01506983
3.0366	-0.015030291
3.0391	-0.014599509
3.0417	-0.015587484
3.0442	-0.014613437
3.0468	-0.015315427
3.0494	-0.013571044
3.0519	-0.014312075
3.0545	-0.014221834
3.057	-0.0147891
3.0596	-0.014176988
3.0621	-0.01444733
3.0647	-0.015225453
3.0672	-0.014073613
3.0698	-0.013684717
3.0724	-0.013908508
3.0749	-0.013554516
3.0775	-0.014280188
3.08	-0.01381608
3.0826	-0.013390965
3.0851	-0.013832082
3.0877	-0.013862249
3.0903	-0.014465066
3.0928	-0.013814942
3.0954	-0.013989309
3.0979	-0.014518898
3.1005	-0.014483557
3.103	-0.013973352
3.1056	-0.014011334
3.1081	-0.013790724
3.1107	-0.014179952
3.1133	-0.014016289
3.1158	-0.014482282
3.1184	-0.014988394
3.1209	-0.014429199
3.1235	-0.01445463
3.126	-0.014604732
3.1286	-0.013631344
3.1312	-0.014529632
3.1337	-0.013734235
3.1363	-0.015562517
3.1388	-0.013581296
3.1414	-0.014312054
3.1439	-0.013823197
3.1465	-0.014439545
3.149	-0.014607119
3.1516	-0.014244289
3.1542	-0.014262223
3.1567	-0.014240439
3.1593	-0.014074592
3.1618	-0.014175695
3.1644	-0.014298889
3.1669	-0.013818199
3.1695	-0.014190581
3.1721	-0.014197996
3.1746	-0.013756114
3.1772	-0.013498427
3.1797	-0.013214017
3.1823	-0.012991607
3.1848	-0.013399716
3.1874	-0.013789518
3.1899	-0.01336996
3.1925	-0.012692151
3.1951	-0.012491805
3.1976	-0.013203817
3.2002	-0.013405333
3.2027	-0.013449596
3.2053	-0.012706226
3.2078	-0.013762878
3.2104	-0.012774288
3.213	-0.013025628
3.2155	-0.013268886
3.2181	-0.0131441
3.2206	-0.013408867
3.2232	-0.014189748
3.2257	-0.013407779
3.2283	-0.013293135
3.2308	-0.013538682
3.2334	-0.01316084
3.236	-0.01278535
3.2385	-0.013211047
3.2411	-0.012859631
3.2436	-0.012701288
3.2462	-0.013589428
3.2487	-0.012535549
3.2513	-0.013339306
3.2539	-0.012233326
3.2564	-0.012576356
3.259	-0.012138523
3.2615	-0.012549859
3.2641	-0.012895629
3.2666	-0.01286169
3.2692	-0.012762893
3.2718	-0.012378525
3.2743	-0.012347369
3.2769	-0.013483949
3.2794	-0.012822784
3.282	-0.012693602
3.2845	-0.013606982
3.2871	-0.01273347
3.2896	-0.012984482
3.2922	-0.012927819
3.2948	-0.013328348
3.2973	-0.013227056
3.2999	-0.013262231
3.3024	-0.013240744
3.305	-0.012940167
3.3075	-0.013732994
3.3101	-0.012969729
3.3127	-0.01145432
3.3152	-0.01227049
3.3178	-0.011692179
3.3203	-0.010647343
3.3229	-0.011808325
3.3254	-0.011729268
3.328	-0.010193334
3.3305	-0.009448801
3.3331	-0.009593714
3.3357	-0.008280072
3.3382	-0.008079014
3.3408	-0.007482847
3.3433	-0.007631085
3.3459	-0.007475547
3.3484	-0.00781658
3.351	-0.006848359
3.3536	-0.006994142
3.3561	-0.007116389
3.3587	-0.007729537
3.3612	-0.008036299
3.3638	-0.007548903
3.3663	-0.008440192
3.3689	-0.009512076
3.3714	-0.009652279
3.374	-0.009007675
3.3766	-0.008608101
3.3791	-0.008792667
3.3817	-0.008924999
3.3842	-0.00922324
3.3868	-0.009134142
3.3893	-0.009570951
3.3919	-0.00974802
3.3945	-0.008576025
3.397	-0.008964926
3.3996	-0.009119272
3.4021	-0.009421776
3.4047	-0.008951532
3.4072	-0.009180682
3.4098	-0.00969744
3.4123	-0.010383627
3.4149	-0.010764685
3.4175	-0.010985197
3.42	-0.010410222
3.4226	-0.011444787
3.4251	-0.010557688
3.4277	-0.010834851
3.4302	-0.010467381
3.4328	-0.011010759
3.4354	-0.010194512
3.4379	-0.011148707
3.4405	-0.010259242
3.443	-0.010979093
3.4456	-0.011373929
3.4481	-0.010404444
3.4507	-0.010391093
3.4532	-0.010504379
3.4558	-0.009579076
3.4584	-0.010304412
3.4609	-0.010248369
3.4635	-0.009307823
3.466	-0.010975101
3.4686	-0.010124249
3.4711	-0.009757119
3.4737	-0.010414078
3.4763	-0.010908754
3.4788	-0.011059769
3.4814	-0.010813878
3.4839	-0.011438002
3.4865	-0.010814219
3.489	-0.01081863
3.4916	-0.010290667
3.4942	-0.010257632
3.4967	-0.009689068
3.4993	-0.010333653
3.5018	-0.00989324
3.5044	-0.00958782
3.5069	-0.008337744
3.5095	-0.009683399
3.512	-0.00988888
3.5146	-0.00993195
3.5172	-0.009440257
3.5197	-0.009642938
3.5223	-0.009405749
3.5248	-0.009455869
3.5274	-0.009593641
3.5299	-0.00996031
3.5325	-0.009247501
3.5351	-0.008757692
3.5376	-0.009347758
3.5402	-0.01011246
3.5427	-0.012108364
3.5453	-0.011853751
3.5478	-0.012978011
3.5504	-0.012464096
3.5529	-0.010247918
3.5555	-0.00752421
3.5581	-0.006747537
3.5606	-0.006860033
3.5632	-0.007004582
3.5657	-0.006307947
3.5683	-0.005269042
3.5708	-0.005381759
3.5734	-0.004959371
3.576	-0.004482978
3.5785	-0.003749555
3.5811	-0.003608402
3.5836	-0.003245654
3.5862	-0.003500934
3.5887	-0.002884889
3.5913	-0.001602712
3.5938	-0.001925032
3.5964	-0.000962248
3.599	-0.001242732
3.6015	-0.001328919
3.6041	-0.000679679
3.6066	-0.000240185
3.6092	-0.000282941
3.6117	-0.00012248
3.6143	0.000246688
3.6169	0.000285975
3.6194	0.000766343
3.622	0.000936287
3.6245	0.000734226
3.6271	0.001308733
3.6296	0.002198758
3.6322	0.001635012
3.6347	0.002632096
3.6373	0.002377747
3.6399	0.002574837
3.6424	0.003202514
3.645	0.003391403
3.6475	0.0034468
3.6501	0.003464924
3.6526	0.002994059
3.6552	0.003433488
3.6578	0.003379431
3.6603	0.002730799
3.6629	0.004063096
3.6654	0.004042558
3.668	0.004650432
3.6705	0.004610895
3.6731	0.004418009
3.6756	0.004235508
3.6782	0.004981638
3.6808	0.005029107
3.6833	0.004840435
3.6859	0.004366401
3.6884	0.004120321
3.691	0.003894331
3.6935	0.003884838
3.6961	0.003813936
3.6987	0.003461159
3.7012	0.00295453
3.7038	0.003072294
3.7063	0.002737077
3.7089	0.001985127
3.7114	0.001568985
3.714	0.002575307
3.7166	0.004943982
3.7191	0.006919756
3.7217	0.002874438
3.7242	0.001223088
3.7268	-0.000846225
3.7293	-0.001763118
3.7319	-0.003083199
3.7344	-0.002718412
3.737	-0.003812211
3.7396	-0.003757067
3.7421	-0.004916152
3.7447	-0.005127228
3.7472	-0.005710422
3.7498	-0.005969645
3.7523	-0.00686276
3.7549	-0.007896127
3.7575	-0.008423137
3.76	-0.009398382
3.7626	-0.009730738
3.7651	-0.01081449
3.7677	-0.01108103
3.7702	-0.011226519
3.7728	-0.01158704
3.7753	-0.012387135
3.7779	-0.012501877
3.7805	-0.013470284
3.783	-0.013496058
3.7856	-0.013552465
3.7881	-0.014106303
3.7907	-0.014114662
3.7932	-0.014417418
3.7958	-0.015657533
3.7984	-0.015169347
3.8009	-0.015141012
3.8035	-0.015625458
3.806	-0.015891066
3.8086	-0.015762029
3.8111	-0.015682967
3.8137	-0.015264316
3.8162	-0.016095461
3.8188	-0.015601336
3.8214	-0.015896551
3.8239	-0.014956794
3.8265	-0.015400615
3.829	-0.01255409
3.8316	-0.012700491
3.8341	-0.014286145
3.8367	-0.015079435
3.8393	-0.01567716
3.8418	-0.015871791
3.8444	-0.01606404
3.8469	-0.017022813
3.8495	-0.016301079
3.852	-0.016580764
3.8546	-0.016584134
3.8571	-0.017854448
3.8597	-0.017151713
3.8623	-0.01648738
3.8648	-0.016607009
3.8674	-0.016953778
3.8699	-0.016323885
3.8725	-0.015924834
3.875	-0.016486375
3.8776	-0.015642272
3.8802	-0.016991118
3.8827	-0.016876947
3.8853	-0.017138617
3.8878	-0.01730763
3.8904	-0.018210309
3.8929	-0.021013081
3.8955	-0.024367904
3.8981	-0.020501707
3.9006	-0.018230189
3.9032	-0.016567426
3.9057	-0.016744284
3.9083	-0.017116509
3.9108	-0.016113302
3.9134	-0.015880413
3.9159	-0.016346553
3.9185	-0.016372927
3.9211	-0.015774531
3.9236	-0.016020875
3.9262	-0.015909718
3.9287	-0.01574502
3.9313	-0.015485532
3.9338	-0.015177224
3.9364	-0.015233234
3.939	-0.013916451
3.9415	-0.011228708
3.9441	0.005294187
3.9466	0.013928602
3.9492	-0.003590029
3.9517	-0.009241476
3.9543	-0.012603609
3.9568	-0.01360524
3.9594	-0.01393414
3.962	-0.015001637
3.9645	-0.015215816
3.9671	-0.014635536
3.9696	-0.014134747
3.9722	-0.014404188
3.9747	-0.013982597
3.9773	-0.014884539
3.9799	-0.013993924
3.9824	-0.013067097
3.985	-0.013413782
3.9875	-0.014178023
3.9901	-0.013285063
3.9926	-0.014483618
3.9952	-0.013400698
3.9977	-0.008148647
4.0003	0.008129063
4.0029	0.017088672
4.0054	-0.001105176
4.008	-0.009340026
4.0105	-0.013113682
4.0131	-0.013349589
4.0156	-0.013118383
4.0182	-0.013872182
4.0208	-0.013140765
4.0233	-0.013664325
4.0259	-0.012933762
4.0284	-0.01282918
4.031	-0.011582905
4.0335	-0.009126209
4.0361	0.004977415
4.0386	0.040607113
4.0412	0.013815062
4.0438	-0.004109076
4.0463	-0.009394979
4.0489	-0.012066688
4.0514	-0.011721392
4.054	-0.01206506
4.0565	-0.011237122
4.0591	-0.010856458
4.0617	-0.009237729
4.0642	-0.007572928
4.0668	-0.004650006
4.0693	-0.002135101
4.0719	0.00307884
4.0744	0.008058093
4.077	0.015488205
4.0795	0.023626292
4.0821	0.033787724
4.0847	0.046674207
4.0872	0.060454652
4.0898	0.080593906
4.0923	0.118950605
4.0949	0.193057388
4.0974	0.199190497
4.1	0.16308406
4.1026	0.15714094
4.1051	0.160471022
4.1077	0.16362603
4.1102	0.166916594
4.1128	0.166613072
4.1153	0.163287595
4.1179	0.157913029
4.1205	0.15166001
4.123	0.153957427
4.1256	0.186770752
4.1281	0.161186725
4.1307	0.107475527
4.1332	0.079502292
4.1358	0.059923366
4.1383	0.046166927
4.1409	0.032894865
4.1435	0.023402417
4.146	0.014785921
4.1486	0.008224502
4.1511	0.003165487
4.1537	-0.000621753
4.1562	-0.004851584
4.1588	-0.006385878
4.1614	-0.008533574
4.1639	-0.011208221
4.1665	-0.011471123
4.169	-0.011589518
4.1716	-0.012567835
4.1741	-0.011945984
4.1767	-0.011645499
4.1792	-0.010231735
4.1818	-0.003827141
4.1844	0.01073644
4.1869	0.066141404
4.1895	0.07588017
4.192	0.018856868
4.1946	-0.001848705
4.1971	-0.010248064
4.1997	-0.013679697
4.2023	-0.012841701
4.2048	-0.010826694
4.2074	-0.006767926
4.2099	0.011529852
4.2125	0.02424988
4.215	0.001102917
4.2176	-0.007653517
4.2201	-0.013154529
4.2227	-0.014120938
4.2253	-0.016043706
4.2278	-0.015518891
4.2304	-0.011451147
4.2329	-0.004810072
4.2355	-0.007671162
4.238	-0.011126137
4.2406	-0.011981876
4.2432	-0.013040086
4.2457	-0.011707433
4.2483	-0.006481191
4.2508	-0.005375208
4.2534	-0.006117515
4.2559	-0.009448828
4.2585	-0.009395216
4.261	-0.005295068
4.2636	0.013297285
4.2662	0.048889305
4.2687	0.029449103
4.2713	0.003520695
4.2738	-0.007705998
4.2764	-0.013403922
4.2789	-0.015235595
4.2815	-0.01864389
4.2841	-0.026599441
4.2866	-0.023327032
4.2892	-0.017826939
4.2917	-0.014927103
4.2943	-0.012288075
4.2968	-0.011017574
4.2994	-0.009508652
4.3019	-0.010100815
4.3045	-0.011648683
4.3071	-0.011819119
4.3096	-0.011597505
4.3122	-0.011995086
4.3147	-0.011420104
4.3173	-0.01247866
4.3198	-0.010407016
4.3224	-0.00249802
4.325	-0.001257732
4.3275	-0.009219256
4.3301	-0.01085426
4.3326	-0.012894981
4.3352	-0.013107506
4.3377	-0.011988815
4.3403	-0.01237005
4.3429	-0.011709939
4.3454	-0.011011469
4.348	-0.010077087
4.3505	-0.009517426
4.3531	-0.009793185
4.3556	-0.010618976
4.3582	-0.01018407
4.3607	-0.010425277
4.3633	-0.010307734
4.3659	-0.010756541
4.3684	-0.011174244
4.371	-0.012532091
4.3735	-0.012293588
4.3761	-0.01303597
4.3786	-0.013056772
4.3812	-0.012232096
4.3838	-0.013295554
4.3863	0.000171438
4.3889	0.020987852
4.3914	-0.002465656
4.394	-0.008002161
4.3965	-0.009585978
4.3991	-0.010921223
4.4016	-0.012242668
4.4042	-0.012246272
4.4068	-0.012011238
4.4093	-0.012701031
4.4119	-0.013311961
4.4144	-0.012826965
4.417	-0.012755894
4.4195	-0.013299609
4.4221	-0.011987748
4.4247	-0.01249453
4.4272	-0.013135926
4.4298	-0.01369624
4.4323	-0.013379306
4.4349	-0.012699453
4.4374	-0.012796286
4.44	-0.012484173
4.4425	-0.012702619
4.4451	-0.012647017
4.4477	-0.012620626
4.4502	-0.012622831
4.4528	-0.012573489
4.4553	-0.012835205
4.4579	-0.012739724
4.4604	-0.011956299
4.463	-0.013397356
4.4656	-0.013683955
4.4681	-0.015175234
4.4707	-0.013731473
4.4732	-0.013916439
4.4758	-0.014432495
4.4783	-0.015033326
4.4809	-0.014447197
4.4834	-0.013617677
4.486	-0.013330733
4.4886	-0.014351012
4.4911	-0.015668293
4.4937	-0.023399524
4.4962	-0.027251214
4.4988	-0.018522035
4.5013	-0.016018935
4.5039	-0.014491707
4.5065	-0.013458445
4.509	-0.013581922
4.5116	-0.013995214
4.5141	-0.013912608
4.5167	-0.012377699
4.5192	-0.012704218
4.5218	-0.013427037
4.5244	-0.013699163
4.5269	-0.014081072
4.5295	-0.014061937
4.532	-0.013801404
4.5346	-0.014428062
4.5371	-0.013587049
4.5397	-0.013611958
4.5422	-0.012262852
4.5448	-0.012863393
4.5474	-0.013404958
4.5499	-0.012559803
4.5525	-0.013028971
4.555	-0.012664752
4.5576	-0.011809402
4.5601	-0.012680115
4.5627	-0.01226961
4.5653	-0.013563705
4.5678	-0.013186186
4.5704	-0.013188008
4.5729	-0.012197432
4.5755	-0.012701031
4.578	-0.011585195
4.5806	-0.012674944
4.5831	-0.01280702
4.5857	-0.013052275
4.5883	-0.012710738
4.5908	-0.012704218
4.5934	-0.01224859
4.5959	-0.013023929
4.5985	-0.012551528
4.601	-0.013528435
4.6036	-0.013326795
4.6062	-0.012773684
4.6087	-0.013279934
4.6113	-0.012393374
4.6138	-0.013297464
4.6164	-0.013726972
4.6189	-0.013440796
4.6215	-0.014556861
4.624	-0.013190543
4.6266	-0.013828795
4.6292	-0.01276702
4.6317	-0.013042362
4.6343	-0.013709851
4.6368	-0.013529749
4.6394	-0.014140398
4.6419	-0.014619931
4.6445	-0.01435815
4.6471	-0.013779032
4.6496	-0.014340232
4.6522	-0.014541541
4.6547	-0.014610672
4.6573	-0.013559807
4.6598	-0.014526532
4.6624	-0.015460808
4.6649	-0.015032906
4.6675	-0.01515834
4.6701	-0.015419406
4.6726	-0.014606969
4.6752	-0.014560986
4.6777	-0.014844214
4.6803	-0.014641672
4.6828	-0.015064693
4.6854	-0.0150404
4.688	-0.014917575
4.6905	-0.014890622
4.6931	-0.014312441
4.6956	-0.014527882
4.6982	-0.014896221
4.7007	-0.015515068
4.7033	-0.014603269
4.7058	-0.014839686
4.7084	-0.014702658
4.711	-0.014870483
4.7135	-0.015120463
4.7161	-0.014573903
4.7186	-0.014366247
4.7212	-0.013287598
4.7237	-0.012816508
4.7263	-0.013154154
4.7289	-0.012857878
4.7314	-0.013655763
4.734	-0.012761694
4.7365	-0.013463146
4.7391	-0.013349024
4.7416	-0.013916191
4.7442	-0.014516811
4.7468	-0.014151095
4.7493	-0.013808979
4.7519	-0.015582287
4.7544	-0.015456374
4.757	-0.015251325
4.7595	-0.015049713
4.7621	-0.014697528
4.7646	-0.014577569
4.7672	-0.015063747
4.7698	-0.015328921
4.7723	-0.014348099
4.7749	-0.014068102
4.7774	-0.014446879
4.78	-0.01424442
4.7825	-0.013895044
4.7851	-0.014196545
4.7877	-0.014145823
4.7902	-0.014705786
4.7928	-0.01373854
4.7953	-0.013893804
4.7979	-0.013973571
4.8004	-0.014131098
4.803	-0.013964391
4.8055	-0.013635993
4.8081	-0.014479164
4.8107	-0.013608041
4.8132	-0.01327142
4.8158	-0.014528669
4.8183	-0.013499564
4.8209	-0.014232528
4.8234	-0.013456397
4.826	-0.013407198
4.8286	-0.014066298
4.8311	-0.013412892
4.8337	-0.013436934
4.8362	-0.013450035
4.8388	-0.013764801
4.8413	-0.01250356
4.8439	-0.012848918
4.8464	-0.012826062
4.849	-0.012564611
4.8516	-0.01329495
4.8541	-0.01386353
4.8567	-0.012322643
4.8592	-0.011420874
4.8618	-0.012686227
4.8643	-0.012359668
4.8669	-0.0127793
4.8695	-0.013386053
4.872	-0.013286263
4.8746	-0.013558173
4.8771	-0.013897253
4.8797	-0.015498771
4.8822	-0.014464845
4.8848	-0.014239074
4.8873	-0.014033284
4.8899	-0.014279814
4.8925	-0.013885816
4.895	-0.012966238
4.8976	-0.013061197
4.9001	-0.013551037
4.9027	-0.013528435
4.9052	-0.013082519
4.9078	-0.013444724
4.9104	-0.013346269
4.9129	-0.013355164
4.9155	-0.013362722
4.918	-0.013389009
4.9206	-0.012476332
4.9231	-0.012195191
4.9257	-0.011554716
4.9282	-0.012678388
4.9308	-0.01172256
4.9334	-0.01190762
4.9359	-0.011440175
4.9385	-0.010117422
4.941	-0.010073062
4.9436	-0.009589943
4.9461	-0.009353619
4.9487	-0.009388058
4.9513	-0.008242063
4.9538	-0.007755465
4.9564	-0.009360066
4.9589	-0.009825228
4.9615	-0.00979141
4.964	-0.009428744
4.9666	-0.009853526
4.9692	-0.01007805
4.9717	-0.009348923
4.9743	-0.009674717
4.9768	-0.010669949
4.9794	-0.011296003
4.9819	-0.011995229
4.9845	-0.012942756
4.987	-0.013191431
4.9896	-0.012974878
4.9922	-0.013517082
4.9947	-0.014197504
4.9973	-0.012247108
4.9998	-0.013576618
5.0024	-0.014077354
5.0049	-0.013483039
5.0075	-0.015066057
5.0101	-0.01430184
5.0126	-0.013964391
5.0152	-0.014337046
5.0177	-0.01465362
5.0203	-0.014027241
5.0228	-0.013615611
5.0254	-0.014215698
5.0279	-0.013261018
5.0305	-0.013411868
5.0331	-0.013365186
5.0356	-0.01271158
5.0382	-0.013913241
5.0407	-0.012605164
5.0433	-0.012517238
5.0458	-0.01300133
5.0484	-0.012713114
5.051	-0.012491719
5.0535	-0.012558313
5.0561	-0.012100958
5.0586	-0.012095058
5.0612	-0.012752558
5.0637	-0.013773543
5.0663	-0.014274784
5.0688	-0.012686513
5.0714	-0.01305183
5.074	-0.012269684
5.0765	-0.012873579
5.0791	-0.012854817
5.0816	-0.012677561
5.0842	-0.013537444
5.0867	-0.013628528
5.0893	-0.013403363
5.0919	-0.013127274
5.0944	-0.012555934
5.097	-0.012611979
5.0995	-0.012811976
5.1021	-0.013441369
5.1046	-0.013851827
5.1072	-0.015418965
5.1097	-0.013662383
5.1123	-0.013228668
5.1149	-0.013275465
5.1174	-0.013044026
5.12	-0.012980015
5.1225	-0.013826192
5.1251	-0.013428903
5.1276	-0.013761729
5.1302	-0.014326885
5.1328	-0.014996848
5.1353	-0.01387109
5.1379	-0.013240906
5.1404	-0.012848871
5.143	-0.013875429
5.1455	-0.012821291
5.1481	-0.012231206
5.1506	-0.012613199
5.1532	-0.011749431
5.1558	-0.012750845
5.1583	-0.011145093
5.1609	-0.010524511
5.1634	-0.009536044
5.166	-0.010497946
5.1685	-0.010594605
5.1711	-0.010209556
5.1737	-0.010382658
5.1762	-0.009695597
5.1788	-0.01078452
5.1813	-0.010902403
5.1839	-0.010461739
5.1864	-0.011254253
5.189	-0.011602433
5.1916	-0.011074671
5.1941	-0.011093205
5.1967	-0.010151302
5.1992	-0.010819556
5.2018	-0.011105922
5.2043	-0.010726714
5.2069	-0.010690629
5.2094	-0.011787702
5.212	-0.011324889
5.2146	-0.010810315
5.2171	-0.011170094
5.2197	-0.010969526
5.2222	-0.011914819
5.2248	-0.012289123
5.2273	-0.012752581
5.2299	-0.012442863
5.2325	-0.01171389
5.235	-0.013048127
5.2376	-0.013137649
5.2401	-0.013306304
5.2427	-0.012963832
5.2452	-0.013476751
5.2478	-0.013973043
5.2503	-0.012585769
5.2529	-0.013226718
5.2555	-0.013162605
5.258	-0.013753108
5.2606	-0.013487422
5.2631	-0.012651365
5.2657	-0.011194663
5.2682	-0.00815295
5.2708	-0.001343912
5.2734	0.010768823
5.2759	0.019249493
5.2785	0.024061328
5.281	0.027363384
5.2836	0.029617034
5.2861	0.031225001
5.2887	0.0301723
5.2912	0.025496924
5.2938	0.018350171
5.2964	0.010743835
5.2989	0.003863855
5.3015	-0.002319284
5.304	-0.006745792
5.3066	-0.010347554
5.3091	-0.011796609
5.3117	-0.012131815
5.3143	-0.011759937
5.3168	-0.012343997
5.3194	-0.012240804
5.3219	-0.012513774
5.3245	-0.012980613
5.327	-0.011293556
5.3296	-0.010156363
5.3321	-0.008154951
5.3347	-0.003709539
5.3373	0.004016713
5.3398	0.014740132
5.3424	0.021102061
5.3449	0.02424291
5.3475	0.024216864
5.35	0.021398526
5.3526	0.017856866
5.3552	0.012853385
5.3577	0.008485631
5.3603	0.003880373
5.3628	0.00063853
5.3654	-0.001320905
5.3679	-0.002737908
5.3705	-0.003939461
5.3731	-0.003304063
5.3756	-0.003885661
5.3782	-0.004613613
5.3807	-0.004308962
5.3833	-0.004269573
5.3858	-0.003731755
5.3884	-0.002607929
5.3909	-0.002758394
5.3935	-0.001880717
5.3961	-0.001498861
5.3986	-0.001859618
5.4012	-0.001604285
5.4037	-0.001533884
5.4063	-0.000487782
5.4088	-0.000112332
5.4114	-0.000824942
5.414	-0.000336996
5.4165	-0.001391549
5.4191	-0.002864431
5.4216	-0.003170183
5.4242	-0.004744394
5.4267	-0.004586204
5.4293	-0.004117986
5.4318	-0.003285691
5.4344	-0.004130804
5.437	-0.003615376
5.4395	-0.002910732
5.4421	-0.001884962
5.4446	-0.000951774
5.4472	0.000491647
5.4497	0.002798006
5.4523	0.006636948
5.4549	0.012214977
5.4574	0.024872314
5.46	0.047754191
5.4625	0.092765018
5.4651	0.179276258
5.4676	0.30873844
5.4702	0.438499928
5.4727	0.490072221
5.4753	0.510182023
5.4779	0.519338131
5.4804	0.521231651
5.483	0.504763126
5.4855	0.462394178
5.4881	0.374279857
5.4906	0.250136197
5.4932	0.14009513
5.4958	0.078867786
5.4983	0.047764704
5.5009	0.033274505
5.5034	0.027992936
5.506	0.024459453
5.5085	0.022145914
5.5111	0.020622965
5.5136	0.01854438
5.5162	0.016118886
5.5188	0.01325036
5.5213	0.010537054
5.5239	0.008816894
5.5264	0.007154294
5.529	0.005416178
5.5315	0.004894803
5.5341	0.004388795
5.5367	0.00529915
5.5392	0.006249501
5.5418	0.006413504
5.5443	0.006807141
5.5469	0.007603484
5.5494	0.009479566
5.552	0.00981301
5.5545	0.009606373
5.5571	0.009324216
5.5597	0.009809505
5.5622	0.010215509
5.5648	0.010404845
5.5673	0.010354633
5.5699	0.010634406
5.5724	0.009586601
5.575	0.008869067
5.5776	0.008791368
5.5801	0.007314279
5.5827	0.006924584
5.5852	0.006990034
5.5878	0.006796247
5.5903	0.008229308
5.5929	0.009349165
5.5955	0.009855004
5.598	0.009964984
5.6006	0.009119178
5.6031	0.008482811
5.6057	0.007274525
5.6082	0.006422714
5.6108	0.005394557
5.6133	0.003430129
5.6159	0.002894799
5.6185	0.001293337
5.621	0.000869232
5.6236	0.000229341
5.6261	-0.000420587
5.6287	-0.000269354
5.6312	0.000467738
5.6338	0.000270866
5.6364	0.00104935
5.6389	0.001913281
5.6415	0.002424921
5.644	0.003121449
5.6466	0.00292105
5.6491	0.003330403
5.6517	0.004312791
5.6542	0.005090517
5.6568	0.007258133
5.6594	0.01535051
5.6619	0.031613812
5.6645	0.082385868
5.667	0.257357806
5.6696	0.390432596
5.6721	0.441551179
5.6747	0.462952882
5.6773	0.463358462
5.6798	0.451947033
5.6824	0.415545613
5.6849	0.362200707
5.6875	0.302610427
5.69	0.24177663
5.6926	0.181606978
5.6951	0.124913469
5.6977	0.073355667
5.7003	0.03482287
5.7028	0.014390999
5.7054	0.004933493
5.7079	-0.001584743
5.7105	-0.004307955
5.713	-0.007830687
5.7156	-0.008423758
5.7182	-0.009481071
5.7207	-0.01089899
5.7233	-0.01100299
5.7258	-0.010977543
5.7284	-0.011107691
5.7309	-0.010560189
5.7335	-0.008592805
5.736	-0.005621771
5.7386	-0.000075753
5.7412	-0.005705593
5.7437	-0.006431324
5.7463	-0.006303038
5.7488	-0.006258834
5.7514	-0.005181856
5.7539	-0.003620713
5.7565	-0.001562966
5.7591	0.000800192
5.7616	0.007495935
5.7642	0.019327631
5.7667	0.052463245
5.7693	0.140797719
5.7718	0.208579049
5.7744	0.233076438
5.7769	0.241450071
5.7795	0.237144157
5.7821	0.221583158
5.7846	0.188714981
5.7872	0.130436212
5.7897	0.069312014
5.7923	0.029366763
5.7948	0.007244764
5.7974	-0.002767646
5.8	-0.008528744
5.8025	-0.010407485
5.8051	-0.012430656
5.8076	-0.014218059
5.8102	-0.013666022
5.8127	-0.015417675
5.8153	-0.014585106
5.8179	-0.015533195
5.8204	-0.015118348
5.823	-0.015695462
5.8255	-0.015627338
5.8281	-0.015058958
5.8306	-0.015476935
5.8332	-0.015196078
5.8357	-0.013860841
5.8383	-0.01339066
5.8409	-0.014210614
5.8434	-0.01464567
5.846	-0.014740044
5.8485	-0.014999477
5.8511	-0.015604617
5.8536	-0.014893306
5.8562	-0.015806949
5.8588	-0.014528811
5.8613	-0.013790717
5.8639	-0.013052081
5.8664	-0.012709711
5.869	-0.013009398
5.8715	-0.013262817
5.8741	-0.011576693
5.8766	-0.011774642
5.8792	-0.010239397
5.8818	-0.008969317
5.8843	-0.009450744
5.8869	-0.009764174
5.8894	-0.011126
5.892	-0.009865457
5.8945	-0.010329819
5.8971	-0.010860837
5.8997	-0.012748948
5.9022	-0.012547842
5.9048	-0.013863287
5.9073	-0.013564376
5.9099	-0.013242067
5.9124	-0.014046821
5.915	-0.01307901
5.9175	-0.014700959
5.9201	-0.013116033
5.9227	-0.01455526
5.9252	-0.01348389
5.9278	-0.012628675
5.9303	-0.013351912
5.9329	-0.012462224
5.9354	-0.011559851
5.938	-0.010791466
5.9406	-0.008930399
5.9431	-0.00600617
5.9457	-0.01154313
5.9482	-0.012285323
5.9508	-0.01362127
5.9533	-0.014746941
5.9559	-0.012718457
5.9584	-0.014096539
5.961	-0.014269846
5.9636	-0.014093216
5.9661	-0.013675708
5.9687	-0.012577804
5.9712	-0.011334171
5.9738	-0.010272157
5.9763	-0.011758335
5.9789	-0.012425088
5.9815	-0.010672346
5.984	-0.009185711
5.9866	-0.010067729
5.9891	-0.011198194
5.9917	-0.011124996
5.9942	-0.012483764
5.9968	-0.012874537
5.9994	-0.011777931
6.0019	-0.011610504
6.0045	-0.012465592
6.007	-0.015248438
6.0096	-0.013620177
6.0121	-0.006754833
6.0147	-0.009503892
6.0172	-0.009677282
6.0198	-0.010785554
6.0224	-0.011774061
6.0249	-0.012158338
6.0275	-0.010894804
6.03	-0.008512701
6.0326	-0.010061019
6.0351	-0.010574921
6.0377	-0.0099643
6.0403	-0.009204708
6.0428	-0.010398546
6.0454	-0.011428948
6.0479	-0.01208803
6.0505	-0.013408604
6.053	-0.013119059
6.0556	-0.011715324
6.0581	-0.009720283
6.0607	-0.008866663
6.0633	-0.008504707
6.0658	-0.008701859
6.0684	-0.009125239
6.0709	-0.008122291
6.0735	-0.008313246
6.076	-0.007855925
6.0786	-0.006825051
6.0812	-0.004922966
6.0837	-0.006940657
6.0863	-0.008694796
6.0888	-0.008220579
6.0914	-0.006181375
6.0939	-0.006283222
6.0965	-0.00703359
6.099	-0.007637286
6.1016	-0.006383009
6.1042	-0.007463591
6.1067	-0.008651491
6.1093	-0.008518596
6.1118	-0.006017101
6.1144	-0.006816691
6.1169	-0.007148388
6.1195	-0.007987068
6.1221	-0.00695455
6.1246	-0.008134049
6.1272	-0.009190717
6.1297	-0.005563593
6.1323	-0.007218807
6.1348	0.007525809
6.1374	-0.005229881
6.1399	-0.00730658
6.1425	-0.00925603
6.1451	-0.008798525
6.1476	-0.00988225
6.1502	-0.008037327
6.1527	-0.00921676
6.1553	-0.00873339
6.1578	-0.00619032
6.1604	-0.008192647
6.163	-0.00672187
6.1655	-0.001747347
6.1681	-0.006391957
6.1706	-0.004812718
6.1732	-0.007510048
6.1757	-0.009775284
6.1783	-0.011430465
6.1808	-0.01003052
6.1834	-0.009307497
6.186	-0.008760371
6.1885	-0.00686276
6.1911	-0.009933569
6.1936	-0.009702273
6.1962	-0.007333149
6.1987	-0.006439314
6.2013	-0.0071191
6.2039	-0.009953828
6.2064	-0.011612334
6.209	-0.008618216
6.2115	-0.008421381
6.2141	-0.012427067
6.2166	-0.011456829
6.2192	-0.01078199
6.2218	-0.010231603
6.2243	-0.006647792
6.2269	-0.010622175
6.2294	-0.013115401
6.232	-0.010242162
6.2345	-0.007701896
6.2371	-0.004480007
6.2396	-0.003299459
6.2422	-0.008002161
6.2448	-0.009719221
6.2473	-0.011012313
6.2499	-0.013429467
6.2524	-0.010711497
6.255	-0.009661829
6.2575	-0.0089595
6.2601	-0.013928895
6.2627	-0.013608944
6.2652	-0.00595251
6.2678	-0.009476995
6.2703	-0.010119648
6.2729	-0.007684135
6.2754	-0.011881653
6.278	-0.014219016
6.2805	-0.010546995
6.2831	-0.007378582
6.2857	-0.007021035
6.2882	-0.013414247
6.2908	-0.016943727
6.2933	-0.017707646
6.2959	-0.017231693
6.2984	-0.014919677
6.301	-0.010326231
6.3036	-0.011952759
6.3061	-0.007615388
6.3087	-0.009764208
6.3112	-0.011983146
6.3138	-0.011992361
6.3163	-0.008958876
6.3189	-0.005413601
6.3214	-0.008539386
6.324	-0.005825428
6.3266	-0.00568969
6.3291	-0.006754557
6.3317	-0.005308363
6.3342	-0.003961888
6.3368	-0.010263322
6.3393	-0.008666786
6.3419	-0.00914338
6.3445	-0.006986121
6.347	-0.010778029
6.3496	-0.008300213
6.3521	-0.006494101
6.3547	-0.005295633
6.3572	-0.005807859
6.3598	-0.009891668
6.3623	-0.001919147
6.3649	-0.006741558
6.3675	-0.009156811
6.37	-0.009396161
6.3726	-0.010951998
6.3751	-0.002030471
6.3777	-0.002670946
6.3802	-0.00717795
6.3828	-0.009560448
6.3854	-0.007831563
6.3879	-0.005563281
6.3905	-0.002528254
6.393	-0.000227538
6.3956	-0.007855279
6.3981	-0.010264622
6.4007	-0.011933809
6.4032	-0.011367341
6.4058	-0.010021013
6.4084	-0.004122095
6.4109	-0.007474072
6.4135	-0.008889266
6.416	-0.00842719
6.4186	-0.005034575
6.4211	-0.002693731
6.4237	-0.002706382
6.4263	-0.006490778
6.4288	-0.005624257
6.4314	-0.00487093
6.4339	-0.007392749
6.4365	-0.009217653
6.439	-0.00989565
6.4416	-0.009720499
6.4442	-0.008464751
6.4467	-0.007743498
6.4493	-0.008671851
6.4518	-0.007192753
6.4544	-0.004001364
6.4569	-0.004928922
6.4595	-0.008399397
6.462	-0.006054645
6.4646	-0.010498933
6.4672	-0.009653023
6.4697	-0.007936265
6.4723	-0.00309434
6.4748	-0.004400718
6.4774	-0.00461095
6.4799	-0.008723461
6.4825	-0.009673213
6.4851	-0.009537225
6.4876	-0.010022625
6.4902	-0.008662755
6.4927	-0.011498061
6.4953	-0.011521583
6.4978	-0.012929096
6.5004	-0.01313858
6.5029	-0.01327535
6.5055	-0.012905525
6.5081	-0.014475128
6.5106	-0.013579697
6.5132	-0.013573567
6.5157	-0.013139836
6.5183	-0.013704604
6.5208	-0.014241863
6.5234	-0.012322418
6.526	-0.012410969
6.5285	-0.013273453
6.5311	-0.013546642
6.5336	-0.013101318
6.5362	-0.012640407
6.5387	-0.011184167
6.5413	-0.010212123
6.5438	-0.011746864
6.5464	-0.011746493
6.549	-0.012318334
6.5515	-0.013192595
6.5541	-0.013186567
6.5566	-0.012231286
6.5592	-0.011548329
6.5617	-0.011749195
6.5643	-0.011584901
6.5669	-0.012840946
6.5694	-0.011481149
6.572	-0.011473752
6.5745	-0.011561519
6.5771	-0.011939988
6.5796	-0.01309301
6.5822	-0.013145765
6.5847	-0.012710868
6.5873	-0.012998723
6.5899	-0.011748103
6.5924	-0.011472526
6.595	-0.011386154
6.5975	-0.011649102
6.6001	-0.011701043
6.6026	-0.012580313
6.6052	-0.012170169
6.6078	-0.012136158
6.6103	-0.012653599
6.6129	-0.012196873
6.6154	-0.01269902
6.618	-0.013971304
6.6205	-0.013469646
6.6231	-0.013399205
6.6256	-0.011904451
6.6282	-0.012306598
6.6308	-0.012171518
6.6333	-0.011905537
6.6359	-0.011606636
6.6384	-0.011868403
6.641	-0.011755707
6.6435	-0.012019952
6.6461	-0.010551741
6.6487	-0.011804837
6.6512	-0.011723809
6.6538	-0.010573056
6.6563	-0.010994411
6.6589	-0.010918917
6.6614	-0.011359297
6.664	-0.010500787
6.6666	-0.012053709
6.6691	-0.01071611
6.6717	-0.010953635
6.6742	-0.010610613
6.6768	-0.011493705
6.6793	-0.012140777
6.6819	-0.013177257
6.6844	-0.01167393
6.687	-0.011469983
6.6896	-0.011999336
6.6921	-0.011225705
6.6947	-0.010176958
6.6972	-0.010288204
6.6998	-0.012297347
6.7023	-0.012140181
6.7049	-0.011411645
6.7075	-0.01148871
6.71	-0.011876962
6.7126	-0.01010571
6.7151	-0.010187503
6.7177	-0.011880443
6.7202	-0.012475899
6.7228	-0.013030955
6.7253	-0.013033042
6.7279	-0.013466693
6.7305	-0.013375622
6.733	-0.012630662
6.7356	-0.012066077
6.7381	-0.01191996
6.7407	-0.01193452
6.7432	-0.012042556
6.7458	-0.011948799
6.7484	-0.011765501
6.7509	-0.012250484
6.7535	-0.01248462
6.756	-0.012815556
6.7586	-0.012657445
6.7611	-0.012721629
6.7637	-0.012561788
6.7662	-0.012848184
6.7688	-0.012544506
6.7714	-0.011296347
6.7739	-0.010115829
6.7765	-0.009085414
6.779	-0.008415964
6.7816	-0.009338339
6.7841	-0.010083964
6.7867	-0.011575594
6.7893	-0.010305776
6.7918	-0.0106451
6.7944	-0.011730606
6.7969	-0.011996581
6.7995	-0.01262017
6.802	-0.013113079
6.8046	-0.012538152
6.8071	-0.012045329
6.8097	-0.011900289
6.8123	-0.012565297
6.8148	-0.01252312
6.8174	-0.013077031
6.8199	-0.012802357
6.8225	-0.011951836
6.825	-0.011889579
6.8276	-0.012259595
6.8302	-0.012854341
6.8327	-0.013010061
6.8353	-0.013110158
6.8378	-0.013259577
6.8404	-0.014058038
6.8429	-0.013758116
6.8455	-0.013637515
6.8481	-0.01315283
6.8506	-0.012797324
6.8532	-0.012963843
6.8557	-0.012795572
6.8583	-0.013053862
6.8608	-0.012129977
6.8634	-0.011920228
6.8659	-0.013597598
6.8685	-0.014100248
6.8711	-0.013532162
6.8736	-0.013308114
6.8762	-0.013468442
6.8787	-0.013239309
6.8813	-0.013137057
6.8838	-0.012645693
6.8864	-0.012613068
6.889	-0.013147784
6.8915	-0.013416596
6.8941	-0.013253474
6.8966	-0.013833428
6.8992	-0.013834267
6.9017	-0.013295572
6.9043	-0.013224793
6.9068	-0.013138023
6.9094	-0.011466683
6.912	-0.011920094
6.9145	-0.010778414
6.9171	-0.011359501
6.9196	-0.01183043
6.9222	-0.012528411
6.9247	-0.012085164
6.9273	-0.01330144
6.9299	-0.013623498
6.9324	-0.012628946
6.935	-0.01322167
6.9375	-0.013581878
6.9401	-0.013540161
6.9426	-0.01242862
6.9452	-0.013720216
6.9477	-0.013608664
6.9503	-0.013407649
6.9529	-0.014174988
6.9554	-0.013575379
6.958	-0.013708466
6.9605	-0.013606125
6.9631	-0.013384199
6.9656	-0.013571595
6.9682	-0.012556446
6.9708	-0.012449279
6.9733	-0.012320681
6.9759	-0.013009033
6.9784	-0.013126826
6.981	-0.013520888
6.9835	-0.013690053
6.9861	-0.013260754
6.9886	-0.0136382
6.9912	-0.014496511
6.9938	-0.013774732
6.9963	-0.013541367
6.9989	-0.014682752
7.0014	-0.01435244
7.004	-0.01387566
7.0065	-0.013536044
7.0091	-0.014025632
7.0117	-0.014064319
7.0142	-0.014051591
7.0168	-0.013966403
7.0193	-0.013430858
7.0219	-0.013167921
7.0244	-0.010922038
7.027	-0.007033104
7.0295	-0.000945832
7.0321	0.005665739
7.0347	0.01697496
7.0372	0.040556714
7.0398	0.07392814
7.0423	0.103027508
7.0449	0.117277637
7.0474	0.122509316
7.05	0.121417113
7.0526	0.119456753
7.0551	0.115794271
7.0577	0.111662552
7.0602	0.10561759
7.0628	0.098131105
7.0653	0.080544218
7.0679	0.053598262
7.0705	0.024742417
7.073	0.007879289
7.0756	0.001454661
7.0781	-0.001598034
7.0807	-0.004354645
7.0832	-0.005852062
7.0858	-0.008476963
7.0883	-0.010064627
7.0909	-0.010372167
7.0935	-0.010714174
7.096	-0.010762664
7.0986	-0.010922038
7.1011	-0.011391596
7.1037	-0.010803806
7.1062	-0.011538501
7.1088	-0.011749336
7.1114	-0.011450403
7.1139	-0.012004267
7.1165	-0.012750275
7.119	-0.012226728
7.1216	-0.012054081
7.1241	-0.013500436
7.1267	-0.012955628
7.1292	-0.013624664
7.1318	-0.013746006
7.1344	-0.014106264
7.1369	-0.014237867
7.1395	-0.014239157
7.142	-0.014175487
7.1446	-0.013653277
7.1471	-0.013915404
7.1497	-0.012446608
7.1523	-0.012368136
7.1548	-0.011736274
7.1574	-0.011029539
7.1599	-0.012472454
7.1625	-0.013224147
7.165	-0.012927353
7.1676	-0.012350822
7.1701	-0.012892805
7.1727	-0.012571773
7.1753	-0.012756169
7.1778	-0.012387064
7.1804	-0.012383338
7.1829	-0.012431109
7.1855	-0.013590558
7.188	-0.013344693
7.1906	-0.013027673
7.1932	-0.013206905
7.1957	-0.012162206
7.1983	-0.013238237
7.2008	-0.014078472
7.2034	-0.013600742
7.2059	-0.014108072
7.2085	-0.013966922
7.211	-0.013631574
7.2136	-0.013664502
7.2162	-0.014143069
7.2187	-0.013808385
7.2213	-0.014384282
7.2238	-0.013967947
7.2264	-0.014328459
7.2289	-0.014262525
7.2315	-0.013573426
7.2341	-0.015141819
7.2366	-0.014138727
7.2392	-0.014105801
7.2417	-0.013962542
7.2443	-0.014601901
7.2468	-0.013864227
7.2494	-0.013702298
7.2519	-0.014035726
7.2545	-0.013362726
7.2571	-0.013528761
7.2596	-0.013423507
7.2622	-0.013742085
7.2647	-0.013702298
7.2673	-0.013532042
7.2698	-0.014719087
7.2724	-0.014710753
7.275	-0.014141544
7.2775	-0.013285195
7.2801	-0.014028425
7.2826	-0.013471677
7.2852	-0.013195586
7.2877	-0.013690829
7.2903	-0.013853119
7.2929	-0.012574226
7.2954	-0.012636177
7.298	-0.01341514
7.3005	-0.014941498
7.3031	-0.016650604
7.3056	-0.014041712
7.3082	-0.012223203
7.3107	-0.012287894
7.3133	-0.012020571
7.3159	-0.012157156
7.3184	-0.012052803
7.321	-0.011577413
7.3235	-0.01257469
7.3261	-0.012773684
7.3286	-0.013235663
7.3312	-0.014315817
7.3338	-0.014053961
7.3363	-0.015436708
7.3389	-0.014515819
7.3414	-0.015068913
7.344	-0.015513617
7.3465	-0.015476428
7.3491	-0.015442293
7.3516	-0.016138041
7.3542	-0.016070832
7.3568	-0.015619923
7.3593	-0.014868894
7.3619	-0.016008308
7.3644	-0.014688577
7.367	-0.014642121
7.3695	-0.015024263
7.3721	-0.014255006
7.3747	-0.01468189
7.3772	-0.014659083
7.3798	-0.015678162
7.3823	-0.014575555
7.3849	-0.015426155
7.3874	-0.015625592
7.39	-0.015617713
7.3925	-0.015483821
7.3951	-0.015547168
7.3977	-0.01475188
7.4002	-0.01410866
7.4028	-0.013245407
7.4053	-0.013363961
7.4079	-0.013843737
7.4104	-0.014643935
7.413	-0.015826246
7.4156	-0.013678664
7.4181	-0.014209654
7.4207	-0.015105588
7.4232	-0.015694598
7.4258	-0.01508203
7.4283	-0.015681943
7.4309	-0.015704835
7.4334	-0.016934639
7.436	-0.01718967
7.4386	-0.016517557
7.4411	-0.015995134
7.4437	-0.015813638
7.4462	-0.016315769
7.4488	-0.016236428
7.4513	-0.016546553
7.4539	-0.015593023
7.4565	-0.016882904
7.459	-0.016957089
7.4616	-0.017298575
7.4641	-0.017068662
7.4667	-0.016660359
7.4692	-0.016550004
7.4718	-0.017052315
7.4744	-0.017859856
7.4769	-0.016935043
7.4795	-0.016436256
7.482	-0.016895005
7.4846	-0.017367572
7.4871	-0.017354537
7.4897	-0.017815119
7.4922	-0.017246552
7.4948	-0.018799372
7.4974	-0.019823592
7.4999	-0.020055357
7.5025	-0.021311887
7.505	-0.022104628
7.5076	-0.023205616
7.5101	-0.024551673
7.5127	-0.024388136
7.5153	-0.02365917
7.5178	-0.024137132
7.5204	-0.024134826
7.5229	-0.025918905
7.5255	-0.026185267
7.528	-0.025030375
7.5306	-0.02502016
7.5331	-0.024641044
7.5357	-0.02488373
7.5383	-0.025932092
7.5408	-0.027386736
7.5434	-0.027367145
7.5459	-0.027723897
7.5485	-0.02663425
7.551	-0.027293209
7.5536	-0.028346652
7.5562	-0.02813858
7.5587	-0.027754487
7.5613	-0.027686613
7.5638	-0.02591219
7.5664	-0.025261104
7.5689	-0.023800107
7.5715	-0.022044348
7.574	-0.020704169
[truncated: 48 more rows]
