# Supplementary material for: Improvement of Peak Integration in Capillary Electrophoresis: Reference Data Set No. 1
Source: Electrophoresis. 2026 Mar 11;47(4):276–94. doi: 10.1002/elps.70077 (PMC13084974; doi:10.1002/elps.70077)
Supplement: Supplementary file 2 — Supporting File 2: elps70077‐sup‐0002‐RawElectropherograms.zip. [file ELPS-47--s002.zip › Raw Electropherograms/com4-type14-sam3-R.csv]

2.2053	-0.017728766
2.2079	-0.017853726
2.2105	-0.017420124
2.2132	-0.018066654
2.2158	-0.017567011
2.2184	-0.017638367
2.2211	-0.016805213
2.2237	-0.017272467
2.2263	-0.017595954
2.2289	-0.017855747
2.2316	-0.017606413
2.2342	-0.017751416
2.2368	-0.016972171
2.2395	-0.017060392
2.2421	-0.016998475
2.2447	-0.017198676
2.2474	-0.017220901
2.25	-0.017293923
2.2526	-0.016819516
2.2553	-0.016982745
2.2579	-0.016755491
2.2605	-0.016859457
2.2632	-0.017533401
2.2658	-0.017685143
2.2684	-0.017304858
2.2711	-0.017271832
2.2737	-0.017126311
2.2763	-0.017051497
2.2789	-0.016767805
2.2816	-0.017197343
2.2842	-0.016982919
2.2868	-0.016780963
2.2895	-0.017124269
2.2921	-0.017128071
2.2947	-0.01689929
2.2974	-0.017727247
2.3	-0.018300854
2.3026	-0.017106621
2.3053	-0.017683644
2.3079	-0.017841982
2.3105	-0.016578985
2.3132	-0.016800661
2.3158	-0.017008521
2.3184	-0.016971068
2.3211	-0.017598718
2.3237	-0.016838364
2.3263	-0.016937373
2.3289	-0.0173543
2.3316	-0.017733509
2.3342	-0.016869817
2.3368	-0.017211081
2.3395	-0.016981758
2.3421	-0.017150594
2.3447	-0.017125947
2.3474	-0.018222187
2.35	-0.016504603
2.3526	-0.017064165
2.3553	-0.016576273
2.3579	-0.016684778
2.3605	-0.0174271
2.3632	-0.016679136
2.3658	-0.016461182
2.3684	-0.016633077
2.3711	-0.016465448
2.3737	-0.017176032
2.3763	-0.017341737
2.3789	-0.017221898
2.3816	-0.01679446
2.3842	-0.01697376
2.3868	-0.01687127
2.3895	-0.017216841
2.3921	-0.017325237
2.3947	-0.017201647
2.3974	-0.017545335
2.4	-0.01744985
2.4026	-0.017913602
2.4053	-0.017053239
2.4079	-0.01748443
2.4105	-0.01721696
2.4132	-0.017978823
2.4158	-0.017623004
2.4184	-0.017266251
2.4211	-0.017318567
2.4237	-0.017345833
2.4263	-0.01709036
2.4289	-0.017276937
2.4316	-0.017092589
2.4342	-0.0168829
2.4368	-0.017632354
2.4395	-0.017373309
2.4421	-0.017210592
2.4447	-0.017031785
2.4474	-0.017369358
2.45	-0.01837169
2.4526	-0.017855125
2.4553	-0.017414231
2.4579	-0.017318886
2.4605	-0.017756399
2.4632	-0.01777781
2.4658	-0.01749612
2.4684	-0.017263738
2.4711	-0.017369315
2.4737	-0.017460827
2.4763	-0.017913656
2.4789	-0.017466638
2.4816	-0.017244233
2.4842	-0.018013511
2.4868	-0.018063398
2.4895	-0.017955715
2.4921	-0.017581647
2.4947	-0.017874397
2.4974	-0.017579649
2.5	-0.01760328
2.5026	-0.017343577
2.5053	-0.017255874
2.5079	-0.017842691
2.5105	-0.0181663
2.5132	-0.017235531
2.5158	-0.017674645
2.5184	-0.017727122
2.5211	-0.017970592
2.5237	-0.017657829
2.5263	-0.018242246
2.5289	-0.017463431
2.5316	-0.017818885
2.5342	-0.017193772
2.5368	-0.017515684
2.5395	-0.018688252
2.5421	-0.01734728
2.5447	-0.017207477
2.5474	-0.017673882
2.55	-0.017949915
2.5526	-0.017487047
2.5553	-0.017608147
2.5579	-0.017752873
2.5605	-0.017764464
2.5632	-0.017478438
2.5658	-0.017487023
2.5684	-0.017262669
2.5711	-0.017662916
2.5737	-0.017415779
2.5763	-0.017622769
2.5789	-0.017575918
2.5816	-0.017526191
2.5842	-0.017635703
2.5868	-0.017566292
2.5895	-0.01835865
2.5921	-0.017508566
2.5947	-0.01826713
2.5974	-0.017414046
2.6	-0.017533096
2.6026	-0.017370922
2.6053	-0.017141486
2.6079	-0.017241556
2.6105	-0.017669875
2.6132	-0.017020974
2.6158	-0.017291958
2.6184	-0.01665646
2.6211	-0.016133698
2.6237	-0.016280312
2.6263	-0.016911466
2.6289	-0.016590266
2.6316	-0.016177446
2.6342	-0.016714836
2.6368	-0.015548576
2.6395	-0.015267874
2.6421	-0.016028341
2.6447	-0.016316513
2.6474	-0.015547428
2.65	-0.015235643
2.6526	-0.015258833
2.6553	-0.015642451
2.6579	-0.015856536
2.6605	-0.015274092
2.6632	-0.014593341
2.6658	-0.015261164
2.6684	-0.015772427
2.6711	-0.0156487
2.6737	-0.014702938
2.6763	-0.015478591
2.6789	-0.014479149
2.6816	-0.015166692
2.6842	-0.015097476
2.6868	-0.014749787
2.6895	-0.014678015
2.6921	-0.014402182
2.6947	-0.013264927
2.6974	-0.013480262
2.7	-0.013538054
2.7026	-0.013202637
2.7053	-0.013489097
2.7079	-0.013189321
2.7105	-0.012526905
2.7132	-0.013082848
2.7158	-0.013320684
2.7184	-0.012788135
2.7211	-0.012940392
2.7237	-0.013215958
2.7263	-0.012450917
2.7289	-0.011815568
2.7316	-0.012150853
2.7342	-0.012115828
2.7368	-0.011678608
2.7395	-0.011790447
2.7421	-0.011041811
2.7447	-0.010458699
2.7474	-0.011110744
2.75	-0.01058099
2.7526	-0.010597933
2.7553	-0.010978325
2.7579	-0.010464486
2.7605	-0.011157239
2.7632	-0.0114227
2.7658	-0.011441444
2.7684	-0.011769362
2.7711	-0.012297957
2.7737	-0.013149442
2.7763	-0.013356665
2.7789	-0.012896475
2.7816	-0.014467966
2.7842	-0.014045622
2.7868	-0.014716568
2.7895	-0.013996168
2.7921	-0.013945892
2.7947	-0.014427364
2.7974	-0.014838635
2.8	-0.014197523
2.8026	-0.013907218
2.8053	-0.014503799
2.8079	-0.014140604
2.8105	-0.014431841
2.8132	-0.013752638
2.8158	-0.014179394
2.8184	-0.013895469
2.8211	-0.013929006
2.8237	-0.013935778
2.8263	-0.014130293
2.8289	-0.013859982
2.8316	-0.013307681
2.8342	-0.013855969
2.8368	-0.013151272
2.8395	-0.013773248
2.8421	-0.013344406
2.8447	-0.013572807
2.8474	-0.013542396
2.85	-0.013309185
2.8526	-0.012618533
2.8553	-0.012910433
2.8579	-0.012982978
2.8605	-0.013508721
2.8632	-0.013462901
2.8658	-0.013681277
2.8684	-0.013179714
2.8711	-0.012975839
2.8737	-0.013042129
2.8763	-0.012836432
2.8789	-0.013257316
2.8816	-0.013217529
2.8842	-0.013184052
2.8868	-0.013539666
2.8895	-0.012963768
2.8921	-0.013434946
2.8947	-0.013331539
2.8974	-0.013095298
2.9	-0.013039473
2.9026	-0.013132145
2.9053	-0.011647668
2.9079	-0.012196784
2.9105	-0.012217189
2.9132	-0.013223721
2.9158	-0.011997622
2.9184	-0.012701137
2.9211	-0.012456523
2.9237	-0.012045537
2.9263	-0.012216776
2.9289	-0.012383468
2.9316	-0.012482625
2.9342	-0.012530384
2.9368	-0.012520845
2.9395	-0.013192545
2.9421	-0.013179255
2.9447	-0.014040375
2.9474	-0.014236332
2.95	-0.013398644
2.9526	-0.013460747
2.9553	-0.014393598
2.9579	-0.013918262
2.9605	-0.014588893
2.9632	-0.014707124
2.9658	-0.015205682
2.9684	-0.014566247
2.9711	-0.014640996
2.9737	-0.01456766
2.9763	-0.014667525
2.9789	-0.015552489
2.9816	-0.0143657
2.9842	-0.014814321
2.9868	-0.014747754
2.9895	-0.014813404
2.9921	-0.015654637
2.9947	-0.014798664
2.9974	-0.015090781
3	-0.015296475
3.0026	-0.015408866
3.0053	-0.014359207
3.0079	-0.015296319
3.0105	-0.014756134
3.0132	-0.014397353
3.0158	-0.015320618
3.0184	-0.013695392
3.0211	-0.015002809
3.0237	-0.014141268
3.0263	-0.014116618
3.0289	-0.015426446
3.0316	-0.014030787
3.0342	-0.01525058
3.0368	-0.013996862
3.0395	-0.014163495
3.0421	-0.01409808
3.0447	-0.013973953
3.0474	-0.0140664
3.05	-0.014367119
3.0526	-0.013754582
3.0553	-0.013703796
3.0579	-0.015017645
3.0605	-0.013751898
3.0632	-0.014268884
3.0658	-0.013686117
3.0684	-0.013695588
3.0711	-0.01378964
3.0737	-0.014040499
3.0763	-0.013394446
3.0789	-0.013738162
3.0816	-0.013949468
3.0842	-0.014061983
3.0868	-0.014419164
3.0895	-0.014173242
3.0921	-0.013703453
3.0947	-0.013808458
3.0974	-0.014494879
3.1	-0.014091952
3.1026	-0.014016196
3.1053	-0.013727183
3.1079	-0.014272382
3.1105	-0.014171227
3.1132	-0.013978895
3.1158	-0.014070227
3.1184	-0.014837458
3.1211	-0.014657483
3.1237	-0.014078643
3.1263	-0.014145684
3.1289	-0.014729081
3.1316	-0.014241842
3.1342	-0.013972232
3.1368	-0.014474244
3.1395	-0.014145396
3.1421	-0.014299405
3.1447	-0.01376123
3.1474	-0.01357887
3.15	-0.013485556
3.1526	-0.013631389
3.1553	-0.013924425
3.1579	-0.013250835
3.1605	-0.012915018
3.1632	-0.013512761
3.1658	-0.013065684
3.1684	-0.013637144
3.1711	-0.013563533
3.1737	-0.013254494
3.1763	-0.012785647
3.1789	-0.012888277
3.1816	-0.01214592
3.1842	-0.012323354
3.1868	-0.013631759
3.1895	-0.01235537
3.1921	-0.012520991
3.1947	-0.012853161
3.1974	-0.012567916
3.2	-0.012831344
3.2026	-0.012841834
3.2053	-0.012987638
3.2079	-0.012943367
3.2105	-0.012730493
3.2132	-0.012603991
3.2158	-0.013586161
3.2184	-0.013576112
3.2211	-0.012605176
3.2237	-0.012599099
3.2263	-0.012206309
3.2289	-0.012787587
3.2316	-0.011645818
3.2342	-0.012116252
3.2368	-0.012340318
3.2395	-0.012252497
3.2421	-0.012757344
3.2447	-0.013902679
3.2474	-0.012895095
3.25	-0.013103046
3.2526	-0.012723251
3.2553	-0.012801721
3.2579	-0.013205341
3.2605	-0.012362647
3.2632	-0.013375722
3.2658	-0.011559037
3.2684	-0.013123474
3.2711	-0.013348112
3.2737	-0.01306543
3.2763	-0.013221153
3.2789	-0.012619828
3.2816	-0.012045085
3.2842	-0.011967234
3.2868	-0.012383442
3.2895	-0.011520191
3.2921	-0.011391409
3.2947	-0.011421551
3.2974	-0.010896155
3.3	-0.010821423
3.3026	-0.009836096
3.3053	-0.009748205
3.3079	-0.009361565
3.3105	-0.008395877
3.3132	-0.008357259
3.3158	-0.00775506
3.3184	-0.006544349
3.3211	-0.007264249
3.3237	-0.007110887
3.3263	-0.006838734
3.3289	-0.007037132
3.3316	-0.007324735
3.3342	-0.008386516
3.3368	-0.008321958
3.3395	-0.008142572
3.3421	-0.008200685
3.3447	-0.008167676
3.3474	-0.008764377
3.35	-0.008248353
3.3526	-0.009500045
3.3553	-0.008190412
3.3579	-0.008841771
3.3605	-0.009104152
3.3632	-0.008446223
3.3658	-0.009265523
3.3684	-0.008523673
3.3711	-0.009349165
3.3737	-0.00948307
3.3763	-0.009268122
3.3789	-0.009114197
3.3816	-0.009863155
3.3842	-0.009753224
3.3868	-0.009845732
3.3895	-0.009656051
3.3921	-0.010302627
3.3947	-0.009294106
3.3974	-0.009794643
3.4	-0.010314308
3.4026	-0.010692141
3.4053	-0.009897219
3.4079	-0.009535338
3.4105	-0.01046051
3.4132	-0.009954571
3.4158	-0.009661309
3.4184	-0.010243366
3.4211	-0.009164622
3.4237	-0.009690039
3.4263	-0.009002092
3.4289	-0.009706228
3.4316	-0.009484218
3.4342	-0.009558671
3.4368	-0.00959828
3.4395	-0.009586582
3.4421	-0.010149854
3.4447	-0.009392462
3.4474	-0.009902844
3.45	-0.009809326
3.4526	-0.010068821
3.4553	-0.009677593
3.4579	-0.009511831
3.4605	-0.00998234
3.4632	-0.009635439
3.4658	-0.009980475
3.4684	-0.01015453
3.4711	-0.010411668
3.4737	-0.009749537
3.4763	-0.010206473
3.4789	-0.009266083
3.4816	-0.009248966
3.4842	-0.009767278
3.4868	-0.009133078
3.4895	-0.009620262
3.4921	-0.009091485
3.4947	-0.009299157
3.4974	-0.008528929
3.5	-0.008320532
3.5026	-0.008039387
3.5053	-0.006950834
3.5079	-0.007048179
3.5105	-0.006660779
3.5132	-0.006625028
3.5158	-0.007299913
3.5184	-0.006193969
3.5211	-0.007083982
3.5237	-0.007087247
3.5263	-0.006432926
3.5289	-0.005878391
3.5316	-0.006244917
3.5342	-0.005273441
3.5368	-0.004863371
3.5395	-0.004426122
3.5421	-0.00423011
3.5447	-0.003963653
3.5474	-0.003337381
3.55	-0.002943032
3.5526	-0.002866378
3.5553	-0.001710058
3.5579	-0.002024316
3.5605	-0.000920158
3.5632	-0.000958796
3.5658	0.000159564
3.5684	-0.000359697
3.5711	0.000201333
3.5737	-0.000241565
3.5763	0.000242668
3.5789	0.000801355
3.5816	0.001724109
3.5842	0.001402955
3.5868	0.001998414
3.5895	0.002623423
3.5921	0.002109679
3.5947	0.002470759
3.5974	0.002599735
3.6	0.003154454
3.6026	0.00331814
3.6053	0.003677435
3.6079	0.004324561
3.6105	0.003783147
3.6132	0.003706776
3.6158	0.005271986
3.6184	0.00516047
3.6211	0.005196407
3.6237	0.006061876
3.6263	0.004953831
3.6289	0.006052702
3.6316	0.005781578
3.6342	0.005777839
3.6368	0.005853762
3.6395	0.006465046
3.6421	0.005632744
3.6447	0.006783167
3.6474	0.006162594
3.65	0.006131128
3.6526	0.005676607
3.6553	0.005458856
3.6579	0.005687679
3.6605	0.004915138
3.6632	0.005140598
3.6658	0.004044919
3.6684	0.004360342
3.6711	0.004239785
3.6737	0.003363227
3.6763	0.002969684
3.6789	0.002357804
3.6816	0.002161869
3.6842	0.001399597
3.6868	0.00131671
3.6895	0.000756854
3.6921	-0.000518418
3.6947	-0.000477947
3.6974	-0.001163522
3.7	-0.001433842
3.7026	-0.001714454
3.7053	-0.002239461
3.7079	-0.002433252
3.7105	-0.00367304
3.7132	-0.003575783
3.7158	-0.005526877
3.7184	-0.006678816
3.7211	-0.006661212
3.7237	-0.006284661
3.7263	-0.007485246
3.7289	-0.008458736
3.7316	-0.00878356
3.7342	-0.009449722
3.7368	-0.010262054
3.7395	-0.010752278
3.7421	-0.010903696
3.7447	-0.011203879
3.7474	-0.011351367
3.75	-0.013040483
3.7526	-0.013990894
3.7553	-0.013204367
3.7579	-0.013561653
3.7605	-0.013835261
3.7632	-0.01466681
3.7658	-0.01535615
3.7684	-0.014808981
3.7711	-0.014168857
3.7737	-0.015370654
3.7763	-0.01456708
3.7789	-0.014945791
3.7816	-0.015222021
3.7842	-0.015909711
3.7868	-0.015953299
3.7895	-0.016151922
3.7921	-0.015946751
3.7947	-0.016308637
3.7974	-0.0161481
3.8	-0.016272074
3.8026	-0.016437914
3.8053	-0.01735043
3.8079	-0.016951002
3.8105	-0.016521387
3.8132	-0.016916333
3.8158	-0.016442759
3.8184	-0.016587185
3.8211	-0.017184505
3.8237	-0.017300103
3.8263	-0.01736539
3.8289	-0.018140595
3.8316	-0.017122788
3.8342	-0.017215813
3.8368	-0.017539972
3.8395	-0.017218251
3.8421	-0.017350955
3.8447	-0.017133135
3.8474	-0.017327556
3.85	-0.017856469
3.8526	-0.017528003
3.8553	-0.017508693
3.8579	-0.01736135
3.8605	-0.016799113
3.8632	-0.016891694
3.8658	-0.017216533
3.8684	-0.016804742
3.8711	-0.017200833
3.8737	-0.017613837
3.8763	-0.01748004
3.8789	-0.016897338
3.8816	-0.017128209
3.8842	-0.016439082
3.8868	-0.016424859
3.8895	-0.015923934
3.8921	-0.016879579
3.8947	-0.016728288
3.8974	-0.017059077
3.9	-0.016754279
3.9026	-0.016119631
3.9053	-0.016385533
3.9079	-0.015339053
3.9105	-0.015294679
3.9132	-0.014533518
3.9158	-0.015335453
3.9184	-0.015660858
3.9211	-0.015418418
3.9237	-0.014865092
3.9263	-0.015684899
3.9289	-0.01619179
3.9316	-0.015022456
3.9342	-0.015168607
3.9368	-0.01439334
3.9395	-0.01460568
3.9421	-0.015131149
3.9447	-0.01507193
3.9474	-0.014348064
3.95	-0.015667632
3.9526	-0.015945235
3.9553	-0.01573853
3.9579	-0.015818365
3.9605	-0.016049851
3.9632	-0.016103089
3.9658	-0.015203017
3.9684	-0.014694787
3.9711	-0.014983598
3.9737	-0.014346806
3.9763	-0.013885968
3.9789	-0.015215028
3.9816	-0.014508142
3.9842	-0.014147106
3.9868	-0.013766897
3.9895	-0.014758695
3.9921	-0.015568685
3.9947	-0.014703144
3.9974	-0.015044201
4	-0.015235523
4.0026	-0.015183719
4.0053	-0.014409095
4.0079	-0.014241825
4.0105	-0.014644104
4.0132	-0.014842253
4.0158	-0.015050892
4.0184	-0.014924495
4.0211	-0.014599868
4.0237	-0.013761061
4.0263	-0.014322668
4.0289	-0.014418974
4.0316	-0.013326799
4.0342	-0.012968836
4.0368	-0.012556266
4.0395	-0.012681032
4.0421	-0.01142089
4.0447	-0.009771602
4.0474	-0.008269193
4.05	-0.007088344
4.0526	-0.003560351
4.0553	0.000312973
4.0579	0.004695609
4.0605	0.011264558
4.0632	0.019369541
4.0658	0.027113643
4.0684	0.038457438
4.0711	0.049442105
4.0737	0.062650643
4.0763	0.077174567
4.0789	0.091499522
4.0816	0.105967581
4.0842	0.119595662
4.0868	0.131871581
4.0895	0.142303675
4.0921	0.149300396
4.0947	0.154439971
4.0974	0.155577272
4.1	0.153479993
4.1026	0.147809133
4.1053	0.13857621
4.1079	0.128341913
4.1105	0.115638711
4.1132	0.103275843
4.1158	0.087989174
4.1184	0.074777246
4.1211	0.061120983
4.1237	0.048344426
4.1263	0.036729835
4.1289	0.026849149
4.1316	0.018886389
4.1342	0.010860867
4.1368	0.005238162
4.1395	0.000746933
4.1421	-0.002119863
4.1447	-0.006629183
4.1474	-0.008211888
4.15	-0.009695507
4.1526	-0.01130598
4.1553	-0.012212467
4.1579	-0.012399306
4.1605	-0.012299762
4.1632	-0.013190206
4.1658	-0.013765754
4.1684	-0.013829025
4.1711	-0.014677868
4.1737	-0.014750333
4.1763	-0.014702684
4.1789	-0.014858337
4.1816	-0.015373182
4.1842	-0.015940487
4.1868	-0.016443161
4.1895	-0.015387551
4.1921	-0.015705178
4.1947	-0.015038422
4.1974	-0.015764089
4.2	-0.015811747
4.2026	-0.015593078
4.2053	-0.01530795
4.2079	-0.015243248
4.2105	-0.015686648
4.2132	-0.016046328
4.2158	-0.016339462
4.2184	-0.01618037
4.2211	-0.015571212
4.2237	-0.016320171
4.2263	-0.015863575
4.2289	-0.016433567
4.2316	-0.015702479
4.2342	-0.016444162
4.2368	-0.015925992
4.2395	-0.016381608
4.2421	-0.015493053
4.2447	-0.015583836
4.2474	-0.015195389
4.25	-0.015015998
4.2526	-0.014641567
4.2553	-0.015518688
4.2579	-0.015207718
4.2605	-0.01512221
4.2632	-0.015471289
4.2658	-0.014942589
4.2684	-0.014749495
4.2711	-0.015223922
4.2737	-0.015156403
4.2763	-0.014219448
4.2789	-0.01333455
4.2816	-0.01355105
4.2842	-0.013884631
4.2868	-0.013248281
4.2895	-0.013878154
4.2921	-0.013179229
4.2947	-0.013415569
4.2974	-0.012999506
4.3	-0.013335756
4.3026	-0.012929006
4.3053	-0.013485245
4.3079	-0.01321113
4.3105	-0.013178027
4.3132	-0.014129969
4.3158	-0.012814432
4.3184	-0.012188758
4.3211	-0.012291738
4.3237	-0.013039194
4.3263	-0.012663654
4.3289	-0.013363961
4.3316	-0.01353669
4.3342	-0.013822502
4.3368	-0.012570092
4.3395	-0.012172465
4.3421	-0.011972709
4.3447	-0.010897201
4.3474	-0.011486476
4.35	-0.011530619
4.3526	-0.012499302
4.3553	-0.012020862
4.3579	-0.012051314
4.3605	-0.011969992
4.3632	-0.012979711
4.3658	-0.012267372
4.3684	-0.0133324
4.3711	-0.014517066
4.3737	-0.01447303
4.3763	-0.014624092
4.3789	-0.014202548
4.3816	-0.013981161
4.3842	-0.014399949
4.3868	-0.014794917
4.3895	-0.013652911
4.3921	-0.013856555
4.3947	-0.014806659
4.3974	-0.014212382
4.4	-0.013905021
4.4026	-0.014334138
4.4053	-0.014200481
4.4079	-0.013866855
4.4105	-0.013542367
4.4132	-0.012233136
4.4158	-0.012537972
4.4184	-0.012372843
4.4211	-0.010735292
4.4237	-0.00751465
4.4263	0.006058383
4.4289	0.04184353
4.4316	0.015868798
4.4342	-0.00599806
4.4368	-0.008010188
4.4395	-0.010552818
4.4421	-0.013386848
4.4447	-0.012103309
4.4474	-0.010555478
4.45	-0.012200477
4.4526	-0.013558295
4.4553	-0.014128814
4.4579	-0.013139958
4.4605	-0.01396817
4.4632	-0.013783742
4.4658	-0.013813646
4.4684	-0.013792768
4.4711	-0.013708068
4.4737	-0.013794203
4.4763	-0.013933777
4.4789	-0.013730453
4.4816	-0.014257191
4.4842	-0.013463925
4.4868	-0.012799433
4.4895	-0.013477337
4.4921	-0.01272905
4.4947	-0.011391519
4.4974	-0.009435277
4.5	0.000436892
4.5026	0.028657198
4.5053	0.109577246
4.5079	0.15533939
4.5105	0.05522763
4.5132	0.012671535
4.5158	-0.003327943
4.5184	-0.010493532
4.5211	-0.012185044
4.5237	-0.013683363
4.5263	-0.014370333
4.5289	-0.014231377
4.5316	-0.012725462
4.5342	-0.008689878
4.5368	-0.003855054
4.5395	0.013365415
4.5421	0.001117277
4.5447	-0.008758092
4.5474	-0.011849273
4.55	-0.013182255
4.5526	-0.011784169
4.5553	-0.013046627
4.5579	-0.014085498
4.5605	-0.01418082
4.5632	-0.013594194
4.5658	-0.013809779
4.5684	-0.010852943
4.5711	-0.011968899
4.5737	-0.014068341
4.5763	-0.014356666
4.5789	-0.014345959
4.5816	-0.015322697
4.5842	-0.01517777
4.5868	-0.01427194
4.5895	-0.013324775
4.5921	-0.014825334
4.5947	-0.015074839
4.5974	-0.016312804
4.6	-0.015855582
4.6026	-0.016267613
4.6053	-0.015702952
4.6079	-0.016450284
4.6105	-0.01581084
4.6132	-0.015150816
4.6158	-0.016350986
4.6184	-0.017044008
4.6211	-0.01646271
4.6237	-0.016152659
4.6263	-0.015304929
4.6289	-0.016780982
4.6316	-0.014574856
4.6342	-0.015044359
4.6368	-0.015004352
4.6395	-0.015393642
4.6421	-0.01402023
4.6447	-0.014302071
4.6474	-0.013331756
4.65	-0.009867136
4.6526	0.003014043
4.6553	0.012824497
4.6579	-0.002336277
4.6605	-0.009922963
4.6632	-0.012334473
4.6658	-0.014900931
4.6684	-0.014992922
4.6711	-0.015013466
4.6737	-0.015952203
4.6763	-0.014177652
4.6789	-0.014861942
4.6816	-0.013987118
4.6842	-0.014835547
4.6868	-0.014820414
4.6895	-0.012489785
4.6921	-0.012543347
4.6947	-0.013720485
4.6974	-0.013745812
4.7	-0.014026606
4.7026	-0.01436091
4.7053	-0.013600208
4.7079	-0.014584924
4.7105	-0.014931148
4.7132	-0.014626916
4.7158	-0.014883679
4.7184	-0.014267005
4.7211	-0.015073401
4.7237	-0.015107418
4.7263	-0.014923257
4.7289	-0.01631864
4.7316	-0.015846074
4.7342	-0.015972001
4.7368	-0.013393402
4.7395	-0.006881049
4.7421	-0.011055532
4.7447	-0.011316428
4.7474	-0.014477067
4.75	-0.015898352
4.7526	-0.016057823
4.7553	-0.017029833
4.7579	-0.016209077
4.7605	-0.013547735
4.7632	-0.013305861
4.7658	-0.013348849
4.7684	-0.01310249
4.7711	-0.013124412
4.7737	-0.016004151
4.7763	-0.015230393
4.7789	-0.014834339
4.7816	-0.015554656
4.7842	-0.01471098
4.7868	-0.014091799
4.7895	-0.013603969
4.7921	-0.014402749
4.7947	-0.015260264
4.7974	-0.014754429
4.8	-0.013730625
4.8026	-0.012678109
4.8053	-0.014483056
4.8079	-0.014502523
4.8105	-0.014315914
4.8132	-0.012297187
4.8158	-0.010909852
4.8184	-0.010860879
4.8211	-0.012759169
4.8237	-0.013894315
4.8263	-0.013563975
4.8289	-0.013328154
4.8316	-0.014686549
4.8342	-0.015916573
4.8368	-0.016136635
4.8395	-0.013270908
4.8421	-0.011463104
4.8447	-0.010032072
4.8474	-0.010299635
4.85	-0.011839026
4.8526	-0.011648753
4.8553	-0.011063068
4.8579	-0.011876062
4.8605	-0.012527781
4.8632	-0.012758906
4.8658	-0.012497347
4.8684	-0.012485377
4.8711	-0.012580944
4.8737	-0.013276846
4.8763	-0.013199287
4.8789	-0.012998514
4.8816	-0.012761054
4.8842	-0.013278201
4.8868	-0.012791503
4.8895	-0.012259295
4.8921	-0.013703717
4.8947	-0.012382599
4.8974	-0.011717843
4.9	-0.011039572
4.9026	-0.010193666
4.9053	-0.008262593
4.9079	-0.009602386
4.9105	-0.009242016
4.9132	-0.009106076
4.9158	-0.008057173
4.9184	-0.00903355
4.9211	-0.007903434
4.9237	-0.008153661
4.9263	-0.008530467
4.9289	-0.009184632
4.9316	-0.009354897
4.9342	-0.010321739
4.9368	-0.010008289
4.9395	-0.010395732
4.9421	-0.010480834
4.9447	-0.011548028
4.9474	-0.011860783
4.95	-0.011849361
4.9526	-0.012093393
4.9553	-0.011887713
4.9579	-0.012372503
4.9605	-0.01297701
4.9632	-0.013267102
4.9658	-0.013293087
4.9684	-0.013750824
4.9711	-0.013909706
4.9737	-0.014161606
4.9763	-0.014346768
4.9789	-0.013613985
4.9816	-0.013382804
4.9842	-0.012667912
4.9868	-0.012194676
4.9895	-0.010901242
4.9921	-0.011956248
4.9947	-0.010010292
4.9974	-0.010317193
5	-0.010994397
5.0026	-0.010991408
5.0053	-0.011866707
5.0079	-0.012847146
5.0105	-0.013047833
5.0132	-0.013162716
5.0158	-0.012968849
5.0184	-0.012353784
5.0211	-0.012375638
5.0237	-0.012701504
5.0263	-0.011873242
5.0289	-0.012368106
5.0316	-0.012494005
5.0342	-0.012675366
5.0368	-0.011760774
5.0395	-0.013670642
5.0421	-0.012859335
5.0447	-0.013109509
5.0474	-0.013722518
5.05	-0.014839589
5.0526	-0.013946034
5.0553	-0.013903808
5.0579	-0.012804664
5.0605	-0.011759273
5.0632	-0.011241873
5.0658	-0.010430058
5.0684	-0.006781726
5.0711	-0.007696559
5.0737	-0.009743996
5.0763	-0.011030294
5.0789	-0.013879699
5.0816	-0.016073875
5.0842	-0.014747613
5.0868	-0.014950285
5.0895	-0.012990161
5.0921	-0.014490389
5.0947	-0.01549181
5.0974	-0.01681941
5.1	-0.019390637
5.1026	-0.017695852
5.1053	-0.012861596
5.1079	-0.01430113
5.1105	-0.013841133
5.1132	-0.012394828
5.1158	-0.01140836
5.1184	-0.009550292
5.1211	-0.008526829
5.1237	-0.007888685
5.1263	-0.008607165
5.1289	-0.007848649
5.1316	-0.007299239
5.1342	-0.007536573
5.1368	-0.007767877
5.1395	-0.00782915
5.1421	-0.008906332
5.1447	-0.009628328
5.1474	-0.007931226
5.15	-0.008189889
5.1526	-0.00989671
5.1553	-0.011141146
5.1579	-0.010962164
5.1605	-0.009145994
5.1632	-0.009573193
5.1658	-0.014088163
5.1684	-0.015274418
5.1711	-0.016384568
5.1737	-0.015850512
5.1763	-0.014261697
5.1789	-0.012039854
5.1816	-0.010548594
5.1842	-0.011134297
5.1868	-0.011798269
5.1895	-0.011790377
5.1921	-0.011060952
5.1947	-0.01001492
5.1974	-0.009412394
5.2	-0.009532808
5.2026	-0.008687603
5.2053	-0.008098414
5.2079	-0.00810137
5.2105	-0.00957416
5.2132	-0.01031409
5.2158	-0.014045739
5.2184	-0.016475067
5.2211	-0.018167943
5.2237	-0.01996774
5.2263	-0.019626439
5.2289	-0.019364968
5.2316	-0.01691056
5.2342	-0.01671033
5.2368	-0.013943875
5.2395	-0.011655782
5.2421	-0.00969233
5.2447	-0.004699097
5.2474	0.003504365
5.25	0.012436
5.2526	0.020005176
5.2553	0.023092264
5.2579	0.024112882
5.2605	0.025205679
5.2632	0.023521336
5.2658	0.01818781
5.2684	0.009032023
5.2711	0.001847628
5.2737	-0.004487396
5.2763	-0.009920658
5.2789	-0.013063076
5.2816	-0.014043264
5.2842	-0.013867487
5.2868	-0.012022617
5.2895	-0.011648925
5.2921	-0.011207942
5.2947	-0.010139972
5.2974	-0.012507131
5.3	-0.011869221
5.3026	-0.010165549
5.3053	-0.008309572
5.3079	-0.003670443
5.3105	0.004474227
5.3132	0.014755303
5.3158	0.028088123
5.3184	0.034666821
5.3211	0.037875827
5.3237	0.037193228
5.3263	0.030469051
5.3289	0.021011924
5.3316	0.011499722
5.3342	0.005910335
5.3368	0.002306853
5.3395	0.000993667
5.3421	-0.000222744
5.3447	-0.003042948
5.3474	-0.002878099
5.35	-0.00329714
5.3526	-0.004086076
5.3553	-0.006467931
5.3579	-0.008491271
5.3605	-0.009267547
5.3632	-0.008764438
5.3658	-0.006966296
5.3684	-0.007017371
5.3711	-0.007265872
5.3737	-0.007422616
5.3763	-0.008655944
5.3789	-0.009070001
5.3816	-0.009504113
5.3842	-0.009687928
5.3868	-0.010438443
5.3895	-0.010222317
5.3921	-0.012289453
5.3947	-0.009861206
5.3974	-0.009445431
5.4	-0.007224907
5.4026	-0.005771145
5.4053	-0.003754666
5.4079	-0.005374237
5.4105	-0.009476201
5.4132	-0.007653896
5.4158	-0.008260422
5.4184	-0.005276823
5.4211	-0.003596662
5.4237	-0.000736639
5.4263	0.002707669
5.4289	0.006528602
5.4316	0.011936964
5.4342	0.021433439
5.4368	0.045522165
5.4395	0.087068796
5.4421	0.179164723
5.4447	0.329362512
5.4474	0.458631545
5.45	0.528410316
5.4526	0.559139132
5.4553	0.569654226
5.4579	0.562971652
5.4605	0.516089737
5.4632	0.390075773
5.4658	0.239762977
5.4684	0.130007431
5.4711	0.073124766
5.4737	0.044404827
5.4763	0.030416021
5.4789	0.023118209
5.4816	0.019046955
5.4842	0.015876763
5.4868	0.013931928
5.4895	0.011679211
5.4921	0.009894937
5.4947	0.00918385
5.4974	0.00745855
5.5	0.005461022
5.5026	0.00341667
5.5053	0.002466399
5.5079	0.002900679
5.5105	0.001366423
5.5132	0.002723134
5.5158	0.000857866
5.5184	0.000933876
5.5211	-0.000768512
5.5237	0.000563315
5.5263	0.00249281
5.5289	0.004335755
5.5316	0.005801338
5.5342	0.006704391
5.5368	0.007697309
5.5395	0.007871554
5.5421	0.008379211
5.5447	0.008174787
5.5474	0.007572169
5.55	0.006857999
5.5526	0.00587879
5.5553	0.006111861
5.5579	0.006237243
5.5605	0.00636074
5.5632	0.007157485
5.5658	0.007246053
5.5684	0.009265056
5.5711	0.006748937
5.5737	0.005953657
5.5763	0.006213572
5.5789	0.00522697
5.5816	0.004919743
5.5842	0.00373857
5.5868	0.004071965
5.5895	0.002422173
5.5921	0.002033549
5.5947	0.001099759
5.5974	0.000615024
5.6	-0.000265083
5.6026	-0.000177771
5.6053	-0.000452296
5.6079	-0.000088876
5.6105	0.00133124
5.6132	0.001626065
5.6158	0.002037351
5.6184	0.002221697
5.6211	0.003545281
5.6237	0.00409221
5.6263	0.005095418
5.6289	0.007778617
5.6316	0.012666583
5.6342	0.029875996
5.6368	0.074127667
5.6395	0.210697398
5.6421	0.371799499
5.6447	0.433519214
5.6474	0.455685556
5.65	0.460145146
5.6526	0.451898307
5.6553	0.419390172
5.6579	0.364511371
5.6605	0.301732868
5.6632	0.241169736
5.6658	0.178258419
5.6684	0.121178083
5.6711	0.071268745
5.6737	0.034222651
5.6763	0.014122139
5.6789	0.001929811
5.6816	-0.00327936
5.6842	-0.006108078
5.6868	-0.008280828
5.6895	-0.008294033
5.6921	-0.008861233
5.6947	-0.010028913
5.6974	-0.010731627
5.7	-0.01079048
5.7026	-0.010540206
5.7053	-0.009969434
5.7079	-0.010499169
5.7105	-0.010537026
5.7132	-0.009488348
5.7158	-0.008986362
5.7184	-0.008341497
5.7211	-0.006954756
5.7237	-0.005248749
5.7263	-0.003827612
5.7289	0
5.7316	0.004447689
5.7342	0.012448099
5.7368	0.029538911
5.7395	0.079268314
5.7421	0.197367877
5.7447	0.27188763
5.7474	0.307188958
5.75	0.29482469
5.7526	0.235860229
5.7553	0.169122323
5.7579	0.110040873
5.7605	0.061298173
5.7632	0.022586066
5.7658	0.000624504
5.7684	-0.010999049
5.7711	-0.014668
5.7737	-0.009792324
5.7763	-0.007157706
5.7789	-0.004988462
5.7816	-0.004046105
5.7842	0.006129065
5.7868	0.050075706
5.7895	0.118253887
5.7921	0.068857461
5.7947	0.012684935
5.7974	-0.00515206
5.8	-0.011891244
5.8026	-0.013417092
5.8053	-0.013362422
5.8079	-0.014646465
5.8105	-0.013824997
5.8132	-0.014644499
5.8158	-0.01512596
5.8184	-0.015377108
5.8211	-0.012067377
5.8237	-0.01189223
5.8263	-0.014301756
5.8289	-0.014203842
5.8316	-0.013709288
5.8342	-0.013448295
5.8368	-0.010097979
5.8395	-0.002094672
5.8421	0.004776889
5.8447	-0.006768614
5.8474	-0.005733185
5.85	-0.006427666
5.8526	-0.005840559
5.8553	-0.004921651
5.8579	-0.003487939
5.8605	-0.003678023
5.8632	-0.003512288
5.8658	-0.006033316
5.8684	-0.006859203
5.8711	-0.00768173
5.8737	-0.008237356
5.8763	-0.008472253
5.8789	-0.010230107
5.8816	-0.010056007
5.8842	-0.009300023
5.8868	-0.009207351
5.8895	-0.009286103
5.8921	-0.008558031
5.8947	-0.009178516
5.8974	-0.008940589
5.9	-0.008700063
5.9026	-0.009048129
5.9053	-0.008216755
5.9079	-0.009303926
5.9105	-0.009190475
5.9132	-0.009266983
5.9158	-0.009095505
5.9184	-0.009420657
5.9211	-0.00976308
5.9237	-0.009615412
5.9263	-0.010962078
5.9289	-0.011143821
5.9316	-0.010789887
5.9342	-0.011064813
5.9368	-0.012086986
5.9395	-0.013032208
5.9421	-0.013782249
5.9447	-0.013640396
5.9474	-0.013777797
5.95	-0.014453651
5.9526	-0.014315366
5.9553	-0.014423878
5.9579	-0.014455497
5.9605	-0.013464368
5.9632	-0.013665536
5.9658	-0.013547124
5.9684	-0.014034894
5.9711	-0.013845564
5.9737	-0.013648678
5.9763	-0.013440717
5.9789	-0.01419632
5.9816	-0.013501043
5.9842	-0.01410657
5.9868	-0.013990993
5.9895	-0.014546566
5.9921	-0.013892835
5.9947	-0.012679063
5.9974	-0.012664828
6	-0.010958245
6.0026	-0.007723544
6.0053	-0.005530216
6.0079	-0.006467813
6.0105	-0.005843006
6.0132	-0.005881984
6.0158	-0.007632943
6.0184	-0.007576347
6.0211	-0.008623868
6.0237	-0.007016778
6.0263	-0.007205851
6.0289	-0.006742587
6.0316	-0.005949332
6.0342	-0.006254735
6.0368	-0.005424861
6.0395	-0.004555351
6.0421	-0.000349076
6.0447	0.004251461
6.0474	0.005351282
6.05	0.004204504
6.0526	0.002274751
6.0553	0.000502418
6.0579	-0.00105217
6.0605	-0.001418143
6.0632	-0.002616655
6.0658	-0.002106229
6.0684	-0.002996085
6.0711	-0.002977926
6.0737	-0.003696534
6.0763	-0.003966609
6.0789	-0.004956601
6.0816	-0.00466866
6.0842	-0.004080797
6.0868	-0.003980231
6.0895	-0.003797727
6.0921	-0.003615376
6.0947	-0.003513987
6.0974	-0.003641433
6.1	-0.003897889
6.1026	-0.008664166
6.1053	-0.009050571
6.1079	-0.011492167
6.1105	-0.011018232
6.1132	-0.010714458
6.1158	-0.010635536
6.1184	-0.01128469
6.1211	-0.011281011
6.1237	-0.011066952
6.1263	-0.010954425
6.1289	-0.011714189
6.1316	-0.012284261
6.1342	-0.012255801
6.1368	-0.012963656
6.1395	-0.013195327
6.1421	-0.012082339
6.1447	-0.010843981
6.1474	-0.011444111
6.15	-0.01005141
6.1526	-0.01182427
6.1553	-0.012186293
6.1579	-0.012119028
6.1605	-0.013083303
6.1632	-0.013267432
6.1658	-0.012229737
6.1684	-0.012358301
6.1711	-0.011666022
6.1737	-0.011041628
6.1763	-0.012757231
6.1789	-0.012748916
6.1816	-0.011654812
6.1842	-0.010115585
6.1868	-0.010862876
6.1895	-0.010472888
6.1921	-0.010281567
6.1947	-0.010344074
6.1974	-0.009499246
6.2	-0.008885442
6.2026	-0.009393241
6.2053	-0.008276069
6.2079	-0.008447997
6.2105	-0.00922516
6.2132	-0.010473652
6.2158	-0.009636688
6.2184	-0.009706582
6.2211	-0.01180245
6.2237	-0.011378773
6.2263	-0.012168861
6.2289	-0.011911091
6.2316	-0.011966942
6.2342	-0.01299092
6.2368	-0.011928276
6.2395	-0.011611197
6.2421	-0.012639267
6.2447	-0.012092403
6.2474	-0.012047589
6.25	-0.01274216
6.2526	-0.012876159
6.2553	-0.01285668
6.2579	-0.012585147
6.2605	-0.013495986
6.2632	-0.012708509
6.2658	-0.012620559
6.2684	-0.012356539
6.2711	-0.013253797
6.2737	-0.013041593
6.2763	-0.012351224
6.2789	-0.012671165
6.2816	-0.01296881
6.2842	-0.012738331
6.2868	-0.012532284
6.2895	-0.012155974
6.2921	-0.011581873
6.2947	-0.012040618
6.2974	-0.011945
6.3	-0.01233731
6.3026	-0.012181205
6.3053	-0.011848642
6.3079	-0.011753476
6.3105	-0.01163973
6.3132	-0.011056557
6.3158	-0.011362096
6.3184	-0.011833921
6.3211	-0.011543662
6.3237	-0.012851979
6.3263	-0.012362712
6.3289	-0.012834323
6.3316	-0.012554348
6.3342	-0.012751478
6.3368	-0.012012404
6.3395	-0.012441957
6.3421	-0.012182914
6.3447	-0.011800861
6.3474	-0.012707055
6.35	-0.012995111
6.3526	-0.012444085
6.3553	-0.012962528
6.3579	-0.013414591
6.3605	-0.012260751
6.3632	-0.012490929
6.3658	-0.01258667
6.3684	-0.013687782
6.3711	-0.013580716
6.3737	-0.011810344
6.3763	-0.012622059
6.3789	-0.012361753
6.3816	-0.011382936
6.3842	-0.011885855
6.3868	-0.012878332
6.3895	-0.012606466
6.3921	-0.013037617
6.3947	-0.013102812
6.3974	-0.012559113
6.4	-0.011737791
6.4026	-0.012073208
6.4053	-0.012185761
6.4079	-0.011882648
6.4105	-0.01278077
6.4132	-0.012484262
6.4158	-0.012330161
6.4184	-0.012748692
6.4211	-0.013194052
6.4237	-0.013138238
6.4263	-0.01302452
6.4289	-0.013290743
6.4316	-0.013228266
6.4342	-0.012488562
6.4368	-0.012616971
6.4395	-0.012307712
6.4421	-0.01320866
6.4447	-0.012908382
6.4474	-0.012120632
6.45	-0.013023046
6.4526	-0.013182336
6.4553	-0.014387096
6.4579	-0.01383438
6.4605	-0.013888693
6.4632	-0.013573468
6.4658	-0.013367892
6.4684	-0.012933878
6.4711	-0.013778563
6.4737	-0.013052297
6.4763	-0.013321369
6.4789	-0.013120081
6.4816	-0.0134628
6.4842	-0.014136947
6.4868	-0.013989189
6.4895	-0.014795123
6.4921	-0.015254674
6.4947	-0.014728948
6.4974	-0.015066626
6.5	-0.015792744
6.5026	-0.015833985
6.5053	-0.016628541
6.5079	-0.014795322
6.5105	-0.016137404
6.5132	-0.014863239
6.5158	-0.014361808
6.5184	-0.014709886
6.5211	-0.014107696
6.5237	-0.014696811
6.5263	-0.013495177
6.5289	-0.0141789
6.5316	-0.013886414
6.5342	-0.014333352
6.5368	-0.015866593
6.5395	-0.015263068
6.5421	-0.01506946
6.5447	-0.01584078
6.5474	-0.015678715
6.55	-0.01569441
6.5526	-0.015997166
6.5553	-0.016299048
6.5579	-0.01560222
6.5605	-0.016151346
6.5632	-0.016067475
6.5658	-0.016003098
6.5684	-0.015671069
6.5711	-0.015001057
6.5737	-0.015475168
6.5763	-0.015454955
6.5789	-0.014706589
6.5816	-0.015867913
6.5842	-0.015916297
6.5868	-0.014984177
6.5895	-0.014970141
6.5921	-0.015164748
6.5947	-0.015616765
6.5974	-0.015171449
6.6	-0.015797222
6.6026	-0.014863702
6.6053	-0.014623
6.6079	-0.01433767
6.6105	-0.01464098
6.6132	-0.014327446
6.6158	-0.014179963
6.6184	-0.014708104
6.6211	-0.014307658
6.6237	-0.013886845
6.6263	-0.014486717
6.6289	-0.014153498
6.6316	-0.013696729
6.6342	-0.014129668
6.6368	-0.01475349
6.6395	-0.013891844
6.6421	-0.014256286
6.6447	-0.014130552
6.6474	-0.014025018
6.65	-0.014089517
6.6526	-0.014475128
6.6553	-0.013494442
6.6579	-0.013893748
6.6605	-0.013155331
6.6632	-0.014525984
6.6658	-0.013681524
6.6684	-0.014086033
6.6711	-0.013567211
6.6737	-0.01379827
6.6763	-0.013555834
6.6789	-0.013718236
6.6816	-0.01271001
6.6842	-0.012968653
6.6868	-0.01353383
6.6895	-0.014055264
6.6921	-0.012864677
6.6947	-0.013451041
6.6974	-0.012761054
6.7	-0.013436859
6.7026	-0.013969324
6.7053	-0.013430544
6.7079	-0.013451773
6.7105	-0.013129514
6.7132	-0.013026004
6.7158	-0.013924121
6.7184	-0.014261341
6.7211	-0.015530272
6.7237	-0.017344635
6.7263	-0.025723949
6.7289	-0.043955136
6.7316	-0.018742999
6.7342	-0.013828317
6.7368	-0.012213741
6.7395	-0.011058741
6.7421	-0.01075969
6.7447	-0.010532736
6.7474	-0.010354843
6.75	-0.011505927
6.7526	-0.012429115
6.7553	-0.01278077
6.7579	-0.012214014
6.7605	-0.012492167
6.7632	-0.013489875
6.7658	-0.013787
6.7684	-0.01434131
6.7711	-0.01417106
6.7737	-0.013655937
6.7763	-0.014602065
6.7789	-0.014646757
6.7816	-0.014639423
6.7842	-0.014463875
6.7868	-0.014292368
6.7895	-0.014511991
6.7921	-0.014572099
6.7947	-0.014592594
6.7974	-0.014402971
6.8	-0.014650532
6.8026	-0.013921803
6.8053	-0.01377906
6.8079	-0.01473442
6.8105	-0.014091465
6.8132	-0.015762832
6.8158	-0.01478189
6.8184	-0.014613614
6.8211	-0.013851112
6.8237	-0.014306308
6.8263	-0.01435645
6.8289	-0.014559642
6.8316	-0.015150144
6.8342	-0.015547156
6.8368	-0.015074175
6.8395	-0.014895813
6.8421	-0.015450516
6.8447	-0.015455799
6.8474	-0.016037311
6.85	-0.015324662
6.8526	-0.015693804
6.8553	-0.015311128
6.8579	-0.015076478
6.8605	-0.015216232
6.8632	-0.015480292
6.8658	-0.015173761
6.8684	-0.015654916
6.8711	-0.015227106
6.8737	-0.015052607
6.8763	-0.014032784
6.8789	-0.014795115
6.8816	-0.015625546
6.8842	-0.014827648
6.8868	-0.01490513
6.8895	-0.014121285
6.8921	-0.014835188
6.8947	-0.013950204
6.8974	-0.015253202
6.9	-0.014274557
6.9026	-0.014437711
6.9053	-0.014670823
6.9079	-0.014932148
6.9105	-0.0146342
6.9132	-0.014723257
6.9158	-0.015115936
6.9184	-0.015512921
6.9211	-0.015803391
6.9237	-0.016142784
6.9263	-0.015788026
6.9289	-0.015430536
6.9316	-0.015148154
6.9342	-0.014900143
6.9368	-0.015252988
6.9395	-0.014818156
6.9421	-0.015750317
6.9447	-0.016143851
6.9474	-0.015741533
6.95	-0.015599094
6.9526	-0.014778773
6.9553	-0.014428013
6.9579	-0.015018883
6.9605	-0.015054456
6.9632	-0.015419307
6.9658	-0.015007074
6.9684	-0.01533688
6.9711	-0.015569306
6.9737	-0.014975663
6.9763	-0.015664853
6.9789	-0.015017057
6.9816	-0.01480518
6.9842	-0.014857104
6.9868	-0.015285527
6.9895	-0.01493566
6.9921	-0.015154517
6.9947	-0.014845495
6.9974	-0.015025976
7	-0.014427077
7.0026	-0.014615654
7.0053	-0.015440995
7.0079	-0.015260565
7.0105	-0.015768986
7.0132	-0.015430107
7.0158	-0.01477493
7.0184	-0.013436934
7.0211	-0.012377426
7.0237	-0.009756105
7.0263	-0.005038131
7.0289	0.004334482
7.0316	0.01485946
7.0342	0.022025285
7.0368	0.031005571
7.0395	0.048456986
7.0421	0.076213591
7.0447	0.099401474
7.0474	0.108584754
7.05	0.107475832
7.0526	0.10513287
7.0553	0.103325337
7.0579	0.10204342
7.0605	0.102125227
7.0632	0.101207867
7.0658	0.098816499
7.0684	0.091740191
7.0711	0.083717354
7.0737	0.07171043
7.0763	0.054241568
7.0789	0.03526745
7.0816	0.018715117
7.0842	0.005318793
7.0868	-0.003317637
7.0895	-0.007838325
7.0921	-0.010450924
7.0947	-0.011068077
7.0974	-0.010900578
7.1	-0.011278748
7.1026	-0.010671163
7.1053	-0.011114442
7.1079	-0.011407387
7.1105	-0.011163303
7.1132	-0.011633947
7.1158	-0.011096485
7.1184	-0.009682468
7.1211	-0.010906547
7.1237	-0.010634638
7.1263	-0.010926749
7.1289	-0.011279929
7.1316	-0.011045852
7.1342	-0.01141652
7.1368	-0.012658319
7.1395	-0.012007326
7.1421	-0.011519486
7.1447	-0.012258777
7.1474	-0.011859622
7.15	-0.012713577
7.1526	-0.01295749
7.1553	-0.01277175
7.1579	-0.013437243
7.1605	-0.013966194
7.1632	-0.014429715
7.1658	-0.013404578
7.1684	-0.012713182
7.1711	-0.013045125
7.1737	-0.013816985
7.1763	-0.013177671
7.1789	-0.013934904
7.1816	-0.01411505
7.1842	-0.014203284
7.1868	-0.013679383
7.1895	-0.013872362
7.1921	-0.013905078
7.1947	-0.014963208
7.1974	-0.01418742
7.2	-0.014026501
7.2026	-0.015577059
7.2053	-0.01460597
7.2079	-0.014449688
7.2105	-0.013985503
7.2132	-0.013243029
7.2158	-0.01333967
7.2184	-0.014391302
7.2211	-0.013522492
7.2237	-0.013953938
7.2263	-0.015384431
7.2289	-0.014304108
7.2316	-0.014871635
7.2342	-0.014972461
7.2368	-0.015048419
7.2395	-0.01419719
7.2421	-0.014196592
7.2447	-0.014244332
7.2474	-0.015391048
7.25	-0.014859202
7.2526	-0.01434663
7.2553	-0.015007281
7.2579	-0.014581809
7.2605	-0.014110342
7.2632	-0.014782139
7.2658	-0.014771814
7.2684	-0.01493626
7.2711	-0.014905357
7.2737	-0.014192808
7.2763	-0.015004653
7.2789	-0.013272919
7.2816	-0.013237953
7.2842	-0.013562116
7.2868	-0.01325206
7.2895	-0.013407393
7.2921	-0.012749451
7.2947	-0.012283213
7.2974	-0.011850861
7.3	-0.013411985
7.3026	-0.012484297
7.3053	-0.012614556
7.3079	-0.011713231
7.3105	-0.01151598
7.3132	-0.011883612
7.3158	-0.012421089
7.3184	-0.013045559
7.3211	-0.012809576
7.3237	-0.012660162
7.3263	-0.012184081
7.3289	-0.012670078
7.3316	-0.011877084
7.3342	-0.01162008
7.3368	-0.009942739
7.3395	-0.008513945
7.3421	-0.006610154
7.3447	-0.007216148
7.3474	-0.007595327
7.35	-0.008244508
7.3526	-0.009074693
7.3553	-0.010282091
7.3579	-0.010607349
7.3605	-0.011970527
7.3632	-0.012018494
7.3658	-0.012361599
7.3684	-0.011901376
7.3711	-0.01169835
7.3737	-0.011777938
7.3763	-0.010756234
7.3789	-0.011829085
7.3816	-0.011283082
7.3842	-0.011691108
7.3868	-0.011612738
7.3895	-0.012051804
7.3921	-0.012263155
7.3947	-0.01318919
7.3974	-0.012850884
7.4	-0.013436652
7.4026	-0.012282299
7.4053	-0.010900046
7.4079	-0.010418175
7.4105	-0.009960214
7.4132	-0.009202419
7.4158	-0.010794822
7.4184	-0.010795319
7.4211	-0.011494286
7.4237	-0.011584862
7.4263	-0.011112782
7.4289	-0.01071809
7.4316	-0.010263506
7.4342	-0.008698022
7.4368	-0.010175969
7.4395	-0.010330937
7.4421	-0.012175811
7.4447	-0.012124496
7.4474	-0.011511516
7.45	-0.011897057
7.4526	-0.012227831
7.4553	-0.012836847
7.4579	-0.011992361
7.4605	-0.013057034
7.4632	-0.01381225
7.4658	-0.01343028
[truncated: 48 more rows]
