# Supplementary material for: Improvement of Peak Integration in Capillary Electrophoresis: Reference Data Set No. 1
Source: Electrophoresis. 2026 Mar 11;47(4):276–94. doi: 10.1002/elps.70077 (PMC13084974; doi:10.1002/elps.70077)
Supplement: Supplementary file 2 — Supporting File 2: elps70077‐sup‐0002‐RawElectropherograms.zip. [file ELPS-47--s002.zip › Raw Electropherograms/com4-type2-sam1-R.csv]

6.7179	-0.003916048
6.7195	-0.003741498
6.7212	-0.003678074
6.7229	-0.003382995
6.7246	-0.003738127
6.7262	-0.003936741
6.7279	-0.004319891
6.7296	-0.003619757
6.7313	-0.003800474
6.7329	-0.003788076
6.7346	-0.00426366
6.7363	-0.004307088
6.738	-0.00352363
6.7396	-0.003988737
6.7413	-0.003893349
6.743	-0.004703192
6.7447	-0.003640566
6.7463	-0.003233212
6.748	-0.003504852
6.7497	-0.00416144
6.7514	-0.003861107
6.753	-0.003880228
6.7547	-0.003682519
6.7564	-0.003963971
6.7581	-0.003942888
6.7597	-0.003553703
6.7614	-0.004628934
6.7631	-0.003641981
6.7648	-0.003680011
6.7664	-0.003601011
6.7681	-0.004302262
6.7698	-0.003941163
6.7715	-0.003211952
6.7731	-0.003603819
6.7748	-0.004086134
6.7765	-0.0038799
6.7782	-0.003786375
6.7798	-0.003835567
6.7815	-0.003546462
6.7832	-0.004140929
6.7849	-0.00422413
6.7865	-0.003471192
6.7882	-0.003927636
6.7899	-0.003328784
6.7916	-0.003745879
6.7932	-0.003930958
6.7949	-0.003179492
6.7966	-0.003323466
6.7983	-0.002889768
6.7999	-0.003004242
6.8016	-0.003054583
6.8033	-0.003493825
6.805	-0.003682453
6.8066	-0.003426404
6.8083	-0.003241417
6.81	-0.003410109
6.8117	-0.003217928
6.8134	-0.00313032
6.815	-0.003021069
6.8167	-0.003425081
6.8184	-0.003824833
6.8201	-0.003221337
6.8217	-0.003227388
6.8234	-0.003597977
6.8251	-0.003421905
6.8268	-0.002395374
6.8284	-0.002279579
6.8301	-0.002942191
6.8318	-0.002055416
6.8335	-0.003275023
6.8351	-0.003186643
6.8368	-0.003061935
6.8385	-0.003684273
6.8402	-0.003082403
6.8418	-0.003238065
6.8435	-0.003940343
6.8452	-0.00339543
6.8469	-0.003621805
6.8485	-0.002814393
6.8502	-0.003034816
6.8519	-0.004037342
6.8536	-0.003463947
6.8552	-0.002933467
6.8569	-0.002742542
6.8586	-0.003296369
6.8603	-0.002761931
6.8619	-0.002631777
6.8636	-0.003217011
6.8653	-0.0029532
6.867	-0.003035939
6.8686	-0.003431806
6.8703	-0.003124434
6.872	-0.00413814
6.8737	-0.002937586
6.8753	-0.003442798
6.877	-0.003321845
6.8787	-0.003875492
6.8804	-0.002397216
6.882	-0.003250567
6.8837	-0.003167032
6.8854	-0.003255724
6.8871	-0.002579668
6.8887	-0.003230503
6.8904	-0.002728204
6.8921	-0.002963781
6.8938	-0.002703577
6.8954	-0.002792035
6.8971	-0.003580577
6.8988	-0.003451903
6.9005	-0.003680913
6.9021	-0.002678014
6.9038	-0.00331886
6.9055	-0.002806163
6.9072	-0.002888813
6.9089	-0.003189037
6.9105	-0.002617537
6.9122	-0.002471052
6.9139	-0.002573116
6.9156	-0.002524782
6.9172	-0.003018826
6.9189	-0.002127595
6.9206	-0.002618736
6.9223	-0.003295868
6.9239	-0.003109915
6.9256	-0.002864662
6.9273	-0.002729118
6.929	-0.002967405
6.9306	-0.002779119
6.9323	-0.002973274
6.934	-0.002709351
6.9357	-0.002322174
6.9373	-0.00302283
6.939	-0.003150724
6.9407	-0.002685691
6.9424	-0.003267107
6.944	-0.00365449
6.9457	-0.002782794
6.9474	-0.003429266
6.9491	-0.002684679
6.9507	-0.003386075
6.9524	-0.002215294
6.9541	-0.003630453
6.9558	-0.003645999
6.9574	-0.002597981
6.9591	-0.002894548
6.9608	-0.002492139
6.9625	-0.003088505
6.9641	-0.00249482
6.9658	-0.002792055
6.9675	-0.002970859
6.9692	-0.003220823
6.9708	-0.002649442
6.9725	-0.002606006
6.9742	-0.003420301
6.9759	-0.003098971
6.9775	-0.003024641
6.9792	-0.002703864
6.9809	-0.002486176
6.9826	-0.0019265
6.9842	-0.00219845
6.9859	-0.003086779
6.9876	-0.003387833
6.9893	-0.002647412
6.9909	-0.003053453
6.9926	-0.002299659
6.9943	-0.002825734
6.996	-0.002708052
6.9977	-0.002660455
6.9993	-0.002694571
7.001	-0.002564404
7.0027	-0.002777618
7.0044	-0.002566182
7.006	-0.002593364
7.0077	-0.003074011
7.0094	-0.003076624
7.0111	-0.003156959
7.0127	-0.002865809
7.0144	-0.002391786
7.0161	-0.003062455
7.0178	-0.002479387
7.0194	-0.002955983
7.0211	-0.002564222
7.0228	-0.003068137
7.0245	-0.003204451
7.0261	-0.002542586
7.0278	-0.002930369
7.0295	-0.002881365
7.0312	-0.003218052
7.0328	-0.003324671
7.0345	-0.003004237
7.0362	-0.002285686
7.0379	-0.002770244
7.0395	-0.003694857
7.0412	-0.002924756
7.0429	-0.002819909
7.0446	-0.001940036
7.0462	-0.002183761
7.0479	-0.00039389
7.0496	0.000859382
7.0513	0.001427683
7.0529	0.001914785
7.0546	0.001098725
7.0563	0.001434964
7.058	0.001628802
7.0596	0.001179053
7.0613	0.001245921
7.063	0.000399069
7.0647	-0.000120537
7.0663	-0.000729958
7.068	-0.001941662
7.0697	-0.001952849
7.0714	-0.002182621
7.073	-0.002485459
7.0747	-0.002314943
7.0764	-0.002684656
7.0781	-0.002404738
7.0797	-0.002268019
7.0814	-0.0022985
7.0831	-0.003385151
7.0848	-0.00365095
7.0864	-0.00263439
7.0881	-0.002834453
7.0898	-0.003332629
7.0915	-0.002794072
7.0932	-0.002808606
7.0948	-0.004005583
7.0965	-0.004051971
7.0982	-0.003586318
7.0999	-0.003508102
7.1015	-0.003350082
7.1032	-0.004107199
7.1049	-0.005129765
7.1066	-0.005403755
7.1082	-0.004073346
7.1099	-0.005185667
7.1116	-0.004643293
7.1133	-0.004755915
7.1149	-0.004464791
7.1166	-0.004711239
7.1183	-0.004623847
7.12	-0.004587241
7.1216	-0.005433391
7.1233	-0.005171295
7.125	-0.00578692
7.1267	-0.005467381
7.1283	-0.004668097
7.13	-0.00515551
7.1317	-0.005043919
7.1334	-0.005032924
7.135	-0.004734972
7.1367	-0.005317406
7.1384	-0.004420642
7.1401	-0.004641062
7.1417	-0.004513056
7.1434	-0.004482611
7.1451	-0.005140713
7.1468	-0.003956737
7.1484	-0.004306681
7.1501	-0.004024944
7.1518	-0.003849198
7.1535	-0.003533992
7.1551	-0.004103406
7.1568	-0.004550221
7.1585	-0.004619373
7.1602	-0.003688232
7.1618	-0.004055818
7.1635	-0.004787889
7.1652	-0.003811936
7.1669	-0.004598418
7.1685	-0.003815203
7.1702	-0.00391259
7.1719	-0.004682971
7.1736	-0.005023669
7.1752	-0.004185853
7.1769	-0.004113544
7.1786	-0.00479369
7.1803	-0.00494589
7.1819	-0.00437171
7.1836	-0.004764366
7.1853	-0.004977642
7.187	-0.005063076
7.1887	-0.004962706
7.1903	-0.005045285
7.192	-0.005731288
7.1937	-0.005646142
7.1954	-0.005554626
7.197	-0.00509092
7.1987	-0.004987646
7.2004	-0.004968062
7.2021	-0.004651917
7.2037	-0.003986381
7.2054	-0.00516781
7.2071	-0.004996099
7.2088	-0.005310053
7.2104	-0.005617646
7.2121	-0.005329218
7.2138	-0.005282918
7.2155	-0.005012055
7.2171	-0.004558234
7.2188	-0.004570049
7.2205	-0.004470389
7.2222	-0.004315375
7.2238	-0.005127954
7.2255	-0.004340428
7.2272	-0.005465294
7.2289	-0.005560418
7.2305	-0.004922667
7.2322	-0.005141142
7.2339	-0.004866719
7.2356	-0.005404115
7.2372	-0.004370256
7.2389	-0.004238619
7.2406	-0.005723108
7.2423	-0.005597686
7.2439	-0.005345723
7.2456	-0.005755717
7.2473	-0.006143515
7.249	-0.0063322
7.2506	-0.006238769
7.2523	-0.006222182
7.254	-0.005781152
7.2557	-0.005836072
7.2573	-0.005497472
7.259	-0.005618043
7.2607	-0.00531164
7.2624	-0.004923498
7.264	-0.005102241
7.2657	-0.004504222
7.2674	-0.004322351
7.2691	-0.003724259
7.2707	-0.004927219
7.2724	-0.004920781
7.2741	-0.005443275
7.2758	-0.005724946
7.2774	-0.006446877
7.2791	-0.00626726
7.2808	-0.006094677
7.2825	-0.005522728
7.2842	-0.006129966
7.2858	-0.006568749
7.2875	-0.00624112
7.2892	-0.006089755
7.2909	-0.005755698
7.2925	-0.005509364
7.2942	-0.005792172
7.2959	-0.006004537
7.2976	-0.006185443
7.2992	-0.005818263
7.3009	-0.005967672
7.3026	-0.006641355
7.3043	-0.00671098
7.3059	-0.006832285
7.3076	-0.006945773
7.3093	-0.007123145
7.311	-0.006654514
7.3126	-0.00730031
7.3143	-0.006623251
7.316	-0.007655775
7.3177	-0.005972302
7.3193	-0.007729618
7.321	-0.007021557
7.3227	-0.00686063
7.3244	-0.007199397
7.326	-0.006864803
7.3277	-0.006513411
7.3294	-0.006227352
7.3311	-0.006636424
7.3327	-0.007682846
7.3344	-0.007026183
7.3361	-0.006762702
7.3378	-0.007365188
7.3394	-0.006893454
7.3411	-0.007259288
7.3428	-0.006974814
7.3445	-0.007002039
7.3461	-0.006746015
7.3478	-0.006887981
7.3495	-0.00678364
7.3512	-0.007020343
7.3528	-0.00784747
7.3545	-0.006049235
7.3562	-0.007031932
7.3579	-0.007043296
7.3595	-0.00707388
7.3612	-0.007344861
7.3629	-0.007190258
7.3646	-0.007130368
7.3662	-0.007479442
7.3679	-0.007697615
7.3696	-0.00707122
7.3713	-0.007249007
7.373	-0.007782058
7.3746	-0.007630412
7.3763	-0.007142218
7.378	-0.007472943
7.3797	-0.007503503
7.3813	-0.007219607
7.383	-0.007501401
7.3847	-0.007344374
7.3864	-0.007270043
7.388	-0.007034969
7.3897	-0.007315015
7.3914	-0.007738191
7.3931	-0.007072405
7.3947	-0.007914616
7.3964	-0.007732071
7.3981	-0.007481041
7.3998	-0.007789099
7.4014	-0.007099818
7.4031	-0.006956993
7.4048	-0.00732589
7.4065	-0.006812852
7.4081	-0.007131433
7.4098	-0.007857437
7.4115	-0.007208504
7.4132	-0.007319564
7.4148	-0.007290221
7.4165	-0.007163005
7.4182	-0.006482597
7.4199	-0.007037948
7.4215	-0.006859155
7.4232	-0.006918167
7.4249	-0.007107678
7.4266	-0.006620041
7.4282	-0.006597638
7.4299	-0.007032883
7.4316	-0.006621995
7.4333	-0.006956415
7.4349	-0.006496884
7.4366	-0.006998291
7.4383	-0.006824001
7.44	-0.006553974
7.4416	-0.005677133
7.4433	-0.005814274
7.445	-0.005957494
7.4467	-0.006146963
7.4483	-0.006574179
7.45	-0.007109549
7.4517	-0.007592472
7.4534	-0.007511267
7.455	-0.00628376
7.4567	-0.007145717
7.4584	-0.006506759
7.4601	-0.006108584
7.4617	-0.007598276
7.4634	-0.006983938
7.4651	-0.006346506
7.4668	-0.006147472
7.4685	-0.006864863
7.4701	-0.007055313
7.4718	-0.007263911
7.4735	-0.006699406
7.4752	-0.006158972
7.4768	-0.006351058
7.4785	-0.006865017
7.4802	-0.006625837
7.4819	-0.006766232
7.4835	-0.005989919
7.4852	-0.006550855
7.4869	-0.007525981
7.4886	-0.006979135
7.4902	-0.007131836
7.4919	-0.00800238
7.4936	-0.007332239
7.4953	-0.007742076
7.4969	-0.006908264
7.4986	-0.007079221
7.5003	-0.006324198
7.502	-0.006442705
7.5036	-0.006952305
7.5053	-0.006219267
7.507	-0.006035582
7.5087	-0.005788216
7.5103	-0.005920964
7.512	-0.005766956
7.5137	-0.006447301
7.5154	-0.00647219
7.517	-0.005982155
7.5187	-0.006812723
7.5204	-0.006516605
7.5221	-0.006626344
7.5237	-0.006455313
7.5254	-0.0059306
7.5271	-0.006288872
7.5288	-0.006003168
7.5304	-0.006071561
7.5321	-0.00607329
7.5338	-0.005509223
7.5355	-0.006628236
7.5371	-0.005750259
7.5388	-0.006277498
7.5405	-0.005853759
7.5422	-0.006220534
7.5438	-0.006068815
7.5455	-0.006381637
7.5472	-0.005573679
7.5489	-0.006031965
7.5505	-0.006225212
7.5522	-0.006284236
7.5539	-0.005753959
7.5556	-0.005867282
7.5572	-0.005173132
7.5589	-0.006088198
7.5606	-0.006243225
7.5623	-0.006031327
7.564	-0.006438198
7.5656	-0.006194406
7.5673	-0.005943876
7.569	-0.005865853
7.5707	-0.006293348
7.5723	-0.006002552
7.574	-0.006526739
7.5757	-0.00685968
7.5774	-0.006933709
7.579	-0.007466389
7.5807	-0.006951321
7.5824	-0.007758192
7.5841	-0.007101005
7.5857	-0.007377825
7.5874	-0.006393515
7.5891	-0.007250998
7.5908	-0.006190722
7.5924	-0.006916962
7.5941	-0.007033633
7.5958	-0.007143412
7.5975	-0.006359279
7.5991	-0.006781
7.6008	-0.00665983
7.6025	-0.006459842
7.6042	-0.006555861
7.6058	-0.007023949
7.6075	-0.006939034
7.6092	-0.005580928
7.6109	-0.006837976
7.6125	-0.005735672
7.6142	-0.006159426
7.6159	-0.006413814
7.6176	-0.0058526
7.6192	-0.006436046
7.6209	-0.005803123
7.6226	-0.00659013
7.6243	-0.006151583
7.6259	-0.005307513
7.6276	-0.005774122
7.6293	-0.006179153
7.631	-0.006229328
7.6326	-0.006244057
7.6343	-0.006647023
7.636	-0.006739108
7.6377	-0.006324864
7.6393	-0.007027273
7.641	-0.007485355
7.6427	-0.007561189
7.6444	-0.007039666
7.646	-0.006940432
7.6477	-0.006628214
7.6494	-0.00636693
7.6511	-0.006704029
7.6528	-0.006541641
7.6544	-0.006793293
7.6561	-0.006732421
7.6578	-0.007118977
7.6595	-0.006275906
7.6611	-0.006012165
7.6628	-0.006140853
7.6645	-0.005970309
7.6662	-0.005942972
7.6678	-0.006150124
7.6695	-0.006636763
7.6712	-0.005935351
7.6729	-0.005818988
7.6745	-0.006034584
7.6762	-0.006527579
7.6779	-0.006080656
7.6796	-0.006158992
7.6812	-0.006397303
7.6829	-0.007052214
7.6846	-0.005928285
7.6863	-0.006376405
7.6879	-0.006384737
7.6896	-0.005561616
7.6913	-0.00620254
7.693	-0.005850963
7.6946	-0.006395746
7.6963	-0.005879343
7.698	-0.005774777
7.6997	-0.006275772
7.7013	-0.006904569
7.703	-0.005426412
7.7047	-0.006999861
7.7064	-0.006654317
7.708	-0.006560132
7.7097	-0.006546264
7.7114	-0.006314294
7.7131	-0.006615005
7.7147	-0.006963783
7.7164	-0.006490703
7.7181	-0.006240461
7.7198	-0.007009404
7.7214	-0.006814174
7.7231	-0.007109308
7.7248	-0.007075985
7.7265	-0.006736271
7.7281	-0.006700676
7.7298	-0.005948059
7.7315	-0.005790268
7.7332	-0.006545397
7.7348	-0.006828719
7.7365	-0.006640053
7.7382	-0.007392689
7.7399	-0.007708836
7.7415	-0.006964213
7.7432	-0.007130206
7.7449	-0.006974154
7.7466	-0.007497408
7.7483	-0.007708372
7.7499	-0.006697493
7.7516	-0.006939937
7.7533	-0.007457623
7.755	-0.007053806
7.7566	-0.007693996
7.7583	-0.007507438
7.76	-0.007373598
7.7617	-0.006735325
7.7633	-0.006811248
7.765	-0.00644245
7.7667	-0.006820209
7.7684	-0.006900679
7.77	-0.006889193
7.7717	-0.006214904
7.7734	-0.007123875
7.7751	-0.006893211
7.7767	-0.006529444
7.7784	-0.007262619
7.7801	-0.00704071
7.7818	-0.006593314
7.7834	-0.0068917
7.7851	-0.007081477
7.7868	-0.007703168
7.7885	-0.007245294
7.7901	-0.00786247
7.7918	-0.006500824
7.7935	-0.007542665
7.7952	-0.007007689
7.7968	-0.006850515
7.7985	-0.00660913
7.8002	-0.007256955
7.8019	-0.007077407
7.8035	-0.007041985
7.8052	-0.006388697
7.8069	-0.006925558
7.8086	-0.007331955
7.8102	-0.006840451
7.8119	-0.007189339
7.8136	-0.006767853
7.8153	-0.006687579
7.8169	-0.007496525
7.8186	-0.00687741
7.8203	-0.007113617
7.822	-0.006768363
7.8236	-0.00689083
7.8253	-0.007525939
7.827	-0.007124563
7.8287	-0.007339994
7.8303	-0.006915663
7.832	-0.007252357
7.8337	-0.007001705
7.8354	-0.007083924
7.837	-0.006894493
7.8387	-0.007751288
7.8404	-0.007181882
7.8421	-0.007417706
7.8438	-0.007226699
7.8454	-0.007665999
7.8471	-0.007338846
7.8488	-0.006864331
7.8505	-0.006949934
7.8521	-0.006732328
7.8538	-0.006884066
7.8555	-0.007412393
7.8572	-0.007062409
7.8588	-0.00717746
7.8605	-0.007576775
7.8622	-0.006600451
7.8639	-0.007357603
7.8655	-0.006717972
7.8672	-0.006762656
7.8689	-0.00735411
7.8706	-0.007163288
7.8722	-0.007374661
7.8739	-0.006646435
7.8756	-0.0072017
7.8773	-0.006993957
7.8789	-0.007143953
7.8806	-0.006207268
7.8823	-0.007063552
7.884	-0.006975087
7.8856	-0.007434209
7.8873	-0.00673176
7.889	-0.006930378
7.8907	-0.006859471
7.8923	-0.00726173
7.894	-0.007178003
7.8957	-0.006655985
7.8974	-0.007135747
7.899	-0.008149683
7.9007	-0.007023974
7.9024	-0.007015188
7.9041	-0.007041245
7.9057	-0.006755986
7.9074	-0.00702149
7.9091	-0.006777395
7.9108	-0.007231319
7.9124	-0.008046676
7.9141	-0.007382969
7.9158	-0.007371156
7.9175	-0.007584873
7.9191	-0.007836348
7.9208	-0.007519509
7.9225	-0.007180971
7.9242	-0.007436978
7.9258	-0.007540588
7.9275	-0.00701073
7.9292	-0.007008123
7.9309	-0.007767781
7.9326	-0.006296355
7.9342	-0.007700974
7.9359	-0.00781476
7.9376	-0.007624838
7.9393	-0.007656498
7.9409	-0.007328039
7.9426	-0.006918986
7.9443	-0.00744039
7.946	-0.006656971
7.9476	-0.007501336
7.9493	-0.007022396
7.951	-0.007220387
7.9527	-0.007212648
7.9543	-0.007049251
7.956	-0.007437368
7.9577	-0.007494483
7.9594	-0.007371565
7.961	-0.006890421
7.9627	-0.007197795
7.9644	-0.00651776
7.9661	-0.007016832
7.9677	-0.006072565
7.9694	-0.006409947
7.9711	-0.006762671
7.9728	-0.006687689
7.9744	-0.00584636
7.9761	-0.006572905
7.9778	-0.007048913
7.9795	-0.006387076
7.9811	-0.005884582
7.9828	-0.00572471
7.9845	-0.006320168
7.9862	-0.006997276
7.9878	-0.011387222
7.9895	-0.021750446
7.9912	-0.055988915
7.9929	-0.035928357
7.9945	-0.01820744
7.9962	-0.011140846
7.9979	-0.008269568
7.9996	-0.007272296
8.0012	-0.006846992
8.0029	-0.006737842
8.0046	-0.0068442
8.0063	-0.006338303
8.0079	-0.007075155
8.0096	-0.006153507
8.0113	-0.006400711
8.013	-0.006512951
8.0146	-0.006412412
8.0163	-0.005532992
8.018	-0.006303714
8.0197	-0.006224574
8.0213	-0.006158618
8.023	-0.006825754
8.0247	-0.006391761
8.0264	-0.006763788
8.0281	-0.005966613
8.0297	-0.006900356
8.0314	-0.00606299
8.0331	-0.006700413
8.0348	-0.005772111
8.0364	-0.0064057
8.0381	-0.006353767
8.0398	-0.006961164
8.0415	-0.006572968
8.0431	-0.007291069
8.0448	-0.006842632
8.0465	-0.006755828
8.0482	-0.006576655
8.0498	-0.006893708
8.0515	-0.006112649
8.0532	-0.007183307
8.0549	-0.006740984
8.0565	-0.006324589
8.0582	-0.005749065
8.0599	-0.007061187
8.0616	-0.007019137
8.0632	-0.006923801
8.0649	-0.007448068
8.0666	-0.005888131
8.0683	-0.006117507
8.0699	-0.006610394
8.0716	-0.006543244
8.0733	-0.006587294
8.075	-0.006109607
8.0766	-0.005499054
8.0783	-0.00667674
8.08	-0.006324175
8.0817	-0.005484655
8.0833	-0.006511914
8.085	-0.005732643
8.0867	-0.007131433
8.0884	-0.005694226
8.09	-0.006413345
8.0917	-0.006078281
8.0934	-0.006424592
8.0951	-0.005728513
8.0967	-0.006431602
8.0984	-0.007098959
8.1001	-0.006167549
8.1018	-0.005698978
8.1034	-0.006000272
8.1051	-0.006853503
8.1068	-0.006233797
8.1085	-0.005209817
8.1101	-0.006029915
8.1118	-0.006435992
8.1135	-0.005888685
8.1152	-0.006089634
8.1168	-0.005871234
8.1185	-0.006322093
8.1202	-0.005659758
8.1219	-0.006050142
8.1236	-0.005082548
8.1252	-0.006248329
8.1269	-0.005858085
8.1286	-0.004838023
8.1303	-0.005212964
8.1319	-0.00424207
8.1336	-0.004577928
8.1353	-0.005107638
8.137	-0.005489329
8.1386	-0.004453011
8.1403	-0.005280504
8.142	-0.005493912
8.1437	-0.00515091
8.1453	-0.005158622
8.147	-0.005169458
8.1487	-0.004413072
8.1504	-0.004884175
8.152	-0.00557242
8.1537	-0.005459599
8.1554	-0.006273569
8.1571	-0.005660058
8.1587	-0.005223272
8.1604	-0.004268393
8.1621	-0.005041073
8.1638	-0.004697969
8.1654	-0.004757884
8.1671	-0.005358233
8.1688	-0.005207951
8.1705	-0.005013241
8.1721	-0.004948536
8.1738	-0.005504108
8.1755	-0.004758363
8.1772	-0.005041765
8.1788	-0.004316115
8.1805	-0.003333658
8.1822	-0.003483016
8.1839	-0.004159731
8.1855	-0.004799369
8.1872	-0.004264073
8.1889	-0.004620432
8.1906	-0.005785931
8.1922	-0.004554641
8.1939	-0.004984977
8.1956	-0.005710905
8.1973	-0.005876397
8.1989	-0.005717108
8.2006	-0.006306697
8.2023	-0.006202741
8.204	-0.006199601
8.2056	-0.005448525
8.2073	-0.005668517
8.209	-0.006512999
8.2107	-0.006137921
8.2123	-0.005066244
8.214	-0.00588418
8.2157	-0.0057599
8.2174	-0.005793923
8.2191	-0.006112279
8.2207	-0.005172888
8.2224	-0.005977538
8.2241	-0.005538133
8.2258	-0.006811562
8.2274	-0.005922691
8.2291	-0.005827738
8.2308	-0.00508422
8.2325	-0.005746428
8.2341	-0.005665561
8.2358	-0.005979977
8.2375	-0.005317958
8.2392	-0.004986828
8.2408	-0.005643441
8.2425	-0.005220799
8.2442	-0.004235313
8.2459	-0.004293338
8.2475	-0.004750802
8.2492	-0.003918205
8.2509	-0.004697539
8.2526	-0.005165154
8.2542	-0.003812576
8.2559	-0.00313539
8.2576	-0.003940018
8.2593	-0.003587748
8.2609	-0.004228714
8.2626	-0.004582914
8.2643	-0.004606744
8.266	-0.005011406
8.2676	-0.005009844
8.2693	-0.005093112
8.271	-0.00561489
8.2727	-0.005302368
8.2743	-0.005398944
8.276	-0.005631783
8.2777	-0.005248336
8.2794	-0.006223457
8.281	-0.005765056
8.2827	-0.004881559
8.2844	-0.00497272
8.2861	-0.004462664
8.2877	-0.005253261
8.2894	-0.004083024
8.2911	-0.005096023
8.2928	-0.004369838
8.2944	-0.004148108
8.2961	-0.003429561
8.2978	-0.003693041
8.2995	-0.003934849
8.3011	-0.003507978
8.3028	-0.003570263
8.3045	-0.002845977
8.3062	-0.003233566
8.3079	-0.003479641
8.3095	-0.002102446
8.3112	-0.001580945
8.3129	-0.001992712
8.3146	-0.002655674
8.3162	-0.001859538
8.3179	-0.002051862
8.3196	-0.002043305
8.3213	-0.001359882
8.3229	-0.00188088
8.3246	-0.001820161
8.3263	-0.002049441
8.328	-0.000747254
8.3296	-0.001694626
8.3313	-0.001404122
8.333	-0.00186613
8.3347	-0.000513488
8.3363	-0.000279379
8.338	-0.000046801
8.3397	-0.000185834
8.3414	-0.000280976
8.343	0.000188844
8.3447	0.000093841
8.3464	0.000141549
8.3481	0.00046966
8.3497	0.001681504
8.3514	0.002267862
8.3531	0.001172439
8.3548	0.001651402
8.3564	0.003020863
8.3581	0.004339679
8.3598	0.004130065
8.3615	0.005329418
8.3631	0.006706099
8.3648	0.008727674
8.3665	0.009571484
8.3682	0.011655461
8.3698	0.014135515
8.3715	0.016632434
8.3732	0.019730799
8.3749	0.023796258
8.3765	0.027925255
8.3782	0.034219518
8.3799	0.039694369
8.3816	0.04623989
8.3832	0.052493636
8.3849	0.060018763
8.3866	0.067302853
8.3883	0.074191995
8.3899	0.081657387
8.3916	0.089256443
8.3933	0.093948081
8.395	0.098015159
8.3966	0.100874297
8.3983	0.101009019
8.4	0.100212649
8.4017	0.098197572
8.4034	0.095168889
8.405	0.092364445
8.4067	0.088737056
8.4084	0.08384189
8.4101	0.079199933
8.4117	0.073301546
8.4134	0.066707894
8.4151	0.060080513
8.4168	0.052088615
8.4184	0.044517219
8.4201	0.035920482
8.4218	0.027085263
8.4235	0.019611271
8.4251	0.012139603
8.4268	0.007466023
8.4285	0.002730237
8.4302	-0.000283853
8.4318	-0.002687095
8.4335	-0.002853057
8.4352	-0.003945838
8.4369	-0.004790147
8.4385	-0.00500847
8.4402	-0.005734421
8.4419	-0.004684199
8.4436	-0.005365975
8.4452	-0.005241749
8.4469	-0.005077346
8.4486	-0.004531649
8.4503	-0.005938123
8.4519	-0.005958402
8.4536	-0.004532302
8.4553	-0.005752329
8.457	-0.005311957
8.4586	-0.00481453
8.4603	-0.005777419
8.462	-0.006280886
8.4637	-0.005767731
8.4653	-0.006349651
8.467	-0.005701979
8.4687	-0.005512591
8.4704	-0.005938528
8.472	-0.005617543
8.4737	-0.006185846
8.4754	-0.005547335
8.4771	-0.006250272
8.4787	-0.005572122
8.4804	-0.006338797
8.4821	-0.006658778
8.4838	-0.005494026
8.4854	-0.005838177
8.4871	-0.006131318
8.4888	-0.005566375
8.4905	-0.005896262
8.4921	-0.005163403
8.4938	-0.00526709
8.4955	-0.005153501
8.4972	-0.005155726
8.4989	-0.004939227
8.5005	-0.004998993
8.5022	-0.005361148
8.5039	-0.005572798
8.5056	-0.004694614
8.5072	-0.005534879
8.5089	-0.006173577
8.5106	-0.005342635
8.5123	-0.005786601
8.5139	-0.005139077
8.5156	-0.006448263
8.5173	-0.005271724
8.519	-0.005000622
8.5206	-0.005450266
8.5223	-0.004326052
8.524	-0.005654956
8.5257	-0.005292882
8.5273	-0.005053563
8.529	-0.005185949
8.5307	-0.005738622
8.5324	-0.00481453
8.534	-0.005443076
8.5357	-0.005444872
8.5374	-0.005278073
8.5391	-0.005761712
8.5407	-0.004412009
8.5424	-0.005231381
8.5441	-0.005725156
8.5458	-0.004710553
8.5474	-0.005616667
8.5491	-0.006565673
8.5508	-0.005603877
8.5525	-0.005698063
8.5541	-0.006403417
8.5558	-0.00603131
8.5575	-0.006291833
8.5592	-0.006297639
8.5608	-0.006869062
8.5625	-0.007061854
8.5642	-0.006545847
8.5659	-0.006601152
8.5675	-0.007219682
8.5692	-0.005852537
8.5709	-0.00590109
8.5726	-0.006785619
8.5742	-0.007157569
8.5759	-0.006080081
8.5776	-0.006716633
8.5793	-0.006250302
8.5809	-0.006352543
8.5826	-0.006212654
8.5843	-0.005796288
8.586	-0.005683888
8.5877	-0.006074806
8.5893	-0.006071514
8.591	-0.00541533
8.5927	-0.006288792
8.5944	-0.005278395
8.596	-0.005155029
8.5977	-0.006370953
8.5994	-0.00621065
8.6011	-0.005210666
8.6027	-0.005521163
8.6044	-0.00537395
8.6061	-0.005274334
8.6078	-0.005850276
8.6094	-0.005938694
8.6111	-0.005503033
8.6128	-0.00592887
8.6145	-0.006264193
8.6161	-0.005768349
8.6178	-0.005286891
8.6195	-0.006330205
8.6212	-0.006051239
8.6228	-0.006566777
8.6245	-0.005926361
8.6262	-0.006740444
8.6279	-0.005503858
8.6295	-0.00556943
8.6312	-0.005963157
8.6329	-0.00622176
8.6346	-0.006111423
8.6362	-0.006490716
8.6379	-0.005756565
8.6396	-0.005955609
8.6413	-0.00531101
8.6429	-0.006130677
8.6446	-0.005531906
8.6463	-0.005790983
8.648	-0.006613289
8.6496	-0.005393906
8.6513	-0.00543498
8.653	-0.004908361
8.6547	-0.00491702
8.6563	-0.005009744
8.658	-0.005997257
8.6597	-0.005523185
8.6614	-0.004931142
8.663	-0.005436113
8.6647	-0.004657479
8.6664	-0.005108076
8.6681	-0.005518659
8.6697	-0.005755931
8.6714	-0.004570372
8.6731	-0.005553194
8.6748	-0.005388844
8.6764	-0.005770242
8.6781	-0.005273528
8.6798	-0.005460081
8.6815	-0.004535402
8.6832	-0.005174787
8.6848	-0.004408662
8.6865	-0.004960327
8.6882	-0.004535871
8.6899	-0.004578482
8.6915	-0.004433714
8.6932	-0.0049956
8.6949	-0.004747917
8.6966	-0.005273528
8.6982	-0.004885355
8.6999	-0.004729697
8.7016	-0.005063279
8.7033	-0.004766396
8.7049	-0.004875493
8.7066	-0.004889593
8.7083	-0.004557077
8.71	-0.004245773
8.7116	-0.004753787
8.7133	-0.005155024
8.715	-0.004696572
8.7167	-0.004924692
8.7183	-0.005088842
8.72	-0.004166249
8.7217	-0.003953206
8.7234	-0.004456627
8.725	-0.004936987
8.7267	-0.005078483
8.7284	-0.004358101
8.7301	-0.004174232
8.7317	-0.004912836
8.7334	-0.003908188
8.7351	-0.00359088
8.7368	-0.004125492
8.7384	-0.004441457
8.7401	-0.00530749
8.7418	-0.004673467
8.7435	-0.004822071
8.7451	-0.004185789
8.7468	-0.005325539
8.7485	-0.004348585
8.7502	-0.004594808
8.7518	-0.003683681
8.7535	-0.004665817
8.7552	-0.004632994
8.7569	-0.00396578
8.7585	-0.003916692
8.7602	-0.003591086
8.7619	-0.003658929
8.7636	-0.003745094
8.7652	-0.004069605
8.7669	-0.003307054
8.7686	-0.004030812
8.7703	-0.004702315
8.7719	-0.004141046
8.7736	-0.003557624
8.7753	-0.003481516
8.777	-0.003544557
8.7787	-0.004331489
8.7803	-0.004466711
8.782	-0.004665817
8.7837	-0.004166989
8.7854	-0.00334718
8.787	-0.004079161
8.7887	-0.003445047
8.7904	-0.003869019
8.7921	-0.003563462
8.7937	-0.004333822
8.7954	-0.002788062
8.7971	-0.003652175
8.7988	-0.0033718
8.8004	-0.003445397
8.8021	-0.003787541
8.8038	-0.003744325
8.8055	-0.0029183
8.8071	-0.003995786
8.8088	-0.003757087
8.8105	-0.002231963
8.8122	-0.003126362
8.8138	-0.002744226
8.8155	-0.003540945
8.8172	-0.003164913
8.8189	-0.003549215
8.8205	-0.004009646
8.8222	-0.003030433
8.8239	-0.003143386
8.8256	-0.003646417
8.8272	-0.003322583
8.8289	-0.003418969
8.8306	-0.003728626
8.8323	-0.003169888
8.8339	-0.003313244
8.8356	-0.003096354
8.8373	-0.003145046
8.839	-0.003431785
8.8406	-0.004093861
8.8423	-0.003396345
8.844	-0.002735107
8.8457	-0.002084826
8.8473	-0.002811537
8.849	-0.003050445
8.8507	-0.003275433
8.8524	-0.002201368
8.854	-0.003332254
8.8557	-0.002612241
8.8574	-0.002841913
8.8591	-0.002017682
8.8607	-0.002763741
8.8624	-0.003537533
8.8641	-0.002725842
8.8658	-0.003316063
8.8674	-0.003107049
8.8691	-0.003462947
8.8708	-0.00248281
8.8725	-0.002886261
8.8742	-0.002773116
8.8758	-0.001919922
8.8775	-0.001220296
8.8792	-0.001951499
8.8809	-0.002228164
8.8825	-0.001448162
8.8842	-0.001630782
8.8859	-0.00116493
8.8876	-0.001010141
8.8892	-0.001964445
8.8909	-0.00152744
8.8926	-0.001401799
8.8943	-0.001521325
8.8959	-0.00090825
8.8976	-0.001302494
8.8993	-0.00082611
8.901	0
8.9026	0.000262519
8.9043	-0.00030862
8.906	0.001051879
8.9077	0.001049338
8.9093	0.000220175
8.911	0.000746098
8.9127	0.000872954
8.9144	0.000925015
8.916	0.002112717
8.9177	0.001549867
8.9194	0.002019365
8.9211	0.002509743
8.9227	0.001805801
8.9244	0.002208806
8.9261	0.002362361
8.9278	0.002205665
8.9294	0.003097691
8.9311	0.002786075
8.9328	0.003312375
8.9345	0.003468682
8.9361	0.003776691
8.9378	0.004396944
8.9395	0.003960498
8.9412	0.005056497
8.9428	0.004513341
8.9445	0.004554641
8.9462	0.006782503
8.9479	0.00608533
8.9495	0.008112891
8.9512	0.007367533
8.9529	0.008582467
8.9546	0.009238748
8.9562	0.009612139
8.9579	0.01087079
8.9596	0.01139008
8.9613	0.010767071
8.963	0.010969311
8.9646	0.011623765
8.9663	0.011335932
8.968	0.012175797
8.9697	0.012664638
8.9713	0.013771193
8.973	0.013849678
8.9747	0.013027797
8.9764	0.014448561
8.978	0.015173006
8.9797	0.015948296
8.9814	0.015836813
8.9831	0.016115168
8.9847	0.01662896
8.9864	0.016440265
8.9881	0.016510591
8.9898	0.016775087
8.9914	0.017634856
8.9931	0.017882571
8.9948	0.01793962
8.9965	0.019146552
8.9981	0.018666171
8.9998	0.019473443
9.0015	0.021202592
9.0032	0.021757957
9.0048	0.022350825
9.0065	0.022406977
9.0082	0.021653811
9.0099	0.022511099
9.0115	0.02222975
9.0132	0.022705695
9.0149	0.023158832
9.0166	0.023313319
9.0182	0.023532789
9.0199	0.024224382
9.0216	0.023717897
9.0233	0.023795389
9.0249	0.025568858
9.0266	0.025503175
9.0283	0.025694534
9.03	0.026527958
9.0316	0.026573017
9.0333	0.027343543
9.035	0.027382111
9.0367	0.028214416
9.0383	0.02888746
9.04	0.029853122
9.0417	0.029645501
9.0434	0.030947633
9.045	0.032273814
9.0467	0.033633977
9.0484	0.035898123
9.0501	0.036700785
9.0517	0.038767219
9.0534	0.040685125
9.0551	0.043017332
9.0568	0.045767292
9.0585	0.046938673
9.0601	0.050056048
9.0618	0.052921634
9.0635	0.057155769
9.0652	0.059878338
9.0668	0.062808432
9.0685	0.063303269
9.0702	0.064952269
9.0719	0.06624797
9.0735	0.068198584
9.0752	0.074220628
9.0769	0.077466235
9.0786	0.07751561
9.0802	0.077068739
9.0819	0.075186454
9.0836	0.074779883
9.0853	0.07423117
9.0869	0.072574556
9.0886	0.070192263
9.0903	0.068881974
9.092	0.066756658
9.0936	0.066785954
9.0953	0.065850243
9.097	0.065980054
9.0987	0.066594131
9.1003	0.067042194
9.102	0.06916555
9.1037	0.072821282
9.1054	0.076636381
9.107	0.075790018
9.1087	0.079496831
9.1104	0.084804289
9.1121	0.088641658
9.1137	0.090261675
9.1154	0.095691063
9.1171	0.107141905
9.1188	0.111906767
9.1204	0.115582228
9.1221	0.123951249
9.1238	0.142902792
9.1255	0.172201306
9.1271	0.212515295
9.1288	0.278639376
9.1305	0.320495039
9.1322	0.338906616
9.1338	0.351016849
9.1355	0.355960369
9.1372	0.355114162
9.1389	0.352338791
9.1405	0.344813108
9.1422	0.341768652
9.1439	0.342809677
9.1456	0.333620906
9.1472	0.314161032
9.1489	0.260597378
9.1506	0.18029511
9.1523	0.111348189
9.154	0.076094918
9.1556	0.055929836
9.1573	0.039004322
9.159	0.031477377
9.1607	0.025250664
9.1623	0.021747261
9.164	0.018011002
9.1657	0.015329632
9.1674	0.013399882
9.169	0.011970245
9.1707	0.010912611
9.1724	0.010161005
9.1741	0.009557322
9.1757	0.007559436
9.1774	0.006805356
9.1791	0.006938767
9.1808	0.006190434
9.1824	0.005468534
9.1841	0.005823484
9.1858	0.005519911
9.1875	0.005868934
9.1891	0.005449865
9.1908	0.005349974
9.1925	0.005680103
9.1942	0.006073504
9.1958	0.006765939
9.1975	0.005734606
9.1992	0.006304725
9.2009	0.006354295
9.2025	0.006731981
9.2042	0.00696684
9.2059	0.007302269
9.2076	0.007064064
9.2092	0.007428636
9.2109	0.007881824
9.2126	0.008883048
9.2143	0.009412944
9.2159	0.009425943
9.2176	0.010144501
9.2193	0.010737122
9.221	0.010223386
9.2226	0.010879757
9.2243	0.011719204
9.226	0.012811183
9.2277	0.015602418
9.2293	0.016847041
9.231	0.021272875
9.2327	0.026662808
9.2344	0.033298556
9.236	0.03570167
9.2377	0.037941646
9.2394	0.038607746
9.2411	0.039578564
9.2428	0.040555567
9.2444	0.040618807
9.2461	0.040658869
9.2478	0.038803771
9.2495	0.037523989
9.2511	0.032880735
9.2528	0.027330531
9.2545	0.02169117
9.2562	0.015018533
9.2578	0.010819126
9.2595	0.00691976
9.2612	0.005314704
9.2629	0.003432471
9.2645	0.001725061
9.2662	0.000088155
9.2679	-0.000482964
9.2696	-0.000483551
9.2712	-0.001402931
9.2729	-0.000698785
9.2746	-0.000744743
9.2763	-0.000308245
9.2779	-0.000663214
9.2796	-0.001316577
9.2813	-0.000751031
9.283	-0.001005362
9.2846	-0.002154003
9.2863	-0.001486712
9.288	-0.001713889
9.2897	-0.002139278
9.2913	-0.002023251
9.293	-0.002147916
9.2947	-0.001224844
9.2964	-0.002012855
9.298	-0.001612131
9.2997	-0.000306628
9.3014	0.000219152
9.3031	0.000175154
9.3047	0.000349111
9.3064	0.000698925
9.3081	0.000830099
9.3098	0.000948807
9.3114	0.000737232
9.3131	0.001173124
9.3148	0.001654623
9.3165	0.000874448
9.3181	-0.000217288
9.3198	-0.000481892
9.3215	-0.000567563
9.3232	-0.002168008
9.3248	-0.002197873
9.3265	-0.002746535
9.3282	-0.002664919
9.3299	-0.002979215
9.3315	-0.003541449
9.3332	-0.004087107
9.3349	-0.004848226
9.3366	-0.005155643
9.3383	-0.006085378
9.3399	-0.004610074
9.3416	-0.004957125
9.3433	-0.004965343
9.345	-0.00522153
9.3466	-0.005146183
9.3483	-0.005344046
9.35	-0.005066578
9.3517	-0.004495667
9.3533	-0.004448692
9.355	-0.004622019
9.3567	-0.005065088
9.3584	-0.004668053
9.36	-0.005393461
9.3617	-0.00608597
9.3634	-0.005550842
9.3651	-0.00592045
9.3667	-0.005945
9.3684	-0.006525132
9.3701	-0.005335588
9.3718	-0.005020313
9.3734	-0.005450141
9.3751	-0.005189068
9.3768	-0.00529429
9.3785	-0.005478268
9.3801	-0.005443257
9.3818	-0.005265772
9.3835	-0.004566222
9.3852	-0.004701929
9.3868	-0.005374846
9.3885	-0.004988813
9.3902	-0.005770741
9.3919	-0.005923149
9.3935	-0.005944745
9.3952	-0.005820485
9.3969	-0.006279671
9.3986	-0.005327796
9.4002	-0.006095754
9.4019	-0.006124361
9.4036	-0.005994411
9.4053	-0.006047715
9.4069	-0.006107137
9.4086	-0.005329349
9.4103	-0.005010003
9.412	-0.004948917
9.4136	-0.004688728
9.4153	-0.005605497
9.417	-0.006050476
9.4187	-0.00589464
9.4203	-0.005891111
9.422	-0.005603334
9.4237	-0.005812704
9.4254	-0.006956956
9.427	-0.005610954
9.4287	-0.006150747
9.4304	-0.006000782
9.4321	-0.006599772
9.4338	-0.00663635
9.4354	-0.007211852
9.4371	-0.007311879
9.4388	-0.006834802
9.4405	-0.007188428
9.4421	-0.006903062
9.4438	-0.007482555
9.4455	-0.006720358
9.4472	-0.006841396
9.4488	-0.006810472
9.4505	-0.006478073
9.4522	-0.006907996
9.4539	-0.006436619
9.4555	-0.005996148
9.4572	-0.006201918
9.4589	-0.005795961
9.4606	-0.006530867
9.4622	-0.005553233
9.4639	-0.006208777
9.4656	-0.005324167
9.4673	-0.006011238
9.4689	-0.005678783
9.4706	-0.004683367
9.4723	-0.004964875
9.474	-0.005869223
9.4756	-0.00537077
9.4773	-0.006066434
9.479	-0.005879883
9.4807	-0.006110863
9.4823	-0.006776063
9.484	-0.006974561
9.4857	-0.006499796
9.4874	-0.005960625
9.489	-0.006390177
9.4907	-0.007055066
9.4924	-0.006728818
9.4941	-0.006068879
9.4957	-0.00679413
9.4974	-0.007358998
9.4991	-0.006921009
9.5008	-0.006713586
9.5024	-0.005926339
9.5041	-0.00633353
9.5058	-0.006121265
9.5075	-0.005310145
9.5091	-0.005570086
9.5108	-0.005918926
9.5125	-0.005803945
9.5142	-0.00551453
9.5158	-0.006256599
9.5175	-0.005993738
9.5192	-0.006508234
9.5209	-0.007114316
9.5226	-0.005920526
9.5242	-0.006307887
9.5259	-0.006596175
9.5276	-0.006193834
9.5293	-0.006870339
9.5309	-0.007312212
9.5326	-0.00594849
9.5343	-0.006707541
9.536	-0.006741519
9.5376	-0.006865167
9.5393	-0.005611692
9.541	-0.006248369
9.5427	-0.006498092
9.5443	-0.00662318
9.546	-0.006407075
9.5477	-0.006288391
9.5494	-0.006114358
9.551	-0.006615088
9.5527	-0.005542797
9.5544	-0.00611037
9.5561	-0.00530004
9.5577	-0.00621469
9.5594	-0.005355018
9.5611	-0.005583662
9.5628	-0.005157145
9.5644	-0.004803343
9.5661	-0.006211227
9.5678	-0.00591872
9.5695	-0.005689793
9.5711	-0.006145495
9.5728	-0.005455271
9.5745	-0.005780509
9.5762	-0.005906673
9.5778	-0.006050609
9.5795	-0.005759215
9.5812	-0.005691279
9.5829	-0.005302218
9.5845	-0.005965512
9.5862	-0.005661387
9.5879	-0.005445895
9.5896	-0.0053391
9.5912	-0.005234916
9.5929	-0.00598706
9.5946	-0.004921237
9.5963	-0.006232955
9.5979	-0.005027667
9.5996	-0.005829544
9.6013	-0.005531482
9.603	-0.006220833
9.6046	-0.006361521
9.6063	-0.005857356
9.608	-0.005504035
9.6097	-0.006809323
9.6113	-0.006060207
9.613	-0.006341328
9.6147	-0.00616588
9.6164	-0.005919599
9.6181	-0.005722533
9.6197	-0.005129833
9.6214	-0.006140513
9.6231	-0.006233425
9.6248	-0.005409748
9.6264	-0.005168813
9.6281	-0.005553059
9.6298	-0.006340178
9.6315	-0.006256927
9.6331	-0.00547429
9.6348	-0.005782549
9.6365	-0.005419425
9.6382	-0.005622141
9.6398	-0.00530213
9.6415	-0.006250095
9.6432	-0.005052288
9.6449	-0.005270915
9.6465	-0.005738273
9.6482	-0.005310149
9.6499	-0.005269918
9.6516	-0.005649246
9.6532	-0.005390144
9.6549	-0.006158629
9.6566	-0.005325445
9.6583	-0.005276744
9.6599	-0.00534274
9.6616	-0.005120848
9.6633	-0.00517894
9.665	-0.004982701
9.6666	-0.004662505
9.6683	-0.005283837
9.67	-0.005342813
9.6717	-0.004521689
9.6733	-0.005220614
9.675	-0.005710017
9.6767	-0.005483033
9.6784	-0.004976057
9.68	-0.005105401
9.6817	-0.005586763
9.6834	-0.004060172
9.6851	-0.004071232
9.6867	-0.004466097
9.6884	-0.004587113
9.6901	-0.004493213
9.6918	-0.005403725
9.6934	-0.004907778
9.6951	-0.005013612
9.6968	-0.005248688
9.6985	-0.00516307
9.7001	-0.005110317
9.7018	-0.0044233
9.7035	-0.004879329
9.7052	-0.004735915
9.7068	-0.004499697
9.7085	-0.004978416
9.7102	-0.004416137
9.7119	-0.003905448
9.7136	-0.004520694
9.7152	-0.0036918
9.7169	-0.004055141
9.7186	-0.004308716
9.7203	-0.005208801
9.7219	-0.005316408
9.7236	-0.005281885
9.7253	-0.004650234
9.727	-0.005275554
9.7286	-0.004918267
9.7303	-0.005839539
9.732	-0.006165809
9.7337	-0.006258518
9.7353	-0.005362919
9.737	-0.006141133
9.7387	-0.005807491
9.7404	-0.00645803
9.742	-0.006035435
9.7437	-0.005713976
9.7454	-0.005467739
9.7471	-0.006243958
9.7487	-0.00576914
9.7504	-0.004675235
9.7521	-0.005207155
9.7538	-0.004987976
9.7554	-0.005323627
9.7571	-0.005200264
9.7588	-0.005428274
9.7605	-0.005361728
9.7621	-0.005282801
9.7638	-0.005765985
9.7655	-0.004898183
9.7672	-0.005181281
9.7688	-0.005334525
9.7705	-0.005432416
9.7722	-0.006104842
9.7739	-0.005427416
9.7755	-0.005876525
9.7772	-0.005705423
9.7789	-0.005785022
9.7806	-0.006397221
9.7822	-0.005983573
9.7839	-0.005760807
9.7856	-0.0054434
9.7873	-0.006030918
9.7889	-0.006335774
9.7906	-0.00632808
9.7923	-0.006508674
9.794	-0.005829544
9.7956	-0.006116393
9.7973	-0.00621243
9.799	-0.005926837
9.8007	-0.006429067
9.8023	-0.006567192
9.804	-0.005704114
9.8057	-0.005961071
9.8074	-0.006479316
9.8091	-0.00626252
9.8107	-0.006634012
9.8124	-0.00622252
9.8141	-0.006328152
9.8158	-0.006291266
9.8174	-0.006563957
9.8191	-0.006903482
9.8208	-0.007037377
9.8225	-0.006512958
9.8241	-0.006202455
9.8258	-0.006304445
9.8275	-0.00612922
9.8292	-0.006215941
9.8308	-0.006637981
9.8325	-0.005593773
9.8342	-0.006055735
9.8359	-0.00618568
9.8375	-0.004765864
9.8392	-0.004338867
9.8409	-0.004082484
9.8426	-0.005396894
9.8442	-0.005456742
9.8459	-0.005987247
9.8476	-0.007069231
9.8493	-0.006064605
9.8509	-0.006449942
9.8526	-0.006048609
9.8543	-0.005205289
9.856	-0.006031701
9.8576	-0.006277617
9.8593	-0.006366577
9.861	-0.005815351
9.8627	-0.005964329
9.8643	-0.00565803
9.866	-0.005371068
9.8677	-0.007199253
9.8694	-0.007274404
9.871	-0.006542742
9.8727	-0.006699147
9.8744	-0.005889082
9.8761	-0.005811043
9.8777	-0.006530867
9.8794	-0.006259196
9.8811	-0.006505566
9.8828	-0.006346718
9.8844	-0.006155517
9.8861	-0.004984133
9.8878	-0.005864869
9.8895	-0.005607789
9.8911	-0.005205259
9.8928	-0.005106755
9.8945	-0.005243809
9.8962	-0.005069933
9.8979	-0.005010349
9.8995	-0.004912973
9.9012	-0.00445111
9.9029	-0.004471917
9.9046	-0.004568387
9.9062	-0.004834334
9.9079	-0.004046251
9.9096	-0.003798327
9.9113	-0.003011675
9.9129	-0.004477091
9.9146	-0.002884623
9.9163	-0.003006591
9.918	-0.001734174
9.9196	-0.002315433
9.9213	-0.002457813
9.923	-0.001836819
9.9247	-0.002082773
9.9263	-0.00104344
9.928	-0.000599803
9.9297	-0.001052198
9.9314	-0.000634524
9.933	-0.000487824
9.9347	0.000304341
9.9364	0.000153841
9.9381	0.000719752
9.9397	0.000680594
9.9414	0.001170046
9.9431	0.001309187
9.9448	0.002068162
9.9464	0.002705425
9.9481	0.00335393
9.9498	0.003599457
9.9515	0.004213407
9.9531	0.005479306
9.9548	0.006316575
9.9565	0.007857329
9.9582	0.009953017
9.9598	0.011026829
9.9615	0.012948121
9.9632	0.014830184
9.9649	0.017543187
9.9665	0.019163994
9.9682	0.020594427
9.9699	0.022114592
9.9716	0.023985896
9.9732	0.02660948
9.9749	0.02853802
9.9766	0.029267229
9.9783	0.03118464
9.9799	0.032828722
9.9816	0.034182545
9.9833	0.036990132
9.985	0.036592189
9.9866	0.037865229
9.9883	0.038102601
9.99	0.038096178
9.9917	0.037986062
9.9934	0.037372179
9.995	0.035658944
9.9967	0.029784238
9.9984	0.024622168
10.0001	0.019605311
10.0017	0.015607353
10.0034	0.013054834
10.0051	0.011947155
10.0068	0.009904309
10.0084	0.007262307
10.0101	0.005450768
10.0118	0.0032065
10.0135	0.001998461
10.0151	0.001099295
10.0168	-0.00018253
10.0185	-0.001604044
10.0202	-0.002262716
10.0218	-0.003705638
10.0235	-0.004072836
10.0252	-0.004945679
10.0269	-0.005151494
10.0285	-0.005883478
10.0302	-0.005531107
10.0319	-0.005759045
10.0336	-0.005503619
10.0352	-0.005420282
10.0369	-0.006692754
10.0386	-0.006694529
10.0403	-0.005776089
10.0419	-0.006200472
10.0436	-0.006051342
10.0453	-0.006473539
10.047	-0.006223585
10.0486	-0.007273344
10.0503	-0.007299849
10.052	-0.00676213
10.0537	-0.007058323
10.0553	-0.007172597
10.057	-0.007188138
10.0587	-0.007172627
10.0604	-0.007025321
10.062	-0.00775229
10.0637	-0.007010929
10.0654	-0.007152703
10.0671	-0.007214723
[truncated: 48 more rows]
