# Supplementary material for: Improvement of Peak Integration in Capillary Electrophoresis: Reference Data Set No. 1
Source: Electrophoresis. 2026 Mar 11;47(4):276–94. doi: 10.1002/elps.70077 (PMC13084974; doi:10.1002/elps.70077)
Supplement: Supplementary file 2 — Supporting File 2: elps70077‐sup‐0002‐RawElectropherograms.zip. [file ELPS-47--s002.zip › Raw Electropherograms/com4-type3-sam1-R.csv]

3.4171	-0.002849587
3.4191	-0.003146389
3.421	-0.003753517
3.423	-0.003058561
3.4249	-0.003622674
3.4269	-0.002987749
3.4288	-0.003476055
3.4308	-0.003027509
3.4327	-0.003487414
3.4347	-0.003607867
3.4366	-0.00411764
3.4386	-0.003778287
3.4405	-0.003570748
3.4425	-0.00302461
3.4444	-0.00373987
3.4464	-0.003211833
3.4483	-0.00333794
3.4503	-0.003192366
3.4522	-0.003793652
3.4542	-0.004005555
3.4562	-0.003302065
3.4581	-0.003379741
3.4601	-0.003784975
3.462	-0.004090349
3.464	-0.003490176
3.4659	-0.003611777
3.4679	-0.00327277
3.4698	-0.002981963
3.4718	-0.003309073
3.4737	-0.003863451
3.4757	-0.003433176
3.4776	-0.003852203
3.4796	-0.003813721
3.4815	-0.00393728
3.4835	-0.00358684
3.4854	-0.003865575
3.4874	-0.004387046
3.4893	-0.003617218
3.4913	-0.004071359
3.4932	-0.003646168
3.4952	-0.004121826
3.4971	-0.003988603
3.4991	-0.004595752
3.501	-0.004193114
3.503	-0.003012368
3.5049	-0.003520417
3.5069	-0.004025575
3.5088	-0.004418958
3.5108	-0.004758697
3.5127	-0.00441809
3.5147	-0.004052184
3.5166	-0.004066639
3.5186	-0.004542388
3.5205	-0.003743442
3.5225	-0.003495816
3.5244	-0.0039464
3.5264	-0.004314092
3.5283	-0.004773154
3.5303	-0.004314474
3.5322	-0.004818904
3.5342	-0.00433282
3.5361	-0.003905448
3.5381	-0.003620425
3.54	-0.004654862
3.542	-0.003939732
3.5439	-0.004331858
3.5459	-0.004510979
3.5479	-0.003605425
3.5498	-0.004641985
3.5518	-0.004443149
3.5537	-0.004365589
3.5557	-0.004279565
3.5576	-0.004405952
3.5596	-0.004077544
3.5615	-0.004270616
3.5635	-0.004267996
3.5654	-0.004194203
3.5674	-0.003697837
3.5693	-0.004169888
3.5713	-0.00484063
3.5732	-0.00395499
3.5752	-0.004420034
3.5771	-0.004275619
3.5791	-0.004449045
3.581	-0.004425567
3.583	-0.004749489
3.5849	-0.004508771
3.5869	-0.003810505
3.5888	-0.004860961
3.5908	-0.004250229
3.5927	-0.004403078
3.5947	-0.005017119
3.5966	-0.003654562
3.5986	-0.003929575
3.6005	-0.003246041
3.6025	-0.004158234
3.6044	-0.003609061
3.6064	-0.004204546
3.6083	-0.003494388
3.6103	-0.003975627
3.6122	-0.004237053
3.6142	-0.004349565
3.6161	-0.004405924
3.6181	-0.004125214
3.62	-0.004421433
3.622	-0.004349839
3.6239	-0.004106187
3.6259	-0.004890535
3.6278	-0.004333241
3.6298	-0.00444011
3.6317	-0.004358097
3.6337	-0.004339825
3.6356	-0.003838486
3.6376	-0.003672207
3.6396	-0.002967373
3.6415	-0.004746435
3.6435	-0.003876271
3.6454	-0.003746296
3.6474	-0.003639525
3.6493	-0.003893298
3.6513	-0.003718563
3.6532	-0.004450737
3.6552	-0.003882508
3.6571	-0.004341636
3.6591	-0.004171629
3.661	-0.003928203
3.663	-0.004466584
3.6649	-0.004190865
3.6669	-0.004627852
3.6688	-0.004204314
3.6708	-0.004458318
3.6727	-0.004514897
3.6747	-0.004353962
3.6766	-0.004758273
3.6786	-0.004205434
3.6805	-0.004402062
3.6825	-0.003464213
3.6844	-0.004484613
3.6864	-0.003996368
3.6883	-0.003766077
3.6903	-0.004109353
3.6922	-0.004382039
3.6942	-0.003886501
3.6961	-0.004347939
3.6981	-0.004603401
3.7	-0.004522952
3.702	-0.00395265
3.7039	-0.003581908
3.7059	-0.004218883
3.7078	-0.004052069
3.7098	-0.003328237
3.7117	-0.00440096
3.7137	-0.003686667
3.7156	-0.003227827
3.7176	-0.004090099
3.7195	-0.004118776
3.7215	-0.003239004
3.7234	-0.003657318
3.7254	-0.004579205
3.7273	-0.00377114
3.7293	-0.003399872
3.7312	-0.00375983
3.7332	-0.003794939
3.7352	-0.00373857
3.7371	-0.003515665
3.7391	-0.005037626
3.741	-0.003873332
3.743	-0.004062724
3.7449	-0.003884325
3.7469	-0.003975263
3.7488	-0.004301082
3.7508	-0.003803309
3.7527	-0.003102517
3.7547	-0.004658349
3.7566	-0.003680326
3.7586	-0.00371147
3.7605	-0.004169731
3.7625	-0.003356177
3.7644	-0.00384577
3.7664	-0.003798787
3.7683	-0.003957742
3.7703	-0.004494064
3.7722	-0.004414675
3.7742	-0.004167855
3.7761	-0.003756323
3.7781	-0.003882888
3.78	-0.003739201
3.782	-0.004529504
3.7839	-0.004179113
3.7859	-0.003732899
3.7878	-0.003636436
3.7898	-0.003986074
3.7917	-0.003946805
3.7937	-0.003782625
3.7956	-0.004143457
3.7976	-0.004654387
3.7995	-0.004519311
3.8015	-0.00430089
3.8034	-0.004248487
3.8054	-0.004182168
3.8073	-0.004155243
3.8093	-0.003682356
3.8112	-0.003480002
3.8132	-0.004478816
3.8151	-0.004087164
3.8171	-0.004760734
3.819	-0.003515107
3.821	-0.00400802
3.8229	-0.003466409
3.8249	-0.00421204
3.8269	-0.003885599
3.8288	-0.00430902
3.8308	-0.004374411
3.8327	-0.004649604
3.8347	-0.003949312
3.8366	-0.003601136
3.8386	-0.003791097
3.8405	-0.004095792
3.8425	-0.003917608
3.8444	-0.0043014
3.8464	-0.003357463
3.8483	-0.00473011
3.8503	-0.004176962
3.8522	-0.004030112
3.8542	-0.003859162
3.8561	-0.003711941
3.8581	-0.004145449
3.86	-0.00403215
3.862	-0.004308372
3.8639	-0.004607754
3.8659	-0.003731533
3.8678	-0.004369125
3.8698	-0.003333378
3.8717	-0.003652088
3.8737	-0.004430157
3.8756	-0.003906293
3.8776	-0.00426026
3.8795	-0.003747358
3.8815	-0.004025934
3.8834	-0.003814992
3.8854	-0.00416214
3.8873	-0.003386189
3.8893	-0.003411087
3.8912	-0.002943632
3.8932	-0.00347024
3.8951	-0.003992181
3.8971	-0.002802731
3.899	-0.002772063
3.901	-0.003051977
3.9029	-0.002779437
3.9049	-0.003374094
3.9068	-0.002864008
3.9088	-0.003234374
3.9107	-0.002780196
3.9127	-0.003161995
3.9146	-0.002569363
3.9166	-0.00272332
3.9186	-0.002504222
3.9205	-0.002613765
3.9225	-0.003159073
3.9244	-0.002412125
3.9264	-0.002617591
3.9283	-0.003080247
3.9303	-0.00221297
3.9322	-0.002953893
3.9342	-0.001736959
3.9361	-0.000971159
3.9381	-0.000971744
3.94	-0.001898973
3.942	-0.002231161
3.9439	-0.002262632
3.9459	-0.001817833
3.9478	-0.002178215
3.9498	-0.002656695
3.9517	-0.002680609
3.9537	-0.00214906
3.9556	-0.002321746
3.9576	-0.002783354
3.9595	-0.002536409
3.9615	-0.003196362
3.9634	-0.002017719
3.9654	-0.002881515
3.9673	-0.002355302
3.9693	-0.00267992
3.9712	-0.002005639
3.9732	-0.002030021
3.9751	-0.002302182
3.9771	-0.003174272
3.979	-0.002710752
3.981	-0.001932844
3.9829	-0.00228232
3.9849	-0.002371378
3.9868	-0.002062811
3.9888	-0.001544617
3.9907	-0.002543082
3.9927	-0.00270497
3.9946	-0.002173163
3.9966	-0.003036778
3.9985	-0.00301053
4.0005	-0.00234639
4.0024	-0.00303563
4.0044	-0.002082594
4.0063	-0.002633782
4.0083	-0.002601241
4.0103	-0.001944326
4.0122	-0.003534537
4.0142	-0.002624823
4.0161	-0.002526619
4.0181	-0.002318836
4.02	-0.002970639
4.022	-0.002782984
4.0239	-0.002498345
4.0259	-0.002198005
4.0278	-0.001174948
4.0298	-0.001377742
4.0317	-0.001456337
4.0337	-0.002065705
4.0356	-0.000455394
4.0376	-0.000684467
4.0395	-0.000768867
4.0415	-0.000528752
4.0434	0.000531386
4.0454	0.000530459
4.0473	0.001770404
4.0493	0.002494649
4.0512	0.004129978
4.0532	0.005901039
4.0551	0.006298632
4.0571	0.008940601
4.059	0.011576744
4.061	0.015063747
4.0629	0.018909035
4.0649	0.022681676
4.0668	0.028365133
4.0688	0.032960106
4.0707	0.04001018
4.0727	0.046842083
4.0746	0.053442944
4.0766	0.061000172
4.0785	0.068863593
4.0805	0.076672383
4.0824	0.085130841
4.0844	0.092380747
4.0863	0.099206574
4.0883	0.105092794
4.0902	0.111029431
4.0922	0.113840364
4.0941	0.116692752
4.0961	0.117538482
4.098	0.118483663
4.1	0.116854221
4.102	0.114409111
4.1039	0.110138282
4.1059	0.10616181
4.1078	0.101224765
4.1098	0.094254822
4.1117	0.088426836
4.1137	0.081897661
4.1156	0.07492394
4.1176	0.067913048
4.1195	0.06107457
4.1215	0.055003934
4.1234	0.048889808
4.1254	0.043059729
4.1273	0.036908727
4.1293	0.033079188
4.1312	0.028200915
4.1332	0.023710221
4.1351	0.020748097
4.1371	0.016490238
4.139	0.014595256
4.141	0.01138022
4.1429	0.009027544
4.1449	0.007061227
4.1468	0.00579759
4.1488	0.004320613
4.1507	0.002567643
4.1527	0.001564065
4.1546	0.001612196
4.1566	0.000076866
4.1585	-0.000574185
4.1605	-0.000611682
4.1624	-0.00034776
4.1644	-0.001261985
4.1663	-0.001108041
4.1683	-0.001639928
4.1702	-0.001810125
4.1722	-0.002736633
4.1741	-0.001729264
4.1761	-0.001487899
4.178	-0.00227857
4.18	-0.002878802
4.1819	-0.002436441
4.1839	-0.00337288
4.1858	-0.002300294
4.1878	-0.002631518
4.1897	-0.00313054
4.1917	-0.002534763
4.1937	-0.002397426
4.1956	-0.002380754
4.1976	-0.002439102
4.1995	-0.001446412
4.2015	-0.002996622
4.2034	-0.003535875
4.2054	-0.002392813
4.2073	-0.002901269
4.2093	-0.003094422
4.2112	-0.002414051
4.2132	-0.003198232
4.2151	-0.002773577
4.2171	-0.002639398
4.219	-0.002026291
4.221	-0.001932137
4.2229	-0.003193077
4.2249	-0.003395891
4.2268	-0.003246936
4.2288	-0.003415774
4.2307	-0.002898613
4.2327	-0.002671399
4.2346	-0.002348896
4.2366	-0.003123338
4.2385	-0.002822333
4.2405	-0.002926088
4.2424	-0.002679092
4.2444	-0.002162278
4.2463	-0.00288695
4.2483	-0.003308926
4.2502	-0.003147488
4.2522	-0.002022729
4.2541	-0.00223678
4.2561	-0.002451197
4.258	-0.002475047
4.26	-0.002661058
4.2619	-0.003638679
4.2639	-0.003033501
4.2658	-0.002793619
4.2678	-0.00237848
4.2697	-0.002737671
4.2717	-0.003101306
4.2736	-0.001818244
4.2756	-0.002955427
4.2775	-0.001934838
4.2795	-0.001979433
4.2814	-0.003022404
4.2834	-0.002551043
4.2854	-0.002233475
4.2873	-0.002476635
4.2893	-0.002253829
4.2912	-0.000865083
4.2932	-0.001549209
4.2951	-0.002629032
4.2971	-0.002096421
4.299	-0.001614194
4.301	-0.001692558
4.3029	-0.002348688
4.3049	-0.001732176
4.3068	-0.002437082
4.3088	-0.001928388
4.3107	-0.001705299
4.3127	-0.001366113
4.3146	-0.001668156
4.3166	-0.001849796
4.3185	-0.001215326
4.3205	-0.001854641
4.3224	-0.001780568
4.3244	-0.001866677
4.3263	-0.001576122
4.3283	-0.001843045
4.3302	-0.00192117
4.3322	-0.002133406
4.3341	-0.001512773
4.3361	-0.001440938
4.338	-0.001791215
4.34	-0.001589267
4.3419	-0.001389978
4.3439	-0.001290514
4.3458	-0.001260007
4.3478	-0.001584279
4.3497	-0.001297694
4.3517	-0.001061532
4.3536	-0.001294581
4.3556	-0.001583338
4.3575	-0.001668013
4.3595	-0.001443516
4.3614	-0.000407354
4.3634	-0.001071739
4.3653	-0.001279004
4.3673	-0.001592415
4.3692	-0.001668831
4.3712	-0.001609584
4.3731	-0.001764531
4.3751	-0.00184117
4.3771	-0.001559141
4.379	-0.001040316
4.381	-0.001829895
4.3829	-0.002450082
4.3849	-0.002530384
4.3868	-0.002705432
4.3888	-0.0025183
4.3907	-0.001911461
4.3927	-0.002036251
4.3946	-0.001805341
4.3966	-0.001587241
4.3985	-0.002060189
4.4005	-0.002329852
4.4024	-0.002024343
4.4044	-0.00256441
4.4063	-0.001281916
4.4083	-0.002348734
4.4102	-0.002089985
4.4122	-0.001648874
4.4141	-0.002059666
4.4161	-0.00231018
4.418	-0.002196554
4.42	-0.001929311
4.4219	-0.00212782
4.4239	-0.002484195
4.4258	-0.001775073
4.4278	-0.002443654
4.4297	-0.002112296
4.4317	-0.002178557
4.4336	-0.001921099
4.4356	-0.001708749
4.4375	-0.002615019
4.4395	-0.002063686
4.4414	-0.002113182
4.4434	-0.00179802
4.4453	-0.00146548
4.4473	-0.002199707
4.4492	-0.00271412
4.4512	-0.002346751
4.4531	-0.002408496
4.4551	-0.00187537
4.457	-0.001819723
4.459	-0.002062111
4.4609	-0.001765876
4.4629	-0.002399825
4.4648	-0.001928341
4.4668	-0.001739354
4.4688	-0.001889662
4.4707	-0.001550262
4.4727	-0.001135124
4.4746	-0.001712333
4.4766	-0.001380559
4.4785	-0.002077183
4.4805	-0.001433135
4.4824	-0.001536421
4.4844	-0.001288654
4.4863	-0.001862909
4.4883	-0.001576654
4.4902	-0.001688008
4.4922	-0.00219415
4.4941	-0.001736811
4.4961	-0.001913033
4.498	-0.001991842
4.5	-0.00241265
4.5019	-0.002540926
4.5039	-0.002234797
4.5058	-0.001839359
4.5078	-0.001738995
4.5097	-0.001337549
4.5117	-0.002524112
4.5136	-0.001770976
4.5156	-0.001659374
4.5175	-0.002442982
4.5195	-0.002226585
4.5214	-0.00210563
4.5234	-0.001883183
4.5253	-0.002460391
4.5273	-0.002337082
4.5292	-0.002068601
4.5312	-0.002333429
4.5331	-0.002339814
4.5351	-0.002154759
4.537	-0.002587514
4.539	-0.002740972
4.5409	-0.002235947
4.5429	-0.00200119
4.5448	-0.001787529
4.5468	-0.001663895
4.5487	-0.001219358
4.5507	-0.002651963
4.5526	-0.001442902
4.5546	-0.001749464
4.5565	-0.001493962
4.5585	-0.001521303
4.5604	-0.001850742
4.5624	-0.001988295
4.5644	-0.001818454
4.5663	-0.002022591
4.5683	-0.002536687
4.5702	-0.002573156
4.5722	-0.002192754
4.5741	-0.002089034
4.5761	-0.002729657
4.578	-0.002331737
4.58	-0.002275784
4.5819	-0.001723839
4.5839	-0.00214961
4.5858	-0.002060539
4.5878	-0.002684521
4.5897	-0.002246937
4.5917	-0.002321035
4.5936	-0.002912984
4.5956	-0.001874062
4.5975	-0.001762607
4.5995	-0.002712936
4.6014	-0.002210918
4.6034	-0.002761937
4.6053	-0.003016851
4.6073	-0.001790446
4.6092	-0.002109577
4.6112	-0.002277806
4.6131	-0.002025036
4.6151	-0.003616316
4.617	-0.002791916
4.619	-0.003151891
4.6209	-0.002498272
4.6229	-0.002317067
4.6248	-0.001687625
4.6268	-0.001937376
4.6287	-0.002245021
4.6307	-0.0039464
4.6326	-0.001787144
4.6346	-0.003001303
4.6365	-0.002665326
4.6385	-0.001975969
4.6404	-0.001928315
4.6424	-0.001974932
4.6443	-0.002493857
4.6463	-0.003013531
4.6482	-0.002938688
4.6502	-0.003077287
4.6521	-0.002244028
4.6541	-0.003115414
4.6561	-0.003306103
4.658	-0.00248442
4.66	-0.002074476
4.6619	-0.00369549
4.6639	-0.002904991
4.6658	-0.00307766
4.6678	-0.002790906
4.6697	-0.002647327
4.6717	-0.002817384
4.6736	-0.003061119
4.6756	-0.002833531
4.6775	-0.003127351
4.6795	-0.00377035
4.6814	-0.002702045
4.6834	-0.003251998
4.6853	-0.002705893
4.6873	-0.003152089
4.6892	-0.003399583
4.6912	-0.003511574
4.6931	-0.003901693
4.6951	-0.00338307
4.697	-0.003379741
4.699	-0.003509942
4.7009	-0.002528707
4.7029	-0.003170475
4.7048	-0.003000319
4.7068	-0.00287522
4.7087	-0.002827243
4.7107	-0.003322488
4.7126	-0.00367864
4.7146	-0.003161358
4.7165	-0.002267657
4.7185	-0.003399506
4.7204	-0.002306444
4.7224	-0.003181946
4.7243	-0.002981618
4.7263	-0.00316053
4.7282	-0.003131421
4.7302	-0.004128344
4.7321	-0.003460532
4.7341	-0.002610521
4.736	-0.003470475
4.738	-0.00329488
4.7399	-0.003564788
4.7419	-0.003448355
4.7438	-0.003171047
4.7458	-0.003332751
4.7478	-0.003204556
4.7497	-0.00283371
4.7517	-0.00144765
4.7536	-0.003032572
4.7556	-0.002673572
4.7575	-0.00291924
4.7595	-0.002955602
4.7614	-0.003292079
4.7634	-0.003600512
4.7653	-0.002503603
4.7673	-0.002073009
4.7692	-0.002156869
4.7712	-0.002499544
4.7731	-0.002776054
4.7751	-0.003427881
4.777	-0.002839309
4.779	-0.002721622
4.7809	-0.003322488
4.7829	-0.002098523
4.7848	-0.002035104
4.7868	-0.002434594
4.7887	-0.00257599
4.7907	-0.002299034
4.7926	-0.002451264
4.7946	-0.002369798
4.7965	-0.001938277
4.7985	-0.0024429
4.8004	-0.002348638
4.8024	-0.002945475
4.8043	-0.002543637
4.8063	-0.002336005
4.8082	-0.00271828
4.8102	-0.003243136
4.8121	-0.002985685
4.8141	-0.002719849
4.816	-0.002748453
4.818	-0.002249195
4.8199	-0.002742582
4.8219	-0.003173419
4.8238	-0.002768644
4.8258	-0.003210471
4.8277	-0.003281334
4.8297	-0.003489294
4.8316	-0.003099385
4.8336	-0.002849685
4.8355	-0.002015665
4.8375	-0.002162267
4.8395	-0.002741818
4.8414	-0.002383687
4.8434	-0.002377935
4.8453	-0.001813172
4.8473	-0.00306041
4.8492	-0.00245134
4.8512	-0.002404462
4.8531	-0.002823879
4.8551	-0.002276941
4.857	-0.001839454
4.859	-0.002076118
4.8609	-0.002362294
4.8629	-0.002165247
4.8648	-0.002134937
4.8668	-0.002422448
4.8687	-0.001847628
4.8707	-0.002145483
4.8726	-0.00293039
4.8746	-0.002400109
4.8765	-0.002380376
4.8785	-0.001799339
4.8804	-0.003140131
4.8824	-0.002447655
4.8843	-0.002666027
4.8863	-0.002302455
4.8882	-0.002557905
4.8902	-0.00231711
4.8921	-0.001713356
4.8941	-0.002237273
4.896	-0.002394378
4.898	-0.002280194
4.8999	-0.002763628
4.9019	-0.001692372
4.9038	-0.002037726
4.9058	-0.002141277
4.9077	-0.001949516
4.9097	-0.001710785
4.9116	-0.001793597
4.9136	-0.002377714
4.9155	-0.001699468
4.9175	-0.002130435
4.9194	-0.002963234
4.9214	-0.001954817
4.9233	-0.001517528
4.9253	-0.001748336
4.9272	-0.001553682
4.9292	-0.001739527
4.9312	-0.001057767
4.9331	-0.002229547
4.9351	-0.001465974
4.937	-0.001905426
4.939	-0.00204509
4.9409	-0.001569343
4.9429	-0.001433177
4.9448	-0.001656192
4.9468	-0.002721283
4.9487	-0.001849551
4.9507	-0.002193516
4.9526	-0.001536739
4.9546	-0.002610623
4.9565	-0.001985161
4.9585	-0.001688182
4.9604	-0.002065163
4.9624	-0.001750014
4.9643	-0.001775076
4.9663	-0.002038371
4.9682	-0.001770029
4.9702	-0.002359417
4.9721	-0.001853207
4.9741	-0.002240905
4.976	-0.002105871
4.978	-0.00221919
4.9799	-0.001596899
4.9819	-0.002157332
4.9838	-0.00230025
4.9858	-0.002427037
4.9877	-0.002037415
4.9897	-0.002433938
4.9916	-0.002843379
4.9936	-0.002998317
4.9955	-0.002483292
4.9975	-0.002140082
4.9994	-0.002050174
5.0014	-0.000929924
5.0033	-0.002346542
5.0053	-0.002101329
5.0072	-0.002539741
5.0092	-0.002018349
5.0111	-0.001669035
5.0131	-0.002264421
5.015	-0.002349585
5.017	-0.002493325
5.0189	-0.001799509
5.0209	-0.001305659
5.0229	-0.001355823
5.0248	-0.001025489
5.0268	-0.001585834
5.0287	-0.00147566
5.0307	-0.00089028
5.0326	-0.001047658
5.0346	-0.000767769
5.0365	-0.001023266
5.0385	-0.001059156
5.0404	-0.001414181
5.0424	-0.000524291
5.0443	-0.001542788
5.0463	-0.001827756
5.0482	-0.001503946
5.0502	-0.001468177
5.0521	-0.001208612
5.0541	-0.000972211
5.056	-0.001884666
5.058	-0.000446117
5.0599	-0.000902303
5.0619	-0.000612632
5.0638	-0.000898822
5.0658	-0.000653075
5.0677	-0.000686951
5.0697	-0.000807464
5.0716	-0.000487971
5.0736	0.000121873
5.0755	-0.001045815
5.0775	-0.00072122
5.0794	-0.000761253
5.0814	-0.000483804
5.0833	-0.000521338
5.0853	-0.001004707
5.0872	-0.000803505
5.0892	0.000120231
5.0911	0.001165137
5.0931	-0.000201688
5.095	-0.001177336
5.097	-0.000684277
5.0989	-0.001483261
5.1009	-0.001708337
5.1028	-0.001583718
5.1048	-0.001397666
5.1067	-0.001375503
5.1087	-0.001897808
5.1106	-0.001801545
5.1126	-0.002476933
5.1146	-0.001888851
5.1165	-0.002608383
5.1185	-0.001848235
5.1204	-0.000917033
5.1224	-0.001760223
5.1243	-0.001192026
5.1263	-0.001478349
5.1282	-0.001647111
5.1302	-0.001077506
5.1321	-0.001264204
5.1341	-0.001007691
5.136	-0.001174372
5.138	-0.000924758
5.1399	-0.000949278
5.1419	-0.000964296
5.1438	-0.002023762
5.1458	-0.000870409
5.1477	-0.000395352
5.1497	-0.002302691
5.1516	-0.00047931
5.1536	-0.001151186
5.1555	-0.001202477
5.1575	-0.001484769
5.1594	-0.001090736
5.1614	-0.001562284
5.1633	-0.001627093
5.1653	-0.001073069
5.1672	-0.001552119
5.1692	-0.001526096
5.1711	-0.001347511
5.1731	-0.00015856
5.175	-0.000236716
5.177	-0.000393418
5.1789	-0.00098475
5.1809	-0.001265589
5.1828	-0.000945832
5.1848	-0.001343832
5.1867	-0.001739236
5.1887	-0.002331841
5.1906	-0.001575245
5.1926	-0.001241618
5.1945	-0.001264323
5.1965	-0.001896485
5.1984	-0.001896485
5.2004	-0.002175928
5.2023	-0.002237928
5.2043	-0.002775304
5.2062	-0.003108159
5.2082	-0.001989585
5.2102	-0.0024888
5.2121	-0.002507662
5.2141	-0.002010535
5.216	-0.001246529
5.218	-0.001737496
5.2199	-0.001379527
5.2219	-0.001414385
5.2238	-0.001454661
5.2258	-0.001532189
5.2277	-0.001517257
5.2297	-0.00140581
5.2316	-0.001835837
5.2336	-0.00136306
5.2355	-0.001644829
5.2375	-0.002099996
5.2394	-0.001437722
5.2414	-0.001565027
5.2433	-0.00240252
5.2453	-0.002484437
5.2472	-0.001410637
5.2492	-0.002668179
5.2511	-0.003187204
5.2531	-0.002624384
5.255	-0.003225074
5.257	-0.005484003
5.2589	-0.019342717
5.2609	-0.011502705
5.2628	-0.00549265
5.2648	-0.004232768
5.2667	-0.003558008
5.2687	-0.002232673
5.2706	-0.002578129
5.2726	-0.001267551
5.2745	-0.002847065
5.2765	-0.002269292
5.2784	-0.00204005
5.2804	-0.002540084
5.2823	-0.001975037
5.2843	-0.001734972
5.2862	-0.001822772
5.2882	-0.001804333
5.2901	-0.001132552
5.2921	-0.002080648
5.294	-0.00121856
5.296	-0.001066141
5.2979	-0.001407256
5.2999	-0.001738803
5.3019	-0.001111561
5.3038	-0.001696097
5.3058	-0.001762623
5.3077	-0.001982462
5.3097	-0.00207994
5.3116	-0.001760576
5.3136	-0.001631228
5.3155	-0.001804205
5.3175	-0.001083126
5.3194	-0.000507148
5.3214	-0.001279676
5.3233	-0.001083029
5.3253	0
5.3272	-0.001529207
5.3292	-0.000840102
5.3311	-0.001047568
5.3331	-0.001155756
5.335	-0.001145393
5.337	-0.001601017
5.3389	-0.001295493
5.3409	-0.00153624
5.3428	-0.001627008
5.3448	-0.001386908
5.3467	-0.001347486
5.3487	-0.001336821
5.3506	-0.000802515
5.3526	-0.001111365
5.3545	-0.001155654
5.3565	-0.001075938
5.3584	-0.001223043
5.3604	-0.001168726
5.3623	-0.000599492
5.3643	-0.000599544
5.3662	-0.000453729
5.3682	-0.00056463
5.3701	-0.000793577
5.3721	-0.000719878
5.374	-0.001438689
5.376	-0.00217826
5.3779	-0.001863768
5.3799	-0.001849166
5.3818	-0.001571634
5.3838	-0.001774868
5.3857	-0.001627353
5.3877	-0.001878439
5.3896	-0.001620293
5.3916	-0.00198642
5.3936	-0.001904394
5.3955	-0.002520449
5.3975	-0.002864431
5.3994	-0.001972124
5.4014	-0.001685564
5.4033	-0.001895989
5.4053	-0.002389741
5.4072	-0.00232697
5.4092	-0.001940262
5.4111	-0.001448921
5.4131	-0.001221323
5.415	-0.001208472
5.417	-0.001095416
5.4189	-0.00139967
5.4209	-0.001946571
5.4228	-0.002087502
5.4248	-0.000922579
5.4267	-0.001896567
5.4287	-0.001966228
5.4306	-0.002044442
5.4326	-0.001648036
5.4345	-0.001617766
5.4365	-0.002067804
5.4384	-0.001918913
5.4404	-0.001117588
5.4423	-0.000853486
5.4443	0.000332892
5.4462	0.000110926
5.4482	-0.000074118
5.4501	-0.00080758
5.4521	-0.001531509
5.454	-0.000932003
5.456	-0.000635891
5.4579	-0.001063863
5.4599	-0.001826151
5.4618	-0.001627996
5.4638	-0.001569895
5.4657	-0.002716644
5.4677	-0.001738692
5.4696	-0.002544434
5.4716	-0.001648484
5.4735	-0.00231451
5.4755	-0.001777084
5.4774	-0.002901756
5.4794	-0.002253781
5.4813	-0.002441775
5.4833	-0.002262972
5.4853	-0.002417816
5.4872	-0.003878635
5.4892	-0.003022394
5.4911	-0.00134361
5.4931	-0.002218298
5.495	-0.002211446
5.497	-0.002052712
5.4989	-0.00115783
5.5009	-0.000833614
5.5028	-0.001317265
5.5048	-0.001606202
5.5067	-0.001709751
5.5087	-0.001569367
5.5106	-0.001422542
5.5126	-0.001570291
5.5145	-0.001283323
5.5165	-0.001503321
5.5184	-0.001495368
5.5204	-0.001917897
5.5223	-0.001642637
5.5243	-0.002455822
5.5262	-0.00194414
5.5282	-0.002559153
5.5301	-0.001865576
5.5321	-0.002387551
5.534	-0.002830727
5.536	-0.002717103
5.5379	-0.002874773
5.5399	-0.002609727
5.5418	-0.002337963
5.5438	-0.003265532
5.5457	-0.003041008
5.5477	-0.002154768
5.5496	-0.002580875
5.5516	-0.002106115
5.5535	-0.002477318
5.5555	-0.003054839
5.5574	-0.002619088
5.5594	-0.002281287
5.5613	-0.002456301
5.5633	-0.002423706
5.5652	-0.002367124
5.5672	-0.002423303
5.5691	-0.002173288
5.5711	-0.001477868
5.573	-0.001162673
5.575	-0.001560189
5.577	-0.001336236
5.5789	-0.001004896
5.5809	-0.000837247
5.5828	-0.000686803
5.5848	-0.000620343
5.5867	-0.000145553
5.5887	-0.000518384
5.5906	-0.000650202
5.5926	-0.000734614
5.5945	-0.001083029
5.5965	0
5.5984	-0.000645045
5.6004	-0.000712835
5.6023	-0.001170845
5.6043	-0.000177764
5.6062	-0.000536586
5.6082	-0.001498676
5.6101	-0.001044107
5.6121	-0.001371609
5.614	-0.001885717
5.616	-0.001758062
5.6179	-0.0012541
5.6199	-0.001705626
5.6218	-0.000861981
5.6238	-0.001351724
5.6257	-0.001429777
5.6277	-0.001329712
5.6296	-0.00071225
5.6316	-0.001142881
5.6335	-0.001599613
5.6355	-0.001352167
5.6374	-0.000928285
5.6394	-0.001641003
5.6413	-0.001395699
5.6433	-0.001477623
5.6452	-0.000963711
5.6472	-0.000786183
5.6491	-0.00107623
5.6511	-0.000785343
5.653	-0.000886207
5.655	-0.000672968
5.6569	-0.00021149
5.6589	-0.000177198
5.6608	-0.000781042
5.6628	-0.001353942
5.6647	-0.00181706
5.6667	-0.001746662
5.6687	-0.001952048
5.6706	-0.001429542
5.6726	-0.001339872
5.6745	-0.001097106
5.6765	-0.001502503
5.6784	-0.001014707
5.6804	-0.001500525
5.6823	-0.001221746
5.6843	-0.001713055
5.6862	-0.001143539
5.6882	-0.001206177
5.6901	-0.001541897
5.6921	-0.001448374
5.694	-0.00100415
5.696	-0.001330703
5.6979	-0.001964733
5.6999	-0.002362442
5.7018	-0.001458141
5.7038	-0.002118426
5.7057	-0.001932905
5.7077	-0.001516725
5.7096	-0.002308099
5.7116	-0.001276712
5.7135	-0.001286693
5.7155	-0.00140275
5.7174	-0.002271816
5.7194	-0.001551762
5.7213	-0.001552407
5.7233	-0.001839393
5.7252	-0.00191105
5.7272	-0.001443799
5.7291	-0.000895047
5.7311	-0.001212019
5.733	-0.001009401
5.735	-0.00087332
5.7369	-0.000752087
5.7389	-0.001912883
5.7408	-0.000892252
5.7428	-0.000862837
5.7447	-0.000747281
5.7467	-0.001452669
5.7486	-0.001831635
5.7506	-0.001357953
5.7525	-0.001578602
5.7545	-0.001506972
5.7564	-0.001044974
5.7584	-0.00085463
5.7604	-0.000144033
5.7623	0.001550731
5.7643	0.01191926
5.7662	0.003481919
5.7682	-0.00083424
5.7701	-0.00253065
5.7721	-0.001555511
5.774	-0.00169936
5.776	-0.001617352
5.7779	-0.001626505
5.7799	-0.001422303
5.7818	-0.001308883
5.7838	-0.001436754
5.7857	-0.001265796
5.7877	-0.001342264
5.7896	-0.001273752
5.7916	-0.000554537
5.7935	-0.00029564
5.7955	-0.001083299
5.7974	-0.000610595
5.7994	-0.00028504
5.8013	-0.00086134
5.8033	-0.000830357
5.8052	-0.001528567
5.8072	-0.001904409
5.8091	-0.001560808
5.8111	-0.001068025
5.813	-0.000790018
5.815	0.00039545
5.8169	-0.000540011
5.8189	-0.00083084
5.8208	-0.001257111
5.8228	-0.001652638
5.8247	-0.001598676
5.8267	-0.001684078
5.8286	-0.001043588
5.8306	-0.001036716
5.8325	-0.001649676
5.8345	-0.001126481
5.8364	-0.001225193
5.8384	-0.000795478
5.8403	-0.001739354
5.8423	-0.002345106
5.8442	-0.002587589
5.8462	-0.001633575
5.8481	-0.001368311
5.8501	-0.002045938
5.8521	-0.002050344
5.854	-0.002157308
5.856	-0.00147431
5.8579	-0.001523078
5.8599	-0.000840771
5.8618	-0.00210102
5.8638	-0.001487125
5.8657	-0.000985913
5.8677	-0.001312069
5.8696	-0.000814812
5.8716	-0.000831837
5.8735	-0.000622487
5.8755	-0.000289
5.8774	-0.000579301
5.8794	-0.000465232
5.8813	-0.00028671
5.8833	-0.000720941
5.8852	-0.001002742
5.8872	-0.002450238
5.8891	-0.002212739
5.8911	-0.001259712
5.893	-0.001919017
5.895	-0.002030999
5.8969	-0.002550097
5.8989	-0.002773918
5.9008	-0.003041848
5.9028	-0.002300855
5.9047	-0.002632861
5.9067	-0.003173561
5.9086	-0.003528116
5.9106	-0.003058675
5.9125	-0.002359823
5.9145	-0.003075044
5.9164	-0.002444104
5.9184	-0.002198067
5.9203	-0.002218398
5.9223	-0.002475425
5.9242	-0.002632527
5.9262	-0.00183232
5.9281	-0.002160233
5.9301	-0.002428427
5.932	-0.002750404
5.934	-0.002895903
5.9359	-0.00322897
5.9379	-0.003288501
5.9398	-0.002894235
5.9418	-0.003033418
5.9437	-0.00249903
5.9457	-0.002852519
5.9477	-0.001723536
5.9496	-0.002302619
5.9516	-0.00129169
5.9535	-0.00089957
5.9555	-0.000393853
5.9574	-0.000688235
5.9594	-0.000698311
5.9613	-0.000504658
5.9633	-0.000980226
5.9652	-0.000687433
5.9672	-0.000505161
5.9691	-0.000874565
5.9711	0.000144344
5.973	-0.000792049
5.975	-0.000362486
5.9769	-0.001083029
5.9789	-0.000616252
5.9808	-0.001293506
5.9828	-0.001445842
5.9847	-0.000287565
5.9867	-0.000364066
5.9886	0.00010895
5.9906	-0.000609436
5.9925	-0.000252319
5.9945	-0.000324976
5.9964	0.00061415
5.9984	0.000692219
6.0003	0.001312069
6.0023	-0.000509522
6.0042	-0.000876551
6.0062	-0.001072378
6.0081	-0.001237722
6.0101	-0.002546122
6.012	-0.00273314
6.014	-0.002588457
6.0159	-0.003529833
6.0179	-0.003192412
6.0198	-0.004147881
6.0218	-0.003682356
6.0237	-0.003539562
6.0257	-0.00318864
6.0276	-0.003463437
6.0296	-0.002743499
6.0315	-0.00317018
6.0335	-0.00315159
6.0354	-0.003247691
6.0374	-0.002945379
6.0394	-0.003569963
6.0413	-0.003614122
6.0433	-0.003337217
6.0452	-0.003307334
6.0472	-0.003300405
6.0491	-0.003230062
6.0511	-0.003371755
6.053	-0.002681859
6.055	-0.003696145
6.0569	-0.003168971
6.0589	-0.002469788
6.0608	-0.001882863
6.0628	-0.001702828
6.0647	-0.001404528
6.0667	-0.00103263
6.0686	-0.001038539
6.0706	-0.000074289
6.0725	0.000333289
6.0745	0.000962549
6.0764	0.001446352
6.0784	0.002190317
6.0803	0.00251594
6.0823	0.002426128
6.0842	0.002422173
6.0862	0.001981291
6.0881	0.002620073
6.0901	0.002313854
6.092	0.001861371
6.094	0.000746916
6.0959	0.000484849
6.0979	0.000756809
6.0998	0.00048606
6.1018	-0.000037619
6.1037	-0.000149602
6.1057	-0.000640691
6.1076	0.00048994
6.1096	0.0006819
6.1115	0.001201265
6.1135	0.001625511
6.1154	0.001123467
6.1174	0.000828304
6.1193	0.000827013
6.1213	-0.000037493
6.1232	0.000149757
6.1252	0.000372274
6.1271	-0.000340995
6.1291	-0.000373105
6.1311	-0.000376338
6.133	-0.000673499
6.135	-0.000524827
6.1369	-0.000892921
6.1389	-0.001270414
6.1408	-0.000749236
6.1428	-0.000778339
6.1447	-0.00116257
6.1467	-0.001256897
6.1486	-0.001043351
6.1506	-0.000923992
6.1525	-0.002411208
6.1545	-0.001970099
6.1564	-0.001767185
6.1584	-0.002379702
6.1603	-0.003328813
6.1623	-0.002435968
6.1642	-0.002592138
6.1662	-0.002279374
6.1681	-0.002115888
6.1701	-0.002222786
6.172	-0.002605254
6.174	-0.002708858
6.1759	-0.002546323
6.1779	-0.002418645
6.1798	-0.002657372
6.1818	-0.002212219
6.1837	-0.00198124
6.1857	-0.002631534
6.1876	-0.001695745
6.1896	-0.003202666
6.1915	-0.002197832
6.1935	-0.002377056
6.1954	-0.002756961
6.1974	-0.002639418
6.1993	-0.00249392
6.2013	-0.002967771
6.2032	-0.002569908
6.2052	-0.003278553
6.2071	-0.002271946
6.2091	-0.0019602
6.211	-0.000553594
6.213	-0.000776219
6.2149	-0.000931843
6.2169	-0.000074391
6.2188	0.000920857
6.2208	0.001705735
6.2228	0.000712173
6.2247	0.000185366
6.2267	0.000481336
6.2286	-0.000036972
6.2306	0.000960911
6.2325	0.000660915
6.2345	-0.000552093
6.2364	0.000291987
6.2384	0.000476341
6.2403	0.001456999
6.2423	0.001872991
6.2442	0.002743268
6.2462	0.002126203
6.2481	0.003047951
6.2501	0.003960828
6.252	0.004672845
6.254	0.005708143
6.2559	0.005091176
6.2579	0.005517292
6.2598	0.004815944
6.2618	0.004648456
6.2637	0.004333268
6.2657	0.002839269
6.2676	0.002911894
6.2696	0.002386744
6.2715	0.00118065
6.2735	0.001797868
6.2754	0.00178895
6.2774	0.002363365
6.2793	0.001740807
6.2813	0.001344735
6.2832	0.001273432
6.2852	0.000651116
6.2871	0.000364219
6.2891	0.000689789
6.291	-0.000290231
6.293	0.000692103
6.2949	0.000036359
6.2969	0.000181009
6.2988	-0.000436623
6.3008	-0.000400087
6.3027	-0.000719925
6.3047	-0.001155519
6.3066	-0.001305277
6.3086	-0.000254069
6.3105	-0.001409638
6.3125	-0.001927211
6.3145	-0.001564633
6.3164	-0.001280404
6.3184	-0.002113537
6.3203	-0.002322824
6.3223	-0.002401433
6.3242	-0.001884616
6.3262	-0.001594807
6.3281	-0.003077419
6.3301	-0.003212332
6.332	-0.002498762
6.334	-0.002944381
6.3359	-0.002383461
6.3379	-0.002393013
6.3398	-0.00272196
6.3418	-0.002158347
6.3437	-0.002812378
6.3457	-0.002897239
6.3476	-0.002736354
6.3496	-0.003215116
6.3515	-0.002607942
6.3535	-0.002333031
6.3554	-0.003237928
6.3574	-0.003894065
6.3593	-0.003346418
6.3613	-0.00300452
6.3632	-0.002430426
6.3652	-0.001612016
6.3671	-0.002604312
6.3691	-0.002421109
6.371	-0.00177747
6.373	-0.001890453
6.3749	-0.001720832
6.3769	-0.001042379
6.3788	-0.000429428
6.3808	-0.000432241
6.3827	-0.001495117
6.3847	-0.000907996
6.3866	-0.001339913
6.3886	-0.000290595
6.3905	-0.000680831
6.3925	0.000436477
6.3944	-0.000603409
6.3964	0.000391368
6.3983	-0.000430919
6.4003	-0.000749984
6.4022	-0.000782064
6.4042	-0.000532072
6.4062	-0.000466308
6.4081	-0.000639295
6.4101	-0.000532768
6.412	-0.000706227
6.414	-0.001071451
6.4159	-0.001176709
6.4179	-0.001432844
6.4198	-0.001360528
6.4218	-0.002104853
6.4237	-0.001304453
6.4257	-0.000784376
6.4276	-0.000636433
6.4296	-0.000819457
6.4315	-0.000177997
6.4335	-0.000817044
6.4354	-0.001800809
6.4374	-0.002763959
6.4393	-0.004400765
6.4413	-0.01085203
6.4432	-0.025225628
6.4452	-0.057090752
6.4471	-0.107010342
6.4491	-0.111852206
6.451	-0.076536037
6.453	-0.045705054
6.4549	-0.058152292
6.4569	-0.050138231
6.4588	-0.034607962
6.4608	-0.020644872
6.4627	-0.01180182
6.4647	-0.007682442
6.4666	-0.005564387
6.4686	-0.003860421
6.4705	-0.002491577
6.4725	-0.00268849
6.4744	-0.002190163
6.4764	-0.002686546
6.4783	-0.001920193
6.4803	-0.001538689
6.4822	-0.002095346
6.4842	-0.002030562
6.4861	-0.001798753
6.4881	-0.001958806
6.49	-0.001546785
6.492	-0.000663178
6.4939	-0.001111617
6.4959	-0.001772988
6.4979	-0.001426027
6.4998	-0.001327051
6.5018	-0.001080552
6.5037	-0.000458544
6.5057	-0.001369295
6.5076	-0.000774144
6.5096	-0.001546785
6.5115	-0.00119718
6.5135	-0.00028217
6.5154	-0.000746975
6.5174	-0.00046177
6.5193	-0.000637731
6.5213	-0.000991783
6.5232	-0.000105732
6.5252	0.000734403
6.5271	0.000140959
6.5291	0.000177401
6.531	0.000244565
6.533	0.000813054
6.5349	0.000882533
6.5369	-0.000070669
6.5388	0.000106484
6.5408	0.000070738
6.5427	0.000465578
6.5447	-0.000071395
6.5466	-0.00085379
6.5486	-0.001856878
6.5505	-0.001603288
6.5525	-0.001445722
6.5544	-0.001292758
6.5564	-0.001156962
6.5583	-0.001480202
6.5603	-0.001238553
6.5622	-0.00110995
6.5642	-0.001470909
6.5661	-0.001929883
6.5681	-0.000680348
6.57	-0.001081501
6.572	-0.001372864
6.5739	-0.001302233
6.5759	-0.001822931
6.5778	-0.002142337
6.5798	-0.001725651
6.5817	-0.000440498
6.5837	-0.000036244
6.5856	-0.001404378
6.5876	-0.000981128
6.5896	-0.000290134
6.5915	-0.000832849
6.5935	-0.000546351
6.5954	-0.00051012
6.5974	-0.000407354
6.5993	-0.000551112
6.6013	-0.000739791
6.6032	-0.001292819
6.6052	-0.001216977
6.6071	-0.000919531
6.6091	-0.001062965
6.611	0.000147081
6.613	0
6.6149	-0.000652856
6.6169	-0.000587728
6.6188	-0.000549022
6.6208	-0.000364647
6.6227	-0.000327152
6.6247	-0.000363001
6.6266	-0.000654496
6.6286	-0.000398951
6.6305	-0.000506846
6.6325	-0.000938391
6.6344	-0.000254239
6.6364	-0.000473187
6.6383	-0.001714491
6.6403	-0.001524479
6.6422	-0.002271439
6.6442	-0.00140636
6.6461	-0.001912162
6.6481	-0.000760554
6.65	-0.000291693
6.652	-0.000255779
6.6539	-0.001387757
6.6559	-0.000469527
6.6578	-0.001404261
6.6598	-0.000502864
6.6617	-0.000867794
6.6637	-0.000288304
6.6656	-0.000792114
6.6676	-0.00065155
6.6695	-0.000937456
6.6715	-0.001440447
6.6734	-0.001368311
6.6754	-0.000466193
6.6773	-0.00114741
6.6793	-0.000578192
6.6813	-0.001303319
6.6832	-0.000108352
6.6852	-0.000723342
6.6871	-0.001110591
6.6891	-0.000787025
6.691	-0.001868554
6.693	-0.001112059
6.6949	-0.002117901
6.6969	-0.001430719
6.6988	-0.00224569
6.7008	-0.001590889
6.7027	-0.002408621
6.7047	-0.001902678
6.7066	-0.001897658
6.7086	-0.001219023
6.7105	-0.002222377
6.7125	-0.002000208
6.7144	-0.001641273
6.7164	-0.00230989
6.7183	-0.001465462
6.7203	-0.001642352
6.7222	-0.001440328
6.7242	-0.001696818
6.7261	-0.001979386
6.7281	-0.001221645
6.73	-0.001463053
6.732	-0.001428367
6.7339	-0.001752416
6.7359	-0.001708422
6.7378	-0.002331547
6.7398	-0.002100494
6.7417	-0.000984093
6.7437	-0.001478973
6.7456	-0.001811677
6.7476	-0.00219787
6.7495	-0.00227276
6.7515	-0.000470192
6.7534	-0.000728988
6.7554	-0.000589573
6.7573	-0.000839569
6.7593	-0.001529145
6.7612	-0.000819323
6.7632	-0.002009297
6.7651	-0.001646955
6.7671	-0.000856245
6.769	-0.001894378
6.771	-0.00154483
6.7729	-0.001154176
6.7749	-0.00100848
6.7769	-0.000985582
6.7788	-0.001868882
6.7808	-0.001149369
6.7827	-0.001822816
6.7847	-0.002174739
6.7866	-0.001329272
6.7886	-0.001531151
6.7905	-0.000931041
6.7925	-0.001654046
6.7944	-0.001976111
6.7964	-0.002213479
6.7983	-0.001648595
6.8003	-0.001527031
6.8022	-0.001153027
6.8042	-0.001333132
6.8061	-0.001192571
6.8081	-0.001783858
6.81	-0.00129403
6.812	-0.001613117
6.8139	-0.001100874
6.8159	-0.001321496
6.8178	-0.00021947
6.8198	-0.000550646
6.8217	-0.001368324
6.8237	-0.000706866
6.8256	-0.000591531
6.8276	-0.000257774
6.8295	0.000294637
6.8315	0.000301698
6.8334	0.001030967
6.8354	0.000695076
6.8373	0.000842899
6.8393	-0.000590275
6.8412	-0.000914497
6.8432	-0.000406522
6.8451	-0.000915422
6.8471	-0.000899794
6.849	-0.001266007
6.851	-0.000901737
6.8529	-0.001480448
6.8549	-0.000911197
6.8568	-0.000582897
6.8588	-0.000475538
6.8607	-0.000624013
6.8627	-0.000924543
6.8646	-0.000594975
6.8666	-0.000380293
6.8686	-0.001338351
6.8705	-0.000816762
6.8725	-0.001038716
6.8744	-0.001226349
6.8764	-0.000881816
6.8783	-0.00131273
6.8803	-0.001690722
6.8822	-0.000448227
6.8842	-0.001330832
6.8861	-0.00088881
6.8881	-0.000709235
6.89	-0.000903761
6.892	-0.000257099
6.8939	-0.000181721
6.8959	-0.000764379
6.8978	-0.000477509
6.8998	-0.000627034
6.9017	-0.000702592
6.9037	-0.000847908
6.9056	-0.000879213
6.9076	-0.00044061
6.9095	-0.000403534
6.9115	-0.000185192
6.9134	-0.000073194
6.9154	0.000255887
6.9173	0.000656089
6.9193	-0.000110475
6.9212	0.000799806
6.9232	0
6.9251	-0.000728988
6.9271	-0.00036065
6.929	0.000182408
6.931	0.000145578
6.9329	-0.000512183
6.9349	0.00029184
6.9368	-0.000147594
6.9388	-0.000259313
6.9407	0
6.9427	-0.000224907
6.9446	-0.001114148
6.9466	-0.001107612
6.9485	0
6.9505	-0.000737217
6.9524	0
6.9544	-0.001256469
6.9563	-0.001193937
6.9583	-0.000812871
6.9603	-0.000779403
6.9622	-0.000777079
6.9642	-0.001419386
6.9661	-0.001213473
6.9681	-0.001569201
6.97	-0.000972497
6.972	-0.000996046
6.9739	0.000073101
6.9759	-0.000220659
6.9778	0.000481418
6.9798	0.000335463
6.9817	-0.001025489
6.9837	-0.000878559
6.9856	-0.000879642
6.9876	-0.001001478
6.9895	-0.00184312
6.9915	-0.001031624
6.9934	0.000113161
6.9954	-0.000560067
6.9973	-0.00063936
6.9993	-0.001709238
7.0012	-0.000409098
7.0032	-0.000893917
7.0051	-0.001339038
7.0071	-0.001082796
7.009	-0.001240144
7.011	-0.001723244
7.0129	-0.001089918
7.0149	-0.001331434
7.0168	-0.001888897
7.0188	-0.00033869
7.0207	0
7.0227	0.000301175
7.0246	0.001234589
7.0266	0.001691253
7.0285	0.003307781
7.0305	0.007399892
7.0324	0.012558238
7.0344	0.022309886
7.0363	0.039053805
7.0383	0.060062248
7.0402	0.085874848
7.0422	0.112353563
7.0441	0.135198891
7.0461	0.150183678
7.048	0.153682247
7.05	0.145389542
7.052	0.125370935
7.0539	0.100952156
7.0559	0.081629403
7.0578	0.063054159
7.0598	0.049851123
7.0617	0.040022362
7.0637	0.033523273
7.0656	0.028965047
7.0676	0.02540835
7.0695	0.023236688
7.0715	0.021530928
7.0734	0.019365264
7.0754	0.016244996
7.0773	0.015927957
7.0793	0.013516766
7.0812	0.01261419
7.0832	0.010218237
7.0851	0.009492289
7.0871	0.007702289
7.089	0.006317555
7.091	0.005385266
7.0929	0.000353644
7.0949	-0.001148875
7.0968	-0.000312021
7.0988	-0.001018735
7.1007	-0.001903015
7.1027	-0.002100721
7.1046	-0.00135154
7.1066	-0.00211088
7.1085	-0.004101465
7.1105	-0.004597204
7.1124	-0.002699529
7.1144	-0.001115203
7.1163	-0.000857212
7.1183	-0.000835603
7.1202	0.000080158
7.1222	0.000039886
7.1241	0.000395893
7.1261	-0.000316282
7.128	-0.000078541
7.13	-0.000389362
7.1319	-0.000721087
7.1339	-0.000922282
7.1358	-0.00083706
7.1378	-0.001960347
7.1397	-0.000395496
7.1417	-0.00130615
7.1437	-0.000480104
7.1456	-0.00079563
7.1476	-0.000953446
7.1495	-0.000985019
7.1515	-0.000589353
7.1534	-0.001530797
7.1554	-0.001573105
7.1573	-0.000943606
7.1593	-0.001527759
7.1612	-0.001367858
7.1632	-0.000354607
7.1651	-0.00007979
7.1671	-0.000159024
7.169	-0.000398362
7.171	-0.000278228
7.1729	-0.000829146
7.1749	-0.000756645
7.1768	-0.001073069
7.1788	-0.000995586
7.1807	-0.001945331
7.1827	-0.001331299
7.1846	-0.001088353
7.1866	-0.001127588
7.1885	-0.001304631
7.1905	-0.000409635
7.1924	-0.0009786
7.1944	-0.000807765
7.1963	-0.00059933
7.1983	-0.001595939
7.2002	-0.002910127
7.2022	-0.00112762
7.2041	-0.00158444
7.2061	-0.00145796
7.208	-0.00222146
7.21	-0.001731357
7.2119	-0.00169408
7.2139	-0.001586031
7.2158	-0.001316226
7.2178	-0.001914249
7.2197	-0.001714296
7.2217	-0.001151817
7.2236	-0.001134775
7.2256	-0.001327073
7.2275	-0.00184278
7.2295	-0.001074347
7.2314	-0.001890601
7.2334	-0.001363311
7.2354	-0.000713909
7.2373	-0.001783553
7.2393	-0.001582852
7.2412	-0.002676465
7.2432	-0.002015841
7.2451	-0.001220316
7.2471	-0.002082763
7.249	-0.00234966
7.251	-0.001572393
7.2529	-0.002001451
7.2549	-0.001700404
7.2568	-0.001880914
7.2588	-0.002224854
7.2607	-0.002036371
7.2627	-0.002384843
7.2646	-0.002069095
7.2666	-0.002948646
7.2685	-0.002179899
7.2705	-0.002168421
7.2724	-0.002512422
7.2744	-0.002207948
7.2763	-0.002272362
7.2783	-0.002120238
7.2802	-0.002075626
7.2822	-0.002305198
7.2841	-0.002370393
7.2861	-0.002040166
7.288	-0.001844141
7.29	-0.001670777
7.2919	-0.001868319
7.2939	-0.001526362
7.2958	-0.002527424
7.2978	-0.002771962
7.2997	-0.002104186
7.3017	-0.001914728
7.3036	-0.001806695
7.3056	-0.001473399
7.3075	-0.001489153
7.3095	-0.001610438
7.3114	-0.001582722
7.3134	-0.001609543
7.3153	-0.001786487
7.3173	-0.002211383
[truncated: 48 more rows]
