# Supplementary material for: Improvement of Peak Integration in Capillary Electrophoresis: Reference Data Set No. 1
Source: Electrophoresis. 2026 Mar 11;47(4):276–94. doi: 10.1002/elps.70077 (PMC13084974; doi:10.1002/elps.70077)
Supplement: Supplementary file 2 — Supporting File 2: elps70077‐sup‐0002‐RawElectropherograms.zip. [file ELPS-47--s002.zip › Raw Electropherograms/com4-type4-sam1-R.csv]

3.0856	-0.010313343
3.0891	-0.011321203
3.0926	-0.010965807
3.0961	-0.010672465
3.0997	-0.009867222
3.1032	-0.010308536
3.1067	-0.010825164
3.1102	-0.009979842
3.1137	-0.010465434
3.1172	-0.011735853
3.1207	-0.011281011
3.1242	-0.010946475
3.1277	-0.011106336
3.1313	-0.011326581
3.1348	-0.011000203
3.1383	-0.011622033
3.1418	-0.011036819
3.1453	-0.011051541
3.1488	-0.011138336
3.1523	-0.011067158
3.1558	-0.012553296
3.1594	-0.010181955
3.1629	-0.011238312
3.1664	-0.011734763
3.1699	-0.011281011
3.1734	-0.011325824
3.1769	-0.010444534
3.1804	-0.011433901
3.1839	-0.010830095
3.1875	-0.011148318
3.191	-0.010760099
3.1945	-0.010567666
3.198	-0.011998494
3.2015	-0.011462926
3.205	-0.010415784
3.2085	-0.011943475
3.212	-0.011450417
3.2155	-0.011508936
3.2191	-0.01111684
3.2226	-0.011259345
3.2261	-0.011143631
3.2296	-0.011857833
3.2331	-0.01006595
3.2366	-0.010546509
3.2401	-0.010806619
3.2436	-0.010301154
3.2472	-0.010721078
3.2507	-0.010688796
3.2542	-0.011529277
3.2577	-0.011054409
3.2612	-0.010450833
3.2647	-0.010532515
3.2682	-0.010671163
3.2717	-0.009706155
3.2753	-0.010083701
3.2788	-0.01024965
3.2823	-0.010857928
3.2858	-0.010692032
3.2893	-0.010846117
3.2928	-0.011586905
3.2963	-0.011387146
3.2998	-0.011032565
3.3034	-0.011005954
3.3069	-0.011476502
3.3104	-0.010975261
3.3139	-0.011681689
3.3174	-0.0112355
3.3209	-0.011119989
3.3244	-0.012886462
3.3279	-0.011793241
3.3314	-0.012143299
3.335	-0.012305515
3.3385	-0.011153449
3.342	-0.010507637
3.3455	-0.011264148
3.349	-0.011860683
3.3525	-0.011260258
3.356	-0.010901462
3.3595	-0.011203076
3.3631	-0.010678048
3.3666	-0.010871232
3.3701	-0.01152589
3.3736	-0.010807204
3.3771	-0.010456369
3.3806	-0.011449286
3.3841	-0.01045911
3.3876	-0.011118066
3.3912	-0.010962454
3.3947	-0.011114627
3.3982	-0.011104562
3.4017	-0.011487216
3.4052	-0.011248101
3.4087	-0.010815105
3.4122	-0.011393858
3.4157	-0.010803808
3.4192	-0.011328094
3.4228	-0.010474481
3.4263	-0.010663889
3.4298	-0.01080503
3.4333	-0.011334007
3.4368	-0.011125014
3.4403	-0.011748647
3.4438	-0.011343875
3.4473	-0.011725113
3.4509	-0.011391232
3.4544	-0.011404959
3.4579	-0.011227795
3.4614	-0.011181453
3.4649	-0.010998325
3.4684	-0.011156233
3.4719	-0.011381214
3.4754	-0.01141673
3.479	-0.011237838
3.4825	-0.011449113
3.486	-0.011268067
3.4895	-0.011189068
3.493	-0.01132514
3.4965	-0.011377235
3.5	-0.011485144
3.5035	-0.011077025
3.5071	-0.010654333
3.5106	-0.011484145
3.5141	-0.011437543
3.5176	-0.010459914
3.5211	-0.010737315
3.5246	-0.011349284
3.5281	-0.011100783
3.5316	-0.011325873
3.5351	-0.010714174
3.5387	-0.011312207
3.5422	-0.011404112
3.5457	-0.011297809
3.5492	-0.011273042
3.5527	-0.011391616
3.5562	-0.011505661
3.5597	-0.011408016
3.5632	-0.01056053
3.5668	-0.010343923
3.5703	-0.010647295
3.5738	-0.010930433
3.5773	-0.010718427
3.5808	-0.011180365
3.5843	-0.010353764
3.5878	-0.010576784
3.5913	-0.010178396
3.5949	-0.010943602
3.5984	-0.010843843
3.6019	-0.010752187
3.6054	-0.011053768
3.6089	-0.010904294
3.6124	-0.010853374
3.6159	-0.010938024
3.6194	-0.01136092
3.6229	-0.011387103
3.6265	-0.010723014
3.63	-0.01055408
3.6335	-0.011222345
3.637	-0.010771055
3.6405	-0.010644399
3.644	-0.01164978
3.6475	-0.011431264
3.651	-0.010443908
3.6546	-0.010462149
3.6581	-0.010720504
3.6616	-0.010686048
3.6651	-0.01118007
3.6686	-0.010472881
3.6721	-0.010049324
3.6756	-0.01039922
3.6791	-0.011420353
3.6827	-0.011736091
3.6862	-0.01082219
3.6897	-0.011416866
3.6932	-0.011162189
3.6967	-0.011309327
3.7002	-0.011359224
3.7037	-0.011425423
3.7072	-0.012261175
3.7108	-0.011190007
3.7143	-0.010997098
3.7178	-0.011593626
3.7213	-0.011401976
3.7248	-0.011385289
3.7283	-0.012268437
3.7318	-0.011250898
3.7353	-0.012036645
3.7388	-0.012251478
3.7424	-0.013093257
3.7459	-0.012872421
3.7494	-0.011924285
3.7529	-0.01165012
3.7564	-0.010971813
3.7599	-0.012184747
3.7634	-0.011755056
3.7669	-0.012171512
3.7705	-0.011976277
3.774	-0.011851788
3.7775	-0.011003701
3.781	-0.011494662
3.7845	-0.011257922
3.788	-0.011446294
3.7915	-0.011770219
3.795	-0.011983134
3.7986	-0.012037483
3.8021	-0.01174643
3.8056	-0.011831682
3.8091	-0.011933643
3.8126	-0.011613459
3.8161	-0.011943399
3.8196	-0.011187839
3.8231	-0.011366347
3.8266	-0.011539904
3.8302	-0.010992032
3.8337	-0.011157405
3.8372	-0.010562668
3.8407	-0.011461029
3.8442	-0.01251016
3.8477	-0.011847247
3.8512	-0.011435035
3.8547	-0.011855732
3.8583	-0.012545447
3.8618	-0.012272157
3.8653	-0.011780626
3.8688	-0.012006814
3.8723	-0.011618122
3.8758	-0.011936964
3.8793	-0.011650924
3.8828	-0.010763536
3.8864	-0.011176037
3.8899	-0.011894855
3.8934	-0.010690166
3.8969	-0.010022243
3.9004	-0.011693381
3.9039	-0.010710844
3.9074	-0.010187961
3.9109	-0.010226019
3.9145	-0.010258765
3.918	-0.010557742
3.9215	-0.011443229
3.925	-0.011019251
3.9285	-0.010438007
3.932	-0.010512494
3.9355	-0.0101464
3.939	-0.011252452
3.9425	-0.010623699
3.9461	-0.010614387
3.9496	-0.009563011
3.9531	-0.010539349
3.9566	-0.010138626
3.9601	-0.010132121
3.9636	-0.010280983
3.9671	-0.010922085
3.9706	-0.010942263
3.9742	-0.010112726
3.9777	-0.010901473
3.9812	-0.010636575
3.9847	-0.010443183
3.9882	-0.010045072
3.9917	-0.010985793
3.9952	-0.010430396
3.9987	-0.010988988
4.0023	-0.011279369
4.0058	-0.010610791
4.0093	-0.011544449
4.0128	-0.011126909
4.0163	-0.01117269
4.0198	-0.011522775
4.0233	-0.010847315
4.0268	-0.012034237
4.0303	-0.010954852
4.0339	-0.012307314
4.0374	-0.011740519
4.0409	-0.011443451
4.0444	-0.011244397
4.0479	-0.011584419
4.0514	-0.011405763
4.0549	-0.01104091
4.0584	-0.010993789
4.062	-0.010445954
4.0655	-0.010294632
4.069	-0.009744195
4.0725	-0.00980732
4.076	-0.009764809
4.0795	-0.010066154
4.083	-0.009788746
4.0865	-0.009680093
4.0901	-0.009829263
4.0936	-0.009816042
4.0971	-0.010038356
4.1006	-0.010342716
4.1041	-0.010582098
4.1076	-0.010630225
4.1111	-0.010288652
4.1146	-0.010408864
4.1182	-0.010407212
4.1217	-0.010729195
4.1252	-0.010252913
4.1287	-0.009903361
4.1322	-0.009697269
4.1357	-0.010036631
4.1392	-0.009673308
4.1427	-0.009370665
4.1462	-0.008581985
4.1498	-0.00799386
4.1533	-0.007759141
4.1568	-0.008582546
4.1603	-0.007686829
4.1638	-0.007320731
4.1673	-0.007408533
4.1708	-0.006740108
4.1743	-0.005571505
4.1779	-0.004541934
4.1814	-0.002626127
4.1849	0.000880889
4.1884	0.006892923
4.1919	0.014824002
4.1954	0.026276758
4.1989	0.038834143
4.2024	0.052478019
4.206	0.065814294
4.2095	0.076771893
4.213	0.085394412
4.2165	0.090179116
4.22	0.089487366
4.2235	0.084165096
4.227	0.072377875
4.2305	0.057412941
4.234	0.040203102
4.2376	0.024170423
4.2411	0.010846592
4.2446	0.001574686
4.2481	-0.005045524
4.2516	-0.007939547
4.2551	-0.010291585
4.2586	-0.01075454
4.2621	-0.011082496
4.2657	-0.010534891
4.2692	-0.010347567
4.2727	-0.01053718
4.2762	-0.010488044
4.2797	-0.010707132
4.2832	-0.009994312
4.2867	-0.010143828
4.2902	-0.009914321
4.2938	-0.009128486
4.2973	-0.009048827
4.3008	-0.009332647
4.3043	-0.009836063
4.3078	-0.010167052
4.3113	-0.010435893
4.3148	-0.010507368
4.3183	-0.010497455
4.3218	-0.010905329
4.3254	-0.011441861
4.3289	-0.011398068
4.3324	-0.0111595
4.3359	-0.011254276
4.3394	-0.010902533
4.3429	-0.010178464
4.3464	-0.009683556
4.3499	-0.00847237
4.3535	-0.008980218
4.357	-0.008396142
4.3605	-0.008768474
4.364	-0.008224421
4.3675	-0.008970837
4.371	-0.008986888
4.3745	-0.009083926
4.378	-0.008613656
4.3816	-0.00917786
4.3851	-0.008999491
4.3886	-0.009028051
4.3921	-0.009574949
4.3956	-0.008872656
4.3991	-0.008331548
4.4026	-0.008471798
4.4061	-0.008968151
4.4097	-0.009826242
4.4132	-0.009755222
4.4167	-0.009507596
4.4202	-0.010273067
4.4237	-0.009709665
4.4272	-0.009773031
4.4307	-0.011066983
4.4342	-0.010825622
4.4377	-0.011362246
4.4413	-0.01060315
4.4448	-0.008554903
4.4483	-0.009556818
4.4518	-0.009506765
4.4553	-0.009418845
4.4588	-0.008893239
4.4623	-0.008881446
4.4658	-0.008875489
4.4694	-0.008654293
4.4729	-0.008485628
4.4764	-0.008412413
4.4799	-0.008553047
4.4834	-0.008247336
4.4869	-0.009408232
4.4904	-0.009087238
4.4939	-0.009846462
4.4975	-0.009594941
4.501	-0.009133615
4.5045	-0.008490667
4.508	-0.009094761
4.5115	-0.009165995
4.515	-0.007886146
4.5185	-0.007879948
4.522	-0.008461474
4.5255	-0.009495105
4.5291	-0.009647799
4.5326	-0.009249047
4.5361	-0.010506611
4.5396	-0.009432164
4.5431	-0.009831586
4.5466	-0.008679336
4.5501	-0.008483859
4.5536	-0.00843877
4.5572	-0.008426874
4.5607	-0.007898776
4.5642	-0.008510194
4.5677	-0.008923069
4.5712	-0.008877882
4.5747	-0.008816051
4.5782	-0.009092796
4.5817	-0.009020131
4.5853	-0.008754763
4.5888	-0.008647662
4.5923	-0.009073909
4.5958	-0.009428256
4.5993	-0.00914187
4.6028	-0.009312959
4.6063	-0.008755799
4.6098	-0.010064413
4.6134	-0.008868262
4.6169	-0.008668547
4.6204	-0.007923621
4.6239	-0.008046784
4.6274	-0.007989104
4.6309	-0.008976663
4.6344	-0.008603097
4.6379	-0.008991618
4.6414	-0.009299863
4.645	-0.008475202
4.6485	-0.007852964
4.652	-0.00709543
4.6555	-0.008462719
4.659	-0.007352748
4.6625	-0.007307469
4.666	-0.007002472
4.6695	-0.007897165
4.6731	-0.00795933
4.6766	-0.007988108
4.6801	-0.009035784
4.6836	-0.00778085
4.6871	-0.008538418
4.6906	-0.00666876
4.6941	-0.007103017
4.6976	-0.007205881
4.7012	-0.007718819
4.7047	-0.008575375
4.7082	-0.007983649
4.7117	-0.007348644
4.7152	-0.007081468
4.7187	-0.007091323
4.7222	-0.008075623
4.7257	-0.008370174
4.7292	-0.007940231
4.7328	-0.00831211
4.7363	-0.008701439
4.7398	-0.007824595
4.7433	-0.007742073
4.7468	-0.008825326
4.7503	-0.007886436
4.7538	-0.008743204
4.7573	-0.008439073
4.7609	-0.007685495
4.7644	-0.008265995
4.7679	-0.008927426
4.7714	-0.008133448
4.7749	-0.008071358
4.7784	-0.009687267
4.7819	-0.008321078
4.7854	-0.008790839
4.789	-0.008446173
4.7925	-0.008240419
4.796	-0.008895772
4.7995	-0.00801844
4.803	-0.008911467
4.8065	-0.009089952
4.81	-0.008324422
4.8135	-0.008273966
4.8171	-0.008943122
4.8206	-0.00926278
4.8241	-0.01021473
4.8276	-0.010015035
4.8311	-0.010074971
4.8346	-0.010096369
4.8381	-0.010376905
4.8416	-0.010497168
4.8451	-0.010372953
4.8487	-0.010297853
4.8522	-0.010819486
4.8557	-0.009132921
4.8592	-0.010410497
4.8627	-0.009823157
4.8662	-0.010378995
4.8697	-0.009340026
4.8732	-0.009196484
4.8768	-0.009439033
4.8803	-0.009373902
4.8838	-0.009276546
4.8873	-0.008954843
4.8908	-0.008345787
4.8943	-0.009292129
4.8978	-0.009506404
4.9013	-0.009258715
4.9049	-0.009266948
4.9084	-0.010025889
4.9119	-0.010441114
4.9154	-0.010072608
4.9189	-0.008905613
4.9224	-0.010249313
4.9259	-0.010001445
4.9294	-0.010074293
4.9329	-0.010268022
4.9365	-0.010073024
4.94	-0.010244164
4.9435	-0.009670349
4.947	-0.00977493
4.9505	-0.010148407
4.954	-0.00934964
4.9575	-0.009637051
4.961	-0.009225833
4.9646	-0.009173708
4.9681	-0.009743458
4.9716	-0.008967326
4.9751	-0.009280794
4.9786	-0.009322241
4.9821	-0.008633165
4.9856	-0.009014703
4.9891	-0.009060026
4.9927	-0.008020087
4.9962	-0.00855743
4.9997	-0.007739306
5.0032	-0.008349884
5.0067	-0.007494253
5.0102	-0.009247856
5.0137	-0.007946232
5.0172	-0.008729456
5.0208	-0.008471747
5.0243	-0.00882834
5.0278	-0.008419362
5.0313	-0.008324435
5.0348	-0.008843108
5.0383	-0.008184254
5.0418	-0.008174147
5.0453	-0.008758928
5.0488	-0.008268994
5.0524	-0.008413562
5.0559	-0.008690714
5.0594	-0.009532944
5.0629	-0.009400761
5.0664	-0.0103234
5.0699	-0.010410082
5.0734	-0.009203788
5.0769	-0.009522777
5.0805	-0.009111791
5.084	-0.009388931
5.0875	-0.007556328
5.091	-0.008216577
5.0945	-0.009218992
5.098	-0.009114633
5.1015	-0.009021169
5.105	-0.009942888
5.1086	-0.009420916
5.1121	-0.009100714
5.1156	-0.009035983
5.1191	-0.009366781
5.1226	-0.008305982
5.1261	-0.008913582
5.1296	-0.008657319
5.1331	-0.009049265
5.1366	-0.008362083
5.1402	-0.008199229
5.1437	-0.007906656
5.1472	-0.007966296
5.1507	-0.009397329
5.1542	-0.008602302
5.1577	-0.008710196
5.1612	-0.008666839
5.1647	-0.008738043
5.1683	-0.009814782
5.1718	-0.009825766
5.1753	-0.009694397
5.1788	-0.00946429
5.1823	-0.009063192
5.1858	-0.008896605
5.1893	-0.009426148
5.1928	-0.008748978
5.1964	-0.009995589
5.1999	-0.01031025
5.2034	-0.009857054
5.2069	-0.00985919
5.2104	-0.009581197
5.2139	-0.009873158
5.2174	-0.009605529
5.2209	-0.010039683
5.2245	-0.009413579
5.228	-0.010099915
5.2315	-0.010018975
5.235	-0.009550761
5.2385	-0.008710768
5.242	-0.009324135
5.2455	-0.009132329
5.249	-0.009177304
5.2525	-0.009691723
5.2561	-0.00954919
5.2596	-0.010021539
5.2631	-0.009713061
5.2666	-0.009324371
5.2701	-0.010310145
5.2736	-0.010268143
5.2771	-0.009942515
5.2806	-0.009899369
5.2842	-0.010268628
5.2877	-0.009954818
5.2912	-0.01006796
5.2947	-0.009081096
5.2982	-0.009099836
5.3017	-0.009519449
5.3052	-0.009799385
5.3087	-0.009179114
5.3123	-0.009360157
5.3158	-0.009062235
5.3193	-0.008582209
5.3228	-0.008592532
5.3263	-0.008953411
5.3298	-0.009420331
5.3333	-0.008923935
5.3368	-0.008786455
5.3403	-0.008674474
5.3439	-0.008400943
5.3474	-0.008723168
5.3509	-0.008092785
5.3544	-0.008131302
5.3579	-0.008033382
5.3614	-0.008013489
5.3649	-0.008141203
5.3684	-0.00896055
5.372	-0.008462367
5.3755	-0.008558316
5.379	-0.008507647
5.3825	-0.008389047
5.386	-0.008513798
5.3895	-0.00848012
5.393	-0.008129025
5.3965	-0.008259136
5.4001	-0.008364632
5.4036	-0.008281885
5.4071	-0.007192572
5.4106	-0.008298429
5.4141	-0.007841887
5.4176	-0.00783424
5.4211	-0.008207272
5.4246	-0.007959236
5.4282	-0.00694886
5.4317	-0.00717045
5.4352	-0.007711024
5.4387	-0.008221429
5.4422	-0.008299096
5.4457	-0.00750374
5.4492	-0.007351514
5.4527	-0.007314158
5.4562	-0.007224019
5.4598	-0.007155748
5.4633	-0.008076834
5.4668	-0.00748863
5.4703	-0.007856939
5.4738	-0.007665764
5.4773	-0.007308734
5.4808	-0.007893611
5.4843	-0.008022228
5.4879	-0.007934446
5.4914	-0.008060805
5.4949	-0.007940686
5.4984	-0.007942255
5.5019	-0.008158336
5.5054	-0.008138306
5.5089	-0.008873521
5.5124	-0.008331454
5.516	-0.008356409
5.5195	-0.00787985
5.523	-0.007184406
5.5265	-0.008367075
5.53	-0.008532861
5.5335	-0.008551389
5.537	-0.008337405
5.5405	-0.0086324
5.544	-0.008232806
5.5476	-0.00782922
5.5511	-0.008109876
5.5546	-0.007717963
5.5581	-0.008039716
5.5616	-0.008089663
5.5651	-0.007663377
5.5686	-0.007487406
5.5721	-0.008127798
5.5757	-0.008167906
5.5792	-0.00769116
5.5827	-0.008190167
5.5862	-0.00865101
5.5897	-0.007525994
5.5932	-0.008059843
5.5967	-0.00904483
5.6002	-0.008302429
5.6038	-0.007867364
5.6073	-0.007463135
5.6108	-0.008069149
5.6143	-0.007991539
5.6178	-0.008656377
5.6213	-0.008068937
5.6248	-0.008096648
5.6283	-0.008617026
5.6318	-0.00871102
5.6354	-0.008125816
5.6389	-0.008657551
5.6424	-0.008519959
5.6459	-0.008212864
5.6494	-0.00833871
5.6529	-0.008175114
5.6564	-0.007075085
5.6599	-0.008103338
5.6635	-0.008126439
5.667	-0.007796601
5.6705	-0.007777776
5.674	-0.008142375
5.6775	-0.008010188
5.681	-0.00800901
5.6845	-0.007940686
5.688	-0.008039484
5.6916	-0.007845077
5.6951	-0.008614098
5.6986	-0.007973482
5.7021	-0.007753577
5.7056	-0.008009428
5.7091	-0.007702463
5.7126	-0.008049976
5.7161	-0.007625591
5.7197	-0.008209437
5.7232	-0.007795238
5.7267	-0.008755454
5.7302	-0.009254185
5.7337	-0.008106542
5.7372	-0.007788809
5.7407	-0.007183311
5.7442	-0.008109171
5.7477	-0.007994153
5.7513	-0.00805034
5.7548	-0.008076473
5.7583	-0.007713884
5.7618	-0.007696377
5.7653	-0.007682998
5.7688	-0.007890861
5.7723	-0.008392602
5.7758	-0.008267648
5.7794	-0.007808163
5.7829	-0.007240872
5.7864	-0.008004639
5.7899	-0.007789743
5.7934	-0.007652643
5.7969	-0.007670588
5.8004	-0.007106626
5.8039	-0.007851241
5.8075	-0.008116499
5.811	-0.007919805
5.8145	-0.009655114
5.818	-0.010327073
5.8215	-0.01095603
5.825	-0.011839381
5.8285	-0.01248353
5.832	-0.012026448
5.8355	-0.011831682
5.8391	-0.010679598
5.8426	-0.010781251
5.8461	-0.010655266
5.8496	-0.009680098
5.8531	-0.009583539
5.8566	-0.009912672
5.8601	-0.010381425
5.8636	-0.00988216
5.8672	-0.009524893
5.8707	-0.010120244
5.8742	-0.009938343
5.8777	-0.008849202
5.8812	-0.009662253
5.8847	-0.009319728
5.8882	-0.009935275
5.8917	-0.009809619
5.8953	-0.008897763
5.8988	-0.009145054
5.9023	-0.00960753
5.9058	-0.009674296
5.9093	-0.009479931
5.9128	-0.009415858
5.9163	-0.009997092
5.9198	-0.009337418
5.9234	-0.00965183
5.9269	-0.010171296
5.9304	-0.008881588
5.9339	-0.009588894
5.9374	-0.009475306
5.9409	-0.009527571
5.9444	-0.00860734
5.9479	-0.009070586
5.9514	-0.00824776
5.955	-0.009031374
5.9585	-0.008774749
5.962	-0.008413048
5.9655	-0.008201513
5.969	-0.008888893
5.9725	-0.007927475
5.976	-0.007993882
5.9795	-0.008058105
5.9831	-0.008435553
5.9866	-0.008308134
5.9901	-0.008505222
5.9936	-0.00801823
5.9971	-0.008296593
6.0006	-0.008540723
6.0041	-0.008507049
6.0076	-0.007870814
6.0112	-0.008089089
6.0147	-0.007936654
6.0182	-0.007874964
6.0217	-0.007704549
6.0252	-0.006908979
6.0287	-0.008328715
6.0322	-0.007401424
6.0357	-0.00814918
6.0392	-0.007861948
6.0428	-0.007321613
6.0463	-0.008615357
6.0498	-0.008037645
6.0533	-0.008387775
6.0568	-0.008738991
6.0603	-0.008611294
6.0638	-0.009068198
6.0673	-0.009077375
6.0709	-0.00857552
6.0744	-0.007711867
6.0779	-0.007767704
6.0814	-0.0086524
6.0849	-0.008309666
6.0884	-0.007803576
6.0919	-0.008337661
6.0954	-0.007869227
6.099	-0.007810169
6.1025	-0.007498526
6.106	-0.007265362
6.1095	-0.007797921
6.113	-0.007239976
6.1165	-0.006134003
6.12	-0.004378198
6.1235	-0.001057965
6.1271	0.001417108
6.1306	0.003063296
6.1341	0.00548378
6.1376	0.007201894
6.1411	0.008574751
6.1446	0.009509359
6.1481	0.009684236
6.1516	0.009078603
6.1551	0.008520247
6.1587	0.005989681
6.1622	0.002673809
6.1657	0
6.1692	-0.001594292
6.1727	-0.003131702
6.1762	-0.004532164
6.1797	-0.005541726
6.1832	-0.006793688
6.1868	-0.007598679
6.1903	-0.00807769
6.1938	-0.009532724
6.1973	-0.010429172
6.2008	-0.010491461
6.2043	-0.010460442
6.2078	-0.011146337
6.2113	-0.01238164
6.2149	-0.010713439
6.2184	-0.011470502
6.2219	-0.011512858
6.2254	-0.010776562
6.2289	-0.011646284
6.2324	-0.010448647
6.2359	-0.010390187
6.2394	-0.011560058
6.2429	-0.010899696
6.2465	-0.01050407
6.25	-0.01014006
6.2535	-0.009502064
6.257	-0.010595124
6.2605	-0.010559837
6.264	-0.00952426
6.2675	-0.009029789
6.271	-0.009973679
6.2746	-0.009246729
6.2781	-0.007365454
6.2816	-0.005182365
6.2851	-0.00902597
6.2886	-0.009016421
6.2921	-0.008969348
6.2956	-0.009519327
6.2991	-0.008789417
6.3027	-0.009352758
6.3062	-0.008365195
6.3097	-0.009956969
6.3132	-0.009404031
6.3167	-0.009735527
6.3202	-0.009443543
6.3237	-0.008619541
6.3272	-0.009479025
6.3308	-0.009041677
6.3343	-0.007541312
6.3378	-0.007368038
6.3413	-0.007541215
6.3448	-0.008293026
6.3483	-0.006907663
6.3518	-0.007769112
6.3553	-0.007132269
6.3588	-0.006998744
6.3624	-0.005933164
6.3659	-0.006002695
6.3694	-0.00514878
6.3729	-0.005832153
6.3764	-0.005721327
6.3799	-0.006140849
6.3834	-0.00524121
6.3869	-0.006159379
6.3905	-0.005548669
6.394	-0.006542793
6.3975	-0.005547632
6.401	-0.00620765
6.4045	-0.005463724
6.408	-0.005789781
6.4115	-0.003947855
6.415	-0.004184377
6.4186	-0.004843483
6.4221	-0.004181128
6.4256	-0.002858106
6.4291	-0.003069232
6.4326	-0.002466421
6.4361	-0.002396208
6.4396	-0.001646356
6.4431	-0.001790908
6.4466	-0.001457948
6.4502	-0.000623439
6.4537	-0.000278528
6.4572	-0.000979402
6.4607	-0.002460598
6.4642	-0.004483539
6.4677	-0.004434128
6.4712	-0.005919534
6.4747	-0.006261096
6.4783	-0.007882922
6.4818	-0.007911384
6.4853	-0.00928015
6.4888	-0.008395863
6.4923	-0.008866427
6.4958	-0.009138835
6.4993	-0.009242193
6.5028	-0.00781481
6.5064	-0.007833179
6.5099	-0.007632272
6.5134	-0.006632829
6.5169	-0.005594253
6.5204	-0.004878104
6.5239	-0.003701186
6.5274	-0.005140522
6.5309	-0.002744718
6.5345	-0.004389481
6.538	-0.002916496
6.5415	-0.00157394
6.545	-0.001209103
6.5485	-0.00083191
6.552	-0.001959
6.5555	-0.002258427
6.559	-0.000531898
6.5625	-0.00151375
6.5661	-0.000377024
6.5696	-0.001057229
6.5731	0.000152144
6.5766	0.001215023
6.5801	0.000757667
6.5836	0.000450591
6.5871	0.000600788
6.5906	0.001051197
6.5942	0.000527285
6.5977	0.000303172
6.6012	0.000679116
6.6047	0.000451528
6.6082	0.001282775
6.6117	0.000919304
6.6152	0.001528131
6.6187	0.000914144
6.6223	0.002455382
6.6258	0.002013135
6.6293	0.001767145
6.6328	0.002604243
6.6363	0.00370798
6.6398	0.003891554
6.6433	0.003421496
6.6468	0.004362457
6.6503	0.003280067
6.6539	0.00346681
6.6574	0.003529912
6.6609	0.005199307
6.6644	0.004695121
6.6679	0.004713807
6.6714	0.004448638
6.6749	0.004900073
6.6784	0.0052129
6.682	0.006528382
6.6855	0.008218805
6.689	0.011091025
6.6925	0.012075694
6.696	0.01198861
6.6995	0.013974437
6.703	0.014526254
6.7065	0.016677663
6.7101	0.018599432
6.7136	0.019029126
6.7171	0.02279667
6.7206	0.026115458
6.7241	0.029549655
6.7276	0.0341089
6.7311	0.036358953
6.7346	0.038357325
6.7382	0.040024146
6.7417	0.043941189
6.7452	0.047821075
6.7487	0.050286949
6.7522	0.052872859
6.7557	0.054500625
6.7592	0.055019461
6.7627	0.055680804
6.7662	0.057911396
6.7698	0.061651498
6.7733	0.063046746
6.7768	0.065919317
6.7803	0.072060719
6.7838	0.077224486
6.7873	0.08065924
6.7908	0.079471193
6.7943	0.07650283
6.7979	0.071972273
6.8014	0.063281834
6.8049	0.056526314
6.8084	0.050929345
6.8119	0.047552414
6.8154	0.047290668
6.8189	0.045674916
6.8224	0.044370096
6.826	0.041029412
6.8295	0.039067913
6.833	0.036701091
6.8365	0.034604333
6.84	0.03291814
6.8435	0.031926569
6.847	0.029522806
6.8505	0.026502971
6.854	0.027195033
6.8576	0.030753173
6.8611	0.030905353
6.8646	0.027351275
6.8681	0.023807643
6.8716	0.023523189
6.8751	0.023574155
6.8786	0.025651015
6.8821	0.029028645
6.8857	0.037037916
6.8892	0.054058932
6.8927	0.08400923
6.8962	0.132053599
6.8997	0.160339206
6.9032	0.169651538
6.9067	0.169170752
6.9102	0.156900108
6.9138	0.130244464
6.9173	0.107350394
6.9208	0.106436208
6.9243	0.138259828
6.9278	0.242173091
6.9313	0.390111595
6.9348	0.500573754
6.9383	0.555672944
6.9418	0.567802072
6.9454	0.553759813
6.9489	0.488371044
6.9524	0.323508322
6.9559	0.173898175
6.9594	0.093766324
6.9629	0.067132719
6.9664	0.05587456
6.9699	0.051613279
6.9735	0.050150935
6.977	0.052136201
6.9805	0.052450087
6.984	0.051195566
6.9875	0.049965542
6.991	0.049667172
6.9945	0.053462777
6.998	0.061103951
7.0016	0.086758815
7.0051	0.154658243
7.0086	0.248879462
7.0121	0.293088973
7.0156	0.310078114
7.0191	0.30431816
7.0226	0.265150428
7.0261	0.174452901
7.0297	0.101784103
7.0332	0.064050131
7.0367	0.041734647
7.0402	0.03215111
7.0437	0.026833002
7.0472	0.025152283
7.0507	0.022762999
7.0542	0.021114759
7.0577	0.022858145
7.0613	0.02383261
7.0648	0.025829041
7.0683	0.026978973
7.0718	0.028603241
7.0753	0.033049114
7.0788	0.03761068
7.0823	0.041543048
7.0858	0.045136627
7.0894	0.04655607
7.0929	0.046542428
7.0964	0.04187195
7.0999	0.040091664
7.1034	0.039326575
7.1069	0.036642317
7.1104	0.037499063
7.1139	0.038280845
7.1175	0.044323064
7.121	0.053796805
7.1245	0.074238583
7.128	0.108284853
7.1315	0.155728638
7.135	0.191662848
7.1385	0.204032838
7.142	0.203787446
7.1455	0.190357849
7.1491	0.149731427
7.1526	0.098659441
7.1561	0.059981845
7.1596	0.037324324
7.1631	0.026248274
7.1666	0.024372606
7.1701	0.022642523
7.1736	0.024207341
7.1772	0.024803469
7.1807	0.024403993
7.1842	0.024403993
7.1877	0.020640289
7.1912	0.020379132
7.1947	0.016193358
7.1982	0.015414174
7.2017	0.013026792
7.2053	0.012571654
7.2088	0.008489217
7.2123	0.006745148
7.2158	0.004643099
7.2193	0.002181546
7.2228	0.00279617
7.2263	0.001595284
7.2298	0.000335492
7.2334	0.000932964
7.2369	0.000500243
7.2404	0.000664821
7.2439	-0.000165983
7.2474	0.001475242
7.2509	0.002129702
7.2544	0.001478591
7.2579	0.001904622
7.2614	0.001725186
7.265	0.002043742
7.2685	0.004161535
7.272	0.003930293
7.2755	0.00345449
7.279	0.005469554
7.2825	0.005978583
7.286	0.006193106
7.2895	0.006675879
7.2931	0.007980884
7.2966	0.008813129
7.3001	0.009912544
7.3036	0.011054632
7.3071	0.013054546
7.3106	0.015640201
7.3141	0.018791586
7.3176	0.023529869
7.3212	0.027820863
7.3247	0.034151379
7.3282	0.039440081
7.3317	0.045144625
7.3352	0.053640459
7.3387	0.061139569
7.3422	0.069144934
7.3457	0.075762719
7.3492	0.078497857
7.3528	0.074953191
7.3563	0.070132308
7.3598	0.062588654
7.3633	0.051980853
7.3668	0.039929669
7.3703	0.026173137
7.3738	0.013290923
7.3773	0.005472592
7.3809	0.000534516
7.3844	-0.001995701
7.3879	-0.005329781
7.3914	-0.005650541
7.3949	-0.008000785
7.3984	-0.007863485
7.4019	-0.00575134
7.4054	-0.005941194
7.409	-0.005126451
7.4125	-0.003932308
7.416	-0.004863206
7.4195	-0.004723848
7.423	-0.004818542
7.4265	-0.005519364
7.43	-0.005659837
7.4335	-0.005905846
7.4371	-0.003185458
7.4406	-0.003335327
7.4441	-0.006965284
7.4476	-0.007075037
7.4511	-0.007159065
7.4546	-0.004369196
7.4581	-0.004810158
7.4616	-0.004819864
7.4651	-0.006213602
7.4687	-0.006143084
7.4722	-0.004633291
7.4757	-0.005661754
7.4792	-0.004815815
7.4827	-0.004220724
7.4862	-0.00421155
7.4897	-0.005103908
7.4932	-0.00584213
7.4968	-0.004965887
7.5003	-0.00648798
7.5038	-0.00507211
7.5073	-0.004817398
7.5108	-0.004728197
7.5143	-0.003354182
7.5178	-0.002218269
7.5213	-0.003266694
7.5249	-0.002863874
7.5284	-0.000279424
7.5319	0.01748598
7.5354	0.002091645
7.5389	-0.003526091
7.5424	-0.005790225
7.5459	-0.006379233
7.5494	-0.007037647
7.5529	-0.006529865
7.5565	-0.006899556
7.56	-0.006299519
7.5635	-0.00684361
7.567	-0.006267936
7.5705	-0.007818175
7.574	-0.006043495
7.5775	-0.006313296
7.581	-0.006992779
7.5846	-0.006798882
7.5881	-0.006637603
7.5916	-0.007224179
7.5951	-0.006092473
7.5986	-0.007715519
7.6021	-0.006485031
7.6056	-0.004459645
7.6091	0.000849189
7.6127	-0.006002695
7.6162	-0.005734606
7.6197	-0.006027999
7.6232	-0.006546159
7.6267	-0.007488564
7.6302	-0.00706288
7.6337	-0.007835585
7.6372	-0.008022986
7.6408	-0.007639172
7.6443	-0.008822881
7.6478	-0.00780172
7.6513	-0.007414351
7.6548	-0.007675783
7.6583	-0.006545063
7.6618	-0.007601905
7.6653	-0.006810887
7.6688	-0.007275201
7.6724	-0.007605408
7.6759	-0.006735299
7.6794	-0.007631916
7.6829	-0.008858439
7.6864	-0.007365743
7.6899	-0.008271359
7.6934	-0.007407411
7.6969	-0.008504453
7.7005	-0.007664219
7.704	-0.008721309
7.7075	-0.00741986
7.711	-0.008210876
7.7145	-0.008549263
7.718	-0.008658518
7.7215	-0.008559868
7.725	-0.007814589
7.7286	-0.009329736
7.7321	-0.008613111
7.7356	-0.008432006
7.7391	-0.008632959
7.7426	-0.00835437
7.7461	-0.007352055
7.7496	-0.008358344
7.7531	-0.007534117
7.7566	-0.00771392
7.7602	-0.007343466
7.7637	-0.007914889
7.7672	-0.006279956
7.7707	-0.003070968
7.7742	-0.001031363
7.7777	-0.00580965
7.7812	-0.007563415
7.7847	-0.0080438
7.7883	-0.007628663
7.7918	-0.008485081
7.7953	-0.008248184
7.7988	-0.007494433
7.8023	-0.007546125
7.8058	-0.007332231
7.8093	-0.005976232
7.8128	-0.001443896
7.8164	-0.005604615
7.8199	-0.006734275
7.8234	-0.006254729
7.8269	-0.008075369
7.8304	-0.006980905
7.8339	-0.006301355
7.8374	-0.006648079
7.8409	-0.004853794
7.8445	-0.004287933
7.848	-0.007353739
7.8515	-0.007860488
7.855	-0.008236817
7.8585	-0.007610863
7.862	-0.007226177
7.8655	-0.007108815
7.869	-0.00780813
7.8725	-0.007410683
7.8761	-0.007454679
7.8796	-0.007247701
7.8831	-0.007591689
7.8866	-0.007356447
7.8901	-0.006931256
7.8936	-0.007187654
7.8971	-0.005199896
7.9006	-0.004897604
7.9042	-0.00676527
7.9077	-0.007872623
7.9112	-0.007188486
7.9147	-0.007636977
7.9182	-0.006599196
7.9217	-0.006799163
7.9252	-0.006981768
7.9287	-0.007495514
7.9323	-0.008067287
7.9358	-0.008147138
7.9393	-0.007682007
7.9428	-0.007885678
7.9463	-0.005856952
7.9498	-0.003117156
7.9533	-0.003456597
7.9568	-0.00650866
7.9603	-0.007652001
7.9639	-0.007437106
7.9674	-0.007421199
7.9709	-0.007863984
7.9744	-0.007400239
7.9779	-0.007569594
7.9814	-0.008032837
7.9849	-0.007657575
7.9884	-0.006895445
7.992	-0.007873954
7.9955	-0.00781245
7.999	-0.007529415
8.0025	-0.006997847
8.006	-0.004883772
8.0095	-0.002619857
8.013	-0.005753781
8.0165	-0.007215351
8.0201	-0.007484281
8.0236	-0.006854725
8.0271	-0.007374526
8.0306	-0.006635562
8.0341	-0.007845108
8.0376	-0.007855811
8.0411	-0.007122814
8.0446	-0.007495813
8.0482	-0.007792133
8.0517	-0.008123807
8.0552	-0.00980076
8.0587	-0.007695225
8.0622	-0.009958372
8.0657	-0.009064251
8.0692	-0.016799746
8.0727	-0.012406035
8.0762	-0.033802062
8.0798	-0.014466082
8.0833	-0.009323609
8.0868	-0.008048149
8.0903	-0.009064143
8.0938	-0.00823456
8.0973	-0.007597492
8.1008	-0.008147367
8.1043	-0.008524676
8.1079	-0.008366566
8.1114	-0.00656377
8.1149	-0.007614822
8.1184	-0.007745321
8.1219	-0.007664679
8.1254	-0.007312991
8.1289	-0.007975496
8.1324	-0.008274497
8.136	-0.007231143
8.1395	-0.006783616
8.143	-0.006608846
8.1465	-0.007468011
8.15	-0.006980657
8.1535	-0.005373198
8.157	-0.006493021
8.1605	-0.00516337
8.164	-0.004793365
8.1676	-0.005133088
8.1711	-0.006969209
8.1746	-0.007330462
8.1781	-0.00707392
8.1816	-0.007616794
8.1851	-0.008301361
8.1886	-0.008330058
8.1921	-0.008315386
8.1957	-0.008067923
8.1992	-0.009442603
8.2027	-0.008364871
8.2062	-0.007770884
8.2097	-0.008157125
8.2132	-0.006573538
8.2167	-0.006200593
8.2202	-0.003255632
8.2238	0.002979239
8.2273	-0.002921972
8.2308	-0.007212089
8.2343	-0.007089522
8.2378	-0.007484754
8.2413	-0.007249861
8.2448	-0.007351972
8.2483	-0.007687648
8.2518	-0.008428596
8.2554	-0.007377934
8.2589	-0.008098966
8.2624	-0.007212535
8.2659	-0.00819994
8.2694	-0.007614717
8.2729	-0.008209426
8.2764	-0.008407486
8.2799	-0.007555586
8.2835	-0.008208041
8.287	-0.007928195
8.2905	-0.007880012
8.294	-0.007497367
8.2975	-0.008077017
8.301	-0.008982626
8.3045	-0.008724462
8.308	-0.008948448
8.3116	-0.0089385
8.3151	-0.008873822
8.3186	-0.009191069
8.3221	-0.008685747
8.3256	-0.008362022
8.3291	-0.009145205
8.3326	-0.008397681
8.3361	-0.008885468
8.3397	-0.008256058
8.3432	-0.007455882
8.3467	-0.008121885
8.3502	-0.007388972
8.3537	-0.007320104
8.3572	-0.007852399
8.3607	-0.007513785
8.3642	-0.007828404
8.3677	-0.007625066
8.3713	-0.008080526
8.3748	-0.008522989
8.3783	-0.008055283
8.3818	-0.007927257
8.3853	-0.007648258
8.3888	-0.008229029
8.3923	-0.007321547
8.3958	-0.007725358
8.3994	-0.008087023
8.4029	-0.007729915
8.4064	-0.00749768
8.4099	-0.007999058
8.4134	-0.008035241
8.4169	-0.008398918
8.4204	-0.006172903
8.4239	-0.00739314
8.4275	-0.00765868
8.431	-0.007637804
8.4345	-0.007499218
8.438	-0.00721046
8.4415	-0.007897633
8.445	-0.006495576
8.4485	-0.007454804
8.452	-0.007765903
8.4555	-0.007765476
8.4591	-0.00772284
8.4626	-0.006102406
8.4661	-0.007297868
8.4696	-0.008937172
8.4731	-0.009641482
8.4766	-0.009460535
8.4801	-0.009023883
8.4836	-0.009628718
8.4872	-0.007155735
8.4907	-0.007322229
8.4942	-0.006370984
8.4977	-0.006050051
8.5012	-0.007169929
8.5047	-0.006164852
8.5082	-0.006860397
8.5117	-0.006615797
8.5153	-0.007374687
8.5188	-0.007352587
8.5223	-0.007615509
8.5258	-0.007112823
8.5293	-0.006483612
8.5328	-0.006902258
8.5363	-0.006757561
8.5398	-0.006291895
8.5434	-0.007390734
8.5469	-0.006974367
8.5504	-0.007592754
8.5539	-0.007456738
8.5574	-0.007591156
8.5609	-0.006978379
8.5644	-0.007052137
8.5679	-0.007827496
8.5714	-0.007353947
8.575	-0.007615549
8.5785	-0.007589262
8.582	-0.007376729
8.5855	-0.006997485
8.589	-0.006972448
8.5925	-0.00816299
8.596	-0.007036643
8.5995	-0.007715428
8.6031	-0.006794371
8.6066	-0.00749931
8.6101	-0.006850715
8.6136	-0.006803295
8.6171	-0.007589072
8.6206	-0.007572146
8.6241	-0.008058235
8.6276	-0.007643143
8.6312	-0.007879289
8.6347	-0.008911366
8.6382	-0.009452973
8.6417	-0.009470176
8.6452	-0.008729635
8.6487	-0.009723272
8.6522	-0.01007938
8.6557	-0.010307689
8.6592	-0.010018246
8.6628	-0.009429353
8.6663	-0.009323855
8.6698	-0.00833835
8.6733	-0.008603844
8.6768	-0.007601745
8.6803	-0.008418111
8.6838	-0.007733329
8.6873	-0.007394313
8.6909	-0.007285633
8.6944	-0.007221607
8.6979	-0.007480714
8.7014	-0.008717419
8.7049	-0.008102057
8.7084	-0.008505068
8.7119	-0.009150315
8.7154	-0.009198714
8.719	-0.009542897
8.7225	-0.010036512
8.726	-0.009465906
8.7295	-0.008915075
8.733	-0.008179454
8.7365	-0.008285854
8.74	-0.008787239
8.7435	-0.008262776
8.7471	-0.007806276
8.7506	-0.008826628
8.7541	-0.008742796
8.7576	-0.008320766
8.7611	-0.00863008
8.7646	-0.007801799
8.7681	-0.008178773
8.7716	-0.007671384
8.7751	-0.008301657
8.7787	-0.007727544
8.7822	-0.008186203
8.7857	-0.00788764
8.7892	-0.007637902
8.7927	-0.008382649
8.7962	-0.008075541
8.7997	-0.00830777
8.8032	-0.009073636
8.8068	-0.008307616
8.8103	-0.008138758
8.8138	-0.008402794
8.8173	-0.008500027
8.8208	-0.00788772
8.8243	-0.008367203
8.8278	-0.007077548
8.8313	-0.007678533
8.8349	-0.006753327
8.8384	-0.007254953
8.8419	-0.006345936
8.8454	-0.007434405
8.8489	-0.00729263
8.8524	-0.007290829
8.8559	-0.006959655
8.8594	-0.006977784
8.8629	-0.007252172
8.8665	-0.007309527
8.87	-0.006695633
8.8735	-0.007128256
8.877	-0.007296233
8.8805	-0.007721469
8.884	-0.007787011
8.8875	-0.009275847
8.891	-0.009654975
8.8946	-0.009795449
8.8981	-0.009592437
8.9016	-0.009582155
8.9051	-0.009037076
8.9086	-0.009355746
8.9121	-0.009653441
8.9156	-0.009673047
8.9191	-0.008945733
8.9227	-0.008322288
8.9262	-0.008154951
8.9297	-0.007254614
8.9332	-0.008774673
8.9367	-0.008174667
8.9402	-0.007600441
8.9437	-0.007476797
8.9472	-0.007082573
8.9508	-0.007107719
8.9543	-0.006932494
8.9578	-0.007885162
8.9613	-0.007366196
8.9648	-0.006294776
8.9683	-0.00736236
8.9718	-0.006690838
8.9753	-0.007189274
8.9788	-0.007150268
8.9824	-0.006379162
8.9859	-0.006687621
8.9894	-0.006784242
8.9929	-0.006524664
8.9964	-0.006310912
8.9999	-0.006329727
9.0034	-0.006972252
9.0069	-0.007328146
9.0105	-0.007339519
9.014	-0.007551168
9.0175	-0.007640405
9.021	-0.00788367
9.0245	-0.008754699
9.028	-0.009021278
9.0315	-0.008563404
9.035	-0.007910726
9.0386	-0.007956235
9.0421	-0.00714094
9.0456	-0.007125455
9.0491	-0.006826669
9.0526	-0.007030275
9.0561	-0.006635346
9.0596	-0.006860178
9.0631	-0.00636469
9.0666	-0.007675046
9.0702	-0.00633048
9.0737	-0.005645577
9.0772	-0.007152098
9.0807	-0.008152324
9.0842	-0.008555301
9.0877	-0.007615265
9.0912	-0.007311725
9.0947	-0.007130661
9.0983	-0.007694472
9.1018	-0.007381064
9.1053	-0.008319398
9.1088	-0.0077259
9.1123	-0.008106856
9.1158	-0.00895404
9.1193	-0.007439495
9.1228	-0.008381209
9.1264	-0.007881282
9.1299	-0.008709223
9.1334	-0.008291897
9.1369	-0.008705309
9.1404	-0.007523831
9.1439	-0.007802615
9.1474	-0.007674863
9.1509	-0.007929837
9.1545	-0.007787775
9.158	-0.007419321
9.1615	-0.007237431
9.165	-0.006487116
9.1685	-0.00614801
9.172	-0.006873212
9.1755	-0.0068799
9.179	-0.007204102
9.1825	-0.007681897
9.1861	-0.007329019
9.1896	-0.007126672
9.1931	-0.00657174
9.1966	-0.006058894
9.2001	-0.006541935
9.2036	-0.006813082
9.2071	-0.006514336
9.2106	-0.006682824
9.2142	-0.006977902
9.2177	-0.008370649
9.2212	-0.008695119
9.2247	-0.008805606
9.2282	-0.009536436
9.2317	-0.0093218
9.2352	-0.00805092
9.2387	-0.008254884
9.2423	-0.008213948
9.2458	-0.008221856
9.2493	-0.008901687
9.2528	-0.009915282
9.2563	-0.009512538
9.2598	-0.009285407
9.2633	-0.009661146
9.2668	-0.010113291
9.2703	-0.010201349
9.2739	-0.010821851
9.2774	-0.010293044
9.2809	-0.010811201
9.2844	-0.010328441
9.2879	-0.010017121
9.2914	-0.010584792
9.2949	-0.009008747
9.2984	-0.009210832
9.302	-0.009295886
9.3055	-0.00861539
9.309	-0.008263357
9.3125	-0.00812842
9.316	-0.008929734
9.3195	-0.00842143
9.323	-0.007899762
9.3265	-0.008230463
9.3301	-0.00794757
9.3336	-0.008108184
9.3371	-0.008701348
9.3406	-0.00860734
9.3441	-0.0085954
9.3476	-0.008684586
9.3511	-0.009555953
9.3546	-0.008260124
9.3582	-0.008048682
9.3617	-0.007845012
9.3652	-0.007552424
9.3687	-0.007884966
9.3722	-0.007775457
9.3757	-0.007396469
9.3792	-0.007762507
9.3827	-0.00736601
9.3862	-0.007081269
9.3898	-0.007016621
9.3933	-0.007787817
9.3968	-0.00841934
9.4003	-0.00718702
9.4038	-0.00525863
9.4073	-0.003298776
9.4108	0.001443828
9.4143	0.009112464
9.4179	0.019174751
9.4214	0.033531763
9.4249	0.052066498
9.4284	0.072734252
9.4319	0.094217539
9.4354	0.116885513
9.4389	0.137748674
9.4424	0.155722678
9.446	0.170333058
9.4495	0.180925593
9.453	0.186345473
9.4565	0.186411008
9.46	0.182598948
9.4635	0.173552334
9.467	0.159184977
9.4705	0.141478464
9.474	0.118755303
9.4776	0.094918899
9.4811	0.071363516
9.4846	0.049252074
9.4881	0.031487238
9.4916	0.018125074
9.4951	0.00843399
9.4986	0.003299098
9.5021	0.000168152
9.5057	-0.001578952
9.5092	-0.003139341
9.5127	-0.002842634
9.5162	-0.003850953
9.5197	-0.003796633
9.5232	-0.005574889
9.5267	-0.005418852
9.5302	-0.006289372
9.5338	-0.005811585
9.5373	-0.006340783
9.5408	-0.005922383
9.5443	-0.007482287
9.5478	-0.007422592
9.5513	-0.006645073
9.5548	-0.006286944
9.5583	-0.006488957
9.5618	-0.006086309
9.5654	-0.00626036
9.5689	-0.005538807
9.5724	-0.00668603
9.5759	-0.008013651
9.5794	-0.007750365
9.5829	-0.00787661
9.5864	-0.007967407
9.5899	-0.008762179
9.5935	-0.009405106
9.597	-0.009106941
9.6005	-0.009463377
9.604	-0.009013943
9.6075	-0.009648637
9.611	-0.009025375
9.6145	-0.008747374
9.618	-0.00891353
9.6216	-0.008346884
9.6251	-0.008692301
9.6286	-0.009412196
9.6321	-0.008512222
9.6356	-0.007811262
9.6391	-0.008104947
9.6426	-0.007682534
9.6461	-0.0091631
9.6497	-0.008228297
9.6532	-0.009342636
9.6567	-0.009671621
9.6602	-0.009522357
9.6637	-0.008925132
9.6672	-0.009616957
9.6707	-0.009052699
9.6742	-0.009220523
9.6777	-0.008327935
9.6813	-0.008150752
9.6848	-0.008849159
9.6883	-0.008907496
9.6918	-0.009003744
9.6953	-0.009199909
9.6988	-0.009008614
9.7023	-0.009376308
9.7058	-0.009998816
9.7094	-0.010081624
9.7129	-0.009500757
9.7164	-0.009509462
9.7199	-0.010037333
9.7234	-0.00941263
9.7269	-0.008929362
9.7304	-0.009658066
9.7339	-0.008752834
9.7375	-0.008536776
9.741	-0.008404548
9.7445	-0.007627454
9.748	-0.007368188
9.7515	-0.007154666
9.755	-0.008302467
9.7585	-0.008162016
9.762	-0.008364975
9.7655	-0.008877088
9.7691	-0.008491679
9.7726	-0.008958876
9.7761	-0.010005049
9.7796	-0.009591109
9.7831	-0.008424836
9.7866	-0.008966195
9.7901	-0.007762466
9.7936	-0.008155089
9.7972	-0.008488364
9.8007	-0.008042004
9.8042	-0.00767585
9.8077	-0.007973191
9.8112	-0.008516995
9.8147	-0.00806905
9.8182	-0.008565787
9.8217	-0.00810931
9.8253	-0.00712228
9.8288	-0.008322937
9.8323	-0.008348078
9.8358	-0.008553905
9.8393	-0.008750863
9.8428	-0.009396579
9.8463	-0.009135298
9.8498	-0.008608432
9.8534	-0.009541989
9.8569	-0.009177714
9.8604	-0.009397072
9.8639	-0.00917435
9.8674	-0.009128101
9.8709	-0.009882462
9.8744	-0.009530355
9.8779	-0.009689781
9.8814	-0.009279114
9.885	-0.009480202
9.8885	-0.008960926
9.892	-0.009313898
9.8955	-0.009284339
9.899	-0.010702759
9.9025	-0.010780719
9.906	-0.010866985
9.9095	-0.010869365
9.9131	-0.011840145
9.9166	-0.011933117
9.9201	-0.013340534
9.9236	-0.012682619
9.9271	-0.012081142
9.9306	-0.011271685
9.9341	-0.010390403
9.9376	-0.01068287
9.9412	-0.0103849
9.9447	-0.010670633
9.9482	-0.01063986
9.9517	-0.01089163
9.9552	-0.010843564
9.9587	-0.01121574
9.9622	-0.011435793
9.9657	-0.010565524
9.9692	-0.011625893
9.9728	-0.010841771
9.9763	-0.010391173
9.9798	-0.010894992
9.9833	-0.010830489
9.9868	-0.011204078
9.9903	-0.010903064
9.9938	-0.010648236
9.9973	-0.011296798
10.0009	-0.011366433
10.0044	-0.0108007
10.0079	-0.010725625
10.0114	-0.010505908
10.0149	-0.010471462
10.0184	-0.011504683
10.0219	-0.011392335
10.0254	-0.010800566
10.029	-0.011360997
10.0325	-0.011157577
10.036	-0.011192681
10.0395	-0.011155892
10.043	-0.01162792
10.0465	-0.010853066
10.05	-0.011698401
10.0535	-0.010951555
10.0571	-0.011650608
10.0606	-0.011527344
10.0641	-0.011008828
10.0676	-0.011836667
10.0711	-0.01085837
10.0746	-0.011929471
10.0781	-0.011713457
10.0816	-0.011988727
10.0851	-0.01319
10.0887	-0.013041589
10.0922	-0.013397246
10.0957	-0.012715715
10.0992	-0.013191832
10.1027	-0.012456786
10.1062	-0.012648202
[truncated: 48 more rows]
