# Supplementary material for: Improvement of Peak Integration in Capillary Electrophoresis: Reference Data Set No. 1
Source: Electrophoresis. 2026 Mar 11;47(4):276–94. doi: 10.1002/elps.70077 (PMC13084974; doi:10.1002/elps.70077)
Supplement: Supplementary file 2 — Supporting File 2: elps70077‐sup‐0002‐RawElectropherograms.zip. [file ELPS-47--s002.zip › Raw Electropherograms/com4-type4-sam2-R.csv]

3.3973	-0.00994684
3.4007	-0.010451633
3.4041	-0.009308201
3.4075	-0.010604193
3.411	-0.011758103
3.4144	-0.010239819
3.4178	-0.010157668
3.4212	-0.010216831
3.4246	-0.009604692
3.428	-0.010460562
3.4314	-0.010285936
3.4349	-0.010160587
3.4383	-0.009710448
3.4417	-0.00993071
3.4451	-0.010074493
3.4485	-0.009411599
3.4519	-0.010210628
3.4553	-0.009705309
3.4587	-0.009107629
3.4622	-0.01008477
3.4656	-0.009500411
3.469	-0.009371622
3.4724	-0.010619956
3.4758	-0.009462347
3.4792	-0.009996925
3.4826	-0.01057901
3.4861	-0.009014365
3.4895	-0.009960612
3.4929	-0.009992342
3.4963	-0.009796907
3.4997	-0.009101494
3.5031	-0.008629467
3.5065	-0.008879152
3.51	-0.009666889
3.5134	-0.009111583
3.5168	-0.010103888
3.5202	-0.01003957
3.5236	-0.009877698
3.527	-0.009326801
3.5304	-0.00909283
3.5339	-0.008719006
3.5373	-0.007879514
3.5407	-0.007615251
3.5441	-0.008780222
3.5475	-0.008903784
3.5509	-0.008222689
3.5543	-0.008391118
3.5577	-0.009025473
3.5612	-0.008484589
3.5646	-0.008402835
3.568	-0.008887095
3.5714	-0.008090486
3.5748	-0.00854092
3.5782	-0.009438557
3.5816	-0.008095972
3.5851	-0.009329213
3.5885	-0.008973231
3.5919	-0.008437508
3.5953	-0.008996322
3.5987	-0.00890978
3.6021	-0.009747248
3.6055	-0.009214356
3.609	-0.009080444
3.6124	-0.009490684
3.6158	-0.008513625
3.6192	-0.009115617
3.6226	-0.008250545
3.626	-0.007893315
3.6294	-0.009346308
3.6328	-0.008850899
3.6363	-0.009237527
3.6397	-0.009248225
3.6431	-0.00919998
3.6465	-0.009610006
3.6499	-0.009462656
3.6533	-0.009204986
3.6567	-0.010051447
3.6602	-0.010015109
3.6636	-0.009504883
3.667	-0.008563571
3.6704	-0.009057176
3.6738	-0.00784216
3.6772	-0.008243756
3.6806	-0.009192768
3.6841	-0.008682349
3.6875	-0.009428309
3.6909	-0.009076966
3.6943	-0.008762123
3.6977	-0.008884794
3.7011	-0.008964357
3.7045	-0.008593626
3.7079	-0.009298601
3.7114	-0.009436464
3.7148	-0.010044666
3.7182	-0.009735527
3.7216	-0.009130469
3.725	-0.009261824
3.7284	-0.010557955
3.7318	-0.009910924
3.7353	-0.010135849
3.7387	-0.010394823
3.7421	-0.010191049
3.7455	-0.01079048
3.7489	-0.010268167
3.7523	-0.011002716
3.7557	-0.010444312
3.7592	-0.01052396
3.7626	-0.00953557
3.766	-0.011439237
3.7694	-0.00919647
3.7728	-0.008947091
3.7762	-0.008816552
3.7796	-0.009664069
3.783	-0.009397538
3.7865	-0.010676447
3.7899	-0.009796532
3.7933	-0.010416362
3.7967	-0.010065577
3.8001	-0.010618976
3.8035	-0.011165812
3.8069	-0.010383299
3.8104	-0.009540032
3.8138	-0.009893607
3.8172	-0.009196029
3.8206	-0.010236235
3.824	-0.009767094
3.8274	-0.01027964
3.8308	-0.010006306
3.8343	-0.010519619
3.8377	-0.009346958
3.8411	-0.010875047
3.8445	-0.009963735
3.8479	-0.009153613
3.8513	-0.009436251
3.8547	-0.008978405
3.8581	-0.010599039
3.8616	-0.009478863
3.865	-0.00958855
3.8684	-0.009745114
3.8718	-0.01146048
3.8752	-0.010492876
3.8786	-0.010559391
3.882	-0.011327249
3.8855	-0.011162107
3.8889	-0.011535196
3.8923	-0.011615591
3.8957	-0.012680457
3.8991	-0.011828856
3.9025	-0.010383271
3.9059	-0.009890796
3.9094	-0.009692943
3.9128	-0.008862687
3.9162	-0.008629637
3.9196	-0.009413356
3.923	-0.009695459
3.9264	-0.009346308
3.9298	-0.009242193
3.9333	-0.00814594
3.9367	-0.008450946
3.9401	-0.008804984
3.9435	-0.007194594
3.9469	-0.007723121
3.9503	-0.007476988
3.9537	-0.008577786
3.9571	-0.008776591
3.9606	-0.008063192
3.964	-0.009622871
3.9674	-0.007843575
3.9708	-0.007734301
3.9742	-0.006934132
3.9776	-0.006728683
3.981	-0.006676999
3.9845	-0.006693329
3.9879	-0.00684582
3.9913	-0.007189903
3.9947	-0.007876023
3.9981	-0.007615983
4.0015	-0.007980884
4.0049	-0.007576502
4.0084	-0.008690419
4.0118	-0.008520463
4.0152	-0.008621771
4.0186	-0.00895166
4.022	-0.008689737
4.0254	-0.00825718
4.0288	-0.009462782
4.0322	-0.009091083
4.0357	-0.009391846
4.0391	-0.009564624
4.0425	-0.010591304
4.0459	-0.011516604
4.0493	-0.011236485
4.0527	-0.011847284
4.0561	-0.011705233
4.0596	-0.012093699
4.063	-0.012820747
4.0664	-0.012081873
4.0698	-0.010980326
4.0732	-0.010965555
4.0766	-0.009596814
4.08	-0.0098504
4.0835	-0.007542271
4.0869	-0.006623837
4.0903	-0.006399924
4.0937	-0.005348416
4.0971	-0.005840496
4.1005	-0.004882866
4.1039	-0.006799518
4.1073	-0.005715036
4.1108	-0.006522065
4.1142	-0.006843997
4.1176	-0.007834253
4.121	-0.007612934
4.1244	-0.009844294
4.1278	-0.010282537
4.1312	-0.010250753
4.1347	-0.010547554
4.1381	-0.009613995
4.1415	-0.009373482
4.1449	-0.009389657
4.1483	-0.009567041
4.1517	-0.00943169
4.1551	-0.008469119
4.1586	-0.008911132
4.162	-0.007768076
4.1654	-0.00715854
4.1688	-0.006127303
4.1722	-0.005178976
4.1756	-0.003251998
4.179	-0.000578314
4.1824	0.00228383
4.1859	0.006800699
4.1893	0.012232282
4.1927	0.019723039
4.1961	0.029990105
4.1995	0.041707043
4.2029	0.054939747
4.2063	0.06719479
4.2098	0.077990599
4.2132	0.086912371
4.2166	0.091564141
4.22	0.090321951
4.2234	0.085403427
4.2268	0.075744823
4.2302	0.063060783
4.2337	0.049262345
4.2371	0.034910504
4.2405	0.021737555
4.2439	0.01128663
4.2473	0.004102701
4.2507	-0.000425501
4.2541	-0.004056384
4.2576	-0.005744442
4.261	-0.007697977
4.2644	-0.00762492
4.2678	-0.007506382
4.2712	-0.008962815
4.2746	-0.008703728
4.278	-0.008550898
4.2814	-0.008717339
4.2849	-0.008222991
4.2883	-0.008518257
4.2917	-0.008412068
4.2951	-0.008755527
4.2985	-0.00843385
4.3019	-0.007132926
4.3053	-0.007629836
4.3088	-0.007937351
4.3122	-0.00768745
4.3156	-0.008210103
4.319	-0.008408469
4.3224	-0.007941082
4.3258	-0.008650515
4.3292	-0.009216987
4.3327	-0.009301848
4.3361	-0.008648805
4.3395	-0.008865649
4.3429	-0.00817891
4.3463	-0.007839528
4.3497	-0.006839424
4.3531	-0.006875327
4.3565	-0.006256801
4.36	-0.00616288
4.3634	-0.006105853
4.3668	-0.006813464
4.3702	-0.006402671
4.3736	-0.007883085
4.377	-0.007443008
4.3804	-0.007471677
4.3839	-0.006970331
4.3873	-0.00707275
4.3907	-0.006055327
4.3941	-0.006879246
4.3975	-0.007060646
4.4009	-0.007774823
4.4043	-0.0089725
4.4078	-0.008081689
4.4112	-0.008879764
4.4146	-0.009289678
4.418	-0.01057452
4.4214	-0.010651714
4.4248	-0.010431318
4.4282	-0.009816037
4.4316	-0.0097985
4.4351	-0.007721823
4.4385	-0.00836644
4.4419	-0.008756535
4.4453	-0.008728706
4.4487	-0.008848284
4.4521	-0.008535951
4.4555	-0.007648057
4.459	-0.006755251
4.4624	-0.006458167
4.4658	-0.007447337
4.4692	-0.007385076
4.4726	-0.00769522
4.476	-0.006975155
4.4794	-0.006806575
4.4829	-0.007115853
4.4863	-0.007952041
4.4897	-0.007989971
4.4931	-0.008158605
4.4965	-0.007693375
4.4999	-0.006662792
4.5033	-0.0067705
4.5067	-0.006974521
4.5102	-0.006735123
4.5136	-0.005942932
4.517	-0.005499379
4.5204	-0.007444691
4.5238	-0.008029107
4.5272	-0.008194839
4.5306	-0.008790139
4.5341	-0.007489677
4.5375	-0.007216018
4.5409	-0.007126372
4.5443	-0.006703516
4.5477	-0.006890927
4.5511	-0.008651105
4.5545	-0.007996846
4.558	-0.006540347
4.5614	-0.00755656
4.5648	-0.006764663
4.5682	-0.007508228
4.5716	-0.007238076
4.575	-0.006733383
4.5784	-0.006917145
4.5819	-0.008296542
4.5853	-0.010372561
4.5887	-0.00951078
4.5921	-0.008830883
4.5955	-0.009026895
4.5989	-0.006203115
4.6023	-0.006545379
4.6057	-0.00756703
4.6092	-0.008872472
4.6126	-0.009426917
4.616	-0.008974046
4.6194	-0.008815023
4.6228	-0.007823039
4.6262	-0.007274215
4.6296	-0.007354577
4.6331	-0.006722169
4.6365	-0.005088027
4.6399	-0.005490413
4.6433	-0.006202784
4.6467	-0.006098777
4.6501	-0.006397462
4.6535	-0.005374367
4.657	-0.005735887
4.6604	-0.003747469
4.6638	-0.003301657
4.6672	-0.00008617
4.6706	-0.002408453
4.674	-0.005357994
4.6774	-0.006085617
4.6808	-0.006221595
4.6843	-0.006273853
4.6877	-0.006473753
4.6911	-0.006667597
4.6945	-0.00736812
4.6979	-0.006361025
4.7013	-0.006230273
4.7047	-0.005950514
4.7082	-0.006075956
4.7116	-0.005503781
4.715	-0.006472078
4.7184	-0.006356705
4.7218	-0.005212735
4.7252	-0.005022839
4.7286	-0.003497217
4.7321	0.001430072
4.7355	-0.000853452
4.7389	-0.004533527
4.7423	-0.006426065
4.7457	-0.00728852
4.7491	-0.00841991
4.7525	-0.0074451
4.7559	-0.007247583
4.7594	-0.006802508
4.7628	-0.006584182
4.7662	-0.006943709
4.7696	-0.006508654
4.773	-0.006254282
4.7764	-0.006575434
4.7798	-0.006406795
4.7833	-0.007148852
4.7867	-0.007713809
4.7901	-0.007453299
4.7935	-0.006745561
4.7969	-0.00796723
4.8003	-0.008724496
4.8037	-0.008381017
4.8072	-0.009088706
4.8106	-0.008327163
4.814	-0.008865829
4.8174	-0.008734709
4.8208	-0.007314801
4.8242	-0.007861166
4.8276	-0.009155061
4.831	-0.007946887
4.8345	-0.009890279
4.8379	-0.009519801
4.8413	-0.009088706
4.8447	-0.009289335
4.8481	-0.009286103
4.8515	-0.008918634
4.8549	-0.009801596
4.8584	-0.007852128
4.8618	-0.008213852
4.8652	-0.008220919
4.8686	-0.007806806
4.872	-0.006701413
4.8754	-0.006635609
4.8788	-0.007860961
4.8823	-0.00857312
4.8857	-0.008714599
4.8891	-0.008653844
4.8925	-0.009454467
4.8959	-0.008224253
4.8993	-0.00776106
4.9027	-0.007386057
4.9061	-0.007567481
4.9096	-0.00527371
4.913	-0.004751253
4.9164	-0.003444456
4.9198	0.004869157
4.9232	0.024651771
4.9266	0.011428143
4.93	-0.001038923
4.9335	-0.005377871
4.9369	-0.005762767
4.9403	-0.006288851
4.9437	-0.00716144
4.9471	-0.007055391
4.9505	-0.008773924
4.9539	-0.00801158
4.9574	-0.007802348
4.9608	-0.007762003
4.9642	-0.007736228
4.9676	-0.006692483
4.971	-0.006395774
4.9744	-0.006514053
4.9778	-0.006549837
4.9813	-0.0046852
4.9847	-0.000727015
4.9881	-0.003808145
4.9915	-0.006043957
4.9949	-0.006640791
4.9983	-0.006589751
5.0017	-0.007314406
5.0051	-0.006661089
5.0086	-0.006559459
5.012	-0.006127713
5.0154	-0.006044856
5.0188	-0.006340178
5.0222	-0.006629122
5.0256	-0.006815406
5.029	-0.006238671
5.0325	-0.006511427
5.0359	-0.005906246
5.0393	-0.006967312
5.0427	-0.006336647
5.0461	-0.007699686
5.0495	-0.0071035
5.0529	-0.007621526
5.0564	-0.006591072
5.0598	-0.002937742
5.0632	0.001277482
5.0666	0.002798584
5.07	0.011320996
5.0734	0.022693686
5.0768	0.005474062
5.0802	-0.002452816
5.0837	-0.004989696
5.0871	-0.00712294
5.0905	-0.007123741
5.0939	-0.008383947
5.0973	-0.006540409
5.1007	-0.006693236
5.1041	-0.006904201
5.1076	-0.006347361
5.111	-0.005686829
5.1144	-0.006588226
5.1178	-0.007194989
5.1212	-0.007192524
5.1246	-0.006272588
5.128	-0.007924119
5.1315	-0.007171953
5.1349	-0.008130161
5.1383	-0.008444034
5.1417	-0.008980999
5.1451	-0.008616231
5.1485	-0.007847232
5.1519	-0.007678781
5.1553	-0.007804335
5.1588	-0.008620256
5.1622	-0.007466565
5.1656	-0.007860748
5.169	-0.007437764
5.1724	-0.008726574
5.1758	-0.008693094
5.1792	-0.009401427
5.1827	-0.008581826
5.1861	-0.009258099
5.1895	-0.009213089
5.1929	-0.008248911
5.1963	-0.007809985
5.1997	-0.007556424
5.2031	-0.006271848
5.2066	-0.002159039
5.21	0.0011713
5.2134	0.008420379
5.2168	0.000920018
5.2202	-0.005310857
5.2236	-0.007029197
5.227	-0.007113013
5.2304	-0.008723175
5.2339	-0.009341977
5.2373	-0.009024979
5.2407	-0.009380179
5.2441	-0.009676746
5.2475	-0.009997741
5.2509	-0.010077101
5.2543	-0.009655396
5.2578	-0.009723248
5.2612	-0.009904161
5.2646	-0.009334208
5.268	-0.010301028
5.2714	-0.010022625
5.2748	-0.009920691
5.2782	-0.008997006
5.2817	-0.010197834
5.2851	-0.008440179
5.2885	-0.009113134
5.2919	-0.009014025
5.2953	-0.009900149
5.2987	-0.009945604
5.3021	-0.008972982
5.3056	-0.009423367
5.309	-0.00952217
5.3124	-0.008639721
5.3158	-0.008894898
5.3192	-0.009558567
5.3226	-0.008404173
5.326	-0.009236581
5.3294	-0.008909352
5.3329	-0.00697524
5.3363	-0.007095507
5.3397	-0.007735461
5.3431	-0.008689554
5.3465	-0.00699848
5.3499	-0.008769685
5.3533	-0.008471443
5.3568	-0.007933684
5.3602	-0.008004886
5.3636	-0.008015132
5.367	-0.008044272
5.3704	-0.007768144
5.3738	-0.006656145
5.3772	-0.006815718
5.3807	-0.006159714
5.3841	-0.005953928
5.3875	-0.005232275
5.3909	-0.004993151
5.3943	-0.006148443
5.3977	-0.006400245
5.4011	-0.005942786
5.4045	-0.00723179
5.408	-0.007011633
5.4114	-0.006122832
5.4148	-0.006797135
5.4182	-0.008127287
5.4216	-0.007540752
5.425	-0.007059805
5.4284	-0.006134086
5.4319	-0.005353982
5.4353	-0.005652142
5.4387	-0.00630648
5.4421	-0.006055584
5.4455	-0.007756202
5.4489	-0.007194304
5.4523	-0.007433902
5.4558	-0.005753417
5.4592	-0.005562935
5.4626	-0.006043099
5.466	-0.006794304
5.4694	-0.006461374
5.4728	-0.006010668
5.4762	-0.006615615
5.4796	-0.006178182
5.4831	-0.006601338
5.4865	-0.006090048
5.4899	-0.006223198
5.4933	-0.00720888
5.4967	-0.006510064
5.5001	-0.005908309
5.5035	-0.006773389
5.507	-0.006710818
5.5104	-0.007325086
5.5138	-0.00723403
5.5172	-0.008424516
5.5206	-0.00765119
5.524	-0.007126672
5.5274	-0.007555949
5.5309	-0.007902007
5.5343	-0.006536973
5.5377	-0.005203141
5.5411	-0.001314551
5.5445	0.005912235
5.5479	0.00971113
5.5513	0.001327104
5.5547	-0.002776908
5.5582	-0.004246707
5.5616	-0.006691117
5.565	-0.007182679
5.5684	-0.007729997
5.5718	-0.008277233
5.5752	-0.007216758
5.5786	-0.008097811
5.5821	-0.008825827
5.5855	-0.008217974
5.5889	-0.007851537
5.5923	-0.008409838
5.5957	-0.007315912
5.5991	-0.00659972
5.6025	-0.006658996
5.606	-0.007554582
5.6094	-0.006815862
5.6128	-0.007004567
5.6162	-0.007387833
5.6196	-0.006988325
5.623	-0.007416974
5.6264	-0.007122103
5.6299	-0.007958337
5.6333	-0.007187617
5.6367	-0.007647837
5.6401	-0.006512154
5.6435	-0.0080251
5.6469	-0.008374399
5.6503	-0.0083413
5.6537	-0.008130234
5.6572	-0.008660899
5.6606	-0.009375875
5.664	-0.009465927
5.6674	-0.008790758
5.6708	-0.008637537
5.6742	-0.007637263
5.6776	-0.006976598
5.6811	-0.005450671
5.6845	-0.006367265
5.6879	-0.005145175
5.6913	-0.003851671
5.6947	-0.004777481
5.6981	-0.005715332
5.7015	-0.006851717
5.705	-0.007319622
5.7084	-0.007319743
5.7118	-0.007944766
5.7152	-0.007860152
5.7186	-0.006821983
5.722	-0.007664871
5.7254	-0.007347595
5.7288	-0.007146302
5.7323	-0.006929421
5.7357	-0.007176361
5.7391	-0.007382464
5.7425	-0.006858361
5.7459	-0.007637027
5.7493	-0.007593298
5.7527	-0.007847581
5.7562	-0.007972972
5.7596	-0.007440479
5.763	-0.007022138
5.7664	-0.006629913
5.7698	-0.007367711
5.7732	-0.007684536
5.7766	-0.007637464
5.7801	-0.007850847
5.7835	-0.007819179
5.7869	-0.007533039
5.7903	-0.008064169
5.7937	-0.008257856
5.7971	-0.007910865
5.8005	-0.007994958
5.8039	-0.008231902
5.8074	-0.007695152
5.8108	-0.008927407
5.8142	-0.007319382
5.8176	-0.007627667
5.821	-0.006711371
5.8244	-0.007792165
5.8278	-0.007658808
5.8313	-0.007859387
5.8347	-0.008436511
5.8381	-0.008335548
5.8415	-0.008354134
5.8449	-0.009080858
5.8483	-0.008458308
5.8517	-0.009077259
5.8552	-0.00881912
5.8586	-0.008994265
5.862	-0.008927141
5.8654	-0.009263328
5.8688	-0.009086356
5.8722	-0.008590624
5.8756	-0.00760975
5.879	-0.004692751
5.8825	0.000933824
5.8859	0.012367492
5.8893	0.038107824
5.8927	0.025802691
5.8961	0.006371622
5.8995	-0.000223736
5.9029	-0.004672989
5.9064	-0.007883928
5.9098	-0.007981134
5.9132	-0.008331619
5.9166	-0.007921829
5.92	-0.008225099
5.9234	-0.008351645
5.9268	-0.007827755
5.9303	-0.007010701
5.9337	-0.007487244
5.9371	-0.007575096
5.9405	-0.007798533
5.9439	-0.008182602
5.9473	-0.007157007
5.9507	-0.006550434
5.9541	-0.007327952
5.9576	-0.006146206
5.961	-0.006679139
5.9644	-0.006229321
5.9678	-0.005700981
5.9712	-0.006071594
5.9746	-0.006247627
5.978	-0.00631729
5.9815	-0.007482812
5.9849	-0.007811931
5.9883	-0.007368213
5.9917	-0.007970651
5.9951	-0.007088572
5.9985	-0.006244896
6.0019	-0.006726819
6.0054	-0.006065598
6.0088	-0.006041142
6.0122	-0.006048571
6.0156	-0.007001137
6.019	-0.006536484
6.0224	-0.006989869
6.0258	-0.005679567
6.0293	-0.006622746
6.0327	-0.007013952
6.0361	-0.006542111
6.0395	-0.005975553
6.0429	-0.006346309
6.0463	-0.006177569
6.0497	-0.007002642
6.0531	-0.007144622
6.0566	-0.007653787
6.06	-0.007652142
6.0634	-0.00739381
6.0668	-0.007445632
6.0702	-0.008085566
6.0736	-0.007206431
6.077	-0.007808386
6.0805	-0.007799094
6.0839	-0.007176243
6.0873	-0.00711472
6.0907	-0.007048864
6.0941	-0.006854211
6.0975	-0.007488427
6.1009	-0.006358883
6.1044	-0.007057233
6.1078	-0.00718409
6.1112	-0.006515848
6.1146	-0.005822497
6.118	-0.005646482
6.1214	-0.004168339
6.1248	-0.000336942
6.1282	0.00992912
6.1317	0.014575837
6.1351	0.006400091
6.1385	0.002762358
6.1419	0.002624731
6.1453	0.00364935
6.1487	0.004300948
6.1521	0.004397709
6.1556	0.004202725
6.159	0.005428446
6.1624	0.005392015
6.1658	0.005580085
6.1692	0.005050558
6.1726	0.005788063
6.176	0.005337245
6.1795	0.003261544
6.1829	0.002811605
6.1863	0.000048511
6.1897	-0.001833691
6.1931	-0.003484829
6.1965	-0.004349263
6.1999	-0.004817703
6.2033	-0.004468789
6.2068	-0.005701339
6.2102	-0.006377134
6.2136	-0.008234472
6.217	-0.008270673
6.2204	-0.008707097
6.2238	-0.008948825
6.2272	-0.008633012
6.2307	-0.009556035
6.2341	-0.008666703
6.2375	-0.00900301
6.2409	-0.009473772
6.2443	-0.008323522
6.2477	-0.008356746
6.2511	-0.009333753
6.2546	-0.009433099
6.258	-0.009169939
6.2614	-0.009329576
6.2648	-0.009309784
6.2682	-0.008717839
6.2716	-0.009916834
6.275	-0.008780823
6.2784	-0.009074558
6.2819	-0.008175542
6.2853	-0.008745139
6.2887	-0.009234386
6.2921	-0.008730079
6.2955	-0.008783895
6.2989	-0.00942707
6.3023	-0.009722128
6.3058	-0.009840968
6.3092	-0.009177848
6.3126	-0.008240376
6.316	-0.008765874
6.3194	-0.008142168
6.3228	-0.007567957
6.3262	-0.008654979
6.3297	-0.008348206
6.3331	-0.009056991
6.3365	-0.008313797
6.3399	-0.0073466
6.3433	-0.007250157
6.3467	-0.007453288
6.3501	-0.007932998
6.3536	-0.007532178
6.357	-0.007135393
6.3604	-0.006461783
6.3638	-0.006098114
6.3672	-0.006487423
6.3706	-0.005945881
6.374	-0.005742987
6.3774	-0.005680448
6.3809	-0.005544045
6.3843	-0.004512586
6.3877	-0.005058227
6.3911	-0.004969795
6.3945	-0.004495208
6.3979	-0.004033328
6.4013	-0.003902316
6.4048	-0.004089765
6.4082	-0.002478077
6.4116	-0.003236113
6.415	-0.004066458
6.4184	-0.003610877
6.4218	-0.00448308
6.4252	-0.004897534
6.4287	-0.005731503
6.4321	-0.005218791
6.4355	-0.005416412
6.4389	-0.005630714
6.4423	-0.003905963
6.4457	-0.00384513
6.4491	-0.004749748
6.4525	-0.003547763
6.456	-0.003840656
6.4594	-0.003580687
6.4628	-0.003951383
6.4662	-0.004039508
6.4696	-0.00352187
6.473	-0.003334525
6.4764	-0.003717953
6.4799	-0.003911686
6.4833	-0.002909017
6.4867	-0.002209388
6.4901	-0.001156577
6.4935	-0.001203588
6.4969	-0.002063639
6.5003	-0.002873963
6.5038	-0.00211753
6.5072	-0.004178603
6.5106	-0.004267915
6.514	-0.00436531
6.5174	-0.006537621
6.5208	-0.006071364
6.5242	-0.006462835
6.5276	-0.006251805
6.5311	-0.006382796
6.5345	-0.00663433
6.5379	-0.006564016
6.5413	-0.006117269
6.5447	-0.005508889
6.5481	-0.006220757
6.5515	-0.005915511
6.555	-0.005627874
6.5584	-0.005500861
6.5618	-0.004626155
6.5652	-0.003787476
6.5686	-0.001652421
6.572	0.003027135
6.5754	0.012684995
6.5789	0.026864894
6.5823	0.011600303
6.5857	0.003233706
6.5891	0.000487917
6.5925	-0.000536076
6.5959	-0.000882314
6.5993	-0.000636903
6.6027	-0.000929286
6.6062	-0.000733647
6.6096	-0.000928345
6.613	-0.00118055
6.6164	-0.000048921
6.6198	-0.000195342
6.6232	0.0005855
6.6266	0.00039007
6.6301	0.0006339
6.6335	0.002188621
6.6369	0.003556018
6.6403	0.003157106
6.6437	0.003828116
6.6471	0.005257224
6.6505	0.005864386
6.654	0.006747581
6.6574	0.007259644
6.6608	0.007604198
6.6642	0.007195236
6.6676	0.009033689
6.671	0.008397957
6.6744	0.00943687
6.6779	0.009857702
6.6813	0.011057463
6.6847	0.011442115
6.6881	0.011539379
6.6915	0.012283504
6.6949	0.012685981
6.6983	0.012769289
6.7017	0.014116359
6.7052	0.015031684
6.7086	0.01695732
6.712	0.018175188
6.7154	0.019330937
6.7188	0.020315917
6.7222	0.021640193
6.7256	0.022691825
6.7291	0.023452271
6.7325	0.025937906
6.7359	0.026741737
6.7393	0.02923259
6.7427	0.03202207
6.7461	0.033824004
6.7495	0.03659483
6.753	0.039837424
6.7564	0.042265225
6.7598	0.044113785
6.7632	0.046333879
6.7666	0.048161831
6.77	0.049585965
6.7734	0.051996034
6.7768	0.054373108
6.7803	0.056657992
6.7837	0.059534222
6.7871	0.060152192
6.7905	0.061567113
6.7939	0.062306765
6.7973	0.064130068
6.8007	0.06502796
6.8042	0.07002753
6.8076	0.073151104
6.811	0.074158229
6.8144	0.072032094
6.8178	0.069943279
6.8212	0.066780306
6.8246	0.061477553
6.8281	0.05617385
6.8315	0.05280361
6.8349	0.049393419
6.8383	0.046571031
6.8417	0.045001581
6.8451	0.043055415
6.8485	0.041605603
6.8519	0.039655361
6.8554	0.037710678
6.8588	0.036771938
6.8622	0.035498325
6.8656	0.035390697
6.869	0.035875257
6.8724	0.034844734
6.8758	0.032980077
6.8793	0.03134463
6.8827	0.030461686
6.8861	0.029867638
6.8895	0.028317546
6.8929	0.029158847
6.8963	0.031534668
6.8997	0.036289211
6.9032	0.045078374
6.9066	0.059753794
6.91	0.086324625
6.9134	0.1169945
6.9168	0.14658612
6.9202	0.159490347
6.9236	0.164708674
6.927	0.161036253
6.9305	0.149203256
6.9339	0.135202572
6.9373	0.136711359
6.9407	0.167302862
6.9441	0.248437315
6.9475	0.359711647
6.9509	0.437144578
6.9544	0.493138224
6.9578	0.517102361
6.9612	0.502390563
6.9646	0.456327945
6.968	0.400255561
6.9714	0.286743671
6.9748	0.172397673
6.9783	0.11687474
6.9817	0.08510939
6.9851	0.068562768
6.9885	0.060307827
6.9919	0.057550415
6.9953	0.056294475
6.9987	0.056962404
7.0021	0.056475375
7.0056	0.058319487
7.009	0.063331932
7.0124	0.074037112
7.0158	0.099073634
7.0192	0.152473196
7.0226	0.207636282
7.026	0.253958583
7.0295	0.275993645
7.0329	0.265305251
7.0363	0.252835572
7.0397	0.232246235
7.0431	0.186736971
7.0465	0.133023769
7.0499	0.085164331
7.0534	0.059603732
7.0568	0.045290571
7.0602	0.036174066
7.0636	0.032724608
7.067	0.031263549
7.0704	0.030062921
7.0738	0.029713504
7.0773	0.030752134
7.0807	0.032333247
7.0841	0.033367597
7.0875	0.0374857
7.0909	0.041537315
7.0943	0.046734422
7.0977	0.050916534
7.1011	0.055392306
7.1046	0.054971755
7.108	0.054041289
7.1114	0.052423991
7.1148	0.049293004
7.1182	0.046160329
7.1216	0.044533834
7.125	0.044041313
7.1285	0.046440538
7.1319	0.052613329
7.1353	0.064167015
7.1387	0.080686964
7.1421	0.116999999
7.1455	0.146373823
7.1489	0.172612414
7.1524	0.181744918
7.1558	0.18107152
7.1592	0.174011916
7.1626	0.155157879
7.166	0.119842082
7.1694	0.080938704
7.1728	0.056101948
7.1762	0.040983338
7.1797	0.032351788
7.1831	0.027995532
7.1865	0.027360998
7.1899	0.028013552
7.1933	0.029021941
7.1967	0.027811546
7.2001	0.026877053
7.2036	0.025357433
7.207	0.022836741
7.2104	0.019826896
7.2138	0.016519049
7.2172	0.013002953
7.2206	0.01148521
7.224	0.013602966
7.2275	0.009394855
7.2309	0.007442657
7.2343	0.00640529
7.2377	0.005483288
7.2411	0.004820506
7.2445	0.004703423
7.2479	0.004715409
7.2513	0.003795087
7.2548	0.003191223
7.2582	0.00325243
7.2616	0.003746668
7.265	0.004750717
7.2684	0.004783625
7.2718	0.004796697
7.2752	0.00516905
7.2787	0.005200007
7.2821	0.006507709
7.2855	0.009548615
7.2889	0.018438002
7.2923	0.018057114
7.2957	0.012193291
7.2991	0.009847914
7.3026	0.010215595
7.306	0.011151965
7.3094	0.010952819
7.3128	0.012174184
7.3162	0.01395114
7.3196	0.015595273
7.323	0.015978677
7.3264	0.018677797
7.3299	0.022853419
7.3333	0.02594729
7.3367	0.031045368
7.3401	0.035064328
7.3435	0.04154899
7.3469	0.047612198
7.3503	0.054849647
7.3538	0.060802829
7.3572	0.066769272
7.3606	0.070497677
7.364	0.071195014
7.3674	0.07033404
7.3708	0.066231139
7.3742	0.057868533
7.3777	0.050722592
7.3811	0.041595887
7.3845	0.031066284
7.3879	0.021069976
7.3913	0.013297088
7.3947	0.006188105
7.3981	0.001891908
7.4016	-0.000407262
7.405	-0.001982735
7.4084	-0.002233142
7.4118	-0.002290454
7.4152	-0.000716658
7.4186	-0.000102707
7.422	0.004222484
7.4254	0.003128308
7.4289	0
7.4323	-0.001376206
7.4357	-0.000615802
7.4391	-0.000772262
7.4425	0.001960468
7.4459	-0.000876062
7.4493	-0.002104368
7.4528	-0.002410047
7.4562	-0.003126462
7.4596	-0.003220608
7.463	-0.002292603
7.4664	-0.003534409
7.4698	-0.003988603
7.4732	-0.003933993
7.4767	-0.00286529
7.4801	-0.00250757
7.4835	-0.002850847
7.4869	-0.001781045
7.4903	-0.002289381
7.4937	-0.000970377
7.4971	-0.002449611
7.5005	-0.001943842
7.504	-0.002193798
7.5074	-0.002251031
7.5108	-0.002395059
7.5142	-0.002548684
7.5176	-0.003105571
7.521	-0.003353642
7.5244	-0.002992523
7.5279	-0.002345063
7.5313	-0.002133131
7.5347	-0.001469352
7.5381	-0.002774087
7.5415	-0.002217593
7.5449	-0.002818797
7.5483	-0.003314091
7.5518	-0.004279294
7.5552	-0.004486397
7.5586	-0.004060965
7.562	-0.004942877
7.5654	-0.005067323
7.5688	-0.005632567
7.5722	-0.00481094
7.5756	-0.005372987
7.5791	-0.005954389
7.5825	-0.005413986
7.5859	-0.006940983
7.5893	-0.006042541
7.5927	-0.006675544
7.5961	-0.005691243
7.5995	-0.004597304
7.603	-0.002751507
7.6064	-0.000739813
7.6098	0.000733069
7.6132	-0.002638314
7.6166	-0.003277341
7.62	-0.004270192
7.6234	-0.005324676
7.6269	-0.006190733
7.6303	-0.005434818
7.6337	-0.005002833
7.6371	-0.005436032
7.6405	-0.005943993
7.6439	-0.005269563
7.6473	-0.005268379
7.6507	-0.005663729
7.6542	-0.00538773
7.6576	-0.006294946
7.661	-0.00558157
7.6644	-0.005384599
7.6678	-0.00585686
7.6712	-0.005918333
7.6746	-0.004389874
7.6781	-0.00530978
7.6815	-0.005183714
7.6849	-0.006357858
7.6883	-0.005803801
7.6917	-0.006350479
7.6951	-0.005167218
7.6985	-0.004943243
7.702	-0.005038275
7.7054	-0.005094866
7.7088	-0.005734181
7.7122	-0.006580345
7.7156	-0.006369699
7.719	-0.007036519
7.7224	-0.007313651
7.7259	-0.006896505
7.7293	-0.00681496
7.7327	-0.00578833
7.7361	-0.005849678
7.7395	-0.006992816
7.7429	-0.007306809
7.7463	-0.007441092
7.7497	-0.007386478
7.7532	-0.006151087
7.7566	-0.006875783
7.76	-0.006015949
7.7634	-0.004453315
7.7668	-0.005378329
7.7702	-0.005813536
7.7736	-0.005225033
7.7771	-0.005955451
7.7805	-0.005065006
7.7839	-0.006016426
7.7873	-0.006270975
7.7907	-0.006285984
7.7941	-0.006466287
7.7975	-0.006431178
7.801	-0.006715773
7.8044	-0.007307537
7.8078	-0.007270145
7.8112	-0.007397042
7.8146	-0.006980322
7.818	-0.005579032
7.8214	-0.005383375
7.8248	-0.005777182
7.8283	-0.006069317
7.8317	-0.006269549
7.8351	-0.005918926
7.8385	-0.006298906
7.8419	-0.005482155
7.8453	-0.005482155
7.8487	-0.005240867
7.8522	-0.005798278
7.8556	-0.005340362
7.859	-0.006164506
7.8624	-0.005928352
7.8658	-0.005274398
7.8692	-0.005621056
7.8726	-0.003924522
7.8761	-0.002551794
7.8795	-0.004837761
7.8829	-0.005476427
7.8863	-0.005551098
7.8897	-0.006473773
7.8931	-0.00638751
7.8965	-0.006163751
7.8999	-0.005840559
7.9034	-0.005732549
7.9068	-0.005660828
7.9102	-0.005482253
7.9136	-0.006008122
7.917	-0.004956883
7.9204	-0.004567056
7.9238	-0.005443076
7.9273	-0.005904325
7.9307	-0.006056805
7.9341	-0.00558417
7.9375	-0.005012055
7.9409	-0.00510718
7.9443	-0.00526652
7.9477	-0.005873061
7.9512	-0.005795041
7.9546	-0.005615955
7.958	-0.004929616
7.9614	-0.004080995
7.9648	-0.001738402
7.9682	-0.004080114
7.9716	-0.005525926
7.975	-0.005608703
7.9785	-0.005466422
7.9819	-0.005786945
7.9853	-0.005328834
7.9887	-0.004673899
7.9921	-0.005114098
7.9955	-0.005038059
7.9989	-0.00441925
8.0024	-0.005086135
8.0058	-0.004827888
8.0092	-0.004981142
8.0126	-0.005196148
8.016	-0.005243809
8.0194	-0.006613392
8.0228	-0.004905203
8.0263	-0.004934689
8.0297	-0.004803521
8.0331	-0.005464658
8.0365	-0.004898899
8.0399	-0.005235907
8.0433	-0.005290345
8.0467	-0.005987782
8.0501	-0.005434608
8.0536	-0.005445181
8.057	-0.00554566
8.0604	-0.006403417
8.0638	-0.006088009
8.0672	-0.006715181
8.0706	-0.006963918
8.074	-0.007252538
8.0775	-0.007512308
8.0809	-0.006887386
8.0843	-0.007628485
8.0877	-0.006626304
8.0911	-0.006629866
8.0945	-0.005892951
8.0979	-0.005378763
8.1014	-0.005697891
8.1048	-0.005911393
8.1082	-0.005860134
8.1116	-0.005623668
8.115	-0.006050064
8.1184	-0.006244926
8.1218	-0.006891138
8.1253	-0.00625762
8.1287	-0.005970573
8.1321	-0.005593737
8.1355	-0.004848375
8.1389	-0.005039509
8.1423	-0.005672913
8.1457	-0.005906348
8.1491	-0.005988458
8.1526	-0.005925735
8.156	-0.006054754
8.1594	-0.006476603
8.1628	-0.00647767
8.1662	-0.007034193
8.1696	-0.007815397
8.173	-0.007326947
8.1765	-0.007329266
8.1799	-0.007205135
8.1833	-0.005800728
8.1867	-0.006361559
8.1901	-0.006281698
8.1935	-0.006871676
8.1969	-0.007075215
8.2004	-0.005890842
8.2038	-0.005697989
8.2072	-0.005599178
8.2106	-0.005940325
8.214	-0.005215315
8.2174	-0.005035486
8.2208	-0.006070318
8.2242	-0.005948079
8.2277	-0.00566996
8.2311	-0.005795242
8.2345	-0.00529634
8.2379	-0.005055023
8.2413	-0.004938855
8.2447	-0.005139097
8.2481	-0.005902634
8.2516	-0.005723823
8.255	-0.005603877
8.2584	-0.005573565
8.2618	-0.005908232
8.2652	-0.005505965
8.2686	-0.005683832
8.272	-0.005868934
8.2755	-0.006255667
8.2789	-0.006192672
8.2823	-0.006535782
8.2857	-0.006205656
8.2891	-0.006338807
8.2925	-0.006850509
8.2959	-0.006344295
8.2993	-0.006494068
8.3028	-0.006820165
8.3062	-0.007542479
8.3096	-0.006267936
8.313	-0.00733583
8.3164	-0.007166894
8.3198	-0.007803314
8.3232	-0.006760315
8.3267	-0.006058921
8.3301	-0.005739865
8.3335	-0.006052492
8.3369	-0.006155643
8.3403	-0.006038792
8.3437	-0.006492661
8.3471	-0.005677746
8.3506	-0.006577498
8.354	-0.006348416
8.3574	-0.006221145
8.3608	-0.006271339
8.3642	-0.006482128
8.3676	-0.005533694
8.371	-0.006557827
8.3744	-0.005682085
8.3779	-0.005305583
8.3813	-0.006032619
8.3847	-0.005950626
8.3881	-0.005699917
8.3915	-0.005321255
8.3949	-0.005592259
8.3983	-0.005625838
8.4018	-0.006118251
8.4052	-0.005942871
8.4086	-0.004912672
8.412	-0.005621555
8.4154	-0.006175019
8.4188	-0.005038767
8.4222	-0.005094422
8.4257	-0.003434292
8.4291	-0.001654817
8.4325	-0.001135658
8.4359	-0.003830992
8.4393	-0.003849016
8.4427	-0.004870466
8.4461	-0.004458233
8.4496	-0.005018612
8.453	-0.004731955
8.4564	-0.005189329
8.4598	-0.005770497
8.4632	-0.005761086
8.4666	-0.005350718
8.47	-0.00642082
8.4734	-0.006574653
8.4769	-0.006643528
8.4803	-0.005814437
8.4837	-0.005583293
8.4871	-0.006327861
8.4905	-0.005780965
8.4939	-0.005012137
8.4973	-0.004849872
8.5008	-0.004649929
8.5042	-0.004721152
8.5076	-0.003854154
8.511	-0.003660598
8.5144	-0.004398667
8.5178	-0.004903641
8.5212	-0.004735273
8.5247	-0.005328834
8.5281	-0.005195638
8.5315	-0.005909488
8.5349	-0.00508764
8.5383	-0.005663177
8.5417	-0.005255857
8.5451	-0.005719946
8.5485	-0.005453672
8.552	-0.005330525
8.5554	-0.005084883
8.5588	-0.005889603
8.5622	-0.006042377
8.5656	-0.006384468
8.569	-0.006270525
8.5724	-0.006966345
8.5759	-0.006748228
8.5793	-0.006674552
8.5827	-0.006344205
8.5861	-0.006685107
8.5895	-0.006573728
8.5929	-0.005851189
8.5963	-0.005551777
8.5998	-0.005803169
8.6032	-0.005914474
8.6066	-0.006225895
8.61	-0.006435462
8.6134	-0.006242393
8.6168	-0.005968994
8.6202	-0.006465816
8.6236	-0.006649483
8.6271	-0.006226551
8.6305	-0.006811347
8.6339	-0.006647377
8.6373	-0.006802039
8.6407	-0.007377309
8.6441	-0.00732463
8.6475	-0.007673815
8.651	-0.007936754
8.6544	-0.007177824
8.6578	-0.007304644
8.6612	-0.007408286
8.6646	-0.007346313
8.668	-0.008135073
8.6714	-0.007759154
8.6749	-0.008375972
8.6783	-0.008307498
8.6817	-0.008345762
8.6851	-0.006702363
8.6885	-0.008631632
8.6919	-0.00750188
8.6953	-0.007328007
8.6987	-0.007774483
8.7022	-0.00615439
8.7056	-0.007134149
8.709	-0.006714736
8.7124	-0.007106839
8.7158	-0.007523005
8.7192	-0.00695985
8.7226	-0.007924383
8.7261	-0.00822091
8.7295	-0.00695985
8.7329	-0.007641474
8.7363	-0.007768039
8.7397	-0.007873723
8.7431	-0.007976457
8.7465	-0.007482938
8.75	-0.006956134
8.7534	-0.006871676
8.7568	-0.006253547
8.7602	-0.005863098
8.7636	-0.005882999
8.767	-0.006238542
8.7704	-0.005962114
8.7739	-0.005954002
8.7773	-0.005758334
8.7807	-0.005498335
8.7841	-0.006239774
8.7875	-0.005353327
8.7909	-0.006004796
8.7943	-0.006184174
8.7977	-0.005968994
8.8012	-0.00635941
8.8046	-0.00589467
8.808	-0.005815625
8.8114	-0.006353335
8.8148	-0.006062842
8.8182	-0.006137902
8.8216	-0.005991607
8.8251	-0.006408879
8.8285	-0.00626957
8.8319	-0.00509416
8.8353	-0.005305112
8.8387	-0.005697659
8.8421	-0.006146943
8.8455	-0.005477014
8.849	-0.005265863
8.8524	-0.004913391
8.8558	-0.005603877
8.8592	-0.00509416
8.8626	-0.005095208
8.866	-0.005624198
8.8694	-0.00502547
8.8728	-0.005154492
8.8763	-0.005266404
8.8797	-0.0050764
8.8831	-0.006008166
8.8865	-0.006245763
8.8899	-0.006817259
8.8933	-0.006129035
8.8967	-0.006934725
8.9002	-0.006848412
8.9036	-0.006136681
8.907	-0.00705548
8.9104	-0.00668461
8.9138	-0.007417305
8.9172	-0.008581194
8.9206	-0.008329011
8.9241	-0.007727009
8.9275	-0.007984058
8.9309	-0.007253704
8.9343	-0.006611983
8.9377	-0.007045589
8.9411	-0.006387118
8.9445	-0.006820833
8.9479	-0.006888172
8.9514	-0.006467777
8.9548	-0.006242712
8.9582	-0.006846249
8.9616	-0.005631828
8.965	-0.005806858
8.9684	-0.00548081
8.9718	-0.005727801
8.9753	-0.006282384
8.9787	-0.005459111
8.9821	-0.005384944
8.9855	-0.005339841
8.9889	-0.005337216
8.9923	-0.004892785
8.9957	-0.004706222
8.9992	-0.005215016
9.0026	-0.005600016
9.006	-0.005416224
9.0094	-0.004908781
9.0128	-0.004663496
9.0162	-0.005474105
9.0196	-0.005526531
9.023	-0.006683878
9.0265	-0.00670557
9.0299	-0.005763639
9.0333	-0.006754459
9.0367	-0.006366646
9.0401	-0.006236822
9.0435	-0.006322333
9.0469	-0.006700062
9.0504	-0.00619643
9.0538	-0.005240674
9.0572	-0.005238126
9.0606	-0.00547455
9.064	-0.005552315
9.0674	-0.005112637
9.0708	-0.006278051
9.0743	-0.00574897
9.0777	-0.005734457
9.0811	-0.005889399
9.0845	-0.005498007
9.0879	-0.00578927
9.0913	-0.006645348
9.0947	-0.005688701
9.0981	-0.00700014
9.1016	-0.006977278
9.105	-0.007083795
9.1084	-0.006854083
9.1118	-0.007210133
9.1152	-0.007623507
9.1186	-0.007760033
9.122	-0.007265674
9.1255	-0.007616038
9.1289	-0.00719195
9.1323	-0.006683878
9.1357	-0.006822074
9.1391	-0.007050114
9.1425	-0.005756848
9.1459	-0.006077714
9.1494	-0.005026711
9.1528	-0.006242182
9.1562	-0.005408897
9.1596	-0.005542341
9.163	-0.006227937
9.1664	-0.005757451
9.1698	-0.005517233
9.1733	-0.006261909
9.1767	-0.006737375
9.1801	-0.006787657
9.1835	-0.005619931
9.1869	-0.005325145
9.1903	-0.006246487
9.1937	-0.005619258
9.1971	-0.005400314
9.2006	-0.005154259
9.204	-0.00414941
9.2074	-0.005984467
9.2108	-0.004960976
9.2142	-0.005355645
9.2176	-0.005901296
9.221	-0.0056928
9.2245	-0.006553907
9.2279	-0.005685515
9.2313	-0.006782989
9.2347	-0.005491814
9.2381	-0.0061076
9.2415	-0.006182687
9.2449	-0.007943985
9.2484	-0.007958777
9.2518	-0.007954803
9.2552	-0.008433995
9.2586	-0.008270902
9.262	-0.008932915
9.2654	-0.008445592
9.2688	-0.009492449
9.2722	-0.009538707
9.2757	-0.008891954
9.2791	-0.008198934
9.2825	-0.008120299
9.2859	-0.009212261
9.2893	-0.008491761
9.2927	-0.008822856
9.2961	-0.008742446
9.2996	-0.009503351
9.303	-0.008748423
9.3064	-0.008520965
9.3098	-0.008608826
9.3132	-0.007026372
9.3166	-0.007521953
9.32	-0.006010791
9.3235	-0.005984941
9.3269	-0.006227019
9.3303	-0.005976524
9.3337	-0.006476902
9.3371	-0.006577375
9.3405	-0.006897172
9.3439	-0.007031318
9.3473	-0.006874594
9.3508	-0.005997005
9.3542	-0.00719018
9.3576	-0.006902432
9.361	-0.006593667
9.3644	-0.006997847
9.3678	-0.007093182
9.3712	-0.006466042
9.3747	-0.005782501
9.3781	-0.006144744
9.3815	-0.004815481
9.3849	-0.004860475
9.3883	-0.004868473
9.3917	-0.005130053
9.3951	-0.004311789
9.3986	-0.004417528
9.402	-0.003443702
9.4054	-0.001750076
9.4088	0.002410436
9.4122	0.006776131
9.4156	0.015190604
9.419	0.026308743
9.4224	0.038496204
9.4259	0.0525693
9.4293	0.069404915
9.4327	0.085624903
9.4361	0.100943185
9.4395	0.115830742
9.4429	0.127061829
9.4463	0.137456015
9.4498	0.144021362
9.4532	0.146559879
9.4566	0.148074031
9.46	0.143956006
9.4634	0.13750875
9.4668	0.126082554
9.4702	0.11344859
9.4737	0.096991107
9.4771	0.080004148
9.4805	0.063305333
9.4839	0.046464086
9.4873	0.031965699
9.4907	0.019999282
9.4941	0.011283443
9.4976	0.005114876
9.501	0.001153996
9.5044	-0.001837509
9.5078	-0.002934743
9.5112	-0.004062483
9.5146	-0.004785286
9.518	-0.004880534
9.5214	-0.006530867
9.5249	-0.006024101
9.5283	-0.005543487
9.5317	-0.005176505
9.5351	-0.00559441
9.5385	-0.005702178
9.5419	-0.006348846
9.5453	-0.00597787
9.5488	-0.005856149
9.5522	-0.006276689
9.5556	-0.005779031
9.559	-0.005883805
9.5624	-0.005880763
9.5658	-0.005862583
9.5692	-0.006375574
9.5727	-0.006649658
9.5761	-0.006540298
9.5795	-0.008074528
9.5829	-0.007398115
9.5863	-0.007568716
9.5897	-0.006723028
9.5931	-0.007982764
9.5965	-0.008031977
9.6	-0.007968117
9.6034	-0.008301123
9.6068	-0.008746397
9.6102	-0.007837961
9.6136	-0.008434865
9.617	-0.007730118
9.6204	-0.007429248
9.6239	-0.007041231
9.6273	-0.007628957
9.6307	-0.007226075
9.6341	-0.00733645
9.6375	-0.007262691
9.6409	-0.006335743
9.6443	-0.006965474
9.6478	-0.00748577
9.6512	-0.007875238
9.6546	-0.007788692
9.658	-0.007443878
9.6614	-0.007779643
9.6648	-0.009203139
9.6682	-0.008184372
9.6716	-0.008477231
9.6751	-0.008684459
9.6785	-0.009318784
9.6819	-0.008791168
9.6853	-0.008905404
9.6887	-0.01004515
9.6921	-0.009406538
9.6955	-0.008766978
9.699	-0.008674272
9.7024	-0.010146931
9.7058	-0.010752089
9.7092	-0.01143557
9.7126	-0.010783387
9.716	-0.011250247
9.7194	-0.010681995
9.7229	-0.010538436
9.7263	-0.010823564
9.7297	-0.009807965
9.7331	-0.009532281
9.7365	-0.010391423
9.7399	-0.009501159
9.7433	-0.010293697
9.7467	-0.009749494
9.7502	-0.009827506
9.7536	-0.009615463
9.757	-0.010074774
9.7604	-0.009698362
9.7638	-0.009989939
9.7672	-0.010968138
9.7706	-0.010950226
9.7741	-0.010905801
9.7775	-0.010847576
9.7809	-0.010476454
9.7843	-0.010626863
9.7877	-0.009783559
9.7911	-0.009022951
9.7945	-0.010003774
9.798	-0.009811992
9.8014	-0.009574096
9.8048	-0.00998234
9.8082	-0.010288337
9.8116	-0.009754334
9.815	-0.009209149
9.8184	-0.009373917
9.8219	-0.009763479
9.8253	-0.009898763
9.8287	-0.009508698
9.8321	-0.009301589
9.8355	-0.010220116
9.8389	-0.009226511
9.8423	-0.009738222
9.8457	-0.010324508
9.8492	-0.009816567
9.8526	-0.010409259
9.856	-0.010602416
9.8594	-0.010553771
9.8628	-0.010820577
9.8662	-0.010487792
9.8696	-0.010565531
9.8731	-0.010343229
9.8765	-0.010257026
9.8799	-0.010656825
9.8833	-0.009876759
9.8867	-0.010940806
9.8901	-0.00953729
9.8935	-0.01028587
9.897	-0.010094692
9.9004	-0.010132031
9.9038	-0.010189434
9.9072	-0.010151054
9.9106	-0.010403003
9.914	-0.010774064
9.9174	-0.010804105
9.9208	-0.010344214
9.9243	-0.009834419
9.9277	-0.010274373
9.9311	-0.009720696
9.9345	-0.010517298
9.9379	-0.010981947
9.9413	-0.010356917
9.9447	-0.009663116
9.9482	-0.010096083
9.9516	-0.00975347
9.955	-0.009451215
9.9584	-0.010327915
9.9618	-0.010421964
9.9652	-0.011012685
9.9686	-0.010292963
9.9721	-0.0105599
9.9755	-0.01096589
9.9789	-0.010417753
9.9823	-0.011573269
9.9857	-0.011616057
9.9891	-0.01050699
9.9925	-0.009841655
9.9959	-0.010224783
9.9994	-0.009279472
10.0028	-0.010077807
10.0062	-0.010188499
10.0096	-0.01062475
10.013	-0.010293768
10.0164	-0.010172032
10.0198	-0.010682165
10.0233	-0.010169463
10.0267	-0.010469228
10.0301	-0.010147529
10.0335	-0.01005062
10.0369	-0.010345871
10.0403	-0.009779739
10.0437	-0.009470615
10.0472	-0.009585771
10.0506	-0.009488136
10.054	-0.009871617
10.0574	-0.009500394
10.0608	-0.010135819
10.0642	-0.010083199
10.0676	-0.009828707
10.071	-0.010300253
10.0745	-0.010008082
10.0779	-0.01032698
10.0813	-0.010309394
10.0847	-0.00990444
10.0881	-0.009859672
10.0915	-0.010225968
10.0949	-0.010467186
10.0984	-0.00971793
10.1018	-0.010255909
10.1052	-0.010110263
10.1086	-0.009837776
10.112	-0.010254111
10.1154	-0.010278601
10.1188	-0.01091918
10.1223	-0.01092316
10.1257	-0.010610953
10.1291	-0.011916358
10.1325	-0.01184213
10.1359	-0.011681081
10.1393	-0.010572221
10.1427	-0.011553274
10.1461	-0.011960085
10.1496	-0.011476826
10.153	-0.011862183
10.1564	-0.011391873
10.1598	-0.011602683
10.1632	-0.012028231
10.1666	-0.011586444
10.17	-0.012155652
10.1735	-0.011234786
10.1769	-0.012261027
10.1803	-0.012055899
10.1837	-0.012441442
10.1871	-0.012066899
10.1905	-0.011967618
10.1939	-0.012788522
10.1974	-0.012463628
10.2008	-0.012625226
10.2042	-0.012219071
10.2076	-0.011746568
10.211	-0.012318876
10.2144	-0.011027054
10.2178	-0.011146906
10.2213	-0.011125457
[truncated: 48 more rows]
