# Supplementary material for: Improvement of Peak Integration in Capillary Electrophoresis: Reference Data Set No. 1
Source: Electrophoresis. 2026 Mar 11;47(4):276–94. doi: 10.1002/elps.70077 (PMC13084974; doi:10.1002/elps.70077)
Supplement: Supplementary file 2 — Supporting File 2: elps70077‐sup‐0002‐RawElectropherograms.zip. [file ELPS-47--s002.zip › Raw Electropherograms/com4-type5-sam1-R.csv]

3.6759	-0.005578652
3.6789	-0.005280386
3.6819	-0.005088982
3.6848	-0.005689007
3.6878	-0.004642836
3.6907	-0.005246575
3.6937	-0.005539984
3.6966	-0.004734577
3.6996	-0.004878087
3.7026	-0.005486322
3.7055	-0.00585257
3.7085	-0.005763713
3.7114	-0.006052097
3.7144	-0.00585921
3.7173	-0.005239954
3.7203	-0.005581205
3.7233	-0.004734624
3.7262	-0.004987513
3.7292	-0.005784877
3.7321	-0.005223272
3.7351	-0.004779779
3.738	-0.004741474
3.741	-0.005191031
3.744	-0.004553391
3.7469	-0.004104704
3.7499	-0.005149106
3.7528	-0.004442432
3.7558	-0.004961666
3.7587	-0.004630371
3.7617	-0.004537186
3.7646	-0.004463498
3.7676	-0.00443262
3.7706	-0.004505118
3.7735	-0.004175463
3.7765	-0.003417681
3.7794	-0.004632926
3.7824	-0.004497853
3.7853	-0.004213774
3.7883	-0.003122041
3.7913	-0.00357278
3.7942	-0.002457408
3.7972	-0.002642931
3.8001	-0.002150626
3.8031	-0.002387665
3.806	-0.003634285
3.809	-0.003196098
3.812	-0.00318958
3.8149	-0.003531973
3.8179	-0.002803301
3.8208	-0.002314807
3.8238	-0.003233378
3.8267	-0.004615865
3.8297	-0.002772969
3.8327	-0.003256465
3.8356	-0.003292874
3.8386	-0.003682848
3.8415	-0.004010443
3.8445	-0.00323727
3.8474	-0.003457866
3.8504	-0.003635221
3.8534	-0.004025934
3.8563	-0.003533833
3.8593	-0.004731046
3.8622	-0.004387987
3.8652	-0.004810765
3.8681	-0.005497472
3.8711	-0.004890431
3.8741	-0.005443229
3.877	-0.005292439
3.88	-0.005262822
3.8829	-0.005451099
3.8859	-0.005664791
3.8888	-0.005946889
3.8918	-0.00579506
3.8947	-0.005912964
3.8977	-0.004733833
3.9007	-0.006241102
3.9036	-0.005220094
3.9066	-0.005787024
3.9095	-0.006307101
3.9125	-0.005613429
3.9154	-0.005499427
3.9184	-0.005441653
3.9214	-0.005538903
3.9243	-0.005759874
3.9273	-0.00522102
3.9302	-0.005043683
3.9332	-0.005475861
3.9361	-0.005255589
3.9391	-0.0056891
3.9421	-0.005652217
3.945	-0.005682315
3.948	-0.005784031
3.9509	-0.005424984
3.9539	-0.005379994
3.9568	-0.00548761
3.9598	-0.005463755
3.9628	-0.00545689
3.9657	-0.006136835
3.9687	-0.005597636
3.9716	-0.004723659
3.9746	-0.004477303
3.9775	-0.00522657
3.9805	-0.005067005
3.9835	-0.005609445
3.9864	-0.005374281
3.9894	-0.006003492
3.9923	-0.005655052
3.9953	-0.005170234
3.9982	-0.005459184
4.0012	-0.005593292
4.0042	-0.005618377
4.0071	-0.004829736
4.0101	-0.005229331
4.013	-0.005031377
4.016	-0.006022313
4.0189	-0.006060021
4.0219	-0.00515721
4.0248	-0.005318278
4.0278	-0.005110793
4.0308	-0.004651651
4.0337	-0.005652157
4.0367	-0.004722814
4.0396	-0.005692855
4.0426	-0.005610082
4.0455	-0.004811288
4.0485	-0.005104714
4.0515	-0.005323959
4.0544	-0.004937933
4.0574	-0.005592538
4.0603	-0.004401806
4.0633	-0.005214645
4.0662	-0.005219466
4.0692	-0.005486238
4.0722	-0.005752329
4.0751	-0.004363181
4.0781	-0.005762003
4.081	-0.004240235
4.084	-0.004570704
4.0869	-0.005414105
4.0899	-0.003880542
4.0929	-0.004203926
4.0958	-0.004592341
4.0988	-0.004638063
4.1017	-0.003805452
4.1047	-0.004251648
4.1076	-0.003145366
4.1106	-0.003104889
4.1136	-0.003325573
4.1165	-0.002830287
4.1195	-0.002439435
4.1224	-0.00219628
4.1254	-0.001485531
4.1283	0
4.1313	-0.000734474
4.1343	-0.000876183
4.1372	-0.000792443
4.1402	-0.000999527
4.1431	-0.0004918
4.1461	-0.001950949
4.149	-0.001516104
4.152	-0.001837206
4.1549	-0.0018125
4.1579	-0.001853699
4.1609	-0.001510363
4.1638	-0.002069613
4.1668	-0.002552429
4.1697	-0.003272011
4.1727	-0.002356258
4.1756	-0.00213683
4.1786	-0.00175253
4.1816	-0.00065473
4.1845	0.001057965
4.1875	0.003437321
4.1904	0.006325905
4.1934	0.010721049
4.1963	0.014732863
4.1993	0.022081858
4.2023	0.029786458
4.2052	0.037190188
4.2082	0.044756491
4.2111	0.052129298
4.2141	0.057151761
4.217	0.060073499
4.22	0.058893505
4.223	0.053300146
4.2259	0.046495214
4.2289	0.038408846
4.2318	0.029837141
4.2348	0.022255959
4.2377	0.014465562
4.2407	0.010154308
4.2437	0.004217415
4.2466	0.002234103
4.2496	0.000140723
4.2525	-0.002142828
4.2555	-0.002547732
4.2584	-0.00365955
4.2614	-0.003718919
4.2644	-0.003283481
4.2673	-0.003669486
4.2703	-0.004354534
4.2732	-0.004659951
4.2762	-0.003641904
4.2791	-0.00441434
4.2821	-0.003627143
4.2851	-0.004268804
4.288	-0.004073969
4.291	-0.005140629
4.2939	-0.004119327
4.2969	-0.005199711
4.2998	-0.005774025
4.3028	-0.006020664
4.3057	-0.005610697
4.3087	-0.006325379
4.3117	-0.005818154
4.3146	-0.006321954
4.3176	-0.006774159
4.3205	-0.006110777
4.3235	-0.006098518
4.3264	-0.005667871
4.3294	-0.005896024
4.3324	-0.006276608
4.3353	-0.005864707
4.3383	-0.00592743
4.3412	-0.005706566
4.3442	-0.005704847
4.3471	-0.005451306
4.3501	-0.00609452
4.3531	-0.005678129
4.356	-0.005217156
4.359	-0.005451073
4.3619	-0.005447301
4.3649	-0.005132157
4.3678	-0.004603215
4.3708	-0.005161894
4.3738	-0.004338202
4.3767	-0.004358915
4.3797	-0.004957587
4.3826	-0.004294575
4.3856	-0.004329272
4.3885	-0.005159144
4.3915	-0.005542054
4.3945	-0.004572315
4.3974	-0.005000979
4.4004	-0.004811393
4.4033	-0.004967446
4.4063	-0.004582695
4.4092	-0.00468636
4.4122	-0.00428572
4.4152	-0.004634016
4.4181	-0.005188598
4.4211	-0.005088494
4.424	-0.005722748
4.427	-0.005581371
4.4299	-0.005534706
4.4329	-0.004806637
4.4358	-0.00462691
4.4388	-0.005116002
4.4418	-0.00441054
4.4447	-0.005052032
4.4477	-0.004201866
4.4506	-0.004897452
4.4536	-0.004925888
4.4565	-0.004033452
4.4595	-0.004884861
4.4625	-0.004298077
4.4654	-0.005015935
4.4684	-0.00543906
4.4713	-0.004120906
4.4743	-0.0053981
4.4772	-0.00419271
4.4802	-0.004162373
4.4832	-0.003811483
4.4861	-0.004220789
4.4891	-0.004188569
4.492	-0.004380914
4.495	-0.005114245
4.4979	-0.004999745
4.5009	-0.004238455
4.5039	-0.00342548
4.5068	-0.003666792
4.5098	-0.00415285
4.5127	-0.003676936
4.5157	-0.004125911
4.5186	-0.003904207
4.5216	-0.003935953
4.5246	-0.002809303
4.5275	-0.003559811
4.5305	-0.004056248
4.5334	-0.003008595
4.5364	-0.003618364
4.5393	-0.003342457
4.5423	-0.003862732
4.5453	-0.004143814
4.5482	-0.003124167
4.5512	-0.003460532
4.5541	-0.003381765
4.5571	-0.003936343
4.56	-0.004455484
4.563	-0.003854162
4.5659	-0.00399174
4.5689	-0.003771789
4.5719	-0.004006539
4.5748	-0.003874661
4.5778	-0.004407602
4.5807	-0.004339614
4.5837	-0.003723717
4.5866	-0.003194449
4.5896	-0.003983527
4.5926	-0.003078932
4.5955	-0.003898707
4.5985	-0.003177328
4.6014	-0.002918334
4.6044	-0.00293915
4.6073	-0.002768537
4.6103	-0.002336885
4.6133	-0.002158944
4.6162	-0.002480231
4.6192	-0.002390382
4.6221	-0.002399321
4.6251	-0.002138296
4.628	-0.00346965
4.631	-0.003432592
4.634	-0.003655511
4.6369	-0.003424349
4.6399	-0.00414061
4.6428	-0.003832637
4.6458	-0.003745556
4.6487	-0.004067657
4.6517	-0.003977839
4.6547	-0.004401415
4.6576	-0.004265291
4.6606	-0.004016493
4.6635	-0.004439425
4.6665	-0.003569406
4.6694	-0.003382732
4.6724	-0.003926072
4.6754	-0.00389819
4.6783	-0.00363167
4.6813	-0.003946006
4.6842	-0.003660636
4.6872	-0.002647302
4.6901	-0.0032151
4.6931	-0.002634515
4.696	-0.002778141
4.699	-0.003270396
4.702	-0.003406249
4.7049	-0.002774793
4.7079	-0.002967292
4.7108	-0.002891727
4.7138	-0.00369332
4.7167	-0.003086327
4.7197	-0.003512172
4.7227	-0.003266647
4.7256	-0.003146619
4.7286	-0.003189961
4.7315	-0.002617002
4.7345	-0.002995583
4.7374	-0.002838121
4.7404	-0.002710643
4.7434	-0.003363835
4.7463	-0.003606942
4.7493	-0.003497235
4.7522	-0.003206402
4.7552	-0.0032877
4.7581	-0.003811316
4.7611	-0.003192261
4.7641	-0.003024673
4.767	-0.002818994
4.77	-0.003432837
4.7729	-0.002772873
4.7759	-0.003077387
4.7788	-0.00363966
4.7818	-0.00293385
4.7848	-0.003279012
4.7877	-0.00306283
4.7907	-0.003587266
4.7936	-0.00370568
4.7966	-0.002988128
4.7995	-0.003266206
4.8025	-0.004194026
4.8055	-0.003237636
4.8084	-0.003321333
4.8114	-0.002755248
4.8143	-0.00376427
4.8173	-0.002386836
4.8202	-0.003131004
4.8232	-0.003145176
4.8262	-0.002812969
4.8291	-0.002863733
4.8321	-0.002875693
4.835	-0.00302987
4.838	-0.002911282
4.8409	-0.003474194
4.8439	-0.002914433
4.8468	-0.003452569
4.8498	-0.003653008
4.8528	-0.002801465
4.8557	-0.003079301
4.8587	-0.003221101
4.8616	-0.002715068
4.8646	-0.003320522
4.8675	-0.00291707
4.8705	-0.003193867
4.8735	-0.003038646
4.8764	-0.002858424
4.8794	-0.002907769
4.8823	-0.002682266
4.8853	-0.002955338
4.8882	-0.003010318
4.8912	-0.002124145
4.8942	-0.002918937
4.8971	-0.003481244
4.9001	-0.003794606
4.903	-0.0026028
4.906	-0.002871838
4.9089	-0.002919871
4.9119	-0.002778013
4.9149	-0.002963847
4.9178	-0.002916448
4.9208	-0.001719428
4.9237	-0.002647154
4.9267	-0.00273419
4.9296	-0.003237567
4.9326	-0.002275135
4.9356	-0.002407096
4.9385	-0.002184608
4.9415	-0.002881057
4.9444	-0.00270357
4.9474	-0.002236955
4.9503	-0.002050981
4.9533	-0.002429626
4.9563	-0.002866641
4.9592	-0.002634947
4.9622	-0.001880676
4.9651	-0.002509969
4.9681	-0.001898766
4.971	-0.002705302
4.974	-0.002388076
4.9769	-0.002019531
4.9799	-0.002938502
4.9829	-0.003335352
4.9858	-0.003207651
4.9888	-0.003313381
4.9917	-0.003272549
4.9947	-0.002929814
4.9976	-0.003231154
5.0006	-0.003082371
5.0036	-0.00323079
5.0065	-0.002601308
5.0095	-0.003135714
5.0124	-0.002616388
5.0154	-0.00305253
5.0183	-0.002277687
5.0213	-0.003018523
5.0243	-0.002521669
5.0272	-0.002842701
5.0302	-0.00224644
5.0331	-0.001664341
5.0361	-0.00229618
5.039	-0.000975395
5.042	-0.001358384
5.045	-0.001212233
5.0479	-0.001543131
5.0509	-0.001584055
5.0538	-0.00096168
5.0568	-0.001676168
5.0597	-0.001476626
5.0627	-0.001758761
5.0657	-0.002129711
5.0686	-0.001706464
5.0716	-0.002509695
5.0745	-0.002859092
5.0775	-0.002136463
5.0804	-0.002995638
5.0834	-0.002567828
5.0864	-0.002045758
5.0893	-0.001616601
5.0923	-0.002291545
5.0952	-0.001246321
5.0982	-0.001678759
5.1011	-0.000869942
5.1041	0.000290692
5.107	0.000918222
5.11	0.000097125
5.113	0.00029298
5.1159	0.000584843
5.1189	-0.00063156
5.1218	-0.001549843
5.1248	-0.001945331
5.1277	-0.002375982
5.1307	-0.003106624
5.1337	-0.003554423
5.1366	-0.00388807
5.1396	-0.004653719
5.1425	-0.004181551
5.1455	-0.004705085
5.1484	-0.003987504
5.1514	-0.004035003
5.1544	-0.004340786
5.1573	-0.00352331
5.1603	-0.004128212
5.1632	-0.004580637
5.1662	-0.003797296
5.1691	-0.004738343
5.1721	-0.004506146
5.1751	-0.005157834
5.178	-0.004148307
5.181	-0.003665378
5.1839	-0.003990638
5.1869	-0.004642746
5.1898	-0.00437897
5.1928	-0.004231647
5.1958	-0.003720105
5.1987	-0.004737622
5.2017	-0.00453707
5.2046	-0.003386033
5.2076	-0.003659032
5.2105	-0.002950823
5.2135	-0.0035226
5.2165	-0.002753688
5.2194	-0.002988558
5.2224	-0.003394837
5.2253	-0.003312127
5.2283	-0.003247434
5.2312	-0.003788027
5.2342	-0.002870368
5.2371	-0.003095082
5.2401	-0.003716309
5.2431	-0.002783354
5.246	-0.002576604
5.249	-0.001329451
5.2519	-0.000997753
5.2549	-0.000636796
5.2578	-0.001000051
5.2608	-0.001226757
5.2638	-0.001549426
5.2667	-0.003345612
5.2697	-0.004109717
5.2726	-0.004622126
5.2756	-0.003998973
5.2785	-0.004015217
5.2815	-0.003658855
5.2845	-0.004441457
5.2874	-0.004311542
5.2904	-0.004449731
5.2933	-0.003903091
5.2963	-0.004405012
5.2992	-0.003144796
5.3022	-0.003292346
5.3052	-0.00343532
5.3081	-0.003421432
5.3111	-0.003500222
5.314	-0.003838599
5.317	-0.002584298
5.3199	-0.003239528
5.3229	-0.002200747
5.3259	-0.002717362
5.3288	-0.002455134
5.3318	-0.002142725
5.3347	-0.001733021
5.3377	-0.002676309
5.3406	-0.003555071
5.3436	-0.003985548
5.3466	-0.004686905
5.3495	-0.005557159
5.3525	-0.005576824
5.3554	-0.005273371
5.3584	-0.005487132
5.3613	-0.004601063
5.3643	-0.005690708
5.3673	-0.005657014
5.3702	-0.005191742
5.3732	-0.005509796
5.3761	-0.00500836
5.3791	-0.005084888
5.382	-0.004993859
5.385	-0.004771831
5.3879	-0.004323856
5.3909	-0.004655129
5.3939	-0.004503094
5.3968	-0.004334229
5.3998	-0.004400269
5.4027	-0.004957706
5.4057	-0.004527187
5.4086	-0.005237745
5.4116	-0.005406824
5.4146	-0.005025603
5.4175	-0.004430559
5.4205	-0.004653348
5.4234	-0.005074175
5.4264	-0.005101842
5.4293	-0.005145041
5.4323	-0.004950108
5.4353	-0.004990034
5.4382	-0.005591585
5.4412	-0.005311655
5.4441	-0.005189937
5.4471	-0.005181984
5.45	-0.005447439
5.453	-0.005244869
5.456	-0.005407755
5.4589	-0.005509095
5.4619	-0.005032627
5.4648	-0.004652762
5.4678	-0.005198275
5.4707	-0.005238643
5.4737	-0.006118922
5.4767	-0.005226913
5.4796	-0.005759798
5.4826	-0.005174083
5.4855	-0.005280364
5.4885	-0.005250532
5.4914	-0.00545781
5.4944	-0.005807888
5.4974	-0.006107304
5.5003	-0.00500414
5.5033	-0.004898714
5.5062	-0.004744677
5.5092	-0.004332551
5.5121	-0.004626404
5.5151	-0.00451624
5.518	-0.004755607
5.521	-0.005174292
5.524	-0.004785109
5.5269	-0.005395532
5.5299	-0.004543418
5.5328	-0.004657032
5.5358	-0.005169753
5.5387	-0.004097722
5.5417	-0.004248212
5.5447	-0.004506445
5.5476	-0.004207165
5.5506	-0.003984946
5.5535	-0.003691956
5.5565	-0.003582255
5.5594	-0.003609571
5.5624	-0.003983439
5.5654	-0.004033087
5.5683	-0.003920956
5.5713	-0.004134988
5.5742	-0.003971477
5.5772	-0.005442151
5.5801	-0.004849289
5.5831	-0.005006569
5.5861	-0.0047307
5.589	-0.004911532
5.592	-0.004838179
5.5949	-0.003871404
5.5979	-0.004455188
5.6008	-0.004981151
5.6038	-0.005080963
5.6068	-0.005030258
5.6097	-0.005240913
5.6127	-0.005286441
5.6156	-0.004287734
5.6186	-0.00593578
5.6215	-0.00468712
5.6245	-0.004200093
5.6275	-0.004656364
5.6304	-0.005003259
5.6334	-0.00460271
5.6363	-0.005198229
5.6393	-0.005469103
5.6422	-0.005574572
5.6452	-0.006025904
5.6481	-0.005546942
5.6511	-0.005117301
5.6541	-0.005783973
5.657	-0.004017786
5.66	-0.00561259
5.6629	-0.005125103
5.6659	-0.005417288
5.6688	-0.005117936
5.6718	-0.004820284
5.6748	-0.004087609
5.6777	-0.003767272
5.6807	-0.002489301
5.6836	-0.002097412
5.6866	-0.002513056
5.6895	-0.002470597
5.6925	-0.002689958
5.6955	-0.003095799
5.6984	-0.00331935
5.7014	-0.003437411
5.7043	-0.003805894
5.7073	-0.003897427
5.7102	-0.003239197
5.7132	-0.002074905
5.7162	-0.002677452
5.7191	-0.001140457
5.7221	-0.001702519
5.725	-0.001435686
5.728	-0.000783532
5.7309	-0.002335155
5.7339	-0.002500412
5.7369	-0.002736261
5.7398	-0.002734646
5.7428	-0.002467831
5.7457	-0.003537626
5.7487	-0.002690725
5.7516	-0.002768522
5.7546	-0.002467831
5.7576	-0.002649709
5.7605	-0.003015209
5.7635	-0.002683599
5.7664	-0.002611469
5.7694	-0.002003226
5.7723	-0.002393991
5.7753	-0.001845416
5.7782	-0.002818994
5.7812	-0.002986613
5.7842	-0.003383073
5.7871	-0.003048898
5.7901	-0.003472831
5.793	-0.003207033
5.796	-0.00330819
5.7989	-0.003741902
5.8019	-0.003305901
5.8049	-0.003605193
5.8078	-0.004591626
5.8108	-0.004013083
5.8137	-0.004199461
5.8167	-0.004780156
5.8196	-0.003703934
5.8226	-0.0046734
5.8256	-0.003872022
5.8285	-0.003415177
5.8315	-0.003628431
5.8344	-0.002937247
5.8374	-0.003183602
5.8403	-0.002858513
5.8433	-0.001941379
5.8463	-0.003049244
5.8492	-0.003234571
5.8522	-0.002737809
5.8551	-0.002827851
5.8581	-0.002512801
5.861	-0.002527424
5.864	-0.002757999
5.867	-0.002809246
5.8699	-0.002954396
5.8729	-0.002696373
5.8758	-0.002472826
5.8788	-0.002917299
5.8817	-0.003224641
5.8847	-0.0034066
5.8877	-0.002683599
5.8906	-0.003400984
5.8936	-0.002921224
5.8965	-0.003977332
5.8995	-0.004154231
5.9024	-0.004582309
5.9054	-0.003993123
5.9084	-0.004019159
5.9113	-0.002937224
5.9143	-0.003603741
5.9172	-0.003373268
5.9202	-0.004495698
5.9231	-0.004702672
5.9261	-0.003679497
5.929	-0.003541097
5.932	-0.003501829
5.935	-0.003642883
5.9379	-0.00361074
5.9409	-0.003918894
5.9438	-0.004136391
5.9468	-0.003624175
5.9497	-0.003848879
5.9527	-0.003931131
5.9557	-0.003386962
5.9586	-0.003719094
5.9616	-0.003346464
5.9645	-0.003854229
5.9675	-0.004132852
5.9704	-0.003815748
5.9734	-0.00440959
5.9764	-0.004124473
5.9793	-0.005188987
5.9823	-0.004174157
5.9852	-0.004572292
5.9882	-0.004374159
5.9911	-0.003993327
5.9941	-0.004275135
5.9971	-0.005315674
6	-0.005167739
6.003	-0.005240419
6.0059	-0.005377026
6.0089	-0.005084436
6.0118	-0.003915529
6.0148	-0.004217394
6.0178	-0.004803566
6.0207	-0.004932282
6.0237	-0.004772774
6.0266	-0.004632771
6.0296	-0.004263862
6.0325	-0.004362423
6.0355	-0.003931151
6.0385	-0.003788027
6.0414	-0.00441925
6.0444	-0.003205846
6.0473	-0.003536308
6.0503	-0.003283456
6.0532	-0.00449505
6.0562	-0.003871041
6.0591	-0.003547629
6.0621	-0.004262754
6.0651	-0.004021717
6.068	-0.004354225
6.071	-0.00475475
6.0739	-0.004557072
6.0769	-0.004417317
6.0798	-0.003796347
6.0828	-0.004454341
6.0858	-0.003964442
6.0887	-0.004050617
6.0917	-0.004104803
6.0946	-0.004089522
6.0976	-0.005110248
6.1005	-0.004821036
6.1035	-0.003756813
6.1065	-0.003988569
6.1094	-0.004056149
6.1124	-0.003908026
6.1153	-0.004346845
6.1183	-0.004299741
6.1212	-0.003863426
6.1242	-0.003779447
6.1272	-0.003979928
6.1301	-0.00369036
6.1331	-0.004518122
6.136	-0.00388112
6.139	-0.003049731
6.1419	-0.002232881
6.1449	-0.00266573
6.1479	-0.001507209
6.1508	-0.000632338
6.1538	-0.000437429
6.1567	-0.000048701
6.1597	0.00024269
6.1626	-0.00024378
6.1656	-0.001171
6.1686	-0.003745828
6.1715	-0.003503571
6.1745	-0.002396856
6.1774	-0.00171726
6.1804	-0.002063394
6.1833	-0.003141739
6.1863	-0.003442506
6.1892	-0.003196792
6.1922	-0.004464909
6.1952	-0.004332642
6.1981	-0.004293384
6.2011	-0.003756298
6.204	-0.00372276
6.207	-0.003873664
6.2099	-0.003240089
6.2129	-0.003699124
6.2159	-0.004793365
6.2188	-0.004326817
6.2218	-0.004005511
6.2247	-0.003951114
6.2277	-0.004355246
6.2306	-0.004161718
6.2336	-0.003799976
6.2366	-0.003947932
6.2395	-0.002902647
6.2425	-0.002964822
6.2454	-0.001954817
6.2484	-0.00237389
6.2513	-0.002208622
6.2543	-0.00160497
6.2573	-0.001617298
6.2602	-0.001607012
6.2632	-0.001312221
6.2661	-0.001560492
6.2691	-0.001562665
6.272	-0.001574176
6.275	-0.001368976
6.278	-0.001662904
6.2809	-0.001607384
6.2839	-0.001660399
6.2868	-0.000805928
6.2898	-0.001619559
6.2927	-0.001567031
6.2957	-0.001924349
6.2987	-0.001876881
6.3016	-0.0026729
6.3046	-0.003521054
6.3075	-0.003213663
6.3105	-0.002009928
6.3134	-0.002467446
6.3164	-0.002260517
6.3193	-0.002960711
6.3223	-0.001859936
6.3253	-0.003455743
6.3282	-0.002500263
6.3312	-0.002210922
6.3341	-0.001652359
6.3371	-0.001994925
6.34	-0.002055539
6.343	-0.00269594
6.346	-0.001991723
6.3489	-0.002387059
6.3519	-0.002389248
6.3548	-0.002845878
6.3578	-0.002684214
6.3607	-0.002344981
6.3637	-0.001802678
6.3667	-0.001253376
6.3696	-0.001301333
6.3726	-0.000950481
6.3755	-0.001749477
6.3785	-0.001044396
6.3814	-0.00044632
6.3844	-0.000148672
6.3874	-0.000544198
6.3903	-0.00049318
6.3933	-0.001767423
6.3962	-0.001172581
6.3992	-0.001513478
6.4021	-0.002480161
6.4051	-0.002097927
6.4081	-0.002143706
6.411	-0.002290511
6.414	-0.002613907
6.4169	-0.003192289
6.4199	-0.002553122
6.4228	-0.001877253
6.4258	-0.001106729
6.4288	-0.0004818
6.4317	-0.000916691
6.4347	-0.00154296
6.4376	-0.00207416
6.4406	-0.0017395
6.4435	-0.001494493
6.4465	-0.002181536
6.4495	-0.001599078
6.4524	-0.002274432
6.4554	-0.002371216
6.4583	-0.002218746
6.4613	-0.002715865
6.4642	-0.001448132
6.4672	-0.002405803
6.4701	-0.002690031
6.4731	-0.003173557
6.4761	-0.002304719
6.479	-0.002823989
6.482	-0.003068215
6.4849	-0.002148677
6.4879	-0.001811152
6.4908	-0.000950629
6.4938	-0.000520765
6.4968	-0.000711298
6.4997	-0.002356971
6.5027	-0.004090273
6.5056	-0.005380502
6.5086	-0.005727657
6.5115	-0.006777285
6.5145	-0.005682613
6.5175	-0.005623066
6.5204	-0.005743052
6.5234	-0.005840205
6.5263	-0.00506581
6.5293	-0.005392119
6.5322	-0.005538468
6.5352	-0.005920367
6.5382	-0.005867982
6.5411	-0.005306362
6.5441	-0.005521758
6.547	-0.005009435
6.55	-0.005584661
6.5529	-0.004883684
6.5559	-0.004439483
6.5589	-0.00493046
6.5618	-0.004036094
6.5648	-0.004311686
6.5677	-0.003522955
6.5707	-0.003001994
6.5736	-0.003099638
6.5766	-0.002861766
6.5796	-0.003039291
6.5825	-0.003818706
6.5855	-0.002804134
6.5884	-0.003909068
6.5914	-0.004460473
6.5943	-0.00455582
6.5973	-0.002760063
6.6002	-0.004259844
6.6032	-0.004110505
6.6062	-0.002911076
6.6091	-0.002730848
6.6121	-0.003472182
6.615	-0.004055237
6.618	-0.003625184
6.6209	-0.004179435
6.6239	-0.004104595
6.6269	-0.004347963
6.6298	-0.005302368
6.6328	-0.003666864
6.6357	-0.003763682
6.6387	-0.003281442
6.6416	-0.003053681
6.6446	-0.003498054
6.6476	-0.003937988
6.6505	-0.003375938
6.6535	-0.003258172
6.6564	-0.002806364
6.6594	-0.003027696
6.6623	-0.002240715
6.6653	-0.002684982
6.6683	-0.002503403
6.6712	-0.002846093
6.6742	-0.002852226
6.6771	-0.002814737
6.6801	-0.003606711
6.683	-0.002402619
6.686	-0.003162406
6.689	-0.003070804
6.6919	-0.003050175
6.6949	-0.002383087
6.6978	-0.002469092
6.7008	-0.002069436
6.7037	-0.002991809
6.7067	-0.002275173
6.7097	-0.001401092
6.7126	-0.001579893
6.7156	-0.001656117
6.7185	-0.002615977
6.7215	-0.002735381
6.7244	-0.002352017
6.7274	-0.003791086
6.7303	-0.004219229
6.7333	-0.004258675
6.7363	-0.004262514
6.7392	-0.004864635
6.7422	-0.003807348
6.7451	-0.00444593
6.7481	-0.0044813
6.751	-0.004918934
6.754	-0.004227886
6.757	-0.004465792
6.7599	-0.004457419
6.7629	-0.004079929
6.7658	-0.004405211
6.7688	-0.003586408
6.7717	-0.00370557
6.7747	-0.002896443
6.7777	-0.003074059
6.7806	-0.003771523
6.7836	-0.003541101
6.7865	-0.004080307
6.7895	-0.003565726
6.7924	-0.003107133
6.7954	-0.003437873
6.7984	-0.003567121
6.8013	-0.004728742
6.8043	-0.003583942
6.8072	-0.003856231
6.8102	-0.003556123
6.8131	-0.003167547
6.8161	-0.003169109
6.8191	-0.002887693
6.822	-0.002580486
6.825	-0.002205094
6.8279	-0.001769902
6.8309	-0.00293123
6.8338	-0.00263957
6.8368	-0.002328662
6.8398	-0.00229637
6.8427	-0.002470914
6.8457	-0.003456745
6.8486	-0.003455713
6.8516	-0.00358941
6.8545	-0.003486254
6.8575	-0.00361986
6.8604	-0.003628862
6.8634	-0.004064919
6.8664	-0.004418354
6.8693	-0.003461567
6.8723	-0.003851957
6.8752	-0.004150581
6.8782	-0.004366978
6.8811	-0.004756359
6.8841	-0.004356136
6.8871	-0.003981205
6.89	-0.004122325
6.893	-0.003979222
6.8959	-0.004359166
6.8989	-0.004015876
6.9018	-0.004226114
6.9048	-0.003763145
6.9078	-0.002970356
6.9107	-0.002937644
6.9137	-0.003018341
6.9166	-0.002748708
6.9196	-0.0029356
6.9225	-0.002773669
6.9255	-0.002865208
6.9285	-0.002352017
6.9314	-0.003070162
6.9344	-0.002884527
6.9373	-0.003312039
6.9403	-0.00271588
6.9432	-0.00248931
6.9462	-0.002985466
6.9492	-0.001466987
6.9521	-0.00237161
6.9551	-0.002634938
6.958	-0.002157096
6.961	-0.003325189
6.9639	-0.002165387
6.9669	-0.002214986
6.9699	-0.002456218
6.9728	-0.00236376
6.9758	-0.00232402
6.9787	-0.001968555
6.9817	-0.002295916
6.9846	-0.002294703
6.9876	-0.002705036
6.9905	-0.002934124
6.9935	-0.00354942
6.9965	-0.003893381
6.9994	-0.003532002
7.0024	-0.003924374
7.0053	-0.004491773
7.0083	-0.004146041
7.0112	-0.004394248
7.0142	-0.004055771
7.0172	-0.004279267
7.0201	-0.003959652
7.0231	-0.003297911
7.026	-0.003274076
7.029	-0.003100041
7.0319	-0.00189447
7.0349	-0.00180641
7.0379	-0.001649836
7.0408	-0.002285894
7.0438	-0.002152641
7.0467	-0.002901372
7.0497	-0.003182735
7.0526	-0.00225608
7.0556	-0.002597199
7.0586	-0.002072302
7.0615	-0.00267046
7.0645	-0.002482541
7.0674	-0.00262624
7.0704	-0.003238602
7.0733	-0.002974971
7.0763	-0.003124613
7.0793	-0.003119981
7.0822	-0.003162113
7.0852	-0.003158878
7.0881	-0.003658279
7.0911	-0.002782675
7.094	-0.003383225
7.097	-0.002357167
7.1	-0.003415704
7.1029	-0.00368198
7.1059	-0.003398018
7.1088	-0.00433924
7.1118	-0.003140393
7.1147	-0.003491934
7.1177	-0.001698416
7.1207	-0.0022527
7.1236	-0.002600573
7.1266	-0.002961053
7.1295	-0.002916089
7.1325	-0.002910361
7.1354	-0.003377387
7.1384	-0.002323516
7.1413	-0.003025752
7.1443	-0.003222232
7.1473	-0.002865313
7.1502	-0.002413591
7.1532	-0.001561397
7.1561	-0.001518691
7.1591	-0.00177253
7.162	-0.001466785
7.165	-0.001762868
7.168	-0.002593114
7.1709	-0.002366184
7.1739	-0.002687569
7.1768	-0.003002341
7.1798	-0.00223785
7.1827	-0.002441292
7.1857	-0.003046624
7.1887	-0.002739077
7.1916	-0.003448812
7.1946	-0.003441177
7.1975	-0.004031072
7.2005	-0.002889393
7.2034	-0.002986593
7.2064	-0.002575625
7.2094	-0.003539502
7.2123	-0.003288018
7.2153	-0.002816185
7.2182	-0.003569495
7.2212	-0.003010719
7.2241	-0.002773765
7.2271	-0.002421441
7.2301	-0.003437572
7.233	-0.002878307
7.236	-0.002678499
7.2389	-0.003126248
7.2419	-0.002772477
7.2448	-0.002667016
7.2478	-0.002161799
7.2508	-0.002256341
7.2537	-0.002420036
7.2567	-0.002664546
7.2596	-0.001506225
7.2626	-0.001600719
7.2655	-0.002647993
7.2685	-0.001446901
7.2714	-0.002040931
7.2744	-0.001549358
7.2774	-0.002051986
7.2803	-0.001944494
7.2833	-0.001787427
7.2862	-0.00103845
7.2892	-0.001525137
7.2921	-0.00029611
7.2951	-0.000980239
7.2981	-0.001027801
7.301	-0.001078506
7.304	-0.000587944
7.3069	-0.000782249
7.3099	-0.000977591
7.3128	-0.001220409
7.3158	-0.002430306
7.3188	-0.000781018
7.3217	-0.000976382
7.3247	-0.000871397
7.3276	0.000097082
7.3306	-0.000826441
7.3335	-0.001063263
7.3365	-0.000579317
7.3395	-0.000875594
7.3424	0.000338405
7.3454	-0.000871689
7.3483	-0.000824042
7.3513	0
7.3542	-0.000827274
7.3572	-0.000486169
7.3602	-0.000779004
7.3631	-0.000779878
7.3661	-0.000783837
7.369	-0.001721539
7.372	-0.001228974
7.3749	-0.000939015
7.3779	-0.000297157
7.3809	-0.000646531
7.3838	-0.000896377
7.3868	-0.001102144
7.3897	-0.001506399
7.3927	-0.001756553
7.3956	-0.001202755
7.3986	-0.001710417
7.4015	-0.002357167
7.4045	-0.00165503
7.4075	-0.002710585
7.4104	-0.001819884
7.4134	-0.001510941
7.4163	-0.000906775
7.4193	-0.00125381
7.4222	-0.001457281
7.4252	-0.001204562
7.4282	-0.001397249
7.4311	-0.001504138
7.4341	-0.000996431
7.437	-0.001393726
7.44	-0.00009978
7.4429	-0.00089648
7.4459	-0.001243899
7.4489	-0.001195855
7.4518	-0.001997908
7.4548	-0.002095394
7.4577	-0.002042102
7.4607	-0.001833619
7.4636	-0.002223735
7.4666	-0.00247321
7.4696	-0.003401223
7.4725	-0.00296111
7.4755	-0.002176671
7.4784	-0.002261444
7.4814	-0.002166553
7.4843	-0.002210405
7.4873	-0.002611342
7.4903	-0.002359767
7.4932	-0.002211405
7.4962	-0.00201849
7.4991	-0.00171726
7.5021	-0.001221782
7.505	-0.002158965
7.508	-0.001573532
7.511	-0.001720175
7.5139	-0.000982678
7.5169	-0.000885813
7.5198	-0.00083504
7.5228	-0.000691002
7.5257	-0.000983568
7.5287	-0.001570155
7.5316	-0.001524964
7.5346	-0.002020551
7.5376	-0.00206737
7.5405	-0.002111209
7.5435	-0.00118055
7.5464	-0.001468205
7.5494	-0.001420465
7.5523	-0.001412499
7.5553	-0.001607688
7.5583	-0.002329183
7.5612	-0.002812233
7.5642	-0.0019345
7.5671	-0.001931489
7.5701	-0.002736705
7.573	-0.002695099
7.576	-0.00229938
7.579	-0.002154362
7.5819	-0.003333051
7.5849	-0.002248624
7.5878	-0.00208659
7.5908	-0.001942307
7.5937	-0.001660784
7.5967	-0.0014261
7.5997	-0.000853324
7.6026	-0.001234197
7.6056	-0.00047547
7.6085	-0.001789936
7.6115	-0.000706745
7.6144	-0.001077364
7.6174	-0.001029356
7.6204	-0.000512167
7.6233	-0.000932363
7.6263	-0.000654974
7.6292	-0.000887889
7.6322	-0.000699385
7.6351	-0.001493385
7.6381	-0.000791956
7.6411	-0.001624921
7.644	-0.001162397
7.647	-0.000418732
7.6499	-0.000604964
7.6529	-0.000233053
7.6558	-0.000467335
7.6588	-0.000465931
7.6618	0.000141949
7.6647	-0.00032846
7.6677	0.000467235
7.6706	0.000280976
7.6736	0.000093367
7.6765	0.000793658
7.6795	0.001075508
7.6824	-0.000047004
7.6854	-0.000278513
7.6884	-0.000279229
7.6913	-0.000325994
7.6943	-0.000696916
7.6972	-0.00069946
7.7002	-0.000887412
7.7031	-0.000653355
7.7061	-0.001075855
7.7091	-0.000281492
7.712	-0.000703387
7.715	-0.000470067
7.7179	-0.001975138
7.7209	-0.00131221
7.7238	-0.001691509
7.7268	-0.002349067
7.7298	-0.001874183
7.7327	-0.001728491
7.7357	-0.002439863
7.7386	-0.001346651
7.7416	-0.001208699
7.7445	-0.001955446
7.7475	-0.002281233
7.7505	-0.001858941
7.7534	-0.00129834
7.7564	-0.001436605
7.7593	-0.001391079
7.7623	-0.000788741
7.7652	-0.000278692
7.7682	-0.000368202
7.7712	-0.000184669
7.7741	0.000322913
7.7771	-0.000138303
7.78	0.001198563
7.783	0.000138494
7.7859	0.000506681
7.7889	0.000644354
7.7919	0.000736093
7.7948	-0.000367229
7.7978	-0.000230701
7.8007	0
7.8037	0.000596464
7.8066	-0.000137631
7.8096	0.000550379
7.8125	-0.000685187
7.8155	-0.000959162
7.8185	-0.000503053
7.8214	-0.001412489
7.8244	-0.000866537
7.8273	-0.000272427
7.8303	0.000181637
7.8332	-0.00118473
7.8362	-0.000818995
7.8392	-0.000045473
7.8421	0.000727995
7.8451	0.001360147
7.848	0.00203969
7.851	0.001766256
7.8539	0.00241668
7.8569	0.002195721
7.8599	0.002599072
7.8628	0.003745516
7.8658	0.005032437
7.8687	0.005253718
7.8717	0.005593229
7.8746	0.005989728
7.8776	0.006945916
7.8806	0.008258465
7.8835	0.008942422
7.8865	0.009668948
7.8894	0.010965847
7.8924	0.011733981
7.8953	0.011200326
7.8983	0.011439994
7.9013	0.011227093
7.9042	0.010116194
7.9072	0.008374696
7.9101	0.007952427
7.9131	0.006846117
7.916	0.005281962
7.919	0.003678086
7.922	0.003682084
7.9249	0.004108509
7.9279	0.003356197
7.9308	0.002410521
7.9338	0.00232307
7.9367	0.002075936
7.9397	0.002445676
7.9426	0.003200624
7.9456	0.003935443
7.9486	0.004010134
7.9515	0.003244001
7.9545	0.003394416
7.9574	0.003010067
7.9604	0.003487192
7.9633	0.002966729
7.9663	0.002730828
7.9693	0.00273231
7.9722	0.003024479
7.9752	0.003687696
7.9781	0.002400854
7.9811	0.002981601
7.984	0.002312719
7.987	0.003035047
7.99	0.00332031
7.9929	0.004160937
7.9959	0.003789266
7.9988	0.004013186
8.0018	0.003894192
8.0047	0.004132776
8.0077	0.005313117
8.0107	0.005047524
8.0136	0.00478162
8.0166	0.005026832
8.0195	0.005494474
8.0225	0.005492078
8.0254	0.006071494
8.0284	0.006876018
8.0314	0.008570166
8.0343	0.009685149
8.0373	0.009892374
8.0402	0.011505479
8.0432	0.010245076
8.0461	0.011418774
8.0491	0.011374515
8.0521	0.012220955
8.055	0.012247935
8.058	0.011742274
8.0609	0.012097056
8.0639	0.011891372
8.0668	0.012645632
8.0698	0.012733452
8.0727	0.01334929
8.0757	0.014976331
8.0787	0.015112809
8.0816	0.01588623
8.0846	0.017347401
8.0875	0.018259013
8.0905	0.020000791
8.0934	0.021038936
8.0964	0.0214095
8.0994	0.022511339
8.1023	0.022626372
8.1053	0.021618767
8.1082	0.020989101
8.1112	0.017143242
8.1141	0.015413663
8.1171	0.012927222
8.1201	0.011222704
8.123	0.00836996
8.126	0.007582263
8.1289	0.006900369
8.1319	0.005373739
8.1348	0.005647482
8.1378	0.005251954
8.1408	0.006608002
8.1437	0.008441229
8.1467	0.009856098
8.1496	0.011203482
8.1526	0.012101442
8.1555	0.013171216
8.1585	0.013789753
8.1615	0.014506409
8.1644	0.016088542
8.1674	0.017424697
8.1703	0.020331398
8.1733	0.02249809
8.1762	0.026575116
8.1792	0.030313017
8.1822	0.040674083
8.1851	0.054104831
8.1881	0.066408545
8.191	0.072488613
8.194	0.075984791
8.1969	0.079518072
8.1999	0.080383219
8.2029	0.079776011
8.2058	0.078770049
8.2088	0.074311078
8.2117	0.072463229
8.2147	0.071610175
8.2176	0.069766745
8.2206	0.069997862
8.2235	0.068241395
8.2265	0.066662699
8.2295	0.064399242
8.2324	0.060656521
8.2354	0.056957178
8.2383	0.050894581
8.2413	0.045726907
8.2442	0.039984271
8.2472	0.032950789
8.2502	0.028053116
8.2531	0.024387177
8.2561	0.021064548
8.259	0.020183245
8.262	0.017639581
8.2649	0.016454168
8.2679	0.016132947
8.2709	0.015061294
8.2738	0.015225226
8.2768	0.014055736
8.2797	0.012126925
8.2827	0.010003298
8.2856	0.01016264
8.2886	0.009526006
8.2916	0.008292823
8.2945	0.008397329
8.2975	0.00886346
8.3004	0.008024462
8.3034	0.008909388
8.3063	0.009899534
8.3093	0.009994761
8.3123	0.011866456
8.3152	0.013363961
8.3182	0.016381659
8.3211	0.019636659
8.3241	0.023288298
8.327	0.026416216
8.33	0.028890045
8.333	0.033722527
8.3359	0.037074886
8.3389	0.04012306
8.3418	0.042648584
8.3448	0.04611963
8.3477	0.048595201
8.3507	0.051839307
8.3536	0.056278598
8.3566	0.060342193
8.3596	0.067390852
8.3625	0.075575262
8.3655	0.084433019
8.3684	0.093450278
8.3714	0.102974035
8.3743	0.112198025
8.3773	0.121905267
8.3803	0.129569903
8.3832	0.13658756
8.3862	0.140992388
8.3891	0.143597052
8.3921	0.145663321
8.395	0.145422444
8.398	0.144126922
8.401	0.139958978
8.4039	0.134455308
8.4069	0.126841456
8.4098	0.116265789
8.4128	0.105394959
8.4157	0.092481464
8.4187	0.078290023
8.4217	0.065313563
8.4246	0.051990304
8.4276	0.040746421
8.4305	0.031326845
8.4335	0.025951236
8.4364	0.019347163
8.4394	0.01528401
8.4424	0.012432096
8.4453	0.010814334
8.4483	0.008366818
8.4512	0.006889876
8.4542	0.00613978
8.4571	0.005815457
8.4601	0.005769697
8.4631	0.003851085
8.466	0.003616781
8.469	0.00293399
8.4719	0.003266206
8.4749	0.003045251
8.4778	0.002300731
8.4808	0.001748194
8.4837	0.001612616
8.4867	0.001744858
8.4897	0.001860122
8.4926	0.001167168
8.4956	0.001297306
8.4985	0.00107953
8.5015	0.000516556
8.5044	0.000171794
8.5074	0.00072951
8.5104	0.000428172
8.5133	0.000938001
8.5163	0.001363296
8.5192	0.001747152
8.5222	0.003218441
8.5251	0.004066658
8.5281	0.004836244
8.5311	0.006137782
8.534	0.007201258
8.537	0.009150616
8.5399	0.009740635
8.5429	0.010829567
8.5458	0.011008399
8.5488	0.011430593
8.5518	0.010421845
8.5547	0.009886386
8.5577	0.009409012
8.5606	0.008187675
8.5636	0.007113494
8.5665	0.006390222
8.5695	0.005968178
8.5725	0.004851076
8.5754	0.005205756
8.5784	0.004826485
8.5813	0.004348681
8.5843	0.005152134
8.5872	0.006785989
8.5902	0.00804272
8.5932	0.008678521
8.5961	0.009382025
8.5991	0.009693247
8.602	0.008808312
8.605	0.00803131
8.6079	0.007173005
8.6109	0.005484122
8.6138	0.004302904
8.6168	0.001605214
8.6198	0.001642903
8.6227	0.001183134
8.6257	0.001058171
8.6286	-0.000042426
8.6316	-0.000552024
8.6345	-0.001353734
8.6375	-0.001057553
8.6405	-0.002541723
8.6434	-0.002708266
8.6464	-0.002906118
8.6493	-0.003674578
8.6523	-0.003559116
8.6552	-0.003503245
8.6582	-0.003554608
8.6612	-0.004410841
8.6641	-0.003879749
8.6671	-0.003707025
8.67	-0.00417717
8.673	-0.003539015
8.6759	-0.003989443
8.6789	-0.003407585
8.6819	-0.003365815
8.6848	-0.003223924
8.6878	-0.002985733
8.6907	-0.002649709
8.6937	-0.002171158
8.6966	-0.002075232
8.6996	-0.002196611
8.7026	-0.002243109
8.7055	-0.002719395
8.7085	-0.003016684
8.7114	-0.003951829
8.7144	-0.002511979
8.7173	-0.002678083
8.7203	-0.002678083
8.7233	-0.002706948
8.7262	-0.002505838
8.7292	-0.003056929
8.7321	-0.001697128
8.7351	-0.001364232
8.738	-0.001875085
8.741	-0.001146625
8.744	-0.000850391
8.7469	-0.000938186
8.7499	-0.00136036
8.7528	-0.001572224
8.7558	-0.001653811
8.7587	-0.001318429
8.7617	-0.002227596
8.7646	-0.001670118
8.7676	-0.002703754
8.7706	-0.002186806
8.7735	-0.001758019
8.7765	-0.001848339
8.7794	-0.001636087
8.7824	-0.000775834
8.7853	-0.001080389
8.7883	-0.001297435
8.7913	-0.001605206
8.7942	-0.001256251
8.7972	-0.00152346
8.8001	-0.001477046
8.8031	-0.001652635
8.806	-0.001860863
8.809	-0.001344365
8.812	-0.00172785
8.8149	-0.002553535
8.8179	-0.002822783
8.8208	-0.001730776
8.8238	-0.001651312
8.8267	-0.001391831
8.8297	-0.001568953
8.8327	-0.000697872
8.8356	-0.000130831
8.8386	-0.000043773
8.8415	-0.000262599
8.8445	-0.000653632
8.8474	0.000611252
8.8504	0.000131531
8.8534	-0.001002638
8.8563	-0.001308248
8.8593	-0.002062535
8.8622	-0.001859747
8.8652	-0.002128681
8.8681	-0.001741198
8.8711	-0.002450315
8.8741	-0.002316727
8.877	-0.001636619
8.88	-0.00127186
8.8829	-0.001640052
8.8859	-0.001737546
8.8888	-0.001725916
8.8918	-0.001184233
8.8947	-0.001699425
8.8977	-0.000409347
8.9007	-0.000724655
8.9036	-0.000451872
8.9066	-0.000314788
8.9095	0.001036342
8.9125	0.000813878
8.9154	0.001813152
8.9184	0.002137706
8.9214	0.002496865
8.9243	0.00273601
8.9273	0.001691198
8.9302	0.001742868
8.9332	0.001965861
8.9361	-0.000182669
8.9391	-0.001278815
8.9421	-0.001815995
8.945	-0.001136124
8.948	-0.001361284
8.9509	-0.001810695
8.9539	-0.001860131
8.9568	-0.002365494
8.9598	-0.001956797
8.9628	-0.003400204
8.9657	-0.002489319
8.9687	-0.003212152
8.9716	-0.003068594
8.9746	-0.002799288
8.9775	-0.00280191
8.9805	-0.002202378
8.9835	-0.002603799
8.9864	-0.002744579
8.9894	-0.002360795
8.9923	-0.00200157
8.9953	-0.002397798
8.9982	-0.002668415
9.0012	-0.001749291
9.0042	-0.001384029
9.0071	-0.002133256
9.0101	-0.00301687
9.013	-0.002402619
9.016	-0.001866216
9.0189	-0.00257006
9.0219	-0.0026663
9.0248	-0.002606791
9.0278	-0.002661398
9.0308	-0.001813525
9.0337	-0.00269598
9.0367	-0.00275405
9.0396	-0.002867223
9.0426	-0.003815203
9.0455	-0.002868097
9.0485	-0.003371563
9.0515	-0.00358057
9.0544	-0.003908286
9.0574	-0.003118514
9.0603	-0.003891554
9.0633	-0.004232418
9.0662	-0.004024279
9.0692	-0.004285195
9.0722	-0.003662409
9.0751	-0.00370164
9.0781	-0.003224176
9.081	-0.002971829
9.084	-0.002450126
9.0869	-0.002145516
9.0899	-0.001813882
9.0929	-0.001720151
9.0958	-0.001419897
9.0988	-0.000942443
9.1017	-0.001753173
9.1047	-0.00064071
9.1076	-0.00217137
9.1106	-0.001615586
9.1136	-0.003113541
9.1165	-0.002723392
9.1195	-0.003727145
9.1224	-0.003648129
9.1254	-0.004320109
9.1283	-0.003614004
9.1313	-0.003790757
9.1343	-0.003620896
9.1372	-0.003762711
9.1402	-0.003481926
9.1431	-0.003052388
9.1461	-0.003817168
9.149	-0.003944344
9.152	-0.002862473
9.1549	-0.00123144
9.1579	-0.000812525
9.1609	0.000641593
9.1638	0.002201536
9.1668	0.003668156
9.1697	0.006781053
9.1727	0.011377337
9.1756	0.01742267
9.1786	0.025828552
9.1816	0.035490822
9.1845	0.04996087
9.1875	0.065414131
9.1904	0.08312884
9.1934	0.10144677
9.1963	0.121300779
9.1993	0.141837507
9.2023	0.162667304
9.2052	0.181383282
9.2082	0.197907358
9.2111	0.209740385
9.2141	0.216443777
9.217	0.218677238
9.22	0.216773629
9.223	0.209195375
9.2259	0.197510451
9.2289	0.180912584
9.2318	0.162280098
9.2348	0.14218387
9.2377	0.121552221
9.2407	0.10041903
9.2437	0.080216706
9.2466	0.062992111
9.2496	0.04783975
9.2525	0.034657937
9.2555	0.023503434
9.2584	0.015924625
9.2614	0.010013231
9.2644	0.005952639
9.2673	0.002491103
9.2703	0.001126471
9.2732	-0.001083079
9.2762	-0.001366212
9.2791	-0.001767387
9.2821	-0.002210359
9.2851	-0.002402742
9.288	-0.002759466
9.291	-0.002417006
9.2939	-0.002546478
9.2969	-0.001739365
9.2998	-0.002702877
9.3028	-0.002897185
9.3057	-0.002610071
9.3087	-0.002787704
9.3117	-0.002913924
9.3146	-0.002872248
9.3176	-0.002613938
9.3205	-0.002827974
9.3235	-0.002907151
9.3264	-0.002377053
9.3294	-0.002170874
9.3324	-0.002369141
9.3353	-0.002504542
9.3383	-0.002345795
9.3412	-0.002394155
9.3442	-0.002278058
9.3471	-0.001735324
9.3501	-0.0022969
9.3531	-0.002333841
9.356	-0.001327442
9.359	-0.002077777
9.3619	-0.001398309
9.3649	-0.000840609
9.3678	-0.000080165
9.3708	0.000199263
9.3738	0.000601155
9.3767	-0.000563601
9.3797	-0.000884347
9.3826	-0.001515864
9.3856	-0.00227704
9.3885	-0.002270149
9.3915	-0.002888054
9.3945	-0.003459906
9.3974	-0.003490848
9.4004	-0.003798804
9.4033	-0.003630365
9.4063	-0.003567121
9.4092	-0.003895044
9.4122	-0.003700123
9.4152	-0.003957329
9.4181	-0.004215727
9.4211	-0.003403519
9.424	-0.00351132
9.427	-0.003775337
9.4299	-0.004043171
9.4329	-0.003405358
9.4358	-0.003535041
9.4388	-0.004126974
9.4418	-0.003987487
9.4447	-0.004827415
9.4477	-0.004107364
9.4506	-0.005348107
9.4536	-0.00425474
9.4565	-0.004930794
9.4595	-0.004806586
9.4625	-0.005258128
9.4654	-0.005479113
9.4684	-0.005584937
9.4713	-0.005686483
9.4743	-0.00511256
9.4772	-0.005174512
9.4802	-0.004577727
9.4832	-0.005305124
9.4861	-0.004441687
9.4891	-0.004626536
9.492	-0.004202205
9.495	-0.005107566
9.4979	-0.004989954
9.5009	-0.004651169
9.5039	-0.005085595
9.5068	-0.004611777
9.5098	-0.004057892
9.5127	-0.004029086
9.5157	-0.004633809
9.5186	-0.003978717
9.5216	-0.003935513
9.5246	-0.003542527
9.5275	-0.003559536
9.5305	-0.00354228
9.5334	-0.003271855
9.5364	-0.002462924
9.5393	-0.002661879
9.5423	-0.003230759
9.5453	-0.002677297
9.5482	-0.001953927
9.5512	-0.002370103
9.5541	-0.002689566
9.5571	-0.002836861
9.56	-0.002858106
9.563	-0.002715746
9.5659	-0.003509259
9.5689	-0.003506275
9.5719	-0.004246333
9.5748	-0.004138394
9.5778	-0.004172756
9.5807	-0.004029008
9.5837	-0.003702839
9.5866	-0.004006646
[truncated: 48 more rows]
