# Supplementary material for: Improvement of Peak Integration in Capillary Electrophoresis: Reference Data Set No. 1
Source: Electrophoresis. 2026 Mar 11;47(4):276–94. doi: 10.1002/elps.70077 (PMC13084974; doi:10.1002/elps.70077)
Supplement: Supplementary file 2 — Supporting File 2: elps70077‐sup‐0002‐RawElectropherograms.zip. [file ELPS-47--s002.zip › Raw Electropherograms/com4-type5-sam2-R.csv]

3.5205	-0.009328514
3.5235	-0.008680941
3.5266	-0.00882834
3.5296	-0.00961882
3.5327	-0.008784822
3.5357	-0.00944406
3.5387	-0.009445238
3.5418	-0.00895718
3.5448	-0.008645028
3.5479	-0.00897721
3.5509	-0.009191957
3.5539	-0.008943221
3.557	-0.00735919
3.56	-0.007433744
3.5631	-0.007894764
3.5661	-0.008308996
3.5691	-0.008802164
3.5722	-0.008848347
3.5752	-0.009229296
3.5783	-0.00882923
3.5813	-0.009203124
3.5844	-0.009343321
3.5874	-0.00946873
3.5904	-0.009189138
3.5935	-0.008731345
3.5965	-0.008812991
3.5996	-0.007919343
3.6026	-0.008260476
3.6056	-0.009067646
3.6087	-0.008606048
3.6117	-0.008268963
3.6148	-0.008085554
3.6178	-0.008172189
3.6209	-0.009028669
3.6239	-0.008396445
3.6269	-0.008833413
3.63	-0.008245273
3.633	-0.008223662
3.6361	-0.008209112
3.6391	-0.007985518
3.6421	-0.007515233
3.6452	-0.008148775
3.6482	-0.007743498
3.6513	-0.007732673
3.6543	-0.007168094
3.6573	-0.008019363
3.6604	-0.007584328
3.6634	-0.008119276
3.6665	-0.007897848
3.6695	-0.007721823
3.6726	-0.007149351
3.6756	-0.007061247
3.6786	-0.007922327
3.6817	-0.008128442
3.6847	-0.007361416
3.6878	-0.007109821
3.6908	-0.007178585
3.6938	-0.007914297
3.6969	-0.007815858
3.6999	-0.006746166
3.703	-0.007413725
3.706	-0.007184151
3.7091	-0.007626683
3.7121	-0.007147656
3.7151	-0.007076544
3.7182	-0.006953672
3.7212	-0.006482976
3.7243	-0.006653407
3.7273	-0.006731643
3.7303	-0.007775687
3.7334	-0.007378737
3.7364	-0.006922083
3.7395	-0.007684149
3.7425	-0.006591826
3.7455	-0.006956159
3.7486	-0.007034182
3.7516	-0.006462666
3.7547	-0.007195398
3.7577	-0.006985716
3.7608	-0.006795428
3.7638	-0.006964607
3.7668	-0.006447596
3.7699	-0.007014635
3.7729	-0.006820539
3.776	-0.005659983
3.779	-0.005737524
3.782	-0.006424702
3.7851	-0.005805717
3.7881	-0.005175591
3.7912	-0.004909485
3.7942	-0.005322303
3.7973	-0.006265441
3.8003	-0.00559547
3.8033	-0.005508773
3.8064	-0.005069424
3.8094	-0.005271086
3.8125	-0.005763731
3.8155	-0.005447668
3.8185	-0.005657903
3.8216	-0.004407207
3.8246	-0.005144638
3.8277	-0.00461095
3.8307	-0.004518842
3.8337	-0.005809794
3.8368	-0.005330702
3.8398	-0.005531996
3.8429	-0.006056546
3.8459	-0.005496478
3.849	-0.00598557
3.852	-0.00592097
3.855	-0.006594496
3.8581	-0.006754927
3.8611	-0.007529142
3.8642	-0.007094728
3.8672	-0.006158681
3.8702	-0.00637508
3.8733	-0.006248408
3.8763	-0.006703022
3.8794	-0.006962711
3.8824	-0.00666469
3.8855	-0.006749256
3.8885	-0.005108522
3.8915	-0.00591769
3.8946	-0.007509602
3.8976	-0.006555804
3.9007	-0.007128458
3.9037	-0.007059304
3.9067	-0.00576708
3.9098	-0.00634245
3.9128	-0.006372121
3.9159	-0.007271579
3.9189	-0.007410445
3.9219	-0.007341435
3.925	-0.007015978
3.928	-0.006761183
3.9311	-0.007158655
3.9341	-0.006234446
3.9372	-0.007744269
3.9402	-0.009984221
3.9432	-0.00870906
3.9463	-0.007493666
3.9493	-0.007499691
3.9524	-0.007938609
3.9554	-0.007175026
3.9584	-0.008146737
3.9615	-0.007686829
3.9645	-0.008033018
3.9676	-0.00729864
3.9706	-0.00800901
3.9736	-0.00726453
3.9767	-0.008123965
3.9797	-0.007417408
3.9828	-0.007358746
3.9858	-0.007535783
3.9889	-0.006918172
3.9919	-0.007794537
3.9949	-0.007834043
3.998	-0.0080082
4.001	-0.006693717
4.0041	-0.007948637
4.0071	-0.007432721
4.0101	-0.006890459
4.0132	-0.007102552
4.0162	-0.007349331
4.0193	-0.007371416
4.0223	-0.007840562
4.0254	-0.007358212
4.0284	-0.007309621
4.0314	-0.007208802
4.0345	-0.00680317
4.0375	-0.007086666
4.0406	-0.007036002
4.0436	-0.00614682
4.0466	-0.006932005
4.0497	-0.006704508
4.0527	-0.006594251
4.0558	-0.006511487
4.0588	-0.006641903
4.0618	-0.006395009
4.0649	-0.006861141
4.0679	-0.006603829
4.071	-0.00673602
4.074	-0.0062183
4.0771	-0.0069412
4.0801	-0.006294724
4.0831	-0.005742217
4.0862	-0.005201993
4.0892	-0.006413713
4.0923	-0.005503594
4.0953	-0.005451045
4.0983	-0.005357594
4.1014	-0.004866559
4.1044	-0.005302807
4.1075	-0.004810247
4.1105	-0.004808777
4.1136	-0.004581451
4.1166	-0.004985833
4.1196	-0.004415428
4.1227	-0.004411459
4.1257	-0.004402115
4.1288	-0.004254614
4.1318	-0.004337848
4.1348	-0.003788635
4.1379	-0.00361695
4.1409	-0.003388445
4.144	-0.003736313
4.147	-0.004285944
4.15	-0.004958166
4.1531	-0.003481996
4.1561	-0.004039978
4.1592	-0.004093595
4.1622	-0.004314219
4.1653	-0.004424539
4.1683	-0.004903271
4.1713	-0.004051223
4.1744	-0.004344474
4.1774	-0.004201915
4.1805	-0.003237813
4.1835	-0.003046556
4.1865	-0.000582989
4.1896	0.001507286
4.1926	0.006137033
4.1957	0.01100623
4.1987	0.01786297
4.2018	0.026620988
4.2048	0.037063833
4.2078	0.046077605
4.2109	0.054149739
4.2139	0.060160719
4.217	0.061980646
4.22	0.059090931
4.223	0.052192096
4.2261	0.04180092
4.2291	0.031218793
4.2322	0.02167525
4.2352	0.013495647
4.2382	0.00803667
4.2413	0.003750631
4.2443	0.000261643
4.2474	-0.002431394
4.2504	-0.00388836
4.2535	-0.004448347
4.2565	-0.005040846
4.2595	-0.005668712
4.2626	-0.006404222
4.2656	-0.005719557
4.2687	-0.005796444
4.2717	-0.005932236
4.2747	-0.006056668
4.2778	-0.006202942
4.2808	-0.006285591
4.2839	-0.006561796
4.2869	-0.006470175
4.29	-0.00654051
4.293	-0.005927606
4.296	-0.006675501
4.2991	-0.007086548
4.3021	-0.006300428
4.3052	-0.007230844
4.3082	-0.006870055
4.3112	-0.007037333
4.3143	-0.007309257
4.3173	-0.006834981
4.3204	-0.006463684
4.3234	-0.007209559
4.3264	-0.007041829
4.3295	-0.006803708
4.3325	-0.006304184
4.3356	-0.007027166
4.3386	-0.006865966
4.3417	-0.006884847
4.3447	-0.005986923
4.3477	-0.006509322
4.3508	-0.0062485
4.3538	-0.006148171
4.3569	-0.006224522
4.3599	-0.006250305
4.3629	-0.006614784
4.366	-0.006068085
4.369	-0.006182913
4.3721	-0.005626184
4.3751	-0.005678773
4.3782	-0.005464871
4.3812	-0.005935922
4.3842	-0.005489181
4.3873	-0.005822476
4.3903	-0.005928285
4.3934	-0.006134249
4.3964	-0.005522663
4.3994	-0.005756078
4.4025	-0.006050831
4.4055	-0.005790472
4.4086	-0.00650896
4.4116	-0.006069838
4.4146	-0.006640954
4.4177	-0.00597931
4.4207	-0.005745447
4.4238	-0.005738435
4.4268	-0.006871397
4.4299	-0.006450037
4.4329	-0.005971087
4.4359	-0.005986887
4.439	-0.006400477
4.442	-0.006254376
4.4451	-0.005639244
4.4481	-0.00550789
4.4511	-0.006390521
4.4542	-0.005582186
4.4572	-0.005715751
4.4603	-0.00637975
4.4633	-0.006101238
4.4664	-0.006650403
4.4694	-0.006063264
4.4724	-0.006221263
4.4755	-0.006310097
4.4785	-0.005773878
4.4816	-0.006188975
4.4846	-0.005478923
4.4876	-0.005532896
4.4907	-0.005909301
4.4937	-0.005529588
4.4968	-0.005581684
4.4998	-0.004611908
4.5028	-0.005612931
4.5059	-0.004844974
4.5089	-0.00361968
4.512	-0.004250983
4.515	-0.004423089
4.5181	-0.00474253
4.5211	-0.004540445
4.5241	-0.004247332
4.5272	-0.00439938
4.5302	-0.004836587
4.5333	-0.004449609
4.5363	-0.004197058
4.5393	-0.004946084
4.5424	-0.004524458
4.5454	-0.005303616
4.5485	-0.005061998
4.5515	-0.005169638
4.5545	-0.005166816
4.5576	-0.00554705
4.5606	-0.005939449
4.5637	-0.004926261
4.5667	-0.006038022
4.5698	-0.005313252
4.5728	-0.005146949
4.5758	-0.005009844
4.5789	-0.005430847
4.5819	-0.005483672
4.585	-0.004735501
4.588	-0.005140032
4.591	-0.004986752
4.5941	-0.004819222
4.5971	-0.004493653
4.6002	-0.004772332
4.6032	-0.004401391
4.6063	-0.004010924
4.6093	-0.003709111
4.6123	-0.003614582
4.6154	-0.004553156
4.6184	-0.005031517
4.6215	-0.005060057
4.6245	-0.005402535
4.6275	-0.005362147
4.6306	-0.005535053
4.6336	-0.006105113
4.6367	-0.005303549
4.6397	-0.00517688
4.6427	-0.005507523
4.6458	-0.006449039
4.6488	-0.005835396
4.6519	-0.006124877
4.6549	-0.005641608
4.658	-0.00607558
4.661	-0.005150539
4.664	-0.005643998
4.6671	-0.004650391
4.6701	-0.004634336
4.6732	-0.004718409
4.6762	-0.004672297
4.6792	-0.004354487
4.6823	-0.004935806
4.6853	-0.005187434
4.6884	-0.005006733
4.6914	-0.005511293
4.6945	-0.004599747
4.6975	-0.004666347
4.7005	-0.004450062
4.7036	-0.004884861
4.7066	-0.004445223
4.7097	-0.004731714
4.7127	-0.004400045
4.7157	-0.004104469
4.7188	-0.004565876
4.7218	-0.004373458
4.7249	-0.00435378
4.7279	-0.004592488
4.7309	-0.00526382
4.734	-0.004345785
4.737	-0.00441054
4.7401	-0.003879371
4.7431	-0.00348437
4.7462	-0.004478402
4.7492	-0.004549116
4.7522	-0.004706215
4.7553	-0.004881166
4.7583	-0.006104748
4.7614	-0.004860431
4.7644	-0.005170655
4.7674	-0.005156052
4.7705	-0.005321821
4.7735	-0.004503835
4.7766	-0.005117305
4.7796	-0.004449557
4.7827	-0.0050605
4.7857	-0.005120992
4.7887	-0.005196008
4.7918	-0.005662609
4.7948	-0.005443974
4.7979	-0.004987203
4.8009	-0.004659088
4.8039	-0.004279852
4.807	-0.003653963
4.81	-0.004044384
4.8131	-0.004674033
4.8161	-0.00488162
4.8191	-0.003780924
4.8222	-0.004375709
4.8252	-0.005002213
4.8283	-0.004409483
4.8313	-0.004753466
4.8344	-0.00576561
4.8374	-0.005294594
4.8404	-0.005286184
4.8435	-0.004905704
4.8465	-0.006112027
4.8496	-0.005354936
4.8526	-0.005017439
4.8556	-0.005679512
4.8587	-0.005255015
4.8617	-0.005549343
4.8648	-0.005001527
4.8678	-0.004643713
4.8709	-0.00614009
4.8739	-0.004838779
4.8769	-0.005037193
4.88	-0.004248587
4.883	-0.004900519
4.8861	-0.004642102
4.8891	-0.005587908
4.8921	-0.005279217
4.8952	-0.005544814
4.8982	-0.004943031
4.9013	-0.004827796
4.9043	-0.004802173
4.9073	-0.005063962
4.9104	-0.005384741
4.9134	-0.005665851
4.9165	-0.005872725
4.9195	-0.005238839
4.9226	-0.004976777
4.9256	-0.004447324
4.9286	-0.004572352
4.9317	-0.00487368
4.9347	-0.005401353
4.9378	-0.004774499
4.9408	-0.004425309
4.9438	-0.004951098
4.9469	-0.005237664
4.9499	-0.005540854
4.953	-0.004718632
4.956	-0.004813185
4.9591	-0.005185549
4.9621	-0.00524168
4.9651	-0.004810183
4.9682	-0.004045958
4.9712	-0.005103666
4.9743	-0.004401415
4.9773	-0.005187137
4.9803	-0.004299607
4.9834	-0.004921769
4.9864	-0.004709669
4.9895	-0.004736652
4.9925	-0.004697578
4.9955	-0.004896018
4.9986	-0.005146259
5.0016	-0.005715473
5.0047	-0.005262404
5.0077	-0.004339935
5.0108	-0.005131156
5.0138	-0.004828059
5.0168	-0.005682052
5.0199	-0.005089668
5.0229	-0.00493372
5.026	-0.004542517
5.029	-0.004753334
5.032	-0.004692686
5.0351	-0.003616316
5.0381	-0.003886921
5.0412	-0.004431615
5.0442	-0.003755223
5.0473	-0.003681288
5.0503	-0.00473815
5.0533	-0.004841428
5.0564	-0.004777932
5.0594	-0.005086629
5.0625	-0.005404015
5.0655	-0.005861427
5.0685	-0.005880435
5.0716	-0.00470137
5.0746	-0.005640517
5.0777	-0.005203026
5.0807	-0.004565861
5.0837	-0.004231049
5.0868	-0.004488971
5.0898	-0.004183506
5.0929	-0.003499138
5.0959	-0.00374178
5.099	-0.002970536
5.102	-0.001861099
5.105	-0.001884811
5.1081	-0.002498781
5.1111	-0.003050336
5.1142	-0.003669694
5.1172	-0.00321286
5.1202	-0.004253948
5.1233	-0.004726187
5.1263	-0.004504031
5.1294	-0.004889347
5.1324	-0.006136569
5.1355	-0.005623227
5.1385	-0.00478413
5.1415	-0.005401602
5.1446	-0.005150317
5.1476	-0.005294495
5.1507	-0.006302814
5.1537	-0.005926321
5.1567	-0.005229128
5.1598	-0.005880829
5.1628	-0.005240931
5.1659	-0.005583293
5.1689	-0.005912469
5.1719	-0.006456618
5.175	-0.006109488
5.178	-0.006226962
5.1811	-0.00600495
5.1841	-0.005939744
5.1872	-0.005874749
5.1902	-0.005403365
5.1932	-0.005603877
5.1963	-0.005089154
5.1993	-0.004469239
5.2024	-0.003881321
5.2054	-0.004171643
5.2084	-0.004829496
5.2115	-0.003987629
5.2145	-0.004512383
5.2176	-0.004659142
5.2206	-0.004405736
5.2236	-0.004586282
5.2267	-0.005133386
5.2297	-0.005802409
5.2328	-0.004599677
5.2358	-0.004866403
5.2389	-0.004627089
5.2419	-0.004022654
5.2449	-0.00304409
5.248	-0.002271496
5.251	-0.001101153
5.2541	-0.000991834
5.2571	-0.00089361
5.2601	-0.001964885
5.2632	-0.003025169
5.2662	-0.004725856
5.2693	-0.005417769
5.2723	-0.004843957
5.2754	-0.005284703
5.2784	-0.005404946
5.2814	-0.0048855
5.2845	-0.005465646
5.2875	-0.005329278
5.2906	-0.004923578
5.2936	-0.004313439
5.2966	-0.004970776
5.2997	-0.004627639
5.3027	-0.004854512
5.3058	-0.004686226
5.3088	-0.004563431
5.3118	-0.004291836
5.3149	-0.004719861
5.3179	-0.00478901
5.321	-0.0043341
5.324	-0.004279495
5.3271	-0.003853507
5.3301	-0.004302621
5.3331	-0.003617368
5.3362	-0.00387986
5.3392	-0.004759922
5.3423	-0.005311887
5.3453	-0.005495242
5.3483	-0.005253129
5.3514	-0.005477028
5.3544	-0.005763569
5.3575	-0.005321959
5.3605	-0.005245766
5.3636	-0.006018034
5.3666	-0.005331886
5.3696	-0.0051321
5.3727	-0.005248868
5.3757	-0.005597021
5.3788	-0.005789977
5.3818	-0.005015901
5.3848	-0.004943385
5.3879	-0.005190693
5.3909	-0.005070936
5.394	-0.005065226
5.397	-0.005062256
5.4	-0.00542171
5.4031	-0.00546467
5.4061	-0.005374357
5.4092	-0.005190833
5.4122	-0.006054195
5.4153	-0.005758302
5.4183	-0.005228328
5.4213	-0.004933845
5.4244	-0.0059994
5.4274	-0.00587407
5.4305	-0.006110156
5.4335	-0.005497472
5.4365	-0.005737766
5.4396	-0.006071253
5.4426	-0.006590748
5.4457	-0.00776255
5.4487	-0.01036799
5.4518	-0.009385462
5.4548	-0.007331945
5.4578	-0.006879572
5.4609	-0.007086024
5.4639	-0.007545419
5.467	-0.007257218
5.47	-0.006731253
5.473	-0.006350201
5.4761	-0.006443298
5.4791	-0.006578499
5.4822	-0.006463653
5.4852	-0.006135168
5.4882	-0.00603052
5.4913	-0.005737679
5.4943	-0.006108418
5.4974	-0.006237544
5.5004	-0.005956729
5.5035	-0.006050453
5.5065	-0.005567954
5.5095	-0.005476058
5.5126	-0.006025434
5.5156	-0.005591252
5.5187	-0.005423721
5.5217	-0.005670727
5.5247	-0.00495218
5.5278	-0.004752928
5.5308	-0.005797003
5.5339	-0.005037671
5.5369	-0.004864318
5.54	-0.004324522
5.543	-0.005164085
5.546	-0.004919644
5.5491	-0.004695121
5.5521	-0.00399854
5.5552	-0.003852016
5.5582	-0.004351859
5.5612	-0.004847048
5.5643	-0.004931839
5.5673	-0.005678055
5.5704	-0.005944001
5.5734	-0.006014622
5.5764	-0.006135301
5.5795	-0.006063301
5.5825	-0.006162307
5.5856	-0.005836581
5.5886	-0.006344249
5.5917	-0.00695448
5.5947	-0.005972058
5.5977	-0.006721625
5.6008	-0.005683929
5.6038	-0.006778266
5.6069	-0.00599421
5.6099	-0.006331915
5.6129	-0.005550955
5.616	-0.005156661
5.619	-0.005758375
5.6221	-0.00596375
5.6251	-0.005937982
5.6282	-0.006313041
5.6312	-0.006763811
5.6342	-0.007414361
5.6373	-0.007192572
5.6403	-0.007566541
5.6434	-0.006961299
5.6464	-0.006936465
5.6494	-0.007336532
5.6525	-0.007266749
5.6555	-0.006800733
5.6586	-0.006179054
5.6616	-0.0062505
5.6646	-0.006759444
5.6677	-0.007165032
5.6707	-0.007109833
5.6738	-0.006334526
5.6768	-0.006169259
5.6799	-0.006514104
5.6829	-0.005745369
5.6859	-0.006514014
5.689	-0.005628831
5.692	-0.007052251
5.6951	-0.00694886
5.6981	-0.006468631
5.7011	-0.005481662
5.7042	-0.005542767
5.7072	-0.005158328
5.7103	-0.004282256
5.7133	-0.004250531
5.7164	-0.003538637
5.7194	-0.003729092
5.7224	-0.003547018
5.7255	-0.003253157
5.7285	-0.00346194
5.7316	-0.003457193
5.7346	-0.003810085
5.7376	-0.003616244
5.7407	-0.004167925
5.7437	-0.003862277
5.7468	-0.004205334
5.7498	-0.004031753
5.7528	-0.003376456
5.7559	-0.004889718
5.7589	-0.005176312
5.762	-0.005598848
5.765	-0.004389866
5.7681	-0.003360062
5.7711	-0.003701197
5.7741	-0.003666722
5.7772	-0.003351463
5.7802	-0.004106253
5.7833	-0.003933822
5.7863	-0.003592724
5.7893	-0.002806608
5.7924	-0.003632514
5.7954	-0.004553588
5.7985	-0.004756061
5.8015	-0.005340474
5.8045	-0.005104708
5.8076	-0.004878385
5.8106	-0.005211737
5.8137	-0.005275041
5.8167	-0.005464681
5.8198	-0.004846928
5.8228	-0.004472323
5.8258	-0.004533311
5.8289	-0.004102028
5.8319	-0.004744875
5.835	-0.004510439
5.838	-0.003627072
5.841	-0.003129999
5.8441	-0.00366373
5.8471	-0.002996406
5.8502	-0.002886417
5.8532	-0.003362108
5.8563	-0.003023885
5.8593	-0.003664954
5.8623	-0.002488588
5.8654	-0.003265933
5.8684	-0.004026358
5.8715	-0.0033416
5.8745	-0.003012375
5.8775	-0.003306308
5.8806	-0.004446361
5.8836	-0.004461969
5.8867	-0.004461969
5.8897	-0.006383743
5.8927	-0.006685994
5.8958	-0.006214056
5.8988	-0.005975664
5.9019	-0.006093204
5.9049	-0.005297967
5.908	-0.005365252
5.911	-0.005964686
5.914	-0.004623477
5.9171	-0.005159233
5.9201	-0.004599808
5.9232	-0.00534664
5.9262	-0.004080443
5.9292	-0.004864581
5.9323	-0.004735406
5.9353	-0.005537954
5.9384	-0.005068213
5.9414	-0.004288015
5.9445	-0.005295144
5.9475	-0.005534489
5.9505	-0.004650807
5.9536	-0.005038093
5.9566	-0.006172094
5.9597	-0.005321037
5.9627	-0.005208282
5.9657	-0.005092454
5.9688	-0.005703201
5.9718	-0.005656304
5.9749	-0.005279873
5.9779	-0.005939776
5.9809	-0.006079817
5.984	-0.00554016
5.987	-0.006281395
5.9901	-0.005537089
5.9931	-0.005398535
5.9962	-0.006756317
5.9992	-0.006505952
6.0022	-0.006015423
6.0053	-0.00627077
6.0083	-0.006376943
6.0114	-0.004988865
6.0144	-0.006346194
6.0174	-0.006197819
6.0205	-0.006048426
6.0235	-0.005408776
6.0266	-0.005036552
6.0296	-0.004890297
6.0327	-0.00482669
6.0357	-0.005221542
6.0387	-0.004673917
6.0418	-0.003809442
6.0448	-0.004326808
6.0479	-0.004796069
6.0509	-0.006074742
6.0539	-0.006281316
6.057	-0.006338315
6.06	-0.006071756
6.0631	-0.005830124
6.0661	-0.005898827
6.0691	-0.005461273
6.0722	-0.00568972
6.0752	-0.006693364
6.0783	-0.00587071
6.0813	-0.005543699
6.0844	-0.005865606
6.0874	-0.005570567
6.0904	-0.005869856
6.0935	-0.005990364
6.0965	-0.005770822
6.0996	-0.005137981
6.1026	-0.005489228
6.1056	-0.006136922
6.1087	-0.006065285
6.1117	-0.005577547
6.1148	-0.006195461
6.1178	-0.005292691
6.1209	-0.004982401
6.1239	-0.00548629
6.1269	-0.003485715
6.13	-0.004139048
6.133	-0.003725474
6.1361	-0.003399674
6.1391	-0.003254924
6.1421	-0.003131327
6.1452	-0.002836065
6.1482	-0.002549127
6.1513	-0.005166566
6.1543	-0.007115435
6.1573	-0.007348808
6.1604	-0.00545486
6.1634	-0.004862381
6.1665	-0.005444048
6.1695	-0.005158423
6.1726	-0.006335842
6.1756	-0.005006615
6.1786	-0.005914796
6.1817	-0.006421235
6.1847	-0.005968277
6.1878	-0.006012615
6.1908	-0.005491266
6.1938	-0.005377712
6.1969	-0.005028359
6.1999	-0.00511121
6.203	-0.004983383
6.206	-0.004528977
6.2091	-0.005093507
6.2121	-0.005489605
6.2151	-0.004694006
6.2182	-0.003828657
6.2212	-0.004842143
6.2243	-0.004648772
6.2273	-0.004054484
6.2303	-0.0037861
6.2334	-0.004215973
6.2364	-0.003939325
6.2395	-0.002982657
6.2425	-0.003743941
6.2455	-0.003261568
6.2486	-0.002468504
6.2516	-0.003366641
6.2547	-0.004680999
6.2577	-0.004400742
6.2608	-0.004761989
6.2638	-0.003468556
6.2668	-0.004410252
6.2699	-0.004512777
6.2729	-0.003923699
6.276	-0.005251236
6.279	-0.005066874
6.282	-0.005664545
6.2851	-0.004920756
6.2881	-0.005922943
6.2912	-0.00593448
6.2942	-0.005190946
6.2973	-0.004422707
6.3003	-0.004406137
6.3033	-0.005029591
6.3064	-0.004522412
6.3094	-0.004477303
6.3125	-0.003829003
6.3155	-0.003312532
6.3185	-0.003581831
6.3216	-0.002363431
6.3246	-0.002557546
6.3277	-0.004341452
6.3307	-0.00450114
6.3337	-0.008614794
6.3368	-0.005632952
6.3398	-0.003895044
6.3429	-0.003886611
6.3459	-0.004044029
6.349	-0.003779784
6.352	-0.004287495
6.355	-0.003777592
6.3581	-0.003530869
6.3611	-0.003726246
6.3642	-0.002422315
6.3672	-0.004418872
6.3702	-0.005382296
6.3733	-0.004638015
6.3763	-0.004580732
6.3794	-0.004848169
6.3824	-0.0050749
6.3855	-0.005786777
6.3885	-0.005340821
6.3915	-0.00473996
6.3946	-0.004932268
6.3976	-0.005180513
6.4007	-0.004887929
6.4037	-0.004589417
6.4067	-0.004038746
6.4098	-0.004781272
6.4128	-0.004348668
6.4159	-0.003492644
6.4189	-0.004039978
6.4219	-0.005934551
6.425	-0.00444812
6.428	-0.004673884
6.4311	-0.005378961
6.4341	-0.005768509
6.4372	-0.005194645
6.4402	-0.004601566
6.4432	-0.005119988
6.4463	-0.00497062
6.4493	-0.004786618
6.4524	-0.004222634
6.4554	-0.005271807
6.4584	-0.004430539
6.4615	-0.004372602
6.4645	-0.004175601
6.4676	-0.004156634
6.4706	-0.004325678
6.4736	-0.003983076
6.4767	-0.006128971
6.4797	-0.007119152
6.4828	-0.005924398
6.4858	-0.005489243
6.4889	-0.006953496
6.4919	-0.008853753
6.4949	-0.007761294
6.498	-0.007999622
6.501	-0.007826655
6.5041	-0.007559459
6.5071	-0.008232282
6.5101	-0.007467824
6.5132	-0.007999904
6.5162	-0.008496293
6.5193	-0.007757444
6.5223	-0.008927458
6.5254	-0.008816973
6.5284	-0.008179045
6.5314	-0.007523632
6.5345	-0.007500701
6.5375	-0.007768016
6.5406	-0.008610462
6.5436	-0.007627842
6.5466	-0.006963083
6.5497	-0.008071257
6.5527	-0.007259798
6.5558	-0.006954717
6.5588	-0.007054685
6.5618	-0.005703276
6.5649	-0.007217541
6.5679	-0.005740631
6.571	-0.004278071
6.574	-0.005158219
6.5771	-0.005004395
6.5801	-0.004393244
6.5831	-0.004201915
6.5862	-0.00513964
6.5892	-0.006006935
6.5923	-0.006640832
6.5953	-0.006085707
6.5983	-0.006199992
6.6014	-0.005437247
6.6044	-0.006061431
6.6075	-0.006243472
6.6105	-0.005744213
6.6136	-0.00701967
6.6166	-0.006127713
6.6196	-0.005253166
6.6227	-0.007184902
6.6257	-0.005414249
6.6288	-0.006008662
6.6318	-0.005219188
6.6348	-0.005692855
6.6379	-0.005373747
6.6409	-0.005436518
6.644	-0.004898549
6.647	-0.005505437
6.65	-0.0054872
6.6531	-0.00580668
6.6561	-0.005749241
6.6592	-0.006448897
6.6622	-0.006164681
6.6653	-0.006571559
6.6683	-0.006041647
6.6713	-0.00604704
6.6744	-0.006963716
6.6774	-0.006517877
6.6805	-0.006107
6.6835	-0.005941835
6.6865	-0.005229236
6.6896	-0.005856798
6.6926	-0.006149267
6.6957	-0.006268995
6.6987	-0.006121837
6.7018	-0.005557417
6.7048	-0.005457012
6.7078	-0.00462395
6.7109	-0.005611924
6.7139	-0.004459959
6.717	-0.004620614
6.72	-0.004650807
6.723	-0.005302614
6.7261	-0.007140553
6.7291	-0.007226626
6.7322	-0.00823964
6.7352	-0.00833393
6.7382	-0.007960252
6.7413	-0.00820043
6.7443	-0.008067622
6.7474	-0.006873017
6.7504	-0.00679216
6.7535	-0.006928235
6.7565	-0.006717265
6.7595	-0.007253184
6.7626	-0.006682205
6.7656	-0.006322652
6.7687	-0.00563504
6.7717	-0.00544577
6.7747	-0.005596656
6.7778	-0.005157761
6.7808	-0.005839207
6.7839	-0.004703889
6.7869	-0.004777947
6.79	-0.005125198
6.793	-0.005394016
6.796	-0.00598697
6.7991	-0.004954925
6.8021	-0.005073783
6.8052	-0.005183457
6.8082	-0.005275405
6.8112	-0.006259616
6.8143	-0.005868375
6.8173	-0.004023935
6.8204	-0.00446112
6.8234	-0.005038946
6.8264	-0.004144854
6.8295	-0.00481816
6.8325	-0.004465367
6.8356	-0.005899815
6.8386	-0.006432872
6.8417	-0.006060021
6.8447	-0.006546012
6.8477	-0.005759059
6.8508	-0.005045104
6.8538	-0.005702346
6.8569	-0.005163293
6.8599	-0.005983486
6.8629	-0.006505781
6.866	-0.004547628
6.869	-0.006827623
6.8721	-0.007006944
6.8751	-0.005332923
6.8782	-0.005459726
6.8812	-0.005335995
6.8842	-0.007034619
6.8873	-0.005646738
6.8903	-0.005757855
6.8934	-0.00607061
6.8964	-0.005114831
6.8994	-0.007083795
6.9025	-0.006049806
6.9055	-0.00671646
6.9086	-0.005924755
6.9116	-0.005612525
6.9146	-0.0053319
6.9177	-0.00509908
6.9207	-0.005579164
6.9238	-0.004459519
6.9268	-0.004963419
6.9299	-0.004147051
6.9329	-0.00463499
6.9359	-0.005210401
6.939	-0.004852503
6.942	-0.004621108
6.9451	-0.005699373
6.9481	-0.004626578
6.9511	-0.005727419
6.9542	-0.004897626
6.9572	-0.006676318
6.9603	-0.00427627
6.9633	-0.004979118
6.9664	-0.005910042
6.9694	-0.004651354
6.9724	-0.004803622
6.9755	-0.00499888
6.9785	-0.003905942
6.9816	-0.003974868
6.9846	-0.004592084
6.9876	-0.00432654
6.9907	-0.004718739
6.9937	-0.004574743
6.9968	-0.00524029
6.9998	-0.005037873
7.0028	-0.004382077
7.0059	-0.006396969
7.0089	-0.004926869
7.012	-0.005654733
7.015	-0.006033162
7.0181	-0.005991544
7.0211	-0.003793742
7.0241	-0.003501361
7.0272	-0.003491748
7.0302	-0.00247219
7.0333	-0.002905562
7.0363	-0.002726063
7.0393	-0.003328597
7.0424	-0.004001173
7.0454	-0.004064396
7.0485	-0.004639492
7.0515	-0.005029523
7.0545	-0.003449137
7.0576	-0.004355545
7.0606	-0.005867801
7.0637	-0.005915661
7.0667	-0.005778953
7.0698	-0.006092825
7.0728	-0.006816893
7.0758	-0.005103008
7.0789	-0.006005531
7.0819	-0.006003014
7.085	-0.005548313
7.088	-0.006047498
7.091	-0.005164865
7.0941	-0.005145439
7.0971	-0.003844425
7.1002	-0.00587224
7.1032	-0.006913304
7.1063	-0.005787962
7.1093	-0.004727727
7.1123	-0.006107625
7.1154	-0.006252455
7.1184	-0.006869973
7.1215	-0.005256398
7.1245	-0.006142205
7.1275	-0.005906688
7.1306	-0.005750213
7.1336	-0.004669878
7.1367	-0.004878417
7.1397	-0.005725994
7.1427	-0.004771182
7.1458	-0.005510808
7.1488	-0.004899952
7.1519	-0.003163494
7.1549	-0.004132234
7.158	-0.00598706
7.161	-0.004621045
7.164	-0.003231901
7.1671	-0.001641947
7.1701	-0.001391723
7.1732	-0.004198368
7.1762	-0.005144252
7.1792	-0.003582152
7.1823	-0.005648809
7.1853	-0.0057513
7.1884	-0.005982861
7.1914	-0.005824332
7.1945	-0.004594104
7.1975	-0.00669476
7.2005	-0.006178058
7.2036	-0.005349103
7.2066	-0.006259081
7.2097	-0.006768363
7.2127	-0.00487759
7.2157	-0.005593853
7.2188	-0.00536362
7.2218	-0.005491679
7.2249	-0.006060374
7.2279	-0.005577618
7.2309	-0.004616574
7.234	-0.005298186
7.237	-0.003879654
7.2401	-0.003943762
7.2431	-0.00374976
7.2462	-0.004457441
7.2492	-0.003764623
7.2522	-0.002814813
7.2553	-0.002820586
7.2583	-0.003516574
7.2614	-0.004233493
7.2644	-0.003641598
7.2674	-0.003700468
7.2705	-0.003330162
7.2735	-0.004261718
7.2766	-0.004724985
7.2796	-0.003827044
7.2827	-0.002884251
7.2857	-0.00355535
7.2887	-0.003840453
7.2918	-0.004279512
7.2948	-0.003091589
7.2979	-0.003755147
7.3009	-0.003041595
7.3039	-0.003787372
7.307	-0.002500674
7.31	-0.002647055
7.3131	-0.002907837
7.3161	-0.002238997
7.3191	-0.002558862
7.3222	-0.00252267
7.3252	-0.003289042
7.3283	-0.003640856
7.3313	-0.004263396
7.3344	-0.004304522
7.3374	-0.004032081
7.3404	-0.003459407
7.3435	-0.00321029
7.3465	-0.003730838
7.3496	-0.003354171
7.3526	-0.003135222
7.3556	-0.003689749
7.3587	-0.004071541
7.3617	-0.002653747
7.3648	-0.003824603
7.3678	-0.003129819
7.3709	-0.003852011
7.3739	-0.004132621
7.3769	-0.003721484
7.38	-0.002675883
7.383	-0.002974631
7.3861	-0.002332593
7.3891	-0.002825865
7.3921	-0.002974405
7.3952	-0.002219123
7.3982	-0.002686299
7.4013	-0.003509732
7.4043	-0.003262934
7.4073	-0.003011854
7.4104	-0.002724078
7.4134	-0.002514666
7.4165	-0.00247499
7.4195	-0.002067765
7.4226	-0.001488752
7.4256	-0.002707902
7.4286	-0.002040142
7.4317	-0.003253157
7.4347	-0.002536404
7.4378	-0.003705389
7.4408	-0.002696906
7.4438	-0.002696127
7.4469	-0.000562598
7.4499	-0.002693017
7.453	-0.004394666
7.456	-0.004273307
7.4591	-0.005036616
7.4621	-0.006092222
7.4651	-0.004794129
7.4682	-0.005859036
7.4712	-0.005526231
7.4743	-0.004806373
7.4773	-0.004792094
7.4803	-0.004468345
7.4834	-0.003923636
7.4864	-0.003992552
7.4895	-0.003607169
7.4925	-0.004165782
7.4955	-0.004313515
7.4986	-0.004767813
7.5016	-0.004714726
7.5047	-0.004139312
7.5077	-0.003441768
7.5108	-0.003168519
7.5138	-0.004092606
7.5168	-0.003294436
7.5199	-0.00227192
7.5229	-0.002997213
7.526	-0.002719893
7.529	-0.003352734
7.532	-0.002660945
7.5351	-0.004067948
7.5381	-0.003411785
7.5412	-0.004297358
7.5442	-0.003573014
7.5473	-0.004473661
7.5503	-0.003962994
7.5533	-0.003528478
7.5564	-0.004330107
7.5594	-0.004380655
7.5625	-0.004071728
7.5655	-0.005008941
7.5685	-0.00463332
7.5716	-0.004464862
7.5746	-0.004789504
7.5777	-0.004454959
7.5807	-0.004562519
7.5837	-0.004375947
7.5868	-0.004536057
7.5898	-0.004363651
7.5929	-0.004278228
7.5959	-0.00361269
7.599	-0.003033235
7.602	-0.002874453
7.605	-0.003576797
7.6081	-0.003700991
7.6111	-0.004146843
7.6142	-0.003110803
7.6172	-0.003254839
7.6202	-0.003402246
7.6233	-0.00259922
7.6263	-0.002965243
7.6294	-0.004787059
7.6324	-0.003532259
7.6355	-0.00298679
7.6385	-0.004087508
7.6415	-0.003980208
7.6446	-0.003360239
7.6476	-0.003000808
7.6507	-0.003244358
7.6537	-0.002313234
7.6567	-0.003503066
7.6598	-0.003287635
7.6628	-0.002990182
7.6659	-0.002856849
7.6689	-0.00238213
7.6719	-0.002258942
7.675	-0.001859468
7.678	-0.002002483
7.6811	-0.001845062
7.6841	-0.001248052
7.6872	-0.000800445
7.6902	-0.00286629
7.6932	-0.002190039
7.6963	-0.002317968
7.6993	-0.00279532
7.7024	-0.002033418
7.7054	-0.001605131
7.7084	-0.002632259
7.7115	-0.002245803
7.7145	-0.003110928
7.7176	-0.002350431
7.7206	-0.002825123
7.7236	-0.003178501
7.7267	-0.002873666
7.7297	-0.00370651
7.7328	-0.003858515
7.7358	-0.003126373
7.7389	-0.003504785
7.7419	-0.002746493
7.7449	-0.003402436
7.748	-0.003414751
7.751	-0.003536841
7.7541	-0.002747665
7.7571	-0.002914554
7.7601	-0.002772574
7.7632	-0.00179607
7.7662	-0.002108886
7.7693	-0.002177738
7.7723	-0.001743063
7.7754	-0.000916177
7.7784	-0.001133999
7.7814	-0.000541379
7.7845	-0.000322616
7.7875	-0.000650385
7.7906	-0.001127969
7.7936	-0.000805293
7.7966	-0.000856491
7.7997	-0.001028301
7.8027	-0.001400951
7.8058	-0.001358105
7.8088	-0.002103909
7.8118	-0.002433029
7.8149	-0.002628909
7.8179	-0.002080955
7.821	-0.002088963
7.824	-0.002700944
7.8271	-0.002295376
7.8301	-0.002120842
7.8331	-0.001368375
7.8362	-0.006461461
7.8392	-0.008730575
7.8423	-0.016373966
7.8453	-0.00080799
7.8483	0.0029348
7.8514	0.001645962
7.8544	0.001842799
7.8575	0.001826633
7.8605	0.001640546
7.8636	0.001934034
7.8666	0.001847503
7.8696	0.003154382
7.8727	0.003686424
7.8757	0.004740173
7.8788	0.005888479
7.8818	0.006777843
7.8848	0.009085024
7.8879	0.009666241
7.8909	0.010172755
7.894	0.010032718
7.897	0.009430533
7.9	0.008192078
7.9031	0.007473221
7.9061	0.00570042
7.9092	0.004606348
7.9122	0.003966646
7.9153	0.002689139
7.9183	0.001335759
7.9213	0.001097586
7.9244	0.002019978
7.9274	0.002494519
7.9305	0.002211405
7.9335	0.003106519
7.9365	0.002872103
7.9396	0.002867603
7.9426	0.002536033
7.9457	0.001453301
7.9487	0.000815577
7.9518	0.000708744
7.9548	0.000524712
7.9578	0.000617334
7.9609	0.000703919
7.9639	0.0003291
7.967	0.000467536
7.97	0.000047229
7.973	0.000759339
7.9761	0.002489877
7.9791	0.00192926
7.9822	0.002980626
7.9852	0.001558898
7.9882	0.001540301
7.9913	0.001983399
7.9943	0.00272227
7.9974	0.001978566
8.0004	0.001728346
8.0035	0.002235082
8.0065	0.001872686
8.0095	0.00236726
8.0126	0.003969244
8.0156	0.004573797
8.0187	0.005305214
8.0217	0.005324856
8.0247	0.005132115
8.0278	0.007126811
8.0308	0.00862805
8.0339	0.00964391
8.0369	0.010089278
8.04	0.008378355
8.043	0.009784941
8.046	0.008920981
8.0491	0.01008844
8.0521	0.009151677
8.0552	0.009402754
8.0582	0.010366136
8.0612	0.010086617
8.0643	0.009720475
8.0673	0.011126336
8.0704	0.01071526
8.0734	0.011307094
8.0764	0.012510341
8.0795	0.013419733
8.0825	0.014805452
8.0856	0.015737344
8.0886	0.016468937
8.0917	0.017721709
8.0947	0.019018758
8.0977	0.019578615
8.1008	0.019996181
8.1038	0.018998016
8.1069	0.017504763
8.1099	0.0159897
8.1129	0.014992187
8.116	0.011963126
8.119	0.008985871
8.1221	0.006418995
8.1251	0.004885543
8.1282	0.003703109
8.1312	0.003579312
8.1342	0.003403579
8.1373	0.003490354
8.1403	0.004780185
8.1434	0.006141216
8.1464	0.007189705
8.1494	0.009529563
8.1525	0.009761737
8.1555	0.011886474
8.1586	0.011512505
8.1616	0.011772743
8.1646	0.012492147
8.1677	0.013997752
8.1707	0.015406906
8.1738	0.017690932
8.1768	0.019213764
8.1799	0.024579804
8.1829	0.043737639
8.1859	0.060578454
8.189	0.067663372
8.192	0.06989634
8.1951	0.07357987
8.1981	0.076060034
8.2011	0.076949969
8.2042	0.076626256
8.2072	0.075489156
8.2103	0.073284313
8.2133	0.072499901
8.2164	0.071853898
8.2194	0.07183136
8.2224	0.071186513
8.2255	0.069858216
8.2285	0.066986896
8.2316	0.064755291
8.2346	0.059751306
8.2376	0.054458499
8.2407	0.04886942
8.2437	0.040606037
8.2468	0.034772005
8.2498	0.028617188
8.2528	0.023162406
8.2559	0.020368287
8.2589	0.018571239
8.262	0.016542671
8.265	0.015342255
8.2681	0.015147576
8.2711	0.013969324
8.2741	0.013149221
8.2772	0.011098591
8.2802	0.009940557
8.2833	0.009275841
8.2863	0.008745557
8.2893	0.00854165
8.2924	0.007280413
8.2954	0.007100119
8.2985	0.008883879
8.3015	0.009044793
8.3045	0.010751604
8.3076	0.010569238
8.3106	0.013454185
8.3137	0.016345492
8.3167	0.018742999
8.3198	0.023803474
8.3228	0.028154625
8.3258	0.031417415
8.3289	0.035115257
8.3319	0.038034786
8.335	0.041889686
8.338	0.044755936
8.341	0.046886109
8.3441	0.050410662
8.3471	0.053465109
8.3502	0.058617141
8.3532	0.064112373
8.3563	0.074617192
8.3593	0.085666992
8.3623	0.097961515
8.3654	0.108649805
8.3684	0.119211636
8.3715	0.128232092
8.3745	0.134217486
8.3775	0.140520036
8.3806	0.144855812
8.3836	0.145410061
8.3867	0.146621495
8.3897	0.145505339
8.3927	0.142426133
8.3958	0.136813626
8.3988	0.130139038
8.4019	0.120786101
8.4049	0.110026382
8.408	0.097626515
8.411	0.082018055
8.414	0.06582731
8.4171	0.050193481
8.4201	0.038688831
8.4232	0.03350684
8.4262	0.028999342
8.4292	0.021189298
8.4323	0.014883994
8.4353	0.010986174
8.4384	0.007793033
8.4414	0.007025746
8.4445	0.005365108
8.4475	0.004342434
8.4505	0.003274994
8.4536	0.001245132
8.4566	-0.001266746
8.4597	0
8.4627	0.000433825
8.4657	0.000693033
8.4688	0
8.4718	-0.000323176
8.4749	-0.001115283
8.4779	-0.001071892
8.4809	-0.001697947
8.484	-0.001821393
8.487	-0.001598174
8.4901	-0.001566567
8.4931	-0.001316422
8.4962	-0.001828007
8.4992	-0.002417692
8.5022	-0.002479533
8.5053	-0.002144492
8.5083	-0.001247206
8.5114	-0.000391946
8.5144	0.000463552
8.5174	0.000070853
8.5205	0.001554087
8.5235	0.00229748
8.5266	0.003385065
8.5296	0.005315173
8.5327	0.006086741
8.5357	0.00723451
8.5387	0.007376881
8.5418	0.008470583
8.5448	0.00894588
8.5479	0.008694875
8.5509	0.008218494
8.5539	0.00707676
8.557	0.006435744
8.56	0.006159786
8.5631	0.005039086
8.5661	0.004161293
8.5691	0.003772959
8.5722	0.002810259
8.5752	0.002958599
8.5783	0.002630957
8.5813	0.004622397
8.5844	0.005850051
8.5874	0.006234271
8.5904	0.006865421
8.5935	0.006972252
8.5965	0.007431757
8.5996	0.00731325
8.6026	0.007007973
8.6056	0.005188041
8.6087	0.003471356
8.6117	0.002252765
8.6148	0.001003376
8.6178	0.000938366
8.6209	-0.000076059
8.6239	-0.000409028
8.6269	-0.000887599
8.63	-0.001863768
8.633	-0.002675105
8.6361	-0.00346945
8.6391	-0.004644511
8.6421	-0.004529206
8.6452	-0.005522506
8.6482	-0.004274404
8.6513	-0.004683868
8.6543	-0.005071616
8.6573	-0.005399723
8.6604	-0.005072884
8.6634	-0.005028669
8.6665	-0.005124033
8.6695	-0.005012523
8.6726	-0.005321837
8.6756	-0.004855493
8.6786	-0.005066507
8.6817	-0.004466188
8.6847	-0.004333202
8.6878	-0.004052544
8.6908	-0.004229104
8.6938	-0.004654367
8.6969	-0.004730755
8.6999	-0.004281866
8.703	-0.004656942
8.706	-0.004448786
8.7091	-0.004229104
8.7121	-0.004126529
8.7151	-0.003722879
8.7182	-0.005186715
8.7212	-0.004864242
8.7243	-0.004325639
8.7273	-0.004219519
8.7303	-0.004144734
8.7334	-0.003499571
8.7364	-0.002204745
8.7395	-0.002080128
8.7425	-0.002678802
8.7455	-0.002588362
8.7486	-0.002863534
8.7516	-0.002462624
8.7547	-0.002456842
8.7577	-0.003199094
8.7608	-0.00357638
8.7638	-0.0028914
8.7668	-0.002824179
8.7699	-0.002969343
8.7729	-0.002827243
8.776	-0.002506757
8.779	-0.003678494
8.782	-0.002257698
8.7851	-0.00269664
8.7881	-0.003376075
8.7912	-0.003044364
8.7942	-0.003349686
8.7973	-0.002957212
8.8003	-0.002930954
8.8033	-0.003049946
8.8064	-0.003248951
8.8094	-0.002906611
8.8125	-0.002896648
8.8155	-0.002721076
8.8185	-0.001952437
8.8216	-0.002274011
8.8246	-0.003529239
8.8277	-0.003133973
8.8307	-0.002008209
8.8337	-0.002596444
8.8368	-0.002247948
8.8398	-0.001777911
8.8429	-0.001815868
8.8459	-0.001932527
8.849	-0.001568796
8.852	-0.001900989
8.855	-0.001974527
8.8581	-0.002336005
8.8611	-0.002398981
8.8642	-0.002734709
8.8672	-0.003923121
8.8702	-0.003863253
8.8733	-0.003972718
8.8763	-0.00410335
8.8794	-0.004201915
8.8824	-0.003456101
8.8855	-0.004020157
8.8885	-0.00272512
8.8915	-0.002904991
8.8946	-0.002637424
8.8976	-0.00338413
8.9007	-0.002003577
8.9037	-0.002782268
8.9067	-0.001256417
8.9098	-0.000362231
8.9128	0.000120979
8.9159	0.000326292
8.9189	0.001740013
8.9219	0.001812332
8.925	0.002703882
8.928	0.002947666
8.9311	0.001889376
8.9341	0.002006353
8.9372	0.000565225
8.9402	-0.000442521
8.9432	-0.001316468
8.9463	-0.002501053
8.9493	-0.002315593
8.9524	-0.002936472
8.9554	-0.002422398
8.9584	-0.00335712
8.9615	-0.003218671
8.9645	-0.00345438
8.9676	-0.003256245
8.9706	-0.003276771
8.9736	-0.003383594
8.9767	-0.003734213
8.9797	-0.003070991
8.9828	-0.002204862
8.9858	-0.002341667
8.9889	-0.002458437
8.9919	-0.002389118
8.9949	-0.003066856
8.998	-0.003016819
9.001	-0.003427155
9.0041	-0.003001999
9.0071	-0.002842835
9.0101	-0.002553429
9.0132	-0.003269058
9.0162	-0.004144511
9.0193	-0.004502262
9.0223	-0.004566222
9.0254	-0.004120951
9.0284	-0.003946632
9.0314	-0.00395581
9.0345	-0.003841658
9.0375	-0.004261753
9.0406	-0.003778323
9.0436	-0.004401385
9.0466	-0.004881656
9.0497	-0.005589345
9.0527	-0.005625003
9.0558	-0.006092954
9.0588	-0.005213783
9.0618	-0.0058837
9.0649	-0.005065443
9.0679	-0.00552191
9.071	-0.005229027
9.074	-0.005251105
9.0771	-0.004786007
9.0801	-0.005018899
9.0831	-0.003490998
9.0862	-0.003068939
9.0892	-0.003348911
9.0923	-0.002662605
9.0953	-0.003066889
9.0983	-0.00295482
9.1014	-0.002763016
9.1044	-0.003462194
9.1075	-0.003438744
9.1105	-0.003843156
9.1136	-0.003862636
9.1166	-0.00399852
9.1196	-0.004529089
9.1227	-0.004595309
9.1257	-0.005426422
9.1288	-0.004663
9.1318	-0.004819543
9.1348	-0.004860327
9.1379	-0.004864479
9.1409	-0.003792989
9.144	-0.00445518
9.147	-0.003922074
9.15	-0.003779206
9.1531	-0.002790757
9.1561	-0.002624144
9.1592	-0.002397596
9.1622	-0.00189325
9.1653	0.000836952
9.1683	0.003207907
9.1713	0.00874771
9.1744	0.015353639
9.1774	0.024482707
9.1805	0.036978938
9.1835	0.052888982
9.1865	0.072030991
9.1896	0.093706317
9.1926	0.118515991
9.1957	0.144907892
9.1987	0.171310738
9.2018	0.196517348
9.2048	0.218683183
9.2078	0.239058882
9.2109	0.252179682
9.2139	0.259548903
9.217	0.261523217
9.22	0.255093992
9.223	0.241943642
9.2261	0.225493923
9.2291	0.202942938
9.2322	0.178833842
9.2352	0.153226823
9.2382	0.127952367
9.2413	0.103153393
9.2443	0.080929108
9.2474	0.06185684
9.2504	0.044503078
9.2535	0.031416461
9.2565	0.020912414
9.2595	0.013674569
9.2626	0.007765577
9.2656	0.005452227
9.2687	0.002371333
9.2717	0.001772797
9.2747	-0.000040405
9.2778	-0.000892275
9.2808	-0.001075135
9.2839	-0.001763309
9.2869	-0.001728258
9.29	-0.002765068
9.293	-0.002505474
9.296	-0.003321735
9.2991	-0.003373178
9.3021	-0.004280751
9.3052	-0.004530302
9.3082	-0.005111256
9.3112	-0.004953086
9.3143	-0.004077541
9.3173	-0.004215146
9.3204	-0.004217243
9.3234	-0.004337461
9.3264	-0.004441441
9.3295	-0.004069462
9.3325	-0.004333027
9.3356	-0.004960319
9.3386	-0.004302475
9.3417	-0.004070632
9.3447	-0.004604837
9.3477	-0.004396589
9.3508	-0.004801878
9.3538	-0.004379477
9.3569	-0.004855976
9.3599	-0.00327161
9.3629	-0.003568212
9.366	-0.003749655
9.369	-0.002367566
9.3721	-0.00194003
9.3751	-0.001078897
9.3782	-0.001297884
9.3812	-0.002702336
9.3842	-0.003432573
9.3873	-0.003692582
9.3903	-0.004246555
9.3934	-0.004490955
9.3964	-0.005106018
9.3994	-0.004257078
9.4025	-0.005094532
9.4055	-0.005425244
9.4086	-0.004539835
9.4116	-0.005000674
9.4146	-0.00488018
9.4177	-0.004950657
9.4207	-0.004375706
9.4238	-0.004899841
9.4268	-0.00397518
9.4299	-0.004283892
9.4329	-0.003391215
9.4359	-0.004255306
9.439	-0.005082519
9.442	-0.00526114
9.4451	-0.005770227
9.4481	-0.006182875
9.4511	-0.006049173
9.4542	-0.006535235
9.4572	-0.006571045
9.4603	-0.006102937
9.4633	-0.006186636
9.4664	-0.006908924
9.4694	-0.006214119
9.4724	-0.006218946
9.4755	-0.00569221
9.4785	-0.007026743
9.4816	-0.006539016
9.4846	-0.005813549
9.4876	-0.00662618
9.4907	-0.005752329
9.4937	-0.005068516
9.4968	-0.005633045
9.4998	-0.005464705
9.5028	-0.005204203
9.5059	-0.005474221
9.5089	-0.005400399
9.512	-0.00597745
9.515	-0.006128282
9.5181	-0.004933376
9.5211	-0.004792115
9.5241	-0.005567254
9.5272	-0.004314219
9.5302	-0.004806357
9.5333	-0.00438487
9.5363	-0.003730312
9.5393	-0.003471368
9.5424	-0.003468225
9.5454	-0.002989011
9.5485	-0.002823702
9.5515	-0.003095889
9.5545	-0.004240877
9.5576	-0.004031018
9.5606	-0.003910668
9.5637	-0.004824154
9.5667	-0.005387546
9.5698	-0.005320071
9.5728	-0.004779425
9.5758	-0.005331468
9.5789	-0.005473046
9.5819	-0.004651689
9.585	-0.00535538
9.588	-0.005242914
9.591	-0.00518472
9.5941	-0.005187577
9.5971	-0.004820584
9.6002	-0.003902043
[truncated: 48 more rows]
