# Supplementary material for: Improvement of Peak Integration in Capillary Electrophoresis: Reference Data Set No. 1
Source: Electrophoresis. 2026 Mar 11;47(4):276–94. doi: 10.1002/elps.70077 (PMC13084974; doi:10.1002/elps.70077)
Supplement: Supplementary file 2 — Supporting File 2: elps70077‐sup‐0002‐RawElectropherograms.zip. [file ELPS-47--s002.zip › Raw Electropherograms/com4-type6-sam1-R.csv]

4.4811	-0.00885623
4.4842	-0.009148318
4.4872	-0.008789212
4.4903	-0.008536918
4.4933	-0.008535777
4.4963	-0.009007228
4.4994	-0.00816661
4.5024	-0.007561231
4.5055	-0.007580521
4.5085	-0.00818345
4.5116	-0.007652707
4.5146	-0.007770594
4.5177	-0.007573402
4.5207	-0.007871566
4.5237	-0.00785364
4.5268	-0.007537893
4.5298	-0.008760944
4.5329	-0.008451276
4.5359	-0.008319851
4.539	-0.008873521
4.542	-0.00890358
4.545	-0.008689056
4.5481	-0.008908917
4.5511	-0.009566723
4.5542	-0.009447743
4.5572	-0.008773924
4.5603	-0.008440817
4.5633	-0.009031664
4.5664	-0.008308887
4.5694	-0.008428803
4.5724	-0.008342318
4.5755	-0.008836466
4.5785	-0.008012416
4.5816	-0.008029722
4.5846	-0.008192361
4.5877	-0.008088286
4.5907	-0.009332683
4.5937	-0.008409995
4.5968	-0.007980435
4.5998	-0.008413163
4.6029	-0.008276906
4.6059	-0.008797158
4.609	-0.007242755
4.612	-0.007789986
4.6151	-0.006817401
4.6181	-0.006347901
4.6211	-0.007208863
4.6242	-0.007910435
4.6272	-0.00789702
4.6303	-0.007187495
4.6333	-0.007413797
4.6364	-0.007617818
4.6394	-0.008373931
4.6424	-0.008918807
4.6455	-0.008979865
4.6485	-0.009168948
4.6516	-0.008299262
4.6546	-0.008008494
4.6577	-0.00754346
4.6607	-0.008296113
4.6638	-0.007269997
4.6668	-0.007540132
4.6698	-0.010041222
4.6729	-0.009365204
4.6759	-0.009129094
4.679	-0.008050232
4.682	-0.008289147
4.6851	-0.008671829
4.6881	-0.009636089
4.6911	-0.008299075
4.6942	-0.009118049
4.6972	-0.010175765
4.7003	-0.008902395
4.7033	-0.008113113
4.7064	-0.010004863
4.7094	-0.009432488
4.7125	-0.008706667
4.7155	-0.009213922
4.7185	-0.008775228
4.7216	-0.009746782
4.7246	-0.010505818
4.7277	-0.008870728
4.7307	-0.008387713
4.7338	-0.009161163
4.7368	-0.008076495
4.7398	-0.009205233
4.7429	-0.007450833
4.7459	-0.00802038
4.749	-0.006651487
4.752	-0.005504938
4.7551	-0.005767956
4.7581	-0.006875518
4.7612	-0.00645656
4.7642	-0.006157491
4.7672	-0.006587908
4.7703	-0.006788069
4.7733	-0.006975434
4.7764	-0.006866459
4.7794	-0.007370667
4.7825	-0.008429301
4.7855	-0.007785768
4.7885	-0.008149105
4.7916	-0.008037758
4.7946	-0.009370473
4.7977	-0.009991982
4.8007	-0.00805714
4.8038	-0.009208002
4.8068	-0.008822284
4.8099	-0.009478889
4.8129	-0.008950616
4.8159	-0.009095505
4.819	-0.010448867
4.822	-0.00926567
4.8251	-0.009859706
4.8281	-0.009814589
4.8312	-0.008785284
4.8342	-0.008843966
4.8373	-0.008245446
4.8403	-0.008116559
4.8433	-0.007401689
4.8464	-0.007176087
4.8494	-0.008012903
4.8525	-0.008255972
4.8555	-0.008405503
4.8586	-0.006916113
4.8616	-0.007512461
4.8646	-0.009107704
4.8677	-0.00883533
4.8707	-0.007736276
4.8738	-0.007277653
4.8768	-0.008542373
4.8799	-0.007458016
4.8829	-0.008147024
4.886	-0.00871381
4.889	-0.008699618
4.892	-0.007706852
4.8951	-0.00823601
4.8981	-0.007440978
4.9012	-0.008385276
4.9042	-0.007817723
4.9073	-0.00714155
4.9103	-0.00859331
4.9133	-0.009179709
4.9164	-0.007671069
4.9194	-0.007277519
4.9225	-0.007172992
4.9255	-0.006797031
4.9286	-0.007484024
4.9316	-0.008016341
4.9347	-0.007282698
4.9377	-0.008125239
4.9407	-0.007611977
4.9438	-0.008843841
4.9468	-0.00880745
4.9499	-0.008513995
4.9529	-0.008721948
4.956	-0.008283203
4.959	-0.009467791
4.962	-0.009175577
4.9651	-0.008635095
4.9681	-0.009063235
4.9712	-0.009810926
4.9742	-0.00920087
4.9773	-0.009954429
4.9803	-0.009870754
4.9834	-0.008363244
4.9864	-0.010183963
4.9894	-0.010264791
4.9925	-0.01049535
4.9955	-0.009357996
4.9986	-0.009225963
5.0016	-0.009727904
5.0047	-0.009943222
5.0077	-0.008995695
5.0107	-0.008560407
5.0138	-0.008698757
5.0168	-0.009355764
5.0199	-0.007903526
5.0229	-0.007704102
5.026	-0.008100748
5.029	-0.00808295
5.0321	-0.00754439
5.0351	-0.007496639
5.0381	-0.00796893
5.0412	-0.007843003
5.0442	-0.008001158
5.0473	-0.008035548
5.0503	-0.007581512
5.0534	-0.008405345
5.0564	-0.008524208
5.0594	-0.008017392
5.0625	-0.007944776
5.0655	-0.008356115
5.0686	-0.00846731
5.0716	-0.008323927
5.0747	-0.00824649
5.0777	-0.008327133
5.0808	-0.009555224
5.0838	-0.009414879
5.0868	-0.008858464
5.0899	-0.008565018
5.0929	-0.008672019
5.096	-0.00929946
5.099	-0.008631955
5.1021	-0.008322633
5.1051	-0.00922545
5.1081	-0.007415174
5.1112	-0.008360071
5.1142	-0.009554735
5.1173	-0.00987651
5.1203	-0.010662943
5.1234	-0.008432361
5.1264	-0.008654293
5.1295	-0.008443616
5.1325	-0.007535136
5.1355	-0.007189512
5.1386	-0.007266623
5.1416	-0.006095892
5.1447	-0.005920526
5.1477	-0.005759904
5.1508	-0.006141271
5.1538	-0.006020664
5.1569	-0.005539753
5.1599	-0.006413063
5.1629	-0.005516985
5.166	-0.005823572
5.169	-0.006971297
5.1721	-0.006541664
5.1751	-0.005491931
5.1782	-0.006529082
5.1812	-0.006674251
5.1842	-0.007841668
5.1873	-0.007446919
5.1903	-0.008269554
5.1934	-0.007835171
5.1964	-0.007551791
5.1995	-0.006612277
5.2025	-0.005913592
5.2056	-0.005088543
5.2086	-0.005536928
5.2116	-0.004708779
5.2147	-0.004992165
5.2177	-0.003965143
5.2208	-0.004573569
5.2238	-0.004145768
5.2269	-0.004780581
5.2299	-0.004123673
5.2329	-0.004663408
5.236	-0.004215754
5.239	-0.003718523
5.2421	-0.004437755
5.2451	-0.004179743
5.2482	-0.004904373
5.2512	-0.004876814
5.2543	-0.004391969
5.2573	-0.004017276
5.2603	-0.0036939
5.2634	-0.004255055
5.2664	-0.003880514
5.2695	-0.003800548
5.2725	-0.00429886
5.2756	-0.004624397
5.2786	-0.003984381
5.2816	-0.004354618
5.2847	-0.005009914
5.2877	-0.00453977
5.2908	-0.00428732
5.2938	-0.004865567
5.2969	-0.004704072
5.2999	-0.00468328
5.303	-0.004719613
5.306	-0.004729069
5.309	-0.004093215
5.3121	-0.004248154
5.3151	-0.003920648
5.3182	-0.003489851
5.3212	-0.003305525
5.3243	-0.003465995
5.3273	-0.003726893
5.3303	-0.002988013
5.3334	-0.003761811
5.3364	-0.002711928
5.3395	-0.003692545
5.3425	-0.003784894
5.3456	-0.004115108
5.3486	-0.003864162
5.3517	-0.004344326
5.3547	-0.003923332
5.3577	-0.00432099
5.3608	-0.004512893
5.3638	-0.004973113
5.3669	-0.005044127
5.3699	-0.004990389
5.373	-0.004767191
5.376	-0.004568891
5.379	-0.005103218
5.3821	-0.004087782
5.3851	-0.004796728
5.3882	-0.005081354
5.3912	-0.004748151
5.3943	-0.00632422
5.3973	-0.004809252
5.4004	-0.005201194
5.4034	-0.006287724
5.4064	-0.005922643
5.4095	-0.006988843
5.4125	-0.006684292
5.4156	-0.006308342
5.4186	-0.006500429
5.4217	-0.006915104
5.4247	-0.007344545
5.4277	-0.006897441
5.4308	-0.006646007
5.4338	-0.006651364
5.4369	-0.006708731
5.4399	-0.006549407
5.443	-0.007459698
5.446	-0.007815577
5.4491	-0.007410163
5.4521	-0.006960059
5.4551	-0.006485043
5.4582	-0.006723685
5.4612	-0.006786296
5.4643	-0.005950405
5.4673	-0.00593578
5.4704	-0.006119427
5.4734	-0.005475873
5.4765	-0.004556756
5.4795	-0.006301748
5.4825	-0.005812326
5.4856	-0.006147285
5.4886	-0.005044596
5.4917	-0.00636606
5.4947	-0.004980078
5.4978	-0.005459335
5.5008	-0.006257134
5.5038	-0.005329333
5.5069	-0.004930082
5.5099	-0.005843353
5.513	-0.004609252
5.516	-0.005242051
5.5191	-0.005321691
5.5221	-0.00498256
5.5252	-0.005210756
5.5282	-0.004716062
5.5312	-0.00473166
5.5343	-0.00419325
5.5373	-0.003814458
5.5404	-0.004254903
5.5434	-0.002869467
5.5465	-0.002699486
5.5495	-0.002965066
5.5525	-0.003753052
5.5556	-0.004360466
5.5586	-0.004249745
5.5617	-0.003991945
5.5647	-0.004166759
5.5678	-0.004096737
5.5708	-0.004056207
5.5739	-0.004286555
5.5769	-0.004018039
5.5799	-0.004955401
5.583	-0.005446321
5.586	-0.00516919
5.5891	-0.006003662
5.5921	-0.006075995
5.5952	-0.006205256
5.5982	-0.006009119
5.6012	-0.005702939
5.6043	-0.005671386
5.6073	-0.006235586
5.6104	-0.006075379
5.6134	-0.005865656
5.6165	-0.005833696
5.6195	-0.005026973
5.6226	-0.005016695
5.6256	-0.005058765
5.6286	-0.004397844
5.6317	-0.004924882
5.6347	-0.004350528
5.6378	-0.004701414
5.6408	-0.005305856
5.6439	-0.004867471
5.6469	-0.004542498
5.6499	-0.005648643
5.653	-0.005125924
5.656	-0.005717422
5.6591	-0.004877502
5.6621	-0.004534933
5.6652	-0.004648284
5.6682	-0.004964451
5.6713	-0.004289029
5.6743	-0.004858083
5.6773	-0.005295226
5.6804	-0.004641956
5.6834	-0.004763113
5.6865	-0.005086015
5.6895	-0.005230017
5.6926	-0.005860762
5.6956	-0.006110683
5.6986	-0.006713003
5.7017	-0.004993286
5.7047	-0.00657181
5.7078	-0.006099083
5.7108	-0.004892451
5.7139	-0.006130437
5.7169	-0.00595415
5.72	-0.005021886
5.723	-0.005769103
5.726	-0.005338026
5.7291	-0.004819565
5.7321	-0.004850939
5.7352	-0.004667369
5.7382	-0.003897992
5.7413	-0.003469498
5.7443	-0.003679285
5.7473	-0.004353983
5.7504	-0.004584366
5.7534	-0.004624422
5.7565	-0.003875779
5.7595	-0.003923108
5.7626	-0.00427417
5.7656	-0.003896307
5.7687	-0.003832172
5.7717	-0.004005318
5.7747	-0.004247527
5.7778	-0.004424249
5.7808	-0.003878698
5.7839	-0.004796824
5.7869	-0.004858767
5.79	-0.004295819
5.793	-0.004008327
5.796	-0.004150604
5.7991	-0.003952008
5.8021	-0.004289479
5.8052	-0.005705487
5.8082	-0.00498785
5.8113	-0.005381425
5.8143	-0.005038386
5.8174	-0.00564586
5.8204	-0.005099218
5.8234	-0.005242088
5.8265	-0.005506644
5.8295	-0.005828891
5.8326	-0.005499012
5.8356	-0.005794249
5.8387	-0.005845892
5.8417	-0.005434566
5.8448	-0.005826258
5.8478	-0.006468231
5.8508	-0.005597542
5.8539	-0.006232003
5.8569	-0.00704823
5.86	-0.005561329
5.863	-0.00514081
5.8661	-0.005388277
5.8691	-0.005829544
5.8721	-0.006449427
5.8752	-0.006672527
5.8782	-0.006035713
5.8813	-0.007158324
5.8843	-0.006786371
5.8874	-0.006897563
5.8904	-0.005930022
5.8935	-0.006192563
5.8965	-0.005735093
5.8995	-0.005824375
5.9026	-0.006629112
5.9056	-0.007573981
5.9087	-0.006981762
5.9117	-0.006762919
5.9148	-0.007256987
5.9178	-0.006947347
5.9208	-0.006784136
5.9239	-0.007351514
5.9269	-0.00733983
5.93	-0.00704494
5.933	-0.006451681
5.9361	-0.006971626
5.9391	-0.006713451
5.9422	-0.006974849
5.9452	-0.007265497
5.9482	-0.007224761
5.9513	-0.007092452
5.9543	-0.007959194
5.9574	-0.006541798
5.9604	-0.007117344
5.9635	-0.006511138
5.9665	-0.006252436
5.9695	-0.006444879
5.9726	-0.005833459
5.9756	-0.004616321
5.9787	-0.004866641
5.9817	-0.005171395
5.9848	-0.004886353
5.9878	-0.004932166
5.9909	-0.004020366
5.9939	-0.003964846
5.9969	-0.00498016
6	-0.00478647
6.003	-0.003573252
6.0061	-0.003771599
6.0091	-0.003897256
6.0122	-0.003808107
6.0152	-0.004213356
6.0182	-0.004453834
6.0213	-0.004560605
6.0243	-0.004115626
6.0274	-0.005421602
6.0304	-0.004742071
6.0335	-0.004549198
6.0365	-0.005725949
6.0396	-0.005127856
6.0426	-0.004778532
6.0456	-0.004955491
6.0487	-0.004362812
6.0517	-0.004059319
6.0548	-0.004310036
6.0578	-0.003334708
6.0609	-0.003227879
6.0639	-0.00446829
6.0669	-0.004908422
6.07	-0.004075661
6.073	-0.003283816
6.0761	-0.002923918
6.0791	-0.00244171
6.0822	-0.002755063
6.0852	-0.001719612
6.0883	-0.000278245
6.0913	-0.000229773
6.0943	0.002069715
6.0974	0.003700812
6.1004	0.007668947
6.1035	0.012293683
6.1065	0.017702349
6.1096	0.02548171
6.1126	0.032823466
6.1156	0.041546669
6.1187	0.050044321
6.1217	0.059866309
6.1248	0.066208825
6.1278	0.072884858
6.1309	0.077660702
6.1339	0.080652229
6.137	0.081489526
6.14	0.080106258
6.143	0.076278433
6.1461	0.069519483
6.1491	0.063036136
6.1522	0.05530113
6.1552	0.046432558
6.1583	0.036891997
6.1613	0.029289376
6.1644	0.020863408
6.1674	0.015259092
6.1704	0.010087758
6.1735	0.00553647
6.1765	0.003938303
6.1796	0.001848814
6.1826	-0.000351158
6.1857	-0.002275402
6.1887	-0.002210596
6.1917	-0.002210596
6.1948	-0.003149107
6.1978	-0.003345362
6.2009	-0.003944261
6.2039	-0.003559283
6.207	-0.003899656
6.21	-0.004696044
6.2131	-0.004879765
6.2161	-0.004582609
6.2191	-0.004987291
6.2222	-0.004208146
6.2252	-0.004738902
6.2283	-0.005197044
6.2313	-0.005848735
6.2344	-0.005036865
6.2374	-0.005042411
6.2404	-0.004962926
6.2435	-0.005254842
6.2465	-0.005398225
6.2496	-0.005452634
6.2526	-0.004073483
6.2557	-0.004310333
6.2587	-0.004291482
6.2618	-0.004244582
6.2648	-0.003676137
6.2678	-0.003463258
6.2709	-0.003472831
6.2739	-0.002482668
6.277	-0.003132306
6.28	-0.002184865
6.2831	-0.002608897
6.2861	-0.002694435
6.2891	-0.001498528
6.2922	-0.002518151
6.2952	-0.002934002
6.2983	-0.002338236
6.3013	-0.003001999
6.3044	-0.001534912
6.3074	-0.002723125
6.3105	-0.002722592
6.3135	-0.0027178
6.3165	-0.002402567
6.3196	-0.003340581
6.3226	-0.003531211
6.3257	-0.003395727
6.3287	-0.004155157
6.3318	-0.003984958
6.3348	-0.003781247
6.3378	-0.003849634
6.3409	-0.004226846
6.3439	-0.004328414
6.347	-0.004077131
6.35	-0.005151932
6.3531	-0.005099894
6.3561	-0.005295835
6.3592	-0.005586257
6.3622	-0.005416772
6.3652	-0.005098589
6.3683	-0.005297365
6.3713	-0.005534625
6.3744	-0.005235531
6.3774	-0.005313045
6.3805	-0.005206182
6.3835	-0.00583178
6.3865	-0.005263228
6.3896	-0.005616762
6.3926	-0.004694215
6.3957	-0.004314288
6.3987	-0.004608165
6.4018	-0.004135767
6.4048	-0.003341231
6.4079	-0.003209815
6.4109	-0.003317189
6.4139	-0.003619674
6.417	-0.003074362
6.42	-0.00297988
6.4231	-0.00268518
6.4261	-0.003414954
6.4292	-0.00276988
6.4322	-0.002986026
6.4352	-0.00320514
6.4383	-0.003420669
6.4413	-0.003664594
6.4444	-0.004720408
6.4474	-0.003965019
6.4505	-0.003587819
6.4535	-0.003975557
6.4566	-0.003954925
6.4596	-0.004387496
6.4626	-0.006102004
6.4657	-0.006275183
6.4687	-0.00533143
6.4718	-0.00565232
6.4748	-0.006713619
6.4779	-0.00595108
6.4809	-0.006720194
6.484	-0.006920328
6.487	-0.00688696
6.49	-0.006378669
6.4931	-0.006917623
6.4961	-0.006904533
6.4992	-0.006493605
6.5022	-0.007184909
6.5053	-0.006765047
6.5083	-0.0070667
6.5113	-0.006126278
6.5144	-0.005867487
6.5174	-0.007040215
6.5205	-0.007286991
6.5235	-0.006123606
6.5266	-0.006515294
6.5296	-0.005859256
6.5327	-0.006457868
6.5357	-0.006998552
6.5387	-0.006247064
6.5418	-0.007614023
6.5448	-0.006990364
6.5479	-0.005893302
6.5509	-0.006167232
6.554	-0.005521144
6.557	-0.006593171
6.56	-0.006059814
6.5631	-0.006144288
6.5661	-0.006301409
6.5692	-0.005726444
6.5722	-0.007406369
6.5753	-0.005981679
6.5783	-0.006750712
6.5814	-0.007110998
6.5844	-0.006940318
6.5874	-0.006432138
6.5905	-0.006869437
6.5935	-0.006027656
6.5966	-0.006008035
6.5996	-0.005344551
6.6027	-0.00629519
6.6057	-0.005810046
6.6087	-0.00566107
6.6118	-0.004255028
6.6148	-0.003515151
6.6179	-0.004986917
6.6209	-0.004592512
6.624	-0.004833844
6.627	-0.004233221
6.6301	-0.005461247
6.6331	-0.004308251
6.6361	-0.004689909
6.6392	-0.004744035
6.6422	-0.005159471
6.6453	-0.004308687
6.6483	-0.004798883
6.6514	-0.003710808
6.6544	-0.003907789
6.6574	-0.005153309
6.6605	-0.005321216
6.6635	-0.005213468
6.6666	-0.004835992
6.6696	-0.005279425
6.6727	-0.003984796
6.6757	-0.004673049
6.6788	-0.005489498
6.6818	-0.004942366
6.6848	-0.004634799
6.6879	-0.004854531
6.6909	-0.003812412
6.694	-0.003749198
6.697	-0.003238806
6.7001	-0.003003306
6.7031	-0.002915045
6.7061	-0.003575592
6.7092	-0.00374591
6.7122	-0.0049146
6.7153	-0.006360364
6.7183	-0.006164911
6.7214	-0.006901428
6.7244	-0.006791404
6.7275	-0.008201434
6.7305	-0.007496798
6.7335	-0.007709022
6.7366	-0.008011665
6.7396	-0.006928635
6.7427	-0.008228637
6.7457	-0.007574412
6.7488	-0.007588168
6.7518	-0.007333784
6.7548	-0.008323297
6.7579	-0.007271817
6.7609	-0.007104416
6.764	-0.007213426
6.767	-0.006998462
6.7701	-0.006482829
6.7731	-0.005984514
6.7762	-0.005794134
6.7792	-0.005117768
6.7822	-0.004319013
6.7853	-0.004296199
6.7883	-0.004905182
6.7914	-0.004238911
6.7944	-0.005464102
6.7975	-0.00484179
6.8005	-0.004743816
6.8035	-0.004081971
6.8066	-0.004465175
6.8096	-0.004958468
6.8127	-0.004168339
6.8157	-0.004110224
6.8188	-0.004544622
6.8218	-0.003927693
6.8249	-0.00368393
6.8279	-0.004062206
6.8309	-0.00344794
6.834	-0.003714791
6.837	-0.003609642
6.8401	-0.003930293
6.8431	-0.003944055
6.8462	-0.003923449
6.8492	-0.004444158
6.8523	-0.004217634
6.8553	-0.004373884
6.8583	-0.004338452
6.8614	-0.003826829
6.8644	-0.004003182
6.8675	-0.004681693
6.8705	-0.004397956
6.8736	-0.004389742
6.8766	-0.004746435
6.8796	-0.004262754
6.8827	-0.005003173
6.8857	-0.004247763
6.8888	-0.004358548
6.8918	-0.004934668
6.8949	-0.004458815
6.8979	-0.004868277
6.901	-0.00513212
6.904	-0.004805385
6.907	-0.005222436
6.9101	-0.005978872
6.9131	-0.007076934
6.9162	-0.005460443
6.9192	-0.004975685
6.9223	-0.005491628
6.9253	-0.003730784
6.9283	-0.0046532
6.9314	-0.004651123
6.9344	-0.004612708
6.9375	-0.00430405
6.9405	-0.005419075
6.9436	-0.005136772
6.9466	-0.005123052
6.9497	-0.005445317
6.9527	-0.006159626
6.9557	-0.00522961
6.9588	-0.004200313
6.9618	-0.005258393
6.9649	-0.004593194
6.9679	-0.004611161
6.971	-0.004905688
6.974	-0.004694593
6.977	-0.005287384
6.9801	-0.005570799
6.9831	-0.005464754
6.9862	-0.005550798
6.9892	-0.005400623
6.9923	-0.006281488
6.9953	-0.005940784
6.9984	-0.005759563
7.0014	-0.005933077
7.0044	-0.005516176
7.0075	-0.006165167
7.0105	-0.006172817
7.0136	-0.005628508
7.0166	-0.005712235
7.0197	-0.006169338
7.0227	-0.005478278
7.0257	-0.006139408
7.0288	-0.005441928
7.0318	-0.006618603
7.0349	-0.006522018
7.0379	-0.005715447
7.041	-0.005811843
7.044	-0.005770465
7.0471	-0.006197689
7.0501	-0.006055705
7.0531	-0.005824944
7.0562	-0.005298134
7.0592	-0.005337245
7.0623	-0.005333637
7.0653	-0.00504629
7.0684	-0.005007181
7.0714	-0.004809186
7.0744	-0.003939653
7.0775	-0.004190874
7.0805	-0.003895044
7.0836	-0.004750221
7.0866	-0.004650196
7.0897	-0.004366301
7.0927	-0.005125506
7.0958	-0.003907174
7.0988	-0.003455345
7.1018	-0.003671746
7.1049	-0.003506029
7.1079	-0.003674725
7.111	-0.004148697
7.114	-0.002985201
7.1171	-0.00327809
7.1201	-0.003717093
7.1231	-0.003523094
7.1262	-0.003563719
7.1292	-0.003980914
7.1323	-0.004518711
7.1353	-0.003714515
7.1384	-0.003632174
7.1414	-0.004025467
7.1445	-0.003034914
7.1475	-0.003825964
7.1505	-0.004080751
7.1536	-0.004762493
7.1566	-0.003955535
7.1597	-0.005033733
7.1627	-0.004986682
7.1658	-0.004219693
7.1688	-0.005294477
7.1719	-0.004605499
7.1749	-0.00460767
7.1779	-0.003797471
7.181	-0.004167283
7.184	-0.003828657
7.1871	-0.003680484
7.1901	-0.004143721
7.1932	-0.004353481
7.1962	-0.004439164
7.1992	-0.004531633
7.2023	-0.004776424
7.2053	-0.004694018
7.2084	-0.004637819
7.2114	-0.004885483
7.2145	-0.004496265
7.2175	-0.004070268
7.2206	-0.003242909
7.2236	-0.003558977
7.2266	-0.004100252
7.2297	-0.003785495
7.2327	-0.003637244
7.2358	-0.004098819
7.2388	-0.004109353
7.2419	-0.00313061
7.2449	-0.00373915
7.2479	-0.00408549
7.251	-0.003822862
7.254	-0.004071305
7.2571	-0.004322374
7.2601	-0.004169902
7.2632	-0.004155481
7.2662	-0.003362556
7.2693	-0.003849311
7.2723	-0.003441061
7.2753	-0.004128826
7.2784	-0.003362807
7.2814	-0.002527136
7.2845	-0.002576247
7.2875	-0.002813214
7.2906	-0.003122829
7.2936	-0.004009129
7.2966	-0.003869682
7.2997	-0.003308268
7.3027	-0.003543674
7.3058	-0.00388446
7.3088	-0.003527682
7.3119	-0.003415817
7.3149	-0.003413899
7.318	-0.004006796
7.321	-0.00340854
7.324	-0.004348111
7.3271	-0.004200834
7.3301	-0.004342737
7.3332	-0.003863899
7.3362	-0.003988397
7.3393	-0.004384882
7.3423	-0.004399194
7.3453	-0.003759303
7.3484	-0.003961721
7.3514	-0.004142435
7.3545	-0.004375065
7.3575	-0.003885461
7.3606	-0.003630639
7.3636	-0.003384632
7.3667	-0.003798869
7.3697	-0.00425712
7.3727	-0.004252904
7.3758	-0.004987536
7.3788	-0.003935941
7.3819	-0.003598947
7.3849	-0.004279272
7.388	-0.004514936
7.391	-0.003520479
7.394	-0.004319463
7.3971	-0.003881292
7.4001	-0.003027794
7.4032	-0.004167088
7.4062	-0.004982034
7.4093	-0.004018174
7.4123	-0.003386422
7.4154	-0.003528543
7.4184	-0.0039796
7.4214	-0.004195659
7.4245	-0.003891214
7.4275	-0.003614386
7.4306	-0.003715606
7.4336	-0.004472397
7.4367	-0.00438685
7.4397	-0.004239377
7.4427	-0.003902727
7.4458	-0.004291482
7.4488	-0.00451429
7.4519	-0.004208908
7.4549	-0.004493639
7.458	-0.003823081
7.461	-0.004176166
7.4641	-0.004042164
7.4671	-0.003849155
7.4701	-0.003040144
7.4732	-0.002937111
7.4762	-0.004619949
7.4793	-0.004067377
7.4823	-0.004062566
7.4854	-0.003936655
7.4884	-0.004414841
7.4915	-0.003977298
7.4945	-0.003840024
7.4975	-0.003590965
7.5006	-0.004302295
7.5036	-0.003278417
7.5067	-0.005178843
7.5097	-0.003617982
7.5128	-0.003074169
7.5158	-0.004154193
7.5188	-0.004021488
7.5219	-0.00491616
7.5249	-0.004288794
7.528	-0.003657921
7.531	-0.003373627
7.5341	-0.00370798
7.5371	-0.003750527
7.5402	-0.003342886
7.5432	-0.004288339
7.5462	-0.004025344
7.5493	-0.004018494
7.5523	-0.004105635
7.5554	-0.004255102
7.5584	-0.003418204
7.5615	-0.003879305
7.5645	-0.003310678
7.5675	-0.00365208
7.5706	-0.003628057
7.5736	-0.003418737
7.5767	-0.004099345
7.5797	-0.002620468
7.5828	-0.00369336
7.5858	-0.003180973
7.5889	-0.003102117
7.5919	-0.003360129
7.5949	-0.003375423
7.598	-0.003127412
7.601	-0.002425593
7.6041	-0.002565731
7.6071	-0.003713313
7.6102	-0.001684814
7.6132	-0.003343033
7.6162	-0.00391505
7.6193	-0.002968844
7.6223	-0.002646198
7.6254	-0.002636504
7.6284	-0.002719732
7.6315	-0.001816754
7.6345	-0.001364134
7.6376	-0.001402045
7.6406	-0.00176258
7.6436	-0.002076456
7.6467	-0.001347626
7.6497	-0.001749291
7.6528	-0.002876431
7.6558	-0.002019456
7.6589	-0.003056209
7.6619	-0.002736924
7.6649	-0.003140249
7.668	-0.003632408
7.671	-0.003952242
7.6741	-0.004405468
7.6771	-0.004158956
7.6802	-0.005835569
7.6832	-0.004488872
7.6863	-0.003845318
7.6893	-0.005281057
7.6923	-0.005438783
7.6954	-0.004958314
7.6984	-0.005095208
7.7015	-0.004389112
7.7045	-0.005379439
7.7076	-0.005148647
7.7106	-0.005234953
7.7136	-0.00407623
7.7167	-0.00469317
7.7197	-0.004379781
7.7228	-0.002228906
7.7258	-0.00300079
7.7289	-0.003094964
7.7319	-0.002003669
7.735	-0.001816374
7.738	-0.001636962
7.741	-0.001726819
7.7441	-0.001449764
7.7471	-0.002128344
7.7502	0.000045393
7.7532	-0.000679257
7.7563	-0.000545083
7.7593	0.000318748
7.7623	0.000365145
7.7654	0.000274783
7.7684	0.001145715
7.7715	0.001742315
7.7745	0.00114632
7.7776	0.001462734
7.7806	0.001364992
7.7837	0.00186422
7.7867	0.002102461
7.7897	0.001292132
7.7928	0.002118963
7.7958	0.001569018
7.7989	0.001387967
7.8019	0.002033737
7.805	0.000602318
7.808	0.002631956
7.811	0.001440756
7.8141	0.001483818
7.8171	0.000092739
7.8202	0.001309103
7.8232	0.000614378
7.8263	0.002014623
7.8293	0.00170745
7.8324	0.001805192
7.8354	0.002103125
7.8384	0.002342246
7.8415	0.00277536
7.8445	0.003869764
7.8476	0.0037427
7.8506	0.004755885
7.8537	0.004550162
7.8567	0.004793533
7.8598	0.00615615
7.8628	0.007311528
7.8658	0.008066714
7.8689	0.009827198
7.8719	0.010586405
7.875	0.011234317
7.878	0.012566823
7.8811	0.013101883
7.8841	0.013681281
7.8871	0.014607524
7.8902	0.014312647
7.8932	0.014435063
7.8963	0.013981507
7.8993	0.014533992
7.9024	0.013256928
7.9054	0.011390158
7.9085	0.010044871
7.9115	0.009725507
7.9145	0.008174235
7.9176	0.006877938
7.9206	0.005370253
7.9237	0.003744605
7.9267	0.003433986
7.9298	0.002317891
7.9328	0.00211864
7.9358	0.002061202
7.9389	0.002269747
7.9419	0.00061573
7.945	0.00190831
7.948	0.000571474
7.9511	0.000938452
7.9541	0.00270979
7.9572	0.002873884
7.9602	0.002666798
7.9632	0.002641059
7.9663	0.003498546
7.9693	0.00287437
7.9724	0.004203312
7.9754	0.005029461
7.9785	0.007454054
7.9815	0.009393979
7.9845	0.010385856
7.9876	0.01325377
7.9906	0.014319285
7.9937	0.01521748
7.9967	0.017268952
7.9998	0.018139726
8.0028	0.020834507
8.0059	0.021820815
8.0089	0.02513284
8.0119	0.030372635
8.015	0.036944628
8.018	0.046948131
8.0211	0.056880474
8.0241	0.067265928
8.0272	0.072332487
8.0302	0.07471709
8.0332	0.076096982
8.0363	0.075485826
8.0393	0.074797407
8.0424	0.075886905
8.0454	0.078137048
8.0485	0.078320615
8.0515	0.079062939
8.0546	0.077266298
8.0576	0.076264679
8.0606	0.073746346
8.0637	0.071375176
8.0667	0.067677356
8.0698	0.061633103
8.0728	0.052307803
8.0759	0.046144865
8.0789	0.045021992
8.0819	0.042291522
8.085	0.040851507
8.088	0.038573865
8.0911	0.037289459
8.0941	0.036867928
8.0972	0.035463087
8.1002	0.035844259
8.1033	0.037409712
8.1063	0.0404866
8.1093	0.041007515
8.1124	0.043220747
8.1154	0.04413598
8.1185	0.045449629
8.1215	0.045945011
8.1246	0.048030276
8.1276	0.052250613
8.1306	0.054043893
8.1337	0.059825137
8.1367	0.068374231
8.1398	0.077111945
8.1428	0.082213737
8.1459	0.092972666
8.1489	0.107741952
8.152	0.1160689
8.155	0.121678062
8.158	0.125424862
8.1611	0.134423628
8.1641	0.155328438
8.1672	0.198020607
8.1702	0.265322953
8.1733	0.352452308
8.1763	0.442454457
8.1794	0.521805108
8.1824	0.550931275
8.1854	0.562516332
8.1885	0.555071771
8.1915	0.529931784
8.1946	0.470888406
8.1976	0.35396409
8.2007	0.201425329
8.2037	0.106149085
8.2067	0.058989476
8.2098	0.032221563
8.2128	0.01942125
8.2159	0.013189296
8.2189	0.00892712
8.222	0.008468555
8.225	0.007128968
8.2281	0.006624054
8.2311	0.005946764
8.2341	0.006772551
8.2372	0.005200551
8.2402	0.006559165
8.2433	0.006040954
8.2463	0.005045
8.2494	0.005785679
8.2524	0.006384411
8.2554	0.007384397
8.2585	0.009727047
8.2615	0.011472188
8.2646	0.012121639
8.2676	0.013540643
8.2707	0.013215616
8.2737	0.0137297
8.2768	0.013072303
8.2798	0.01337236
8.2828	0.011549756
8.2859	0.010644336
8.2889	0.009577798
8.292	0.009235424
8.295	0.010492948
8.2981	0.011733957
8.3011	0.014932165
8.3041	0.017984159
8.3072	0.020803468
8.3102	0.02160277
8.3133	0.020974683
8.3163	0.01929521
8.3194	0.014891556
8.3224	0.009923045
8.3255	0.005483799
8.3285	0.000439848
8.3315	-0.001695931
8.3346	-0.003470903
8.3376	-0.002937374
8.3407	-0.002769502
8.3437	-0.003396102
8.3468	-0.003845976
8.3498	-0.003351972
8.3528	-0.002702189
8.3559	-0.00243212
8.3589	-0.002371727
8.362	-0.002258035
8.365	-0.002637805
8.3681	-0.002108098
8.3711	-0.002708594
8.3742	-0.003034763
8.3772	-0.0029304
8.3802	-0.003256817
8.3833	-0.003088763
8.3863	-0.002917277
8.3894	-0.003570898
8.3924	-0.002337114
8.3955	-0.002807483
8.3985	-0.003197541
8.4015	-0.003619817
8.4046	-0.003252345
8.4076	-0.002437885
8.4107	-0.003566011
8.4137	-0.003252345
8.4168	-0.003573124
8.4198	-0.003785904
8.4229	-0.003444664
8.4259	-0.004710747
8.4289	-0.004800062
8.432	-0.004936726
8.435	-0.006262695
8.4381	-0.005813935
8.4411	-0.006001352
8.4442	-0.005349631
8.4472	-0.004873812
8.4502	-0.005053395
8.4533	-0.004106456
8.4563	-0.004611071
8.4594	-0.00366361
8.4624	-0.003662267
8.4655	-0.00237623
8.4685	-0.003330374
8.4716	-0.002312599
8.4746	-0.002680352
8.4776	-0.003085494
8.4807	-0.003610203
8.4837	-0.003339539
8.4868	-0.003963806
8.4898	-0.004057398
8.4929	-0.003607161
8.4959	-0.003528759
8.499	-0.003776723
8.502	-0.003039378
8.505	-0.003322374
8.5081	-0.002786264
8.5111	-0.003299499
8.5142	-0.003414771
8.5172	-0.002233416
8.5203	-0.00320514
8.5233	-0.00351825
8.5263	-0.003459298
8.5294	-0.003984381
8.5324	-0.003636428
8.5355	-0.003369015
8.5385	-0.003890911
8.5416	-0.003069232
8.5446	-0.004528766
8.5477	-0.004706182
8.5507	-0.004094251
8.5537	-0.004281309
8.5568	-0.004221669
8.5598	-0.005119245
8.5629	-0.004749196
8.5659	-0.004851373
8.569	-0.005057049
8.572	-0.004362766
8.575	-0.005067671
8.5781	-0.004420468
8.5811	-0.005093683
8.5842	-0.005017872
8.5872	-0.004708257
8.5903	-0.003986928
8.5933	-0.00480615
8.5964	-0.00419221
8.5994	-0.005157592
8.6024	-0.004149181
8.6055	-0.003557311
8.6085	-0.003788577
8.6116	-0.003546522
8.6146	-0.004149181
8.6177	-0.004056014
8.6207	-0.004706182
8.6237	-0.00375883
8.6268	-0.002918454
8.6298	-0.003819323
8.6329	-0.003475785
8.6359	-0.004665293
8.639	-0.003713657
8.642	-0.003614958
8.6451	-0.003163266
8.6481	-0.002973768
8.6511	-0.004093096
8.6542	-0.003229345
8.6572	-0.003776279
8.6603	-0.003587352
8.6633	-0.003998596
8.6664	-0.004158837
8.6694	-0.00381535
8.6724	-0.004365814
8.6755	-0.003506433
8.6785	-0.00499654
8.6816	-0.003940224
8.6846	-0.003700827
8.6877	-0.004349731
8.6907	-0.003649345
8.6938	-0.002782993
8.6968	-0.003240089
8.6998	-0.002790017
8.7029	-0.0027929
8.7059	-0.003090367
8.709	-0.003288615
8.712	-0.002637978
8.7151	-0.003088595
8.7181	-0.003928944
8.7211	-0.004675226
8.7242	-0.003598318
8.7272	-0.003983467
8.7303	-0.003465661
8.7333	-0.003959407
8.7364	-0.004446234
8.7394	-0.004267682
8.7425	-0.004618107
8.7455	-0.004467433
8.7485	-0.004257103
8.7516	-0.004276861
8.7546	-0.004506085
8.7577	-0.0041583
8.7607	-0.003971112
8.7638	-0.004886903
8.7668	-0.004547628
8.7698	-0.004396719
8.7729	-0.003850024
8.7759	-0.003654264
8.779	-0.002382366
8.782	-0.003322328
8.7851	-0.003373653
8.7881	-0.002830562
8.7912	-0.003363429
8.7942	-0.002640393
8.7972	-0.002753688
8.8003	-0.002413437
8.8033	-0.002824448
8.8064	-0.003176931
8.8094	-0.003182387
8.8125	-0.002747602
8.8155	-0.003900426
8.8185	-0.003305302
8.8216	-0.003513729
8.8246	-0.00419465
8.8277	-0.003791664
8.8307	-0.00283655
8.8338	-0.002619274
8.8368	-0.001667936
8.8399	-0.002488218
8.8429	-0.002024923
8.8459	-0.002529681
8.849	-0.002786709
8.852	-0.003089995
8.8551	-0.002533223
8.8581	-0.00264164
8.8612	-0.002735244
8.8642	-0.002538257
8.8673	-0.003145237
8.8703	-0.002833245
8.8733	-0.00368198
8.8764	-0.004366336
8.8794	-0.003792989
8.8825	-0.004193186
8.8855	-0.00440809
8.8886	-0.004097864
8.8916	-0.004273785
8.8946	-0.003958771
8.8977	-0.003802287
8.9007	-0.004308764
8.9038	-0.00406741
8.9068	-0.005125825
8.9099	-0.005059995
8.9129	-0.004940717
8.916	-0.005375503
8.919	-0.004478352
8.922	-0.005340692
8.9251	-0.004828085
8.9281	-0.00560585
8.9312	-0.005238961
8.9342	-0.004251044
8.9373	-0.005273549
8.9403	-0.003374965
8.9433	-0.003875379
8.9464	-0.004340173
8.9494	-0.003377749
8.9525	-0.002914224
8.9555	-0.003472332
8.9586	-0.003990013
8.9616	-0.003126093
8.9647	-0.003267307
8.9677	-0.003776941
8.9707	-0.003829107
8.9738	-0.003423079
8.9768	-0.004447001
8.9799	-0.004574773
8.9829	-0.004433955
8.986	-0.005144462
8.989	-0.004779779
8.992	-0.004682465
8.9951	-0.004401844
8.9981	-0.003754805
9.0012	-0.003834065
9.0042	-0.003743278
9.0073	-0.003969906
9.0103	-0.003869472
9.0134	-0.003593623
9.0164	-0.003893683
9.0194	-0.003079579
9.0225	-0.003186105
9.0255	-0.003633862
9.0286	-0.002635475
9.0316	-0.003579855
9.0347	-0.003327171
9.0377	-0.003432378
9.0407	-0.00392847
9.0438	-0.003672171
9.0468	-0.003167294
9.0499	-0.003703386
9.0529	-0.003494744
9.056	-0.004490677
9.059	-0.00431693
9.0621	-0.004558524
9.0651	-0.004731195
9.0681	-0.005308137
9.0712	-0.004764879
9.0742	-0.004102044
9.0773	-0.004715513
9.0803	-0.00391192
9.0834	-0.003607816
9.0864	-0.00378955
9.0894	-0.003239187
9.0925	-0.003350978
9.0955	-0.002513941
9.0986	-0.003204049
9.1016	-0.004039061
9.1047	-0.003516574
9.1077	-0.003343391
9.1108	-0.003737159
9.1138	-0.004389092
9.1168	-0.003653289
9.1199	-0.002956407
9.1229	-0.004251039
9.126	-0.004230334
9.129	-0.00368569
9.1321	-0.004330678
9.1351	-0.004279282
9.1381	-0.003488722
9.1412	-0.003835506
9.1442	-0.00379041
9.1473	-0.002601602
9.1503	-0.002462831
9.1534	-0.003532863
9.1564	-0.00342351
9.1595	-0.004206038
9.1625	-0.003475353
9.1655	-0.004506593
9.1686	-0.004830152
9.1716	-0.004843756
9.1747	-0.005485692
9.1777	-0.005333637
9.1808	-0.005542486
9.1838	-0.004761995
9.1869	-0.004187547
9.1899	-0.004955569
9.1929	-0.005249695
9.196	-0.004933711
9.199	-0.004100062
9.2021	-0.004148346
9.2051	-0.005054946
9.2082	-0.003547119
9.2112	-0.003855525
9.2142	-0.004788661
9.2173	-0.004655656
9.2203	-0.003842892
9.2234	-0.003871174
9.2264	-0.004174074
9.2295	-0.004281194
9.2325	-0.003556815
9.2356	-0.004714035
9.2386	-0.004630829
9.2416	-0.004308368
9.2447	-0.004556765
9.2477	-0.005443942
9.2508	-0.004877865
9.2538	-0.00502527
9.2569	-0.004888194
9.2599	-0.00528599
9.2629	-0.004777553
9.266	-0.005632452
9.269	-0.005778479
9.2721	-0.006020501
9.2751	-0.005606996
9.2782	-0.005732549
9.2812	-0.005886539
9.2843	-0.005725977
9.2873	-0.005034794
9.2903	-0.005163627
9.2934	-0.005107138
9.2964	-0.005302218
9.2995	-0.005202924
9.3025	-0.005062046
9.3056	-0.0060076
9.3086	-0.005138503
9.3116	-0.006332474
9.3147	-0.006159626
9.3177	-0.005000235
9.3208	-0.005975856
9.3238	-0.005976514
9.3269	-0.00663787
9.3299	-0.007335501
9.333	-0.007158076
9.336	-0.007377638
9.339	-0.007415892
9.3421	-0.006256451
9.3451	-0.00722336
9.3482	-0.007009901
9.3512	-0.006515134
9.3543	-0.006558741
9.3573	-0.006393114
9.3603	-0.006607355
9.3634	-0.006500897
9.3664	-0.006111253
9.3695	-0.005537312
9.3725	-0.00640389
9.3756	-0.006257134
9.3786	-0.006459958
9.3817	-0.005868294
9.3847	-0.006346401
9.3877	-0.006788936
9.3908	-0.007499814
9.3938	-0.006168324
9.3969	-0.007152746
9.3999	-0.007220199
9.403	-0.007742818
9.406	-0.007341954
9.409	-0.006777899
9.4121	-0.007752962
9.4151	-0.006999219
9.4182	-0.007624731
9.4212	-0.005800659
9.4243	-0.007200224
9.4273	-0.006145669
9.4304	-0.00686886
9.4334	-0.007019243
9.4364	-0.007442307
9.4395	-0.00759365
9.4425	-0.006771759
9.4456	-0.007325904
9.4486	-0.007643109
9.4517	-0.007095253
9.4547	-0.007091441
9.4577	-0.007266358
9.4608	-0.007988531
9.4638	-0.00784793
9.4669	-0.007537762
9.4699	-0.007817746
9.473	-0.006794716
9.476	-0.007298457
9.4791	-0.008291159
9.4821	-0.008148179
9.4851	-0.008564417
9.4882	-0.007270622
9.4912	-0.006598173
9.4943	-0.006789959
9.4973	-0.006879416
9.5004	-0.006381358
9.5034	-0.006122805
9.5065	-0.005606867
9.5095	-0.005411119
9.5125	-0.005061061
9.5156	-0.005682613
9.5186	-0.0067442
9.5217	-0.006773216
9.5247	-0.005726429
9.5278	-0.006892968
9.5308	-0.006925063
9.5338	-0.006881161
9.5369	-0.006822498
9.5399	-0.006387142
9.543	-0.007208761
9.546	-0.006900369
9.5491	-0.006365275
9.5521	-0.007108241
9.5552	-0.007954334
9.5582	-0.007462288
9.5612	-0.007483183
9.5643	-0.007440818
9.5673	-0.007648623
9.5704	-0.007391231
9.5734	-0.006962409
9.5765	-0.006638486
9.5795	-0.006742155
9.5825	-0.006770822
9.5856	-0.006897457
9.5886	-0.006436915
9.5917	-0.006588605
9.5947	-0.006836434
9.5978	-0.007149627
9.6008	-0.006542274
9.6039	-0.006720081
9.6069	-0.00628113
9.6099	-0.006799735
9.613	-0.006767372
9.616	-0.005837894
9.6191	-0.007229232
9.6221	-0.007144503
9.6252	-0.006288319
9.6282	-0.005342882
9.6312	-0.006407897
9.6343	-0.006524374
9.6373	-0.006800957
9.6404	-0.006244802
9.6434	-0.006678998
9.6465	-0.006977348
9.6495	-0.007422381
9.6526	-0.006663515
9.6556	-0.007028196
9.6586	-0.006140419
9.6617	-0.006618777
9.6647	-0.006911738
9.6678	-0.006149319
9.6708	-0.006719891
9.6739	-0.00603096
9.6769	-0.006988964
9.6799	-0.006959762
9.683	-0.006723562
9.686	-0.006674035
9.6891	-0.006074838
9.6921	-0.006617855
9.6952	-0.007095837
9.6982	-0.006656543
9.7013	-0.006174792
9.7043	-0.006169957
9.7073	-0.00623703
9.7104	-0.006076187
9.7134	-0.006755234
9.7165	-0.006993934
9.7195	-0.00791635
9.7226	-0.006935667
9.7256	-0.00636928
9.7286	-0.006425456
9.7317	-0.006824072
9.7347	-0.005770465
9.7378	-0.006804731
9.7408	-0.007286089
9.7439	-0.006709086
9.7469	-0.006750827
9.75	-0.006338754
9.753	-0.006995039
9.756	-0.006789424
9.7591	-0.007324682
9.7621	-0.00731399
9.7652	-0.007187475
9.7682	-0.007946565
9.7713	-0.007811262
9.7743	-0.008231459
9.7773	-0.008249281
9.7804	-0.008377042
9.7834	-0.00832852
9.7865	-0.007949121
9.7895	-0.007643467
9.7926	-0.007687695
9.7956	-0.008105952
9.7987	-0.007861638
9.8017	-0.00733623
9.8047	-0.007335404
9.8078	-0.00604596
9.8108	-0.005816422
9.8139	-0.006652236
9.8169	-0.00534146
9.82	-0.007236358
9.823	-0.006343768
9.826	-0.007007289
9.8291	-0.006596503
9.8321	-0.00595341
9.8352	-0.005837512
9.8382	-0.006112759
9.8413	-0.006868217
9.8443	-0.006588978
9.8474	-0.006959126
9.8504	-0.00653757
9.8534	-0.007248824
9.8565	-0.005748391
9.8595	-0.006426054
9.8626	-0.006765541
9.8656	-0.007106795
9.8687	-0.006372632
9.8717	-0.006297467
9.8748	-0.007346796
9.8778	-0.00674877
9.8808	-0.00696863
9.8839	-0.006395183
9.8869	-0.007864553
9.89	-0.006886237
9.893	-0.007197456
9.8961	-0.007690341
9.8991	-0.007254144
9.9021	-0.006596503
9.9052	-0.007463143
9.9082	-0.006461355
9.9113	-0.00665028
9.9143	-0.006971968
9.9174	-0.006580345
9.9204	-0.00697837
9.9235	-0.007544505
9.9265	-0.006887808
9.9295	-0.007329203
9.9326	-0.007417256
9.9356	-0.007564316
9.9387	-0.007713083
9.9417	-0.008216294
9.9448	-0.008889019
9.9478	-0.008384608
9.9508	-0.007663352
9.9539	-0.007987813
9.9569	-0.008157152
9.96	-0.008642718
9.963	-0.008384888
9.9661	-0.007986803
9.9691	-0.008303977
9.9722	-0.008729831
9.9752	-0.008826836
9.9782	-0.008384231
9.9813	-0.008412513
9.9843	-0.008553972
9.9874	-0.009146436
9.9904	-0.008756233
9.9935	-0.008372084
9.9965	-0.008629768
9.9995	-0.008298258
10.0026	-0.008609697
10.0056	-0.008201266
10.0087	-0.008062839
10.0117	-0.008164573
10.0148	-0.007682579
10.0178	-0.008199455
10.0209	-0.007418291
10.0239	-0.00834978
10.0269	-0.007950584
10.03	-0.006923647
10.033	-0.006396627
10.0361	-0.006374206
10.0391	-0.006357494
10.0422	-0.006855806
10.0452	-0.006564246
10.0482	-0.006312668
10.0513	-0.007097011
10.0543	-0.006142213
10.0574	-0.007561306
10.0604	-0.007616098
10.0635	-0.006653471
10.0665	-0.006358608
10.0696	-0.00577222
10.0726	-0.005862279
10.0756	-0.005579074
10.0787	-0.005908859
10.0817	-0.006117587
10.0848	-0.006135065
10.0878	-0.00590376
10.0909	-0.006168927
10.0939	-0.005558671
10.0969	-0.006488049
10.1	-0.005850736
10.103	-0.006157001
10.1061	-0.006573331
10.1091	-0.006461461
10.1122	-0.006196385
10.1152	-0.005584226
10.1183	-0.007093312
10.1213	-0.006041894
10.1243	-0.005655495
10.1274	-0.005951841
10.1304	-0.004137045
10.1335	-0.004419401
10.1365	-0.001840039
10.1396	0.002573877
10.1426	0.008714609
10.1456	0.017948607
10.1487	0.030988293
10.1517	0.048323568
10.1548	0.067696407
10.1578	0.085346282
10.1609	0.101426192
10.1639	0.109794304
10.167	0.111634851
10.17	0.105780162
10.173	0.091329165
10.1761	0.075096376
10.1791	0.055054903
10.1822	0.03814942
10.1852	0.023970036
10.1883	0.013490621
10.1913	0.005708522
10.1944	0.001573288
10.1974	-0.001831432
10.2004	-0.004317388
10.2035	-0.004305034
10.2065	-0.004776403
10.2096	-0.005199065
10.2126	-0.00539833
10.2157	-0.005922088
10.2187	-0.004996265
10.2217	-0.004914338
10.2248	-0.005179456
10.2278	-0.005812403
10.2309	-0.005579309
10.2339	-0.005791264
10.237	-0.004620432
10.24	-0.005435657
10.2431	-0.005163874
10.2461	-0.006124273
10.2491	-0.00731874
10.2522	-0.005635945
10.2552	-0.005740047
10.2583	-0.005348903
10.2613	-0.00542375
10.2644	-0.005169703
10.2674	-0.005042987
10.2704	-0.004739594
10.2735	-0.005769376
10.2765	-0.005789795
10.2796	-0.006375729
10.2826	-0.00605129
10.2857	-0.005846786
10.2887	-0.005735965
10.2918	-0.006074148
10.2948	-0.006479478
10.2978	-0.00586506
10.3009	-0.006171564
10.3039	-0.00560217
10.307	-0.006082161
10.31	-0.006448408
10.3131	-0.005977027
10.3161	-0.006417829
10.3191	-0.006542092
10.3222	-0.005997054
10.3252	-0.006056347
10.3283	-0.006086396
10.3313	-0.006003565
10.3344	-0.006646497
10.3374	-0.006649823
10.3405	-0.00656355
10.3435	-0.00684147
10.3465	-0.006493758
10.3496	-0.007399015
10.3526	-0.007535912
10.3557	-0.008137906
10.3587	-0.007350235
10.3618	-0.007500513
10.3648	-0.007587048
10.3678	-0.008228894
10.3709	-0.00831211
10.3739	-0.007885689
10.377	-0.007749793
10.38	-0.007120086
10.3831	-0.008604348
10.3861	-0.008137594
10.3892	-0.008048154
10.3922	-0.007941943
10.3952	-0.008436412
10.3983	-0.00819526
10.4013	-0.00822372
10.4044	-0.008254443
10.4074	-0.008085829
10.4105	-0.007523979
10.4135	-0.007965947
10.4165	-0.007809214
10.4196	-0.007618686
10.4226	-0.008064376
10.4257	-0.008940726
10.4287	-0.008294555
10.4318	-0.008821504
10.4348	-0.007759707
10.4379	-0.008547131
10.4409	-0.00891758
10.4439	-0.007881152
10.447	-0.008454449
10.45	-0.00840281
10.4531	-0.007598781
10.4561	-0.007920958
10.4592	-0.007541031
10.4622	-0.00836996
10.4652	-0.008577115
10.4683	-0.008159288
10.4713	-0.008735659
10.4744	-0.008348744
10.4774	-0.008082803
10.4805	-0.008360925
10.4835	-0.008441326
10.4866	-0.008180479
10.4896	-0.008597932
10.4926	-0.009260682
10.4957	-0.008206853
10.4987	-0.008333581
10.5018	-0.0087855
10.5048	-0.008528744
10.5079	-0.008862325
10.5109	-0.008071519
10.514	-0.008233142
10.517	-0.00893295
10.52	-0.008220794
10.5231	-0.00802406
10.5261	-0.008190014
10.5292	-0.008004153
10.5322	-0.008490237
10.5353	-0.00821283
10.5383	-0.008293727
10.5413	-0.008301277
10.5444	-0.00835757
10.5474	-0.008016656
10.5505	-0.008220553
10.5535	-0.008359505
10.5566	-0.007926909
10.5596	-0.007884693
10.5627	-0.008174288
10.5657	-0.008036249
[truncated: 48 more rows]
