# Supplementary material for: Improvement of Peak Integration in Capillary Electrophoresis: Reference Data Set No. 1
Source: Electrophoresis. 2026 Mar 11;47(4):276–94. doi: 10.1002/elps.70077 (PMC13084974; doi:10.1002/elps.70077)
Supplement: Supplementary file 2 — Supporting File 2: elps70077‐sup‐0002‐RawElectropherograms.zip. [file ELPS-47--s002.zip › Raw Electropherograms/com4-type6-sam2-R.csv]

4.5079	-0.008816963
4.511	-0.007693065
4.514	-0.008968052
4.5171	-0.00791447
4.5201	-0.008601323
4.5231	-0.008082279
4.5262	-0.008809051
4.5292	-0.008902054
4.5323	-0.009094284
4.5353	-0.008894512
4.5383	-0.008529598
4.5414	-0.009401565
4.5444	-0.009895893
4.5475	-0.008799827
4.5505	-0.009009979
4.5535	-0.008249123
4.5566	-0.007847498
4.5596	-0.007651678
4.5626	-0.007018467
4.5657	-0.007614808
4.5687	-0.008632296
4.5718	-0.008348199
4.5748	-0.00766052
4.5778	-0.008420931
4.5809	-0.008202001
4.5839	-0.008256367
4.587	-0.007939997
4.59	-0.008409057
4.593	-0.008437537
4.5961	-0.008602398
4.5991	-0.008560023
4.6022	-0.007990614
4.6052	-0.007294487
4.6082	-0.008771652
4.6113	-0.008146245
4.6143	-0.007587607
4.6174	-0.007928113
4.6204	-0.008257339
4.6234	-0.008393252
4.6265	-0.00860699
4.6295	-0.007830525
4.6325	-0.008127588
4.6356	-0.008811402
4.6386	-0.008420847
4.6417	-0.007969997
4.6447	-0.007282458
4.6477	-0.008687953
4.6508	-0.009672358
4.6538	-0.010857186
4.6569	-0.012870692
4.6599	-0.011346163
4.6629	-0.010312281
4.666	-0.009394075
4.669	-0.008263335
4.6721	-0.008554515
4.6751	-0.009112682
4.6781	-0.00901134
4.6812	-0.009298968
4.6842	-0.008900042
4.6873	-0.008787678
4.6903	-0.00943346
4.6933	-0.009531625
4.6964	-0.00855475
4.6994	-0.010052277
4.7025	-0.00870532
4.7055	-0.009042283
4.7085	-0.00979067
4.7116	-0.009160436
4.7146	-0.009466772
4.7176	-0.008128574
4.7207	-0.008324577
4.7237	-0.008802275
4.7268	-0.009427707
4.7298	-0.009227023
4.7328	-0.008352075
4.7359	-0.008158719
4.7389	-0.007820717
4.742	-0.008199961
4.745	-0.007559881
4.748	-0.007966553
4.7511	-0.005375722
4.7541	-0.006105033
4.7572	-0.008278735
4.7602	-0.007815949
4.7632	-0.007899448
4.7663	-0.00817412
4.7693	-0.008170429
4.7724	-0.008948109
4.7754	-0.008597592
4.7784	-0.007788777
4.7815	-0.008699917
4.7845	-0.008518421
4.7875	-0.008949415
4.7906	-0.009658737
4.7936	-0.00843962
4.7967	-0.008976781
4.7997	-0.009900204
4.8027	-0.009696095
4.8058	-0.008564672
4.8088	-0.010028501
4.8119	-0.009976575
4.8149	-0.010748594
4.8179	-0.010112008
4.821	-0.00883936
4.824	-0.010184249
4.8271	-0.010533778
4.8301	-0.009070152
4.8331	-0.007285377
4.8362	-0.007713648
4.8392	-0.007752402
4.8423	-0.007596376
4.8453	-0.007236686
4.8483	-0.00749161
4.8514	-0.008700797
4.8544	-0.00914632
4.8575	-0.007953431
4.8605	-0.007946796
4.8635	-0.008188433
4.8666	-0.007266908
4.8696	-0.008362563
4.8726	-0.007643962
4.8757	-0.008021201
4.8787	-0.007964944
4.8818	-0.008204575
4.8848	-0.00868265
4.8878	-0.008369808
4.8909	-0.007993593
4.8939	-0.008859844
4.897	-0.00759551
4.9	-0.008307997
4.903	-0.008048656
4.9061	-0.008687603
4.9091	-0.010077219
4.9122	-0.008148354
4.9152	-0.008202484
4.9182	-0.008013171
4.9213	-0.008875779
4.9243	-0.008649311
4.9274	-0.009091445
4.9304	-0.008727002
4.9334	-0.008482173
4.9365	-0.008112705
4.9395	-0.008556444
4.9425	-0.008764241
4.9456	-0.009654407
4.9486	-0.009730982
4.9517	-0.010236598
4.9547	-0.00953513
4.9577	-0.009669048
4.9608	-0.010636315
4.9638	-0.009829052
4.9669	-0.010932772
4.9699	-0.009556596
4.9729	-0.010022379
4.976	-0.009292442
4.979	-0.010052107
4.9821	-0.008966398
4.9851	-0.009403895
4.9881	-0.009542629
4.9912	-0.009188219
4.9942	-0.010034251
4.9973	-0.010171296
5.0003	-0.009872106
5.0033	-0.008505427
5.0064	-0.009593181
5.0094	-0.008315727
5.0125	-0.008365944
5.0155	-0.008404302
5.0185	-0.008104119
5.0216	-0.008333251
5.0246	-0.009484364
5.0276	-0.007174963
5.0307	-0.007424018
5.0337	-0.007357004
5.0368	-0.008167459
5.0398	-0.008191506
5.0428	-0.007805515
5.0459	-0.008901485
5.0489	-0.008481078
5.052	-0.008409414
5.055	-0.008802542
5.058	-0.008398985
5.0611	-0.00893734
5.0641	-0.009997875
5.0672	-0.008925517
5.0702	-0.009069463
5.0732	-0.008809128
5.0763	-0.008633416
5.0793	-0.009885408
5.0824	-0.009601456
5.0854	-0.009288311
5.0884	-0.009389502
5.0915	-0.00937413
5.0945	-0.009944874
5.0975	-0.010150307
5.1006	-0.009983173
5.1036	-0.009716978
5.1067	-0.010361214
5.1097	-0.01098295
5.1127	-0.011994166
5.1158	-0.011513375
5.1188	-0.011725845
5.1219	-0.010175816
5.1249	-0.009585357
5.1279	-0.008714654
5.131	-0.007767476
5.134	-0.007141382
5.1371	-0.00685673
5.1401	-0.00649722
5.1431	-0.006410837
5.1462	-0.006692919
5.1492	-0.006309676
5.1523	-0.004785548
5.1553	-0.005452425
5.1583	-0.005730329
5.1614	-0.005343064
5.1644	-0.005541972
5.1675	-0.006394032
5.1705	-0.006740984
5.1735	-0.006538857
5.1766	-0.007186638
5.1796	-0.007596234
5.1826	-0.007759455
5.1857	-0.008059597
5.1887	-0.007484185
5.1918	-0.008064376
5.1948	-0.006807891
5.1978	-0.006701224
5.2009	-0.006141641
5.2039	-0.00543992
5.207	-0.00490373
5.21	-0.004752061
5.213	-0.004195732
5.2161	-0.004162348
5.2191	-0.004268766
5.2222	-0.004397661
5.2252	-0.003768896
5.2282	-0.004342593
5.2313	-0.00405687
5.2343	-0.004302859
5.2374	-0.004139455
5.2404	-0.005142795
5.2434	-0.004538442
5.2465	-0.004577988
5.2495	-0.005215327
5.2525	-0.004037521
5.2556	-0.003718844
5.2586	-0.00418083
5.2617	-0.003615689
5.2647	-0.003876143
5.2677	-0.003239613
5.2708	-0.004568185
5.2738	-0.004646107
5.2769	-0.004615208
5.2799	-0.004358763
5.2829	-0.004313909
5.286	-0.004640063
5.289	-0.004820941
5.2921	-0.004900519
5.2951	-0.004780581
5.2981	-0.00486599
5.3012	-0.004403006
5.3042	-0.004781825
5.3073	-0.004470138
5.3103	-0.004036118
5.3133	-0.003007591
5.3164	-0.003659542
5.3194	-0.003777812
5.3225	-0.00336064
5.3255	-0.003219676
5.3285	-0.003522094
5.3316	-0.003793983
5.3346	-0.004258941
5.3376	-0.004678672
5.3407	-0.00480436
5.3437	-0.004934786
5.3468	-0.005240305
5.3498	-0.004685238
5.3528	-0.004447324
5.3559	-0.004211652
5.3589	-0.004877391
5.362	-0.005031092
5.365	-0.004498509
5.368	-0.00432714
5.3711	-0.004621837
5.3741	-0.005242901
5.3772	-0.004615697
5.3802	-0.004855517
5.3832	-0.004634578
5.3863	-0.004363253
5.3893	-0.004702622
5.3924	-0.005779559
5.3954	-0.00622669
5.3984	-0.005343086
5.4015	-0.006476886
5.4045	-0.006462371
5.4075	-0.006458319
5.4106	-0.006581231
5.4136	-0.006288855
5.4167	-0.007332189
5.4197	-0.007253358
5.4227	-0.007386604
5.4258	-0.007036428
5.4288	-0.007301864
5.4319	-0.007910297
5.4349	-0.006911373
5.4379	-0.007343224
5.441	-0.007042873
5.444	-0.007709572
5.4471	-0.006953861
5.4501	-0.006613253
5.4531	-0.006789362
5.4562	-0.006778076
5.4592	-0.007793739
5.4623	-0.007620079
5.4653	-0.007849724
5.4683	-0.007835822
5.4714	-0.007377553
5.4744	-0.006701551
5.4775	-0.006782335
5.4805	-0.005833748
5.4835	-0.005952015
5.4866	-0.005849569
5.4896	-0.006121346
5.4926	-0.005624321
5.4957	-0.005699381
5.4987	-0.006110777
5.5018	-0.005706662
5.5048	-0.005750213
5.5078	-0.005777839
5.5109	-0.006238591
5.5139	-0.004967112
5.517	-0.005328834
5.52	-0.005354217
5.523	-0.004657032
5.5261	-0.004518217
5.5291	-0.003792277
5.5322	-0.00309049
5.5352	-0.003588038
5.5382	-0.003137801
5.5413	-0.00233784
5.5443	-0.002838809
5.5474	-0.00243491
5.5504	-0.002950381
5.5534	-0.004050182
5.5565	-0.003471665
5.5595	-0.003772627
5.5625	-0.005214904
5.5656	-0.004083104
5.5686	-0.004370403
5.5717	-0.004805995
5.5747	-0.00550128
5.5777	-0.00534523
5.5808	-0.00608199
5.5838	-0.007104826
5.5869	-0.006420613
5.5899	-0.006809371
5.5929	-0.006135618
5.596	-0.006582657
5.599	-0.005978325
5.6021	-0.006755005
5.6051	-0.006181452
5.6081	-0.006804854
5.6112	-0.005781335
5.6142	-0.004914276
5.6173	-0.005208595
5.6203	-0.005084697
5.6233	-0.005146407
5.6264	-0.005630555
5.6294	-0.00515267
5.6325	-0.004827758
5.6355	-0.005683468
5.6385	-0.005039711
5.6416	-0.004562936
5.6446	-0.005079004
5.6476	-0.005243234
5.6507	-0.004924882
5.6537	-0.005284155
5.6568	-0.004169543
5.6598	-0.004578816
5.6628	-0.005195294
5.6659	-0.004592921
5.6689	-0.004780124
5.672	-0.00495322
5.675	-0.004850514
5.678	-0.00486547
5.6811	-0.004515791
5.6841	-0.00510256
5.6872	-0.006427451
5.6902	-0.005229268
5.6932	-0.005777439
5.6963	-0.00591808
5.6993	-0.005177262
5.7024	-0.005748703
5.7054	-0.0060157
5.7084	-0.00707012
5.7115	-0.006324677
5.7145	-0.006012693
5.7175	-0.005767114
5.7206	-0.005499242
5.7236	-0.005962517
5.7267	-0.005660621
5.7297	-0.004838332
5.7327	-0.005315558
5.7358	-0.004712443
5.7388	-0.004975221
5.7419	-0.004228801
5.7449	-0.004093819
5.7479	-0.004231548
5.751	-0.004312512
5.754	-0.004592776
5.7571	-0.004721909
5.7601	-0.004627906
5.7631	-0.004369528
5.7662	-0.003286568
5.7692	-0.003158519
5.7723	-0.004501473
5.7753	-0.004688025
5.7783	-0.00411701
5.7814	-0.004112137
5.7844	-0.00415596
5.7875	-0.004370946
5.7905	-0.004555496
5.7935	-0.00402691
5.7966	-0.004746944
5.7996	-0.004863999
5.8026	-0.004843656
5.8057	-0.004857199
5.8087	-0.005226904
5.8118	-0.004958074
5.8148	-0.005882182
5.8178	-0.004749998
5.8209	-0.005826415
5.8239	-0.005456387
5.827	-0.005948686
5.83	-0.005336947
5.833	-0.004940076
5.8361	-0.005812915
5.8391	-0.005754218
5.8422	-0.005598321
5.8452	-0.005766331
5.8482	-0.005776558
5.8513	-0.005848359
5.8543	-0.006260821
5.8574	-0.006082996
5.8604	-0.005800102
5.8634	-0.005846547
5.8665	-0.006410187
5.8695	-0.005972133
5.8725	-0.006810104
5.8756	-0.007211833
5.8786	-0.007698111
5.8817	-0.00597334
5.8847	-0.00694177
5.8877	-0.006776328
5.8908	-0.006729546
5.8938	-0.006825404
5.8969	-0.00713709
5.8999	-0.006964555
5.9029	-0.007790025
5.906	-0.006806265
5.909	-0.006838655
5.9121	-0.007144841
5.9151	-0.007291069
5.9181	-0.007208975
5.9212	-0.007372126
5.9242	-0.007212762
5.9273	-0.00653665
5.9303	-0.007524796
5.9333	-0.007888223
5.9364	-0.00737683
5.9394	-0.007644806
5.9425	-0.00685506
5.9455	-0.006641443
5.9485	-0.007842363
5.9516	-0.00730961
5.9546	-0.007539942
5.9576	-0.006984592
5.9607	-0.006803459
5.9637	-0.007003749
5.9668	-0.00641779
5.9698	-0.00694656
5.9728	-0.005887193
5.9759	-0.006966664
5.9789	-0.005457428
5.982	-0.005148837
5.985	-0.005813151
5.988	-0.0046246
5.9911	-0.005201194
5.9941	-0.004715619
5.9972	-0.003510651
6.0002	-0.004285996
6.0032	-0.004391286
6.0063	-0.004353498
6.0093	-0.004352028
6.0124	-0.004402663
6.0154	-0.00368194
6.0184	-0.004849766
6.0215	-0.004695121
6.0245	-0.004498981
6.0275	-0.004800507
6.0306	-0.004558406
6.0336	-0.004935218
6.0367	-0.005287601
6.0397	-0.004853609
6.0427	-0.006091464
6.0458	-0.004262196
6.0488	-0.004519544
6.0519	-0.004978212
6.0549	-0.005547131
6.0579	-0.005201194
6.061	-0.004781272
6.064	-0.004931538
6.0671	-0.004738258
6.0701	-0.004371296
6.0731	-0.003975718
6.0762	-0.003569156
6.0792	-0.003124613
6.0823	-0.003247628
6.0853	-0.002602779
6.0883	-0.001511778
6.0914	-0.000774402
6.0944	0.001498986
6.0975	0.004417894
6.1005	0.008078574
6.1035	0.01335218
6.1066	0.01825843
6.1096	0.026570786
6.1126	0.034305505
6.1157	0.042263433
6.1187	0.050153472
6.1218	0.056933079
6.1248	0.064714767
6.1278	0.070368677
6.1309	0.074993677
6.1339	0.078964964
6.137	0.079859301
6.14	0.079000138
6.143	0.076709189
6.1461	0.070880979
6.1491	0.063857317
6.1522	0.055579249
6.1552	0.04705983
6.1582	0.038878385
6.1613	0.030169843
6.1643	0.022348054
6.1674	0.015540253
6.1704	0.010341381
6.1734	0.007459221
6.1765	0.003870946
6.1795	0.001547639
6.1825	0.001267617
6.1856	-0.001220374
6.1886	-0.001482465
6.1917	-0.002806652
6.1947	-0.002534411
6.1977	-0.002697902
6.2008	-0.002989386
6.2038	-0.003724112
6.2069	-0.003189982
6.2099	-0.004327028
6.2129	-0.004026285
6.216	-0.00459071
6.219	-0.004612173
6.2221	-0.004286823
6.2251	-0.005350367
6.2281	-0.005185284
6.2312	-0.005785821
6.2342	-0.005475811
6.2373	-0.005518863
6.2403	-0.005270993
6.2433	-0.004730134
6.2464	-0.005411037
6.2494	-0.004742194
6.2525	-0.00572247
6.2555	-0.004900474
6.2585	-0.004568128
6.2616	-0.003919652
6.2646	-0.004974295
6.2676	-0.004407364
6.2707	-0.003781729
6.2737	-0.003658416
6.2768	-0.003702007
6.2798	-0.003341073
6.2828	-0.00322929
6.2859	-0.003226411
6.2889	-0.003004619
6.292	-0.002700019
6.295	-0.002536347
6.298	-0.003084369
6.3011	-0.00253886
6.3041	-0.003858896
6.3072	-0.004541347
6.3102	-0.004286823
6.3132	-0.004547179
6.3163	-0.003509642
6.3193	-0.004127456
6.3224	-0.003148
6.3254	-0.003811111
6.3284	-0.003543887
6.3315	-0.003485938
6.3345	-0.004084704
6.3375	-0.004326861
6.3406	-0.004886865
6.3436	-0.004145031
6.3467	-0.00395581
6.3497	-0.00523985
6.3527	-0.004403159
6.3558	-0.005282535
6.3588	-0.005756225
6.3619	-0.00530883
6.3649	-0.005306276
6.3679	-0.005870903
6.371	-0.005623766
6.374	-0.005898686
6.3771	-0.005100868
6.3801	-0.004846486
6.3831	-0.005218555
6.3862	-0.005217691
6.3892	-0.004402733
6.3923	-0.003248417
6.3953	-0.003323108
6.3983	-0.003878586
6.4014	-0.004326755
6.4044	-0.00434507
6.4075	-0.00346419
6.4105	-0.00330773
6.4135	-0.004051245
6.4166	-0.001977033
6.4196	-0.000925463
6.4226	-0.001430816
6.4257	-0.003425487
6.4287	-0.002035361
6.4318	-0.002916867
6.4348	-0.003702665
6.4378	-0.003455094
6.4409	-0.003888146
6.4439	-0.003790385
6.447	-0.004429442
6.45	-0.0045195
6.453	-0.003878226
6.4561	-0.004522164
6.4591	-0.005985646
6.4622	-0.004953658
6.4652	-0.005617606
6.4682	-0.005734325
6.4713	-0.006425284
6.4743	-0.007499777
6.4774	-0.006482128
6.4804	-0.00650784
6.4834	-0.00788447
6.4865	-0.006982717
6.4895	-0.007169468
6.4925	-0.006910195
6.4956	-0.006544201
6.4986	-0.006512305
6.5017	-0.006538529
6.5047	-0.006942045
6.5077	-0.007260702
6.5108	-0.006419623
6.5138	-0.006648147
6.5169	-0.006281316
6.5199	-0.006143364
6.5229	-0.00623727
6.526	-0.006208565
6.529	-0.006477039
6.5321	-0.006645538
6.5351	-0.00587676
6.5381	-0.00737418
6.5412	-0.007295632
6.5442	-0.007164402
6.5473	-0.006640454
6.5503	-0.006402704
6.5533	-0.007208733
6.5564	-0.005682804
6.5594	-0.007316913
6.5625	-0.006776766
6.5655	-0.006911066
6.5685	-0.006729291
6.5716	-0.006813119
6.5746	-0.006835231
6.5776	-0.006808588
6.5807	-0.006943163
6.5837	-0.007570176
6.5868	-0.006464248
6.5898	-0.006758532
6.5928	-0.006326888
6.5959	-0.006702694
6.5989	-0.006343462
6.602	-0.00581693
6.605	-0.006416945
6.608	-0.005974374
6.6111	-0.005334288
6.6141	-0.004977642
6.6172	-0.004761024
6.6202	-0.004261305
6.6232	-0.002176919
6.6263	-0.003534461
6.6293	-0.003968603
6.6324	-0.00505997
6.6354	-0.004256748
6.6384	-0.004043248
6.6415	-0.005290741
6.6445	-0.005209058
6.6475	-0.004572952
6.6506	-0.0049014
6.6536	-0.004418446
6.6567	-0.004798883
6.6597	-0.005045656
6.6627	-0.004967941
6.6658	-0.005830729
6.6688	-0.004665618
6.6719	-0.005019783
6.6749	-0.006009257
6.6779	-0.005020801
6.681	-0.004934965
6.684	-0.005281995
6.6871	-0.006101556
6.6901	-0.005684739
6.6931	-0.004299537
6.6962	-0.004675003
6.6992	-0.004675003
6.7023	-0.00445665
6.7053	-0.003914008
6.7083	-0.004418273
6.7114	-0.004222435
6.7144	-0.005589219
6.7175	-0.006054557
6.7205	-0.005832602
6.7235	-0.007131283
6.7266	-0.007671562
6.7296	-0.007124982
6.7326	-0.008200496
6.7357	-0.007886476
6.7387	-0.007416144
6.7418	-0.007731076
6.7448	-0.00796638
6.7478	-0.007667208
6.7509	-0.00807305
6.7539	-0.009022582
6.757	-0.008366377
6.76	-0.007557195
6.763	-0.00810388
6.7661	-0.00710701
6.7691	-0.00687875
6.7722	-0.006807631
6.7752	-0.006874777
6.7782	-0.006463253
6.7813	-0.005887879
6.7843	-0.005773467
6.7874	-0.005413746
6.7904	-0.005424919
6.7934	-0.004951562
6.7965	-0.005196667
6.7995	-0.004721152
6.8025	-0.00507786
6.8056	-0.004662716
6.8086	-0.004636725
6.8117	-0.005388516
6.8147	-0.004533138
6.8177	-0.004078813
6.8208	-0.004461722
6.8238	-0.004127484
6.8269	-0.005143622
6.8299	-0.004900277
6.8329	-0.005208124
6.836	-0.004360952
6.839	-0.003919048
6.8421	-0.004456799
6.8451	-0.003546846
6.8481	-0.004451887
6.8512	-0.004545123
6.8542	-0.004594739
6.8573	-0.004239841
6.8603	-0.004231486
6.8633	-0.004171838
6.8664	-0.004229172
6.8694	-0.004686932
6.8725	-0.004119259
6.8755	-0.004412009
6.8785	-0.004376279
6.8816	-0.006196141
6.8846	-0.004929507
6.8876	-0.004627557
6.8907	-0.004392155
6.8937	-0.004403773
6.8968	-0.004822096
6.8998	-0.004317078
6.9028	-0.004556668
6.9059	-0.00424823
6.9089	-0.005161699
6.912	-0.004700306
6.915	-0.005328239
6.918	-0.004657879
6.9211	-0.004143365
6.9241	-0.004889104
6.9272	-0.004611847
6.9302	-0.005470956
6.9332	-0.005590589
6.9363	-0.004784318
6.9393	-0.004785932
6.9424	-0.005567328
6.9454	-0.004809619
6.9484	-0.004698787
6.9515	-0.00538118
6.9545	-0.005624524
6.9575	-0.004906237
6.9606	-0.005228444
6.9636	-0.004548641
6.9667	-0.004317994
6.9697	-0.00526307
6.9727	-0.004967278
6.9758	-0.005587097
6.9788	-0.004803172
6.9819	-0.004639736
6.9849	-0.005794542
6.9879	-0.005751688
6.991	-0.006407501
6.994	-0.007136056
6.9971	-0.006067988
7.0001	-0.00592886
7.0031	-0.006550123
7.0062	-0.005671975
7.0092	-0.006851153
7.0123	-0.006605367
7.0153	-0.005679761
7.0183	-0.006200741
7.0214	-0.005216664
7.0244	-0.006434843
7.0275	-0.006109985
7.0305	-0.005981572
7.0335	-0.006033668
7.0366	-0.005828229
7.0396	-0.006687218
7.0426	-0.006614123
7.0457	-0.005922846
7.0487	-0.005407245
7.0518	-0.00613802
7.0548	-0.005348703
7.0578	-0.005702194
7.0609	-0.005428446
7.0639	-0.005480129
7.067	-0.005875551
7.07	-0.004886353
7.073	-0.004697767
7.0761	-0.005442542
7.0791	-0.004815716
7.0822	-0.004954449
7.0852	-0.005198257
7.0882	-0.004756081
7.0913	-0.004568202
7.0943	-0.003982802
7.0974	-0.003154218
7.1004	-0.004694587
7.1034	-0.00395265
7.1065	-0.004314958
7.1095	-0.004365304
7.1125	-0.003380514
7.1156	-0.003540803
7.1186	-0.002761579
7.1217	-0.003012111
7.1247	-0.003377779
7.1277	-0.00361663
7.1308	-0.003676429
7.1338	-0.003644875
7.1369	-0.003386427
7.1399	-0.003733936
7.1429	-0.003620818
7.146	-0.004183938
7.149	-0.004018018
7.1521	-0.004186368
7.1551	-0.004321374
7.1581	-0.003612869
7.1612	-0.004347025
7.1642	-0.004029202
7.1673	-0.005061765
7.1703	-0.004284758
7.1733	-0.004286748
7.1764	-0.005681775
7.1794	-0.005029023
7.1825	-0.00442772
7.1855	-0.004789874
7.1885	-0.004222659
7.1916	-0.004848511
7.1946	-0.004769415
7.1976	-0.003948392
7.2007	-0.0033449
7.2037	-0.003449865
7.2068	-0.0031272
7.2098	-0.002409194
7.2128	-0.003794333
7.2159	-0.002974983
7.2189	-0.003322851
7.222	-0.004490454
7.225	-0.003464592
7.228	-0.003320115
7.2311	-0.004539616
7.2341	-0.004941296
7.2372	-0.003426707
7.2402	-0.003566911
7.2432	-0.004210328
7.2463	-0.003003396
7.2493	-0.003494022
7.2524	-0.004099297
7.2554	-0.004248897
7.2584	-0.003647852
7.2615	-0.004364295
7.2645	-0.003938061
7.2675	-0.004605392
7.2706	-0.003786375
7.2736	-0.004027801
7.2767	-0.004328887
7.2797	-0.004023137
7.2827	-0.004974906
7.2858	-0.004814399
7.2888	-0.00437137
7.2919	-0.004057686
7.2949	-0.003641799
7.2979	-0.004430853
7.301	-0.002869253
7.304	-0.003913259
7.3071	-0.003612337
7.3101	-0.004150286
7.3131	-0.003972536
7.3162	-0.004161174
7.3192	-0.003031997
7.3223	-0.003809842
7.3253	-0.004289972
7.3283	-0.003935636
7.3314	-0.00416769
7.3344	-0.004638117
7.3375	-0.004492405
7.3405	-0.004303854
7.3435	-0.005069833
7.3466	-0.004837761
7.3496	-0.005762031
7.3526	-0.004784856
7.3557	-0.004798342
7.3587	-0.004865005
7.3618	-0.004534354
7.3648	-0.005876213
7.3678	-0.004198945
7.3709	-0.004112853
7.3739	-0.004392273
7.377	-0.004333972
7.38	-0.004325242
7.383	-0.00470036
7.3861	-0.00483683
7.3891	-0.003946846
7.3922	-0.004257589
7.3952	-0.005453268
7.3982	-0.004318509
7.4013	-0.004756938
7.4043	-0.00365117
7.4074	-0.00437786
7.4104	-0.003988569
7.4134	-0.004343946
7.4165	-0.004227211
7.4195	-0.002831792
7.4225	-0.004140755
7.4256	-0.003977705
7.4286	-0.003258901
7.4317	-0.003019441
7.4347	-0.003534752
7.4377	-0.004153219
7.4408	-0.004365759
7.4438	-0.004150543
7.4469	-0.004129163
7.4499	-0.005417465
7.4529	-0.004291011
7.456	-0.0056137
7.459	-0.004957971
7.4621	-0.004763616
7.4651	-0.005094561
7.4681	-0.004776189
7.4712	-0.00418692
7.4742	-0.004117015
7.4773	-0.004211201
7.4803	-0.004827121
7.4833	-0.00414065
7.4864	-0.004004045
7.4894	-0.004653451
7.4925	-0.004497588
7.4955	-0.00462293
7.4985	-0.003687802
7.5016	-0.004070444
7.5046	-0.004208766
7.5076	-0.004269092
7.5107	-0.003011698
7.5137	-0.004032562
7.5168	-0.003284438
7.5198	-0.004616973
7.5228	-0.004910505
7.5259	-0.004405788
7.5289	-0.005084436
7.532	-0.004090132
7.535	-0.004289824
7.538	-0.003834141
7.5411	-0.004166148
7.5441	-0.004511474
7.5472	-0.004246961
7.5502	-0.00421896
7.5532	-0.003519574
7.5563	-0.003383709
7.5593	-0.003618755
7.5624	-0.004041274
7.5654	-0.003739762
7.5684	-0.004076608
7.5715	-0.003887158
7.5745	-0.003646258
7.5775	-0.003333976
7.5806	-0.003052562
7.5836	-0.003975475
7.5867	-0.003913212
7.5897	-0.003519949
7.5927	-0.004048202
7.5958	-0.003652703
7.5988	-0.004061256
7.6019	-0.003934108
7.6049	-0.003322922
7.6079	-0.003981158
7.611	-0.003199584
7.614	-0.003082103
7.6171	-0.003382986
7.6201	-0.003865329
7.6231	-0.002885993
7.6262	-0.003027733
7.6292	-0.002848445
7.6323	-0.002828696
7.6353	-0.002981386
7.6383	-0.002324752
7.6414	-0.002101797
7.6444	-0.001828611
7.6475	-0.002412627
7.6505	-0.002087086
7.6535	-0.001817895
7.6566	-0.001319561
7.6596	-0.001674281
7.6626	-0.00262114
7.6657	-0.002573671
7.6687	-0.003143821
7.6718	-0.003679343
7.6748	-0.003372043
7.6778	-0.003543816
7.6809	-0.004717953
7.6839	-0.005197974
7.687	-0.005340397
7.69	-0.005464586
7.693	-0.005432961
7.6961	-0.005169431
7.6991	-0.005589453
7.7022	-0.005082156
7.7052	-0.00583376
7.7082	-0.005553599
7.7113	-0.00573571
7.7143	-0.005267486
7.7174	-0.005723309
7.7204	-0.003944492
7.7234	-0.004217356
7.7265	-0.005483249
7.7295	-0.004937768
7.7325	-0.00408339
7.7356	-0.003190547
7.7386	-0.002083168
7.7417	-0.002311408
7.7447	-0.001870684
7.7477	-0.001869505
7.7508	-0.001960701
7.7538	-0.001050179
7.7569	-0.000682889
7.7599	-0.000911618
7.7629	-0.001001623
7.766	-0.000408278
7.769	0.000045378
7.7721	0.000090942
7.7751	-0.000545083
7.7781	0.000545596
7.7812	0.000456383
7.7842	0.001738828
7.7873	0.001653407
7.7903	0.001285847
7.7933	0.001745448
7.7964	0.002432771
7.7994	0.002384224
7.8025	0.002002409
7.8055	0.001776072
7.8085	0.001511069
7.8116	0.001476566
7.8146	0.000876384
7.8176	0.000553771
7.8207	0.002175759
7.8237	0.00157236
7.8268	0.000880687
7.8298	0.001201752
7.8328	0.001535022
7.8359	0.001207794
7.8389	0.001718325
7.842	0.00243539
7.845	0.001984162
7.848	0.00283618
7.8511	0.003121536
7.8541	0.0031813
7.8572	0.004317078
7.8602	0.00354998
7.8632	0.005232816
7.8663	0.005277033
7.8693	0.005971764
7.8724	0.007184164
7.8754	0.008124256
7.8784	0.009342119
7.8815	0.01095558
7.8845	0.011615858
7.8875	0.012463454
7.8906	0.013491714
7.8936	0.014743591
7.8967	0.015460167
7.8997	0.015042897
7.9027	0.014649609
7.9058	0.014128323
7.9088	0.013471846
7.9119	0.012441383
7.9149	0.011228923
7.9179	0.009675339
7.921	0.008707198
7.924	0.006207888
7.9271	0.004532861
7.9301	0.00327771
7.9331	0.002229235
7.9362	-0.000305913
7.9392	-0.001474686
7.9423	-0.00071472
7.9453	-0.00061435
7.9483	0.000460681
7.9514	0.001028647
7.9544	0.00144765
7.9575	0.000464238
7.9605	0.001239367
7.9635	0.000821847
7.9666	0.001291698
7.9696	0.001820944
7.9726	0.002247122
7.9757	0.002925257
7.9787	0.003091077
7.9818	0.004357419
7.9848	0.005358781
7.9878	0.007509602
7.9909	0.009335411
7.9939	0.011547495
7.997	0.012914965
8	0.014245728
8.003	0.014363931
8.0061	0.016909108
8.0091	0.016723277
8.0122	0.017906599
8.0152	0.022345457
8.0182	0.027453136
8.0213	0.034098111
8.0243	0.045038566
8.0274	0.053892352
8.0304	0.058600631
8.0334	0.064088531
8.0365	0.068771891
8.0395	0.072231881
8.0425	0.076848604
8.0456	0.079053439
8.0486	0.080925122
8.0517	0.08109621
8.0547	0.079288386
8.0577	0.078419335
8.0608	0.075440474
8.0638	0.073093653
8.0669	0.069720514
8.0699	0.067728698
8.0729	0.065234691
8.076	0.061625842
8.079	0.057042267
8.0821	0.050775368
8.0851	0.045853604
8.0881	0.043750264
8.0912	0.040594567
8.0942	0.037749257
8.0973	0.036942404
8.1003	0.036282461
8.1033	0.034048807
8.1064	0.033823092
8.1094	0.033718992
8.1125	0.035783991
8.1155	0.038268074
8.1185	0.039987527
8.1216	0.041664883
8.1246	0.043317255
8.1276	0.044621654
8.1307	0.045552045
8.1337	0.048023932
8.1368	0.050252851
8.1398	0.052757144
8.1428	0.059644978
8.1459	0.068160892
8.1489	0.074511655
8.152	0.081528082
8.155	0.096706614
8.158	0.107600033
8.1611	0.112648241
8.1641	0.115730986
8.1672	0.117960677
8.1702	0.126654997
8.1732	0.148538142
8.1763	0.192155659
8.1793	0.256634831
8.1824	0.341075867
8.1854	0.427821666
8.1884	0.51155889
8.1915	0.542342722
8.1945	0.558332741
8.1975	0.551832497
8.2006	0.533486009
8.2036	0.477873743
8.2067	0.371038258
8.2097	0.214809269
8.2127	0.115304336
8.2158	0.062127236
8.2188	0.033455905
8.2219	0.019673435
8.2249	0.012280382
8.2279	0.009539395
8.231	0.007146609
8.234	0.007302849
8.2371	0.006880908
8.2401	0.006321408
8.2431	0.006266675
8.2462	0.005996272
8.2492	0.005341286
8.2523	0.005030701
8.2553	0.005810046
8.2583	0.004722972
8.2614	0.005925717
8.2644	0.007244717
8.2675	0.008081634
8.2705	0.009694476
8.2735	0.010989875
8.2766	0.011529901
8.2796	0.012713556
8.2826	0.013798634
8.2857	0.013745159
8.2887	0.013292168
8.2918	0.012025385
8.2948	0.010876192
8.2978	0.009761056
8.3009	0.00898516
8.3039	0.009350611
8.307	0.010325872
8.31	0.013135627
8.313	0.01650711
8.3161	0.018335747
8.3191	0.020358248
8.3222	0.020127945
8.3252	0.019758057
8.3282	0.016280606
8.3313	0.013230524
8.3343	0.007900528
8.3374	0.004019999
8.3404	-0.000987283
8.3434	-0.002029033
8.3465	-0.003685845
8.3495	-0.004432452
8.3525	-0.003928319
8.3556	-0.004337017
8.3586	-0.003703098
8.3617	-0.00435332
8.3647	-0.003566011
8.3677	-0.00341731
8.3708	-0.003355732
8.3738	-0.003140014
8.3769	-0.003032492
8.3799	-0.002968901
8.3829	-0.002907512
8.386	-0.003070755
8.389	-0.003245055
8.3921	-0.003846935
8.3951	-0.003470903
8.3981	-0.002280621
8.4012	-0.003259261
8.4042	-0.003203938
8.4073	-0.004159061
8.4103	-0.004061134
8.4133	-0.003101534
8.4164	-0.004051536
8.4194	-0.003743707
8.4225	-0.003949881
8.4255	-0.004179333
8.4285	-0.00363247
8.4316	-0.003242632
8.4346	-0.004715631
8.4376	-0.003733446
8.4407	-0.005087121
8.4437	-0.005110988
8.4468	-0.005731046
8.4498	-0.00544209
8.4528	-0.005586029
8.4559	-0.005784664
8.4589	-0.005297632
8.462	-0.005640958
8.465	-0.00318477
8.468	-0.003712395
8.4711	-0.003520029
8.4741	-0.002675224
8.4772	-0.003552751
8.4802	-0.002979004
8.4832	-0.003719207
8.4863	-0.003222685
8.4893	-0.003067363
8.4924	-0.004519016
8.4954	-0.003106065
8.4984	-0.004082827
8.5015	-0.004816237
8.5045	-0.004176945
8.5075	-0.004593542
8.5106	-0.003646491
8.5136	-0.003611509
8.5167	-0.003646053
8.5197	-0.005284966
8.5227	-0.003767746
8.5258	-0.00265338
8.5288	-0.002738407
8.5319	-0.003510304
8.5349	-0.003779424
8.5379	-0.003580867
8.541	-0.003360829
8.544	-0.003519088
8.5471	-0.002890833
8.5501	-0.003579089
8.5531	-0.003583731
8.5562	-0.003984381
8.5592	-0.004408598
8.5623	-0.004246037
8.5653	-0.004580502
8.5683	-0.004143233
8.5714	-0.005423635
8.5744	-0.004948842
8.5775	-0.004723675
8.5805	-0.004916498
8.5835	-0.005106729
8.5866	-0.00545781
8.5896	-0.004605928
8.5926	-0.004877481
8.5957	-0.005229774
8.5987	-0.005038453
8.6018	-0.004952446
8.6048	-0.00507537
8.6078	-0.00507715
8.6109	-0.004097387
8.6139	-0.004265291
8.617	-0.004654645
8.62	-0.003591112
8.623	-0.00481344
8.6261	-0.004279802
8.6291	-0.003892324
8.6322	-0.004257823
8.6352	-0.003899586
8.6382	-0.004109353
8.6413	-0.004453816
8.6443	-0.004316321
8.6474	-0.004584024
8.6504	-0.003773654
8.6534	-0.004131371
8.6565	-0.004272855
8.6595	-0.003166928
8.6625	-0.004316879
8.6656	-0.003714945
8.6686	-0.003534153
8.6717	-0.003901406
8.6747	-0.00333065
8.6777	-0.00388013
8.6808	-0.004298729
8.6838	-0.00385508
8.6869	-0.004468245
8.6899	-0.004418294
8.6929	-0.003414124
8.696	-0.003253907
8.699	-0.003853304
8.7021	-0.004694041
8.7051	-0.004257577
8.7081	-0.003548953
8.7112	-0.003602878
8.7142	-0.003731289
8.7173	-0.002941676
8.7203	-0.003445413
8.7233	-0.004240947
8.7264	-0.004633714
8.7294	-0.004491193
8.7325	-0.003785159
8.7355	-0.003941129
8.7385	-0.004733366
8.7416	-0.003582651
8.7446	-0.004849151
8.7476	-0.003237859
8.7507	-0.004411132
8.7537	-0.004158328
8.7568	-0.004841463
8.7598	-0.004528556
8.7628	-0.004468949
8.7659	-0.004861281
8.7689	-0.004406633
8.772	-0.003587809
8.775	-0.004755007
8.778	-0.003527682
8.7811	-0.00417476
8.7841	-0.003966635
8.7872	-0.004747505
8.7902	-0.004159706
8.7932	-0.003510651
8.7963	-0.003075442
8.7993	-0.00409393
8.8024	-0.004164869
8.8054	-0.003821228
8.8084	-0.003367965
8.8115	-0.003417353
8.8145	-0.003233706
8.8175	-0.002952053
8.8206	-0.002908618
8.8236	-0.003122473
8.8267	-0.002924219
8.8297	-0.004174029
8.8327	-0.004490677
8.8358	-0.003355576
8.8388	-0.003110718
8.8419	-0.002768621
8.8449	-0.002890743
8.8479	-0.001926596
8.851	-0.002231578
8.854	-0.002872962
8.8571	-0.002375271
8.8601	-0.003656383
8.8631	-0.003137906
8.8662	-0.002582532
8.8692	-0.002791268
8.8723	-0.003399086
8.8753	-0.002685374
8.8783	-0.003506697
8.8814	-0.004255836
8.8844	-0.004416334
8.8875	-0.005121636
8.8905	-0.003844682
8.8935	-0.004847425
8.8966	-0.004319351
8.8996	-0.00374962
8.9026	-0.004249392
8.9057	-0.004715403
8.9087	-0.004409634
8.9118	-0.005134225
8.9148	-0.004668787
8.9178	-0.005732841
8.9209	-0.005173252
8.9239	-0.005645221
8.927	-0.005081903
8.93	-0.004407062
8.933	-0.006474898
8.9361	-0.006548425
8.9391	-0.00524572
8.9422	-0.005248798
8.9452	-0.004273285
8.9482	-0.005053851
8.9513	-0.00478875
8.9543	-0.004825544
8.9574	-0.005024358
8.9604	-0.003943735
8.9634	-0.003317384
8.9665	-0.003683953
8.9695	-0.003742394
8.9725	-0.004144209
8.9756	-0.003117999
8.9786	-0.00389137
8.9817	-0.004413808
8.9847	-0.004740864
8.9877	-0.004338132
8.9908	-0.005666456
8.9938	-0.005007215
8.9969	-0.005163235
8.9999	-0.006000886
9.0029	-0.004797191
9.006	-0.003312712
9.009	-0.003926602
9.0121	-0.004131554
9.0151	-0.00440964
9.0181	-0.003295978
9.0212	-0.004090877
9.0242	-0.004516991
9.0273	-0.003927063
9.0303	-0.003970371
9.0333	-0.004205416
9.0364	-0.004001809
9.0394	-0.003537854
9.0425	-0.002939913
9.0455	-0.004096433
9.0485	-0.003248595
9.0516	-0.00358944
9.0546	-0.00328152
9.0576	-0.00428874
9.0607	-0.004080751
9.0637	-0.004277806
9.0668	-0.004130412
9.0698	-0.005550324
9.0728	-0.004940038
9.0759	-0.005138459
9.0789	-0.004870272
9.082	-0.00570567
9.085	-0.004592582
9.088	-0.004523165
9.0911	-0.004077446
9.0941	-0.003913259
9.0972	-0.003625557
9.1002	-0.003719359
9.1032	-0.003510968
9.1063	-0.003447582
9.1093	-0.004717434
9.1124	-0.004189447
9.1154	-0.003750748
9.1184	-0.003108637
9.1215	-0.004633307
9.1245	-0.003475169
9.1275	-0.004620721
9.1306	-0.003987317
9.1336	-0.00424862
9.1367	-0.003756298
9.1397	-0.003206232
9.1427	-0.002769051
9.1458	-0.003987769
9.1488	-0.004131953
9.1519	-0.004283649
9.1549	-0.003051838
9.1579	-0.004082994
9.161	-0.003346422
9.164	-0.004671729
9.1671	-0.005247002
9.1701	-0.004922352
9.1731	-0.004169102
9.1762	-0.004696708
9.1792	-0.004994197
9.1823	-0.004409616
9.1853	-0.006072093
9.1883	-0.006297417
9.1914	-0.005771765
9.1944	-0.005585543
9.1975	-0.005676493
9.2005	-0.004562526
9.2035	-0.005015117
9.2066	-0.003597581
9.2096	-0.005110562
9.2126	-0.004607942
9.2157	-0.005155365
9.2187	-0.004667762
9.2218	-0.003300904
9.2248	-0.004547033
9.2278	-0.004451452
9.2309	-0.004796446
9.2339	-0.003651616
9.237	-0.004342981
9.24	-0.004607002
9.243	-0.00431029
9.2461	-0.00446829
9.2491	-0.004917788
9.2522	-0.004000494
9.2552	-0.004522169
9.2582	-0.004782167
9.2613	-0.005327645
9.2643	-0.005875167
9.2674	-0.005690484
9.2704	-0.004733765
9.2734	-0.00571321
9.2765	-0.005715758
9.2795	-0.006218193
9.2825	-0.006137003
9.2856	-0.006168512
9.2886	-0.006555513
9.2917	-0.005296636
9.2947	-0.005080658
9.2977	-0.0051642
9.3008	-0.005360238
9.3038	-0.005968944
9.3069	-0.005715758
9.3099	-0.006047083
9.3129	-0.004628918
9.316	-0.006127458
9.319	-0.006082249
9.3221	-0.005597029
9.3251	-0.004950785
9.3281	-0.005288717
9.3312	-0.006237902
9.3342	-0.00660042
9.3373	-0.007062636
9.3403	-0.007069622
9.3433	-0.006262018
9.3464	-0.006676449
9.3494	-0.005989042
9.3525	-0.007154145
9.3555	-0.006530867
9.3585	-0.006617495
9.3616	-0.006556589
9.3646	-0.00657457
9.3676	-0.00663641
9.3707	-0.006005485
9.3737	-0.006383296
9.3768	-0.006355526
9.3798	-0.005896566
9.3828	-0.00640599
9.3859	-0.006263287
9.3889	-0.006451681
9.392	-0.007777484
9.395	-0.006874517
9.398	-0.007409496
9.4011	-0.007763919
9.4041	-0.007487204
9.4072	-0.006888465
9.4102	-0.007415943
9.4132	-0.007158345
9.4163	-0.006924576
9.4193	-0.007706194
9.4224	-0.006767133
9.4254	-0.007308749
9.4284	-0.006983591
9.4315	-0.006080035
9.4345	-0.008182943
9.4375	-0.007396011
9.4406	-0.007204102
9.4436	-0.006928635
9.4467	-0.006533694
9.4497	-0.007436011
9.4527	-0.007455279
9.4558	-0.00689149
9.4588	-0.007743802
9.4619	-0.008413199
9.4649	-0.008370511
9.4679	-0.007889266
9.471	-0.008074269
9.474	-0.007603438
9.4771	-0.007735493
9.4801	-0.008080563
9.4831	-0.007392227
9.4862	-0.00777667
9.4892	-0.008107378
9.4923	-0.008480217
9.4953	-0.007253909
9.4983	-0.006622035
9.5014	-0.007370922
9.5044	-0.00603132
9.5075	-0.005583632
9.5105	-0.006198365
9.5135	-0.005324289
9.5166	-0.00587675
9.5196	-0.00658175
9.5226	-0.006446478
9.5257	-0.007092004
9.5287	-0.007625478
9.5318	-0.007244601
9.5348	-0.007308628
9.5378	-0.006744922
9.5409	-0.007053499
9.5439	-0.00746309
9.547	-0.007321184
9.55	-0.007024787
9.553	-0.007591207
9.5561	-0.006835738
9.5591	-0.007278849
9.5622	-0.007724948
9.5652	-0.007828697
9.5682	-0.006881161
9.5713	-0.007673578
9.5743	-0.007062615
9.5774	-0.006851904
9.5804	-0.00678197
9.5834	-0.007306323
9.5865	-0.006902279
9.5895	-0.006699967
9.5925	-0.00758674
9.5956	-0.006358745
9.5986	-0.007082585
9.6017	-0.007014075
9.6047	-0.007148847
9.6077	-0.007710272
9.6108	-0.007592754
9.6138	-0.006947337
9.6169	-0.006307636
9.6199	-0.006976197
9.6229	-0.006671322
9.626	-0.006898617
9.629	-0.007324019
9.6321	-0.006440471
9.6351	-0.006564011
9.6381	-0.006767615
9.6412	-0.006766867
9.6442	-0.006727423
9.6473	-0.006585407
9.6503	-0.006606459
9.6533	-0.008100866
9.6564	-0.007371647
9.6594	-0.006632046
9.6625	-0.007076728
9.6655	-0.006744587
9.6685	-0.007149239
9.6716	-0.006389978
9.6746	-0.007187355
9.6776	-0.006442003
9.6807	-0.00710983
9.6837	-0.006578146
9.6868	-0.007272348
9.6898	-0.00653014
9.6928	-0.007000619
9.6959	-0.006513454
9.6989	-0.00656524
9.702	-0.007123741
9.705	-0.007267875
9.708	-0.007069894
9.7111	-0.006575884
9.7141	-0.007149642
9.7172	-0.006420418
9.7202	-0.00725586
9.7232	-0.006707008
9.7263	-0.007116545
9.7293	-0.007349138
9.7324	-0.007244487
9.7354	-0.007201104
9.7384	-0.007191436
9.7415	-0.00679813
9.7445	-0.007296786
9.7475	-0.006470147
9.7506	-0.007504826
9.7536	-0.007729257
9.7567	-0.006997404
9.7597	-0.006951993
9.7627	-0.00706026
9.7658	-0.008160823
9.7688	-0.008483346
9.7719	-0.008461662
9.7749	-0.008820197
9.7779	-0.008204615
9.781	-0.008872415
9.784	-0.00831445
9.7871	-0.008156233
9.7901	-0.007731869
9.7931	-0.007109693
9.7962	-0.008263212
9.7992	-0.006718176
9.8023	-0.006623837
9.8053	-0.006593019
9.8083	-0.00564888
9.8114	-0.00701717
9.8144	-0.006342331
9.8175	-0.006695219
9.8205	-0.006658986
9.8235	-0.007286089
9.8266	-0.006442854
9.8296	-0.007434888
9.8326	-0.006898756
9.8357	-0.008090394
9.8387	-0.006746362
9.8418	-0.007176147
9.8448	-0.006866654
9.8478	-0.006598764
9.8509	-0.006855855
9.8539	-0.006932222
9.857	-0.006374807
9.86	-0.007124608
9.863	-0.007446933
9.8661	-0.006617008
9.8691	-0.006836304
9.8722	-0.006706225
9.8752	-0.007341761
9.8782	-0.007472237
9.8813	-0.007020852
9.8843	-0.007697309
9.8874	-0.007607264
9.8904	-0.007044913
9.8934	-0.007147408
9.8965	-0.007191702
9.8995	-0.00773245
9.9025	-0.007591974
9.9056	-0.007329203
9.9086	-0.007535032
9.9117	-0.007054584
9.9147	-0.008039963
9.9177	-0.006907512
9.9208	-0.007890616
9.9238	-0.007224706
9.9269	-0.007846815
9.9299	-0.00773245
9.9329	-0.008105806
9.936	-0.008266835
9.939	-0.008912748
9.9421	-0.009126671
9.9451	-0.008530439
9.9481	-0.009314452
9.9512	-0.008905872
9.9542	-0.007761203
9.9573	-0.008802899
9.9603	-0.008671397
9.9633	-0.008946734
9.9664	-0.00888701
9.9694	-0.008364376
9.9725	-0.008375152
9.9755	-0.009727977
9.9785	-0.009529206
9.9816	-0.009710489
9.9846	-0.008383007
9.9876	-0.009190475
9.9907	-0.009661636
9.9937	-0.008731782
9.9968	-0.009319148
9.9998	-0.009983107
10.0028	-0.009049143
10.0059	-0.009056706
10.0089	-0.008867438
10.012	-0.007834051
10.015	-0.008868379
10.018	-0.008168486
10.0211	-0.008772951
10.0241	-0.007826203
10.0272	-0.009052668
10.0302	-0.007163486
10.0332	-0.006982764
10.0363	-0.008160061
10.0393	-0.006994084
10.0424	-0.00703152
10.0454	-0.0065789
10.0484	-0.007263098
10.0515	-0.007550644
10.0545	-0.007614387
10.0575	-0.007446721
10.0606	-0.007855181
10.0636	-0.007233287
10.0667	-0.006686657
10.0697	-0.006869062
10.0727	-0.00695113
10.0758	-0.007011353
10.0788	-0.00644596
10.0819	-0.006289471
10.0849	-0.006276582
10.0879	-0.006437591
10.091	-0.006475124
10.094	-0.007037442
10.0971	-0.007374722
10.1001	-0.006787462
10.1031	-0.006701413
10.1062	-0.006708652
10.1092	-0.007870075
10.1123	-0.00645212
10.1153	-0.006070882
10.1183	-0.006791804
10.1214	-0.006345627
10.1244	-0.006533654
10.1275	-0.006468335
10.1305	-0.005792223
10.1335	-0.004303417
10.1366	-0.003147411
10.1396	-0.001254583
10.1426	0.004565188
10.1457	0.011553181
10.1487	0.022576327
10.1518	0.038411953
10.1548	0.057162348
10.1578	0.076683164
10.1609	0.094065495
10.1639	0.106221072
10.167	0.111916997
10.17	0.10918384
10.173	0.099235095
10.1761	0.083782867
10.1791	0.065053798
10.1822	0.047207661
10.1852	0.030664349
10.1882	0.018040905
10.1913	0.00896812
10.1943	0.003019123
10.1974	-0.000994637
10.2004	-0.003328633
10.2034	-0.004316005
10.2065	-0.005338742
10.2095	-0.00493216
10.2125	-0.005044542
10.2156	-0.004895768
10.2186	-0.006982305
10.2217	-0.006476169
10.2247	-0.006103842
10.2277	-0.006128183
10.2308	-0.005537003
10.2338	-0.006053753
10.2369	-0.005269608
10.2399	-0.005053085
10.2429	-0.004609353
10.246	-0.005730725
10.249	-0.004784686
10.2521	-0.006458193
10.2551	-0.005984901
10.2581	-0.005527419
10.2612	-0.005649222
10.2642	-0.005212049
10.2673	-0.005533057
10.2703	-0.005638249
10.2733	-0.005617004
10.2764	-0.00539943
10.2794	-0.005471289
10.2825	-0.005395032
10.2855	-0.006206545
10.2885	-0.005726846
10.2916	-0.005284155
10.2946	-0.005671341
10.2976	-0.006204312
10.3007	-0.005391189
10.3037	-0.006599472
10.3068	-0.006090815
10.3098	-0.00657496
10.3128	-0.007012777
10.3159	-0.006526888
10.3189	-0.005472333
10.322	-0.007069758
10.325	-0.006745687
10.328	-0.006238834
10.3311	-0.007076865
10.3341	-0.006546063
10.3372	-0.006712975
10.3402	-0.006803247
10.3432	-0.007686829
10.3463	-0.007180756
10.3493	-0.008226098
10.3524	-0.008772169
10.3554	-0.007905959
10.3584	-0.008218684
10.3615	-0.00822716
10.3645	-0.008489521
10.3675	-0.008010816
10.3706	-0.008447396
10.3736	-0.008781713
10.3767	-0.008765286
10.3797	-0.008146592
10.3827	-0.008571601
10.3858	-0.008152815
10.3888	-0.008865625
10.3919	-0.008648868
10.3949	-0.008396112
10.3979	-0.009072306
10.401	-0.009071425
10.404	-0.009828091
10.4071	-0.008136706
10.4101	-0.007480775
10.4131	-0.008393434
10.4162	-0.008865997
10.4192	-0.008276467
10.4223	-0.008131779
10.4253	-0.009152843
10.4283	-0.008668187
10.4314	-0.00838024
10.4344	-0.009072286
10.4375	-0.008999144
10.4405	-0.008829312
10.4435	-0.008585006
10.4466	-0.008468072
10.4496	-0.008633416
10.4526	-0.008803568
10.4557	-0.008357381
10.4587	-0.00896782
10.4618	-0.008207446
10.4648	-0.009480736
10.4678	-0.008883028
10.4709	-0.009098791
10.4739	-0.008743956
10.477	-0.00921676
10.48	-0.008526491
10.483	-0.008506331
10.4861	-0.008856325
10.4891	-0.008186463
10.4922	-0.007882847
10.4952	-0.008933497
10.4982	-0.008666238
10.5013	-0.008712164
10.5043	-0.008713959
10.5074	-0.008506584
10.5104	-0.008628527
10.5134	-0.009107868
10.5165	-0.008863845
10.5195	-0.008405715
10.5225	-0.008238845
10.5256	-0.008461272
10.5286	-0.00870433
10.5317	-0.008581858
10.5347	-0.008128841
10.5377	-0.008003286
10.5408	-0.008580565
10.5438	-0.008015057
10.5469	-0.008233146
10.5499	-0.008785659
10.5529	-0.008155665
10.556	-0.007832459
10.559	-0.00863437
10.5621	-0.008910569
10.5651	-0.008550783
10.5681	-0.008440743
10.5712	-0.008257132
10.5742	-0.008815959
10.5773	-0.008271858
10.5803	-0.008419543
10.5833	-0.008985844
[truncated: 48 more rows]
