# Supplementary material for: Improvement of Peak Integration in Capillary Electrophoresis: Reference Data Set No. 1
Source: Electrophoresis. 2026 Mar 11;47(4):276–94. doi: 10.1002/elps.70077 (PMC13084974; doi:10.1002/elps.70077)
Supplement: Supplementary file 2 — Supporting File 2: elps70077‐sup‐0002‐RawElectropherograms.zip. [file ELPS-47--s002.zip › Raw Electropherograms/com4-type7-sam1-R.csv]

3.944	-0.006290771
3.9465	-0.005708224
3.9489	-0.005144252
3.9514	-0.005749888
3.9539	-0.005066497
3.9563	-0.00540847
3.9588	-0.005003324
3.9613	-0.004947848
3.9637	-0.005538406
3.9662	-0.005442313
3.9686	-0.005811943
3.9711	-0.005210662
3.9736	-0.005766037
3.976	-0.005065956
3.9785	-0.005482887
3.981	-0.005348331
3.9834	-0.005133607
3.9859	-0.005836889
3.9884	-0.005035355
3.9908	-0.005443925
3.9933	-0.005500885
3.9958	-0.005542373
3.9982	-0.005936956
4.0007	-0.005634694
4.0031	-0.0056683
4.0056	-0.00534558
4.0081	-0.005352458
4.0105	-0.005329304
4.013	-0.005486695
4.0155	-0.005398732
4.0179	-0.004376734
4.0204	-0.00544194
4.0229	-0.005651032
4.0253	-0.004968505
4.0278	-0.005551347
4.0303	-0.004554328
4.0327	-0.005240884
4.0352	-0.005460034
4.0376	-0.004815643
4.0401	-0.006140537
4.0426	-0.005168638
4.045	-0.005286073
4.0475	-0.005413963
4.05	-0.00576955
4.0524	-0.006012735
4.0549	-0.006493948
4.0574	-0.006054605
4.0598	-0.005620498
4.0623	-0.004818961
4.0648	-0.004703905
4.0672	-0.006711185
4.0697	-0.005568736
4.0721	-0.005863881
4.0746	-0.004780844
4.0771	-0.004697639
4.0795	-0.00485074
4.082	-0.00409185
4.0845	-0.005582268
4.0869	-0.004764347
4.0894	-0.004825544
4.0919	-0.004596938
4.0943	-0.004875551
4.0968	-0.004519765
4.0993	-0.004041333
4.1017	-0.004689576
4.1042	-0.004663408
4.1066	-0.004610976
4.1091	-0.003873
4.1116	-0.004811965
4.114	-0.005618574
4.1165	-0.004160623
4.119	-0.004570585
4.1214	-0.00381648
4.1239	-0.003553403
4.1264	-0.004787261
4.1288	-0.004624041
4.1313	-0.003414511
4.1338	-0.002435676
4.1362	-0.00232847
4.1387	-0.00240708
4.1411	-0.002295705
4.1436	-0.001549232
4.1461	-0.00229442
4.1485	-0.002161145
4.151	-0.002223421
4.1535	-0.002364483
4.1559	-0.002019307
4.1584	-0.002529733
4.1609	-0.002242064
4.1633	-0.002493197
4.1658	-0.002042292
4.1683	-0.00194629
4.1707	-0.001698394
4.1732	-0.002988588
4.1756	-0.001338822
4.1781	-0.001128999
4.1806	-0.001358566
4.183	-0.001313937
4.1855	-0.000660288
4.188	0.000734553
4.1904	0.00329506
4.1929	0.005501124
4.1954	0.009459457
4.1978	0.014822182
4.2003	0.021345165
4.2028	0.028664233
4.2052	0.038282096
4.2077	0.046073444
4.2101	0.055059101
4.2126	0.061394021
4.2151	0.06622716
4.2175	0.068691224
4.22	0.067187071
4.2225	0.063062772
4.2249	0.057893321
4.2274	0.049280807
4.2299	0.040213112
4.2323	0.031772666
4.2348	0.023193469
4.2372	0.015851047
4.2397	0.009436672
4.2422	0.005062608
4.2446	0.001270332
4.2471	-0.000747393
4.2496	-0.001834657
4.252	-0.003162832
4.2545	-0.005357351
4.257	-0.00453098
4.2594	-0.005270048
4.2619	-0.004905993
4.2644	-0.005251903
4.2668	-0.005745313
4.2693	-0.005092555
4.2717	-0.005042206
4.2742	-0.005988218
4.2767	-0.004820188
4.2791	-0.005706873
4.2816	-0.004865447
4.2841	-0.004653543
4.2865	-0.005637299
4.289	-0.0049194
4.2915	-0.004925315
4.2939	-0.004642483
4.2964	-0.004712934
4.2989	-0.005688535
4.3013	-0.005228875
4.3038	-0.005090634
4.3062	-0.004450473
4.3087	-0.004528501
4.3112	-0.004273581
4.3136	-0.00438685
4.3161	-0.003603813
4.3186	-0.004738215
4.321	-0.004452819
4.3235	-0.003400387
4.326	-0.004456986
4.3284	-0.005225433
4.3309	-0.004903585
4.3334	-0.005261096
4.3358	-0.004976578
4.3383	-0.005034925
4.3407	-0.005864697
4.3432	-0.005089879
4.3457	-0.005246008
4.3481	-0.00509281
4.3506	-0.005453749
4.3531	-0.006314747
4.3555	-0.005460591
4.358	-0.00550351
4.3605	-0.005181964
4.3629	-0.005032267
4.3654	-0.003844302
4.3679	-0.003401945
4.3703	-0.005328386
4.3728	-0.006257954
4.3752	-0.005390055
4.3777	-0.005374593
4.3802	-0.004655018
4.3826	-0.005312314
4.3851	-0.005069714
4.3876	-0.005013556
4.39	-0.00520251
4.3925	-0.004831076
4.395	-0.004087594
4.3974	-0.005152361
4.3999	-0.005341667
4.4024	-0.003733
4.4048	-0.004304389
4.4073	-0.004905235
4.4097	-0.004733099
4.4122	-0.004681865
4.4147	-0.004579205
4.4171	-0.004640141
4.4196	-0.004856174
4.4221	-0.004386292
4.4245	-0.005015722
4.427	-0.00439151
4.4295	-0.003685481
4.4319	-0.004443328
4.4344	-0.005165777
4.4369	-0.003855717
4.4393	-0.002734675
4.4418	-0.005231409
4.4442	-0.004853324
4.4467	-0.003237724
4.4492	-0.003149995
4.4516	-0.002162588
4.4541	-0.0024369
4.4566	-0.004127993
4.459	-0.003566373
4.4615	-0.004785562
4.464	-0.003686638
4.4664	-0.004073
4.4689	-0.004410985
4.4714	-0.004723008
4.4738	-0.004403159
4.4763	-0.003994299
4.4787	-0.003952817
4.4812	-0.004216837
4.4837	-0.003901524
4.4861	-0.003980397
4.4886	-0.004858626
4.4911	-0.004217897
4.4935	-0.004896269
4.496	-0.004243068
4.4985	-0.002907699
4.5009	-0.003769428
4.5034	-0.003449129
4.5058	-0.003733843
4.5083	-0.003820199
4.5108	-0.003892108
4.5132	-0.004052203
4.5157	-0.003868133
4.5182	-0.004244485
4.5206	-0.00418136
4.5231	-0.004224263
4.5256	-0.00372818
4.528	-0.004499009
4.5305	-0.004008067
4.533	-0.003640072
4.5354	-0.003115313
4.5379	-0.004343164
4.5403	-0.004479743
4.5428	-0.004988206
4.5453	-0.004656968
4.5477	-0.004461527
4.5502	-0.005012764
4.5527	-0.004655098
4.5551	-0.003675189
4.5576	-0.004472767
4.5601	-0.003607753
4.5625	-0.004405423
4.565	-0.003567569
4.5675	-0.004620778
4.5699	-0.004371705
4.5724	-0.003502539
4.5748	-0.00387523
4.5773	-0.003112448
4.5798	-0.003227352
4.5822	-0.002774821
4.5847	-0.002806731
4.5872	-0.002883478
4.5896	-0.000820691
4.5921	-0.001876167
4.5946	-0.002870879
4.597	-0.0024888
4.5995	-0.002304957
4.602	-0.003077986
4.6044	-0.001523575
4.6069	-0.00181271
4.6093	-0.000530644
4.6118	0.000038215
4.6143	-0.001894996
4.6167	-0.001844957
4.6192	-0.002184349
4.6217	-0.002772385
4.6241	-0.003450562
4.6266	-0.003397071
4.6291	-0.002670507
4.6315	-0.001751497
4.634	-0.002374456
4.6365	-0.002990651
4.6389	-0.002653421
4.6414	-0.001300169
4.6438	-0.001810506
4.6463	-0.000959441
4.6488	0.000399719
4.6512	-0.000147056
4.6537	0.001499271
4.6562	0.001053805
4.6586	-0.000363944
4.6611	-0.000655924
4.6636	-0.001433984
4.666	-0.001643077
4.6685	-0.002257618
4.671	-0.000989908
4.6734	-0.000727035
4.6759	-0.00076547
4.6783	-0.001512595
4.6808	-0.001270983
4.6833	-0.001227739
4.6857	0.001957033
4.6882	-0.000396534
4.6907	-0.001570429
4.6931	0.001882911
4.6956	0.000105186
4.6981	-0.000954844
4.7005	-0.000250737
4.703	-0.001167557
4.7055	-0.000785986
4.7079	-0.001405669
4.7104	-0.001981517
4.7128	-0.001330385
4.7153	-0.000542094
4.7178	0.001318648
4.7202	0.002860809
4.7227	0.002649614
4.7252	0.002426986
4.7276	0.002326248
4.7301	0.002100494
4.7326	0.001791055
4.735	0.001458619
4.7375	0.000886859
4.74	0.000250737
4.7424	0.000850655
4.7449	0.000106877
4.7473	-0.000679116
4.7498	-0.001118247
4.7523	-0.001752957
4.7547	-0.001638643
4.7572	-0.000768501
4.7597	-0.000990828
4.7621	-0.000622277
4.7646	-0.002579124
4.7671	-0.003537114
4.7695	-0.002784864
4.772	-0.002002185
4.7744	-0.001386125
4.7769	-0.001339132
4.7794	-0.000761443
4.7818	-0.000862409
4.7843	-0.000288065
4.7868	0.000652312
4.7892	0.000904969
4.7917	0.001826257
4.7942	0.002977691
4.7966	0.00364277
4.7991	0.004079331
4.8016	0.003818746
4.804	0.003478519
4.8065	0.003924147
4.8089	0.006950082
4.8114	0.004597762
4.8139	0.004611099
4.8163	0.00318622
4.8188	0.003830627
4.8213	0.003033076
4.8237	0.001561624
4.8262	0.002060928
4.8287	0.002013956
4.8311	0.002694032
4.8336	0.002718314
4.8361	0.002333158
4.8385	0.003480002
4.841	0.004037089
4.8434	0.005688937
4.8459	0.004390018
4.8484	0.003702053
4.8508	0.003976765
4.8533	0.00478014
4.8558	0.005648198
4.8582	0.009458006
4.8607	0.013528836
4.8632	0.01436365
4.8656	0.012855854
4.8681	0.009524938
4.8706	0.008334684
4.873	0.00807262
4.8755	0.008069481
4.8779	0.007517835
4.8804	0.007906653
4.8829	0.009384075
4.8853	0.007168039
4.8878	0.006349879
4.8903	0.004613718
4.8927	0.00524588
4.8952	0.005970804
4.8977	0.008281014
4.9001	0.00845477
4.9026	0.009922931
4.9051	0.012075831
4.9075	0.011554218
4.91	0.010890695
4.9124	0.012272059
4.9149	0.013204405
4.9174	0.009758176
4.9198	0.009881268
4.9223	0.009122913
4.9248	0.009115736
4.9272	0.009298299
4.9297	0.009780653
4.9322	0.010872184
4.9346	0.013282212
4.9371	0.018775962
4.9396	0.02392628
4.942	0.026456643
4.9445	0.035456363
4.9469	0.040316854
4.9494	0.037248056
4.9519	0.030324358
4.9543	0.026558038
4.9568	0.025469337
4.9593	0.027627405
4.9617	0.03273578
4.9642	0.037725713
4.9667	0.041048724
4.9691	0.045296531
4.9716	0.053023271
4.9741	0.053555589
4.9765	0.048103996
4.979	0.044708427
4.9814	0.043481085
4.9839	0.041425735
4.9864	0.039311659
4.9888	0.042754509
4.9913	0.046506401
4.9938	0.046480242
4.9962	0.053008426
4.9987	0.057448104
5.0012	0.05589835
5.0036	0.052892163
5.0061	0.049257528
5.0086	0.047871646
5.011	0.050575815
5.0135	0.046920121
5.0159	0.0363121
5.0184	0.024776366
5.0209	0.017797315
5.0233	0.01551747
5.0258	0.013579203
5.0283	0.012130672
5.0307	0.010373618
5.0332	0.009094122
5.0357	0.006867049
5.0381	0.00600561
5.0406	0.005786722
5.043	0.004936055
5.0455	0.004458089
5.048	0.004082748
5.0504	0.00401207
5.0529	0.003000699
5.0554	0.003158786
5.0578	0.003788217
5.0603	0.0036755
5.0628	0.004323197
5.0652	0.003504625
5.0677	0.004485519
5.0702	0.004965521
5.0726	0.005871413
5.0751	0.006549575
5.0775	0.007477171
5.08	0.007953995
5.0825	0.008682115
5.0849	0.010407755
5.0874	0.014346172
5.0899	0.015749995
5.0923	0.015390581
5.0948	0.017898215
5.0973	0.016591711
5.0997	0.014294112
5.1022	0.012431395
5.1047	0.009616836
5.1071	0.00609648
5.1096	0.004934179
5.112	0.003999698
5.1145	0.002713433
5.117	0.002403246
5.1194	0.001663612
5.1219	0.001560341
5.1244	0.000551485
5.1268	-0.000408433
5.1293	-0.001957428
5.1318	-0.000255801
5.1342	-0.000400557
5.1367	0.000851885
5.1392	0.000588425
5.1416	0.000628207
5.1441	0.000406626
5.1465	0
5.149	0.001537716
5.1515	0.001722012
5.1539	0.001861187
5.1564	0.003153828
5.1589	0.003933822
5.1613	0.0044069
5.1638	0.006216928
5.1663	0.00744513
5.1687	0.012475464
5.1712	0.014833158
5.1737	0.016877567
5.1761	0.017556155
5.1786	0.016803768
5.181	0.016149832
5.1835	0.015252503
5.186	0.013471484
5.1884	0.014167956
5.1909	0.014982272
5.1934	0.014605474
5.1958	0.012638343
5.1983	0.011789836
5.2008	0.013186494
5.2032	0.01441032
5.2057	0.015341554
5.2082	0.017744834
5.2106	0.021312993
5.2131	0.025990086
5.2155	0.034462761
5.218	0.036681928
5.2205	0.040361635
5.2229	0.048247531
5.2254	0.062880948
5.2279	0.064160958
5.2303	0.047650069
5.2328	0.031414885
5.2353	0.023267753
5.2377	0.019859789
5.2402	0.017004956
5.2427	0.01543919
5.2451	0.014078968
5.2476	0.01315072
5.25	0.013447646
5.2525	0.015378487
5.255	0.01610882
5.2574	0.018392589
5.2599	0.021225389
5.2624	0.026056653
5.2648	0.033183679
5.2673	0.047399681
5.2698	0.065590411
5.2722	0.086292692
5.2747	0.103203721
5.2771	0.104833707
5.2796	0.07567022
5.2821	0.049795769
5.2845	0.036212172
5.287	0.026670676
5.2895	0.022793718
5.2919	0.022872116
5.2944	0.021304818
5.2969	0.022773409
5.2993	0.022444814
5.3018	0.021017425
5.3043	0.021429772
5.3067	0.024806047
5.3092	0.026386665
5.3116	0.023882069
5.3141	0.023382043
5.3166	0.018892875
5.319	0.013741665
5.3215	0.009237105
5.324	0.00773803
5.3264	0.00655175
5.3289	0.005701669
5.3314	0.004987203
5.3338	0.004521531
5.3363	0.00402338
5.3388	0.00364554
5.3412	0.003387233
5.3437	0.003882352
5.3461	0.003571761
5.3486	0.003866257
5.3511	0.003593281
5.3535	0.003044861
5.356	0.003682044
5.3585	0.005149216
5.3609	0.003438437
5.3634	0.004771092
5.3659	0.006176998
5.3683	0.0074505
5.3708	0.007443354
5.3733	0.007701688
5.3757	0.008087248
5.3782	0.010764552
5.3806	0.013968501
5.3831	0.016147181
5.3856	0.017269207
5.388	0.01939532
5.3905	0.025486119
5.393	0.038786709
5.3954	0.045269843
5.3979	0.039977349
5.4004	0.031200629
5.4028	0.02919725
5.4053	0.028124668
5.4078	0.023344396
5.4102	0.018788144
5.4127	0.018436577
5.4151	0.019604079
5.4176	0.021942906
5.4201	0.024937907
5.4225	0.029718151
5.425	0.036257513
5.4275	0.04601223
5.4299	0.061265238
5.4324	0.072798692
5.4349	0.060020745
5.4373	0.044097822
5.4398	0.037967425
5.4423	0.030814476
5.4447	0.021269277
5.4472	0.017531013
5.4496	0.018358067
5.4521	0.016568286
5.4546	0.014714416
5.457	0.015671065
5.4595	0.016243894
5.462	0.0176092
5.4644	0.019310245
5.4669	0.018177139
5.4694	0.016398856
5.4718	0.016697053
5.4743	0.017479222
5.4768	0.020616714
5.4792	0.023780843
5.4817	0.030135229
5.4841	0.035334811
5.4866	0.032476809
5.4891	0.027039587
5.4915	0.018632414
5.494	0.011570922
5.4965	0.005887939
5.4989	0.002133226
5.5014	0.001500914
5.5039	0.000699377
5.5063	-0.000441506
5.5088	-0.000553171
5.5113	-0.000631053
5.5137	-0.001035356
5.5162	-0.001494991
5.5186	-0.000959686
5.5211	-0.001332647
5.5236	-0.000777476
5.526	-0.001099666
5.5285	0.000183223
5.531	0.001319377
5.5334	0.002254736
5.5359	0.002717333
5.5384	0.004113376
5.5408	0.004181555
5.5433	0.003631752
5.5457	0.003704188
5.5482	0.003781314
5.5507	0.001910189
5.5531	0.002362723
5.5556	0.002304162
5.5581	0.002264454
5.5605	0.001106678
5.563	0.002544516
5.5655	0.003507523
5.5679	0.004409911
5.5704	0.006009577
5.5729	0.006174435
5.5753	0.006234754
5.5778	0.00430213
5.5802	0.001968522
5.5827	0
5.5852	-0.001270262
5.5876	-0.003024854
5.5901	-0.003177172
5.5926	-0.002984075
5.595	-0.002600686
5.5975	-0.003095914
5.6	-0.002915374
5.6024	-0.003376198
5.6049	-0.002203388
5.6074	-0.002891324
5.6098	-0.003022135
5.6123	-0.002410162
5.6147	-0.001876174
5.6172	-0.001899109
5.6197	-0.002979269
5.6221	-0.002858227
5.6246	-0.002589119
5.6271	-0.00308136
5.6295	-0.002188087
5.632	-0.002859401
5.6345	-0.001686278
5.6369	-0.001243062
5.6394	-0.000593542
5.6419	0.001938023
5.6443	0.003278594
5.6468	0.004393848
5.6492	0.005958793
5.6517	0.00620855
5.6542	0.005980465
5.6566	0.00342499
5.6591	-0.000201932
5.6616	-0.000605064
5.664	-0.001174591
5.6665	-0.001064347
5.669	-0.001622623
5.6714	-0.003388846
5.6739	-0.00309996
5.6764	-0.002769589
5.6788	-0.00235301
5.6813	-0.002665669
5.6837	-0.001886813
5.6862	-0.002409464
5.6887	-0.001447382
5.6911	-0.002707152
5.6936	-0.001723632
5.6961	-0.001958896
5.6985	-0.000642507
5.701	-0.000836292
5.7035	-0.00109041
5.7059	0.000273276
5.7084	0.000865129
5.7109	0.001926455
5.7133	0.003754848
5.7158	0.005904269
5.7182	0.008873429
5.7207	0.012880741
5.7232	0.01317007
5.7256	0.010933075
5.7281	0.007820979
5.7306	0.005973222
5.733	0.004422467
5.7355	0.002976126
5.738	0.002089074
5.7404	0.001584584
5.7429	0.00185149
5.7454	0.001213679
5.7478	0.00086517
5.7503	0.001070604
5.7527	-0.00123766
5.7552	-0.00193505
5.7577	-0.002275206
5.7601	-0.001374285
5.7626	-0.0009116
5.7651	0.00033533
5.7675	0.00152652
5.77	0.002596169
5.7725	0.004940344
5.7749	0.004029498
5.7774	0.003600884
5.7799	0.0030948
5.7823	0.003298622
5.7848	0.003230615
5.7872	0.002552263
5.7897	0.003234666
5.7922	0.002328208
5.7946	0.002234182
5.7971	-0.000409596
5.7996	0.000291907
5.802	-0.000297855
5.8045	-0.000510734
5.807	-0.000171455
5.8094	-0.000680979
5.8119	-0.000724428
5.8143	-0.001050289
5.8168	-0.001383839
5.8193	-0.001209444
5.8217	-0.001537621
5.8242	-0.001627276
5.8267	-0.002211405
5.8291	-0.002506641
5.8316	-0.002263992
5.8341	-0.002254377
5.8365	-0.002935535
5.839	-0.002018924
5.8415	-0.002058076
5.8439	-0.002532094
5.8464	-0.001920999
5.8488	-0.001149209
5.8513	-0.000473533
5.8538	0
5.8562	0.00029806
5.8587	0.002121826
5.8612	0.002268532
5.8636	0.004821239
5.8661	0.006955816
5.8686	0.009879163
5.871	0.008704834
5.8735	0.006597444
5.876	0.004283812
5.8784	0.003096511
5.8809	0.001534762
5.8833	0.001755073
5.8858	0.001508043
5.8883	0.000961119
5.8907	0.000959478
5.8932	0.000224198
5.8957	-0.000184905
5.8981	-0.000545191
5.9006	0.000417034
5.9031	0.000090971
5.9055	-0.000085804
5.908	-0.001140824
5.9105	-0.000084691
5.9129	0
5.9154	0.000545781
5.9178	0.000646946
5.9203	-0.000345226
5.9228	0.000599263
5.9252	0.00120482
5.9277	0.002016105
5.9302	0.002924259
5.9326	0.004048391
5.9351	0.002911676
5.9376	0.002094493
5.94	0.000218755
5.9425	-0.001027106
5.945	-0.001557854
5.9474	-0.001585409
5.9499	-0.002201536
5.9523	-0.000899116
5.9548	-0.002326705
5.9573	-0.00217298
5.9597	-0.002679736
5.9622	-0.002581058
5.9647	-0.002138965
5.9671	-0.003185081
5.9696	-0.002513704
5.9721	-0.002850108
5.9745	-0.0021352
5.977	-0.001944896
5.9795	-0.002361819
5.9819	-0.001596364
5.9844	-0.001677624
5.9868	-0.000840353
5.9893	-0.00165867
5.9918	-0.000418315
5.9942	-0.000636516
5.9967	0.000607648
5.9992	-0.000559076
6.0016	0.001337553
6.0041	0.002090522
6.0066	0.001918547
6.009	0.002279766
6.0115	0.002673896
6.014	0.003636762
6.0164	0.004215451
6.0189	0.00403758
6.0213	0.00332635
6.0238	0.003513561
6.0263	0.003010792
6.0287	0.001316109
6.0312	-0.000086076
6.0337	-0.002819118
6.0361	-0.002729811
6.0386	-0.00425282
6.0411	-0.003360295
6.0435	-0.003643502
6.046	-0.003729691
6.0485	-0.003460868
6.0509	-0.004227253
6.0534	-0.003827149
6.0558	-0.003732241
6.0583	-0.003978826
6.0608	-0.003903122
6.0632	-0.00361542
6.0657	-0.003982049
6.0682	-0.003799257
6.0706	-0.004693259
6.0731	-0.004007064
6.0756	-0.003947014
6.078	-0.004140998
6.0805	-0.003524047
6.0829	-0.003309088
6.0854	-0.004665133
6.0879	-0.003601691
6.0903	-0.004030215
6.0928	-0.004490843
6.0953	-0.003734794
6.0977	-0.004293877
6.1002	-0.004229213
6.1027	-0.003456502
6.1051	-0.004150343
6.1076	-0.004159579
6.1101	-0.00357306
6.1125	-0.003386413
6.115	-0.004264204
6.1174	-0.00314798
6.1199	-0.004946568
6.1224	-0.004873987
6.1248	-0.005089702
6.1273	-0.00400982
6.1298	-0.003808883
6.1322	-0.003976618
6.1347	-0.003836925
6.1372	-0.003253157
6.1396	-0.00343148
6.1421	-0.003140617
6.1446	-0.003565029
6.147	-0.002952387
6.1495	-0.002772906
6.1519	-0.003312201
6.1544	-0.002470801
6.1569	-0.003531038
6.1593	-0.002850552
6.1618	-0.003075694
6.1643	-0.002444402
6.1667	-0.002801378
6.1692	-0.003059881
6.1717	-0.003889107
6.1741	-0.003450473
6.1766	-0.00324257
6.1791	-0.003278979
6.1815	-0.00354634
6.184	-0.003361395
6.1864	-0.003744127
6.1889	-0.003381765
6.1914	-0.003687848
6.1938	-0.003649555
6.1963	-0.003582002
6.1988	-0.003199314
6.2012	-0.003740716
6.2037	-0.00418439
6.2062	-0.004155554
6.2086	-0.003243691
6.2111	-0.004087409
6.2136	-0.004082259
6.216	-0.004198573
6.2185	-0.004508435
6.2209	-0.004756182
6.2234	-0.004727688
6.2259	-0.005076629
6.2283	-0.00446112
6.2308	-0.005106282
6.2333	-0.005007515
6.2357	-0.004212315
6.2382	-0.005643986
6.2407	-0.00425061
6.2431	-0.005114744
6.2456	-0.005409395
6.2481	-0.004905925
6.2505	-0.005521383
6.253	-0.00526728
6.2554	-0.005043263
6.2579	-0.005003591
6.2604	-0.004843173
6.2628	-0.006399802
6.2653	-0.004638141
6.2678	-0.00513964
6.2702	-0.004308764
6.2727	-0.00525817
6.2752	-0.005479206
6.2776	-0.005292467
6.2801	-0.005086525
6.2826	-0.00533993
6.285	-0.004854882
6.2875	-0.005455926
6.2899	-0.006053753
6.2924	-0.006102599
6.2949	-0.005585997
6.2973	-0.004743581
6.2998	-0.005454184
6.3023	-0.005462355
6.3047	-0.004882435
6.3072	-0.005472257
6.3097	-0.005989083
6.3121	-0.005266968
6.3146	-0.004856943
6.3171	-0.004086991
6.3195	-0.004732546
6.322	-0.004926378
6.3244	-0.005018834
6.3269	-0.004411293
6.3294	-0.005129687
6.3318	-0.005061911
6.3343	-0.004585068
6.3368	-0.004627516
6.3392	-0.004221963
6.3417	-0.003253157
6.3442	-0.002850823
6.3466	-0.00087572
6.3491	0.000581607
6.3515	0.001336806
6.354	0.000373694
6.3565	0.000454824
6.3589	-0.000573976
6.3614	0.000204345
6.3639	-0.00065289
6.3663	-0.000782773
6.3688	-0.001861886
6.3713	-0.000813819
6.3737	-0.001589555
6.3762	-0.001184533
6.3787	-0.001478031
6.3811	-0.001517008
6.3836	-0.001021822
6.386	-0.000658459
6.3885	-0.00119013
6.391	-0.00135403
6.3934	-0.002411277
6.3959	-0.002653497
6.3984	-0.002207243
6.4008	-0.001691902
6.4033	-0.002844113
6.4058	-0.002673338
6.4082	-0.002606216
6.4107	-0.002382578
6.4132	-0.002870911
6.4156	-0.002766475
6.4181	-0.003448893
6.4205	-0.003213738
6.423	-0.003251079
6.4255	-0.003473256
6.4279	-0.003045724
6.4304	-0.002825083
6.4329	-0.003779994
6.4353	-0.003853423
6.4378	-0.003516239
6.4403	-0.00284651
6.4427	-0.003022298
6.4452	-0.002624624
6.4477	-0.003027551
6.4501	-0.002025612
6.4526	-0.002988414
6.455	-0.002576467
6.4575	-0.002139088
6.46	-0.002335355
6.4624	-0.002751782
6.4649	-0.002376171
6.4674	-0.002192908
6.4698	-0.001589659
6.4723	-0.001464872
6.4748	-0.002527501
6.4772	-0.003079276
6.4797	-0.002093176
6.4822	-0.003127351
6.4846	-0.002380771
6.4871	-0.00251834
6.4895	-0.001264093
6.492	-0.002005983
6.4945	-0.001967808
6.4969	-0.00224117
6.4994	-0.00199748
6.5019	-0.002711686
6.5043	-0.002003669
6.5068	-0.0027651
6.5093	-0.002553315
6.5117	-0.00270493
6.5142	-0.002801157
6.5167	-0.003072616
6.5191	-0.00314722
6.5216	-0.002183686
6.524	-0.00359331
6.5265	-0.003807921
6.529	-0.003222043
6.5314	-0.003484829
6.5339	-0.003406885
6.5364	-0.003405923
6.5388	-0.002945249
6.5413	-0.003156968
6.5438	-0.002468659
6.5462	-0.002783408
6.5487	-0.003202963
6.5512	-0.003059322
6.5536	-0.002674616
6.5561	-0.002414623
6.5585	-0.002807192
6.561	-0.00220229
6.5635	-0.002123316
6.5659	-0.002736147
6.5684	-0.002684626
6.5709	-0.001896232
6.5733	-0.003241019
6.5758	-0.002083321
6.5783	-0.002258103
6.5807	-0.001802217
6.5832	-0.002734123
6.5857	-0.002092038
6.5881	-0.002328239
6.5906	-0.002349872
6.593	-0.002466365
6.5955	-0.002613854
6.598	-0.002833392
6.6004	-0.002561287
6.6029	-0.002773057
6.6054	-0.002607448
6.6078	-0.003208894
6.6103	-0.002648025
6.6128	-0.002790337
6.6152	-0.002701372
6.6177	-0.0030259
6.6201	-0.00193169
6.6226	-0.002192225
6.6251	-0.002080504
6.6275	-0.002434789
6.63	-0.001983989
6.6325	-0.002359233
6.6349	-0.002317081
6.6374	-0.001456375
6.6399	-0.002503145
6.6423	-0.002220862
6.6448	-0.001866097
6.6473	-0.001984772
6.6497	-0.002219667
6.6522	-0.002261956
6.6546	-0.002941232
6.6571	-0.002778506
6.6596	-0.002690805
6.662	-0.0027753
6.6645	-0.002809732
6.667	-0.002667119
6.6694	-0.002934301
6.6719	-0.002824366
6.6744	-0.002438096
6.6768	-0.002572103
6.6793	-0.001243618
6.6818	-0.001184548
6.6842	-0.000871521
6.6867	-0.000313316
6.6891	0.000309244
6.6916	0.000892293
6.6941	0.000503889
6.6965	0.000886591
6.699	0.000461361
6.7015	0.001164433
6.7039	0.000613248
6.7064	-0.00042342
6.7089	-0.002387933
6.7113	-0.00273668
6.7138	-0.003142822
6.7163	-0.004249528
6.7187	-0.004200868
6.7212	-0.004614966
6.7236	-0.004027959
6.7261	-0.003935087
6.7286	-0.004915515
6.731	-0.0035897
6.7335	-0.003843844
6.736	-0.003779984
6.7384	-0.003962396
6.7409	-0.003173535
6.7434	-0.004873609
6.7458	-0.003958956
6.7483	-0.003783077
6.7508	-0.003346673
6.7532	-0.004462875
6.7557	-0.003777838
6.7581	-0.004236663
6.7606	-0.00391339
6.7631	-0.004048451
6.7655	-0.004251987
6.768	-0.00390424
6.7705	-0.004141648
6.7729	-0.004156677
6.7754	-0.004809182
6.7779	-0.004185643
6.7803	-0.003072144
6.7828	-0.003946466
6.7853	-0.004702384
6.7877	-0.004176658
6.7902	-0.003495574
6.7926	-0.004383633
6.7951	-0.004562236
6.7976	-0.004125535
6.8	-0.003554851
6.8025	-0.004049045
6.805	-0.004476333
6.8074	-0.004377214
6.8099	-0.003772438
6.8124	-0.004102074
6.8148	-0.003948504
6.8173	-0.00408257
6.8198	-0.003916321
6.8222	-0.004331117
6.8247	-0.003923868
6.8271	-0.005117536
6.8296	-0.004116566
6.8321	-0.004314281
6.8345	-0.003360562
6.837	-0.00389172
6.8395	-0.003886665
6.8419	-0.00400753
6.8444	-0.003724966
6.8469	-0.003655314
6.8493	-0.003761136
6.8518	-0.003338992
6.8543	-0.002687966
6.8567	-0.002481689
6.8592	-0.002875131
6.8616	-0.003007852
6.8641	-0.002330275
6.8666	-0.002633464
6.869	-0.002606115
6.8715	-0.002258231
6.874	-0.003068438
6.8764	-0.002226776
6.8789	-0.001818765
6.8814	-0.002818867
6.8838	-0.003102671
6.8863	-0.003507313
6.8887	-0.003737819
6.8912	-0.003979433
6.8937	-0.003936343
6.8961	-0.003687985
6.8986	-0.004151703
6.9011	-0.003975263
6.9035	-0.004222598
6.906	-0.004011644
6.9085	-0.004356199
6.9109	-0.003569821
6.9134	-0.004235225
6.9159	-0.004005157
6.9183	-0.004815222
6.9208	-0.003777154
6.9232	-0.003919146
6.9257	-0.003914253
6.9282	-0.004482841
6.9306	-0.004284671
6.9331	-0.004446294
6.9356	-0.003776176
6.938	-0.00399388
6.9405	-0.004619215
6.943	-0.00357446
6.9454	-0.003197731
6.9479	-0.003931636
6.9504	-0.004946841
6.9528	-0.004458431
6.9553	-0.004395333
6.9577	-0.004481995
6.9602	-0.00437923
6.9627	-0.004842098
6.9651	-0.004522397
6.9676	-0.003961409
6.9701	-0.004353113
6.9725	-0.004991308
6.975	-0.005070368
6.9775	-0.004241409
6.9799	-0.005073326
6.9824	-0.005232754
6.9849	-0.004873609
6.9873	-0.005170686
6.9898	-0.004264298
6.9922	-0.004374953
6.9947	-0.004974105
6.9972	-0.004522579
6.9996	-0.004761361
7.0021	-0.004745229
7.0046	-0.004822476
7.007	-0.005758727
7.0095	-0.005016474
7.012	-0.004978392
7.0144	-0.005200298
7.0169	-0.004968151
7.0194	-0.005494311
7.0218	-0.005366323
7.0243	-0.005272576
7.0267	-0.004240348
7.0292	-0.005155113
7.0317	-0.005101462
7.0341	-0.004728936
7.0366	-0.004706339
7.0391	-0.004058857
7.0415	-0.004040319
7.044	-0.004240291
7.0465	-0.003770711
7.0489	-0.003370229
7.0514	-0.003749112
7.0539	-0.004073392
7.0563	-0.003888401
7.0588	-0.003156333
7.0612	-0.0029805
7.0637	-0.003650662
7.0662	-0.003773281
7.0686	-0.002761877
7.0711	-0.004002742
7.0736	-0.004028735
7.076	-0.004217897
7.0785	-0.004100948
7.081	-0.004410611
7.0834	-0.004839706
7.0859	-0.004375613
7.0884	-0.003907161
7.0908	-0.004714878
7.0933	-0.004543791
7.0957	-0.003805132
7.0982	-0.003800724
7.1007	-0.003667142
7.1031	-0.003947656
7.1056	-0.004088382
7.1081	-0.003720703
7.1105	-0.003594704
7.113	-0.003362773
7.1155	-0.003857757
7.1179	-0.004063076
7.1204	-0.003985416
7.1229	-0.004624797
7.1253	-0.004709263
7.1278	-0.004511707
7.1302	-0.00470674
7.1327	-0.004656764
7.1352	-0.004611888
7.1376	-0.005005686
7.1401	-0.005084812
7.1426	-0.004208823
7.145	-0.004167097
7.1475	-0.003521123
7.15	-0.004165213
7.1524	-0.002726136
7.1549	-0.002176543
7.1573	-0.000895453
7.1598	-0.000786732
7.1623	-0.000447996
7.1647	-0.000742511
7.1672	-0.001798479
7.1697	-0.002359386
7.1721	-0.001271399
7.1746	-0.002758394
7.1771	-0.002420949
7.1795	-0.002460598
7.182	-0.002033994
7.1845	-0.002227253
7.1869	-0.002144668
7.1894	-0.001968906
7.1918	-0.001827809
7.1943	-0.001970968
7.1968	-0.001707358
7.1992	-0.001174845
7.2017	-0.001467276
7.2042	-0.002028013
7.2066	-0.00221149
7.2091	-0.001852005
7.2116	-0.001734164
7.214	-0.002138634
7.2165	-0.002528156
7.219	-0.00272357
7.2214	-0.003075672
7.2239	-0.00360031
7.2263	-0.003417996
7.2288	-0.003562217
7.2313	-0.00339726
7.2337	-0.003480106
7.2362	-0.003176488
7.2387	-0.002356418
7.2411	-0.002177494
7.2436	-0.001912689
7.2461	-0.001291866
7.2485	-0.001745528
7.251	-0.001407516
7.2535	-0.003010257
7.2559	-0.003593764
7.2584	-0.003685475
7.2608	-0.003280013
7.2633	-0.004154501
7.2658	-0.003840078
7.2682	-0.003750775
7.2707	-0.004905169
7.2732	-0.003659103
7.2756	-0.004409119
7.2781	-0.003893647
7.2806	-0.004006328
7.283	-0.004232589
7.2855	-0.003308709
7.288	-0.004862342
7.2904	-0.003831472
7.2929	-0.003627104
7.2953	-0.004182271
7.2978	-0.00433234
7.3003	-0.004101806
7.3027	-0.00415596
7.3052	-0.004744735
7.3077	-0.004249113
7.3101	-0.003891903
7.3126	-0.003543415
7.3151	-0.004770019
7.3175	-0.003679037
7.32	-0.003889518
7.3225	-0.003697785
7.3249	-0.003086135
7.3274	-0.002764749
7.3298	-0.002400279
7.3323	-0.001682277
7.3348	-0.002645924
7.3372	-0.002118796
7.3397	-0.002017271
7.3422	-0.00240149
7.3446	-0.001419522
7.3471	-0.001627153
7.3496	-0.001389867
7.352	-0.002015291
7.3545	-0.001664336
7.357	-0.002034709
7.3594	-0.001001478
7.3619	-0.00074557
7.3643	-0.000347853
7.3668	0.000038602
7.3693	0.00084225
7.3717	0.000656997
7.3742	0.000538827
7.3767	0.001661079
7.3791	0.0018066
7.3816	0.002193703
7.3841	0.001569856
7.3865	0.00034049
7.389	0.000573983
7.3914	-0.000950608
7.3939	-0.000728972
7.3964	-0.001488684
7.3988	-0.001726209
7.4013	-0.000885098
7.4038	-0.001154527
7.4062	-0.000349158
7.4087	-0.001388139
7.4112	-0.002322436
7.4136	-0.002305613
7.4161	-0.002701015
7.4186	-0.002633034
7.421	-0.001997643
7.4235	-0.002216884
7.4259	-0.00216954
7.4284	-0.002662853
7.4309	-0.002328048
7.4333	-0.001921744
7.4358	-0.002354115
7.4383	-0.002076312
7.4407	-0.002064456
7.4432	-0.003288806
7.4457	-0.00236441
7.4481	-0.00276842
7.4506	-0.002143912
7.4531	-0.001682869
7.4555	-0.001682573
7.458	-0.002361337
7.4604	-0.001334473
7.4629	-0.000999085
7.4654	-0.001273309
7.4678	-0.001649926
7.4703	-0.002625523
7.4728	-0.002052327
7.4752	-0.002064432
7.4777	-0.002177309
7.4802	-0.001361243
7.4826	-0.001141479
7.4851	-0.001564889
7.4876	-0.001450704
7.49	-0.00178293
7.4925	-0.001715752
7.4949	-0.000531294
7.4974	-0.000151705
7.4999	-0.000075281
7.5023	0.000790756
7.5048	0.001693305
7.5073	0.001890416
7.5097	0.002511138
7.5122	0.002192647
7.5147	0.001008988
7.5171	0.00067947
7.5196	-0.000189095
7.5221	-0.000537019
7.5245	-0.000534141
7.527	-0.000038252
7.5294	-0.000493797
7.5319	-0.001063796
7.5344	-0.000791923
7.5368	-0.001440825
7.5393	-0.000875402
7.5418	-0.001105027
7.5442	-0.001469823
7.5467	-0.001496923
7.5492	-0.001749614
7.5516	-0.002001361
7.5541	-0.002446524
7.5566	-0.001367738
7.559	-0.001559954
7.5615	-0.001595835
7.5639	-0.002216378
7.5664	-0.002182578
7.5689	-0.001610346
7.5713	-0.001449557
7.5738	-0.001475971
7.5763	-0.001337644
7.5787	-0.001304189
7.5812	-0.001332368
7.5837	-0.001762934
7.5861	-0.001239957
7.5886	-0.001786583
7.5911	-0.002153404
7.5935	-0.002405224
7.596	-0.00220204
7.5984	-0.002833228
7.6009	-0.002822085
7.6034	-0.003307666
7.6058	-0.003523157
7.6083	-0.003560432
7.6108	-0.002715292
7.6132	-0.003864757
7.6157	-0.003514757
7.6182	-0.003685902
7.6206	-0.003109973
7.6231	-0.003217295
7.6256	-0.001894375
7.628	-0.003102117
7.6305	-0.001700968
7.6329	-0.001891365
7.6354	-0.001202616
7.6379	-0.000297691
7.6403	-0.000557383
7.6428	-0.000698962
7.6453	-0.000965512
7.6477	-0.001343411
7.6502	-0.000713466
7.6527	-0.000712542
7.6551	-0.000938366
7.6576	-0.000941213
7.66	-0.001730709
7.6625	-0.001947176
7.665	-0.002145784
7.6674	-0.001803614
7.6699	-0.002317439
7.6724	-0.002114094
7.6748	-0.00251831
7.6773	-0.00267969
7.6798	-0.00227859
7.6822	-0.002276632
7.6847	-0.001725328
7.6872	-0.001580349
7.6896	-0.002270194
7.6921	-0.002198021
7.6945	-0.002685674
7.697	-0.002828805
7.6995	-0.002433029
7.7019	-0.003008337
7.7044	-0.003269578
7.7069	-0.003350767
7.7093	-0.003139762
7.7118	-0.002082594
7.7143	-0.002703554
7.7167	-0.002676826
7.7192	-0.002078782
7.7217	-0.002549168
7.7241	-0.002283106
7.7266	-0.002817543
7.729	-0.002669813
7.7315	-0.003509017
7.734	-0.003571366
7.7364	-0.003753325
7.7389	-0.00410728
7.7414	-0.0040089
7.7438	-0.004309913
7.7463	-0.004851262
7.7488	-0.005070435
7.7512	-0.004412884
7.7537	-0.004854987
7.7562	-0.004712235
7.7586	-0.004777195
7.7611	-0.004491895
7.7635	-0.00411585
7.766	-0.003854765
7.7685	-0.00397195
7.7709	-0.004391361
7.7734	-0.004122551
7.7759	-0.003089506
7.7783	-0.00361838
7.7808	-0.002899834
7.7833	-0.00289812
7.7857	-0.002737004
7.7882	-0.003127213
7.7907	-0.001611077
7.7931	-0.001790004
7.7956	-0.001260026
7.798	-0.001279542
7.8005	-0.003144426
7.803	-0.004097148
7.8054	-0.003472474
7.8079	-0.004472539
7.8104	-0.004101941
7.8128	-0.003450863
7.8153	-0.003583153
7.8178	-0.004109197
7.8202	-0.004031531
7.8227	-0.002886426
7.8252	-0.003956394
7.8276	-0.002940595
7.8301	-0.002328662
7.8325	-0.002833906
7.835	-0.002926798
7.8375	-0.001849324
7.8399	-0.002037467
7.8424	-0.002458699
7.8449	-0.002691421
7.8473	-0.002377463
7.8498	-0.002613541
7.8523	-0.002005639
7.8547	-0.002670536
7.8572	-0.00283196
7.8597	-0.002066843
7.8621	-0.002058969
7.8646	-0.001843515
7.867	-0.002163319
7.8695	-0.002338065
7.872	-0.00198191
7.8744	-0.002546323
7.8769	-0.003607485
7.8794	-0.003035225
7.8818	-0.002798584
7.8843	-0.002887656
7.8868	-0.002754362
7.8892	-0.00334675
7.8917	-0.002826099
7.8942	-0.002039477
7.8966	-0.002163979
7.8991	-0.002502271
7.9015	-0.002872129
7.904	-0.002857211
7.9065	-0.003233945
7.9089	-0.003336466
7.9114	-0.002654891
7.9139	-0.003283059
7.9163	-0.003171393
7.9188	-0.003071847
7.9213	-0.003590158
7.9237	-0.002928345
7.9262	-0.00311485
7.9286	-0.002968326
7.9311	-0.002314053
7.9336	-0.002545872
7.936	-0.000632838
7.9385	-0.001151532
7.941	-0.000784229
7.9434	-0.000523472
7.9459	0.000447457
7.9484	0.000453138
7.9508	0.001097134
7.9533	0.000793301
7.9558	-0.000302723
7.9582	-0.000756875
7.9607	-0.001520507
7.9631	-0.00112638
7.9656	-0.000988329
7.9681	-0.000230009
7.9705	-0.001266669
7.973	-0.001360005
7.9755	-0.001797083
7.9779	-0.002110608
7.9804	-0.003081715
7.9829	-0.002912484
7.9853	-0.003095107
7.9878	-0.003854375
7.9903	-0.0035376
7.9927	-0.003489835
7.9952	-0.004548415
7.9976	-0.003663042
8.0001	-0.004345481
8.0026	-0.004452019
8.005	-0.003939374
8.0075	-0.004127846
8.01	-0.003498492
8.0124	-0.003983869
8.0149	-0.003609993
8.0174	-0.004279161
8.0198	-0.003873209
8.0223	-0.003383461
8.0248	-0.003211678
8.0272	-0.003541667
8.0297	-0.003129069
8.0321	-0.003372608
8.0346	-0.003668019
8.0371	-0.002884251
8.0395	-0.002604255
8.042	-0.002570333
8.0445	-0.002492941
8.0469	-0.001913115
8.0494	-0.001876005
8.0519	-0.002794283
8.0543	-0.002714462
8.0568	-0.003635806
8.0593	-0.002280526
8.0617	-0.001770053
8.0642	-0.002648477
8.0666	-0.002765058
8.0691	-0.002346275
8.0716	-0.002566696
8.074	-0.002203353
8.0765	-0.001831938
8.079	-0.001378829
8.0814	-0.00090792
8.0839	-0.000473266
8.0864	-0.001208969
8.0888	-0.001158795
8.0913	-0.000329607
8.0938	-0.001014623
8.0962	-0.000908604
8.0987	-0.002219599
8.1011	-0.002375896
8.1036	-0.001313171
8.1061	-0.002292181
8.1085	-0.001309432
8.111	-0.001794835
8.1135	-0.00160391
8.1159	-0.00250043
8.1184	-0.002071621
8.1209	-0.002251176
8.1233	-0.002476487
8.1258	-0.002429981
8.1283	-0.00183391
8.1307	-0.002209786
8.1332	-0.00178895
8.1356	-0.002131467
8.1381	-0.001166088
8.1406	-0.000654496
8.143	0.001170803
8.1455	0.002682181
8.148	0.004431054
8.1504	0.009161972
8.1529	0.013628366
8.1554	0.020292228
8.1578	0.028080171
8.1603	0.039331444
8.1628	0.051380813
8.1652	0.06440717
8.1677	0.079290077
8.1701	0.094940089
8.1726	0.109394021
8.1751	0.118774362
8.1775	0.124361023
8.18	0.123218611
8.1825	0.115143858
8.1849	0.104349092
8.1874	0.087976843
8.1899	0.071684763
8.1923	0.055408876
8.1948	0.040660255
8.1972	0.029535161
8.1997	0.020500058
8.2022	0.013357223
8.2046	0.008563212
8.2071	0.004454719
8.2096	0.002224818
8.212	0.001057343
8.2145	0
8.217	0.000182392
8.2194	-0.000687547
8.2219	-0.00185247
8.2244	-0.00201479
8.2268	-0.002717793
8.2293	-0.002671676
8.2317	-0.00246289
8.2342	-0.001792567
8.2367	-0.002583556
8.2391	-0.00227649
8.2416	-0.002673942
8.2441	-0.001950428
8.2465	-0.002487561
8.249	-0.002440065
8.2515	-0.003107347
8.2539	-0.003312551
8.2564	-0.002504589
8.2589	-0.003600024
8.2613	-0.00346504
8.2638	-0.003665555
8.2662	-0.004012233
8.2687	-0.003381126
8.2712	-0.003772397
8.2736	-0.003380319
8.2761	-0.003972347
8.2786	-0.00487634
8.281	-0.004619795
8.2835	-0.005086525
8.286	-0.004070549
8.2884	-0.004669285
8.2909	-0.004392026
8.2934	-0.003976182
8.2958	-0.004233493
8.2983	-0.004307571
8.3007	-0.004472616
8.3032	-0.004424339
8.3057	-0.004489823
8.3081	-0.004091758
8.3106	-0.004460441
8.3131	-0.004233068
8.3155	-0.004643713
8.318	-0.003820852
8.3205	-0.003943424
8.3229	-0.003725972
8.3254	-0.004630247
8.3279	-0.004299425
8.3303	-0.003842184
8.3328	-0.003442642
8.3352	-0.003745841
8.3377	-0.00269094
8.3402	-0.002409508
8.3426	-0.002548684
8.3451	-0.002743037
8.3476	-0.002525294
8.35	-0.002807202
8.3525	-0.002099023
8.355	-0.001816747
8.3574	-0.002183146
8.3599	-0.002169793
8.3624	-0.002285378
8.3648	-0.003095011
8.3673	-0.002838536
8.3697	-0.003578407
8.3722	-0.0035806
8.3747	-0.003668429
8.3771	-0.004050444
8.3796	-0.003825407
8.3821	-0.004201281
8.3845	-0.004666588
8.387	-0.003883991
8.3895	-0.004356199
8.3919	-0.004699557
8.3944	-0.004389144
8.3969	-0.004044549
8.3993	-0.004834924
8.4018	-0.004675249
8.4042	-0.003909313
8.4067	-0.005521881
8.4092	-0.004741724
8.4116	-0.004597796
8.4141	-0.004672993
8.4166	-0.004816763
8.419	-0.003818895
8.4215	-0.004770686
8.424	-0.005092907
8.4264	-0.004671499
8.4289	-0.004409119
8.4314	-0.003821127
8.4338	-0.004122551
8.4363	-0.004875029
8.4387	-0.004728546
8.4412	-0.004656487
8.4437	-0.003656483
8.4461	-0.004162428
8.4486	-0.00397797
8.4511	-0.003367752
8.4535	-0.003181394
8.456	-0.003163334
8.4585	-0.003533562
8.4609	-0.003619449
8.4634	-0.002702894
8.4658	-0.003415476
8.4683	-0.00300603
8.4708	-0.002115707
8.4732	-0.001270305
8.4757	-0.001289419
8.4782	-0.000443233
8.4806	0.00074391
8.4831	0.000402345
8.4856	0.001237722
8.488	0.000664172
8.4905	0.000814326
8.493	0.000664454
8.4954	-0.001320379
8.4979	-0.001062427
8.5003	-0.002036384
8.5028	-0.002484404
8.5053	-0.003652317
8.5077	-0.003379163
8.5102	-0.003340743
8.5127	-0.003785746
8.5151	-0.004119355
8.5176	-0.00497226
8.5201	-0.004948864
8.5225	-0.005088879
8.525	-0.005091009
8.5275	-0.005110055
8.5299	-0.005207736
8.5324	-0.004854931
8.5348	-0.005570273
8.5373	-0.005443925
8.5398	-0.004683162
8.5422	-0.004748849
8.5447	-0.004252566
8.5472	-0.004613613
8.5496	-0.003859761
8.5521	-0.004736909
8.5546	-0.004438389
8.557	-0.003880373
8.5595	-0.004277293
8.562	-0.003691337
8.5644	-0.003903882
8.5669	-0.003788076
8.5693	-0.003479912
8.5718	-0.004068715
8.5743	-0.002847843
8.5767	-0.003110244
8.5792	-0.002958782
8.5817	-0.003439382
8.5841	-0.003232794
8.5866	-0.003260756
8.5891	-0.002633517
8.5915	-0.003424627
8.594	-0.003293004
8.5965	-0.002797339
8.5989	-0.002943642
8.6014	-0.002768072
8.6038	-0.002879391
8.6063	-0.0018534
8.6088	-0.002471306
8.6112	-0.002409306
8.6137	-0.002365742
8.6162	-0.002289112
8.6186	-0.002424716
8.6211	-0.002200974
8.6236	-0.002703423
8.626	-0.002556979
8.6285	-0.002972546
8.631	-0.002896619
8.6334	-0.00314889
8.6359	-0.00334836
8.6383	-0.003929641
8.6408	-0.003036278
8.6433	-0.003830193
8.6457	-0.003666471
8.6482	-0.002845717
8.6507	-0.00393662
8.6531	-0.003709405
8.6556	-0.004044082
8.6581	-0.003741592
8.6605	-0.00363278
8.663	-0.003364421
8.6655	-0.003332887
8.6679	-0.003056778
8.6704	-0.003400634
8.6728	-0.003699508
8.6753	-0.003935849
8.6778	-0.003242242
8.6802	-0.002693421
8.6827	-0.003164339
8.6852	-0.001859156
8.6876	-0.001521173
8.6901	-0.001616939
8.6926	-0.001475562
8.695	-0.000477106
8.6975	0.000110101
8.7	0.000772799
8.7024	0.001215532
8.7049	0.000376306
8.7073	0.000785512
8.7098	-0.000817391
8.7123	-0.000223192
8.7147	-0.001474557
8.7172	-0.001589576
8.7197	-0.002277415
8.7221	-0.002709131
8.7246	-0.003384555
8.7271	-0.003012795
8.7295	-0.002664619
8.732	-0.003001919
8.7344	-0.003189266
8.7369	-0.002987135
8.7394	-0.002782306
8.7418	-0.002290454
8.7443	-0.002557188
8.7468	-0.001951889
8.7492	-0.00318622
8.7517	-0.002713752
8.7542	-0.002393912
8.7566	-0.002939759
8.7591	-0.003037171
8.7616	-0.002506332
8.764	-0.001897216
8.7665	-0.002411159
8.7689	-0.001591646
8.7714	-0.001485318
8.7739	-0.000626405
8.7763	-0.000858548
8.7788	-0.000897785
8.7813	-0.0006722
8.7837	-0.00024488
8.7862	0.000139667
8.7887	-0.000210431
8.7911	-0.000315863
8.7936	-0.00083659
8.7961	-0.000346383
8.7985	-0.000209484
8.801	-0.000174296
8.8034	-0.000653566
8.8059	-0.00110131
8.8084	-0.000863306
8.8108	-0.000655539
8.8133	-0.001270219
8.8158	-0.000208261
8.8182	-0.000619781
8.8207	-0.000585465
8.8232	-0.000377096
8.8256	-0.000204486
8.8281	-0.000445835
8.8306	-0.000958255
8.833	-0.000715281
8.8355	-0.000447141
8.8379	-0.001143474
8.8404	-0.001422496
8.8429	-0.001293637
8.8453	-0.001307106
8.8478	-0.001606847
8.8503	-0.002610125
8.8527	-0.002557815
8.8552	-0.001801623
8.8577	-0.002249143
8.8601	-0.002670882
8.8626	-0.00258551
8.8651	-0.002430889
8.8675	-0.003281321
8.87	-0.002529911
[truncated: 48 more rows]
