# Supplementary material for: Improvement of Peak Integration in Capillary Electrophoresis: Reference Data Set No. 1
Source: Electrophoresis. 2026 Mar 11;47(4):276–94. doi: 10.1002/elps.70077 (PMC13084974; doi:10.1002/elps.70077)
Supplement: Supplementary file 2 — Supporting File 2: elps70077‐sup‐0002‐RawElectropherograms.zip. [file ELPS-47--s002.zip › Raw Electropherograms/com4-type7-sam2-R.csv]

3.9473	-0.007562137
3.9498	-0.00765244
3.9522	-0.007743304
3.9547	-0.006703686
3.9571	-0.00647086
3.9596	-0.00729681
3.9621	-0.006663023
3.9645	-0.006200984
3.967	-0.006575472
3.9694	-0.00690614
3.9719	-0.006170369
3.9743	-0.00629658
3.9768	-0.00679927
3.9793	-0.007127997
3.9817	-0.006167081
3.9842	-0.006624664
3.9866	-0.006845159
3.9891	-0.006754895
3.9915	-0.006666201
3.994	-0.006803516
3.9965	-0.006187353
3.9989	-0.006768939
4.0014	-0.006456521
4.0038	-0.00608459
4.0063	-0.006682741
4.0087	-0.006752203
4.0112	-0.006471778
4.0136	-0.006518182
4.0161	-0.006927056
4.0186	-0.005855074
4.021	-0.005896749
4.0235	-0.006369371
4.0259	-0.006704185
4.0284	-0.007119741
4.0308	-0.006256407
4.0333	-0.006023076
4.0358	-0.006318803
4.0382	-0.006862113
4.0407	-0.006254403
4.0431	-0.006107367
4.0456	-0.005675629
4.048	-0.006741283
4.0505	-0.006136981
4.053	-0.006421465
4.0554	-0.007165497
4.0579	-0.005813088
4.0603	-0.006436408
4.0628	-0.006288855
4.0652	-0.006043761
4.0677	-0.006538579
4.0701	-0.006179364
4.0726	-0.006023486
4.0751	-0.005550039
4.0775	-0.00579353
4.08	-0.005821729
4.0824	-0.005567701
4.0849	-0.005984823
4.0873	-0.00605687
4.0898	-0.005910416
4.0923	-0.006483253
4.0947	-0.006137482
4.0972	-0.006266768
4.0996	-0.005759088
4.1021	-0.005566788
4.1045	-0.005826592
4.107	-0.005045614
4.1095	-0.004945283
4.1119	-0.005066454
4.1144	-0.005808513
4.1168	-0.005581341
4.1193	-0.004951416
4.1217	-0.004688684
4.1242	-0.004801697
4.1267	-0.004089934
4.1291	-0.004100058
4.1316	-0.003721669
4.134	-0.00396785
4.1365	-0.003163809
4.1389	-0.002653393
4.1414	-0.003396224
4.1438	-0.003076304
4.1463	-0.002986932
4.1488	-0.001952233
4.1512	-0.002087137
4.1537	-0.002646859
4.1561	-0.003341465
4.1586	-0.002703647
4.161	-0.002937574
4.1635	-0.003765748
4.166	-0.002187886
4.1684	-0.00277604
4.1709	-0.002610255
4.1733	-0.001860106
4.1758	-0.002057628
4.1782	-0.002720456
4.1807	-0.002260737
4.1832	-0.002294054
4.1856	-0.000657641
4.1881	0.001128493
4.1905	0.002752266
4.193	0.007127637
4.1954	0.010976725
4.1979	0.017068258
4.2003	0.024607141
4.2028	0.033251747
4.2053	0.042763814
4.2077	0.052650858
4.2102	0.060705539
4.2126	0.068296254
4.2151	0.073070563
4.2175	0.074310198
4.22	0.073099911
4.2225	0.068600006
4.2249	0.061581131
4.2274	0.051739074
4.2298	0.042227343
4.2323	0.032425389
4.2347	0.023029197
4.2372	0.014845728
4.2397	0.008352839
4.2421	0.003128088
4.2446	0.000559916
4.247	-0.002612186
4.2495	-0.003851687
4.2519	-0.004419224
4.2544	-0.005525952
4.2568	-0.006687032
4.2593	-0.005760748
4.2618	-0.006306961
4.2642	-0.006286497
4.2667	-0.006228448
4.2691	-0.005750168
4.2716	-0.006121404
4.274	-0.00629994
4.2765	-0.005801321
4.279	-0.005975475
4.2814	-0.005702822
4.2839	-0.005872066
4.2863	-0.005885308
4.2888	-0.005532003
4.2912	-0.005567465
4.2937	-0.006288194
4.2962	-0.005899084
4.2986	-0.005634543
4.3011	-0.00546051
4.3035	-0.00572771
4.306	-0.006463966
4.3084	-0.004714694
4.3109	-0.004305073
4.3133	-0.006171587
4.3158	-0.005677628
4.3183	-0.005368449
4.3207	-0.005266064
4.3232	-0.005790184
4.3256	-0.005116216
4.3281	-0.005270048
4.3305	-0.005119155
4.333	-0.004246058
4.3355	-0.005231409
4.3379	-0.005837029
4.3404	-0.005446119
4.3428	-0.005318863
4.3453	-0.005788467
4.3477	-0.005575008
4.3502	-0.005611924
4.3527	-0.005671905
4.3551	-0.006970353
4.3576	-0.006736221
4.36	-0.006130627
4.3625	-0.006527029
4.3649	-0.006163952
4.3674	-0.005719246
4.3699	-0.005658521
4.3723	-0.006129773
4.3748	-0.006468961
4.3772	-0.00571664
4.3797	-0.006255792
4.3821	-0.005967777
4.3846	-0.005936112
4.387	-0.005948083
4.3895	-0.006086013
4.392	-0.004951264
4.3944	-0.004872713
4.3969	-0.005965475
4.3993	-0.005155001
4.4018	-0.006311283
4.4042	-0.006081454
4.4067	-0.005228283
4.4092	-0.006127124
4.4116	-0.005808685
4.4141	-0.005947296
4.4165	-0.00558179
4.419	-0.005639785
4.4214	-0.006021574
4.4239	-0.005382666
4.4264	-0.005857061
4.4288	-0.004469116
4.4313	-0.005639549
4.4337	-0.005071732
4.4362	-0.005649743
4.4386	-0.005324663
4.4411	-0.005358763
4.4435	-0.005535328
4.446	-0.005630947
4.4485	-0.005045496
4.4509	-0.004865993
4.4534	-0.005192872
4.4558	-0.005404043
4.4583	-0.005220431
4.4607	-0.00527836
4.4632	-0.005008544
4.4657	-0.005518713
4.4681	-0.005459133
4.4706	-0.004528352
4.473	-0.005242176
4.4755	-0.004962159
4.4779	-0.005057237
4.4804	-0.005198125
4.4829	-0.005231651
4.4853	-0.004842811
4.4878	-0.00520509
4.4902	-0.005586915
4.4927	-0.004798481
4.4951	-0.00551769
4.4976	-0.004936043
4.5	-0.004492488
4.5025	-0.005210931
4.505	-0.005287831
4.5074	-0.004874206
4.5099	-0.004641728
4.5123	-0.005717598
4.5148	-0.005000547
4.5172	-0.004730648
4.5197	-0.005734541
4.5222	-0.004806125
4.5246	-0.005031761
4.5271	-0.005093791
4.5295	-0.005221896
4.532	-0.005849902
4.5344	-0.004989224
4.5369	-0.0052537
4.5394	-0.005032606
4.5418	-0.005532489
4.5443	-0.005678551
4.5467	-0.005641922
4.5492	-0.005234748
4.5516	-0.005850157
4.5541	-0.00655731
4.5566	-0.005698761
4.559	-0.004846349
4.5615	-0.004889605
4.5639	-0.005608577
4.5664	-0.005497702
4.5688	-0.004699848
4.5713	-0.00583003
4.5737	-0.005063451
4.5762	-0.003984048
4.5787	-0.004868454
4.5811	-0.005435546
4.5836	-0.00416015
4.586	-0.003752578
4.5885	-0.004100808
4.5909	-0.003131407
4.5934	-0.004385903
4.5959	-0.004123739
4.5983	-0.004639257
4.6008	-0.005139193
4.6032	-0.004319879
4.6057	-0.005327899
4.6081	-0.005097633
4.6106	-0.004720844
4.6131	-0.003922711
4.6155	-0.003108344
4.618	-0.003119585
4.6204	-0.002380343
4.6229	-0.004065426
4.6253	-0.003907975
4.6278	-0.003134896
4.6302	0.001665561
4.6327	-0.000229421
4.6352	-0.00195914
4.6376	-0.00199623
4.6401	-0.00326611
4.6425	-0.001945716
4.645	-0.001168523
4.6474	-0.000774505
4.6499	-0.000508159
4.6524	-0.002426438
4.6548	-0.00135209
4.6573	-0.001522697
4.6597	-0.002328077
4.6622	-0.002479398
4.6646	-0.002395859
4.6671	-0.001606355
4.6696	-0.003849235
4.672	-0.004134949
4.6745	-0.004321735
4.6769	-0.003677244
4.6794	-0.003422354
4.6818	-0.004356049
4.6843	-0.004381546
4.6867	-0.007908408
4.6892	-0.009922543
4.6917	-0.004214211
4.6941	-0.005898645
4.6966	-0.007508173
4.699	-0.00655175
4.7015	-0.005467873
4.7039	-0.003913084
4.7064	-0.003413309
4.7089	-0.003496876
4.7113	-0.000190138
4.7138	-0.00060783
4.7162	0.00337672
4.7187	0.004050049
4.7211	0.000594168
4.7236	0.001898337
4.7261	0.002709994
4.7285	0.002150818
4.731	0.001713771
4.7334	-0.000397127
4.7359	-0.003226838
4.7383	-0.004965461
4.7408	-0.004144235
4.7433	-0.002450137
4.7457	-0.001216011
4.7482	-0.001906144
4.7506	0.00124314
4.7531	-0.001697041
4.7555	-0.00384577
4.758	-0.004556092
4.7604	-0.004772918
4.7629	-0.003619903
4.7654	-0.002782348
4.7678	-0.002957183
4.7703	-0.003358885
4.7727	-0.005220464
4.7752	-0.005844253
4.7776	-0.003926674
4.7801	-0.00251681
4.7826	-0.002211446
4.785	-0.001781761
4.7875	-0.001869513
4.7899	-0.002117445
4.7924	-0.001957302
4.7948	-0.000525281
4.7973	-0.002164357
4.7998	0.000875402
4.8022	0.003689671
4.8047	0.004779079
4.8071	0.008013745
4.8096	0.001529611
4.812	-0.000572671
4.8145	-0.001858822
4.8169	0.001283323
4.8194	-0.000073678
4.8219	0.001206222
4.8243	0.003575061
4.8268	0.009067172
4.8292	0.028758921
4.8317	0.022809524
4.8341	0.012573141
4.8366	0.007486756
4.8391	0.004455865
4.8415	0.003546235
4.844	0.001812206
4.8464	0.001715837
4.8489	0.001703118
4.8513	0.003757801
4.8538	0.005963124
4.8563	0.011267026
4.8587	0.018690452
4.8612	0.017180905
4.8636	0.018386206
4.8661	0.019478353
4.8685	0.015659614
4.871	0.013895432
4.8734	0.012978857
4.8759	0.012336491
4.8784	0.013440644
4.8808	0.012939149
4.8833	0.013263365
4.8857	0.013045362
4.8882	0.010757877
4.8906	0.010650299
4.8931	0.008524245
4.8956	0.007770548
4.898	0.006640262
4.9005	0.011680769
4.9029	0.013445114
4.9054	0.013401662
4.9078	0.014340339
4.9103	0.016376369
4.9128	0.018120067
4.9152	0.019647177
4.9177	0.015202045
4.9201	0.014885159
4.9226	0.015728418
4.925	0.011951911
4.9275	0.01351583
4.93	0.011939991
4.9324	0.012559248
4.9349	0.014804759
4.9373	0.021992825
4.9398	0.027798442
4.9422	0.031588431
4.9447	0.049375501
4.9471	0.050215151
4.9496	0.054417137
4.9521	0.052480988
4.9545	0.047546271
4.957	0.047009207
4.9594	0.040938124
4.9619	0.044218279
4.9643	0.04926613
4.9668	0.054081168
4.9693	0.06031863
4.9717	0.064127564
4.9742	0.062590517
4.9766	0.068468131
4.9791	0.068508677
4.9815	0.06194482
4.984	0.063441828
4.9865	0.063865937
4.9889	0.059717596
4.9914	0.06008476
4.9938	0.062547326
4.9963	0.073487155
4.9987	0.074937351
5.0012	0.076972634
5.0036	0.0774564
5.0061	0.065851852
5.0086	0.063924074
5.011	0.067860059
5.0135	0.064472511
5.0159	0.053480148
5.0184	0.037118886
5.0208	0.026427528
5.0233	0.021722065
5.0258	0.01884127
5.0282	0.017515911
5.0307	0.015590953
5.0331	0.013380338
5.0356	0.01023858
5.038	0.008813578
5.0405	0.00778707
5.043	0.006067421
5.0454	0.005692977
5.0479	0.005137016
5.0503	0.004246969
5.0528	0.003235805
5.0552	0.003865985
5.0577	0.003873739
5.0601	0.003906281
5.0626	0.002722397
5.0651	0.002885934
5.0675	0.002491144
5.07	0.004059891
5.0724	0.005881352
5.0749	0.005911357
5.0773	0.007590022
5.0798	0.009551059
5.0823	0.011808382
5.0847	0.013052055
5.0872	0.01381938
5.0896	0.015864044
5.0921	0.021481808
5.0945	0.02315635
5.097	0.022522081
5.0995	0.020323083
5.1019	0.018085331
5.1044	0.013242712
5.1068	0.00932744
5.1093	0.006530867
5.1117	0.003620065
5.1142	0.002287319
5.1167	0.003217282
5.1191	0.000743591
5.1216	-0.001388183
5.124	-0.000702533
5.1265	0.000632513
5.1289	0.000653566
5.1314	0.000512917
5.1338	0.000036521
5.1363	0.000518915
5.1388	-0.000184187
5.1412	-0.000740991
5.1437	-0.000333773
5.1461	0.000184015
5.1486	0.001540183
5.151	0.001799084
5.1535	0.001940044
5.156	0.003196922
5.1584	0.00481109
5.1609	0.004672233
5.1633	0.00784068
5.1658	0.008213852
5.1682	0.009747046
5.1707	0.015134727
5.1732	0.019081984
5.1756	0.019335572
5.1781	0.020769775
5.1805	0.019760454
5.183	0.019141987
5.1854	0.018486492
5.1879	0.018670492
5.1903	0.020928539
5.1928	0.017974403
5.1953	0.014444503
5.1977	0.014446088
5.2002	0.013750928
5.2026	0.01432191
5.2051	0.015928879
5.2075	0.017382719
5.21	0.021280363
5.2125	0.028342819
5.2149	0.034018021
5.2174	0.042327967
5.2198	0.050196014
5.2223	0.060750201
5.2247	0.065766372
5.2272	0.06320785
5.2297	0.057409152
5.2321	0.044893362
5.2346	0.032148983
5.237	0.027275382
5.2395	0.018982191
5.2419	0.016493486
5.2444	0.015292736
5.2468	0.014457843
5.2493	0.014651027
5.2518	0.014658596
5.2542	0.01624277
5.2567	0.017709184
5.2591	0.021098822
5.2616	0.025973201
5.264	0.03486342
5.2665	0.048072983
5.269	0.066885948
5.2714	0.092885032
5.2739	0.113813765
5.2763	0.119498752
5.2788	0.091818064
5.2812	0.063812397
5.2837	0.040715981
5.2862	0.031099789
5.2886	0.028417209
5.2911	0.027030101
5.2935	0.024577338
5.296	0.023976061
5.2984	0.02387779
5.3009	0.023620486
5.3033	0.025156854
5.3058	0.025576707
5.3083	0.026433028
5.3107	0.026328938
5.3132	0.023931541
5.3156	0.019385688
5.3181	0.013509531
5.3205	0.01091521
5.323	0.007327896
5.3255	0.006105609
5.3279	0.005824776
5.3304	0.004858132
5.3328	0.004315341
5.3353	0.004659142
5.3377	0.003968776
5.3402	0.002573604
5.3427	0.0038168
5.3451	0.003220806
5.3476	0.002666072
5.35	0.003017587
5.3525	0.002678913
5.3549	0.003320875
5.3574	0.00365157
5.3599	0.003597968
5.3623	0.00452124
5.3648	0.005482335
5.3672	0.006349879
5.3697	0.008405491
5.3721	0.008930692
5.3746	0.008985723
5.377	0.010617185
5.3795	0.013157536
5.382	0.015482023
5.3844	0.01854763
5.3869	0.023888323
5.3893	0.035034511
5.3918	0.045956552
5.3942	0.044921506
5.3967	0.037576206
5.3992	0.037311923
5.4016	0.034410119
5.4041	0.028279221
5.4065	0.021773333
5.409	0.020219272
5.4114	0.018606499
5.4139	0.017816987
5.4164	0.019715775
5.4188	0.022592334
5.4213	0.028570354
5.4237	0.037547536
5.4262	0.050301217
5.4286	0.065051578
5.4311	0.077053756
5.4335	0.066280074
5.436	0.050037622
5.4385	0.036212172
5.4409	0.027002418
5.4434	0.021570457
5.4458	0.018432537
5.4483	0.015877521
5.4507	0.01521373
5.4532	0.016602121
5.4557	0.01679327
5.4581	0.017085118
5.4606	0.015162447
5.463	0.014547655
5.4655	0.015748829
5.4679	0.015790194
5.4704	0.017399602
5.4729	0.019443398
5.4753	0.019417183
5.4778	0.01917058
5.4802	0.023147009
5.4827	0.031095605
5.4851	0.033528738
5.4876	0.029518375
5.49	0.021089701
5.4925	0.013037681
5.495	0.006167777
5.4974	0.002758602
5.4999	0.0004035
5.5023	-0.000957651
5.5048	-0.001951558
5.5072	-0.00166149
5.5097	-0.00144957
5.5122	-0.001444132
5.5146	-0.002279178
5.5171	-0.002068425
5.5195	-0.002371985
5.522	-0.002968024
5.5244	-0.001101712
5.5269	-0.001391853
5.5294	-0.000440349
5.5318	-0.000258608
5.5343	0.00113858
5.5367	0.002953505
5.5392	0.003280271
5.5416	0.003481034
5.5441	0.002349592
5.5466	0.003252011
5.549	0.001249994
5.5515	0.001473895
5.5539	0.000781105
5.5564	0.001151975
5.5588	0.000534563
5.5613	0.00098643
5.5637	0.001619928
5.5662	0.002224055
5.5687	0.003695807
5.5711	0.006330878
5.5736	0.006835691
5.576	0.005982712
5.5785	0.003788164
5.5809	0.000697537
5.5834	-0.001619928
5.5859	-0.002491216
5.5883	-0.003101433
5.5908	-0.003478912
5.5932	-0.003616003
5.5957	-0.004528266
5.5981	-0.003938863
5.6006	-0.00390286
5.6031	-0.003270821
5.6055	-0.003855623
5.608	-0.003217154
5.6104	-0.004164899
5.6129	-0.003638869
5.6153	-0.003643367
5.6178	-0.003869708
5.6202	-0.003789274
5.6227	-0.003710289
5.6252	-0.003668247
5.6276	-0.003183116
5.6301	-0.003292204
5.6325	-0.002077687
5.635	-0.002839935
5.6374	-0.000910264
5.6399	0.001463671
5.6424	0.001132043
5.6448	0.00336342
5.6473	0.004774032
5.6497	0.005898088
5.6522	0.004632519
5.6546	0.002271399
5.6571	-0.000606133
5.6596	-0.001331141
5.662	-0.001337352
5.6645	-0.002782637
5.6669	-0.003287205
5.6694	-0.002827185
5.6718	-0.003261301
5.6743	-0.004033913
5.6767	-0.003678557
5.6792	-0.003789715
5.6817	-0.003528867
5.6841	-0.0028998
5.6866	-0.002255453
5.689	-0.002347325
5.6915	-0.002484896
5.6939	-0.002477807
5.6964	-0.003214035
5.6989	-0.001594767
5.7013	-0.001715502
5.7038	-0.001288187
5.7062	0.000157282
5.7087	0.002048658
5.7111	0.002939675
5.7136	0.004976433
5.7161	0.007936071
5.7185	0.010880427
5.721	0.01329888
5.7234	0.012061138
5.7259	0.007997093
5.7283	0.006871065
5.7308	0.004635929
5.7333	0.002065236
5.7357	0.001821594
5.7382	0.00099041
5.7406	0.000483894
5.7431	-0.000323979
5.7455	0.000370506
5.748	0.000371245
5.7504	-0.001198625
5.7529	-0.001976128
5.7554	-0.001989708
5.7578	-0.001458414
5.7603	-0.002111546
5.7627	-0.001675844
5.7652	-0.000296635
5.7676	0.00060553
5.7701	0.002274135
5.7726	0.003854262
5.775	0.001823675
5.7775	0.002135843
5.7799	0.001673075
5.7824	0.001949897
5.7848	0.002381362
5.7873	0.003192261
5.7898	0.002540484
5.7922	0.000844028
5.7947	0.000287001
5.7971	-0.001001448
5.7996	-0.001065336
5.802	-0.002426351
5.8045	-0.001756805
5.8069	-0.000978476
5.8094	-0.001451777
5.8119	-0.001679733
5.8143	-0.001678759
5.8168	-0.001712042
5.8192	-0.001992751
5.8217	-0.002712915
5.8241	-0.00335902
5.8266	-0.003155577
5.8291	-0.002552743
5.8315	-0.003934745
5.834	-0.003547278
5.8364	-0.004002362
5.8389	-0.003622916
5.8413	-0.003530025
5.8438	-0.002943802
5.8463	-0.002174141
5.8487	-0.002066023
5.8512	-0.001511943
5.8536	0.000085231
5.8561	0.001443687
5.8585	0.001756632
5.861	0.004608971
5.8634	0.007178585
5.8659	0.008015291
5.8684	0.007369377
5.8708	0.006119676
5.8733	0.00276094
5.8757	0.001738792
5.8782	0.000724641
5.8806	0.000514009
5.8831	0.000172665
5.8856	0.001049549
5.888	-0.00096025
5.8905	0.000044798
5.8929	-0.001017625
5.8954	-0.001091567
5.8978	-0.00185319
5.9003	-0.001499998
5.9028	-0.001416249
5.9052	-0.000549606
5.9077	-0.001693323
5.9101	-0.001519547
5.9126	-0.001258218
5.915	-0.000345089
5.9175	-0.000603426
5.92	0.000042777
5.9224	0.000258176
5.9249	0.001533605
5.9273	0.002007999
5.9298	0.002627006
5.9322	0.002735654
5.9347	0.00267946
5.9371	0.000043786
5.9396	-0.000985524
5.9421	-0.00268164
5.9445	-0.003299051
5.947	-0.00220476
5.9494	-0.002823159
5.9519	-0.002781756
5.9543	-0.003557728
5.9568	-0.003215026
5.9593	-0.003019745
5.9617	-0.00307769
5.9642	-0.003484232
5.9666	-0.004175941
5.9691	-0.003969339
5.9715	-0.003658705
5.974	-0.00307076
5.9765	-0.003433515
5.9789	-0.003446466
5.9814	-0.003018275
5.9838	-0.002480128
5.9863	-0.002593826
5.9887	-0.002259123
5.9912	-0.001824324
5.9936	-0.002213468
5.9961	-0.000429484
5.9986	-0.000086289
6.001	0.000170797
6.0035	0.002217316
6.0059	0.003084161
6.0084	0.001783727
6.0108	0.002366733
6.0133	0.003447306
6.0158	0.002450611
6.0182	0.002997443
6.0207	0.003312081
6.0231	0.002500946
6.0256	0.002299211
6.028	0.000604626
6.0305	-0.001173241
6.033	-0.004223318
6.0354	-0.00421256
6.0379	-0.004265638
6.0403	-0.004111344
6.0428	-0.004411272
6.0452	-0.004475126
6.0477	-0.004646696
6.0501	-0.004795629
6.0526	-0.005004132
6.0551	-0.005276297
6.0575	-0.005320936
6.06	-0.004216691
6.0624	-0.005045802
6.0649	-0.004521961
6.0673	-0.005600542
6.0698	-0.005332497
6.0723	-0.004115372
6.0747	-0.004937856
6.0772	-0.004574434
6.0796	-0.005258072
6.0821	-0.005337084
6.0845	-0.004895986
6.087	-0.00537313
6.0895	-0.004740422
6.0919	-0.004412565
6.0944	-0.004808287
6.0968	-0.006217909
6.0993	-0.005147629
6.1017	-0.005080999
6.1042	-0.006019395
6.1067	-0.005792383
6.1091	-0.005838187
6.1116	-0.00542735
6.114	-0.00595036
6.1165	-0.006175132
6.1189	-0.005866815
6.1214	-0.006043741
6.1238	-0.005081523
6.1263	-0.004826485
6.1288	-0.004992918
6.1312	-0.004734315
6.1337	-0.004190331
6.1361	-0.003346354
6.1386	-0.003950669
6.141	-0.003395596
6.1435	-0.003967729
6.146	-0.003534632
6.1484	-0.004281279
6.1509	-0.004071606
6.1533	-0.003366157
6.1558	-0.004547195
6.1582	-0.003203298
6.1607	-0.003938172
6.1632	-0.003789392
6.1656	-0.003721838
6.1681	-0.003436777
6.1705	-0.004122947
6.173	-0.004361883
6.1754	-0.00470739
6.1779	-0.005063328
6.1803	-0.005361459
6.1828	-0.005336226
6.1853	-0.005637452
6.1877	-0.005976915
6.1902	-0.005185791
6.1926	-0.00487111
6.1951	-0.004491881
6.1975	-0.005406916
6.2	-0.005067769
6.2025	-0.005133614
6.2049	-0.00530404
6.2074	-0.004888762
6.2098	-0.005676033
6.2123	-0.005606618
6.2147	-0.00480264
6.2172	-0.004972649
6.2197	-0.005149549
6.2221	-0.005743025
6.2246	-0.006401071
6.227	-0.005022218
6.2295	-0.00566158
6.2319	-0.006669939
6.2344	-0.006371182
6.2368	-0.005846006
6.2393	-0.006397421
6.2418	-0.005743572
6.2442	-0.00615441
6.2467	-0.006723088
6.2491	-0.006609502
6.2516	-0.006210819
6.254	-0.00637888
6.2565	-0.007302746
6.259	-0.006952231
6.2614	-0.005865227
6.2639	-0.007334664
6.2663	-0.00684608
6.2688	-0.006097513
6.2712	-0.006762507
6.2737	-0.005161671
6.2762	-0.006184509
6.2786	-0.006414975
6.2811	-0.005787842
6.2835	-0.005585721
6.286	-0.006316961
6.2884	-0.006544833
6.2909	-0.006486646
6.2933	-0.006175113
6.2958	-0.006927384
6.2983	-0.006195093
6.3007	-0.005834765
6.3032	-0.006784279
6.3056	-0.006681585
6.3081	-0.006886206
6.3105	-0.006441955
6.313	-0.00624452
6.3155	-0.006484744
6.3179	-0.006517237
6.3204	-0.006464354
6.3228	-0.006759916
6.3253	-0.006096494
6.3277	-0.005313945
6.3302	-0.005217319
6.3327	-0.005793736
6.3351	-0.005431363
6.3376	-0.00574461
6.34	-0.004870489
6.3425	-0.003745017
6.3449	-0.002732984
6.3474	0.000292243
6.3499	0.000664821
6.3523	-0.00049662
6.3548	-0.001065452
6.3572	-0.001143203
6.3597	-0.001468177
6.3621	-0.001399756
6.3646	-0.002026422
6.367	-0.001222791
6.3695	-0.001468729
6.372	-0.00097998
6.3744	-0.001969035
6.3769	-0.001598406
6.3793	-0.00179697
6.3818	-0.002220829
6.3842	-0.001682916
6.3867	-0.001189118
6.3892	-0.002202889
6.3916	-0.001915079
6.3941	-0.001756378
6.3965	-0.002494796
6.399	-0.002681842
6.4014	-0.002876267
6.4039	-0.003851505
6.4064	-0.002946844
6.4088	-0.004003115
6.4113	-0.004028622
6.4137	-0.003935067
6.4162	-0.004295807
6.4186	-0.003850541
6.4211	-0.004510014
6.4235	-0.00384653
6.426	-0.003548573
6.4285	-0.004177872
6.4309	-0.003687331
6.4334	-0.003348853
6.4358	-0.004546777
6.4383	-0.003621297
6.4407	-0.003415281
6.4432	-0.003494952
6.4457	-0.004009695
6.4481	-0.003466247
6.4506	-0.002897991
6.453	-0.00383245
6.4555	-0.003624847
6.4579	-0.004086651
6.4604	-0.003736149
6.4629	-0.00417728
6.4653	-0.003254049
6.4678	-0.002297022
6.4702	-0.002880968
6.4727	-0.002685715
6.4751	-0.002521254
6.4776	-0.002587047
6.48	-0.002809967
6.4825	-0.002557111
6.485	-0.003316447
6.4874	-0.002675495
6.4899	-0.002480677
6.4923	-0.003143374
6.4948	-0.003444004
6.4972	-0.002439754
6.4997	-0.003234409
6.5022	-0.002650284
6.5046	-0.003645318
6.5071	-0.002976882
6.5095	-0.003151163
6.512	-0.002870852
6.5144	-0.003744628
6.5169	-0.003931012
6.5194	-0.004178973
6.5218	-0.00493279
6.5243	-0.004307088
6.5267	-0.004118068
6.5292	-0.004337508
6.5316	-0.004272668
6.5341	-0.003455773
6.5366	-0.003753133
6.539	-0.004020498
6.5415	-0.003843526
6.5439	-0.003285339
6.5464	-0.004075521
6.5488	-0.003784725
6.5513	-0.002890424
6.5537	-0.003777683
6.5562	-0.002973441
6.5587	-0.003319661
6.5611	-0.003737464
6.5636	-0.003257463
6.566	-0.003480872
6.5685	-0.003434091
6.5709	-0.003478084
6.5734	-0.003818512
6.5759	-0.003446489
6.5783	-0.003433484
6.5808	-0.003475322
6.5832	-0.003548177
6.5857	-0.003911885
6.5881	-0.003445867
6.5906	-0.004474649
6.5931	-0.004331561
6.5955	-0.003827799
6.598	-0.003357863
6.6004	-0.003581188
6.6029	-0.003753041
6.6053	-0.003755699
6.6078	-0.003227489
6.6102	-0.003588065
6.6127	-0.003108379
6.6152	-0.004415523
6.6176	-0.003721819
6.6201	-0.003219337
6.6225	-0.003101696
6.625	-0.002975582
6.6274	-0.003691467
6.6299	-0.002630787
6.6324	-0.001847145
6.6348	-0.001993704
6.6373	-0.001870786
6.6397	-0.002722371
6.6422	-0.00315512
6.6446	-0.003351535
6.6471	-0.00343071
6.6496	-0.002905768
6.652	-0.002395367
6.6545	-0.003229828
6.6569	-0.003582704
6.6594	-0.004037474
6.6618	-0.002895179
6.6643	-0.003166765
6.6667	-0.003938935
6.6692	-0.003892223
6.6717	-0.003819883
6.6741	-0.003068957
6.6766	-0.003195532
6.679	-0.003124007
6.6815	-0.002031974
6.6839	-0.000963771
6.6864	-0.001627589
6.6889	-0.000155022
6.6913	0.000154169
6.6938	0.000461361
6.6962	0.000543402
6.6987	0.00061493
6.7011	0.000926248
6.7036	-0.000193097
6.7061	-0.002438793
6.7085	-0.002992403
6.711	-0.004143344
6.7134	-0.004163203
6.7159	-0.003966187
6.7183	-0.004592137
6.7208	-0.00431234
6.7233	-0.004760587
6.7257	-0.004421011
6.7282	-0.005213956
6.7306	-0.004506834
6.7331	-0.005173156
6.7355	-0.005009749
6.738	-0.005669721
6.7404	-0.004789715
6.7429	-0.005224772
6.7454	-0.005043428
6.7478	-0.00446482
6.7503	-0.00493259
6.7527	-0.004913654
6.7552	-0.005203857
6.7576	-0.005813259
6.7601	-0.004890995
6.7626	-0.005760691
6.765	-0.005440725
6.7675	-0.005165777
6.7699	-0.004847503
6.7724	-0.005645852
6.7748	-0.004909452
6.7773	-0.004394751
6.7798	-0.0049297
6.7822	-0.004810833
6.7847	-0.004890332
6.7871	-0.005544419
6.7896	-0.005133386
6.792	-0.004316099
6.7945	-0.004763375
6.7969	-0.005542507
6.7994	-0.004774787
6.8019	-0.005533918
6.8043	-0.005343506
6.8068	-0.004695927
6.8092	-0.004293773
6.8117	-0.005304018
6.8141	-0.00515478
6.8166	-0.00478722
6.8191	-0.005009133
6.8215	-0.006200577
6.824	-0.005310478
6.8264	-0.00513964
6.8289	-0.005833057
6.8313	-0.005001101
6.8338	-0.004898883
6.8363	-0.005270088
6.8387	-0.004137244
6.8412	-0.004332719
6.8436	-0.00482829
6.8461	-0.00421372
6.8485	-0.004891054
6.851	-0.003911573
6.8534	-0.00408822
6.8559	-0.003461431
6.8584	-0.003198198
6.8608	-0.004174314
6.8633	-0.003626382
6.8657	-0.004322122
6.8682	-0.004648112
6.8706	-0.008844039
6.8731	-0.008773924
6.8756	-0.005533947
6.878	-0.004235915
6.8805	-0.004463341
6.8829	-0.004300906
6.8854	-0.004281733
6.8878	-0.004754961
6.8903	-0.004828206
6.8928	-0.005039651
6.8952	-0.004672845
6.8977	-0.004073392
6.9001	-0.00326483
6.9026	-0.002860021
6.905	-0.004087772
6.9075	-0.00460407
6.91	-0.00497968
6.9124	-0.00580003
6.9149	-0.006075203
6.9173	-0.005645365
6.9198	-0.004507009
6.9222	-0.004967232
6.9247	-0.005137877
6.9271	-0.005682998
6.9296	-0.005632567
6.9321	-0.005584312
6.9345	-0.004805418
6.937	-0.005104803
6.9394	-0.005471323
6.9419	-0.005001101
6.9443	-0.005502178
6.9468	-0.005291478
6.9493	-0.00492994
6.9517	-0.005568628
6.9542	-0.005667511
6.9566	-0.005327919
6.9591	-0.005636415
6.9615	-0.006244107
6.964	-0.005216926
6.9665	-0.005509407
6.9689	-0.006231232
6.9714	-0.005393184
6.9738	-0.007154806
6.9763	-0.005723898
6.9787	-0.006341831
6.9812	-0.00672749
6.9836	-0.005996606
6.9861	-0.006014065
6.9886	-0.005948564
6.991	-0.006507246
6.9935	-0.006232499
6.9959	-0.006326753
6.9984	-0.005819655
7.0008	-0.006089208
7.0033	-0.006277985
7.0058	-0.006393672
7.0082	-0.006696262
7.0107	-0.005679592
7.0131	-0.006602447
7.0156	-0.006068672
7.018	-0.005803406
7.0205	-0.006451894
7.023	-0.006309113
7.0254	-0.005515282
7.0279	-0.005475077
7.0303	-0.006457753
7.0328	-0.005792893
7.0352	-0.005730919
7.0377	-0.005082541
7.0401	-0.004911507
7.0426	-0.0049575
7.0451	-0.004909875
7.0475	-0.004441435
7.05	-0.005000248
7.0524	-0.004240714
7.0549	-0.003535256
7.0573	-0.00466139
7.0598	-0.004262002
7.0623	-0.00404991
7.0647	-0.0048135
7.0672	-0.004363331
7.0696	-0.005493558
7.0721	-0.00549608
7.0745	-0.005473524
7.077	-0.004984519
7.0795	-0.004860379
7.0819	-0.005300575
7.0844	-0.005443594
7.0868	-0.005246008
7.0893	-0.005091092
7.0917	-0.006017352
7.0942	-0.00548621
7.0967	-0.005645778
7.0991	-0.004791495
7.1016	-0.004477694
7.104	-0.004998039
7.1065	-0.004655575
7.1089	-0.004677725
7.1114	-0.004063428
7.1138	-0.003869102
7.1163	-0.004100875
7.1188	-0.00479309
7.1212	-0.00589718
7.1237	-0.005416694
7.1261	-0.005541902
7.1286	-0.006439073
7.131	-0.006281769
7.1335	-0.005835102
7.136	-0.006125129
7.1384	-0.005968617
7.1409	-0.004944156
7.1433	-0.005686851
7.1458	-0.004925465
7.1482	-0.004345228
7.1507	-0.003689168
7.1532	-0.002843672
7.1556	-0.001755029
7.1581	-0.001894134
7.1605	-0.000974679
7.163	-0.001912947
7.1654	-0.002845878
7.1679	-0.003633651
7.1703	-0.003557949
7.1728	-0.004126254
7.1753	-0.004444683
7.1777	-0.004115493
7.1802	-0.003650029
7.1826	-0.004087151
7.1851	-0.003732449
7.1875	-0.002920977
7.19	-0.003608853
7.1925	-0.003337243
7.1949	-0.002746922
7.1974	-0.002930372
7.1998	-0.003711461
7.2023	-0.002796059
7.2047	-0.003777812
7.2072	-0.002787253
7.2097	-0.003248913
7.2121	-0.003863114
7.2146	-0.003457807
7.217	-0.003948333
7.2195	-0.004068542
7.2219	-0.004229793
7.2244	-0.004870337
7.2268	-0.004672082
7.2293	-0.004982701
7.2318	-0.004442455
7.2342	-0.004660841
7.2367	-0.00450961
7.2391	-0.0047062
7.2416	-0.003987343
7.244	-0.002551433
7.2465	-0.002746777
7.249	-0.003564473
7.2514	-0.004453561
7.2539	-0.005190224
7.2563	-0.005495539
7.2588	-0.005512706
7.2612	-0.005222041
7.2637	-0.005558371
7.2662	-0.005469194
7.2686	-0.005690797
7.2711	-0.006187911
7.2735	-0.005287805
7.276	-0.005227699
7.2784	-0.0053251
7.2809	-0.005554448
7.2833	-0.005443126
7.2858	-0.005736821
7.2883	-0.005426329
7.2907	-0.006047549
7.2932	-0.006534867
7.2956	-0.005820747
7.2981	-0.005491802
7.3005	-0.005905709
7.303	-0.004984783
7.3055	-0.005485417
7.3079	-0.005533937
7.3104	-0.004817746
7.3128	-0.005467255
7.3153	-0.004315623
7.3177	-0.005240419
7.3202	-0.005410763
7.3227	-0.004453547
7.3251	-0.004013311
7.3276	-0.004676886
7.33	-0.00420282
7.3325	-0.003533868
7.3349	-0.003111541
7.3374	-0.002879398
7.3399	-0.002907324
7.3423	-0.002976087
7.3448	-0.002986453
7.3472	-0.00286332
7.3497	-0.003453805
7.3521	-0.002810977
7.3546	-0.002157843
7.357	-0.002552179
7.3595	-0.001544709
7.362	-0.001186964
7.3644	-0.000849589
7.3669	-0.001000147
7.3693	-0.000771736
7.3718	-0.00023064
7.3742	0.001154937
7.3767	0.000613681
7.3792	0.000493279
7.3816	0.000153353
7.3841	-0.000495183
7.3865	-0.000654087
7.389	-0.001605385
7.3914	-0.001881146
7.3939	-0.003352749
7.3964	-0.002734449
7.3988	-0.00240736
7.4013	-0.002969217
7.4037	-0.00317655
7.4062	-0.003088017
7.4086	-0.003447422
7.4111	-0.003330911
7.4135	-0.003615936
7.416	-0.003585044
7.4185	-0.003023483
7.4209	-0.003320547
7.4234	-0.003706226
7.4258	-0.004411416
7.4283	-0.003899199
7.4307	-0.003157399
7.4332	-0.004328747
7.4357	-0.004296723
7.4381	-0.003141875
7.4406	-0.00365489
7.443	-0.00390569
7.4455	-0.003366937
7.4479	-0.002717818
7.4504	-0.003009993
7.4529	-0.002289783
7.4553	-0.002498935
7.4578	-0.002934694
7.4602	-0.002998858
7.4627	-0.002663925
7.4651	-0.002625523
7.4676	-0.003174094
7.47	-0.002679041
7.4725	-0.002723346
7.475	-0.003008409
7.4774	-0.002553224
7.4799	-0.002594861
7.4823	-0.002733092
7.4848	-0.003163231
7.4872	-0.002315231
7.4897	-0.002843368
7.4922	-0.00184478
7.4946	-0.001691985
7.4971	-0.00086367
7.4995	-0.000962631
7.502	-0.00059913
7.5044	0.001817293
7.5069	0.001684983
7.5094	0.001287024
7.5118	0.000227657
7.5143	-0.000653219
7.5167	-0.001680501
7.5192	-0.000804569
7.5216	-0.001787457
7.5241	-0.000951357
7.5266	-0.001398939
7.529	-0.002315433
7.5315	-0.001907983
7.5339	-0.001220465
7.5364	-0.00116832
7.5388	-0.002959365
7.5413	-0.002827836
7.5437	-0.003412066
7.5462	-0.003654462
7.5487	-0.002584641
7.5511	-0.002779433
7.5536	-0.003002617
7.556	-0.003746908
7.5585	-0.002859686
7.5609	-0.00287499
7.5634	-0.002822085
7.5659	-0.002878641
7.5683	-0.002372155
7.5708	-0.002725024
7.5732	-0.003617396
7.5757	-0.002492536
7.5781	-0.002751284
7.5806	-0.00357446
7.5831	-0.002926368
7.5855	-0.003174654
7.588	-0.00357446
7.5904	-0.003441547
7.5929	-0.003437403
7.5953	-0.00412875
7.5978	-0.004189368
7.6002	-0.003947469
7.6027	-0.004377701
7.6052	-0.004355748
7.6076	-0.004565654
7.6101	-0.005081287
7.6125	-0.004932631
7.615	-0.004788301
7.6174	-0.005139182
7.6199	-0.00435453
7.6224	-0.004079686
7.6248	-0.004351116
7.6273	-0.003942186
7.6297	-0.002755543
7.6322	-0.002937825
7.6346	-0.002359701
7.6371	-0.002008388
7.6396	-0.002427171
7.642	-0.001651597
7.6445	-0.00195054
7.6469	-0.001464738
7.6494	-0.00154654
7.6518	-0.002070134
7.6543	-0.001650171
7.6567	-0.002261759
7.6592	-0.002894931
7.6617	-0.003624591
7.6641	-0.003246089
7.6666	-0.003346963
7.669	-0.003125773
7.6715	-0.003402436
7.6739	-0.003509017
7.6764	-0.003263272
7.6789	-0.002518964
7.6813	-0.002828563
7.6838	-0.003018145
7.6862	-0.003097984
7.6887	-0.003090812
7.6911	-0.003671277
7.6936	-0.003534045
7.6961	-0.003342457
7.6985	-0.003426404
7.701	-0.003887668
7.7034	-0.004165926
7.7059	-0.004391969
7.7083	-0.003779651
7.7108	-0.003929952
7.7133	-0.003299214
7.7157	-0.003596352
7.7182	-0.003718523
7.7206	-0.003611617
7.7231	-0.003994828
7.7255	-0.00409981
7.728	-0.004135811
7.7304	-0.004298114
7.7329	-0.004493958
7.7354	-0.00360505
7.7378	-0.004630247
7.7403	-0.005736642
7.7427	-0.005750363
7.7452	-0.005674709
7.7476	-0.006406834
7.7501	-0.006406677
7.7526	-0.006108958
7.755	-0.0049837
7.7575	-0.005282405
7.7599	-0.005777346
7.7624	-0.005280015
7.7648	-0.006007756
7.7673	-0.00547445
7.7698	-0.00482392
7.7722	-0.004176645
7.7747	-0.004104062
7.7771	-0.004468356
7.7796	-0.003602599
7.782	-0.003984549
7.7845	-0.003137821
7.7869	-0.002231401
7.7894	-0.002744193
7.7919	-0.003443892
7.7943	-0.003406823
7.7968	-0.003473351
7.7992	-0.004437652
7.8017	-0.004705703
7.8041	-0.004697988
7.8066	-0.004070834
7.8091	-0.004180031
7.8115	-0.004726567
7.814	-0.004513537
7.8164	-0.004278798
7.8189	-0.004721245
7.8213	-0.004543303
7.8238	-0.004323599
7.8263	-0.004146394
7.8287	-0.003321721
7.8312	-0.003624072
7.8336	-0.003312826
7.8361	-0.003389489
7.8385	-0.002974122
7.841	-0.003098783
7.8434	-0.002932051
7.8459	-0.003192264
7.8484	-0.004061468
7.8508	-0.003433176
7.8533	-0.00305389
7.8557	-0.003797497
7.8582	-0.003117705
7.8606	-0.003432598
7.8631	-0.003340885
7.8656	-0.003428513
7.868	-0.003201067
7.8705	-0.003659339
7.8729	-0.00335535
7.8754	-0.003590608
7.8778	-0.003460829
7.8803	-0.003346464
7.8828	-0.004332244
7.8852	-0.003892333
7.8877	-0.00387257
7.8901	-0.003565407
7.8926	-0.003666549
7.895	-0.003530564
7.8975	-0.003423468
7.9	-0.003525288
7.9024	-0.004242812
7.9049	-0.004220292
7.9073	-0.003871236
7.9098	-0.004228007
7.9122	-0.004828663
7.9147	-0.004734116
7.9171	-0.004470138
7.9196	-0.004092366
7.9221	-0.003656453
7.9245	-0.004041022
7.927	-0.003940049
7.9294	-0.003267062
7.9319	-0.002650763
7.9343	-0.002911983
7.9368	-0.002268056
7.9393	-0.001469185
7.9417	-0.000454125
7.9442	-0.000566693
7.9466	-0.000151507
7.9491	-0.000758792
7.9515	-0.000189988
7.954	-0.001353646
7.9565	-0.00132992
7.9589	-0.001686731
7.9614	-0.002266257
7.9638	-0.002720253
7.9663	-0.002139294
7.9687	-0.002113543
7.9712	-0.002899701
7.9736	-0.00280565
7.9761	-0.00287063
7.9786	-0.004160303
7.981	-0.004744789
7.9835	-0.004845787
7.9859	-0.004702034
7.9884	-0.00536873
7.9908	-0.004737175
7.9933	-0.003096722
7.9958	-0.003314246
7.9982	-0.004393997
8.0007	-0.004393244
8.0031	-0.005098678
8.0056	-0.005211894
8.008	-0.005503316
8.0105	-0.005051923
8.013	-0.005883843
8.0154	-0.005247666
8.0179	-0.005014407
8.0203	-0.005557809
8.0228	-0.005243351
8.0252	-0.005046826
8.0277	-0.004365531
8.0301	-0.004088103
8.0326	-0.004121707
8.0351	-0.003177955
8.0375	-0.003247481
8.04	-0.003428041
8.0424	-0.00340372
8.0449	-0.003512176
8.0473	-0.003600201
8.0498	-0.003688759
8.0523	-0.003942076
8.0547	-0.004101428
8.0572	-0.002874566
8.0596	-0.004614828
8.0621	-0.004879156
8.0645	-0.004190878
8.067	-0.00401928
8.0695	-0.003663118
8.0719	-0.00297488
8.0744	-0.002401232
8.0768	-0.002931215
8.0793	-0.001557716
8.0817	-0.001868409
8.0842	-0.002248357
8.0867	-0.001273965
8.0891	-0.001893782
8.0916	-0.002193226
8.094	-0.00182569
8.0965	-0.002258162
8.0989	-0.002618869
8.1014	-0.002928497
8.1038	-0.002371505
8.1063	-0.002752835
8.1088	-0.002835922
8.1112	-0.002578716
8.1137	-0.003099642
8.1161	-0.003265933
8.1186	-0.002735269
8.121	-0.003334888
8.1235	-0.002591503
8.126	-0.003541151
8.1284	-0.004547247
8.1309	-0.003306504
8.1333	-0.003680021
8.1358	-0.002349204
8.1382	-0.002073356
8.1407	-0.000875153
8.1432	0.001316488
8.1456	0.002681632
8.1481	0.005997002
8.1505	0.009851247
8.153	0.017030416
8.1554	0.023464931
8.1579	0.033247951
8.1603	0.045108445
8.1628	0.058174446
8.1653	0.0727152
8.1677	0.088919692
8.1702	0.104577452
8.1726	0.116424993
8.1751	0.123124994
8.1775	0.124914289
8.18	0.120482899
8.1825	0.109544352
8.1849	0.094596744
8.1874	0.07781145
8.1898	0.060436513
8.1923	0.045393258
8.1947	0.032570388
8.1972	0.021690995
8.1997	0.014144515
8.2021	0.008803693
8.2046	0.004989415
8.207	0.002091398
8.2095	0.00021791
8.2119	-0.000510377
8.2144	-0.002129164
8.2168	-0.002281505
8.2193	-0.002339614
8.2218	-0.00305389
8.2242	-0.00311271
8.2267	-0.002919079
8.2291	-0.004004774
8.2316	-0.002640765
8.234	-0.003764223
8.2365	-0.002996267
8.239	-0.003305368
8.2414	-0.004250295
8.2439	-0.00475915
8.2463	-0.005523807
8.2488	-0.005521217
8.2512	-0.005213086
8.2537	-0.005923911
8.2562	-0.0047647
8.2586	-0.004703596
8.2611	-0.005294571
8.2635	-0.005308337
8.266	-0.004128662
8.2684	-0.005423023
8.2709	-0.005460034
8.2733	-0.005807415
8.2758	-0.006395324
8.2783	-0.006144131
8.2807	-0.005089375
8.2832	-0.006282587
8.2856	-0.005986839
8.2881	-0.005262911
8.2905	-0.006442199
8.293	-0.005526428
8.2955	-0.006108632
8.2979	-0.005528732
8.3004	-0.005613952
8.3028	-0.005432007
8.3053	-0.006349936
8.3077	-0.006339096
8.3102	-0.005696113
8.3127	-0.005237415
8.3151	-0.005184783
8.3176	-0.004783192
8.32	-0.005107432
8.3225	-0.004564081
8.3249	-0.004735603
8.3274	-0.004880174
8.3299	-0.004673019
8.3323	-0.004773917
8.3348	-0.004459966
8.3372	-0.003256172
8.3397	-0.003831874
8.3421	-0.004198249
8.3446	-0.003338175
8.347	-0.002786121
8.3495	-0.002885439
8.352	-0.003577192
8.3544	-0.003061932
8.3569	-0.003851115
8.3593	-0.003438437
8.3618	-0.004184923
8.3642	-0.003821456
8.3667	-0.004582634
8.3692	-0.004544852
8.3716	-0.005166816
8.3741	-0.005051328
8.3765	-0.004560938
8.379	-0.005108748
8.3814	-0.005493924
8.3839	-0.005450041
8.3864	-0.005906799
8.3888	-0.005494797
8.3913	-0.004999071
8.3937	-0.005192466
8.3962	-0.004909811
8.3986	-0.005876875
8.4011	-0.005455595
8.4035	-0.005298462
8.406	-0.006242997
8.4085	-0.005710092
8.4109	-0.005548038
8.4134	-0.005055786
8.4158	-0.006067822
8.4183	-0.005252622
8.4207	-0.005320099
8.4232	-0.005273694
8.4257	-0.005278013
8.4281	-0.005602
8.4306	-0.005084587
8.433	-0.005305521
8.4355	-0.005015044
8.4379	-0.005197759
8.4404	-0.005629789
8.4429	-0.004447666
8.4453	-0.004600035
8.4478	-0.005407828
8.4502	-0.004766222
8.4527	-0.005737131
8.4551	-0.005236184
8.4576	-0.004393868
8.46	-0.003781656
8.4625	-0.004326569
8.465	-0.003309066
8.4674	-0.003099218
8.4699	-0.002861489
8.4723	-0.002226875
8.4748	-0.001418254
8.4772	-0.000922343
8.4797	-0.000925804
8.4822	-0.000110888
8.4846	-0.000404559
8.4871	-0.000844967
8.4895	-0.001569763
8.492	-0.001578787
8.4944	-0.002052366
8.4969	-0.002759092
8.4994	-0.002770395
8.5018	-0.003652138
8.5043	-0.004456986
8.5067	-0.004907335
8.5092	-0.005570522
8.5116	-0.006844011
8.5141	-0.005236909
8.5166	-0.005556396
8.519	-0.006302946
8.5215	-0.006088848
8.5239	-0.005902947
8.5264	-0.006736807
8.5288	-0.006086013
8.5313	-0.005637157
8.5337	-0.006292087
8.5362	-0.005781668
8.5387	-0.006345596
8.5411	-0.005836157
8.5436	-0.005920737
8.546	-0.006007146
8.5485	-0.005344291
8.5509	-0.005576166
8.5534	-0.004890627
8.5559	-0.004802614
8.5583	-0.00479433
8.5608	-0.00497505
8.5632	-0.004405263
8.5657	-0.004175575
8.5681	-0.004134905
8.5706	-0.004371941
8.5731	-0.00455802
8.5755	-0.004564699
8.578	-0.004002742
8.5804	-0.004756675
8.5829	-0.004744851
8.5853	-0.004580748
8.5878	-0.004250522
8.5902	-0.004772315
8.5927	-0.004415046
8.5952	-0.004539642
8.5976	-0.003488912
8.6001	-0.003721921
8.6025	-0.004148994
8.605	-0.003963199
8.6074	-0.003617333
8.6099	-0.003648493
8.6124	-0.003426049
8.6148	-0.002987542
8.6173	-0.004051317
8.6197	-0.003187168
8.6222	-0.003728796
8.6246	-0.003495564
8.6271	-0.003644854
8.6296	-0.004339726
8.632	-0.004408391
8.6345	-0.004239857
8.6369	-0.00504664
8.6394	-0.004792365
8.6418	-0.004238141
8.6443	-0.004561882
8.6467	-0.004034568
8.6492	-0.00483035
8.6517	-0.005231664
8.6541	-0.005063146
8.6566	-0.003354478
8.659	-0.005161273
8.6615	-0.003987842
8.6639	-0.004625195
8.6664	-0.005609518
8.6689	-0.004698665
8.6713	-0.004765918
8.6738	-0.00506461
8.6762	-0.004380451
8.6787	-0.00392664
8.6811	-0.003313836
8.6836	-0.003335246
8.6861	-0.00336948
8.6885	-0.003157985
8.691	-0.002095825
8.6934	-0.00176474
8.6959	-0.00108569
8.6983	-0.001451682
8.7008	-0.000224152
8.7033	-0.000911426
8.7057	-0.001442714
8.7082	-0.00108569
8.7106	-0.001748115
8.7131	-0.00186103
8.7155	-0.002470892
8.718	-0.003446653
8.7204	-0.003414107
8.7229	-0.003751145
8.7254	-0.004317702
8.7278	-0.004471257
8.7303	-0.004837061
8.7327	-0.004082443
8.7352	-0.004464939
8.7376	-0.004662575
8.7401	-0.004975668
8.7426	-0.004354767
8.745	-0.004729206
8.7475	-0.003654242
8.7499	-0.003578712
8.7524	-0.004167354
8.7548	-0.00420609
8.7573	-0.003714558
8.7598	-0.003331942
8.7622	-0.002539398
8.7647	-0.003281086
8.7671	-0.002332125
8.7696	-0.002651487
8.772	-0.00234197
8.7745	-0.001046661
8.7769	-0.001263199
8.7794	-0.002002413
8.7819	-0.001745419
8.7843	-0.001630406
8.7868	-0.002062828
8.7892	-0.000977669
8.7917	-0.001448569
8.7941	-0.000930964
8.7966	-0.001557171
8.7991	-0.001518393
8.8015	-0.001647788
8.804	-0.002190163
8.8064	-0.001653145
8.8089	-0.001480531
8.8113	-0.001680191
8.8138	-0.00190884
8.8163	-0.001680191
8.8187	-0.001952967
8.8212	-0.002833738
8.8236	-0.001618255
8.8261	-0.001387856
8.8285	-0.001842369
8.831	-0.002277192
8.8334	-0.001839035
8.8359	-0.002647273
8.8384	-0.002576131
8.8408	-0.002990481
8.8433	-0.002879004
8.8457	-0.002639454
8.8482	-0.002639885
8.8506	-0.002971399
8.8531	-0.003792381
8.8556	-0.003933699
8.858	-0.00398613
[truncated: 48 more rows]
