# Supplementary material for: Improvement of Peak Integration in Capillary Electrophoresis: Reference Data Set No. 1
Source: Electrophoresis. 2026 Mar 11;47(4):276–94. doi: 10.1002/elps.70077 (PMC13084974; doi:10.1002/elps.70077)
Supplement: Supplementary file 2 — Supporting File 2: elps70077‐sup‐0002‐RawElectropherograms.zip. [file ELPS-47--s002.zip › Raw Electropherograms/com4-type7-sam3-R.csv]

3.9324	-0.007643143
3.9349	-0.007141857
3.9373	-0.007403369
3.9398	-0.006666569
3.9422	-0.006764064
3.9447	-0.006172597
3.9472	-0.006884839
3.9496	-0.006604275
3.9521	-0.006836606
3.9545	-0.005911767
3.957	-0.006560197
3.9594	-0.00611946
3.9619	-0.006987905
3.9644	-0.006548932
3.9668	-0.00656377
3.9693	-0.007242605
3.9717	-0.006955269
3.9742	-0.006568181
3.9766	-0.006633408
3.9791	-0.006990659
3.9816	-0.00619505
3.984	-0.005962777
3.9865	-0.006094295
3.9889	-0.005901745
3.9914	-0.006200286
3.9939	-0.006296982
3.9963	-0.005670577
3.9988	-0.00601945
4.0012	-0.00639431
4.0037	-0.006007864
4.0061	-0.005975007
4.0086	-0.005779811
4.0111	-0.006522929
4.0135	-0.006723017
4.016	-0.006336932
4.0184	-0.006373211
4.0209	-0.005634253
4.0234	-0.006298632
4.0258	-0.006528013
4.0283	-0.007012807
4.0307	-0.006789286
4.0332	-0.006549149
4.0356	-0.006226983
4.0381	-0.00626534
4.0406	-0.006298539
4.043	-0.006573745
4.0455	-0.00659563
4.0479	-0.006023273
4.0504	-0.006603412
4.0528	-0.006204618
4.0553	-0.006863445
4.0578	-0.006751671
4.0602	-0.006577063
4.0627	-0.006849231
4.0651	-0.006172975
4.0676	-0.005373925
4.0701	-0.005940535
4.0725	-0.006255256
4.075	-0.005722013
4.0774	-0.005687966
4.0799	-0.00635546
4.0823	-0.005822484
4.0848	-0.005545968
4.0873	-0.005176743
4.0897	-0.005794102
4.0922	-0.005234569
4.0946	-0.006199568
4.0971	-0.005852059
4.0996	-0.005542227
4.102	-0.005091079
4.1045	-0.00577917
4.1069	-0.005354383
4.1094	-0.005781225
4.1118	-0.004970724
4.1143	-0.006235907
4.1168	-0.005309334
4.1192	-0.004799686
4.1217	-0.004794067
4.1241	-0.004010333
4.1266	-0.004667134
4.1291	-0.003668394
4.1315	-0.004118357
4.134	-0.004165101
4.1364	-0.003529789
4.1389	-0.003488944
4.1413	-0.002704723
4.1438	-0.003285339
4.1463	-0.002568146
4.1487	-0.00300472
4.1512	-0.003072217
4.1536	-0.003085313
4.1561	-0.003540834
4.1585	-0.003278604
4.161	-0.002834096
4.1635	-0.003486481
4.1659	-0.002260332
4.1684	-0.003144684
4.1708	-0.002855434
4.1733	-0.002019075
4.1758	-0.001931403
4.1782	-0.00019126
4.1807	0.001842185
4.1831	0.008089225
4.1856	0.006910561
4.188	0.004666588
4.1905	0.005224196
4.193	0.008654496
4.1954	0.013273854
4.1979	0.018419197
4.2003	0.026857981
4.2028	0.036027666
4.2053	0.045470301
4.2077	0.054706194
4.2102	0.063968606
4.2126	0.071654841
4.2151	0.074688636
4.2175	0.074838839
4.22	0.071787044
4.2225	0.066959806
4.2249	0.059299588
4.2274	0.049905933
4.2298	0.039605625
4.2323	0.030436674
4.2347	0.022286771
4.2372	0.014481892
4.2397	0.007303285
4.2421	0.003023682
4.2446	0
4.247	-0.001365328
4.2495	-0.00349343
4.252	-0.0051729
4.2544	-0.005752329
4.2569	-0.00544739
4.2593	-0.005553563
4.2618	-0.006116102
4.2642	-0.005865283
4.2667	-0.00501634
4.2692	-0.005881484
4.2716	-0.004505689
4.2741	-0.000690819
4.2765	0.006144412
4.279	0.000381362
4.2815	-0.003149963
4.2839	-0.003460226
4.2864	-0.004329688
4.2888	-0.004363661
4.2913	-0.005051097
4.2937	-0.006449757
4.2962	-0.005708975
4.2987	-0.005741822
4.3011	-0.005253246
4.3036	-0.005552562
4.306	-0.008094773
4.3085	-0.007141884
4.3109	-0.006008897
4.3134	-0.005967499
4.3159	-0.006293433
4.3183	-0.004866922
4.3208	-0.0049719
4.3232	-0.006104343
4.3257	-0.0047874
4.3282	-0.004254015
4.3306	-0.004651222
4.3331	-0.005436098
4.3355	-0.005612872
4.338	-0.006179904
4.3404	-0.005886119
4.3429	-0.006049023
4.3454	-0.005873398
4.3478	-0.006638375
4.3503	-0.005650751
4.3527	-0.006735067
4.3552	-0.006870504
4.3577	-0.005874111
4.3601	-0.006284911
4.3626	-0.005748955
4.365	-0.006436277
4.3675	-0.005709459
4.3699	-0.006769497
4.3724	-0.006125655
4.3749	-0.006743667
4.3773	-0.007142259
4.3798	-0.006559685
4.3822	-0.005269153
4.3847	-0.006375895
4.3872	-0.006280147
4.3896	-0.006346173
4.3921	-0.00586442
4.3945	-0.00587044
4.397	-0.006182364
4.3994	-0.005243504
4.4019	-0.006332565
4.4044	-0.006350479
4.4068	-0.005406831
4.4093	-0.006340178
4.4117	-0.005278013
4.4142	-0.005795354
4.4166	-0.005160579
4.4191	-0.005625847
4.4216	-0.005919054
4.424	-0.005713737
4.4265	-0.005363783
4.4289	-0.004306229
4.4314	-0.004232027
4.4339	-0.003353642
4.4363	-0.004290359
4.4388	-0.004691555
4.4412	-0.004396209
4.4437	-0.004059711
4.4461	-0.0005855
4.4486	-0.000110344
4.4511	-0.002839024
4.4535	-0.004900571
4.456	-0.005256665
4.4584	-0.005421247
4.4609	-0.005474913
4.4634	-0.005793124
4.4658	-0.005055104
4.4683	-0.005607636
4.4707	-0.005347899
4.4732	-0.005096436
4.4756	-0.005775569
4.4781	-0.00567238
4.4806	-0.004792864
4.483	-0.00385945
4.4855	-0.006537495
4.4879	-0.008115132
4.4904	-0.00605618
4.4928	-0.004733202
4.4953	-0.004756995
4.4978	-0.004669094
4.5002	-0.004456964
4.5027	-0.005818386
4.5051	-0.005480244
4.5076	-0.004695121
4.5101	-0.00499048
4.5125	-0.005279477
4.515	-0.003387031
4.5174	-0.003870066
4.5199	-0.003834452
4.5223	-0.004136169
4.5248	-0.005437191
4.5273	-0.004443508
4.5297	-0.00412686
4.5322	-0.004185915
4.5346	-0.004351463
4.5371	-0.00439536
4.5396	-0.004659424
4.542	-0.005475376
4.5445	-0.00546705
4.5469	-0.004957587
4.5494	-0.004000731
4.5518	-0.004988806
4.5543	-0.00517544
4.5568	-0.004776491
4.5592	-0.004808071
4.5617	-0.005074438
4.5641	-0.005239369
4.5666	-0.005041347
4.5691	-0.004457339
4.5715	-0.004708538
4.574	-0.00421218
4.5764	-0.004989806
4.5789	-0.005361497
4.5813	-0.005970557
4.5838	-0.005083489
4.5863	-0.005666762
4.5887	-0.004949706
4.5912	-0.006007671
4.5936	-0.005280241
4.5961	-0.004225642
4.5985	-0.005054633
4.601	-0.004836881
4.6035	-0.005146457
4.6059	-0.003591167
4.6084	-0.002285565
4.6108	-0.002088415
4.6133	0.0004546
4.6158	0.006793146
4.6182	0.007594709
4.6207	0.000807775
4.6231	-0.001496047
4.6256	-0.003882288
4.628	-0.003963751
4.6305	-0.003651295
4.633	-0.002063686
4.6354	-0.002720811
4.6379	-0.003416044
4.6403	-0.003285424
4.6428	-0.003189625
4.6453	-0.003273044
4.6477	-0.004298538
4.6502	-0.003090292
4.6526	-0.003212031
4.6551	-0.002223166
4.6575	-0.003080636
4.66	-0.001967115
4.6625	-0.00120612
4.6649	-0.000506339
4.6674	-0.001458222
4.6698	-0.002907665
4.6723	-0.007354388
4.6747	-0.010888485
4.6772	-0.005567491
4.6797	-0.005839643
4.6821	-0.007622196
4.6846	-0.006702979
4.687	-0.006082706
4.6895	-0.004900722
4.692	-0.004124741
4.6944	-0.003461441
4.6969	-0.000987638
4.6993	-0.003036771
4.7018	-0.00127603
4.7042	-0.000679991
4.7067	-0.003053646
4.7092	-0.002254616
4.7116	-0.00134976
4.7141	-0.000905409
4.7165	-0.000914035
4.719	-0.001051517
4.7215	0.001987952
4.7239	0.000432816
4.7264	-0.000036317
4.7288	0.002150154
4.7313	0.002015291
4.7337	-0.001622454
4.7362	-0.001454924
4.7387	-0.000773061
4.7411	-0.000733916
4.7436	-0.001912871
4.746	-0.002723551
4.7485	-0.002050463
4.7509	-0.000821007
4.7534	-0.002568953
4.7559	-0.003290125
4.7583	-0.004336351
4.7608	-0.00376173
4.7632	-0.003774919
4.7657	-0.004546104
4.7682	-0.006283765
4.7706	-0.007648333
4.7731	-0.006934261
4.7755	-0.006878399
4.778	-0.005764724
4.7804	-0.002158637
4.7829	-0.003186878
4.7854	-0.002331485
4.7878	0.000037691
4.7903	0.000295917
4.7927	0.001019338
4.7952	0.002171953
4.7977	0.00358356
4.8001	0.00249949
4.8026	0.003152122
4.805	0.000626555
4.8075	0.000291914
4.8099	-0.000436185
4.8124	-0.000760237
4.8149	-0.000575844
4.8173	-0.000825144
4.8198	-0.000868879
4.8222	-0.00007288
4.8247	0.000332694
4.8272	0.001050195
4.8296	0.001311864
4.8321	0.000627624
4.8345	0.001315693
4.837	0.001353245
4.8394	0.001080431
4.8419	0.001982909
4.8444	0.002520928
4.8468	0.002710889
4.8493	0.004655278
4.8517	0.009166291
4.8542	0.009658416
4.8566	0.010384553
4.8591	0.013463062
4.8616	0.017066067
4.864	0.018480169
4.8665	0.015474415
4.8689	0.014796203
4.8714	0.017343527
4.8739	0.018616276
4.8763	0.014166699
4.8788	0.013056565
4.8812	0.009566843
4.8837	0.008012903
4.8861	0.010721117
4.8886	0.009822312
4.8911	0.009618499
4.8935	0.0093257
4.896	0.00850425
4.8984	0.008973192
4.9009	0.009914809
4.9034	0.010223524
4.9058	0.011819784
4.9083	0.013128952
4.9107	0.013036047
4.9132	0.013921952
4.9156	0.014105829
4.9181	0.012840614
4.9206	0.011947181
4.923	0.013542914
4.9255	0.012299899
4.9279	0.012100228
4.9304	0.014753061
4.9328	0.021302741
4.9353	0.020116523
4.9378	0.022323141
4.9402	0.028305909
4.9427	0.036990132
4.9451	0.045521397
4.9476	0.051837936
4.9501	0.050541963
4.9525	0.047413349
4.955	0.04809206
4.9574	0.051461946
4.9599	0.046627931
4.9623	0.048099037
4.9648	0.054744747
4.9673	0.060360655
4.9697	0.063723467
4.9722	0.066750877
4.9746	0.066327952
4.9771	0.065469116
4.9796	0.066293605
4.982	0.06407477
4.9845	0.063109651
4.9869	0.067298636
4.9894	0.063583553
4.9918	0.062180221
4.9943	0.067650758
4.9968	0.071284182
4.9992	0.067304216
5.0017	0.064888678
5.0041	0.06566903
5.0066	0.062892124
5.0091	0.061247464
5.0115	0.063208222
5.014	0.067272462
5.0164	0.063332461
5.0189	0.051954702
5.0213	0.037454359
5.0238	0.027656939
5.0263	0.022183012
5.0287	0.019406958
5.0312	0.020705964
5.0336	0.023536259
5.0361	0.015046306
5.0385	0.01006104
5.041	0.008121356
5.0435	0.007416486
5.0459	0.0075737
5.0484	0.00590033
5.0508	0.004337976
5.0533	0.003942073
5.0558	0.002878332
5.0582	0.004588371
5.0607	0.004216306
5.0631	0.004485136
5.0656	0.004821423
5.068	0.005872178
5.0705	0.005785857
5.073	0.006335448
5.0754	0.007600165
5.0779	0.008706385
5.0803	0.011669808
5.0828	0.015495573
5.0853	0.016770493
5.0877	0.016867924
5.0902	0.018839823
5.0926	0.021423029
5.0951	0.021770973
5.0975	0.021706976
5.1	0.020017806
5.1025	0.020531666
5.1049	0.016836992
5.1074	0.011449551
5.1098	0.008377969
5.1123	0.006072575
5.1147	0.004492175
5.1172	0.003050788
5.1197	0.002050981
5.1221	0.000743337
5.1246	0.001475938
5.127	0.001781419
5.1295	0.001225615
5.132	0.000551999
5.1344	0.000329914
5.1369	0.000036654
5.1393	0.000036518
5.1418	-0.000787933
5.1442	-0.00060267
5.1467	0.00094404
5.1492	0.000915639
5.1516	0.000877824
5.1541	0.001870821
5.1565	0.002821348
5.159	0.004274656
5.1615	0.006352094
5.1639	0.010615305
5.1664	0.011008053
5.1688	0.012911587
5.1713	0.017677005
5.1737	0.022714099
5.1762	0.027845576
5.1787	0.026799822
5.1811	0.022637505
5.1836	0.019864433
5.186	0.018502269
5.1885	0.016083427
5.1909	0.013408571
5.1934	0.012216343
5.1959	0.012078328
5.1983	0.013350564
5.2008	0.014840037
5.2032	0.016194431
5.2057	0.018772729
5.2082	0.018417157
5.2106	0.022840247
5.2131	0.02745839
5.2155	0.033475559
5.218	0.040735275
5.2204	0.052712105
5.2229	0.059958991
5.2254	0.057624746
5.2278	0.058349658
5.2303	0.058651593
5.2327	0.047726527
5.2352	0.036765061
5.2377	0.024784584
5.2401	0.021932099
5.2426	0.018466078
5.245	0.016380668
5.2475	0.01579692
5.2499	0.015311615
5.2524	0.016897598
5.2549	0.017525204
5.2573	0.018532217
5.2598	0.021169502
5.2622	0.025910087
5.2647	0.03352258
5.2672	0.045060594
5.2696	0.057240441
5.2721	0.086723685
5.2745	0.11626
5.277	0.121057212
5.2794	0.100740328
5.2819	0.077834383
5.2844	0.055889953
5.2868	0.037326243
5.2893	0.026079345
5.2917	0.021635121
5.2942	0.019138677
5.2966	0.017318167
5.2991	0.021364653
5.3016	0.023338526
5.304	0.023425387
5.3065	0.022131076
5.3089	0.022924112
5.3114	0.02290795
5.3139	0.021814251
5.3163	0.018797863
5.3188	0.013631417
5.3212	0.009366632
5.3237	0.008339052
5.3261	0.00563677
5.3286	0.005617056
5.3311	0.004729206
5.3335	0.004213461
5.336	0.003202722
5.3384	0.003009066
5.3409	0.002770569
5.3434	0.003173818
5.3458	0.003739313
5.3483	0.003335611
5.3507	0.003198628
5.3532	0.002943383
5.3556	0.003056631
5.3581	0.004443881
5.3606	0.004433098
5.363	0.00360624
5.3655	0.004905266
5.3679	0.007196608
5.3704	0.008002972
5.3728	0.008358041
5.3753	0.010566226
5.3778	0.010970049
5.3802	0.011986464
5.3827	0.014907278
5.3851	0.018674834
5.3876	0.022643963
5.3901	0.03160239
5.3925	0.038214363
5.395	0.039905716
5.3974	0.037298072
5.3999	0.032407533
5.4023	0.029534487
5.4048	0.027368581
5.4073	0.02317966
5.4097	0.021258336
5.4122	0.020302264
5.4146	0.021487063
5.4171	0.02294158
5.4196	0.025995504
5.422	0.031533226
5.4245	0.040153716
5.4269	0.046049751
5.4294	0.054426491
5.4318	0.062164288
5.4343	0.061996955
5.4368	0.049825996
5.4392	0.035230823
5.4417	0.027564276
5.4441	0.023378307
5.4466	0.018701235
5.4491	0.016754881
5.4515	0.015310282
5.454	0.014312552
5.4564	0.014751183
5.4589	0.015038289
5.4613	0.01589781
5.4638	0.016404489
5.4663	0.017826324
5.4687	0.02005082
5.4712	0.019101674
5.4736	0.01829236
5.4761	0.020331748
5.4785	0.018277653
5.481	0.023776067
5.4835	0.029063815
5.4859	0.030586604
5.4884	0.028205661
5.4908	0.022476351
5.4933	0.013404404
5.4958	0.007813154
5.4982	0.003244498
5.5007	0.001388783
5.5031	0.000555719
5.5056	-0.001039427
5.508	-0.002261859
5.5105	-0.001762889
5.513	-0.002198037
5.5154	-0.002346552
5.5179	-0.002545891
5.5203	-0.001574527
5.5228	-0.001936324
5.5253	-0.000826012
5.5277	-0.001054662
5.5302	-0.000415358
5.5326	-0.000076541
5.5351	0.001563618
5.5375	0.001516135
5.54	0.001722772
5.5425	0.000810071
5.5449	-0.004389962
5.5474	-0.010857928
5.5498	-0.003989534
5.5523	-0.000975548
5.5547	-0.000436617
5.5572	0.000792725
5.5597	-0.000784633
5.5621	0.000590689
5.5646	0.001023444
5.567	0.002563821
5.5695	0.003720222
5.572	0.006378555
5.5744	0.005383004
5.5769	0.004700079
5.5793	0.003192518
5.5818	0.002281563
5.5842	0.001218966
5.5867	-0.002204545
5.5892	-0.002892263
5.5916	-0.003624926
5.5941	-0.003450954
5.5965	-0.003848672
5.599	-0.003948692
5.6015	-0.003953444
5.6039	-0.004067001
5.6064	-0.004988612
5.6088	-0.003827089
5.6113	-0.003862502
5.6137	-0.003622293
5.6162	-0.003841951
5.6187	-0.003646425
5.6211	-0.00372654
5.6236	-0.004223958
5.626	-0.003386789
5.6285	-0.002991261
5.6309	-0.002908672
5.6334	-0.002073009
5.6359	-0.001845975
5.6383	0.000277999
5.6408	0.000517183
5.6432	0.001942974
5.6457	0.002389243
5.6482	0.003592267
5.6506	0.004166223
5.6531	0.003885141
5.6555	0.001867936
5.658	-0.000121283
5.6604	-0.00102211
5.6629	-0.002605899
5.6654	-0.002376275
5.6678	-0.002668295
5.6703	-0.003146631
5.6727	-0.002581492
5.6752	-0.002268073
5.6777	-0.003367573
5.6801	-0.003234909
5.6826	-0.003416969
5.685	-0.003184575
5.6875	-0.002881032
5.6899	-0.003739911
5.6924	-0.002902105
5.6949	-0.002161072
5.6973	-0.001545678
5.6998	-0.001424742
5.7022	-0.001328303
5.7047	-0.00056512
5.7072	0.000440441
5.7096	0.001479983
5.7121	0.003851149
5.7145	0.005171427
5.717	0.007571951
5.7194	0.009255577
5.7219	0.011255542
5.7244	0.011511273
5.7268	0.009164819
5.7293	0.006860648
5.7317	0.004926044
5.7342	0.001900997
5.7366	0.00145159
5.7391	0.0010331
5.7416	-0.000166396
5.744	-0.001086677
5.7465	0.00016611
5.7489	-0.000293541
5.7514	-0.000551216
5.7539	-0.000689767
5.7563	-0.002434225
5.7588	-0.00314224
5.7612	-0.002289062
5.7637	-0.001821671
5.7661	-0.000131505
5.7686	-0.00053022
5.7711	0.000995443
5.7735	0.003323698
5.776	0.002373663
5.7784	0.00088679
5.7809	0.001644901
5.7834	0.001967884
5.7858	0.002863538
5.7883	0.001452634
5.7907	0.001632849
5.7932	0.002049771
5.7956	0.00124176
5.7981	0.000084223
5.8006	-0.001470122
5.803	-0.00142104
5.8055	-0.001789192
5.8079	-0.001463751
5.8104	-0.001436771
5.8128	-0.001742123
5.8153	-0.001196689
5.8178	-0.002176096
5.8202	-0.001716581
5.8227	-0.00227088
5.8251	-0.002186431
5.8276	-0.002990849
5.8301	-0.002816225
5.8325	-0.003320441
5.835	-0.003441337
5.8374	-0.003535426
5.8399	-0.003138776
5.8423	-0.003338955
5.8448	-0.003533118
5.8473	-0.002690725
5.8497	-0.001766916
5.8522	-0.000302088
5.8546	0.001324877
5.8571	0.001642928
5.8596	0.001741172
5.862	0.002931993
5.8645	0.005916443
5.8669	0.005701979
5.8694	0.005342691
5.8718	0.005280241
5.8743	0.003640157
5.8768	0.002297264
5.8792	0.002784841
5.8817	0.001493449
5.8841	-0.000324221
5.8866	-0.000774753
5.8891	-0.00060104
5.8915	-0.001313157
5.894	-0.001185903
5.8964	-0.001055394
5.8989	-0.00096468
5.9013	-0.001464448
5.9038	-0.001636412
5.9063	-0.000769647
5.9087	-0.001116108
5.9112	-0.000524352
5.9136	-0.001043664
5.9161	-0.001116549
5.9185	-0.000519646
5.921	0.000444928
5.9235	0.000482428
5.9259	0.000300446
5.9284	0.001043142
5.9308	0.002157668
5.9333	0.001534159
5.9358	0.001464593
5.9382	0.001237111
5.9407	0.000417435
5.9431	-0.00183294
5.9456	-0.003591041
5.948	-0.002526843
5.9505	-0.002805749
5.953	-0.003238793
5.9554	-0.003019541
5.9579	-0.003488328
5.9603	-0.003974473
5.9628	-0.00403399
5.9653	-0.003149357
5.9677	-0.003274225
5.9702	-0.003070421
5.9726	-0.003231183
5.9751	-0.003721412
5.9775	-0.003603772
5.98	-0.003031585
5.9825	-0.002915602
5.9849	-0.002537603
5.9874	-0.002382966
5.9898	-0.002123694
5.9923	-0.002188734
5.9947	-0.001100981
5.9972	-0.000084296
5.9997	0.000042414
6.0021	0.000428637
6.0046	0.001621046
6.007	0.001198739
6.0095	0.001143494
6.012	0.002855669
6.0144	0.003204181
6.0169	0.003322918
6.0193	0.003656604
6.0218	0.003563154
6.0242	0.002086078
6.0267	0.002945249
6.0292	0.000768285
6.0316	-0.00249802
6.0341	-0.003062709
6.0365	-0.003414846
6.039	-0.00441429
6.0415	-0.004328696
6.0439	-0.004894237
6.0464	-0.005151733
6.0488	-0.004660311
6.0513	-0.004948435
6.0537	-0.004873707
6.0562	-0.004350659
6.0587	-0.005256594
6.0611	-0.005493728
6.0636	-0.004367338
6.066	-0.004627198
6.0685	-0.004831846
6.0709	-0.005406486
6.0734	-0.004914454
6.0759	-0.004751535
6.0783	-0.005178825
6.0808	-0.005025233
6.0832	-0.006007872
6.0857	-0.005485187
6.0882	-0.005502523
6.0906	-0.005890541
6.0931	-0.004810643
6.0955	-0.004887472
6.098	-0.004577232
6.1004	-0.004556016
6.1029	-0.006137363
6.1054	-0.005553026
6.1078	-0.005347504
6.1103	-0.004993663
6.1127	-0.005467161
6.1152	-0.005708085
6.1177	-0.005199662
6.1201	-0.005686075
6.1226	-0.005445636
6.125	-0.005818143
6.1275	-0.005680458
6.1299	-0.00506029
6.1324	-0.004790061
6.1349	-0.004275494
6.1373	-0.004238281
6.1398	-0.003947215
6.1422	-0.003968453
6.1447	-0.003411796
6.1472	-0.003816539
6.1496	-0.003545954
6.1521	-0.00406118
6.1545	-0.004561523
6.157	-0.004085823
6.1594	-0.004375695
6.1619	-0.00328311
6.1644	-0.004467688
6.1668	-0.003886818
6.1693	-0.003491444
6.1717	-0.003861964
6.1742	-0.004323905
6.1766	-0.004603212
6.1791	-0.005791512
6.1816	-0.004116566
6.184	-0.0049886
6.1865	-0.005399191
6.1889	-0.005470363
6.1914	-0.004711493
6.1939	-0.005437445
6.1963	-0.005557698
6.1988	-0.005355431
6.2012	-0.004249907
6.2037	-0.004635808
6.2061	-0.004482701
6.2086	-0.004716142
6.2111	-0.005130337
6.2135	-0.004377552
6.216	-0.004883223
6.2184	-0.005120249
6.2209	-0.005647709
6.2234	-0.006056405
6.2258	-0.005988085
6.2283	-0.006194872
6.2307	-0.006406989
6.2332	-0.006023022
6.2356	-0.006651657
6.2381	-0.006572516
6.2406	-0.005757816
6.243	-0.006386492
6.2455	-0.006023481
6.2479	-0.006455363
6.2504	-0.006191976
6.2528	-0.00587436
6.2553	-0.00659616
6.2578	-0.006982982
6.2602	-0.006519408
6.2627	-0.006444226
6.2651	-0.007193537
6.2676	-0.005659333
6.2701	-0.006823306
6.2725	-0.006542834
6.275	-0.006902839
6.2774	-0.006610788
6.2799	-0.006879884
6.2823	-0.006454648
6.2848	-0.006495933
6.2873	-0.007480193
6.2897	-0.007456259
6.2922	-0.007289874
6.2946	-0.006300103
6.2971	-0.006797715
6.2996	-0.005758151
6.302	-0.006920127
6.3045	-0.006224072
6.3069	-0.006968577
6.3094	-0.006380186
6.3118	-0.006515695
6.3143	-0.006483688
6.3168	-0.006430997
6.3192	-0.005835138
6.3217	-0.005762284
6.3241	-0.00545347
6.3266	-0.00581515
6.3291	-0.005065443
6.3315	-0.005114258
6.334	-0.005722668
6.3364	-0.005280743
6.3389	-0.00481343
6.3413	-0.004527979
6.3438	-0.003544616
6.3463	-0.002774793
6.3487	-0.00004121
6.3512	0.000621042
6.3536	0
6.3561	-0.00097906
6.3585	-0.000653935
6.361	-0.002093781
6.3635	-0.001435957
6.3659	-0.001513437
6.3684	-0.001317167
6.3708	-0.001727473
6.3733	-0.000861574
6.3758	-0.001921389
6.3782	-0.001837552
6.3807	-0.001962177
6.3831	-0.00133077
6.3856	-0.001872137
6.388	-0.002552893
6.3905	-0.002487651
6.393	-0.003874412
6.3954	-0.003396734
6.3979	-0.002930308
6.4003	-0.002760012
6.4028	-0.003174006
6.4053	-0.003450735
6.4077	-0.003316004
6.4102	-0.003124434
6.4126	-0.004194556
6.4151	-0.003978298
6.4175	-0.003722901
6.42	-0.00466433
6.4225	-0.004392602
6.4249	-0.005171654
6.4274	-0.003336771
6.4298	-0.003218174
6.4323	-0.003452942
6.4347	-0.004063697
6.4372	-0.004665121
6.4397	-0.004031352
6.4421	-0.003823217
6.4446	-0.004366024
6.447	-0.003619477
6.4495	-0.004461696
6.452	-0.004245182
6.4544	-0.004352874
6.4569	-0.004418331
6.4593	-0.003628673
6.4618	-0.003986689
6.4642	-0.003236418
6.4667	-0.003235637
6.4692	-0.00393421
6.4716	-0.002921894
6.4741	-0.002834676
6.4765	-0.002517656
6.479	-0.002786338
6.4815	-0.002307898
6.4839	-0.002012597
6.4864	-0.002503589
6.4888	-0.002610021
6.4913	-0.002675692
6.4937	-0.002783453
6.4962	-0.002567495
6.4987	-0.002711608
6.5011	-0.002509804
6.5036	-0.002978848
6.506	-0.003199019
6.5085	-0.003887026
6.5109	-0.003263343
6.5134	-0.003805452
6.5159	-0.003896136
6.5183	-0.00444072
6.5208	-0.004222903
6.5232	-0.004306101
6.5257	-0.0048941
6.5282	-0.004980302
6.5306	-0.004461248
6.5331	-0.004922198
6.5355	-0.004770707
6.538	-0.003995814
6.5404	-0.004360892
6.5429	-0.003591306
6.5454	-0.004282219
6.5478	-0.004389573
6.5503	-0.002952179
6.5527	-0.003326461
6.5552	-0.002740037
6.5577	-0.004167037
6.5601	-0.002842481
6.5626	-0.003723499
6.565	-0.003705773
6.5675	-0.004185052
6.5699	-0.004177077
6.5724	-0.003833646
6.5749	-0.002936947
6.5773	-0.003803023
6.5798	-0.003935993
6.5822	-0.00334999
6.5847	-0.003785831
6.5872	-0.003585044
6.5896	-0.003405328
6.5921	-0.004035561
6.5945	-0.004104479
6.597	-0.003344928
6.5994	-0.003266586
6.6019	-0.003071737
6.6044	-0.003290719
6.6068	-0.003493688
6.6093	-0.003532145
6.6117	-0.003529418
6.6142	-0.002633406
6.6166	-0.00400419
6.6191	-0.00337638
6.6216	-0.002540312
6.624	-0.003195649
6.6265	-0.002839426
6.6289	-0.00342579
6.6314	-0.002026322
6.6339	-0.002687932
6.6363	-0.002441278
6.6388	-0.002935477
6.6412	-0.002154548
6.6437	-0.001773105
6.6461	-0.003309366
6.6486	-0.002820731
6.6511	-0.002699799
6.6535	-0.003698515
6.656	-0.003772056
6.6584	-0.003780734
6.6609	-0.003650208
6.6634	-0.003625381
6.6658	-0.002924287
6.6683	-0.003552611
6.6707	-0.003887449
6.6732	-0.003320842
6.6756	-0.003318776
6.6781	-0.003109658
6.6806	-0.002642424
6.683	-0.002205626
6.6855	-0.000920116
6.6879	-0.001155756
6.6904	0.000077235
6.6928	0.000801739
6.6953	0.000799
6.6978	0.000567829
6.7002	0.000494749
6.7027	0.001597092
6.7051	-0.000229018
6.7076	-0.001251078
6.7101	-0.002596915
6.7125	-0.003369135
6.715	-0.004311124
6.7174	-0.004624874
6.7199	-0.005329761
6.7223	-0.00424601
6.7248	-0.004764204
6.7273	-0.005621403
6.7297	-0.004920593
6.7322	-0.005308047
6.7346	-0.004045253
6.7371	-0.006091943
6.7396	-0.004679555
6.742	-0.00493901
6.7445	-0.005106134
6.7469	-0.005310069
6.7494	-0.004612857
6.7518	-0.003832148
6.7543	-0.005127238
6.7568	-0.005075161
6.7592	-0.004712914
6.7617	-0.00543367
6.7641	-0.004956605
6.7666	-0.005228927
6.7691	-0.004742354
6.7715	-0.005189035
6.774	-0.005019935
6.7764	-0.005467164
6.7789	-0.005150396
6.7813	-0.005217494
6.7838	-0.005391776
6.7863	-0.004741089
6.7887	-0.004670079
6.7912	-0.005156887
6.7936	-0.00526017
6.7961	-0.00471114
6.7985	-0.004196852
6.801	-0.005800221
6.8035	-0.004744789
6.8059	-0.0051918
6.8084	-0.005344885
6.8108	-0.005087839
6.8133	-0.005437423
6.8158	-0.005829042
6.8182	-0.005442868
6.8207	-0.005120178
6.8231	-0.004823895
6.8256	-0.00500644
6.828	-0.004904757
6.8305	-0.0051284
6.833	-0.005310681
6.8354	-0.004465987
6.8379	-0.004546447
6.8403	-0.004729481
6.8428	-0.004474782
6.8453	-0.004286578
6.8477	-0.004625599
6.8502	-0.003851359
6.8526	-0.00229398
6.8551	-0.003483214
6.8575	-0.003376564
6.86	-0.003971611
6.8625	-0.00415195
6.8649	-0.004042147
6.8674	-0.003397566
6.8698	-0.003144092
6.8723	-0.003424642
6.8747	-0.00402024
6.8772	-0.003767825
6.8797	-0.003757894
6.8821	-0.003909599
6.8846	-0.004044465
6.887	-0.004429526
6.8895	-0.004697539
6.892	-0.005749342
6.8944	-0.00513476
6.8969	-0.005394566
6.8993	-0.005274359
6.9018	-0.004725776
6.9042	-0.004861696
6.9067	-0.00532339
6.9092	-0.005407454
6.9116	-0.005704426
6.9141	-0.004824921
6.9165	-0.005075193
6.919	-0.005363327
6.9215	-0.005174634
6.9239	-0.005144051
6.9264	-0.005436665
6.9288	-0.00529973
6.9313	-0.005243504
6.9337	-0.005585625
6.9362	-0.004857691
6.9387	-0.005360215
6.9411	-0.00475046
6.9436	-0.005031142
6.946	-0.005713507
6.9485	-0.00490395
6.9509	-0.004729615
6.9534	-0.004960035
6.9559	-0.00552678
6.9583	-0.00577503
6.9608	-0.00511141
6.9632	-0.005043865
6.9657	-0.005250961
6.9682	-0.00615923
6.9706	-0.006157094
6.9731	-0.006507246
6.9755	-0.006100846
6.978	-0.005950102
6.9804	-0.006280846
6.9829	-0.005561579
6.9854	-0.005892824
6.9878	-0.006056478
6.9903	-0.00550387
6.9927	-0.006887766
6.9952	-0.006169325
6.9977	-0.006926573
7.0001	-0.006146142
7.0026	-0.006339035
7.005	-0.006187398
7.0075	-0.006038998
7.0099	-0.006497175
7.0124	-0.005738914
7.0149	-0.006439073
7.0173	-0.005895742
7.0198	-0.006276041
7.0222	-0.006650213
7.0247	-0.005748912
7.0272	-0.005393655
7.0296	-0.006099482
7.0321	-0.006104528
7.0345	-0.006100001
7.037	-0.005770457
7.0394	-0.004914541
7.0419	-0.004907335
7.0444	-0.005933898
7.0468	-0.004773532
7.0493	-0.00416054
7.0517	-0.0043371
7.0542	-0.004659818
7.0566	-0.004699059
7.0591	-0.004553395
7.0616	-0.005384952
7.064	-0.007799238
7.0665	-0.006255378
7.0689	-0.005305487
7.0714	-0.005088088
7.0739	-0.00499068
7.0763	-0.005531555
7.0788	-0.004951173
7.0812	-0.004708348
7.0837	-0.005055356
7.0861	-0.005536275
7.0886	-0.005428514
7.0911	-0.005147703
7.0935	-0.005093772
7.096	-0.005166668
7.0984	-0.005527698
7.1009	-0.004548021
7.1034	-0.004444298
7.1058	-0.004685396
7.1083	-0.004666466
7.1107	-0.004607548
7.1132	-0.005073462
7.1156	-0.00496001
7.1181	-0.00505021
7.1206	-0.005691422
7.123	-0.005076887
7.1255	-0.005593705
7.1279	-0.005732478
7.1304	-0.005979605
7.1328	-0.006676707
7.1353	-0.006363129
7.1378	-0.006020093
7.1402	-0.00556006
7.1427	-0.00635918
7.1451	-0.005256612
7.1476	-0.004934368
7.1501	-0.004002742
7.1525	-0.003812576
7.155	-0.003372369
7.1574	-0.002236975
7.1599	-0.001975105
7.1623	-0.001699194
7.1648	-0.002647453
7.1673	-0.003203471
7.1697	-0.003522094
7.1722	-0.003465995
7.1746	-0.003633968
7.1771	-0.004362137
7.1796	-0.003480731
7.182	-0.003494969
7.1845	-0.004658567
7.1869	-0.003446502
7.1894	-0.002949765
7.1918	-0.003059621
7.1943	-0.002903968
7.1968	-0.002456744
7.1992	-0.002273997
7.2017	-0.002928651
7.2041	-0.002377391
7.2066	-0.00226987
7.2091	-0.002626512
7.2115	-0.003529534
7.214	-0.003565017
7.2164	-0.003653351
7.2189	-0.003864199
7.2213	-0.004122355
7.2238	-0.004470802
7.2263	-0.004852926
7.2287	-0.004017414
7.2312	-0.005171139
7.2336	-0.004985603
7.2361	-0.005652832
7.2385	-0.004925022
7.241	-0.003557773
7.2435	-0.00386212
7.2459	-0.003425483
7.2484	-0.003450646
7.2508	-0.003571932
7.2533	-0.004436141
7.2558	-0.005349285
7.2582	-0.005378087
7.2607	-0.005411961
7.2631	-0.006224224
7.2656	-0.005214413
7.268	-0.004674823
7.2705	-0.005408374
7.273	-0.005659276
7.2754	-0.005157998
7.2779	-0.005173857
7.2803	-0.005392202
7.2828	-0.005319846
7.2853	-0.005842091
7.2877	-0.005678648
7.2902	-0.005019002
7.2926	-0.00568112
7.2951	-0.005310217
7.2975	-0.004785453
7.3	-0.005006554
7.3025	-0.005861638
7.3049	-0.005592431
7.3074	-0.005793493
7.3098	-0.005025718
7.3123	-0.003889572
7.3147	-0.003633325
7.3172	-0.003843339
7.3197	-0.003764517
7.3221	-0.004207131
7.3246	-0.004372724
7.327	-0.004529386
7.3295	-0.004364805
7.332	-0.003796034
7.3344	-0.004337559
7.3369	-0.002842302
7.3393	-0.002931046
7.3418	-0.003688465
7.3442	-0.003210278
7.3467	-0.003322319
7.3492	-0.003747237
7.3516	-0.003353642
7.3541	-0.002882369
7.3565	-0.002888503
7.359	-0.002336467
7.3615	-0.001192008
7.3639	-0.000995211
7.3664	-0.000227043
7.3688	-0.000919385
7.3713	0.000038134
7.3737	0.00011557
7.3762	0.000958666
7.3787	0.000616622
7.3811	0.000541322
7.3836	0.000734357
7.386	-0.001051702
7.3885	-0.001469957
7.3909	-0.001163809
7.3934	-0.001841146
7.3959	-0.003019623
7.3983	-0.002369061
7.4008	-0.003502549
7.4032	-0.002573027
7.4057	-0.0027929
7.4082	-0.003013799
7.4106	-0.002370693
7.4131	-0.002148577
7.4155	-0.002664747
7.418	-0.003235844
7.4204	-0.003199094
7.4229	-0.003564893
7.4254	-0.002793399
7.4278	-0.003155161
7.4303	-0.003021391
7.4327	-0.003405949
7.4352	-0.004281811
7.4377	-0.003961665
7.4401	-0.003776
7.4426	-0.003650039
7.445	-0.003589391
7.4475	-0.003032875
7.4499	-0.002934047
7.4524	-0.003461441
7.4549	-0.00264289
7.4573	-0.002685764
7.4598	-0.002961287
7.4622	-0.002935593
7.4647	-0.002366317
7.4672	-0.003512555
7.4696	-0.003571021
7.4721	-0.003012371
7.4745	-0.002236389
7.477	-0.003639043
7.4794	-0.003384716
7.4819	-0.002219344
7.4844	-0.00251309
7.4868	-0.002769862
7.4893	-0.001979076
7.4917	-0.002299755
7.4942	-0.002538213
7.4966	-0.001018011
7.4991	-0.000833143
7.5016	0.000115305
7.504	0.000612114
7.5065	0.000499388
7.5089	0.000954032
7.5114	0.001106581
7.5139	0.000189557
7.5163	-0.000380593
7.5188	-0.001337997
7.5212	-0.000993197
7.5237	-0.001776104
7.5261	-0.001688623
7.5286	-0.002386034
7.5311	-0.001859299
7.5335	-0.00271718
7.536	-0.00251214
7.5384	-0.002818867
7.5409	-0.003157966
7.5434	-0.003253731
7.5458	-0.003014638
7.5483	-0.003066252
7.5507	-0.002749675
7.5532	-0.00284312
7.5556	-0.003254018
7.5581	-0.003569406
7.5606	-0.003007354
7.563	-0.003260916
7.5655	-0.003062109
7.5679	-0.003225503
7.5704	-0.003080116
7.5728	-0.003673673
7.5753	-0.003422354
7.5778	-0.002649299
7.5802	-0.003093523
7.5827	-0.002844266
7.5851	-0.003262759
7.5876	-0.003230948
7.5901	-0.003667826
7.5925	-0.004137961
7.595	-0.003976122
7.5974	-0.003912251
7.5999	-0.004746435
7.6023	-0.004484217
7.6048	-0.004328296
7.6073	-0.004276934
7.6097	-0.00438189
7.6122	-0.004952617
7.6146	-0.004769007
7.6171	-0.004464262
7.6196	-0.004085585
7.622	-0.004084131
7.6245	-0.003526191
7.6269	-0.004097148
7.6294	-0.003525989
7.6318	-0.003485318
7.6343	-0.00356581
7.6368	-0.002412963
7.6392	-0.001921577
7.6417	-0.003525381
7.6441	-0.002377427
7.6466	-0.002070672
7.6491	-0.002844407
7.6515	-0.00177796
7.654	-0.002218959
7.6564	-0.003389596
7.6589	-0.003332822
7.6613	-0.002470141
7.6638	-0.00364151
7.6663	-0.003162352
7.6687	-0.003836581
7.6712	-0.00357538
7.6736	-0.003733
7.6761	-0.002424045
7.6785	-0.00303743
7.681	-0.002008388
7.6835	-0.002715396
7.6859	-0.002609727
7.6884	-0.002957324
7.6908	-0.003576914
7.6933	-0.0032709
7.6958	-0.003171302
7.6982	-0.004080041
7.7007	-0.003489533
7.7031	-0.004455877
7.7056	-0.004095907
7.708	-0.004249528
7.7105	-0.004553881
7.713	-0.003503153
7.7154	-0.00406378
7.7179	-0.003741823
7.7203	-0.003575687
7.7228	-0.003534953
7.7253	-0.003600428
7.7277	-0.004190382
7.7302	-0.005128644
7.7326	-0.00456824
7.7351	-0.005194135
7.7375	-0.005117695
7.74	-0.005810298
7.7425	-0.005361728
7.7449	-0.004867144
7.7474	-0.00608089
7.7498	-0.005911389
7.7523	-0.005665998
7.7547	-0.006607041
7.7572	-0.005871151
7.7597	-0.005927778
7.7621	-0.006075171
7.7646	-0.005427598
7.767	-0.005101418
7.7695	-0.004564836
7.772	-0.004487646
7.7744	-0.003987842
7.7769	-0.004163299
7.7793	-0.004604259
7.7818	-0.003952484
7.7842	-0.003325983
7.7867	-0.002444441
7.7892	-0.002980704
7.7916	-0.002920466
7.7941	-0.003396481
7.7965	-0.00303911
7.799	-0.003926674
7.8015	-0.004143216
7.8039	-0.004653595
7.8064	-0.004386475
7.8088	-0.005733468
7.8113	-0.004393244
7.8137	-0.004068535
7.8162	-0.004462664
7.8187	-0.004873956
7.8211	-0.004644905
7.8236	-0.003715242
7.826	-0.004756588
7.8285	-0.003584602
7.8309	-0.003860421
7.8334	-0.003857783
7.8359	-0.003355657
7.8383	-0.003547694
7.8408	-0.003054407
7.8432	-0.00335592
7.8457	-0.003232247
7.8482	-0.002668541
7.8506	-0.002131421
7.8531	-0.002766804
7.8555	-0.003276043
7.858	-0.003255374
7.8604	-0.003611771
7.8629	-0.00377843
7.8654	-0.003726593
7.8678	-0.003531927
7.8703	-0.003431983
7.8727	-0.003020403
7.8752	-0.003836113
7.8777	-0.003791333
7.8801	-0.003967913
7.8826	-0.003497693
7.885	-0.00402024
7.8875	-0.004048962
7.8899	-0.003764303
7.8924	-0.003510828
7.8949	-0.002767979
7.8973	-0.003670273
7.8998	-0.003816189
7.9022	-0.003308926
7.9047	-0.00315606
7.9072	-0.003605995
7.9096	-0.003993112
7.9121	-0.004264057
7.9145	-0.004315451
7.917	-0.003786505
7.9194	-0.004438656
7.9219	-0.003767254
7.9244	-0.004455865
7.9268	-0.004059559
7.9293	-0.004072601
7.9317	-0.003692298
7.9342	-0.003250609
7.9366	-0.002235219
7.9391	-0.002088597
7.9416	-0.001128331
7.944	0.000038121
7.9465	0.00084523
7.9489	-0.000999881
7.9514	0
7.9539	-0.000676413
7.9563	-0.001511511
7.9588	-0.001620715
7.9612	-0.001684983
7.9637	-0.002006332
7.9661	-0.002200309
7.9686	-0.002532557
7.9711	-0.00165819
7.9735	-0.002263724
7.976	-0.003524552
7.9784	-0.003700739
7.9809	-0.004197211
7.9834	-0.004508223
7.9858	-0.005285899
7.9883	-0.004919969
7.9907	-0.005627924
7.9932	-0.00503071
7.9956	-0.005013556
7.9981	-0.005009304
8.0006	-0.005664631
8.003	-0.005721526
8.0055	-0.005010154
8.0079	-0.005409661
8.0104	-0.005417769
8.0128	-0.004972961
8.0153	-0.004684214
8.0178	-0.005889196
8.0202	-0.005205523
8.0227	-0.004510973
8.0251	-0.00429052
8.0276	-0.00407385
8.0301	-0.003831772
8.0325	-0.004488498
8.035	-0.004033218
8.0374	-0.003401991
8.0399	-0.003540857
8.0423	-0.003373812
8.0448	-0.003495054
8.0473	-0.004044008
8.0497	-0.003940108
8.0522	-0.003793936
8.0546	-0.003157736
8.0571	-0.003626395
8.0596	-0.004066322
8.062	-0.003708523
8.0645	-0.004431054
8.0669	-0.003474374
8.0694	-0.00314681
8.0718	-0.003663424
8.0743	-0.003455605
8.0768	-0.00280626
8.0792	-0.002232693
8.0817	-0.001645542
8.0841	-0.002261386
8.0866	-0.002002451
8.0891	-0.001248079
8.0915	-0.002046322
8.094	-0.002755593
8.0964	-0.002112473
8.0989	-0.003528355
8.1013	-0.001786397
8.1038	-0.002540802
8.1063	-0.003603526
8.1087	-0.003118955
8.1112	-0.003360977
8.1136	-0.003218752
8.1161	-0.003130457
8.1185	-0.00305356
8.121	-0.003174975
8.1235	-0.002600573
8.1259	-0.003381155
8.1284	-0.00389113
8.1308	-0.002731994
8.1333	-0.003178447
8.1358	-0.00253084
8.1382	-0.001915142
8.1407	-0.000768631
8.1431	0.000546305
8.1456	0.001456022
8.148	0.002882779
8.1505	0.007540343
8.153	0.011381149
8.1554	0.017905485
8.1579	0.025634265
8.1603	0.036797237
8.1628	0.048888963
8.1653	0.062492449
8.1677	0.078506172
8.1702	0.093265764
8.1726	0.106957428
8.1751	0.117604449
8.1775	0.124104984
8.18	0.122591585
8.1825	0.116623178
8.1849	0.106004983
8.1874	0.08972545
8.1898	0.073643029
8.1923	0.056965474
8.1947	0.042170018
8.1972	0.030300539
8.1997	0.019925088
8.2021	0.012814793
8.2046	0.008458493
8.207	0.004085303
8.2095	0.001851215
8.212	0.000220622
8.2144	-0.000593096
8.2169	-0.00066282
8.2193	-0.002426849
8.2218	-0.002285479
8.2242	-0.0033595
8.2267	-0.002805158
8.2292	-0.003684273
8.2316	-0.003528574
8.2341	-0.003192169
8.2365	-0.00343066
8.239	-0.003438781
8.2415	-0.003533045
8.2439	-0.003310214
8.2464	-0.004350827
8.2488	-0.004394371
8.2513	-0.004574107
8.2537	-0.004206639
8.2562	-0.004963856
8.2587	-0.00546385
8.2611	-0.004865886
8.2636	-0.005159551
8.266	-0.004863206
8.2685	-0.004730803
8.2709	-0.004751628
8.2734	-0.005407741
8.2759	-0.005117146
8.2783	-0.006014498
8.2808	-0.004725217
8.2832	-0.006115368
8.2857	-0.00523875
8.2882	-0.00505951
8.2906	-0.006283725
8.2931	-0.005314242
8.2955	-0.005524459
8.298	-0.005399195
8.3004	-0.00523786
8.3029	-0.005664066
8.3054	-0.005081711
8.3078	-0.00496214
8.3103	-0.004858349
8.3127	-0.006024312
8.3152	-0.005349373
8.3177	-0.004956755
8.3201	-0.004478991
8.3226	-0.0052669
8.325	-0.005456907
8.3275	-0.004666742
8.3299	-0.004822476
8.3324	-0.004260547
8.3349	-0.004822613
8.3373	-0.004565261
8.3398	-0.004504327
8.3422	-0.003688298
8.3447	-0.003963797
8.3472	-0.004327631
8.3496	-0.003925219
8.3521	-0.004160982
8.3545	-0.004025628
8.357	-0.003605384
8.3594	-0.003788644
8.3619	-0.004405619
8.3644	-0.003932666
8.3668	-0.005119738
8.3693	-0.004525695
8.3717	-0.004852926
8.3742	-0.004392971
8.3766	-0.005115515
8.3791	-0.005609047
8.3816	-0.005289111
8.384	-0.006320953
8.3865	-0.005651481
8.3889	-0.005847217
8.3914	-0.005265179
8.3939	-0.006512186
8.3963	-0.005377066
8.3988	-0.005963794
8.4012	-0.00531841
8.4037	-0.005958632
8.4061	-0.006488718
8.4086	-0.005061546
8.4111	-0.005276852
8.4135	-0.006122863
8.416	-0.005457404
8.4184	-0.005813065
8.4209	-0.006237601
8.4234	-0.005659452
8.4258	-0.004982674
8.4283	-0.005304645
8.4307	-0.005501595
8.4332	-0.005668952
8.4356	-0.005670875
8.4381	-0.005878677
8.4406	-0.005445654
8.443	-0.00553732
8.4455	-0.005709541
8.4479	-0.005223377
8.4504	-0.004585888
8.4528	-0.005220125
8.4553	-0.005195016
8.4578	-0.005377066
8.4602	-0.004668309
8.4627	-0.004973792
8.4651	-0.004677204
8.4676	-0.003768466
8.4701	-0.00354257
8.4725	-0.002642327
8.475	-0.001615708
8.4774	-0.00178895
8.4799	0.000036716
8.4823	-0.000624488
8.4848	-0.000560694
8.4873	-0.000475498
8.4897	0.000290814
8.4922	-0.000185177
8.4946	-0.001371594
8.4971	-0.002231565
8.4996	-0.001935313
8.502	-0.00441653
8.5045	-0.004499737
8.5069	-0.005808458
8.5094	-0.005811018
8.5118	-0.005109193
8.5143	-0.005675687
8.5168	-0.006059678
8.5192	-0.006709377
8.5217	-0.006627752
8.5241	-0.006114547
8.5266	-0.006387345
8.5291	-0.006298632
8.5315	-0.006381771
8.534	-0.006577177
8.5364	-0.00660261
8.5389	-0.006440248
8.5413	-0.006672253
8.5438	-0.006188506
8.5463	-0.006443545
8.5487	-0.005727871
8.5512	-0.005733219
8.5536	-0.005236184
8.5561	-0.005503959
8.5585	-0.005569152
8.561	-0.005113517
8.5635	-0.004964248
8.5659	-0.00385978
8.5684	-0.004983229
8.5708	-0.00467631
8.5733	-0.005416709
8.5758	-0.004182761
8.5782	-0.004224263
8.5807	-0.004342434
8.5831	-0.004003413
8.5856	-0.004434953
8.588	-0.004892894
8.5905	-0.003826087
8.593	-0.004399153
8.5954	-0.004413526
8.5979	-0.004120335
8.6003	-0.003174523
8.6028	-0.003844599
8.6053	-0.004235302
8.6077	-0.00405299
8.6102	-0.003766983
8.6126	-0.003501666
8.6151	-0.00335922
8.6175	-0.003767048
8.62	-0.003371367
8.6225	-0.003529112
8.6249	-0.003862667
8.6274	-0.004019737
8.6298	-0.004649679
8.6323	-0.004640966
8.6347	-0.004401364
8.6372	-0.004466904
8.6397	-0.004194383
8.6421	-0.004452868
8.6446	-0.004788539
8.647	-0.004545754
8.6495	-0.004888246
8.652	-0.004267396
8.6544	-0.004375433
8.6569	-0.004482374
8.6593	-0.004332968
8.6618	-0.005210795
8.6642	-0.004889328
8.6667	-0.004442667
8.6692	-0.004564201
8.6716	-0.004653134
8.6741	-0.004970939
8.6765	-0.00374236
8.679	-0.004628013
8.6815	-0.004501667
8.6839	-0.003623656
8.6864	-0.003713528
8.6888	-0.003725314
8.6913	-0.001743548
8.6937	-0.002046596
8.6962	-0.001235228
8.6987	-0.001378536
8.7011	-0.000767983
8.7036	0.000072985
8.706	-0.000669806
8.7085	-0.000781808
8.7109	-0.002269999
8.7134	-0.001998972
8.7159	-0.002975512
8.7183	-0.0036123
8.7208	-0.003718934
8.7232	-0.003658717
8.7257	-0.003418357
8.7282	-0.00421128
8.7306	-0.004759549
8.7331	-0.004519057
8.7355	-0.004461442
8.738	-0.004353681
8.7404	-0.00431693
8.7429	-0.00394207
8.7454	-0.004164164
8.7478	-0.004011987
8.7503	-0.003558048
8.7527	-0.003839545
8.7552	-0.003693399
8.7577	-0.002896956
8.7601	-0.003321513
8.7626	-0.004009169
8.765	-0.003502959
8.7675	-0.003261037
8.7699	-0.002581771
8.7724	-0.00260047
8.7749	-0.003251586
8.7773	-0.002657313
8.7798	-0.001688322
8.7822	-0.001758908
8.7847	-0.000934525
8.7872	-0.001659198
8.7896	-0.000998102
8.7921	-0.001218609
8.7945	-0.001241631
8.797	-0.001550869
8.7994	-0.001202224
8.8019	-0.001603509
8.8044	-0.001406873
8.8068	-0.001610213
8.8093	-0.001843561
8.8117	-0.002169841
8.8142	-0.001492005
8.8166	-0.00132269
8.8191	-0.000911426
8.8216	-0.001595304
8.824	-0.001720122
8.8265	-0.001600417
8.8289	-0.002033168
8.8314	-0.001563524
8.8339	-0.001939999
8.8363	-0.002608592
8.8388	-0.002314186
8.8412	-0.002683959
8.8437	-0.003494657
8.8461	-0.003023548
[truncated: 48 more rows]
