# Supplementary material for: Improvement of Peak Integration in Capillary Electrophoresis: Reference Data Set No. 1
Source: Electrophoresis. 2026 Mar 11;47(4):276–94. doi: 10.1002/elps.70077 (PMC13084974; doi:10.1002/elps.70077)
Supplement: Supplementary file 2 — Supporting File 2: elps70077‐sup‐0002‐RawElectropherograms.zip. [file ELPS-47--s002.zip › Raw Electropherograms/com4-type7-sam4-R.csv]

3.9349	-0.007882727
3.9373	-0.008366182
3.9398	-0.006822234
3.9422	-0.006709377
3.9447	-0.006116925
3.9472	-0.00667742
3.9496	-0.007170246
3.9521	-0.007395786
3.9545	-0.006263885
3.957	-0.007445943
3.9594	-0.006884695
3.9619	-0.006047464
3.9644	-0.007249506
3.9668	-0.007279065
3.9693	-0.007001693
3.9717	-0.00732007
3.9742	-0.006598297
3.9766	-0.006723186
3.9791	-0.007786586
3.9816	-0.00780345
3.984	-0.007450475
3.9865	-0.006773554
3.9889	-0.006944722
3.9914	-0.006571294
3.9939	-0.007026417
3.9963	-0.006185608
3.9988	-0.005560528
4.0012	-0.005611813
4.0037	-0.005867655
4.0061	-0.005484484
4.0086	-0.00561059
4.0111	-0.006337473
4.0135	-0.006522363
4.016	-0.006868073
4.0184	-0.007185319
4.0209	-0.00704348
4.0234	-0.006824245
4.0258	-0.006863911
4.0283	-0.006152766
4.0307	-0.00719852
4.0332	-0.006591959
4.0356	-0.006627585
4.0381	-0.006102223
4.0406	-0.006665952
4.043	-0.007198197
4.0455	-0.007601337
4.0479	-0.006252861
4.0504	-0.007031997
4.0528	-0.00592606
4.0553	-0.006290202
4.0578	-0.006675726
4.0602	-0.006627475
4.0627	-0.005988733
4.0651	-0.006115553
4.0676	-0.005938433
4.0701	-0.006556407
4.0725	-0.006381192
4.075	-0.006577627
4.0774	-0.00670503
4.0799	-0.00700794
4.0823	-0.005790928
4.0848	-0.00641355
4.0873	-0.005617528
4.0897	-0.005754258
4.0922	-0.005460591
4.0946	-0.005909372
4.0971	-0.005425753
4.0996	-0.00518823
4.102	-0.004979178
4.1045	-0.004908194
4.1069	-0.005024703
4.1094	-0.005582747
4.1118	-0.005348029
4.1143	-0.00546915
4.1168	-0.005575381
4.1192	-0.006417552
4.1217	-0.004938106
4.1241	-0.005119872
4.1266	-0.004477856
4.1291	-0.00397518
4.1315	-0.003410901
4.134	-0.004460545
4.1364	-0.003749879
4.1389	-0.003492902
4.1413	-0.002536819
4.1438	-0.001204806
4.1463	-0.001518261
4.1487	-0.003015817
4.1512	-0.002359268
4.1536	-0.002458857
4.1561	-0.003125128
4.1585	-0.002376926
4.161	-0.002373632
4.1635	-0.002914609
4.1659	-0.003066794
4.1684	-0.003934877
4.1708	-0.003340445
4.1733	-0.003282665
4.1758	-0.002678562
4.1782	-0.002276121
4.1807	-0.001413708
4.1831	-0.000805066
4.1856	0.00129345
4.188	0.002849863
4.1905	0.005481701
4.193	0.009023223
4.1954	0.014205979
4.1979	0.020313287
4.2003	0.027417107
4.2028	0.035818614
4.2053	0.046363302
4.2077	0.054859981
4.2102	0.064028077
4.2126	0.07008896
4.2151	0.073855974
4.2175	0.073882677
4.22	0.070078485
4.2225	0.064860359
4.2249	0.057813317
4.2274	0.049674667
4.2298	0.039400782
4.2323	0.030605512
4.2347	0.020913839
4.2372	0.012966172
4.2397	0.007708975
4.2421	0.002909256
4.2446	-0.000792436
4.247	-0.002631613
4.2495	-0.003480616
4.252	-0.005386667
4.2544	-0.005579703
4.2569	-0.005383885
4.2593	-0.005333717
4.2618	-0.005008491
4.2642	-0.0056084
4.2667	-0.005782455
4.2692	-0.006129685
4.2716	-0.006415787
4.2741	-0.005807859
4.2765	-0.005683615
4.279	-0.00591717
4.2815	-0.006704605
4.2839	-0.006427388
4.2864	-0.005981901
4.2888	-0.005612686
4.2913	-0.005958431
4.2937	-0.005094199
4.2962	-0.005473342
4.2987	-0.006324604
4.3011	-0.005709757
4.3036	-0.004878702
4.306	-0.004505949
4.3085	-0.005899146
4.3109	-0.004445981
4.3134	-0.005339371
4.3159	-0.005343303
4.3183	-0.004786271
4.3208	-0.004610976
4.3232	-0.005083431
4.3257	-0.006366267
4.3282	-0.005823072
4.3306	-0.005547565
4.3331	-0.005946044
4.3355	-0.006132182
4.338	-0.005981253
4.3404	-0.006044102
4.3429	-0.006284493
4.3454	-0.006702152
4.3478	-0.006493901
4.3503	-0.00627889
4.3527	-0.005946818
4.3552	-0.006050836
4.3577	-0.005742155
4.3601	-0.004645296
4.3626	-0.00398472
4.365	-0.003718797
4.3675	-0.005345456
4.3699	-0.005461522
4.3724	-0.00578898
4.3749	-0.005806016
4.3773	-0.00609585
4.3798	-0.005938787
4.3822	-0.005683888
4.3847	-0.005413331
4.3872	-0.006637939
4.3896	-0.006472355
4.3921	-0.006383779
4.3945	-0.005899772
4.397	-0.00583603
4.3994	-0.006369371
4.4019	-0.006176142
4.4044	-0.005704916
4.4068	-0.006330393
4.4093	-0.006677634
4.4117	-0.004597714
4.4142	-0.003709587
4.4166	-0.004879349
4.4191	-0.00473189
4.4216	-0.004605184
4.424	-0.005140972
4.4265	-0.005901653
4.4289	-0.004699522
4.4314	-0.004423081
4.4339	-0.004310742
4.4363	-0.004609409
4.4388	-0.003120077
4.4412	-0.002348535
4.4437	-0.002836872
4.4461	-0.004535754
4.4486	-0.004920101
4.4511	-0.00442956
4.4535	-0.004592985
4.456	-0.004487712
4.4584	-0.005634289
4.4609	-0.005387344
4.4634	-0.004931454
4.4658	-0.003673945
4.4683	-0.004626839
4.4707	-0.004594208
4.4732	-0.005429657
4.4756	-0.005578171
4.4781	-0.005667573
4.4806	-0.005094849
4.483	-0.004511435
4.4855	-0.004042688
4.4879	-0.003764943
4.4904	-0.005853913
4.4928	-0.005408744
4.4953	-0.005362635
4.4978	-0.005090826
4.5002	-0.005577067
4.5027	-0.005262025
4.5051	-0.004995691
4.5076	-0.005599186
4.5101	-0.004486892
4.5125	-0.004927544
4.515	-0.003385627
4.5174	-0.002350769
4.5199	-0.002070754
4.5223	-0.00467184
4.5248	-0.00540856
4.5273	-0.00562556
4.5297	-0.004998446
4.5322	-0.00423882
4.5346	-0.003387962
4.5371	-0.004795622
4.5396	-0.00487544
4.542	-0.003919024
4.5445	-0.004812278
4.5469	-0.005173947
4.5494	-0.005144821
4.5518	-0.005059092
4.5543	-0.006223811
4.5568	-0.004950938
4.5592	-0.005794059
4.5617	-0.006255193
4.5641	-0.005650145
4.5666	-0.00454686
4.5691	-0.005084198
4.5715	-0.004896187
4.574	-0.004314098
4.5764	-0.005253477
4.5789	-0.004585888
4.5813	-0.005435546
4.5838	-0.004120866
4.5863	-0.001437937
4.5887	-0.002499653
4.5912	-0.003904809
4.5936	-0.003840479
4.5961	-0.005239112
4.5985	-0.005545946
4.601	-0.004748096
4.6035	-0.005403481
4.6059	-0.005028345
4.6084	-0.004754954
4.6108	-0.004135627
4.6133	-0.004501677
4.6158	-0.003508326
4.6182	-0.00402528
4.6207	-0.004602192
4.6231	-0.004018262
4.6256	-0.004252002
4.628	-0.004064949
4.6305	-0.004304695
4.633	-0.003952094
4.6354	-0.001842263
4.6379	-0.002287199
4.6403	-0.003525495
4.6428	-0.003286253
4.6453	-0.003011033
4.6477	-0.002764826
4.6502	-0.001826919
4.6526	-0.000331846
4.6551	-0.001158667
4.6575	-0.00063003
4.66	-0.002168261
4.6625	-0.001387523
4.6649	-0.001207442
4.6674	-0.002423303
4.6698	-0.002443243
4.6723	-0.003491541
4.6747	-0.005511809
4.6772	-0.008603122
4.6797	-0.004381912
4.6821	-0.005177939
4.6846	-0.007256789
4.687	-0.006964289
4.6895	-0.00519385
4.692	-0.005398682
4.6944	-0.00536613
4.6969	-0.004339175
4.6993	-0.000875402
4.7018	-0.002773597
4.7042	-0.000813032
4.7067	-0.000040121
4.7092	-0.002511487
4.7116	-0.002261325
4.7141	-0.002668781
4.7165	-0.001324012
4.719	0.000917976
4.7215	-0.000980472
4.7239	-0.000542303
4.7264	-0.002307015
4.7288	-0.000182086
4.7313	0.001472247
4.7337	0.001513725
4.7362	-0.000397325
4.7387	0.000145798
4.7411	-0.0015475
4.7436	-0.000881518
4.746	-0.002501873
4.7485	-0.002501449
4.7509	-0.002382112
4.7534	-0.000392914
4.7559	-0.002286142
4.7583	-0.003475664
4.7608	-0.004593473
4.7632	-0.003699575
4.7657	-0.004214015
4.7682	-0.004661654
4.7706	-0.006574325
4.7731	-0.007830563
4.7755	-0.008037983
4.778	-0.007211093
4.7804	-0.005578755
4.7829	-0.004283569
4.7854	-0.004018318
4.7878	-0.001356583
4.7903	0.00075615
4.7927	0.002820586
4.7952	0.003411005
4.7977	0.006320605
4.8001	0.006821319
4.8026	0.003930971
4.805	0.004456986
4.8075	0.002624591
4.8099	0.001830769
4.8124	0.001895212
4.8149	0.001815463
4.8173	0.000649116
4.8198	0.001150831
4.8222	0.002469653
4.8247	0.003552456
4.8272	0.011002017
4.8296	0.026229221
4.8321	0.021266341
4.8345	0.00832809
4.837	0.00424389
4.8394	0.004664027
4.8419	0.003253448
4.8444	0.003324722
4.8468	0.003244397
4.8493	0.003825397
4.8517	0.005047735
4.8542	0.006143709
4.8566	0.008275744
4.8591	0.014253459
4.8616	0.017314805
4.864	0.017859083
4.8665	0.018817419
4.8689	0.01746276
4.8714	0.01570092
4.8739	0.013913819
4.8763	0.012407122
4.8788	0.011204366
4.8812	0.01075337
4.8837	0.010070064
4.8861	0.009224699
4.8886	0.012084655
4.8911	0.010600306
4.8935	0.010825485
4.896	0.009160558
4.8984	0.009099766
4.9009	0.00842236
4.9034	0.009936129
4.9058	0.011511557
4.9083	0.013026265
4.9107	0.013872067
4.9132	0.013800289
4.9156	0.013698016
4.9181	0.013634101
4.9206	0.013182871
4.923	0.013256114
4.9255	0.012853056
4.9279	0.011730168
4.9304	0.011363388
4.9328	0.012169968
4.9353	0.015035282
4.9378	0.018679349
4.9402	0.022233497
4.9427	0.028989077
4.9451	0.041728675
4.9476	0.050979834
4.9501	0.05026006
4.9525	0.050673585
4.955	0.053703256
4.9574	0.050102632
4.9599	0.046768598
4.9623	0.047070794
4.9648	0.048516773
4.9673	0.05264201
4.9697	0.057730068
4.9722	0.062289909
4.9746	0.064396307
4.9771	0.064325638
4.9796	0.065214194
4.982	0.065135263
4.9845	0.066541098
4.9869	0.066365995
4.9894	0.063437231
4.9918	0.059621286
4.9943	0.060047422
4.9968	0.068006411
4.9992	0.076287724
5.0017	0.075184107
5.0041	0.070390858
5.0066	0.065693766
5.0091	0.070860043
5.0115	0.074912779
5.014	0.068032593
5.0164	0.057281699
5.0189	0.049941074
5.0213	0.044297423
5.0238	0.036040813
5.0263	0.026928408
5.0287	0.020985955
5.0312	0.016810117
5.0336	0.014637603
5.0361	0.012586962
5.0385	0.009844552
5.041	0.008738764
5.0435	0.007417678
5.0459	0.006498843
5.0484	0.006584269
5.0508	0.005020801
5.0533	0.004528195
5.0558	0.003425229
5.0582	0.003180033
5.0607	0.005334702
5.0631	0.007022991
5.0656	0.005684418
5.068	0.006589088
5.0705	0.007787916
5.073	0.006416922
5.0754	0.00771875
5.0779	0.008455914
5.0803	0.010006211
5.0828	0.012338847
5.0853	0.014025079
5.0877	0.015018115
5.0902	0.016356118
5.0926	0.017877141
5.0951	0.019755013
5.0975	0.019653669
5.1	0.019308502
5.1025	0.017718039
5.1049	0.018133139
5.1074	0.014587089
5.1098	0.009312119
5.1123	0.007033263
5.1147	0.005258321
5.1172	0.004275918
5.1197	0.00320188
5.1221	0.001722884
5.1246	0.000037239
5.127	0.000886768
5.1295	0.000928575
5.132	0.001151532
5.1344	0.000515483
5.1369	0.000661083
5.1393	0.000955786
5.1418	0.001501927
5.1442	0.001581084
5.1467	0.001954764
5.1492	0.000909441
5.1516	-0.00038781
5.1541	0.000597548
5.1565	0.001518946
5.159	0.002055217
5.1615	0.004351052
5.1639	0.006215729
5.1664	0.008607244
5.1688	0.01050418
5.1713	0.014758478
5.1737	0.017900379
5.1762	0.022182956
5.1787	0.02821134
5.1811	0.025585016
5.1836	0.021804757
5.186	0.019213395
5.1885	0.019747421
5.1909	0.018782236
5.1934	0.019031223
5.1959	0.016898237
5.1983	0.014246278
5.2008	0.015274427
5.2032	0.015276051
5.2057	0.017733227
5.2082	0.020323893
5.2106	0.021169398
5.2131	0.024806444
5.2155	0.029447176
5.218	0.034677058
5.2204	0.043076966
5.2229	0.053893577
5.2254	0.06301555
5.2278	0.059822064
5.2303	0.058640778
5.2327	0.056983467
5.2352	0.046216991
5.2377	0.032861792
5.2401	0.024890834
5.2426	0.022632638
5.245	0.018644016
5.2475	0.015904324
5.2499	0.015401351
5.2524	0.014619426
5.2549	0.016580952
5.2573	0.017214576
5.2598	0.01995533
5.2622	0.022060273
5.2647	0.027349971
5.2672	0.036841024
5.2696	0.05006256
5.2721	0.063461564
5.2745	0.092027202
5.277	0.114319399
5.2794	0.11387895
5.2819	0.093595579
5.2844	0.067277484
5.2868	0.050765865
5.2893	0.032011654
5.2917	0.024408869
5.2942	0.019843344
5.2966	0.019525543
5.2991	0.018225364
5.3016	0.021578463
5.304	0.022730123
5.3065	0.021440635
5.3089	0.022020601
5.3114	0.022823989
5.3139	0.022956902
5.3163	0.020881999
5.3188	0.017399637
5.3212	0.013112317
5.3237	0.008684766
5.3261	0.00727168
5.3286	0.005205924
5.3311	0.004519386
5.3335	0.004504676
5.336	0.003366641
5.3384	0.003128884
5.3409	0.003228425
5.3434	0.003616374
5.3458	0.004545693
5.3483	0.003927611
5.3507	0.003932644
5.3532	0.003675811
5.3556	0.004085862
5.3581	0.003493297
5.3606	0.004661263
5.363	0.004867927
5.3655	0.006457894
5.3679	0.007480434
5.3704	0.007380512
5.3728	0.006580621
5.3753	0.006749221
5.3778	0.008958628
5.3802	0.01057452
5.3827	0.015600121
5.3851	0.021169186
5.3876	0.026445489
5.3901	0.037910201
5.3925	0.073540136
5.395	0.069599621
5.3974	0.05318591
5.3999	0.043436322
5.4023	0.034508619
5.4048	0.028237563
5.4073	0.025547411
5.4097	0.021691404
5.4122	0.021659909
5.4146	0.019926131
5.4171	0.020372091
5.4196	0.022736859
5.422	0.026597004
5.4245	0.034110527
5.4269	0.043840285
5.4294	0.047782853
5.4318	0.058221094
5.4343	0.064372733
5.4368	0.057685424
5.4392	0.04391643
5.4417	0.031264275
5.4441	0.025644133
5.4466	0.019663949
5.4491	0.018313732
5.4515	0.016485481
5.454	0.015282448
5.4564	0.014656243
5.4589	0.014176655
5.4613	0.014539972
5.4638	0.013895955
5.4663	0.014147893
5.4687	0.015969064
5.4712	0.016398914
5.4736	0.018006183
5.4761	0.023325462
5.4785	0.024506429
5.481	0.023016879
5.4835	0.027817003
5.4859	0.029805785
5.4884	0.028408272
5.4908	0.02591417
5.4933	0.01842715
5.4958	0.010497054
5.4982	0.006452451
5.5007	0.002794338
5.5031	0.00060058
5.5056	-0.001111581
5.508	-0.001856279
5.5105	-0.001929706
5.513	-0.002203427
5.5154	-0.002307063
5.5179	-0.002567627
5.5203	-0.003025683
5.5228	-0.002162953
5.5253	-0.00242155
5.5277	-0.001315191
5.5302	-0.000301777
5.5326	-0.000529351
5.5351	0.000344056
5.5375	0.001445631
5.54	0.00233012
5.5425	0.002665113
5.5449	0.002039035
5.5474	0.002064614
5.5498	0.002242849
5.5523	0.001194653
5.5547	0.000350599
5.5572	0.000356678
5.5597	0.001347634
5.5621	0.000039233
5.5646	0.00173387
5.567	0.00247843
5.5695	0.001903185
5.572	0.00407245
5.5744	0.005068664
5.5769	0.005773371
5.5793	0.005507639
5.5818	0.003578848
5.5842	0.001330968
5.5867	-0.000152091
5.5892	-0.002432816
5.5916	-0.003842834
5.5941	-0.003088055
5.5965	-0.004382737
5.599	-0.004045043
5.6015	-0.00351974
5.6039	-0.00384145
5.6064	-0.004064464
5.6088	-0.003599307
5.6113	-0.003404428
5.6137	-0.003982232
5.6162	-0.004660669
5.6187	-0.004551737
5.6211	-0.00364939
5.6236	-0.00376957
5.626	-0.004581125
5.6285	-0.00342757
5.6309	-0.003378834
5.6334	-0.00244119
5.6359	-0.002699312
5.6383	-0.001689329
5.6408	0.000198862
5.6432	0.00091678
5.6457	0.001295919
5.6482	0.001500716
5.6506	0.003836476
5.6531	0.003795511
5.6555	0.003108544
5.658	0.001704869
5.6604	-0.000484974
5.6629	-0.001512867
5.6654	-0.002442305
5.6678	-0.003044181
5.6703	-0.002505276
5.6727	-0.003598355
5.6752	-0.003469211
5.6777	-0.003281685
5.6801	-0.003728217
5.6826	-0.004237833
5.685	-0.003655801
5.6875	-0.003224235
5.6899	-0.003774298
5.6924	-0.003233895
5.6949	-0.002746474
5.6973	-0.002763283
5.6998	-0.001708382
5.7022	-0.000419446
5.7047	0.00012099
5.7072	0.000080799
5.7096	0.00040127
5.7121	0.00184295
5.7145	0.004256248
5.717	0.005141541
5.7194	0.007134197
5.7219	0.009827447
5.7244	0.01132887
5.7268	0.010662495
5.7293	0.009695749
5.7317	0.006648639
5.7342	0.003185295
5.7366	0.001613019
5.7391	-0.000248998
5.7416	0.000248121
5.744	0.00074821
5.7465	0.000627624
5.7489	0.000831425
5.7514	-0.000125889
5.7539	-0.001101518
5.7563	-0.001767442
5.7588	-0.003074059
5.7612	-0.002584068
5.7637	-0.002333993
5.7661	-0.001346651
5.7686	-0.00127327
5.7711	0.000841013
5.7735	0.001388355
5.776	0.002090933
5.7784	0.001526371
5.7809	0.001647697
5.7834	0.001931205
5.7858	0.00184254
5.7883	0.001197465
5.7907	0.00119664
5.7932	0.001977
5.7956	0.001281988
5.7981	0.001155779
5.8006	-0.000547634
5.803	-0.00109172
5.8055	-0.002423198
5.8079	-0.002205919
5.8104	-0.000669175
5.8128	-0.00119058
5.8153	-0.001459951
5.8178	-0.002559051
5.8202	-0.001973509
5.8227	-0.002537348
5.8251	-0.002522931
5.8276	-0.003010362
5.8301	-0.00299228
5.8325	-0.002773963
5.835	-0.00302408
5.8374	-0.003226092
5.8399	-0.003277059
5.8423	-0.003693977
5.8448	-0.003932207
5.8473	-0.003241337
5.8497	-0.00235321
5.8522	-0.000734299
5.8546	0.000562138
5.8571	0.002433277
5.8596	0.003201947
5.862	0.004206378
5.8645	0.005069063
5.8669	0.006011687
5.8694	0.006695209
5.8718	0.004695121
5.8743	0.003694648
5.8768	0.002101853
5.8792	0.001664224
5.8817	0.002086509
5.8841	0.000995746
5.8866	-0.000139041
5.8891	-0.000364341
5.8915	-0.001288454
5.894	-0.001059204
5.8964	-0.00122724
5.8989	-0.001097877
5.9013	-0.001300849
5.9038	-0.001207093
5.9063	-0.000301788
5.9087	-0.000641404
5.9112	-0.001375031
5.9136	-0.000960926
5.9161	-0.001000228
5.9185	-0.000858035
5.921	-0.001126013
5.9235	0.000044481
5.9259	0.000219241
5.9284	0.000343553
5.9308	0.002222351
5.9333	0.000560519
5.9358	0.001915539
5.9382	0.000990213
5.9407	-0.001008815
5.9431	-0.003531247
5.9456	-0.005384997
5.948	-0.012180798
5.9505	-0.029278468
5.953	-0.032272581
5.9554	-0.014863896
5.9579	-0.00850819
5.9603	-0.005940357
5.9628	-0.004676863
5.9653	-0.004595752
5.9677	-0.003235531
5.9702	-0.003442801
5.9726	-0.00416522
5.9751	-0.004001565
5.9775	-0.004016238
5.98	-0.003435187
5.9825	-0.003426661
5.9849	-0.003256046
5.9874	-0.002970356
5.9898	-0.002468556
5.9923	-0.002252548
5.9947	-0.002020174
5.9972	-0.000762738
5.9997	-0.000842881
6.0021	-0.000976372
6.0046	0.000686767
6.007	0.001247137
6.0095	0.000826441
6.012	0.00110324
6.0144	0.002474619
6.0169	0.001948969
6.0193	0.002141862
6.0218	0.003269916
6.0242	0.002616369
6.0267	0.002520175
6.0292	0.001322704
6.0316	0.000895057
6.0341	-0.003004046
6.0365	-0.003775768
6.039	-0.003795936
6.0415	-0.00479279
6.0439	-0.004850083
6.0464	-0.00480742
6.0488	-0.004518169
6.0513	-0.004532104
6.0537	-0.004609176
6.0562	-0.005223944
6.0587	-0.004741766
6.0611	-0.004923025
6.0636	-0.004777393
6.066	-0.004374953
6.0685	-0.005226639
6.0709	-0.005087886
6.0734	-0.004859055
6.0759	-0.005293778
6.0783	-0.004917874
6.0808	-0.005051227
6.0832	-0.005367514
6.0857	-0.00504088
6.0882	-0.004809605
6.0906	-0.004913979
6.0931	-0.005896253
6.0955	-0.004342555
6.098	-0.004421321
6.1004	-0.004897688
6.1029	-0.005403111
6.1054	-0.006233202
6.1078	-0.00586742
6.1103	-0.006095461
6.1127	-0.00512599
6.1152	-0.005678241
6.1177	-0.005876647
6.1201	-0.005201194
6.1226	-0.005508553
6.125	-0.006258201
6.1275	-0.005392394
6.1299	-0.005465561
6.1324	-0.004305832
6.1349	-0.004414241
6.1373	-0.004360592
6.1398	-0.004236644
6.1422	-0.004197319
6.1447	-0.00372432
6.1472	-0.003827874
6.1496	-0.004189302
6.1521	-0.003627386
6.1545	-0.003149778
6.157	-0.004846486
6.1594	-0.003915814
6.1619	-0.003417362
6.1644	-0.00370295
6.1668	-0.003637183
6.1693	-0.003798709
6.1717	-0.003968157
6.1742	-0.004124797
6.1766	-0.004834969
6.1791	-0.00485343
6.1816	-0.005040064
6.184	-0.005111606
6.1865	-0.004991468
6.1889	-0.005616317
6.1914	-0.005713648
6.1939	-0.005725563
6.1963	-0.004971123
6.1988	-0.00525914
6.2012	-0.004843483
6.2037	-0.004508876
6.2061	-0.004425535
6.2086	-0.005153026
6.2111	-0.004509504
6.2135	-0.005123991
6.216	-0.005603877
6.2184	-0.004763039
6.2209	-0.005325818
6.2234	-0.006017467
6.2258	-0.005970621
6.2283	-0.006399245
6.2307	-0.006975939
6.2332	-0.006525242
6.2356	-0.006650888
6.2381	-0.005894072
6.2406	-0.005958402
6.243	-0.006008081
6.2455	-0.006253148
6.2479	-0.006147766
6.2504	-0.006954255
6.2528	-0.00598455
6.2553	-0.005701979
6.2578	-0.006217726
6.2602	-0.006764458
6.2627	-0.00647802
6.2651	-0.006190589
6.2676	-0.006196321
6.2701	-0.006339557
6.2725	-0.006183295
6.275	-0.006760787
6.2774	-0.006592748
6.2799	-0.00648923
6.2823	-0.006609997
6.2848	-0.006715916
6.2873	-0.006799438
6.2897	-0.005962354
6.2922	-0.006699438
6.2946	-0.00640386
6.2971	-0.006480113
6.2996	-0.00600132
6.302	-0.006504431
6.3045	-0.00626534
6.3069	-0.006870729
6.3094	-0.00688359
6.3118	-0.006029292
6.3143	-0.006719708
6.3168	-0.005393474
6.3192	-0.006224742
6.3217	-0.006167402
6.3241	-0.005467621
6.3266	-0.005619993
6.3291	-0.006142765
6.3315	-0.006228635
6.334	-0.006517221
6.3364	-0.006436571
6.3389	-0.006189575
6.3413	-0.005268231
6.3438	-0.004330317
6.3463	-0.003257733
6.3487	-0.001469281
6.3512	-0.000164943
6.3536	-0.000455561
6.3561	-0.001304801
6.3585	-0.000774907
6.361	-0.000531047
6.3635	-0.001723393
6.3659	-0.002912674
6.3684	-0.001513579
6.3708	-0.001564879
6.3733	-0.002299598
6.3758	-0.001886813
6.3782	-0.001593743
6.3807	-0.002042205
6.3831	-0.001962731
6.3856	-0.002174295
6.388	-0.002477628
6.3905	-0.002836417
6.393	-0.002123106
6.3954	-0.003550221
6.3979	-0.003679285
6.4003	-0.002807554
6.4028	-0.003410388
6.4053	-0.004416456
6.4077	-0.003890415
6.4102	-0.00359286
6.4126	-0.002602851
6.4151	-0.003306315
6.4175	-0.00381791
6.42	-0.004345257
6.4225	-0.004833577
6.4249	-0.005320859
6.4274	-0.005289307
6.4298	-0.004446605
6.4323	-0.004869176
6.4347	-0.004642359
6.4372	-0.004661524
6.4397	-0.003419501
6.4421	-0.004034723
6.4446	-0.003906603
6.447	-0.003396418
6.4495	-0.003784199
6.452	-0.003300519
6.4544	-0.003849133
6.4569	-0.00348102
6.4593	-0.003823976
6.4618	-0.004138985
6.4642	-0.003251708
6.4667	-0.003125406
6.4692	-0.003551015
6.4716	-0.002834676
6.4741	-0.003120314
6.4765	-0.003224001
6.479	-0.003423222
6.4815	-0.002552256
6.4839	-0.0036775
6.4864	-0.002829543
6.4888	-0.002773331
6.4913	-0.003038944
6.4937	-0.003020518
6.4962	-0.003130691
6.4987	-0.003700787
6.5011	-0.00283371
6.5036	-0.003747378
6.506	-0.00321863
6.5085	-0.003198437
6.5109	-0.003656747
6.5134	-0.003963703
6.5159	-0.004238985
6.5183	-0.004015078
6.5208	-0.004318069
6.5232	-0.004100372
6.5257	-0.003919498
6.5282	-0.004895043
6.5306	-0.004260925
6.5331	-0.004337296
6.5355	-0.004454777
6.538	-0.004272726
6.5404	-0.00395463
6.5429	-0.003545599
6.5454	-0.00358971
6.5478	-0.004207677
6.5503	-0.003196613
6.5527	-0.00291371
6.5552	-0.003713594
6.5577	-0.003124851
6.5601	-0.003162727
6.5626	-0.003154554
6.565	-0.004738731
6.5675	-0.003434719
6.5699	-0.004262466
6.5724	-0.004027123
6.5749	-0.004424623
6.5773	-0.003839179
6.5798	-0.004239372
6.5822	-0.004136732
6.5847	-0.004460414
6.5872	-0.007371068
6.5896	-0.00817713
6.5921	-0.004269536
6.5945	-0.004233193
6.597	-0.004067802
6.5994	-0.003709873
6.6019	-0.003463069
6.6044	-0.003745811
6.6068	-0.004506593
6.6093	-0.002945978
6.6117	-0.003376075
6.6142	-0.003692091
6.6166	-0.00396834
6.6191	-0.003103099
6.6216	-0.002754437
6.624	-0.003287457
6.6265	-0.003658058
6.6289	-0.002411673
6.6314	-0.002842226
6.6339	-0.003040308
6.6363	-0.002768079
6.6388	-0.003022944
6.6412	-0.003243035
6.6437	-0.003425569
6.6461	-0.003934133
6.6486	-0.003733158
6.6511	-0.004095326
6.6535	-0.004145481
6.656	-0.004098838
6.6584	-0.00361325
6.6609	-0.00343071
6.6634	-0.004462301
6.6658	-0.004099379
6.6683	-0.004030054
6.6707	-0.003588586
6.6732	-0.004423568
6.6756	-0.003203431
6.6781	-0.002124449
6.6806	-0.00269295
6.683	-0.001533527
6.6855	-0.001470743
6.6879	-0.000843291
6.6904	-0.000077098
6.6928	0.000347636
6.6953	0.000802092
6.6978	0.001713346
6.7002	0.000567878
6.7027	0.001141479
6.7051	0.000265891
6.7076	-0.001144186
6.7101	-0.002581027
6.7125	-0.003244294
6.715	-0.003179163
6.7174	-0.004347176
6.7199	-0.003902593
6.7223	-0.00392756
6.7248	-0.004473164
6.7273	-0.004689806
6.7297	-0.00516911
6.7322	-0.004698808
6.7346	-0.005080846
6.7371	-0.005486695
6.7396	-0.005092612
6.742	-0.005001835
6.7445	-0.004894263
6.7469	-0.005763042
6.7494	-0.005274036
6.7518	-0.005561128
6.7543	-0.005138278
6.7568	-0.005585496
6.7592	-0.006277985
6.7617	-0.005726056
6.7641	-0.006110852
6.7666	-0.005442264
6.7691	-0.005821029
6.7715	-0.005223088
6.774	-0.004888215
6.7764	-0.005246071
6.7789	-0.005655938
6.7813	-0.005075096
6.7838	-0.005786392
6.7863	-0.005021235
6.7887	-0.00504037
6.7912	-0.004488098
6.7936	-0.005269223
6.7961	-0.0060058
6.7985	-0.005056845
6.801	-0.005224945
6.8035	-0.005418404
6.8059	-0.004403769
6.8084	-0.005192246
6.8108	-0.005827538
6.8133	-0.005841607
6.8158	-0.00517917
6.8182	-0.005713255
6.8207	-0.005040511
6.8231	-0.005565799
6.8256	-0.005047835
6.828	-0.005380542
6.8305	-0.00505906
6.833	-0.005132441
6.8354	-0.006377308
6.8379	-0.006796372
6.8403	-0.010449923
6.8428	-0.007942432
6.8453	-0.006063087
6.8477	-0.005154333
6.8502	-0.004137961
6.8526	-0.003285691
6.8551	-0.003609741
6.8575	-0.004045204
6.86	-0.003635216
6.8625	-0.003789744
6.8649	-0.004535654
6.8674	-0.004545187
6.8698	-0.004462556
6.8723	-0.003484416
6.8747	-0.003612779
6.8772	-0.003277429
6.8797	-0.004139337
6.8821	-0.004870365
6.8846	-0.004386292
6.887	-0.005115511
6.8895	-0.004839608
6.892	-0.005890599
6.8944	-0.005903232
6.8969	-0.005021668
6.8993	-0.005508144
6.9018	-0.005350251
6.9042	-0.004571364
6.9067	-0.005568673
6.9092	-0.00510288
6.9116	-0.004487434
6.9141	-0.004772105
6.9165	-0.005266051
6.919	-0.005519746
6.9215	-0.004884338
6.9239	-0.005510346
6.9264	-0.005102176
6.9288	-0.005435267
6.9313	-0.005117259
6.9337	-0.005056478
6.9362	-0.00569325
6.9387	-0.005362611
6.9411	-0.004903377
6.9436	-0.004896933
6.946	-0.005592332
6.9485	-0.006117186
6.9509	-0.005312308
6.9534	-0.005665851
6.9559	-0.00591943
6.9583	-0.005714238
6.9608	-0.005588494
6.9632	-0.005869702
6.9657	-0.006441924
6.9682	-0.005669228
6.9706	-0.006160309
6.9731	-0.005877589
6.9755	-0.005982112
6.978	-0.006690499
6.9804	-0.005422441
6.9829	-0.00642973
6.9854	-0.006226683
6.9878	-0.006853933
6.9903	-0.006584573
6.9927	-0.006627149
6.9952	-0.006135896
6.9977	-0.006174641
7.0001	-0.007301136
7.0026	-0.005417465
7.005	-0.006926943
7.0075	-0.006340736
7.0099	-0.005518619
7.0124	-0.00623391
7.0149	-0.005739906
7.0173	-0.005999616
7.0198	-0.006084006
7.0222	-0.006018375
7.0247	-0.00584583
7.0272	-0.006631142
7.0296	-0.005541902
7.0321	-0.005578612
7.0345	-0.005581161
7.037	-0.005915903
7.0394	-0.005992915
7.0419	-0.00577917
7.0444	-0.005584182
7.0468	-0.005332981
7.0493	-0.005148407
7.0517	-0.004087941
7.0542	-0.004447932
7.0566	-0.004070681
7.0591	-0.004222138
7.0616	-0.002928744
7.064	-0.002865671
7.0665	-0.003583887
7.0689	-0.004342795
7.0714	-0.00483083
7.0739	-0.00424455
7.0763	-0.005140943
7.0788	-0.005312649
7.0812	-0.005211375
7.0837	-0.004557716
7.0861	-0.004871885
7.0886	-0.005681987
7.0911	-0.005201648
7.0935	-0.004879552
7.096	-0.005210044
7.0984	-0.005243809
7.1009	-0.005005139
7.1034	-0.005037316
7.1058	-0.004554723
7.1083	-0.004307212
7.1107	-0.004669276
7.1132	-0.004309913
7.1156	-0.005483402
7.1181	-0.00518244
7.1206	-0.005046298
7.123	-0.005578102
7.1255	-0.005755817
7.1279	-0.005676642
7.1304	-0.005360571
7.1328	-0.006167159
7.1353	-0.006153432
7.1378	-0.005804911
7.1402	-0.006029897
7.1427	-0.006273127
7.1451	-0.005356218
7.1476	-0.005036213
7.1501	-0.003630526
7.1525	-0.003784481
7.155	-0.003369834
7.1574	-0.001251078
7.1599	-0.002087867
7.1623	-0.001480745
7.1648	-0.003024084
7.1673	-0.003481034
7.1697	-0.003241019
7.1722	-0.004431421
7.1746	-0.003842834
7.1771	-0.004396038
7.1796	-0.004323638
7.182	-0.004090716
7.1845	-0.004324367
7.1869	-0.004131162
7.1894	-0.004162779
7.1918	-0.003289982
7.1943	-0.00355114
7.1968	-0.002330916
7.1992	-0.002419685
7.2017	-0.002460813
7.2041	-0.003042889
7.2066	-0.002878802
7.2091	-0.002810479
7.2115	-0.003139114
7.214	-0.00295328
7.2164	-0.003316022
7.2189	-0.002710544
7.2213	-0.003863512
7.2238	-0.004277293
7.2263	-0.004813235
7.2287	-0.004782525
7.2312	-0.004551997
7.2336	-0.004755999
7.2361	-0.003887183
7.2385	-0.004661931
7.241	-0.003887865
7.2435	-0.003174094
7.2459	-0.003095429
7.2484	-0.003035132
7.2508	-0.00414891
7.2533	-0.004225809
7.2558	-0.004823186
7.2582	-0.004496484
7.2607	-0.005686807
7.2631	-0.005603375
7.2656	-0.00500446
7.268	-0.005447084
7.2705	-0.004980935
7.273	-0.005867638
7.2754	-0.00558523
7.2779	-0.005824332
7.2803	-0.006131139
7.2828	-0.006240189
7.2853	-0.006015362
7.2877	-0.005844712
7.2902	-0.006067661
7.2926	-0.005955465
7.2951	-0.005569911
7.2975	-0.005233898
7.3	-0.004715265
7.3025	-0.00555115
7.3049	-0.005167479
7.3074	-0.005400303
7.3098	-0.006372684
7.3123	-0.006075772
7.3147	-0.005926548
7.3172	-0.005519305
7.3197	-0.004892534
7.3221	-0.004347251
7.3246	-0.004564108
7.327	-0.004056096
7.3295	-0.003912764
7.332	-0.003325573
7.3344	-0.004732022
7.3369	-0.003330614
7.3393	-0.002188853
7.3418	-0.00285518
7.3442	-0.00267114
7.3467	-0.002592579
7.3492	-0.003362895
7.3516	-0.003906034
7.3541	-0.002315008
7.3565	-0.002268263
7.359	-0.002814221
7.3615	-0.001612909
7.3639	-0.001230297
7.3664	-0.000497934
7.3688	-0.000947373
7.3713	0.000268569
7.3737	0.000076333
7.3762	0.000115673
7.3787	0.000998114
7.3811	0.000270048
7.3836	-0.000347791
7.386	-0.000501428
7.3885	-0.000856674
7.3909	-0.001852499
7.3934	-0.002329079
7.3959	-0.003172763
7.3983	-0.002511514
7.4008	-0.001980335
7.4032	-0.002350564
7.4057	-0.002768327
7.4082	-0.00325897
7.4106	-0.003519705
7.4131	-0.003022722
7.4155	-0.003851694
7.418	-0.003325277
7.4204	-0.003429216
7.4229	-0.003474218
7.4254	-0.003023483
7.4278	-0.004462301
7.4303	-0.004003807
7.4327	-0.003906379
7.4352	-0.003752855
7.4377	-0.003483101
7.4401	-0.003618031
7.4426	-0.003510394
7.445	-0.00326611
7.4475	-0.003864199
7.4499	-0.00392229
7.4524	-0.002823077
7.4549	-0.001335059
7.4573	-0.002990915
7.4598	-0.001715195
7.4622	-0.003353642
7.4647	-0.002631518
7.4672	-0.002977246
7.4696	-0.003018467
7.4721	-0.002620243
7.4745	-0.003049566
7.477	-0.003109158
7.4794	-0.00329486
7.4819	-0.003387063
7.4844	-0.002857953
7.4868	-0.002476115
7.4893	-0.00203417
7.4917	-0.002429051
7.4942	-0.001849912
7.4966	-0.001606632
7.4991	-0.000491091
7.5016	0.000113764
7.504	0.000615802
7.5065	0.000957229
7.5089	0.001344625
7.5114	0.001296289
7.5139	0.000190589
7.5163	-0.001288259
7.5188	-0.001027826
7.5212	-0.001987446
7.5237	-0.002254294
7.5261	-0.001852972
7.5286	-0.002253349
7.5311	-0.002647122
7.5335	-0.001970267
7.536	-0.002530795
7.5384	-0.002322945
7.5409	-0.002741719
7.5434	-0.00323208
7.5458	-0.003597455
7.5483	-0.003241581
7.5507	-0.003567829
7.5532	-0.003057079
7.5556	-0.003643495
7.5581	-0.003368718
7.5606	-0.002800548
7.563	-0.002628287
7.5655	-0.002494959
7.5679	-0.002637503
7.5704	-0.002450242
7.5728	-0.00196383
7.5753	-0.002983802
7.5778	-0.003197274
7.5802	-0.003182492
7.5827	-0.00294464
7.5851	-0.003859035
7.5876	-0.003068683
7.5901	-0.003649874
7.5925	-0.004079686
7.595	-0.003501938
7.5974	-0.003445908
7.5999	-0.004480213
7.6023	-0.004783362
7.6048	-0.004403676
7.6073	-0.003752445
7.6097	-0.004389144
7.6122	-0.004718792
7.6146	-0.004276934
7.6171	-0.003908527
7.6196	-0.004537113
7.622	-0.004088732
7.6245	-0.004270818
7.6269	-0.004532843
7.6294	-0.004664461
7.6318	-0.003150609
7.6343	-0.002136524
7.6368	-0.001690814
7.6392	-0.003018566
7.6417	-0.002752168
7.6441	-0.002736017
7.6466	-0.002376188
7.6491	-0.003276289
7.6515	-0.002960897
7.654	-0.002610201
7.6564	-0.002525085
7.6589	-0.003430523
7.6613	-0.003031933
7.6638	-0.002655329
7.6663	-0.002928345
7.6687	-0.003314379
7.6712	-0.003131945
7.6736	-0.003688535
7.6761	-0.003402143
7.6785	-0.003880987
7.681	-0.003185502
7.6835	-0.003386401
7.6859	-0.002940091
7.6884	-0.0038008
7.6908	-0.00318111
7.6933	-0.004206906
7.6958	-0.0037608
7.6982	-0.00424302
7.7007	-0.003891994
7.7031	-0.004759131
7.7056	-0.004566441
7.708	-0.003644661
7.7105	-0.003685264
7.713	-0.003846148
7.7154	-0.004252473
7.7179	-0.003571985
7.7203	-0.003663042
7.7228	-0.003688535
7.7253	-0.004057291
7.7277	-0.00393298
7.7302	-0.004932057
7.7326	-0.004159514
7.7351	-0.005010075
7.7375	-0.005051064
7.74	-0.004896436
7.7425	-0.005810803
7.7449	-0.006007562
7.7474	-0.006406358
7.7498	-0.005487615
7.7523	-0.006097549
7.7547	-0.006004167
7.7572	-0.005802431
7.7597	-0.006352971
7.7621	-0.005714002
7.7646	-0.005672827
7.767	-0.005096371
7.7695	-0.004883684
7.772	-0.005520844
7.7744	-0.005140502
7.7769	-0.00488946
7.7793	-0.004276637
7.7818	-0.004715275
7.7842	-0.003219992
7.7867	-0.00343867
7.7892	-0.002445483
7.7916	-0.003056166
7.7941	-0.002884679
7.7965	-0.003436758
7.799	-0.004040323
7.8015	-0.003930952
7.8039	-0.004403109
7.8064	-0.004317702
7.8088	-0.004679863
7.8113	-0.005022535
7.8137	-0.004728531
7.8162	-0.004363691
7.8187	-0.003756641
7.8211	-0.003431134
7.8236	-0.003342743
7.826	-0.004378117
7.8285	-0.003491311
7.8309	-0.003654569
7.8334	-0.003787476
7.8359	-0.003563767
7.8383	-0.003655197
7.8408	-0.003175167
7.8432	-0.003236353
7.8457	-0.002801672
7.8482	-0.00297124
7.8506	-0.002850959
7.8531	-0.003159321
7.8555	-0.003687358
7.858	-0.003017479
7.8604	-0.00340683
7.8629	-0.002727943
7.8654	-0.003850219
7.8678	-0.003165561
7.8703	-0.003314815
7.8727	-0.003579422
7.8752	-0.003098338
7.8777	-0.003343959
7.8801	-0.00227857
7.8826	-0.003102387
7.885	-0.00361193
7.8875	-0.004021274
7.8899	-0.00360012
7.8924	-0.003730726
7.8949	-0.004145239
7.8973	-0.004169377
7.8998	-0.003894711
7.9022	-0.004085655
7.9047	-0.004135453
7.9072	-0.003752676
7.9096	-0.004284352
7.9121	-0.004105952
7.9145	-0.004603673
7.917	-0.004872868
7.9194	-0.00571546
7.9219	-0.00391881
7.9244	-0.004105599
7.9268	-0.003677808
7.9293	-0.003651928
7.9317	-0.002793871
7.9342	-0.003315529
7.9366	-0.002342234
7.9391	-0.001856529
7.9416	-0.001217151
7.944	0.000526965
7.9465	0.000799841
7.9489	-0.000691246
7.9514	-0.001690163
7.9539	-0.001776722
7.9563	-0.001877952
7.9588	-0.002077516
7.9612	-0.001543591
7.9637	-0.002021719
7.9661	-0.002196854
7.9686	-0.002123694
7.9711	-0.002646992
7.9735	-0.002599333
7.976	-0.004031566
7.9784	-0.005688535
7.9809	-0.006805929
7.9834	-0.009685573
7.9858	-0.009052806
7.9883	-0.006787738
7.9907	-0.005365869
7.9932	-0.004882906
7.9956	-0.004949809
7.9981	-0.004871885
8.0006	-0.005017816
8.003	-0.005110487
8.0055	-0.005570082
8.0079	-0.004868988
8.0104	-0.005520299
8.0128	-0.005205145
8.0153	-0.005153814
8.0178	-0.005409368
8.0202	-0.005126821
8.0227	-0.005173033
8.0251	-0.004910599
8.0276	-0.005408918
8.0301	-0.004617128
8.0325	-0.004878153
8.035	-0.004599584
8.0374	-0.003270305
8.0399	-0.00314878
8.0423	-0.003760462
8.0448	-0.003228161
8.0473	-0.003096003
8.0497	-0.003537619
8.0522	-0.004341172
8.0546	-0.003502248
8.0571	-0.003016694
8.0596	-0.004059873
8.062	-0.004103829
8.0645	-0.004437925
8.0669	-0.004284571
8.0694	-0.003768934
8.0718	-0.003734787
8.0743	-0.003336559
8.0768	-0.002257972
8.0792	-0.002295835
8.0817	-0.001244817
8.0841	-0.001935801
8.0866	-0.001713771
8.0891	-0.002113714
8.0915	-0.001725068
8.094	-0.002521257
8.0964	-0.001595873
8.0989	-0.003349144
8.1013	-0.003018851
8.1038	-0.002735895
8.1063	-0.002286052
8.1087	-0.003168733
8.1112	-0.002938478
8.1136	-0.003658471
8.1161	-0.00445063
8.1185	-0.004118985
8.121	-0.004071768
8.1235	-0.003248782
8.1259	-0.003540267
8.1284	-0.002874085
8.1308	-0.002839726
8.1333	-0.00273291
8.1358	-0.003177378
8.1382	-0.003043833
8.1407	-0.002100983
8.1431	-0.000109693
8.1456	0.001384381
8.148	0.004311557
8.1505	0.007878158
8.153	0.012929583
8.1554	0.01954544
8.1579	0.028004553
8.1603	0.037960082
8.1628	0.050144441
8.1653	0.064206295
8.1677	0.080343463
8.1702	0.095386721
8.1726	0.108467028
8.1751	0.11906857
8.1775	0.122984871
8.18	0.121919684
8.1825	0.11512389
8.1849	0.102211207
8.1874	0.087064445
8.1898	0.070516728
8.1923	0.054751858
8.1947	0.040641468
8.1972	0.0287301
8.1997	0.019429026
8.2021	0.01253109
8.2046	0.007156254
8.207	0.003969914
8.2095	0.001494091
8.212	0.000443233
8.2144	-0.002058097
8.2169	-0.001776712
8.2193	-0.002725398
8.2218	-0.002021602
8.2242	-0.002607948
8.2267	-0.002929424
8.2292	-0.003169258
8.2316	-0.003150448
8.2341	-0.003599439
8.2365	-0.003801446
8.239	-0.003999806
8.2415	-0.004613402
8.2439	-0.003536823
8.2464	-0.003485471
8.2488	-0.004353329
8.2513	-0.005632952
8.2537	-0.004202223
8.2562	-0.00491794
8.2587	-0.005040668
8.2611	-0.0051621
8.2636	-0.005130333
8.266	-0.004526865
8.2685	-0.004861144
8.2709	-0.004511143
8.2734	-0.004931689
8.2759	-0.005406377
8.2783	-0.005818246
8.2808	-0.006309827
8.2832	-0.005423255
8.2857	-0.005199427
8.2882	-0.005976624
8.2906	-0.004950233
8.2931	-0.005101301
8.2955	-0.006395
8.298	-0.00586442
8.3004	-0.006151847
8.3029	-0.006273908
8.3054	-0.00592751
8.3078	-0.006090872
8.3103	-0.006117976
8.3127	-0.006139069
8.3152	-0.005031416
8.3177	-0.005060364
8.3201	-0.005221309
8.3226	-0.005101689
8.325	-0.004941249
8.3275	-0.004505056
8.3299	-0.004890015
8.3324	-0.004234179
8.3349	-0.004303654
8.3373	-0.004222707
8.3398	-0.00498742
8.3422	-0.004244254
8.3447	-0.003544075
8.3472	-0.003922855
8.3496	-0.004367781
8.3521	-0.004157035
8.3545	-0.003414489
8.357	-0.003874464
8.3594	-0.00360381
8.3619	-0.003639093
8.3644	-0.003680159
8.3668	-0.004641302
8.3693	-0.004819524
8.3717	-0.004489258
8.3742	-0.004848271
8.3766	-0.005680598
8.3791	-0.005152381
8.3816	-0.005646248
8.384	-0.005384827
8.3865	-0.005093392
8.3889	-0.005380396
8.3914	-0.00651047
8.3939	-0.005648809
8.3963	-0.005462896
8.3988	-0.005159407
8.4012	-0.005734687
8.4037	-0.005723959
8.4061	-0.006146935
8.4086	-0.006146142
8.4111	-0.005554001
8.4135	-0.005580355
8.416	-0.005651229
8.4184	-0.006402313
8.4209	-0.005417465
8.4234	-0.005849293
8.4258	-0.005843414
8.4283	-0.005849776
8.4307	-0.005315613
8.4332	-0.005358599
8.4356	-0.005119589
8.4381	-0.005415627
8.4406	-0.005251687
8.443	-0.0048956
8.4455	-0.004972095
8.4479	-0.005262417
8.4504	-0.005336564
8.4528	-0.00469633
8.4553	-0.005008454
8.4578	-0.004941504
8.4602	-0.00527189
8.4627	-0.004670663
8.4651	-0.004287031
8.4676	-0.003057776
8.4701	-0.003738038
8.4725	-0.002954396
8.475	-0.001286582
8.4774	-0.001544748
8.4799	-0.000914189
8.4823	0.0000368
8.4848	-0.000588276
8.4873	-0.000936101
8.4897	-0.000695428
8.4922	-0.001235961
8.4946	-0.001812569
8.4971	-0.002520449
8.4996	-0.003694589
8.502	-0.003723173
8.5045	-0.004339881
8.5069	-0.005161455
8.5094	-0.005732982
8.5118	-0.006282391
8.5143	-0.006483479
8.5168	-0.006745384
8.5192	-0.006055041
8.5217	-0.005894824
8.5241	-0.007302977
8.5266	-0.006081499
8.5291	-0.006201925
8.5315	-0.006187771
8.534	-0.005966774
8.5364	-0.006545747
8.5389	-0.005805448
8.5413	-0.006102599
8.5438	-0.006029595
8.5463	-0.006079922
8.5487	-0.006072051
8.5512	-0.005842192
8.5536	-0.0052062
8.5561	-0.003796968
8.5585	-0.005659753
8.561	-0.005690837
8.5635	-0.00530038
8.5659	-0.0051564
8.5684	-0.005715912
8.5708	-0.004989452
8.5733	-0.004214015
8.5758	-0.004584585
8.5782	-0.004769114
8.5807	-0.004268016
8.5831	-0.005262025
8.5856	-0.004627757
8.588	-0.004328975
8.5905	-0.005370975
8.593	-0.004482374
8.5954	-0.004767915
8.5979	-0.004816088
8.6003	-0.004663464
8.6028	-0.004226129
8.6053	-0.004094629
8.6077	-0.003912751
8.6102	-0.003839687
8.6126	-0.00380616
8.6151	-0.00368477
8.6175	-0.003836293
8.62	-0.004531305
8.6225	-0.004197154
8.6249	-0.004322808
8.6274	-0.00437316
8.6298	-0.00431917
8.6323	-0.005135236
8.6347	-0.005454088
8.6372	-0.00491268
8.6397	-0.005590845
8.6421	-0.004988851
8.6446	-0.005064402
8.647	-0.004904075
8.6495	-0.005917154
8.652	-0.004780217
8.6544	-0.005100256
8.6569	-0.004925061
8.6593	-0.004665958
8.6618	-0.005721916
8.6642	-0.004990062
8.6667	-0.004711185
8.6692	-0.004998282
8.6716	-0.00515664
8.6741	-0.004733602
8.6765	-0.004209554
8.679	-0.003744258
8.6815	-0.004227728
8.6839	-0.003676986
8.6864	-0.003217565
8.6888	-0.003457866
8.6913	-0.002722858
8.6937	-0.002391349
8.6962	-0.001441958
8.6987	-0.001724732
8.7011	-0.000410575
8.7036	-0.000366277
8.706	-0.000036506
8.7085	-0.000334831
8.7109	-0.000929927
8.7134	-0.002308498
8.7159	-0.002888641
8.7183	-0.003306547
8.7208	-0.004155611
8.7232	-0.003311123
8.7257	-0.003954711
8.7282	-0.004560723
8.7306	-0.004099859
8.7331	-0.005038832
8.7355	-0.00461066
8.738	-0.004660559
8.7404	-0.004504327
8.7429	-0.003985577
8.7454	-0.00436673
8.7478	-0.004207165
8.7503	-0.00393793
8.7527	-0.003989046
8.7552	-0.003881321
8.7577	-0.003232976
8.7601	-0.00339543
8.7626	-0.003812847
8.765	-0.003104733
8.7675	-0.002558495
8.7699	-0.002457019
8.7724	-0.001955341
8.7749	-0.001596928
8.7773	-0.001294783
8.7798	-0.001329724
8.7822	-0.001173583
8.7847	-0.001000242
8.7872	-0.00121355
8.7896	-0.001694506
8.7921	-0.002099292
8.7945	-0.001428774
8.797	-0.001898068
8.7994	-0.002069387
8.8019	-0.002507897
8.8044	-0.002014024
8.8068	-0.002437452
8.8093	-0.001782989
8.8117	-0.001913195
8.8142	-0.002309991
8.8166	-0.002431083
8.8191	-0.001811159
8.8216	-0.002070496
8.824	-0.001737535
8.8265	-0.002006976
8.8289	-0.002219971
8.8314	-0.002211971
8.8339	-0.002120973
8.8363	-0.00215251
8.8388	-0.002438297
8.8412	-0.003225061
8.8437	-0.003451642
8.8461	-0.003976832
8.8486	-0.003684903
[truncated: 48 more rows]
