# Supplementary material for: Improvement of Peak Integration in Capillary Electrophoresis: Reference Data Set No. 1
Source: Electrophoresis. 2026 Mar 11;47(4):276–94. doi: 10.1002/elps.70077 (PMC13084974; doi:10.1002/elps.70077)
Supplement: Supplementary file 2 — Supporting File 2: elps70077‐sup‐0002‐RawElectropherograms.zip. [file ELPS-47--s002.zip › Raw Electropherograms/com4-type8-sam1-R.csv]

3.7621	-0.00892927
3.765	-0.007896041
3.7679	-0.008025501
3.7708	-0.008390292
3.7737	-0.007909635
3.7766	-0.007799151
3.7795	-0.008604204
3.7824	-0.008791277
3.7853	-0.00796893
3.7882	-0.007796363
3.7911	-0.00835964
3.794	-0.00846489
3.7969	-0.009963809
3.7998	-0.008969069
3.8027	-0.009689484
3.8056	-0.008192617
3.8085	-0.009109169
3.8113	-0.008797623
3.8142	-0.009495016
3.8171	-0.009438898
3.82	-0.009831647
3.8229	-0.009879027
3.8258	-0.009786423
3.8287	-0.008501479
3.8316	-0.00962145
3.8345	-0.010121879
3.8374	-0.009565191
3.8403	-0.009769429
3.8432	-0.009606993
3.8461	-0.009507702
3.849	-0.009339012
3.8519	-0.009817902
3.8548	-0.009238162
3.8577	-0.009553594
3.8606	-0.0098798
3.8635	-0.009545318
3.8664	-0.009320982
3.8693	-0.00888863
3.8722	-0.010221352
3.8751	-0.009927694
3.878	-0.00985596
3.8809	-0.009489086
3.8838	-0.010169311
3.8867	-0.009699056
3.8896	-0.010014066
3.8925	-0.01053653
3.8954	-0.009927704
3.8983	-0.010554456
3.9012	-0.009292191
3.9041	-0.010066304
3.907	-0.01019238
3.9099	-0.010398291
3.9128	-0.009893888
3.9157	-0.009670594
3.9186	-0.009810474
3.9215	-0.010552098
3.9244	-0.010335189
3.9273	-0.009526659
3.9302	-0.010445116
3.9331	-0.010016504
3.936	-0.010467686
3.9389	-0.010038969
3.9418	-0.010010984
3.9447	-0.009460903
3.9476	-0.010256636
3.9505	-0.010467696
3.9534	-0.010003475
3.9563	-0.010080788
3.9592	-0.010134154
3.9621	-0.009695317
3.965	-0.009157293
3.9679	-0.009409527
3.9708	-0.009874512
3.9737	-0.010845071
3.9765	-0.010021904
3.9794	-0.009159938
3.9823	-0.009536205
3.9852	-0.009611715
3.9881	-0.010117286
3.991	-0.009200524
3.9939	-0.008860181
3.9968	-0.010062752
3.9997	-0.009603618
4.0026	-0.010215946
4.0055	-0.009201884
4.0084	-0.009838659
4.0113	-0.009022153
4.0142	-0.009760858
4.0171	-0.008998168
4.02	-0.00999362
4.0229	-0.009541304
4.0258	-0.009720862
4.0287	-0.009633629
4.0316	-0.009845888
4.0345	-0.008666666
4.0374	-0.008919943
4.0403	-0.00906875
4.0432	-0.009248979
4.0461	-0.008287353
4.049	-0.009835565
4.0519	-0.008656407
4.0548	-0.009800164
4.0577	-0.008777638
4.0606	-0.008347197
4.0635	-0.009786559
4.0664	-0.009225109
4.0693	-0.009351858
4.0722	-0.009234303
4.0751	-0.008414211
4.078	-0.009644656
4.0809	-0.009286831
4.0838	-0.009121488
4.0867	-0.00930938
4.0896	-0.009095505
4.0925	-0.008495932
4.0954	-0.009045274
4.0983	-0.009440097
4.1012	-0.00789443
4.1041	-0.008531307
4.107	-0.008994945
4.1099	-0.007936274
4.1128	-0.008504608
4.1157	-0.008222151
4.1186	-0.007751139
4.1215	-0.007447994
4.1244	-0.008205407
4.1273	-0.008375084
4.1302	-0.008131107
4.1331	-0.008264197
4.136	-0.008302812
4.1388	-0.007955953
4.1417	-0.007723756
4.1446	-0.007303703
4.1475	-0.007371322
4.1504	-0.007326269
4.1533	-0.006586414
4.1562	-0.006110329
4.1591	-0.005069124
4.162	-0.004760049
4.1649	-0.003798776
4.1678	-0.003676774
4.1707	-0.002558124
4.1736	-0.003091077
4.1765	-0.000776142
4.1794	0.000260785
4.1823	0.001858271
4.1852	0.004561731
4.1881	0.007403295
4.191	0.011695508
4.1939	0.016256092
4.1968	0.020001167
4.1997	0.026593633
4.2026	0.032141112
4.2055	0.038419411
4.2084	0.044252578
4.2113	0.048215967
4.2142	0.052739728
4.2171	0.054788254
4.22	0.053133443
4.2229	0.050646856
4.2258	0.046098985
4.2287	0.040266111
4.2316	0.031395737
4.2345	0.022921506
4.2374	0.013408028
4.2403	0.006620078
4.2432	0.002546691
4.2461	-0.002003091
4.249	-0.003902948
4.2519	-0.005033409
4.2548	-0.006099684
4.2577	-0.006874412
4.2606	-0.007470654
4.2635	-0.008286732
4.2664	-0.00889682
4.2693	-0.008421944
4.2722	-0.008026332
4.2751	-0.008670488
4.278	-0.009401132
4.2809	-0.00904856
4.2838	-0.009403613
4.2867	-0.009536322
4.2896	-0.009373479
4.2925	-0.009285089
4.2954	-0.009425657
4.2983	-0.009222423
4.3012	-0.008840286
4.304	-0.009480586
4.3069	-0.009152718
4.3098	-0.009021813
4.3127	-0.009958267
4.3156	-0.009197499
4.3185	-0.00904771
4.3214	-0.008452523
4.3243	-0.009501444
4.3272	-0.008908101
4.3301	-0.00848344
4.333	-0.008289227
4.3359	-0.008196731
4.3388	-0.008737651
4.3417	-0.008994409
4.3446	-0.008660751
4.3475	-0.009046883
4.3504	-0.009552317
4.3533	-0.010056129
4.3562	-0.008836368
4.3591	-0.009719878
4.362	-0.008802635
4.3649	-0.009615478
4.3678	-0.009406048
4.3707	-0.00969308
4.3736	-0.009055072
4.3765	-0.008744479
4.3794	-0.009246542
4.3823	-0.009643889
4.3852	-0.009416611
4.3881	-0.008843006
4.391	-0.008543517
4.3939	-0.008614066
4.3968	-0.008757411
4.3997	-0.008791214
4.4026	-0.009281561
4.4055	-0.008946822
4.4084	-0.009086965
4.4113	-0.009256381
4.4142	-0.008949251
4.4171	-0.008844148
4.42	-0.009060821
4.4229	-0.00908124
4.4258	-0.009064654
4.4287	-0.009051651
4.4316	-0.009032901
4.4345	-0.008819418
4.4374	-0.009005133
4.4403	-0.009419614
4.4432	-0.009046956
4.4461	-0.00853273
4.449	-0.009119868
4.4519	-0.009668876
4.4548	-0.01010555
4.4577	-0.009117418
4.4606	-0.008991925
4.4635	-0.009340833
4.4663	-0.009348873
4.4692	-0.009383794
4.4721	-0.008553163
4.475	-0.009361947
4.4779	-0.008653586
4.4808	-0.009926521
4.4837	-0.009599503
4.4866	-0.008690247
4.4895	-0.008887721
4.4924	-0.009661879
4.4953	-0.009274311
4.4982	-0.009429744
4.5011	-0.008852392
4.504	-0.009399927
4.5069	-0.00884682
4.5098	-0.009209734
4.5127	-0.009089556
4.5156	-0.008875779
4.5185	-0.009144889
4.5214	-0.009019305
4.5243	-0.009058199
4.5272	-0.00951193
4.5301	-0.008956338
4.533	-0.008150537
4.5359	-0.008444477
4.5388	-0.008371506
4.5417	-0.009111533
4.5446	-0.008268399
4.5475	-0.008858231
4.5504	-0.008762813
4.5533	-0.008678824
4.5562	-0.008177796
4.5591	-0.008402395
4.562	-0.007690069
4.5649	-0.00853158
4.5678	-0.008604468
4.5707	-0.008608768
4.5736	-0.008886037
4.5765	-0.008641702
4.5794	-0.008495985
4.5823	-0.008897101
4.5852	-0.00883926
4.5881	-0.009158503
4.591	-0.008759359
4.5939	-0.008937819
4.5968	-0.008914564
4.5997	-0.009446154
4.6026	-0.009191575
4.6055	-0.008467423
4.6084	-0.008841085
4.6113	-0.009224175
4.6142	-0.009130713
4.6171	-0.008773924
4.62	-0.00764009
4.6229	-0.008346317
4.6258	-0.007783453
4.6287	-0.00712151
4.6315	-0.007427717
4.6344	-0.007520749
4.6373	-0.006581154
4.6402	-0.006774412
4.6431	-0.007476468
4.646	-0.00664251
4.6489	-0.007332142
4.6518	-0.007453749
4.6547	-0.007694325
4.6576	-0.007595951
4.6605	-0.008867395
4.6634	-0.008162612
4.6663	-0.008574317
4.6692	-0.008213023
4.6721	-0.007617221
4.675	-0.008367615
4.6779	-0.007337931
4.6808	-0.007156367
4.6837	-0.00788228
4.6866	-0.006739562
4.6895	-0.005922788
4.6924	-0.005997885
4.6953	-0.005714008
4.6982	-0.006281302
4.7011	-0.00551197
4.704	-0.00509829
4.7069	-0.006336044
4.7098	-0.005498364
4.7127	-0.004292429
4.7156	-0.005551859
4.7185	-0.006295258
4.7214	-0.00507496
4.7243	-0.005806257
4.7272	-0.00658925
4.7301	-0.006850045
4.733	-0.00744634
4.7359	-0.008001774
4.7388	-0.008621687
4.7417	-0.008019696
4.7446	-0.008555405
4.7475	-0.008812075
4.7504	-0.008947636
4.7533	-0.009472333
4.7562	-0.008879034
4.7591	-0.009150733
4.762	-0.00852133
4.7649	-0.008489476
4.7678	-0.008254305
4.7707	-0.007486195
4.7736	-0.006207606
4.7765	-0.004815315
4.7794	-0.004229079
4.7823	-0.005788796
4.7852	-0.007040103
4.7881	-0.006751012
4.791	-0.006861938
4.7938	-0.005958864
4.7967	-0.005231455
4.7996	-0.00560159
4.8025	-0.00709068
4.8054	-0.005661308
4.8083	-0.005353194
4.8112	-0.005069921
4.8141	-0.00548286
4.817	-0.005860916
4.8199	-0.005156592
4.8228	-0.004594612
4.8257	-0.004519458
4.8286	-0.003930293
4.8315	-0.004434534
4.8344	-0.004200586
4.8373	-0.005393701
4.8402	-0.005312976
4.8431	-0.005062309
4.846	-0.005269889
4.8489	-0.006198426
4.8518	-0.006147051
4.8547	-0.006136891
4.8576	-0.006349659
4.8605	-0.005983486
4.8634	-0.006464438
4.8663	-0.006962642
4.8692	-0.005520615
4.8721	-0.006818403
4.875	-0.006818969
4.8779	-0.006900626
4.8808	-0.005670523
4.8837	-0.006642153
4.8866	-0.005207782
4.8895	-0.004234897
4.8924	-0.003914732
4.8953	-0.004007487
4.8982	-0.002951886
4.9011	-0.003451365
4.904	-0.003487136
4.9069	-0.003086255
4.9098	-0.001047485
4.9127	0
4.9156	0.003457238
4.9185	0.008335466
4.9214	0.007455882
4.9243	-0.000222601
4.9272	-0.003508715
4.9301	-0.004775566
4.933	-0.005982675
4.9359	-0.005820149
4.9388	-0.006246822
4.9417	-0.005900383
4.9446	-0.005676169
4.9475	-0.005449373
4.9504	-0.004741172
4.9533	-0.003749221
4.9562	-0.004036533
4.959	-0.004821599
4.9619	-0.004826801
4.9648	-0.003422002
4.9677	-0.003137332
4.9706	-0.00457215
4.9735	-0.004479783
4.9764	-0.003855525
4.9793	-0.003796177
4.9822	-0.005198125
4.9851	-0.004318825
4.988	-0.002947878
4.9909	-0.003237175
4.9938	-0.004055612
4.9967	-0.004640966
4.9996	-0.003740148
5.0025	-0.004339303
5.0054	-0.005534839
5.0083	-0.005423448
5.0112	-0.005702459
5.0141	-0.004188305
5.017	-0.003929287
5.0199	-0.003706556
5.0228	-0.003613304
5.0257	-0.005510346
5.0286	-0.004224651
5.0315	-0.005902294
5.0344	-0.005261978
5.0373	-0.002921274
5.0402	-0.003624175
5.0431	-0.00411196
5.046	-0.005014214
5.0489	-0.006487507
5.0518	-0.006488321
5.0547	-0.007527214
5.0576	-0.007926393
5.0605	-0.008332313
5.0634	-0.00960694
5.0663	-0.008825838
5.0692	-0.008566096
5.0721	-0.009010891
5.075	-0.008535218
5.0779	-0.008323004
5.0808	-0.00772733
5.0837	-0.007835423
5.0866	-0.008224595
5.0895	-0.006497351
5.0924	-0.006158139
5.0953	-0.006661559
5.0982	-0.006585248
5.1011	-0.0078226
5.104	-0.007526169
5.1069	-0.005676143
5.1098	-0.005587691
5.1127	-0.006853139
5.1156	-0.00732766
5.1185	-0.007395141
5.1213	-0.005882859
5.1242	-0.004777847
5.1271	-0.005293364
5.13	-0.005709819
5.1329	-0.006132198
5.1358	-0.006590558
5.1387	-0.006117718
5.1416	-0.00488123
5.1445	-0.002811705
5.1474	-0.003115388
5.1503	-0.002317239
5.1532	-0.000904623
5.1561	-0.001736878
5.159	-0.001702895
5.1619	-0.0013976
5.1648	-0.001631333
5.1677	-0.001100778
5.1706	-0.001110581
5.1735	-0.001891513
5.1764	-0.003153764
5.1793	-0.004619995
5.1822	-0.004669266
5.1851	-0.006001297
5.188	-0.005433201
5.1909	-0.00394628
5.1938	-0.005167559
5.1967	-0.004918281
5.1996	-0.004569803
5.2025	-0.002081881
5.2054	-0.001116439
5.2083	0.000752677
5.2112	0.002097321
5.2141	0.003225021
5.217	0.003523323
5.2199	0.001404809
5.2228	0.000459287
5.2257	-0.000150928
5.2286	-0.003306874
5.2315	-0.004135114
5.2344	-0.004918533
5.2373	-0.004918118
5.2402	-0.005336109
5.2431	-0.005963453
5.246	-0.005557195
5.2489	-0.006337473
5.2518	-0.006633392
5.2547	-0.007274662
5.2576	-0.007346305
5.2605	-0.008278751
5.2634	-0.007541732
5.2663	-0.008197962
5.2692	-0.007514624
5.2721	-0.008696645
5.275	-0.008495647
5.2779	-0.008624469
5.2808	-0.007976214
5.2837	-0.008442275
5.2865	-0.009172916
5.2894	-0.008474661
5.2923	-0.008538811
5.2952	-0.00874241
5.2981	-0.007201664
5.301	-0.008289597
5.3039	-0.008861141
5.3068	-0.008623188
5.3097	-0.007641278
5.3126	-0.008308597
5.3155	-0.008148354
5.3184	-0.006222615
5.3213	-0.00562307
5.3242	-0.005573522
5.3271	-0.004914631
5.33	-0.002934556
5.3329	-0.003660978
5.3358	-0.002068851
5.3387	-0.00218807
5.3416	-0.001937757
5.3445	-0.002212219
5.3474	-0.001978232
5.3503	-0.002290837
5.3532	-0.002685319
5.3561	-0.00229468
5.359	-0.002711372
5.3619	-0.002414786
5.3648	-0.000802426
5.3677	0.000036359
5.3706	0.001100967
5.3735	0.000473703
5.3764	0.0001825
5.3793	-0.000473544
5.3822	-0.001172878
5.3851	-0.001859156
5.388	-0.002338852
5.3909	-0.002253248
5.3938	-0.002787313
5.3967	-0.003346059
5.3996	-0.003149042
5.4025	-0.0035154
5.4054	-0.002606209
5.4083	-0.003329607
5.4112	-0.003004508
5.4141	-0.002949746
5.417	-0.003508373
5.4199	-0.002664728
5.4228	-0.002245731
5.4257	-0.001360416
5.4286	-0.001909782
5.4315	0.000685776
5.4344	-0.000613283
5.4373	-0.00104732
5.4402	-0.001830878
5.4431	-0.00285733
5.446	-0.003844623
5.4488	-0.004421998
5.4517	-0.005167243
5.4546	-0.005332323
5.4575	-0.005260336
5.4604	-0.005483049
5.4633	-0.006117681
5.4662	-0.006034196
5.4691	-0.006839994
5.472	-0.006025489
5.4749	-0.00612024
5.4778	-0.006003833
5.4807	-0.006727775
5.4836	-0.006107708
5.4865	-0.006877619
5.4894	-0.008003993
5.4923	-0.007800609
5.4952	-0.007585024
5.4981	-0.007965622
5.501	-0.008300712
5.5039	-0.007653756
5.5068	-0.008650557
5.5097	-0.008672214
5.5126	-0.008710003
5.5155	-0.010257646
5.5184	-0.008681688
5.5213	-0.01000654
5.5242	-0.009982496
5.5271	-0.00977745
5.53	-0.010069102
5.5329	-0.009296216
5.5358	-0.009851047
5.5387	-0.009814565
5.5416	-0.009489535
5.5445	-0.009396293
5.5474	-0.009876617
5.5503	-0.009750775
5.5532	-0.009204866
5.5561	-0.008912726
5.559	-0.008557437
5.5619	-0.007169374
5.5648	-0.006210279
5.5677	-0.006662262
5.5706	-0.006749307
5.5735	-0.005594379
5.5764	-0.006400865
5.5793	-0.005433603
5.5822	-0.005119007
5.5851	-0.004274038
5.588	-0.004958733
5.5909	-0.004490118
5.5938	-0.00537202
5.5967	-0.005629227
5.5996	-0.005710977
5.6025	-0.006381771
5.6054	-0.00719977
5.6083	-0.007093144
5.6112	-0.005870968
5.614	-0.006481848
5.6169	-0.006369716
5.6198	-0.007570738
5.6227	-0.006727009
5.6256	-0.007406665
5.6285	-0.006954908
5.6314	-0.007009485
5.6343	-0.007167361
5.6372	-0.006700514
5.6401	-0.007023783
5.643	-0.007209481
5.6459	-0.007033882
5.6488	-0.005942028
5.6517	-0.005843899
5.6546	-0.004943428
5.6575	-0.005178847
5.6604	-0.003702318
5.6633	-0.003114889
5.6662	-0.002713865
5.6691	-0.004045713
5.672	-0.004228726
5.6749	-0.003833573
5.6778	-0.004798883
5.6807	-0.005550414
5.6836	-0.00607689
5.6865	-0.006191437
5.6894	-0.007084129
5.6923	-0.005724803
5.6952	-0.006104249
5.6981	-0.005421195
5.701	-0.005838546
5.7039	-0.005173033
5.7068	-0.004698536
5.7097	-0.00405022
5.7126	-0.003830583
5.7155	-0.003520738
5.7184	-0.004161595
5.7213	-0.003244081
5.7242	-0.003394315
5.7271	-0.004437425
5.73	-0.005219052
5.7329	-0.006381904
5.7358	-0.006958812
5.7387	-0.006060563
5.7416	-0.007259877
5.7445	-0.007462087
5.7474	-0.007478907
5.7503	-0.007322273
5.7532	-0.007857904
5.7561	-0.007984809
5.759	-0.007966759
5.7619	-0.007407852
5.7648	-0.007773434
5.7677	-0.00856249
5.7706	-0.008493282
5.7735	-0.007558673
5.7763	-0.007018653
5.7792	-0.007121687
5.7821	-0.007336769
5.785	-0.006044115
5.7879	-0.005709267
5.7908	-0.005333717
5.7937	-0.003745659
5.7966	-0.003403145
5.7995	-0.002498802
5.8024	-0.001795845
5.8053	-0.001644981
5.8082	-0.000956684
5.8111	-0.000281631
5.814	-0.000040319
5.8169	-0.001407111
5.8198	-0.001652921
5.8227	-0.00228735
5.8256	-0.002383687
5.8285	-0.001975077
5.8314	-0.002263429
5.8343	-0.002695865
5.8372	-0.002734456
5.8401	-0.003136004
5.843	-0.003127319
5.8459	-0.003114094
5.8488	-0.003502715
5.8517	-0.003795431
5.8546	-0.005050459
5.8575	-0.004168233
5.8604	-0.004780682
5.8633	-0.004322178
5.8662	-0.003446639
5.8691	-0.003648873
5.872	-0.002803613
5.8749	-0.000485381
5.8778	0.000405997
5.8807	0.000487333
5.8836	-0.00036627
5.8865	-0.000951357
5.8894	-0.002546194
5.8923	-0.00291385
5.8952	-0.004611847
5.8981	-0.004305555
5.901	-0.005003523
5.9039	-0.005084575
5.9068	-0.004340377
5.9097	-0.004848371
5.9126	-0.004846185
5.9155	-0.005132996
5.9184	-0.005445644
5.9213	-0.005659294
5.9242	-0.005400498
5.9271	-0.004892833
5.93	-0.00469816
5.9329	-0.004091094
5.9358	-0.004592371
5.9387	-0.004467433
5.9415	-0.003353334
5.9444	-0.002661589
5.9473	-0.001937141
5.9502	-0.000511931
5.9531	0.000945832
5.956	0.00180303
5.9589	0.001298929
5.9618	0.001621906
5.9647	0.002783694
5.9676	0.002513493
5.9705	0.003050792
5.9734	0.003812618
5.9763	0.002190294
5.9792	0.001068278
5.9821	0.002242388
5.985	0.002897027
5.9879	0.004779834
5.9908	0.004885254
5.9937	0.003533868
5.9966	-0.000115848
5.9995	-0.000270673
6.0024	-0.000616677
6.0053	-0.001396571
6.0082	-0.002094298
6.0111	-0.002954396
6.014	-0.004547217
6.0169	-0.004969681
6.0198	-0.005613304
6.0227	-0.004744776
6.0256	-0.005042885
6.0285	-0.004760587
6.0314	-0.004247506
6.0343	-0.004608649
6.0372	-0.005412077
6.0401	-0.004521765
6.043	-0.004320626
6.0459	-0.004086008
6.0488	-0.004327685
6.0517	-0.003810453
6.0546	-0.004385525
6.0575	-0.004508678
6.0604	-0.005448344
6.0633	-0.005332469
6.0662	-0.005461961
6.0691	-0.005738109
6.072	-0.005489776
6.0749	-0.005601516
6.0778	-0.005438398
6.0807	-0.004930618
6.0836	-0.005829544
6.0865	-0.004990062
6.0894	-0.00428488
6.0923	-0.003427411
6.0952	-0.002732223
6.0981	-0.003250422
6.101	-0.003205946
6.1038	-0.003370617
6.1067	-0.005942091
6.1096	-0.006792587
6.1125	-0.006911799
6.1154	-0.004724421
6.1183	-0.004162658
6.1212	-0.004139135
6.1241	-0.004242812
6.127	-0.003959766
6.1299	-0.003492207
6.1328	-0.004663259
6.1357	-0.003458754
6.1386	-0.003420094
6.1415	-0.002030021
6.1444	-0.002310677
6.1473	-0.001119701
6.1502	0.000737217
6.1531	0.001782208
6.156	0.000613385
6.1589	0.00079113
6.1618	0.000866495
6.1647	0.000753392
6.1676	-0.000895268
6.1705	-0.002251624
6.1734	-0.003106151
6.1763	-0.002921434
6.1792	-0.003974034
6.1821	-0.004853708
6.185	-0.004521492
6.1879	-0.004428492
6.1908	-0.004664862
6.1937	-0.005015044
6.1966	-0.004635822
6.1995	-0.004578979
6.2024	-0.004791926
6.2053	-0.00514924
6.2082	-0.005757007
6.2111	-0.004952503
6.214	-0.005432279
6.2169	-0.006148348
6.2198	-0.00593578
6.2227	-0.00639425
6.2256	-0.006010609
6.2285	-0.005987483
6.2314	-0.00605238
6.2343	-0.006440299
6.2372	-0.006512213
6.2401	-0.005750961
6.243	-0.006516867
6.2459	-0.006184458
6.2488	-0.006089149
6.2517	-0.006643718
6.2546	-0.006061289
6.2575	-0.006263644
6.2604	-0.006157414
6.2633	-0.005588926
6.2662	-0.005966714
6.269	-0.005749593
6.2719	-0.005056839
6.2748	-0.004169926
6.2777	-0.003143196
6.2806	-0.000988699
6.2835	0.002087711
6.2864	0.005626899
6.2893	0.009973941
6.2922	0.014578504
6.2951	0.018933963
6.298	0.021271657
6.3009	0.025609815
6.3038	0.028078163
6.3067	0.02801463
6.3096	0.024461385
6.3125	0.022189694
6.3154	0.019099792
6.3183	0.016411064
6.3212	0.01245808
6.3241	0.009923544
6.327	0.007838404
6.3299	0.007187193
6.3328	0.006821884
6.3357	0.006496203
6.3386	0.006673076
6.3415	0.005867702
6.3444	0.003766805
6.3473	0.000044106
6.3502	-0.000565655
6.3531	-0.00045773
6.356	-0.000076501
6.3589	-0.000867072
6.3618	-0.001183804
6.3647	-0.001098628
6.3676	-0.000281324
6.3705	-0.000774206
6.3734	0.001231742
6.3763	0.003278508
6.3792	0.004521366
6.3821	0.005288931
6.385	0.005927166
6.3879	0.005110713
6.3908	0.005817295
6.3937	0.005722131
6.3966	0.007990201
6.3995	0.011255501
6.4024	0.015494248
6.4053	0.018445643
6.4082	0.018706232
6.4111	0.018987373
6.414	0.019480318
6.4169	0.019809341
6.4198	0.020471169
6.4227	0.020193266
6.4256	0.020919437
6.4285	0.019958124
6.4313	0.018804822
6.4342	0.017315518
6.4371	0.015452612
6.44	0.014729317
6.4429	0.013311105
6.4458	0.012579803
6.4487	0.013169602
6.4516	0.012551486
6.4545	0.013298349
6.4574	0.012787038
6.4603	0.013105487
6.4632	0.013401964
6.4661	0.014001448
6.469	0.013235915
6.4719	0.011535202
6.4748	0.01071767
6.4777	0.009240277
6.4806	0.009761451
6.4835	0.009944603
6.4864	0.010293697
6.4893	0.009784807
6.4922	0.009196322
6.4951	0.010114609
6.498	0.009160914
6.5009	0.007357721
6.5038	0.00608536
6.5067	0.005940291
6.5096	0.007265489
6.5125	0.008437442
6.5154	0.010718408
6.5183	0.014109107
6.5212	0.017424529
6.5241	0.020043315
6.527	0.023096917
6.5299	0.028208172
6.5328	0.032687359
6.5357	0.042589873
6.5386	0.052393656
6.5415	0.054369789
6.5444	0.053908557
6.5473	0.047823742
6.5502	0.042828929
6.5531	0.036883004
6.556	0.037879333
6.5589	0.042636264
6.5618	0.047230687
6.5647	0.044941969
6.5676	0.042339139
6.5705	0.035252947
6.5734	0.031965185
6.5763	0.028371682
6.5792	0.024935488
6.5821	0.021694412
6.585	0.018732894
6.5879	0.018493185
6.5908	0.018613022
6.5937	0.020763258
6.5965	0.023541031
6.5994	0.028385889
6.6023	0.036477298
6.6052	0.043145277
6.6081	0.054256283
6.611	0.070205167
6.6139	0.091328561
6.6168	0.106059738
6.6197	0.117356971
6.6226	0.121710047
6.6255	0.127812833
6.6284	0.128218412
6.6313	0.125262976
6.6342	0.116124392
6.6371	0.101455599
6.64	0.083667323
6.6429	0.067543127
6.6458	0.053460628
6.6487	0.045542814
6.6516	0.039638065
6.6545	0.035104726
6.6574	0.029998969
6.6603	0.025574002
6.6632	0.024055939
6.6661	0.023411602
6.669	0.022988139
6.6719	0.023385972
6.6748	0.023112582
6.6777	0.0229923
6.6806	0.022264091
6.6835	0.021953708
6.6864	0.020544248
6.6893	0.019872369
6.6922	0.018478353
6.6951	0.015862478
6.698	0.014298088
6.7009	0.012957944
6.7038	0.015759788
6.7067	0.023156108
6.7096	0.034262326
6.7125	0.039227799
6.7154	0.040463135
6.7183	0.041283306
6.7212	0.038423404
6.7241	0.030956833
6.727	0.022487286
6.7299	0.016519684
6.7328	0.012012995
6.7357	0.008186831
6.7386	0.005460333
6.7415	0.004428505
6.7444	0.002981485
6.7473	0.003175693
6.7502	0.001948969
6.7531	0.003116717
6.756	0.002613696
6.7588	0.003572808
6.7617	0.004103601
6.7646	0.005759798
6.7675	0.010731836
6.7704	0.018232882
6.7733	0.02509243
6.7762	0.031236561
6.7791	0.032760035
6.782	0.034400851
6.7849	0.034411304
6.7878	0.038794462
6.7907	0.051706824
6.7936	0.060297649
6.7965	0.066109061
6.7994	0.06454844
6.8023	0.056477901
6.8052	0.051634442
6.8081	0.061398476
6.811	0.069070861
6.8139	0.066159129
6.8168	0.056694325
6.8197	0.046155315
6.8226	0.036347356
6.8255	0.031062303
6.8284	0.027013278
6.8313	0.023686716
6.8342	0.024253054
6.8371	0.026563589
6.84	0.027494803
6.8429	0.026157945
6.8458	0.025353424
6.8487	0.023286449
6.8516	0.020991648
6.8545	0.017807987
6.8574	0.01551139
6.8603	0.013789657
6.8632	0.013152895
6.8661	0.013022576
6.869	0.012878953
6.8719	0.014874701
6.8748	0.017735936
6.8777	0.019038472
6.8806	0.018658657
6.8835	0.018498262
6.8864	0.01857556
6.8893	0.016952993
6.8922	0.015691506
6.8951	0.014358513
6.898	0.012433195
6.9009	0.008085503
6.9038	0.006581712
6.9067	0.005820529
6.9096	0.005478022
6.9125	0.005655014
6.9154	0.007477277
6.9183	0.009357358
6.9212	0.009355356
6.924	0.010040648
6.9269	0.009684613
6.9298	0.008714931
6.9327	0.007718169
6.9356	0.00667534
6.9385	0.004663306
6.9414	0.004595275
6.9443	0.003565545
6.9472	0.003651052
6.9501	0.004525356
6.953	0.006338856
6.9559	0.009173826
6.9588	0.010485123
6.9617	0.01051568
6.9646	0.010518334
6.9675	0.010998851
6.9704	0.011410767
6.9733	0.012712416
6.9762	0.014473213
6.9791	0.018096289
6.982	0.020564083
6.9849	0.023013752
6.9878	0.026676817
6.9907	0.036924448
6.9936	0.045622874
6.9965	0.052418437
6.9994	0.052481141
7.0023	0.044914082
7.0052	0.037898269
7.0081	0.032516353
7.011	0.029309807
7.0139	0.026977554
7.0168	0.023417264
7.0197	0.01876615
7.0226	0.015034772
7.0255	0.013268637
7.0284	0.010825261
7.0313	0.010749145
7.0342	0.010932689
7.0371	0.01273818
7.04	0.016309509
7.0429	0.020810733
7.0458	0.023171619
7.0487	0.025548534
7.0516	0.024264328
7.0545	0.022096876
7.0574	0.01676357
7.0603	0.011819881
7.0632	0.009095255
7.0661	0.006942895
7.069	0.006402492
7.0719	0.004868563
7.0748	0.005155438
7.0777	0.006368942
7.0806	0.007009769
7.0835	0.008209795
7.0863	0.010296307
7.0892	0.014085957
7.0921	0.02066545
7.095	0.029493961
7.0979	0.043078944
7.1008	0.057536237
7.1037	0.081771702
7.1066	0.095927648
7.1095	0.077498794
7.1124	0.05691978
7.1153	0.048514176
7.1182	0.035638168
7.1211	0.027936475
7.124	0.0269232
7.1269	0.026010992
7.1298	0.032075878
7.1327	0.039654396
7.1356	0.043576919
7.1385	0.051412344
7.1414	0.060739316
7.1443	0.065204091
7.1472	0.065871
7.1501	0.063956797
7.153	0.057183199
7.1559	0.04375758
7.1588	0.031392645
7.1617	0.022946723
7.1646	0.019681036
7.1675	0.015276887
7.1704	0.012231885
7.1733	0.010727247
7.1762	0.008984785
7.1791	0.0092363
7.182	0.008521183
7.1849	0.009217951
7.1878	0.011952771
7.1907	0.015379305
7.1936	0.020751156
7.1965	0.027816918
7.1994	0.040547654
7.2023	0.048522566
7.2052	0.039910335
7.2081	0.021970913
7.211	0.011238631
7.2139	0.006319602
7.2168	0.004243219
7.2197	0.00328859
7.2226	0.002975867
7.2255	0.003216843
7.2284	0.003110327
7.2313	0.002644729
7.2342	0.003551152
7.2371	0.004850477
7.24	0.005252812
7.2429	0.005057869
7.2458	0.003896249
7.2487	0.006603331
7.2515	0.005557037
7.2544	0.005119619
7.2573	0.005909469
7.2602	0.006188094
7.2631	0.00549635
7.266	0.005424617
7.2689	0.006033197
7.2718	0.006405771
7.2747	0.007154345
7.2776	0.008272526
7.2805	0.009532589
7.2834	0.011720803
7.2863	0.013228266
7.2892	0.013662297
7.2921	0.014153231
7.295	0.014982653
7.2979	0.016468771
7.3008	0.02004509
7.3037	0.023306808
7.3066	0.029001266
7.3095	0.037998423
7.3124	0.047889613
7.3153	0.055869218
7.3182	0.059964899
7.3211	0.060779825
7.324	0.063381948
7.3269	0.065522075
7.3298	0.060565468
7.3327	0.050905384
7.3356	0.045376841
7.3385	0.047367979
7.3414	0.051219445
7.3443	0.04696219
7.3472	0.037508074
7.3501	0.024363549
7.353	0.017419318
7.3559	0.013058811
7.3588	0.010742271
7.3617	0.010273688
7.3646	0.010772329
7.3675	0.012182972
7.3704	0.013814742
7.3733	0.01399161
7.3762	0.011847713
7.3791	0.010207874
7.382	0.006595467
7.3849	0.004803665
7.3878	0.002785459
7.3907	0.001442136
7.3936	0.001599768
7.3965	0.001185441
7.3994	0.000505287
7.4023	0.00025082
7.4052	0.000375561
7.4081	-0.000709325
7.411	0.000254072
7.4138	0.000307963
7.4167	-0.000428369
7.4196	-0.000308057
7.4225	0.000042426
7.4254	0.001004246
7.4283	0.000751736
7.4312	0.001651469
7.4341	0.001567703
7.437	0.002659747
7.4399	0.003648873
7.4428	0.004806534
7.4457	0.006055957
7.4486	0.009455734
7.4515	0.011457263
7.4544	0.017036552
7.4573	0.021828437
7.4602	0.02797254
7.4631	0.030528331
7.466	0.029775877
7.4689	0.029347857
7.4718	0.034108259
7.4747	0.042236447
7.4776	0.041716374
7.4805	0.032975316
7.4834	0.021366358
7.4863	0.013563428
7.4892	0.009562097
7.4921	0.006486694
7.495	0.003852217
7.4979	0.003756383
7.5008	0.004132234
7.5037	0.004912664
7.5066	0.005575102
7.5095	0.00651176
7.5124	0.004730794
7.5153	0.003534582
7.5182	0.002347651
7.5211	0.002843182
7.524	0.002287842
7.5269	0.002249315
7.5298	0.002918975
7.5327	0.002518569
7.5356	0.00379023
7.5385	0.004870497
7.5414	0.004584556
7.5443	0.003893986
7.5472	0.003631017
7.5501	0.002338904
7.553	0.00325577
7.5559	0.001126474
7.5588	0.002377566
7.5617	0.00219262
7.5646	0.00184231
7.5675	0.001912421
7.5704	0.001952415
7.5733	0.002874589
7.5762	0.004176504
7.579	0.005009941
7.5819	0.006373491
7.5848	0.008207881
7.5877	0.008793217
7.5906	0.008410931
7.5935	0.005684357
7.5964	0.004134107
7.5993	0.001963537
7.6022	0.001416692
7.6051	-0.000117764
7.608	-0.000702868
7.6109	-0.000194899
7.6138	-0.001169555
7.6167	-0.001008995
7.6196	-0.000116741
7.6225	0.001322054
7.6254	0.003117985
7.6283	0.005430437
7.6312	0.006751927
7.6341	0.006998353
7.637	0.005326925
7.6399	0.00479205
7.6428	0.00440128
7.6457	0.006526802
7.6486	0.009516053
7.6515	0.011619562
7.6544	0.012867468
7.6573	0.01126429
7.6602	0.010302765
7.6631	0.00856206
7.666	0.007799076
7.6689	0.006816597
7.6718	0.006129654
7.6747	0.004197252
7.6776	0.002415784
7.6805	0.000785627
7.6834	-0.00070566
7.6863	-0.00187213
7.6892	-0.002023054
7.6921	-0.002419039
7.695	-0.001375408
7.6979	-0.001179828
7.7008	-0.001374413
7.7037	-0.000587599
7.7066	-0.000313598
7.7095	0.000703248
7.7124	0.00058292
7.7153	-0.000464073
7.7182	-0.000931213
7.7211	-0.001549117
7.724	-0.002810479
7.7269	-0.002743694
7.7298	-0.004355895
7.7327	-0.003789312
7.7356	-0.005006554
7.7385	-0.00497223
7.7413	-0.005980187
7.7442	-0.005672054
7.7471	-0.005620383
7.75	-0.005844712
7.7529	-0.005948274
7.7558	-0.005445891
7.7587	-0.00495413
7.7616	-0.004965619
7.7645	-0.004352418
7.7674	-0.003850836
7.7703	-0.002426125
7.7732	-0.00091971
7.7761	0.001621656
7.779	0.002882113
7.7819	0.00548686
7.7848	0.00546338
7.7877	0.003895044
7.7906	0.003281453
7.7935	0.001797848
7.7964	-0.000153163
7.7993	-0.00116832
7.8022	-0.001355172
7.8051	-0.002113543
7.808	-0.002755757
7.8109	-0.003969294
7.8138	-0.004051844
7.8167	-0.004223807
7.8196	-0.00357787
7.8225	-0.003410112
7.8254	-0.003134078
7.8283	-0.002962176
7.8312	-0.001803926
7.8341	-0.001437687
7.837	-0.000674603
7.8399	0.001504182
7.8428	0.001688769
7.8457	0.001015015
7.8486	-0.00011241
7.8515	-0.000559442
7.8544	-0.000520915
7.8573	-0.001049655
7.8602	-0.002438914
7.8631	-0.002188634
7.866	-0.002318437
7.8689	-0.001410892
7.8718	-0.000370211
7.8747	0.000595026
7.8776	0.001560742
7.8805	0.001054662
7.8834	0.002015118
7.8863	0.000786664
7.8892	0.001268559
7.8921	-0.00007391
7.895	-0.000148744
7.8979	-0.000444102
7.9008	-0.001329135
7.9037	-0.003146941
7.9065	-0.002442982
7.9094	-0.002368347
7.9123	-0.003099481
7.9152	-0.002588836
7.9181	-0.003307723
7.921	-0.003422589
7.9239	-0.003467067
7.9268	-0.003330779
7.9297	-0.003298971
7.9326	-0.003142467
7.9355	-0.002371863
7.9384	-0.001886927
7.9413	-0.002549868
7.9442	-0.002000056
7.9471	-0.00129006
7.95	-0.001665997
7.9529	-0.002105674
7.9558	-0.002604076
7.9587	-0.001856853
7.9616	-0.00233634
7.9645	-0.001840791
7.9674	-0.002785155
7.9703	-0.00198334
7.9732	-0.001878764
7.9761	-0.001616786
7.979	-0.001418654
7.9819	-0.000861287
7.9848	-0.001426872
7.9877	-0.002887931
7.9906	-0.003750084
7.9935	-0.004220292
7.9964	-0.004299425
7.9993	-0.00470674
8.0022	-0.004469622
8.0051	-0.004244318
8.008	-0.005261074
8.0109	-0.004906065
8.0138	-0.005588391
8.0167	-0.005109625
8.0196	-0.005644608
8.0225	-0.005717414
8.0254	-0.005867188
8.0283	-0.006418262
8.0312	-0.00638707
8.0341	-0.006671322
8.037	-0.007147684
8.0399	-0.006713936
8.0428	-0.006871833
8.0457	-0.006523621
8.0486	-0.00737172
8.0515	-0.006479669
8.0544	-0.005784821
8.0573	-0.005629822
8.0602	-0.006003142
8.0631	-0.006809699
8.066	-0.005467672
8.0688	-0.00556063
8.0717	-0.00483407
8.0746	-0.004759969
8.0775	-0.004951924
8.0804	-0.00385143
8.0833	-0.003190106
8.0862	-0.002997001
8.0891	-0.002495083
8.092	-0.002821936
8.0949	-0.00292353
8.0978	-0.00247679
8.1007	-0.002527201
8.1036	-0.003096246
8.1065	-0.003590324
8.1094	-0.003443235
8.1123	-0.004400109
8.1152	-0.003650475
8.1181	-0.003459359
8.121	-0.003482971
8.1239	-0.003020038
8.1268	-0.002361305
8.1297	-0.002383519
8.1326	-0.000840064
8.1355	-0.000840205
8.1384	-0.00054819
8.1413	-0.000146449
8.1442	-0.001316377
8.1471	-0.001576654
8.15	-0.001958736
8.1529	-0.002242901
8.1558	-0.002721475
8.1587	-0.00273887
8.1616	-0.003351342
8.1645	-0.004183123
8.1674	-0.004276233
8.1703	-0.003860091
8.1732	-0.003936343
8.1761	-0.004453961
8.179	-0.004317369
8.1819	-0.004460341
8.1848	-0.003472601
8.1877	-0.003423863
8.1906	-0.003191603
8.1935	-0.003285511
8.1964	-0.002953642
8.1993	-0.003169639
8.2022	-0.002708436
8.2051	-0.003274621
8.208	-0.003716706
8.2109	-0.003856136
8.2138	-0.003960103
8.2167	-0.003929958
8.2196	-0.004707946
8.2225	-0.004616237
8.2254	-0.004470389
8.2283	-0.004782781
8.2312	-0.004555448
8.234	-0.004238151
8.2369	-0.004489944
8.2398	-0.004466376
8.2427	-0.004324393
8.2456	-0.004518207
8.2485	-0.004355973
8.2514	-0.003998136
8.2543	-0.004830482
8.2572	-0.004741338
8.2601	-0.004957223
8.263	-0.003867985
8.2659	-0.004365194
8.2688	-0.004422115
8.2717	-0.004895481
8.2746	-0.004467606
8.2775	-0.004613542
8.2804	-0.003891166
8.2833	-0.003991814
8.2862	-0.004390646
8.2891	-0.004397956
8.292	-0.004168497
8.2949	-0.004206852
8.2978	-0.004155578
8.3007	-0.004581293
8.3036	-0.004727607
8.3065	-0.004544259
8.3094	-0.004986399
8.3123	-0.004893285
8.3152	-0.005329325
8.3181	-0.004271651
8.321	-0.005451637
8.3239	-0.00442478
8.3268	-0.005883465
8.3297	-0.004762589
8.3326	-0.0057915
8.3355	-0.005253792
8.3384	-0.004681359
8.3413	-0.005467032
8.3442	-0.006014968
8.3471	-0.006550819
8.35	-0.006071259
8.3529	-0.006651524
8.3558	-0.006206991
8.3587	-0.007451929
8.3616	-0.00680458
8.3645	-0.00635238
8.3674	-0.006958921
8.3703	-0.007044603
8.3732	-0.00678334
8.3761	-0.00702541
8.379	-0.00604576
8.3819	-0.007117266
8.3848	-0.006162771
8.3877	-0.006138234
8.3906	-0.005712775
8.3935	-0.00597722
8.3963	-0.005265823
8.3992	-0.005286827
8.4021	-0.005946063
8.405	-0.005383705
8.4079	-0.005252567
8.4108	-0.006519529
8.4137	-0.005800793
8.4166	-0.006419271
8.4195	-0.005367906
8.4224	-0.005392799
8.4253	-0.006060231
8.4282	-0.006572554
8.4311	-0.007397958
8.434	-0.006374915
8.4369	-0.006789151
8.4398	-0.007093446
8.4427	-0.006450148
8.4456	-0.006281938
8.4485	-0.005803369
8.4514	-0.006829182
8.4543	-0.007922552
8.4572	-0.007567859
8.4601	-0.007763362
8.463	-0.007048599
8.4659	-0.007043282
8.4688	-0.007146297
8.4717	-0.00714865
8.4746	-0.00857188
8.4775	-0.00823442
8.4804	-0.007880142
8.4833	-0.007630219
8.4862	-0.008459057
8.4891	-0.008902798
8.492	-0.007852644
8.4949	-0.008273397
8.4978	-0.00787899
8.5007	-0.008199694
8.5036	-0.007947975
8.5065	-0.007995758
8.5094	-0.007721603
8.5123	-0.007382728
8.5152	-0.007180106
8.5181	-0.007286914
8.521	-0.007827827
8.5239	-0.007501114
8.5268	-0.006702775
8.5297	-0.007316917
8.5326	-0.007052975
8.5355	-0.006251576
8.5384	-0.00621149
8.5413	-0.00455765
8.5442	-0.003828818
8.5471	-0.00300488
8.55	-0.001186598
8.5529	-0.000913535
8.5558	-0.000590043
8.5587	-0.000090904
8.5615	0.000365491
8.5644	-0.000136007
8.5673	-0.001494368
8.5702	-0.001907193
8.5731	-0.001664396
8.576	-0.003661521
8.5789	-0.004577527
8.5818	-0.00670109
8.5847	-0.008248956
8.5876	-0.008155788
8.5905	-0.008431378
8.5934	-0.009471187
8.5963	-0.008662802
8.5992	-0.009554361
8.6021	-0.009117593
8.605	-0.010407387
8.6079	-0.008978218
8.6108	-0.010036904
8.6137	-0.009829707
8.6166	-0.010190953
8.6195	-0.00934301
8.6224	-0.009535044
8.6253	-0.01007711
8.6282	-0.009593097
8.6311	-0.009379761
8.634	-0.009021697
8.6369	-0.008595495
8.6398	-0.008602965
8.6427	-0.008948954
8.6456	-0.0087419
8.6485	-0.007814107
8.6514	-0.007977695
8.6543	-0.00764428
8.6572	-0.007852247
8.6601	-0.007109038
8.663	-0.007277368
8.6659	-0.006770875
8.6688	-0.00715161
8.6717	-0.006708689
8.6746	-0.007106483
8.6775	-0.00657997
8.6804	-0.005845503
8.6833	-0.005011146
8.6862	-0.00558157
8.6891	-0.004385606
8.692	-0.004916223
8.6949	-0.004554294
8.6978	-0.004710505
8.7007	-0.005323994
8.7036	-0.004827186
8.7065	-0.005318561
8.7094	-0.004958319
8.7123	-0.005201793
8.7152	-0.006280034
8.7181	-0.006503989
8.721	-0.006172121
8.7238	-0.006244036
8.7267	-0.007903093
8.7296	-0.007766734
8.7325	-0.007520229
8.7354	-0.00821271
8.7383	-0.007208172
8.7412	-0.00833902
8.7441	-0.008672948
8.747	-0.007000131
8.7499	-0.008785824
8.7528	-0.007576943
8.7557	-0.008304906
8.7586	-0.008136903
8.7615	-0.00855328
8.7644	-0.008116094
8.7673	-0.009157661
8.7702	-0.007713616
8.7731	-0.008577325
8.776	-0.010233085
8.7789	-0.00750681
8.7818	-0.00711631
8.7847	-0.007031849
8.7876	-0.006435566
8.7905	-0.005294228
8.7934	-0.005639625
8.7963	-0.00459834
8.7992	-0.004403224
8.8021	-0.003566131
8.805	-0.001600149
8.8079	-0.000535535
8.8108	-0.001095446
8.8137	-0.00150466
8.8166	-0.002628639
8.8195	-0.002338589
8.8224	-0.003893298
8.8253	-0.005350718
8.8282	-0.005278199
8.8311	-0.006414817
8.834	-0.006657288
8.8369	-0.006938767
8.8398	-0.006269072
8.8427	-0.007233649
8.8456	-0.007752901
8.8485	-0.007891295
8.8514	-0.007723961
8.8543	-0.008243481
8.8572	-0.007191097
8.8601	-0.007464658
8.863	-0.007202237
8.8659	-0.00783136
8.8688	-0.007935959
8.8717	-0.006803708
8.8746	-0.006418748
8.8775	-0.007013543
8.8804	-0.007278314
8.8833	-0.005627462
8.8862	-0.006542192
8.889	-0.006103699
8.8919	-0.006202647
8.8948	-0.004779399
8.8977	-0.004920973
8.9006	-0.004981871
8.9035	-0.004437275
8.9064	-0.004353169
8.9093	-0.004427097
8.9122	-0.005166078
8.9151	-0.004498048
8.918	-0.00405489
8.9209	-0.005029107
8.9238	-0.004253653
8.9267	-0.005527208
8.9296	-0.005454174
8.9325	-0.005186352
8.9354	-0.005643872
8.9383	-0.004552492
8.9412	-0.004923079
8.9441	-0.005110499
8.947	-0.004956008
8.9499	-0.005090893
8.9528	-0.00516639
8.9557	-0.005464643
8.9586	-0.005027798
8.9615	-0.00586363
8.9644	-0.00653789
8.9673	-0.007037442
8.9702	-0.006755203
8.9731	-0.006583195
8.976	-0.007354351
8.9789	-0.006580345
8.9818	-0.005943696
8.9847	-0.007188361
8.9876	-0.006785989
8.9905	-0.008615278
8.9934	-0.007483772
8.9963	-0.008009986
8.9992	-0.008475413
9.0021	-0.008400542
9.005	-0.007995455
9.0079	-0.007594561
9.0108	-0.00853489
9.0137	-0.008491936
9.0166	-0.008544069
9.0195	-0.008109421
9.0224	-0.007917749
9.0253	-0.008029843
9.0282	-0.008486355
9.0311	-0.007669465
9.034	-0.007235819
9.0369	-0.007932133
9.0398	-0.007196943
9.0427	-0.007175638
9.0456	-0.007262544
9.0485	-0.007970564
9.0513	-0.007525258
9.0542	-0.00831211
9.0571	-0.008265754
9.06	-0.009141502
9.0629	-0.009494608
9.0658	-0.009237333
9.0687	-0.008841137
9.0716	-0.009125553
9.0745	-0.009823083
9.0774	-0.009175577
9.0803	-0.009056604
9.0832	-0.008901816
9.0861	-0.009245151
9.089	-0.009144343
9.0919	-0.009050014
9.0948	-0.007941912
9.0977	-0.008202426
9.1006	-0.007943686
9.1035	-0.007881988
9.1064	-0.007943964
9.1093	-0.007397672
9.1122	-0.007132165
9.1151	-0.006973578
9.118	-0.006811562
9.1209	-0.006855445
9.1238	-0.007490328
9.1267	-0.008146858
9.1296	-0.007126313
9.1325	-0.008140218
9.1354	-0.007497255
9.1383	-0.007465037
9.1412	-0.007019233
9.1441	-0.006931087
9.147	-0.007255844
9.1499	-0.0079213
9.1528	-0.007380433
9.1557	-0.008103741
9.1586	-0.008229078
9.1615	-0.008193638
9.1644	-0.008296445
9.1673	-0.008425417
9.1702	-0.00904488
9.1731	-0.007600292
9.176	-0.008037375
9.1789	-0.007855093
9.1818	-0.007459141
9.1847	-0.007688402
9.1876	-0.008755874
9.1905	-0.007995979
9.1934	-0.009104853
9.1963	-0.008319987
9.1992	-0.008431435
9.2021	-0.008535028
9.205	-0.008669198
9.2079	-0.008726251
9.2108	-0.008906176
9.2137	-0.009055528
9.2165	-0.009585495
9.2194	-0.008484328
9.2223	-0.009160314
9.2252	-0.008000739
9.2281	-0.008722413
9.231	-0.008907326
9.2339	-0.008102911
9.2368	-0.008084035
9.2397	-0.007143598
9.2426	-0.007216903
9.2455	-0.007377749
9.2484	-0.006791809
9.2513	-0.006820713
9.2542	-0.007291811
9.2571	-0.006154073
9.26	-0.00639529
9.2629	-0.006140742
9.2658	-0.005998272
9.2687	-0.005759317
9.2716	-0.005856343
9.2745	-0.005613002
9.2774	-0.007177129
9.2803	-0.00631776
9.2832	-0.006907326
9.2861	-0.006688059
9.289	-0.007553911
9.2919	-0.007898902
9.2948	-0.008455519
9.2977	-0.008302285
9.3006	-0.010029514
9.3035	-0.008725515
9.3064	-0.009678899
9.3093	-0.009805536
9.3122	-0.009501561
9.3151	-0.009089794
9.318	-0.009730341
9.3209	-0.00883494
9.3238	-0.00930699
9.3267	-0.0093954
9.3296	-0.009827718
9.3325	-0.009825376
9.3354	-0.010672497
9.3383	-0.010125971
9.3412	-0.011355046
9.3441	-0.011097768
9.347	-0.011351499
9.3499	-0.011244644
9.3528	-0.011659006
9.3557	-0.010938602
9.3586	-0.011289355
9.3615	-0.011218902
9.3644	-0.011101805
9.3673	-0.011628269
9.3702	-0.011178661
9.3731	-0.010836598
9.376	-0.011454687
9.3788	-0.010355404
9.3817	-0.010144427
9.3846	-0.010090873
9.3875	-0.008809911
9.3904	-0.009002749
9.3933	-0.007654245
9.3962	-0.006714658
9.3991	-0.00501857
9.402	-0.002731873
9.4049	-0.000680408
9.4078	0.002813138
9.4107	0.005850787
9.4136	0.010670454
9.4165	0.013168837
9.4194	0.019784139
9.4223	0.024633188
9.4252	0.031900428
9.4281	0.037149448
9.431	0.04384971
9.4339	0.050779395
9.4368	0.057246551
9.4397	0.063953258
9.4426	0.070031941
9.4455	0.07579013
9.4484	0.07975585
9.4513	0.082212403
9.4542	0.084007211
9.4571	0.084286943
9.46	0.080234542
9.4629	0.075042889
9.4658	0.067505807
9.4687	0.057471134
9.4716	0.04838578
9.4745	0.037980717
9.4774	0.028006122
9.4803	0.019141499
9.4832	0.01244677
9.4861	0.007731869
9.489	0.002367002
9.4919	-0.000635827
9.4948	-0.002927181
9.4977	-0.003025774
9.5006	-0.003951041
9.5035	-0.004636553
9.5064	-0.00535812
9.5093	-0.005246242
9.5122	-0.004774408
9.5151	-0.004617062
9.518	-0.004689251
9.5209	-0.005089829
9.5238	-0.00473189
9.5267	-0.004345729
9.5296	-0.004586152
9.5325	-0.005297878
9.5354	-0.006000019
9.5383	-0.0064453
9.5412	-0.006875251
9.544	-0.007150085
9.5469	-0.007727055
9.5498	-0.009379494
9.5527	-0.008793664
9.5556	-0.010151787
[truncated: 48 more rows]
