# Supplementary material for: Improvement of Peak Integration in Capillary Electrophoresis: Reference Data Set No. 1
Source: Electrophoresis. 2026 Mar 11;47(4):276–94. doi: 10.1002/elps.70077 (PMC13084974; doi:10.1002/elps.70077)
Supplement: Supplementary file 2 — Supporting File 2: elps70077‐sup‐0002‐RawElectropherograms.zip. [file ELPS-47--s002.zip › Raw Electropherograms/com4-type8-sam2-R.csv]

3.7879	-0.009327222
3.7908	-0.010932918
3.7937	-0.009916834
3.7965	-0.009887442
3.7994	-0.010262247
3.8023	-0.011093508
3.8052	-0.010777848
3.8081	-0.012324103
3.8109	-0.012383981
3.8138	-0.013581175
3.8167	-0.016394144
3.8196	-0.023378
3.8225	-0.017155871
3.8253	-0.011934357
3.8282	-0.011571277
3.8311	-0.010604504
3.834	-0.011218381
3.8369	-0.011338139
3.8397	-0.011973911
3.8426	-0.011258123
3.8455	-0.011509723
3.8484	-0.010604486
3.8513	-0.011784219
3.8542	-0.009712671
3.857	-0.011109849
3.8599	-0.011152796
3.8628	-0.010939986
3.8657	-0.009862132
3.8686	-0.010413866
3.8714	-0.011408194
3.8743	-0.011077737
3.8772	-0.011080979
3.8801	-0.011002497
3.883	-0.011001336
3.8858	-0.011032075
3.8887	-0.011194492
3.8916	-0.011834116
3.8945	-0.011985783
3.8974	-0.011411149
3.9002	-0.010935551
3.9031	-0.010878851
3.906	-0.011338955
3.9089	-0.012925685
3.9118	-0.012428545
3.9146	-0.011606538
3.9175	-0.011178947
3.9204	-0.011755631
3.9233	-0.011024511
3.9262	-0.011813894
3.929	-0.012092047
3.9319	-0.011518504
3.9348	-0.011788824
3.9377	-0.01130805
3.9406	-0.012166169
3.9435	-0.012337542
3.9463	-0.011439415
3.9492	-0.011979665
3.9521	-0.011786831
3.955	-0.011859407
3.9579	-0.0122239
3.9607	-0.011584364
3.9636	-0.011813501
3.9665	-0.012065158
3.9694	-0.012028754
3.9723	-0.011475691
3.9751	-0.011589381
3.978	-0.011682418
3.9809	-0.010793093
3.9838	-0.011199453
3.9867	-0.011493931
3.9895	-0.011811195
3.9924	-0.011894009
3.9953	-0.010636315
3.9982	-0.0113575
4.0011	-0.011840236
4.0039	-0.011622626
4.0068	-0.013143974
4.0097	-0.01306075
4.0126	-0.010627006
4.0155	-0.010711378
4.0184	-0.011288162
4.0212	-0.010168049
4.0241	-0.010648254
4.027	-0.010298516
4.0299	-0.010456669
4.0328	-0.010599176
4.0356	-0.010839217
4.0385	-0.010406299
4.0414	-0.011559938
4.0443	-0.01158672
4.0472	-0.010270725
4.05	-0.010774598
4.0529	-0.009404832
4.0558	-0.009471255
4.0587	-0.010433731
4.0616	-0.010095546
4.0644	-0.010073048
4.0673	-0.010626175
4.0702	-0.010626592
4.0731	-0.009505332
4.076	-0.01071934
4.0788	-0.010386797
4.0817	-0.009774275
4.0846	-0.010190953
4.0875	-0.010520549
4.0904	-0.010183703
4.0932	-0.010438954
4.0961	-0.010238612
4.099	-0.009576995
4.1019	-0.010664068
4.1048	-0.010029264
4.1077	-0.010440388
4.1105	-0.010040013
4.1134	-0.009323068
4.1163	-0.009744269
4.1192	-0.009321354
4.1221	-0.009165972
4.1249	-0.009012452
4.1278	-0.007841222
4.1307	-0.008515374
4.1336	-0.009383493
4.1365	-0.009525328
4.1393	-0.008330312
4.1422	-0.00896984
4.1451	-0.008089819
4.148	-0.007293556
4.1509	-0.008262853
4.1537	-0.007043127
4.1566	-0.006931311
4.1595	-0.00615968
4.1624	-0.005719442
4.1653	-0.005575102
4.1681	-0.004407311
4.171	-0.003823237
4.1739	-0.002114673
4.1768	-0.001432873
4.1797	0.000089814
4.1826	0.002922434
4.1854	0.006634714
4.1883	0.009633378
4.1912	0.014993364
4.1941	0.019574763
4.197	0.025438828
4.1998	0.033083301
4.2027	0.039454624
4.2056	0.047627244
4.2085	0.052577905
4.2114	0.058624301
4.2142	0.061596479
4.2171	0.063523807
4.22	0.06078241
4.2229	0.056572318
4.2258	0.049374931
4.2286	0.039349426
4.2315	0.02904802
4.2344	0.018983267
4.2373	0.010338747
4.2402	0.004289898
4.243	-0.000774067
4.2459	-0.003863062
4.2488	-0.004962935
4.2517	-0.006661674
4.2546	-0.00770322
4.2574	-0.00870054
4.2603	-0.009807339
4.2632	-0.010509169
4.2661	-0.010004431
4.269	-0.010095515
4.2719	-0.01021426
4.2747	-0.010444291
4.2776	-0.010213327
4.2805	-0.011120285
4.2834	-0.011064358
4.2863	-0.01112841
4.2891	-0.010881202
4.292	-0.01073406
4.2949	-0.010950564
4.2978	-0.009626136
4.3007	-0.010990094
4.3035	-0.011397942
4.3064	-0.010478307
4.3093	-0.010680414
4.3122	-0.010163234
4.3151	-0.009895643
4.3179	-0.010405681
4.3208	-0.010486082
4.3237	-0.01050453
4.3266	-0.00999998
4.3295	-0.009149319
4.3323	-0.009984221
4.3352	-0.009799715
4.3381	-0.010827847
4.341	-0.010643529
4.3439	-0.010377283
4.3468	-0.010646081
4.3496	-0.010911
4.3525	-0.010922976
4.3554	-0.010599878
4.3583	-0.010457768
4.3612	-0.01013187
4.364	-0.010540483
4.3669	-0.009839192
4.3698	-0.010828068
4.3727	-0.010257524
4.3756	-0.010601758
4.3784	-0.010572308
4.3813	-0.010847572
4.3842	-0.010805668
4.3871	-0.009841228
4.39	-0.010274747
4.3928	-0.010860858
4.3957	-0.010979499
4.3986	-0.010080179
4.4015	-0.0103112
4.4044	-0.011377814
4.4072	-0.010714103
4.4101	-0.010177555
4.413	-0.010571108
4.4159	-0.010798956
4.4188	-0.010555545
4.4216	-0.010389478
4.4245	-0.010147802
4.4274	-0.010798684
4.4303	-0.009622069
4.4332	-0.010258484
4.4361	-0.010441204
4.4389	-0.010340833
4.4418	-0.010584715
4.4447	-0.009878927
4.4476	-0.011320219
4.4505	-0.009983358
4.4533	-0.010676686
4.4562	-0.011244983
4.4591	-0.010606329
4.462	-0.009671718
4.4649	-0.010405685
4.4677	-0.010658298
4.4706	-0.010405431
4.4735	-0.010136429
4.4764	-0.010995384
4.4793	-0.01101808
4.4821	-0.010292264
4.485	-0.010199752
4.4879	-0.010911182
4.4908	-0.010708037
4.4937	-0.010689476
4.4965	-0.011024061
4.4994	-0.010328358
4.5023	-0.009484344
4.5052	-0.009506653
4.5081	-0.009425885
4.511	-0.009631446
4.5138	-0.009333777
4.5167	-0.009670961
4.5196	-0.009741724
4.5225	-0.009018269
4.5254	-0.009473358
4.5282	-0.00996347
4.5311	-0.009570747
4.534	-0.009338499
4.5369	-0.010225849
4.5398	-0.010094061
4.5426	-0.009494726
4.5455	-0.009846745
4.5484	-0.009010057
4.5513	-0.009615501
4.5542	-0.008883523
4.557	-0.009090555
4.5599	-0.009121367
4.5628	-0.010011544
4.5657	-0.009431736
4.5686	-0.010173525
4.5714	-0.010331238
4.5743	-0.010145639
4.5772	-0.009793763
4.5801	-0.009979141
4.583	-0.00999011
4.5858	-0.009627073
4.5887	-0.009538964
4.5916	-0.010485474
4.5945	-0.010291648
4.5974	-0.010117134
4.6003	-0.010237568
4.6031	-0.010524357
4.606	-0.009279689
4.6089	-0.009552422
4.6118	-0.009270976
4.6147	-0.010208169
4.6175	-0.009284939
4.6204	-0.009138922
4.6233	-0.009201274
4.6262	-0.009074982
4.6291	-0.008697494
4.6319	-0.008910542
4.6348	-0.008776784
4.6377	-0.00880106
4.6406	-0.008663638
4.6435	-0.008530366
4.6463	-0.008488569
4.6492	-0.008614388
4.6521	-0.009980908
4.655	-0.010059115
4.6579	-0.009370562
4.6607	-0.009837495
4.6636	-0.008637874
4.6665	-0.009348435
4.6694	-0.008784702
4.6723	-0.008437986
4.6752	-0.008865983
4.678	-0.008238991
4.6809	-0.007866469
4.6838	-0.00693759
4.6867	-0.006830506
4.6896	-0.005426549
4.6924	-0.005402538
4.6953	-0.005582963
4.6982	-0.006133695
4.7011	-0.006950025
4.704	-0.006483759
4.7068	-0.006606747
4.7097	-0.006447135
4.7126	-0.006477239
4.7155	-0.006517255
4.7184	-0.006956852
4.7212	-0.007684931
4.7241	-0.00808394
4.727	-0.008440712
4.7299	-0.009494307
4.7328	-0.008348673
4.7356	-0.008193812
4.7385	-0.006927934
4.7414	-0.007377934
4.7443	-0.008562336
4.7472	-0.009587464
4.75	-0.009211257
4.7529	-0.00969015
4.7558	-0.009556902
4.7587	-0.009721191
4.7616	-0.009183229
4.7645	-0.007815907
4.7673	-0.007013952
4.7702	-0.007392872
4.7731	-0.008613346
4.776	-0.006569549
4.7789	-0.007256815
4.7817	-0.006796938
4.7846	-0.005375392
4.7875	-0.005481252
4.7904	-0.006166341
4.7933	-0.007496905
4.7961	-0.006792623
4.799	-0.006255598
4.8019	-0.006153286
4.8048	-0.00575046
4.8077	-0.005948113
4.8105	-0.005163403
4.8134	-0.004945399
4.8163	-0.004395694
4.8192	-0.002460801
4.8221	-0.00413515
4.8249	-0.004038316
4.8278	-0.00213728
4.8307	-0.003233511
4.8336	-0.00112601
4.8365	-0.003103663
4.8394	-0.005227781
4.8422	-0.005235551
4.8451	-0.005596933
4.848	-0.0061446
4.8509	-0.006754438
4.8538	-0.006591953
4.8566	-0.005542967
4.8595	-0.006860922
4.8624	-0.006185816
4.8653	-0.004574027
4.8682	-0.00220006
4.871	-0.00332158
4.8739	-0.002417866
4.8768	-0.002178193
4.8797	-0.002508929
4.8826	-0.005192125
4.8854	-0.005293047
4.8883	-0.006327581
4.8912	-0.004382277
4.8941	-0.003593581
4.897	-0.003764579
4.8998	-0.002145207
4.9027	-0.002106643
4.9056	-0.003204053
4.9085	-0.004136873
4.9114	-0.005061081
4.9142	-0.004341141
4.9171	-0.005097238
4.92	-0.004465027
4.9229	-0.004414768
4.9258	-0.004294758
4.9287	-0.00519448
4.9315	-0.00396995
4.9344	-0.004550753
4.9373	-0.00297107
4.9402	0.000037054
4.9431	-0.00122572
4.9459	-0.002844407
4.9488	-0.003230627
4.9517	-0.002542146
4.9546	-0.004662716
4.9575	-0.007623942
4.9603	-0.006238389
4.9632	-0.007379236
4.9661	-0.008161578
4.969	-0.007620046
4.9719	-0.005931558
4.9747	-0.006744299
4.9776	-0.00471779
4.9805	-0.005283453
4.9834	-0.005286805
4.9863	-0.005903776
4.9891	-0.007917094
4.992	-0.006913956
4.9949	-0.007206399
4.9978	-0.007468235
5.0007	-0.007867537
5.0036	-0.006586999
5.0064	-0.007873068
5.0093	-0.008431032
5.0122	-0.007626119
5.0151	-0.007400729
5.018	-0.007913134
5.0208	-0.007900824
5.0237	-0.007853241
5.0266	-0.007818692
5.0295	-0.007706222
5.0324	-0.00733995
5.0352	-0.007362667
5.0381	-0.007359533
5.041	-0.007657506
5.0439	-0.007470168
5.0468	-0.007369025
5.0496	-0.007393532
5.0525	-0.007860242
5.0554	-0.008686552
5.0583	-0.009208268
5.0612	-0.008509264
5.064	-0.008380151
5.0669	-0.008411829
5.0698	-0.008815788
5.0727	-0.009829287
5.0756	-0.010573479
5.0784	-0.010118999
5.0813	-0.009342438
5.0842	-0.009545318
5.0871	-0.0089834
5.09	-0.009162199
5.0929	-0.008452778
5.0957	-0.009579038
5.0986	-0.011183523
5.1015	-0.010304384
5.1044	-0.00881637
5.1073	-0.009724261
5.1101	-0.009686984
5.113	-0.009168313
5.1159	-0.007984278
5.1188	-0.008543774
5.1217	-0.007016219
5.1245	-0.006304692
5.1274	-0.005088027
5.1303	-0.008618296
5.1332	-0.006760318
5.1361	-0.00656149
5.1389	-0.005632465
5.1418	-0.004933519
5.1447	-0.004812176
5.1476	-0.003445016
5.1505	-0.003567969
5.1533	-0.003426627
5.1562	-0.002262741
5.1591	-0.00295656
5.162	-0.002774335
5.1649	-0.00471779
5.1678	-0.005625993
5.1706	-0.005622741
5.1735	-0.006585192
5.1764	-0.006635183
5.1793	-0.006090448
5.1822	-0.006616148
5.185	-0.006275604
5.1879	-0.005612746
5.1908	-0.00547162
5.1937	-0.005617282
5.1966	-0.003062738
5.1994	-0.002172525
5.2023	-0.000875325
5.2052	0.000151072
5.2081	0.000075701
5.211	-0.000075385
5.2138	-0.002134498
5.2167	-0.003804717
5.2196	-0.004867448
5.2225	-0.00645224
5.2254	-0.005866661
5.2282	-0.007316092
5.2311	-0.007506141
5.234	-0.007756468
5.2369	-0.008160772
5.2398	-0.007486383
5.2426	-0.008964898
5.2455	-0.008649951
5.2484	-0.008751637
5.2513	-0.008847046
5.2542	-0.008745094
5.2571	-0.00928513
5.2599	-0.008370432
5.2628	-0.009224827
5.2657	-0.009165166
5.2686	-0.010252891
5.2715	-0.009481196
5.2743	-0.010197815
5.2772	-0.00942186
5.2801	-0.009648554
5.283	-0.008812662
5.2859	-0.010593073
5.2887	-0.010532365
5.2916	-0.010453231
5.2945	-0.010924183
5.2974	-0.01003401
5.3003	-0.009122881
5.3031	-0.009610986
5.306	-0.009134222
5.3089	-0.009477203
5.3118	-0.008028927
5.3147	-0.009183597
5.3175	-0.00747256
5.3204	-0.006943396
5.3233	-0.007217732
5.3262	-0.0066712
5.3291	-0.006437557
5.332	-0.00665214
5.3348	-0.006414019
5.3377	-0.006614487
5.3406	-0.006302107
5.3435	-0.006702817
5.3464	-0.005602012
5.3492	-0.005719723
5.3521	-0.004712758
5.355	-0.00467027
5.3579	-0.003436644
5.3608	-0.003498681
5.3636	-0.002824749
5.3665	-0.002694776
5.3694	-0.002725821
5.3723	-0.003861068
5.3752	-0.00417418
5.378	-0.005254068
5.3809	-0.0061505
5.3838	-0.005969902
5.3867	-0.005354309
5.3896	-0.006234867
5.3924	-0.005885134
5.3953	-0.00630421
5.3982	-0.006124113
5.4011	-0.005912314
5.404	-0.006707947
5.4068	-0.007279759
5.4097	-0.007213761
5.4126	-0.006532504
5.4155	-0.006226551
5.4184	-0.004779677
5.4213	-0.003403693
5.4241	-0.003010279
5.427	-0.003657314
5.4299	-0.004310294
5.4328	-0.005087967
5.4357	-0.006826272
5.4385	-0.006782044
5.4414	-0.007989218
5.4443	-0.008295684
5.4472	-0.008201574
5.4501	-0.009024253
5.4529	-0.00874857
5.4558	-0.0089166
5.4587	-0.008959294
5.4616	-0.008403054
5.4645	-0.008921328
5.4673	-0.008581054
5.4702	-0.009122454
5.4731	-0.008668698
5.476	-0.00885004
5.4789	-0.009326961
5.4817	-0.009256565
5.4846	-0.009208768
5.4875	-0.009513089
5.4904	-0.010294816
5.4933	-0.01060275
5.4962	-0.010996297
5.499	-0.010831209
5.5019	-0.011149784
5.5048	-0.010286024
5.5077	-0.011006312
5.5106	-0.011441262
5.5134	-0.011277279
5.5163	-0.011998943
5.5192	-0.011124403
5.5221	-0.011733985
5.525	-0.011012114
5.5278	-0.01114494
5.5307	-0.012110955
5.5336	-0.011474219
5.5365	-0.011497251
5.5394	-0.011282958
5.5422	-0.011613742
5.5451	-0.011313017
5.548	-0.010576327
5.5509	-0.009865295
5.5538	-0.009396517
5.5566	-0.009394699
5.5595	-0.007360786
5.5624	-0.008058466
5.5653	-0.008233317
5.5682	-0.007482911
5.5711	-0.007208064
5.5739	-0.008050312
5.5768	-0.007184122
5.5797	-0.007167759
5.5826	-0.007321892
5.5855	-0.007588844
5.5883	-0.00821011
5.5912	-0.008713756
5.5941	-0.010218294
5.597	-0.010584467
5.5999	-0.009808265
5.6027	-0.008152683
5.6056	-0.00705823
5.6085	-0.008067393
5.6114	-0.008382574
5.6143	-0.008556493
5.6171	-0.008691872
5.62	-0.009378911
5.6229	-0.008471185
5.6258	-0.008687307
5.6287	-0.009169383
5.6315	-0.008641658
5.6344	-0.008697427
5.6373	-0.008175109
5.6402	-0.008426593
5.6431	-0.008059187
5.6459	-0.007097031
5.6488	-0.007026227
5.6517	-0.006150615
5.6546	-0.005084932
5.6575	-0.00565615
5.6604	-0.006845447
5.6632	-0.00637025
5.6661	-0.005508124
5.669	-0.006124694
5.6719	-0.007715082
5.6748	-0.007733355
5.6776	-0.00785572
5.6805	-0.008223984
5.6834	-0.006765567
5.6863	-0.007584095
5.6892	-0.006918556
5.692	-0.007031195
5.6949	-0.007110134
5.6978	-0.007379062
5.7007	-0.004917559
5.7036	-0.005549033
5.7064	-0.005154541
5.7093	-0.004948607
5.7122	-0.005284167
5.7151	-0.00427334
5.718	-0.004602829
5.7208	-0.00517894
5.7237	-0.006243299
5.7266	-0.007365439
5.7295	-0.008519718
5.7324	-0.008332138
5.7353	-0.008836844
5.7381	-0.00869472
5.741	-0.008946787
5.7439	-0.008833943
5.7468	-0.008863859
5.7497	-0.009309991
5.7525	-0.010243818
5.7554	-0.009981532
5.7583	-0.009680011
5.7612	-0.009206894
5.7641	-0.01022193
5.7669	-0.010014015
5.7698	-0.009631728
5.7727	-0.008593926
5.7756	-0.009111821
5.7785	-0.008376391
5.7813	-0.007152312
5.7842	-0.005502014
5.7871	-0.005634818
5.79	-0.004422467
5.7929	-0.003977084
5.7957	-0.003370373
5.7986	-0.002480775
5.8015	-0.001238047
5.8044	-0.000200237
5.8073	-0.001120967
5.8101	-0.001389235
5.813	-0.001984715
5.8159	-0.002711608
5.8188	-0.002403185
5.8217	-0.002628475
5.8246	-0.00288782
5.8274	-0.003861851
5.8303	-0.003974253
5.8332	-0.004753038
5.8361	-0.004772294
5.839	-0.006532686
5.8418	-0.006489648
5.8447	-0.007304665
5.8476	-0.007435699
5.8505	-0.006746458
5.8534	-0.005576441
5.8562	-0.006445379
5.8591	-0.005501509
5.862	-0.00620943
5.8649	-0.004642765
5.8678	-0.00233276
5.8706	-0.001811156
5.8735	-0.00113066
5.8764	-0.000811462
5.8793	-0.002438493
5.8822	-0.004014703
5.885	-0.003777734
5.8879	-0.005325863
5.8908	-0.006374931
5.8937	-0.005811666
5.8966	-0.006029997
5.8995	-0.006307677
5.9023	-0.006311115
5.9052	-0.005950238
5.9081	-0.005926854
5.911	-0.006726226
5.9139	-0.007148507
5.9167	-0.005667088
5.9196	-0.00685514
5.9225	-0.00584446
5.9254	-0.005738946
5.9283	-0.005457848
5.9311	-0.005491339
5.934	-0.004696423
5.9369	-0.004409933
5.9398	-0.004061675
5.9427	-0.00246037
5.9455	-0.001009565
5.9484	0.000402125
5.9513	0.001326337
5.9542	0.001571999
5.9571	0.002519975
5.9599	0.002627993
5.9628	0.002772018
5.9657	0.002331629
5.9686	0.002789363
5.9715	0.001852509
5.9743	0.001862482
5.9772	0.002349158
5.9801	0.00303564
5.983	0.003535769
5.9859	0.001846868
5.9888	-0.000278534
5.9916	-0.001973352
5.9945	-0.001217007
5.9974	-0.001816308
6.0003	-0.003268899
6.0032	-0.003610568
6.006	-0.00439737
6.0089	-0.004685571
6.0118	-0.005612807
6.0147	-0.00606127
6.0176	-0.006600523
6.0204	-0.006380827
6.0233	-0.006139364
6.0262	-0.006656284
6.0291	-0.005364871
6.032	-0.005619771
6.0348	-0.005969908
6.0377	-0.006201031
6.0406	-0.005793728
6.0435	-0.006201578
6.0464	-0.005182937
6.0492	-0.005259159
6.0521	-0.006455489
6.055	-0.005929796
6.0579	-0.006596246
6.0608	-0.00678366
6.0637	-0.006853658
6.0665	-0.00715012
6.0694	-0.007354739
6.0723	-0.007947022
6.0752	-0.006994456
6.0781	-0.006020609
6.0809	-0.005566527
6.0838	-0.004987911
6.0867	-0.004809024
6.0896	-0.00504935
6.0925	-0.005020801
6.0953	-0.00478516
6.0982	-0.00401992
6.1011	-0.004007443
6.104	-0.004165751
6.1069	-0.003828978
6.1097	-0.004305038
6.1126	-0.004116221
6.1155	-0.004533845
6.1184	-0.004838682
6.1213	-0.00380001
6.1241	-0.003663099
6.127	-0.003588928
6.1299	-0.004385547
6.1328	-0.003264146
6.1357	-0.003289426
6.1385	-0.002674876
6.1414	-0.00216123
6.1443	-0.000074969
6.1472	-0.000112187
6.1501	-0.00007391
6.153	-0.000185335
6.1558	-0.000598511
6.1587	-0.001833179
6.1616	-0.002941888
6.1645	-0.004172278
6.1674	-0.004846486
6.1702	-0.004830912
6.1731	-0.005498609
6.176	-0.005173844
6.1789	-0.005347644
6.1818	-0.005626854
6.1846	-0.004934417
6.1875	-0.0045562
6.1904	-0.005868934
6.1933	-0.005283847
6.1962	-0.006006334
6.199	-0.006009723
6.2019	-0.006995354
6.2048	-0.007148017
6.2077	-0.006368587
6.2106	-0.006964619
6.2134	-0.007265189
6.2163	-0.007466161
6.2192	-0.00712784
6.2221	-0.007563588
6.225	-0.007122053
6.2279	-0.007030416
6.2307	-0.007533213
6.2336	-0.00716011
6.2365	-0.007547061
6.2394	-0.00696167
6.2423	-0.007194021
6.2451	-0.006263971
6.248	-0.006824768
6.2509	-0.007229802
6.2538	-0.00634975
6.2567	-0.00667677
6.2595	-0.005784906
6.2624	-0.006199392
6.2653	-0.005349739
6.2682	-0.004164453
6.2711	-0.002904991
6.2739	-0.000617724
6.2768	0.003151718
6.2797	0.00706356
6.2826	0.011037483
6.2855	0.015777428
6.2883	0.019123754
6.2912	0.024292942
6.2941	0.029762929
6.297	0.031838089
6.2999	0.032522421
6.3027	0.031031702
6.3056	0.030555997
6.3085	0.024827627
6.3114	0.018184077
6.3143	0.014123766
6.3172	0.010004758
6.32	0.007557519
6.3229	0.007378265
6.3258	0.006914107
6.3287	0.007011314
6.3316	0.006445653
6.3344	0.006041722
6.3373	0.004549071
6.3402	0.003079012
6.3431	0.000900523
6.346	-0.000034714
6.3488	-0.000851002
6.3517	-0.000687719
6.3546	-0.001146401
6.3575	-0.001141494
6.3604	-0.001075684
6.3632	-0.0005047
6.3661	0.002382861
6.369	0.00404201
6.3719	0.004487002
6.3748	0.005075345
6.3776	0.005077864
6.3805	0.006251505
6.3834	0.006383148
6.3863	0.007486492
6.3892	0.007811901
6.3921	0.009383326
6.3949	0.013340211
6.3978	0.017813155
6.4007	0.01982048
6.4036	0.021038836
6.4065	0.021453088
6.4093	0.022853782
6.4122	0.024417656
6.4151	0.024128497
6.418	0.025120961
6.4209	0.023391308
6.4237	0.023308394
6.4266	0.022484258
6.4295	0.022199592
6.4324	0.020904163
6.4353	0.018450875
6.4381	0.01722146
6.441	0.016702209
6.4439	0.015525063
6.4468	0.014859553
6.4497	0.014045395
6.4525	0.015514732
6.4554	0.01603698
6.4583	0.015494145
6.4612	0.015046557
6.4641	0.014687599
6.4669	0.011569338
6.4698	0.009486648
6.4727	0.009443522
6.4756	0.009861381
6.4785	0.010168612
6.4814	0.010040079
6.4842	0.010696388
6.4871	0.011208452
6.49	0.010577277
6.4929	0.010291138
6.4958	0.009134294
6.4986	0.007615947
6.5015	0.007822751
6.5044	0.007693222
6.5073	0.010462807
6.5102	0.013948701
6.513	0.018496027
6.5159	0.022814553
6.5188	0.026440067
6.5217	0.030873885
6.5246	0.035536632
6.5274	0.046651274
6.5303	0.054883607
6.5332	0.058227118
6.5361	0.058603577
6.539	0.054988381
6.5418	0.04987599
6.5447	0.045023594
6.5476	0.043077089
6.5505	0.048874568
6.5534	0.050186809
6.5563	0.048936695
6.5591	0.047356982
6.562	0.041651137
6.5649	0.036297638
6.5678	0.034265429
6.5707	0.032837238
6.5735	0.02974854
6.5764	0.028405663
6.5793	0.027057916
6.5822	0.026015479
6.5851	0.026016805
6.5879	0.029671827
6.5908	0.035553381
6.5937	0.04082305
6.5966	0.045570094
6.5995	0.052671436
6.6023	0.066179089
6.6052	0.099130519
6.6081	0.120513313
6.611	0.131888792
6.6139	0.134468913
6.6167	0.140026778
6.6196	0.147514984
6.6225	0.149677157
6.6254	0.142466158
6.6283	0.12909469
6.6311	0.112993047
6.634	0.09407673
6.6369	0.074504264
6.6398	0.060733739
6.6427	0.04950732
6.6456	0.043731298
6.6484	0.038191512
6.6513	0.033345155
6.6542	0.030510806
6.6571	0.029424367
6.66	0.028371528
6.6628	0.027818637
6.6657	0.028059559
6.6686	0.027023681
6.6715	0.027209975
6.6744	0.02684799
6.6772	0.026807372
6.6801	0.025449136
6.683	0.022892283
6.6859	0.020011634
6.6888	0.016758528
6.6916	0.016017444
6.6945	0.016637117
6.6974	0.020136727
6.7003	0.030913375
6.7032	0.038376354
6.706	0.041177057
6.7089	0.043184649
6.7118	0.04245466
6.7147	0.039694808
6.7176	0.035407163
6.7205	0.027616469
6.7233	0.02052673
6.7262	0.014209114
6.7291	0.009707976
6.732	0.008017009
6.7349	0.006022609
6.7377	0.005144359
6.7406	0.00480685
6.7435	0.004239022
6.7464	0.004036564
6.7493	0.004063413
6.7521	0.004014446
6.755	0.00441784
6.7579	0.005807037
6.7608	0.01023265
6.7637	0.019785121
6.7665	0.029774582
6.7694	0.033269666
6.7723	0.036632098
6.7752	0.037795816
6.7781	0.039600782
6.7809	0.042962916
6.7838	0.05453068
6.7867	0.064215071
6.7896	0.070951477
6.7925	0.075138114
6.7953	0.071909741
6.7982	0.071173899
6.8011	0.080458641
6.804	0.082116187
6.8069	0.07862176
6.8098	0.068688504
6.8126	0.05405828
6.8155	0.044070873
6.8184	0.036302961
6.8213	0.030144671
6.8242	0.027312726
6.827	0.028659573
6.8299	0.031009326
6.8328	0.030781049
6.8357	0.030141629
6.8386	0.028793335
6.8414	0.027352778
6.8443	0.024960326
6.8472	0.022864021
6.8501	0.019970087
6.853	0.018094596
6.8558	0.016248884
6.8587	0.016342966
6.8616	0.016073251
6.8645	0.016538261
6.8674	0.017411448
6.8702	0.018246857
6.8731	0.019036137
6.876	0.021116307
6.8789	0.021636
6.8818	0.0210879
6.8847	0.019287694
6.8875	0.016863246
6.8904	0.014344497
6.8933	0.010532775
6.8962	0.010126496
6.8991	0.008503578
6.9019	0.007012278
6.9048	0.006719084
6.9077	0.007963215
6.9106	0.008935203
6.9135	0.009127207
6.9163	0.009534445
6.9192	0.010628626
6.9221	0.01028652
6.925	0.010329071
6.9279	0.008609005
6.9307	0.007749102
6.9336	0.006099054
6.9365	0.005103612
6.9394	0.006020961
6.9423	0.005995338
6.9451	0.00832103
6.948	0.009769028
6.9509	0.011411441
6.9538	0.012565626
6.9567	0.012321885
6.9595	0.012590449
6.9624	0.0126076
6.9653	0.012948642
6.9682	0.01409682
6.9711	0.017098421
6.974	0.018501081
6.9768	0.021921365
6.9797	0.023448192
6.9826	0.02899651
6.9855	0.037415553
6.9884	0.048633423
6.9912	0.055073138
6.9941	0.056532912
6.997	0.052601378
6.9999	0.044590633
7.0028	0.038875345
7.0056	0.033904269
7.0085	0.031240391
7.0114	0.028549148
7.0143	0.025216788
7.0172	0.021168454
7.02	0.019667558
7.0229	0.018627569
7.0258	0.018728701
7.0287	0.018614471
7.0316	0.019383876
7.0344	0.020337312
7.0373	0.021368854
7.0402	0.022242332
7.0431	0.02326799
7.046	0.022447458
7.0489	0.020415436
7.0517	0.016846625
7.0546	0.014110206
7.0575	0.011418377
7.0604	0.009756644
7.0633	0.009042704
7.0661	0.007801482
7.069	0.00866238
7.0719	0.009594697
7.0748	0.01044745
7.0777	0.012272727
7.0805	0.016615914
7.0834	0.020531224
7.0863	0.024370873
7.0892	0.029578591
7.0921	0.041749299
7.0949	0.064228237
7.0978	0.089113601
7.1007	0.0969216
7.1036	0.090925999
7.1065	0.069215134
7.1093	0.052716956
7.1122	0.046481151
7.1151	0.037255418
7.118	0.033226799
7.1209	0.033101782
7.1237	0.038117841
7.1266	0.044671189
7.1295	0.052574426
7.1324	0.063027032
7.1353	0.071760654
7.1382	0.075323544
7.141	0.074663006
7.1439	0.070480302
7.1468	0.065285474
7.1497	0.051809385
7.1526	0.03469659
7.1554	0.027271099
7.1583	0.022062188
7.1612	0.018080741
7.1641	0.016763434
7.167	0.015314887
7.1698	0.013536236
7.1727	0.012691029
7.1756	0.011559938
7.1785	0.012873339
7.1814	0.013678261
7.1842	0.015152946
7.1871	0.018197818
7.19	0.025379648
7.1929	0.035410199
7.1958	0.042830896
7.1986	0.041159377
7.2015	0.029751461
7.2044	0.017096097
7.2073	0.009402246
7.2102	0.006284077
7.2131	0.005482845
7.2159	0.003648609
7.2188	0.003814405
7.2217	0.003520594
7.2246	0.004739529
7.2275	0.004621644
7.2303	0.00697073
7.2332	0.007665153
7.2361	0.007077982
7.239	0.006914152
7.2419	0.006726336
7.2447	0.00694381
7.2476	0.008021318
7.2505	0.007503904
7.2534	0.008200821
7.2563	0.007693996
7.2591	0.007025472
7.262	0.007878063
7.2649	0.009549259
7.2678	0.010138241
7.2707	0.010582228
7.2735	0.012944918
7.2764	0.013213206
7.2793	0.013249244
7.2822	0.014488259
7.2851	0.014743068
7.2879	0.016095195
7.2908	0.016615992
7.2937	0.018376913
7.2966	0.022505451
7.2995	0.026340147
7.3024	0.03473565
7.3052	0.045922589
7.3081	0.058122035
7.311	0.067796685
7.3139	0.071357526
7.3168	0.073970981
7.3196	0.077134855
7.3225	0.073408924
7.3254	0.061884992
7.3283	0.050281893
7.3312	0.04702818
7.334	0.049837999
7.3369	0.051373009
7.3398	0.04511879
7.3427	0.035381008
7.3456	0.024628814
7.3484	0.018632721
7.3513	0.015323551
7.3542	0.013830645
7.3571	0.012311534
7.36	0.013154063
7.3628	0.01294001
7.3657	0.011977363
7.3686	0.011835798
7.3715	0.010220189
7.3744	0.008213439
7.3773	0.007331512
7.3801	0.005258446
7.383	0.004301486
7.3859	0.002679505
7.3888	0.001422999
7.3917	0.001796906
7.3945	0.001229276
7.3974	0.000379499
7.4003	-0.000720539
7.4032	-0.000421891
7.4061	0
7.4089	-0.00050193
7.4118	0.000208946
7.4147	-0.000509685
7.4176	0.000441132
7.4205	0.000524482
7.4233	0.001501681
7.4262	0.002768251
7.4291	0.002816419
7.432	0.004157969
7.4349	0.00502897
7.4377	0.006391682
7.4406	0.008662254
7.4435	0.009859131
7.4464	0.015239966
7.4493	0.021217611
7.4521	0.025859242
7.455	0.029711187
7.4579	0.029908597
7.4608	0.029845431
7.4637	0.031577703
7.4666	0.037364706
7.4694	0.042370129
7.4723	0.043688711
7.4752	0.036182646
7.4781	0.025456702
7.481	0.016573058
7.4838	0.011195535
7.4867	0.007758662
7.4896	0.005919129
7.4925	0.004768772
7.4954	0.005144955
7.4982	0.005031971
7.5011	0.005200718
7.504	0.005637963
7.5069	0.005553059
7.5098	0.004652561
7.5126	0.003408425
7.5155	0.002864015
7.5184	0.002344858
7.5213	0.003067824
7.5242	0.002891742
7.527	0.002856428
7.5299	0.002503374
7.5328	0.003645226
7.5357	0.004622089
7.5386	0.004358434
7.5415	0.004525376
7.5443	0.003844381
7.5472	0.003427881
7.5501	0.003206006
7.553	0.003087183
7.5559	0.002716047
7.5587	0.002918264
7.5616	0.002383985
7.5645	0.002317919
7.5674	0.003419814
7.5703	0.003679489
7.5731	0.004354948
7.576	0.005581215
7.5789	0.00773548
7.5818	0.006967125
7.5847	0.006941287
7.5875	0.006225703
7.5904	0.003368638
7.5933	0.001614114
7.5962	0.001573675
7.5991	0.000825842
7.6019	-0.000078499
7.6048	-0.000275306
7.6077	-0.000865442
7.6106	-0.000703564
7.6135	-0.000391221
7.6163	0.001057774
7.6192	0.00210804
7.6221	0.004622698
7.625	0.007049118
7.6279	0.007019767
7.6308	0.006612866
7.6336	0.005826436
7.6365	0.00421442
7.6394	0.005841567
7.6423	0.009096726
7.6452	0.012115921
7.648	0.012732482
7.6509	0.011892749
7.6538	0.0105184
7.6567	0.008403429
7.6596	0.008153176
7.6624	0.007027189
7.6653	0.006592832
7.6682	0.00550444
7.6711	0.003982948
7.674	0.002350084
7.6768	0.000469169
7.6797	-0.000855447
7.6826	-0.00153052
7.6855	-0.00274846
7.6884	-0.003084408
7.6912	-0.002850147
7.6941	-0.00203362
7.697	-0.002285766
7.6999	-0.002324437
7.7028	-0.000904985
7.7057	-0.001292952
7.7085	-0.001960701
7.7114	-0.001367858
7.7143	-0.00237097
7.7172	-0.003130412
7.7201	-0.002712654
7.7229	-0.004294808
7.7258	-0.004965179
7.7287	-0.005217393
7.7316	-0.005396469
7.7345	-0.005854197
7.7373	-0.005736521
7.7402	-0.006363261
7.7431	-0.006215968
7.746	-0.00661217
7.7489	-0.006403636
7.7517	-0.006087246
7.7546	-0.006378555
7.7575	-0.005181742
7.7604	-0.004854239
7.7633	-0.003863512
7.7661	-0.002937044
7.769	-0.001661523
7.7719	0.001392839
7.7748	0.001887821
7.7777	0.003184219
7.7805	0.003971822
7.7834	0.00323775
7.7863	0.002112425
7.7892	0.000800543
7.7921	-0.000076205
7.795	-0.001223473
7.7978	-0.002144101
7.8007	-0.002861918
7.8036	-0.004023885
7.8065	-0.003888611
7.8094	-0.004270235
7.8122	-0.004694712
7.8151	-0.00428324
7.818	-0.00411585
7.8209	-0.004108706
7.8238	-0.00363936
7.8266	-0.002347543
7.8295	-0.001203762
7.8324	-0.000226392
7.8353	0.000379595
7.8382	0.001351306
7.841	-0.000150366
7.8439	0
7.8468	-0.000075105
7.8497	-0.000861361
7.8526	-0.001714519
7.8554	-0.002715163
7.8583	-0.001350606
7.8612	-0.001541186
7.8641	-0.001561543
7.867	-0.001348277
7.8699	0.000632296
7.8727	0.000445926
7.8756	0.001118932
7.8785	0.00193649
7.8814	0.000679411
7.8843	0.000485391
7.8871	-0.000749301
7.89	-0.000746275
7.8929	-0.001589673
7.8958	-0.001710409
7.8987	-0.001922642
7.9015	-0.002987896
7.9044	-0.003293069
7.9073	-0.003075254
7.9102	-0.00388575
7.9131	-0.004023154
7.9159	-0.004037221
7.9188	-0.003569564
7.9217	-0.00409469
7.9246	-0.003429934
7.9275	-0.003557381
7.9303	-0.003151777
7.9332	-0.002736726
7.9361	-0.002492263
7.939	-0.002681188
7.9419	-0.002397426
7.9447	-0.002641243
7.9476	-0.002315231
7.9505	-0.003443046
7.9534	-0.003802525
7.9563	-0.002981222
7.9592	-0.003179441
7.962	-0.003431983
7.9649	-0.00338208
7.9678	-0.003238489
7.9707	-0.00321812
7.9736	-0.00342188
7.9764	-0.002031879
7.9793	-0.002053582
7.9822	-0.003327084
7.9851	-0.003410658
7.988	-0.003670644
7.9908	-0.00550957
7.9937	-0.005560538
7.9966	-0.005500077
7.9995	-0.004995987
8.0024	-0.006516308
8.0052	-0.006179847
8.0081	-0.006041288
8.011	-0.006597954
8.0139	-0.006783939
8.0168	-0.006405969
8.0196	-0.006945294
8.0225	-0.006975576
8.0254	-0.007863922
8.0283	-0.007707063
8.0312	-0.008374424
8.0341	-0.008187837
8.0369	-0.008252962
8.0398	-0.008336468
8.0427	-0.007160981
8.0456	-0.007925437
8.0485	-0.007800805
8.0513	-0.007574777
8.0542	-0.007248782
8.0571	-0.006911994
8.06	-0.006411598
8.0629	-0.007035362
8.0657	-0.005469107
8.0686	-0.006706796
8.0715	-0.006175543
8.0744	-0.005035579
8.0773	-0.003986334
8.0801	-0.0040092
8.083	-0.003577627
8.0859	-0.003498518
8.0888	-0.003889287
8.0917	-0.003606307
8.0945	-0.003644451
8.0974	-0.004340697
8.1003	-0.004212766
8.1032	-0.004972162
8.1061	-0.004530234
8.1089	-0.004792264
8.1118	-0.004322477
8.1147	-0.004275558
8.1176	-0.004269732
8.1205	-0.004337976
8.1234	-0.003758235
8.1262	-0.002657146
8.1291	-0.001394794
8.132	-0.001390915
8.1349	-0.001426256
8.1378	-0.001024539
8.1406	-0.001391267
8.1435	-0.002962731
8.1464	-0.003081937
8.1493	-0.003339906
8.1522	-0.003383175
8.155	-0.004265033
8.1579	-0.004183238
8.1608	-0.004804645
8.1637	-0.004592985
8.1666	-0.004460823
8.1694	-0.004900622
8.1723	-0.005199859
8.1752	-0.004642125
8.1781	-0.004280961
8.181	-0.005372331
8.1838	-0.005095505
8.1867	-0.004486781
8.1896	-0.004363331
8.1925	-0.004616465
8.1954	-0.004286079
8.1983	-0.003949514
8.2011	-0.004822247
8.204	-0.004238867
8.2069	-0.003867693
8.2098	-0.003854162
8.2127	-0.003996263
8.2155	-0.004591833
8.2184	-0.004252566
8.2213	-0.005021231
8.2242	-0.005210108
8.2271	-0.004853754
8.2299	-0.005152454
8.2328	-0.004944582
8.2357	-0.00509409
8.2386	-0.004993685
8.2415	-0.005160296
8.2443	-0.004939968
8.2472	-0.005235981
8.2501	-0.005375476
8.253	-0.005826436
8.2559	-0.005480987
8.2587	-0.006470272
8.2616	-0.006063884
8.2645	-0.006366088
8.2674	-0.005973777
8.2703	-0.005946404
8.2732	-0.00587052
8.276	-0.005122056
8.2789	-0.004203326
8.2818	-0.005019431
8.2847	-0.005141512
8.2876	-0.004908222
8.2904	-0.004959339
8.2933	-0.00487776
8.2962	-0.005034197
8.2991	-0.005511987
8.302	-0.006049493
8.3048	-0.006033082
8.3077	-0.005142492
8.3106	-0.005653024
8.3135	-0.00564729
8.3164	-0.004997504
8.3192	-0.005814806
8.3221	-0.00629041
8.325	-0.00608436
8.3279	-0.005664791
8.3308	-0.006855587
8.3336	-0.006027124
8.3365	-0.007228141
8.3394	-0.007228141
8.3423	-0.007002562
8.3452	-0.007664829
8.348	-0.006970639
8.3509	-0.007760282
8.3538	-0.01033935
8.3567	-0.01201583
8.3596	-0.008879201
8.3625	-0.008467999
8.3653	-0.00791056
8.3682	-0.008647179
8.3711	-0.0081741
8.374	-0.009089866
8.3769	-0.008154182
8.3797	-0.007921531
8.3826	-0.008112214
8.3855	-0.007612567
8.3884	-0.006401429
8.3913	-0.007069612
8.3941	-0.007351883
8.397	-0.006289518
8.3999	-0.007552383
8.4028	-0.006678917
8.4057	-0.006747649
8.4085	-0.006113805
8.4114	-0.008375207
8.4143	-0.007366495
8.4172	-0.00672704
8.4201	-0.007729783
8.4229	-0.007231629
8.4258	-0.007919667
8.4287	-0.008349485
8.4316	-0.008388741
8.4345	-0.008132167
8.4374	-0.008308653
8.4402	-0.008025186
8.4431	-0.00884989
8.446	-0.007845413
8.4489	-0.008495369
8.4518	-0.008597286
8.4546	-0.008614964
8.4575	-0.008597253
8.4604	-0.008722606
8.4633	-0.008995079
8.4662	-0.009068016
8.469	-0.00963231
8.4719	-0.009805838
8.4748	-0.009983153
8.4777	-0.009726685
8.4806	-0.009606653
8.4834	-0.009142412
8.4863	-0.009763958
8.4892	-0.010196468
8.4921	-0.010039828
8.495	-0.009245526
8.4978	-0.00929549
8.5007	-0.00926737
8.5036	-0.009507142
8.5065	-0.008410976
8.5094	-0.008559598
8.5122	-0.008737689
8.5151	-0.008706342
8.518	-0.009480578
8.5209	-0.008410855
8.5238	-0.007801358
8.5267	-0.008679783
8.5295	-0.008056629
8.5324	-0.00697805
8.5353	-0.007718355
8.5382	-0.006471244
8.5411	-0.005647957
8.5439	-0.005833826
8.5468	-0.005344528
8.5497	-0.003332141
8.5526	-0.00194863
8.5555	-0.001816754
8.5583	-0.000685259
8.5612	-0.001494835
8.5641	-0.000226514
8.567	-0.001770687
8.5699	-0.002883293
8.5727	-0.003258242
8.5756	-0.005582793
8.5785	-0.007155378
8.5814	-0.007974816
8.5843	-0.008422443
8.5871	-0.010516565
8.59	-0.010609952
8.5929	-0.010267704
8.5958	-0.010518334
8.5987	-0.011591533
8.6016	-0.011218479
8.6044	-0.012272732
8.6073	-0.012040981
8.6102	-0.011238288
8.6131	-0.010929994
8.616	-0.010538952
8.6188	-0.011723884
8.6217	-0.011827638
8.6246	-0.011749244
8.6275	-0.01155787
8.6304	-0.010380538
8.6332	-0.01104318
8.6361	-0.009856885
8.639	-0.010316494
8.6419	-0.00922226
8.6448	-0.010202259
8.6476	-0.010174205
8.6505	-0.009310095
8.6534	-0.009821511
8.6563	-0.00952937
8.6592	-0.009487101
8.662	-0.008750482
8.6649	-0.007722486
8.6678	-0.008198119
8.6707	-0.008475981
8.6736	-0.007953519
8.6764	-0.006485453
8.6793	-0.00736776
8.6822	-0.006912518
8.6851	-0.00626243
8.688	-0.006236936
8.6909	-0.006510256
8.6937	-0.006178393
8.6966	-0.00651084
8.6995	-0.006650888
8.7024	-0.005713835
8.7053	-0.006242533
8.7081	-0.006054552
8.711	-0.006734162
8.7139	-0.00749444
8.7168	-0.006853301
8.7197	-0.007564172
8.7225	-0.007995605
8.7254	-0.008103378
8.7283	-0.008288221
8.7312	-0.008694875
8.7341	-0.008949855
8.7369	-0.009119889
8.7398	-0.010277902
8.7427	-0.009862908
8.7456	-0.009576621
8.7485	-0.00963888
8.7513	-0.009817729
8.7542	-0.010265884
8.7571	-0.008938901
8.76	-0.009937863
8.7629	-0.009779422
8.7658	-0.010530049
8.7686	-0.009262497
8.7715	-0.011311619
8.7744	-0.00877637
8.7773	-0.008376238
8.7802	-0.008032096
8.783	-0.008297779
8.7859	-0.008987427
8.7888	-0.006724184
8.7917	-0.007672988
8.7946	-0.007000619
8.7974	-0.005678391
8.8003	-0.005420282
8.8032	-0.004913932
8.8061	-0.00343672
8.809	-0.003358674
8.8118	-0.003326041
8.8147	-0.00331673
8.8176	-0.00404315
8.8205	-0.004976119
8.8234	-0.005289303
8.8262	-0.006954269
8.8291	-0.007053154
8.832	-0.007286991
8.8349	-0.008303793
8.8378	-0.008245289
8.8406	-0.009282399
8.8435	-0.009129364
8.8464	-0.00829614
8.8493	-0.008778743
8.8522	-0.00918725
8.8551	-0.008087655
8.8579	-0.008882955
8.8608	-0.00759969
8.8637	-0.008689175
8.8666	-0.008401141
8.8695	-0.008743982
8.8723	-0.009012098
8.8752	-0.008483427
8.8781	-0.008590614
8.881	-0.007915328
8.8839	-0.007355938
8.8867	-0.007743802
8.8896	-0.007286758
8.8925	-0.007657258
8.8954	-0.006317961
8.8983	-0.006425207
8.9011	-0.006446478
8.904	-0.006332021
8.9069	-0.006094318
8.9098	-0.005586163
8.9127	-0.005609961
8.9155	-0.005945391
8.9184	-0.0065195
8.9213	-0.006312598
8.9242	-0.007352869
8.9271	-0.00715735
8.93	-0.006756342
8.9328	-0.006730504
8.9357	-0.007058079
8.9386	-0.006464426
8.9415	-0.006437541
8.9444	-0.006160309
8.9472	-0.006824175
8.9501	-0.007038512
8.953	-0.007173195
8.9559	-0.006928167
8.9588	-0.007566948
8.9616	-0.007650276
8.9645	-0.007599644
8.9674	-0.00730003
8.9703	-0.007029089
8.9732	-0.007460457
8.976	-0.007041038
8.9789	-0.008096633
8.9818	-0.007818009
8.9847	-0.009285038
8.9876	-0.008728706
8.9904	-0.008905933
8.9933	-0.008654911
8.9962	-0.009703789
8.9991	-0.008567133
9.002	-0.008899236
9.0048	-0.009651385
9.0077	-0.009311832
9.0106	-0.009798221
9.0135	-0.010236219
9.0164	-0.009353566
9.0193	-0.009776972
9.0221	-0.009552218
9.025	-0.009713773
9.0279	-0.009315222
9.0308	-0.008901613
9.0337	-0.008563268
9.0365	-0.008858464
9.0394	-0.007830148
9.0423	-0.008323397
9.0452	-0.008630124
9.0481	-0.008184878
9.0509	-0.009560957
9.0538	-0.009420686
9.0567	-0.010246303
9.0596	-0.009944238
9.0625	-0.010211656
9.0653	-0.010621734
9.0682	-0.011825121
9.0711	-0.01234289
9.074	-0.009991712
9.0769	-0.010728749
9.0797	-0.010373807
9.0826	-0.011208517
9.0855	-0.010410893
9.0884	-0.010984079
9.0913	-0.010423745
9.0942	-0.009892432
9.097	-0.010267069
9.0999	-0.009374887
9.1028	-0.010197445
9.1057	-0.008601937
9.1086	-0.00842717
9.1114	-0.00924301
9.1143	-0.009100594
9.1172	-0.008460839
9.1201	-0.008366974
9.123	-0.008371772
9.1258	-0.009006735
9.1287	-0.008524165
9.1316	-0.00815767
9.1345	-0.008116232
9.1374	-0.008518461
9.1402	-0.009109698
9.1431	-0.008405386
9.146	-0.00894562
9.1489	-0.007916698
9.1518	-0.009120787
9.1546	-0.009132124
9.1575	-0.010023314
9.1604	-0.011085198
9.1633	-0.010283064
9.1662	-0.010432269
9.169	-0.0102275
9.1719	-0.009986271
9.1748	-0.010158356
9.1777	-0.009351465
9.1806	-0.009010027
9.1835	-0.008704483
9.1863	-0.009320843
9.1892	-0.009210832
9.1921	-0.009754832
9.195	-0.009160232
9.1979	-0.009205475
9.2007	-0.009746835
9.2036	-0.010417157
9.2065	-0.010735916
9.2094	-0.010861266
9.2123	-0.010579463
9.2151	-0.009993453
9.218	-0.009720933
9.2209	-0.010398751
9.2238	-0.010572033
9.2267	-0.009552154
9.2295	-0.00869015
9.2324	-0.009519164
9.2353	-0.009612544
9.2382	-0.008793273
9.2411	-0.008701485
9.2439	-0.009617713
9.2468	-0.008691032
9.2497	-0.009168317
9.2526	-0.008197405
9.2555	-0.007864568
9.2584	-0.007980256
9.2612	-0.00794557
9.2641	-0.005987305
9.267	-0.006810868
9.2699	-0.006433457
9.2728	-0.006707553
9.2756	-0.006071071
9.2785	-0.006561536
9.2814	-0.00787343
9.2843	-0.007911837
9.2872	-0.009300023
9.29	-0.009470693
9.2929	-0.009728603
9.2958	-0.009853289
9.2987	-0.009311968
9.3016	-0.010955432
9.3044	-0.009853289
9.3073	-0.010534371
9.3102	-0.010294602
9.3131	-0.010225525
9.316	-0.011367725
9.3188	-0.009927163
9.3217	-0.009958322
9.3246	-0.011313666
9.3275	-0.010706018
9.3304	-0.01074941
9.3332	-0.011706028
9.3361	-0.01216113
9.339	-0.011838556
9.3419	-0.011139258
9.3448	-0.01206012
9.3477	-0.012419696
9.3505	-0.011884136
9.3534	-0.012502514
9.3563	-0.01281386
9.3592	-0.011887948
9.3621	-0.012118505
9.3649	-0.011876519
9.3678	-0.012455246
9.3707	-0.012890535
9.3736	-0.012672747
9.3765	-0.012396996
9.3793	-0.011757212
9.3822	-0.011576727
9.3851	-0.011007608
9.388	-0.010822451
9.3909	-0.00945878
9.3937	-0.007809035
9.3966	-0.007476793
9.3995	-0.005341012
9.4024	-0.003844389
9.4053	-0.001517519
9.4081	0.001010155
9.411	0.003758897
9.4139	0.007934516
9.4168	0.013195015
9.4197	0.017471185
9.4226	0.023425439
9.4254	0.029262921
9.4283	0.035952326
9.4312	0.042017579
9.4341	0.048743434
9.437	0.05444869
9.4398	0.061898023
9.4427	0.06781508
9.4456	0.073345661
9.4485	0.07728906
9.4514	0.080878668
9.4542	0.084135376
9.4571	0.084584534
9.46	0.08290419
9.4629	0.079565354
9.4658	0.073064528
9.4686	0.064558953
9.4715	0.056013256
9.4744	0.045352712
9.4773	0.035434108
9.4802	0.024360294
9.483	0.015621813
9.4859	0.010005859
9.4888	0.005233717
9.4917	0.000982789
9.4946	-0.002158477
9.4974	-0.003320087
9.5003	-0.004850291
9.5032	-0.005070313
9.5061	-0.007465157
9.509	-0.006607992
9.5119	-0.005617745
9.5147	-0.006701296
9.5176	-0.005944884
9.5205	-0.005591528
9.5234	-0.005599971
9.5263	-0.005713165
9.5291	-0.005251387
9.532	-0.005678459
9.5349	-0.007227381
9.5378	-0.007598068
9.5407	-0.007547816
9.5435	-0.009167234
9.5464	-0.009370255
[truncated: 48 more rows]
