# Supplementary material for: Improvement of Peak Integration in Capillary Electrophoresis: Reference Data Set No. 1
Source: Electrophoresis. 2026 Mar 11;47(4):276–94. doi: 10.1002/elps.70077 (PMC13084974; doi:10.1002/elps.70077)
Supplement: Supplementary file 2 — Supporting File 2: elps70077‐sup‐0002‐RawElectropherograms.zip. [file ELPS-47--s002.zip › Raw Electropherograms/com4-type8-sam3-R.csv]

3.7826	-0.008908662
3.7855	-0.009027904
3.7884	-0.008824438
3.7912	-0.008877976
3.7941	-0.009867456
3.797	-0.009494212
3.7999	-0.009010477
3.8028	-0.01007736
3.8056	-0.010465434
3.8085	-0.009837546
3.8114	-0.009196185
3.8143	-0.010410479
3.8171	-0.009997808
3.82	-0.011141423
3.8229	-0.010597321
3.8258	-0.011061652
3.8287	-0.011339926
3.8315	-0.010568012
3.8344	-0.01023752
3.8373	-0.010137345
3.8402	-0.009643732
3.843	-0.010575918
3.8459	-0.01007589
3.8488	-0.009784024
3.8517	-0.010309859
3.8546	-0.010979739
3.8574	-0.010571005
3.8603	-0.010018059
3.8632	-0.009670973
3.8661	-0.010472316
3.8689	-0.009022049
3.8718	-0.010585614
3.8747	-0.010619435
3.8776	-0.010414331
3.8805	-0.011659298
3.8833	-0.011182175
3.8862	-0.010348603
3.8891	-0.009781821
3.892	-0.009987425
3.8948	-0.01030436
3.8977	-0.010567524
3.9006	-0.012103309
3.9035	-0.011338452
3.9063	-0.011094527
3.9092	-0.011537386
3.9121	-0.010538803
3.915	-0.011401447
3.9179	-0.011521696
3.9207	-0.011884298
3.9236	-0.01181624
3.9265	-0.010865689
3.9294	-0.01147674
3.9322	-0.01155787
3.9351	-0.011862113
3.938	-0.011511697
3.9409	-0.011359701
3.9438	-0.011769189
3.9466	-0.011375423
3.9495	-0.010696063
3.9524	-0.0113321
3.9553	-0.01103445
3.9581	-0.011460857
3.961	-0.011200994
3.9639	-0.011474453
3.9668	-0.010933602
3.9697	-0.011421422
3.9725	-0.010819449
3.9754	-0.010863782
3.9783	-0.010104152
3.9812	-0.010705233
3.984	-0.009836358
3.9869	-0.010806153
3.9898	-0.01107447
3.9927	-0.011330878
3.9956	-0.01050499
3.9984	-0.011503934
4.0013	-0.011018731
4.0042	-0.010345194
4.0071	-0.01094688
4.0099	-0.010856777
4.0128	-0.010567297
4.0157	-0.00999273
4.0186	-0.010265537
4.0214	-0.010956086
4.0243	-0.009840724
4.0272	-0.010490715
4.0301	-0.010533269
4.033	-0.010232006
4.0358	-0.009557379
4.0387	-0.010376596
4.0416	-0.009929516
4.0445	-0.010936297
4.0473	-0.010566852
4.0502	-0.009906553
4.0531	-0.010311089
4.056	-0.009156874
4.0589	-0.009211257
4.0617	-0.010222415
4.0646	-0.010428898
4.0675	-0.010079642
4.0704	-0.0096784
4.0732	-0.009681097
4.0761	-0.01030796
4.079	-0.01053671
4.0819	-0.010311914
4.0848	-0.009651894
4.0876	-0.009551374
4.0905	-0.009607965
4.0934	-0.009597544
4.0963	-0.009809176
4.0991	-0.009774552
4.102	-0.009702399
4.1049	-0.010055438
4.1078	-0.00933603
4.1107	-0.009946993
4.1135	-0.009976855
4.1164	-0.009047196
4.1193	-0.008436671
4.1222	-0.008725166
4.125	-0.008525882
4.1279	-0.008430361
4.1308	-0.007900398
4.1337	-0.008784651
4.1366	-0.008202263
4.1394	-0.007953801
4.1423	-0.008123313
4.1452	-0.007250339
4.1481	-0.006828252
4.1509	-0.00697906
4.1538	-0.006921174
4.1567	-0.005587284
4.1596	-0.005036259
4.1624	-0.00481267
4.1653	-0.003910362
4.1682	-0.002966934
4.1711	-0.002330825
4.174	-0.001390174
4.1768	-0.000806573
4.1797	0.001618993
4.1826	0.003669108
4.1855	0.006575633
4.1883	0.011034498
4.1912	0.015722986
4.1941	0.022415306
4.197	0.028740147
4.1999	0.036749478
4.2027	0.042792261
4.2056	0.050176255
4.2085	0.056697622
4.2114	0.061337743
4.2142	0.064529203
4.2171	0.065580763
4.22	0.063109025
4.2229	0.057294305
4.2258	0.048120365
4.2286	0.039015248
4.2315	0.027806487
4.2344	0.017851137
4.2373	0.009270756
4.2401	0.00308133
4.243	-0.001280602
4.2459	-0.003708844
4.2488	-0.006637033
4.2517	-0.006905477
4.2545	-0.008393654
4.2574	-0.009393719
4.2603	-0.009235297
4.2632	-0.009491568
4.266	-0.009741046
4.2689	-0.009377843
4.2718	-0.009607211
4.2747	-0.010178752
4.2776	-0.010031505
4.2804	-0.010816997
4.2833	-0.010518325
4.2862	-0.010215272
4.2891	-0.009312553
4.2919	-0.008985581
4.2948	-0.008991925
4.2977	-0.010336895
4.3006	-0.009462127
4.3034	-0.010463456
4.3063	-0.010082216
4.3092	-0.009139104
4.3121	-0.010225876
4.315	-0.009437559
4.3178	-0.008768183
4.3207	-0.008849852
4.3236	-0.009179992
4.3265	-0.009156909
4.3293	-0.010217264
4.3322	-0.009961135
4.3351	-0.010086775
4.338	-0.010487536
4.3409	-0.009983303
4.3437	-0.009426423
4.3466	-0.009986965
4.3495	-0.010055779
4.3524	-0.010039175
4.3552	-0.010256731
4.3581	-0.010278456
4.361	-0.010495133
4.3639	-0.009736521
4.3668	-0.010716978
4.3696	-0.010904027
4.3725	-0.010192102
4.3754	-0.009765169
4.3783	-0.00924486
4.3811	-0.009238137
4.384	-0.0096987
4.3869	-0.009511764
4.3898	-0.009733376
4.3927	-0.010335198
4.3955	-0.009817666
4.3984	-0.009569756
4.4013	-0.009947774
4.4042	-0.009955272
4.407	-0.010512699
4.4099	-0.009793158
4.4128	-0.010260477
4.4157	-0.010480456
4.4186	-0.009654846
4.4214	-0.009069621
4.4243	-0.009718775
4.4272	-0.009417865
4.4301	-0.009260857
4.4329	-0.010157365
4.4358	-0.010536271
4.4387	-0.010338579
4.4416	-0.009148952
4.4444	-0.010257183
4.4473	-0.010502494
4.4502	-0.010287194
4.4531	-0.010392201
4.456	-0.010287831
4.4588	-0.010230672
4.4617	-0.010839641
4.4646	-0.009733855
4.4675	-0.010279195
4.4703	-0.009677227
4.4732	-0.010180413
4.4761	-0.009644297
4.479	-0.01032608
4.4819	-0.009764882
4.4847	-0.009368462
4.4876	-0.009433352
4.4905	-0.009640883
4.4934	-0.009562627
4.4962	-0.009410989
4.4991	-0.009328745
4.502	-0.009288294
4.5049	-0.010298508
4.5078	-0.009411929
4.5106	-0.010246237
4.5135	-0.009644761
4.5164	-0.009244382
4.5193	-0.009258126
4.5221	-0.009469561
4.525	-0.009237294
4.5279	-0.009924521
4.5308	-0.008821354
4.5337	-0.009206222
4.5365	-0.009788955
4.5394	-0.008673992
4.5423	-0.009933379
4.5452	-0.009407993
4.548	-0.009508484
4.5509	-0.008712794
4.5538	-0.009354786
4.5567	-0.008586597
4.5595	-0.00908546
4.5624	-0.008870942
4.5653	-0.009444352
4.5682	-0.009578518
4.5711	-0.008519828
4.5739	-0.008638186
4.5768	-0.00906074
4.5797	-0.009206452
4.5826	-0.009563631
4.5854	-0.009609881
4.5883	-0.009797351
4.5912	-0.010030007
4.5941	-0.009079657
4.597	-0.00937286
4.5998	-0.009947761
4.6027	-0.009787332
4.6056	-0.008673169
4.6085	-0.009967675
4.6113	-0.008902708
4.6142	-0.008663899
4.6171	-0.00744634
4.62	-0.008476375
4.6229	-0.008115903
4.6257	-0.007189653
4.6286	-0.00784004
4.6315	-0.008570715
4.6344	-0.007866655
4.6372	-0.007543941
4.6401	-0.00787177
4.643	-0.008027054
4.6459	-0.009062799
4.6488	-0.008705885
4.6516	-0.009105935
4.6545	-0.009576386
4.6574	-0.009552291
4.6603	-0.008926244
4.6631	-0.009396674
4.666	-0.009368264
4.6689	-0.008726813
4.6718	-0.008887213
4.6747	-0.007947635
4.6775	-0.007768076
4.6804	-0.007226011
4.6833	-0.006904332
4.6862	-0.006753774
4.689	-0.006309649
4.6919	-0.00599385
4.6948	-0.005912336
4.6977	-0.004634367
4.7005	-0.0051685
4.7034	-0.004813907
4.7063	-0.005070566
4.7092	-0.005919235
4.7121	-0.005868934
4.7149	-0.006025489
4.7178	-0.007211039
4.7207	-0.007051483
4.7236	-0.006814402
4.7264	-0.006915946
4.7293	-0.007852105
4.7322	-0.007470623
4.7351	-0.006672848
4.738	-0.005576835
4.7408	-0.008195823
4.7437	-0.008707861
4.7466	-0.007641742
4.7495	-0.008337528
4.7523	-0.0086134
4.7552	-0.006791213
4.7581	-0.006431003
4.761	-0.006987062
4.7639	-0.007583669
4.7667	-0.006260082
4.7696	-0.006664675
4.7725	-0.006327348
4.7754	-0.005836151
4.7782	-0.005906946
4.7811	-0.007093735
4.784	-0.006952265
4.7869	-0.006829341
4.7898	-0.005811469
4.7926	-0.005548347
4.7955	-0.004227003
4.7984	-0.004388995
4.8013	-0.004854896
4.8041	-0.003775403
4.807	-0.004598413
4.8099	-0.002007473
4.8128	-0.001786194
4.8157	-0.003387233
4.8185	-0.002795666
4.8214	-0.001928614
4.8243	-0.004487109
4.8272	-0.005145214
4.83	-0.005768565
4.8329	-0.005387447
4.8358	-0.005752805
4.8387	-0.006645937
4.8415	-0.005475952
4.8444	-0.004056005
4.8473	-0.004257648
4.8502	-0.004511633
4.8531	-0.005507725
4.8559	-0.00604947
4.8588	-0.005435727
4.8617	-0.007081729
4.8646	-0.006338601
4.8674	-0.004507601
4.8703	-0.001818352
4.8732	0.001622859
4.8761	0.005217361
4.879	0.005954587
4.8818	0.001558236
4.8847	-0.002327687
4.8876	-0.002659363
4.8905	-0.003186757
4.8933	-0.002548043
4.8962	-0.002797807
4.8991	-0.003393807
4.902	-0.002183598
4.9049	-0.002577204
4.9077	-0.001367858
4.9106	0.000669748
4.9135	-0.000560983
4.9164	-0.000522303
4.9192	-0.003398844
4.9221	-0.005910896
4.925	-0.004936918
4.9279	-0.00630207
4.9308	-0.006631144
4.9336	-0.005942001
4.9365	-0.005518805
4.9394	-0.004262956
4.9423	-0.004017141
4.9451	-0.001759568
4.948	-0.002561122
4.9509	-0.003753392
4.9538	-0.004204667
4.9567	-0.006044584
4.9595	-0.007343723
4.9624	-0.006750635
4.9653	-0.0082697
4.9682	-0.007995419
4.971	-0.007549888
4.9739	-0.008245273
4.9768	-0.008328478
4.9797	-0.008407047
4.9825	-0.007591974
4.9854	-0.006477984
4.9883	-0.005988843
4.9912	-0.005919798
4.9941	-0.006564509
4.9969	-0.006446048
4.9998	-0.006442291
5.0027	-0.006322469
5.0056	-0.006399976
5.0084	-0.004868575
5.0113	-0.004813092
5.0142	-0.007439128
5.0171	-0.007865259
5.02	-0.007392425
5.0228	-0.006917237
5.0257	-0.006872415
5.0286	-0.006523064
5.0315	-0.007925437
5.0343	-0.007736386
5.0372	-0.008171803
5.0401	-0.008496401
5.043	-0.007800573
5.0459	-0.009245416
5.0487	-0.009335208
5.0516	-0.009074409
5.0545	-0.009231512
5.0574	-0.008655049
5.0602	-0.009432086
5.0631	-0.010096822
5.066	-0.00969864
5.0689	-0.010450089
5.0718	-0.009720348
5.0746	-0.010037608
5.0775	-0.008884794
5.0804	-0.008132602
5.0833	-0.008917911
5.0861	-0.008639426
5.089	-0.008733033
5.0919	-0.00941209
5.0948	-0.009399626
5.0976	-0.009208268
5.1005	-0.009674061
5.1034	-0.00979682
5.1063	-0.009113549
5.1092	-0.008259475
5.112	-0.008994754
5.1149	-0.008260977
5.1178	-0.007988381
5.1207	-0.006660797
5.1235	-0.006044902
5.1264	-0.00626252
5.1293	-0.00565692
5.1322	-0.005740898
5.1351	-0.005349028
5.1379	-0.00523094
5.1408	-0.004906488
5.1437	-0.003837346
5.1466	-0.003131355
5.1494	-0.001361426
5.1523	-0.001985564
5.1552	-0.002372068
5.1581	-0.002667273
5.161	-0.003549856
5.1638	-0.004886945
5.1667	-0.006110549
5.1696	-0.006907189
5.1725	-0.006405084
5.1753	-0.006584359
5.1782	-0.006284905
5.1811	-0.006573975
5.184	-0.005822298
5.1869	-0.006345231
5.1897	-0.004020388
5.1926	-0.002859845
5.1955	-0.00231827
5.1984	-0.000905803
5.2012	-0.000492247
5.2041	0.000377779
5.207	0.00033825
5.2099	-0.001684547
5.2128	-0.003279679
5.2156	-0.004643713
5.2185	-0.005659007
5.2214	-0.006324969
5.2243	-0.006541609
5.2271	-0.00687314
5.23	-0.006821026
5.2329	-0.006242924
5.2358	-0.007767191
5.2386	-0.007335354
5.2415	-0.008628651
5.2444	-0.009303789
5.2473	-0.008236961
5.2502	-0.009766488
5.253	-0.009632593
5.2559	-0.008554505
5.2588	-0.009555086
5.2617	-0.010418413
5.2645	-0.009980018
5.2674	-0.009634822
5.2703	-0.010237104
5.2732	-0.009913
5.2761	-0.010917871
5.2789	-0.011077225
5.2818	-0.011381439
5.2847	-0.010136532
5.2876	-0.010393252
5.2904	-0.009944315
5.2933	-0.010216617
5.2962	-0.009007592
5.2991	-0.009332997
5.302	-0.00833923
5.3048	-0.006845733
5.3077	-0.006924109
5.3106	-0.007464415
5.3135	-0.007793142
5.3163	-0.00677834
5.3192	-0.006201473
5.3221	-0.006172423
5.325	-0.006289648
5.3279	-0.00613893
5.3307	-0.005679512
5.3336	-0.005808104
5.3365	-0.005747096
5.3394	-0.005110472
5.3422	-0.005552368
5.3451	-0.005007796
5.348	-0.004197878
5.3509	-0.003623259
5.3538	-0.002955904
5.3566	-0.002460807
5.3595	-0.001534095
5.3624	-0.001236789
5.3653	-0.0019345
5.3681	-0.003781766
5.371	-0.003508288
5.3739	-0.005068862
5.3768	-0.005289271
5.3796	-0.005624141
5.3825	-0.00464607
5.3854	-0.004588045
5.3883	-0.00472538
5.3912	-0.005405922
5.394	-0.005991866
5.3969	-0.005141366
5.3998	-0.005552368
5.4027	-0.005387845
5.4055	-0.005132747
5.4084	-0.004783666
5.4113	-0.00420452
5.4142	-0.003335166
5.4171	-0.002795001
5.4199	-0.002759279
5.4228	-0.002955622
5.4257	-0.003296025
5.4286	-0.005396844
5.4314	-0.006256755
5.4343	-0.006899667
5.4372	-0.007496989
5.4401	-0.007504428
5.443	-0.007567484
5.4458	-0.008332044
5.4487	-0.007757061
5.4516	-0.008981619
5.4545	-0.007268243
5.4573	-0.008750547
5.4602	-0.00798865
5.4631	-0.008248146
5.466	-0.008506039
5.4689	-0.008260995
5.4717	-0.00865827
5.4746	-0.008755874
5.4775	-0.009378185
5.4804	-0.009672085
5.4832	-0.009514308
5.4861	-0.009354007
5.489	-0.009581079
5.4919	-0.010345588
5.4948	-0.010082257
5.4976	-0.010196274
5.5005	-0.009373367
5.5034	-0.009594287
5.5063	-0.010940711
5.5091	-0.011207989
5.512	-0.010014755
5.5149	-0.010728355
5.5178	-0.010810123
5.5206	-0.011647373
5.5235	-0.01052098
5.5264	-0.010968844
5.5293	-0.011362569
5.5322	-0.010937335
5.535	-0.010882706
5.5379	-0.010572569
5.5408	-0.01026028
5.5437	-0.010147702
5.5465	-0.009402122
5.5494	-0.008864214
5.5523	-0.008955605
5.5552	-0.007848017
5.5581	-0.007143889
5.5609	-0.007165084
5.5638	-0.007677593
5.5667	-0.007064286
5.5696	-0.007161322
5.5724	-0.006417903
5.5753	-0.006535809
5.5782	-0.006425406
5.5811	-0.007089474
5.584	-0.007143284
5.5868	-0.007848017
5.5897	-0.007269317
5.5926	-0.007956649
5.5955	-0.008648154
5.5983	-0.008615616
5.6012	-0.007815992
5.6041	-0.007898198
5.607	-0.007993376
5.6099	-0.008405839
5.6127	-0.00826103
5.6156	-0.008299113
5.6185	-0.008362941
5.6214	-0.007792933
5.6242	-0.008063906
5.6271	-0.007204013
5.63	-0.007816576
5.6329	-0.007272007
5.6357	-0.006745133
5.6386	-0.006502845
5.6415	-0.006395425
5.6444	-0.005134688
5.6473	-0.00381927
5.6501	-0.004522345
5.653	-0.004377154
5.6559	-0.005312887
5.6588	-0.005359838
5.6616	-0.005451865
5.6645	-0.006058161
5.6674	-0.006560695
5.6703	-0.007328258
5.6732	-0.007961129
5.676	-0.0074648
5.6789	-0.006860178
5.6818	-0.00661876
5.6847	-0.006178731
5.6875	-0.005833222
5.6904	-0.006289106
5.6933	-0.006687032
5.6962	-0.004093064
5.6991	-0.003984562
5.7019	-0.003975894
5.7048	-0.004192707
5.7077	-0.003965825
5.7106	-0.003589068
5.7134	-0.004000187
5.7163	-0.004569076
5.7192	-0.006074148
5.7221	-0.007823913
5.725	-0.007487684
5.7278	-0.007872388
5.7307	-0.00806328
5.7336	-0.008110566
5.7365	-0.008073932
5.7393	-0.008142771
5.7422	-0.009176125
5.7451	-0.008900346
5.748	-0.009016818
5.7509	-0.008638877
5.7537	-0.009023607
5.7566	-0.00870736
5.7595	-0.00885904
5.7624	-0.008367255
5.7652	-0.00908599
5.7681	-0.008611906
5.771	-0.007672828
5.7739	-0.007118763
5.7767	-0.006220833
5.7796	-0.005085614
5.7825	-0.003551144
5.7854	-0.002512108
5.7883	-0.002771717
5.7911	-0.001363941
5.794	-0.000639845
5.7969	0.00028111
5.7998	0.000200644
5.8026	-0.000398435
5.8055	-0.001114086
5.8084	-0.001238274
5.8113	-0.001805801
5.8142	-0.001515029
5.817	-0.00176755
5.8199	-0.001975077
5.8228	-0.002734962
5.8257	-0.003469211
5.8285	-0.003861851
5.8314	-0.004371314
5.8343	-0.004720858
5.8372	-0.005048818
5.8401	-0.005470485
5.8429	-0.005058863
5.8458	-0.005579018
5.8487	-0.004411154
5.8516	-0.005230362
5.8544	-0.004620198
5.8573	-0.004687758
5.8602	-0.003140656
5.8631	-0.002180765
5.866	-0.000768914
5.8688	0.000570208
5.8717	-0.001263729
5.8746	-0.001545968
5.8775	-0.003178375
5.8803	-0.004002742
5.8832	-0.004167187
5.8861	-0.004656598
5.889	-0.005271121
5.8919	-0.004909199
5.8947	-0.006192799
5.8976	-0.005741215
5.9005	-0.005008879
5.9034	-0.004961907
5.9062	-0.006900942
5.9091	-0.006779603
5.912	-0.006096683
5.9149	-0.00535715
5.9177	-0.005993157
5.9206	-0.004665553
5.9235	-0.004974513
5.9264	-0.004225667
5.9293	-0.003971683
5.9321	-0.003946329
5.935	-0.002018101
5.9379	-0.000727123
5.9408	0.000724764
5.9436	0.003711941
5.9465	0.004001252
5.9494	0.00388929
5.9523	0.003148664
5.9552	0.003884734
5.958	0.004117317
5.9609	0.002992159
5.9638	0.003087133
5.9667	0.002779367
5.9695	0.003151267
5.9724	0.003883912
5.9753	0.004752598
5.9782	0.004436966
5.9811	0.003559647
5.9839	0.000435621
5.9868	0.000865521
5.9897	0.000395929
5.9926	-0.000273178
5.9954	-0.001751582
5.9983	-0.003482112
6.0012	-0.003887794
6.0041	-0.003891588
6.007	-0.004922108
6.0098	-0.005727213
6.0127	-0.005189135
6.0156	-0.005017204
6.0185	-0.004709547
6.0213	-0.005144752
6.0242	-0.004201701
6.0271	-0.004193168
6.03	-0.004989299
6.0329	-0.005731074
6.0357	-0.004521148
6.0386	-0.004470409
6.0415	-0.004664123
6.0444	-0.005103133
6.0472	-0.005384741
6.0501	-0.004995615
6.053	-0.005680064
6.0559	-0.005478103
6.0587	-0.006573231
6.0616	-0.006015776
6.0645	-0.005977995
6.0674	-0.006121889
6.0703	-0.006779005
6.0731	-0.004861625
6.076	-0.004806236
6.0789	-0.003088983
6.0818	-0.003177058
6.0846	-0.002625932
6.0875	-0.003440409
6.0904	-0.002746738
6.0933	-0.003248782
6.0962	-0.002378499
6.099	-0.003293175
6.1019	-0.002781368
6.1048	-0.002917676
6.1077	-0.003885838
6.1105	-0.003792671
6.1134	-0.003917372
6.1163	-0.004068276
6.1192	-0.003670219
6.1221	-0.00299069
6.1249	-0.00231311
6.1278	-0.002222597
6.1307	-0.002528434
6.1336	-0.001306711
6.1364	-0.00037546
6.1393	0.00105038
6.1422	0.000779337
6.1451	0.001301676
6.148	0.000675069
6.1508	-0.000786664
6.1537	0.000073822
6.1566	-0.001818352
6.1595	-0.002415056
6.1623	-0.003230839
6.1652	-0.004140799
6.1681	-0.004649112
6.171	-0.004366604
6.1738	-0.004461296
6.1767	-0.004944851
6.1796	-0.004782713
6.1825	-0.004912196
6.1854	-0.004392305
6.1882	-0.004677872
6.1911	-0.004507601
6.194	-0.004531434
6.1969	-0.00520034
6.1997	-0.004928167
6.2026	-0.006705476
6.2055	-0.006025153
6.2084	-0.006282978
6.2113	-0.006506936
6.2141	-0.006664678
6.217	-0.006537244
6.2199	-0.006583813
6.2228	-0.006501588
6.2256	-0.006373409
6.2285	-0.007315712
6.2314	-0.007258767
6.2343	-0.006968275
6.2372	-0.006595415
6.24	-0.00642592
6.2429	-0.006281727
6.2458	-0.00660103
6.2487	-0.007138294
6.2515	-0.006286431
6.2544	-0.006039874
6.2573	-0.00569407
6.2602	-0.004952879
6.2631	-0.004237386
6.2659	-0.002025487
6.2688	-0.000242342
6.2717	0.003452196
6.2746	0.007404128
6.2774	0.012155352
6.2803	0.017056987
6.2832	0.02159542
6.2861	0.026005387
6.289	0.031538367
6.2918	0.033606254
6.2947	0.032387421
6.2976	0.031433333
6.3005	0.029250963
6.3033	0.024023233
6.3062	0.020727756
6.3091	0.015077061
6.312	0.011438989
6.3148	0.009217491
6.3177	0.009193107
6.3206	0.008343006
6.3235	0.008674092
6.3264	0.007643188
6.3292	0.007203774
6.3321	0.006014822
6.335	0.003894108
6.3379	0.002824293
6.3407	0.000996007
6.3436	-0.000254175
6.3465	-0.000306354
6.3494	0.000132199
6.3523	0.000359027
6.3551	-0.000642312
6.358	0.000345638
6.3609	0.002291989
6.3638	0.004600735
6.3666	0.006058604
6.3695	0.007580373
6.3724	0.007730336
6.3753	0.008395863
6.3782	0.009055557
6.381	0.010198188
6.3839	0.010811075
6.3868	0.012374109
6.3897	0.014512204
6.3925	0.018052304
6.3954	0.020961249
6.3983	0.020734994
6.4012	0.022655284
6.4041	0.023654241
6.4069	0.025494698
6.4098	0.025189992
6.4127	0.026230084
6.4156	0.026091708
6.4184	0.025679337
6.4213	0.023475144
6.4242	0.022239048
6.4271	0.020347603
6.43	0.018029151
6.4328	0.016416462
6.4357	0.015916629
6.4386	0.01470619
6.4415	0.014458088
6.4443	0.015052116
6.4472	0.015666192
6.4501	0.017380603
6.453	0.018094428
6.4558	0.018008579
6.4587	0.016199427
6.4616	0.012882638
6.4645	0.011652546
6.4674	0.012238513
6.4702	0.013565497
6.4731	0.013968428
6.476	0.014032246
6.4789	0.014252242
6.4817	0.013191569
6.4846	0.011588613
6.4875	0.010107043
6.4904	0.008794229
6.4933	0.007728823
6.4961	0.008098966
6.499	0.0091908
6.5019	0.010654486
6.5048	0.013644267
6.5076	0.018628007
6.5105	0.022887457
6.5134	0.027332118
6.5163	0.032717507
6.5192	0.038324956
6.522	0.047975115
6.5249	0.0571406
6.5278	0.061829381
6.5307	0.062198438
6.5335	0.060356513
6.5364	0.054080129
6.5393	0.049001131
6.5422	0.044730797
6.5451	0.049292941
6.5479	0.054269839
6.5508	0.053347711
6.5537	0.049319919
6.5566	0.044863198
6.5594	0.038434047
6.5623	0.036384121
6.5652	0.035398521
6.5681	0.032110576
6.571	0.029719481
6.5738	0.027440052
6.5767	0.025899697
6.5796	0.02635514
6.5825	0.028442891
6.5853	0.034201778
6.5882	0.042474046
6.5911	0.050052311
6.594	0.058842089
6.5968	0.072852075
6.5997	0.09402445
6.6026	0.119475223
6.6055	0.143014804
6.6084	0.153677389
6.6112	0.155152529
6.6141	0.154053628
6.617	0.15331322
6.6199	0.143768936
6.6227	0.1312204
6.6256	0.119022243
6.6285	0.099154532
6.6314	0.082193807
6.6343	0.060924288
6.6371	0.050556373
6.64	0.044618633
6.6429	0.038719147
6.6458	0.034778003
6.6486	0.031696554
6.6515	0.031600434
6.6544	0.031617124
6.6573	0.030034896
6.6602	0.029233539
6.663	0.029860314
6.6659	0.02969721
6.6688	0.028959654
6.6717	0.027646802
6.6745	0.026017755
6.6774	0.023039937
6.6803	0.020966701
6.6832	0.019162865
6.6861	0.0165492
6.6889	0.017241677
6.6918	0.021831635
6.6947	0.031015685
6.6976	0.039901134
6.7004	0.043190461
6.7033	0.045235593
6.7062	0.046369843
6.7091	0.043995857
6.7119	0.039519809
6.7148	0.032084934
6.7177	0.022488989
6.7206	0.016385868
6.7235	0.01219898
6.7263	0.009505107
6.7292	0.007083982
6.7321	0.005383055
6.735	0.004495046
6.7378	0.004982557
6.7407	0.004442636
6.7436	0.003811243
6.7465	0.0047442
6.7494	0.004821458
6.7522	0.005908305
6.7551	0.008032952
6.758	0.012930985
6.7609	0.023485553
6.7637	0.032739874
6.7666	0.038169928
6.7695	0.040043037
6.7724	0.040858496
6.7753	0.044925142
6.7781	0.054311782
6.781	0.065022036
6.7839	0.073045529
6.7868	0.078503639
6.7896	0.076499119
6.7925	0.073490649
6.7954	0.083828017
6.7983	0.083773486
6.8012	0.079647496
6.804	0.071185268
6.8069	0.059722267
6.8098	0.050286051
6.8127	0.041528251
6.8155	0.036173575
6.8184	0.03175281
6.8213	0.029701332
6.8242	0.032363508
6.8271	0.03368789
6.8299	0.032847695
6.8328	0.031693917
6.8357	0.028956411
6.8386	0.027711846
6.8414	0.025193624
6.8443	0.022016421
6.8472	0.019128146
6.8501	0.017568972
6.8529	0.016974043
6.8558	0.017135961
6.8587	0.017654203
6.8616	0.017871838
6.8645	0.021165529
6.8673	0.022330735
6.8702	0.021285478
6.8731	0.023414074
6.876	0.023094792
6.8788	0.021763323
6.8817	0.018544843
6.8846	0.015045749
6.8875	0.012288282
6.8904	0.01048318
6.8932	0.009091843
6.8961	0.008493844
6.899	0.008187762
6.9019	0.009380963
6.9047	0.010961122
6.9076	0.011996482
6.9105	0.012802699
6.9134	0.012115623
6.9163	0.01053924
6.9191	0.010464356
6.922	0.008666522
6.9249	0.006878818
6.9278	0.006509264
6.9306	0.005673573
6.9335	0.005638803
6.9364	0.005947778
6.9393	0.006802998
6.9422	0.009833503
6.945	0.012155817
6.9479	0.01330907
6.9508	0.013290873
6.9537	0.013817242
6.9565	0.014631791
6.9594	0.016074978
6.9623	0.015901558
6.9652	0.01716
6.9681	0.019750383
6.9709	0.023146614
6.9738	0.026070641
6.9767	0.028966844
6.9796	0.037900068
6.9824	0.047554731
6.9853	0.05516753
6.9882	0.058082264
6.9911	0.055460058
6.9939	0.049517639
6.9968	0.04292221
6.9997	0.038765602
7.0026	0.035014559
7.0055	0.030960226
7.0083	0.026401319
7.0112	0.022046756
7.0141	0.019439083
7.017	0.017113604
7.0198	0.016390417
7.0227	0.016606374
7.0256	0.018645748
7.0285	0.022070738
7.0314	0.024092738
7.0342	0.026226146
7.0371	0.027357621
7.04	0.026920527
7.0429	0.024487041
7.0457	0.020425061
7.0486	0.015636668
7.0515	0.012213035
7.0544	0.009871833
7.0573	0.008938265
7.0601	0.009374824
7.063	0.008973152
7.0659	0.00810483
7.0688	0.010428244
7.0716	0.011970417
7.0745	0.014418315
7.0774	0.018023496
7.0803	0.023284025
7.0832	0.03293661
7.086	0.043705143
7.0889	0.060183447
7.0918	0.083338097
7.0947	0.101909123
7.0975	0.101059727
7.1004	0.083557427
7.1033	0.065103486
7.1062	0.051757913
7.109	0.040925257
7.1119	0.034577496
7.1148	0.031986747
7.1177	0.036129136
7.1206	0.044071365
7.1234	0.051585697
7.1263	0.059359644
7.1292	0.071282171
7.1321	0.07703273
7.1349	0.077325344
7.1378	0.075676739
7.1407	0.071171775
7.1436	0.061380357
7.1465	0.044019289
7.1493	0.031068509
7.1522	0.02403824
7.1551	0.021622721
7.158	0.017822102
7.1608	0.015336948
7.1637	0.012802533
7.1666	0.012392923
7.1695	0.012729838
7.1724	0.012870955
7.1752	0.013616513
7.1781	0.015737692
7.181	0.01994466
7.1839	0.025535045
7.1867	0.035031438
7.1896	0.045996789
7.1925	0.049415678
7.1954	0.038245611
7.1983	0.021871774
7.2011	0.012160038
7.204	0.008224918
7.2069	0.006052668
7.2098	0.004272528
7.2126	0.004253387
7.2155	0.005104357
7.2184	0.004943206
7.2213	0.005410281
7.2242	0.006491274
7.227	0.007353071
7.2299	0.008147504
7.2328	0.007838476
7.2357	0.008714627
7.2385	0.008078864
7.2414	0.008606418
7.2443	0.009518672
7.2472	0.008738433
7.25	0.009710559
7.2529	0.008601064
7.2558	0.009231121
7.2587	0.010131989
7.2616	0.010253634
7.2644	0.011278685
7.2673	0.012390017
7.2702	0.01382677
7.2731	0.013856407
7.2759	0.014822243
7.2788	0.016323853
7.2817	0.016209265
7.2846	0.017393176
7.2875	0.02003219
7.2903	0.021303816
7.2932	0.027223796
7.2961	0.032136127
7.299	0.043899674
7.3018	0.057466209
7.3047	0.068219446
7.3076	0.074664831
7.3105	0.072033525
7.3134	0.075307764
7.3162	0.076972038
7.3191	0.069307812
7.322	0.058150005
7.3249	0.05136846
7.3277	0.051968887
7.3306	0.055209178
7.3335	0.053402845
7.3364	0.044813316
7.3393	0.03302256
7.3421	0.022553446
7.345	0.016801964
7.3479	0.013772817
7.3508	0.013085489
7.3536	0.013220211
7.3565	0.015232242
7.3594	0.014126783
7.3623	0.015049582
7.3652	0.013317972
7.368	0.012328395
7.3709	0.009652842
7.3738	0.007893706
7.3767	0.00520691
7.3795	0.004284768
7.3824	0.002920504
7.3853	0.002804926
7.3882	0.002026655
7.391	0.001699286
7.3939	0.000887998
7.3968	0.001509424
7.3997	0.000879266
7.4026	0.000795296
7.4054	0.000424904
7.4083	-0.0000882
7.4112	0.000859989
7.4141	0.000264975
7.4169	0.001193352
7.4198	0.001429431
7.4227	0.002435852
7.4256	0.003402018
7.4285	0.004106736
7.4313	0.004936153
7.4342	0.006649264
7.4371	0.008790522
7.44	0.010876913
7.4428	0.015073747
7.4457	0.021607053
7.4486	0.028960919
7.4515	0.033900708
7.4544	0.034560811
7.4572	0.033141807
7.4601	0.032795642
7.463	0.040472612
7.4659	0.047855567
7.4687	0.046865121
7.4716	0.036036734
7.4745	0.024402009
7.4774	0.01684723
7.4803	0.011204091
7.4831	0.00756784
7.486	0.005810868
7.4889	0.005638175
7.4918	0.005446892
7.4946	0.00755245
7.4975	0.006951388
7.5004	0.00710665
7.5033	0.006366902
7.5062	0.00513964
7.509	0.003304149
7.5119	0.004030697
7.5148	0.003604124
7.5177	0.00447955
7.5205	0.004321374
7.5234	0.004717407
7.5263	0.00525514
7.5292	0.005954771
7.532	0.005961502
7.5349	0.005553563
7.5378	0.005729301
7.5407	0.004391603
7.5436	0.003642478
7.5464	0.004434393
7.5493	0.004013516
7.5522	0.003796407
7.5551	0.003775472
7.5579	0.003469328
7.5608	0.003413018
7.5637	0.004234375
7.5666	0.004331858
7.5695	0.005529491
7.5723	0.007045214
7.5752	0.009248225
7.5781	0.009706415
7.581	0.008769092
7.5838	0.006249519
7.5867	0.004149908
7.5896	0.002959899
7.5925	0.002204745
7.5954	0.000828092
7.5982	-0.000078812
7.6011	0.000156545
7.604	0.000156488
7.6069	0.000078279
7.6097	0.000818578
7.6126	0.001879218
7.6155	0.004258015
7.6184	0.006580939
7.6213	0.007865833
7.6241	0.008633908
7.627	0.007094636
7.6299	0.00576161
7.6328	0.005628421
7.6356	0.007064379
7.6385	0.010095811
7.6414	0.012382214
7.6443	0.012950831
7.6471	0.013235086
7.65	0.012261729
7.6529	0.011029539
7.6558	0.010412208
7.6587	0.009175856
7.6615	0.008136995
7.6644	0.006386799
7.6673	0.004642801
7.6702	0.002697369
7.673	0.001932041
7.6759	0.003122017
7.6788	0
7.6817	-0.000313203
7.6846	-0.000783996
7.6874	-0.000749294
7.6903	-0.000946605
7.6932	-0.000118063
7.6961	-0.000471333
7.6989	0.000235496
7.7018	-0.000078407
7.7047	-0.000077886
7.7076	0.000232679
7.7105	-0.001323002
7.7133	-0.002562217
7.7162	-0.003088604
7.7191	-0.003483664
7.722	-0.004131205
7.7248	-0.004679364
7.7277	-0.004510889
7.7306	-0.004903408
7.7335	-0.005875506
7.7364	-0.005915743
7.7392	-0.006409937
7.7421	-0.006285463
7.745	-0.006111477
7.7479	-0.005181742
7.7507	-0.005353108
7.7536	-0.004977973
7.7565	-0.005061449
7.7594	-0.00389539
7.7623	-0.003165257
7.7651	-0.001767145
7.768	0
7.7709	0.002352651
7.7738	0.004622839
7.7766	0.00478779
7.7795	0.003984733
7.7824	0.00279487
7.7853	0.001688371
7.7881	0.000460831
7.791	-0.001057965
7.7939	-0.00150941
7.7968	-0.002573829
7.7997	-0.002878892
7.8025	-0.00382908
7.8054	-0.003498905
7.8083	-0.00427135
7.8112	-0.004302596
7.814	-0.004288895
7.8169	-0.004239269
7.8198	-0.002928092
7.8227	-0.002673053
7.8256	-0.000492763
7.8284	0.00067577
7.8313	0.002110791
7.8342	0.002559108
7.8371	0.002145226
7.8399	0.000075137
7.8428	-0.000149589
7.8457	-0.000708809
7.8486	-0.001503791
7.8515	-0.00180721
7.8543	-0.001821411
7.8572	-0.002586098
7.8601	-0.001562078
7.863	-0.000926752
7.8658	-0.000261028
7.8687	0.000483977
7.8716	0.001283332
7.8745	0.001758961
7.8774	0.001426626
7.8802	0.000749171
7.8831	0.000555672
7.886	0.000410328
7.8889	-0.000037133
7.8917	-0.000998336
7.8946	-0.000853924
7.8975	-0.001632827
7.9004	-0.001594968
7.9033	-0.002476936
7.9061	-0.002927548
7.909	-0.003201294
7.9119	-0.003501793
7.9148	-0.003582138
7.9176	-0.00333732
7.9205	-0.002821309
7.9234	-0.002849318
7.9263	-0.002985373
7.9291	-0.002647223
7.932	-0.002476573
7.9349	-0.001929276
7.9378	-0.001599052
7.9407	-0.001367738
7.9435	-0.001547078
7.9464	-0.001587363
7.9493	-0.002694779
7.9522	-0.002568233
7.955	-0.002600912
7.9579	-0.00237784
7.9608	-0.002286654
7.9637	-0.002295769
7.9666	-0.002446736
7.9694	-0.002316243
7.9723	-0.001687165
7.9752	-0.001467785
7.9781	-0.001842704
7.9809	-0.003158793
7.9838	-0.004038586
7.9867	-0.004981827
7.9896	-0.0061561
7.9925	-0.005445536
7.9953	-0.004513257
7.9982	-0.00486044
8.0011	-0.00502948
8.004	-0.00590221
8.0068	-0.006164018
8.0097	-0.006102773
8.0126	-0.006980347
8.0155	-0.006915722
8.0184	-0.00657363
8.0212	-0.007247037
8.0241	-0.007724956
8.027	-0.007500065
8.0299	-0.006650888
8.0327	-0.00723443
8.0356	-0.007749836
8.0385	-0.007371095
8.0414	-0.00721856
8.0443	-0.006883827
8.0471	-0.006956476
8.05	-0.007047379
8.0529	-0.006661089
8.0558	-0.006416111
8.0586	-0.006210027
8.0615	-0.006452318
8.0644	-0.005705036
8.0673	-0.005463383
8.0701	-0.00544821
8.073	-0.00454279
8.0759	-0.003651331
8.0788	-0.003102117
8.0817	-0.003197367
8.0845	-0.003154097
8.0874	-0.003201764
8.0903	-0.002187693
8.0932	-0.003219282
8.096	-0.003671982
8.0989	-0.00352082
8.1018	-0.003960103
8.1047	-0.004020935
8.1076	-0.004751266
8.1104	-0.004152766
8.1133	-0.004131251
8.1162	-0.003395538
8.1191	-0.003557556
8.1219	-0.002671014
8.1248	-0.002084179
8.1277	-0.000732183
8.1306	-0.001063414
8.1335	-0.000513177
8.1363	-0.001250934
8.1392	-0.001566471
8.1421	-0.00192019
8.145	-0.002728406
8.1478	-0.003450481
8.1507	-0.002727309
8.1536	-0.003559043
8.1565	-0.004250147
8.1594	-0.004095041
8.1622	-0.003941398
8.1651	-0.003907393
8.168	-0.003516574
8.1709	-0.004094045
8.1737	-0.003220438
8.1766	-0.003356205
8.1795	-0.003638898
8.1824	-0.003620681
8.1852	-0.003731996
8.1881	-0.003577834
8.191	-0.003675292
8.1939	-0.003874329
8.1968	-0.003128722
8.1996	-0.002788835
8.2025	-0.003781979
8.2054	-0.003936006
8.2083	-0.003485945
8.2111	-0.003915445
8.214	-0.004252337
8.2169	-0.004339614
8.2198	-0.005309564
8.2227	-0.004578278
8.2255	-0.004536149
8.2284	-0.004891481
8.2313	-0.003910366
8.2342	-0.004643684
8.237	-0.004396311
8.2399	-0.004851643
8.2428	-0.004909955
8.2457	-0.005295865
8.2486	-0.005271287
8.2514	-0.005651831
8.2543	-0.005762574
8.2572	-0.005667998
8.2601	-0.005600866
8.2629	-0.005803751
8.2658	-0.005440249
8.2687	-0.005270915
8.2716	-0.004948038
8.2745	-0.004594075
8.2773	-0.004284219
8.2802	-0.003735719
8.2831	-0.004012996
8.286	-0.00399832
8.2888	-0.00442956
8.2917	-0.004129868
8.2946	-0.005597642
8.2975	-0.004545943
8.3004	-0.005020801
8.3032	-0.005655113
8.3061	-0.005771038
8.309	-0.005335831
8.3119	-0.005283453
8.3147	-0.005608073
8.3176	-0.006877691
8.3205	-0.005913889
8.3234	-0.006086803
8.3262	-0.005551347
8.3291	-0.006588456
8.332	-0.005939943
8.3349	-0.006064272
8.3378	-0.006530246
8.3406	-0.0075705
8.3435	-0.006920842
8.3464	-0.006867121
8.3493	-0.006768363
8.3521	-0.00782383
8.355	-0.006834802
8.3579	-0.007599657
8.3608	-0.007339168
8.3637	-0.007032389
8.3665	-0.007810564
8.3694	-0.008193665
8.3723	-0.006732709
8.3752	-0.007753531
8.378	-0.007705986
8.3809	-0.007150647
8.3838	-0.006704358
8.3867	-0.006203383
8.3896	-0.006256451
8.3924	-0.00695512
8.3953	-0.006529549
8.3982	-0.006842923
8.4011	-0.005761202
8.4039	-0.005149347
8.4068	-0.00615772
8.4097	-0.006801826
8.4126	-0.007070699
8.4155	-0.007079341
8.4183	-0.006693681
8.4212	-0.006653917
8.4241	-0.006935169
8.427	-0.007559436
8.4298	-0.006468287
8.4327	-0.007810436
8.4356	-0.007217067
8.4385	-0.007028551
8.4414	-0.007198685
8.4442	-0.007631211
8.4471	-0.00787768
8.45	-0.007599987
8.4529	-0.007918164
8.4557	-0.008690955
8.4586	-0.008498998
8.4615	-0.007824478
8.4644	-0.008380728
8.4672	-0.009092846
8.4701	-0.008841489
8.473	-0.00925094
8.4759	-0.009191761
8.4788	-0.008688478
8.4816	-0.008968052
8.4845	-0.009405149
8.4874	-0.009633459
8.4903	-0.008907746
8.4931	-0.008585702
8.496	-0.009232876
8.4989	-0.008394188
8.5018	-0.008834349
8.5047	-0.00862379
8.5075	-0.008659462
8.5104	-0.007968085
8.5133	-0.008268151
8.5162	-0.008918065
8.519	-0.008380103
8.5219	-0.00801657
8.5248	-0.007536456
8.5277	-0.007097365
8.5306	-0.007325239
8.5334	-0.006128114
8.5363	-0.004603469
8.5392	-0.001830731
8.5421	0.000091038
8.5449	0.000592582
8.5478	0.000411849
8.5507	0.000726093
8.5536	0.000725866
8.5565	0.001138865
8.5593	0.001175725
8.5622	0.00086463
8.5651	-0.001050952
8.568	-0.001231266
8.5708	-0.003316296
8.5737	-0.0046766
8.5766	-0.005465226
8.5795	-0.007973183
8.5824	-0.008784145
8.5852	-0.008982247
8.5881	-0.00908124
8.591	-0.011095552
8.5939	-0.011297511
8.5967	-0.011240489
8.5996	-0.01166852
8.6025	-0.010844659
8.6054	-0.011579402
8.6082	-0.010985916
8.6111	-0.011269893
8.614	-0.011251537
8.6169	-0.009901443
8.6198	-0.010569584
8.6226	-0.010106917
8.6255	-0.009966927
8.6284	-0.010184448
8.6313	-0.009841837
8.6341	-0.009492629
8.637	-0.010713236
8.6399	-0.008598269
8.6428	-0.00943214
8.6457	-0.008604959
8.6485	-0.009106858
8.6514	-0.008743669
8.6543	-0.008395902
8.6572	-0.009029517
8.66	-0.008576878
8.6629	-0.008006111
8.6658	-0.007329203
8.6687	-0.008109622
8.6716	-0.007159812
8.6744	-0.006503453
8.6773	-0.006240465
8.6802	-0.007346157
8.6831	-0.00618328
8.6859	-0.00611901
8.6888	-0.004784168
8.6917	-0.005866602
8.6946	-0.006156787
8.6975	-0.005561851
8.7003	-0.005892414
8.7032	-0.006017804
8.7061	-0.005934216
8.709	-0.005965409
8.7118	-0.006999413
8.7147	-0.007395738
8.7176	-0.006609802
8.7205	-0.007937845
8.7233	-0.008530106
8.7262	-0.00844542
8.7291	-0.008572041
8.732	-0.007651877
8.7349	-0.008405486
8.7377	-0.008853976
8.7406	-0.008947823
8.7435	-0.008916871
8.7464	-0.008714261
8.7492	-0.009956575
8.7521	-0.008480217
8.755	-0.009715947
8.7579	-0.009418683
8.7608	-0.01007361
8.7636	-0.008781265
8.7665	-0.008066
8.7694	-0.008584358
8.7723	-0.008098623
8.7751	-0.009136101
8.778	-0.0078565
8.7809	-0.008740383
8.7838	-0.008624025
8.7867	-0.007343608
8.7895	-0.007160989
8.7924	-0.00617341
8.7953	-0.00567063
8.7982	-0.005352773
8.801	-0.004619405
8.8039	-0.00356161
8.8068	-0.00302986
8.8097	-0.003005175
8.8126	-0.00284721
8.8154	-0.002474619
8.8183	-0.003709021
8.8212	-0.004732571
8.8241	-0.005673963
8.8269	-0.006979456
8.8298	-0.006815237
8.8327	-0.008635128
8.8356	-0.007308873
8.8385	-0.00869
8.8413	-0.008581394
8.8442	-0.008423925
8.8471	-0.008877098
8.85	-0.009130295
8.8528	-0.008633774
8.8557	-0.009076064
8.8586	-0.008205672
8.8615	-0.007952815
8.8643	-0.007287152
8.8672	-0.006601885
8.8701	-0.00771514
8.873	-0.00778814
8.8759	-0.008023714
8.8787	-0.007513612
8.8816	-0.007193928
8.8845	-0.007151131
8.8874	-0.00623632
8.8902	-0.005971209
8.8931	-0.006514772
8.896	-0.006609968
8.8989	-0.006016502
8.9018	-0.005526471
8.9046	-0.006143289
8.9075	-0.004734534
8.9104	-0.004846314
8.9133	-0.004216259
8.9161	-0.005469834
8.919	-0.004680592
8.9219	-0.005254095
8.9248	-0.006748536
8.9277	-0.006743478
8.9305	-0.006295575
8.9334	-0.006204312
8.9363	-0.005677133
8.9392	-0.006254282
8.942	-0.005739966
8.9449	-0.005322019
8.9478	-0.005286356
8.9507	-0.005594777
8.9536	-0.00719335
8.9564	-0.006267257
8.9593	-0.006945856
8.9622	-0.007605565
8.9651	-0.007052174
8.9679	-0.007339079
8.9708	-0.007520831
8.9737	-0.007954087
8.9766	-0.007351222
8.9795	-0.007394142
8.9823	-0.008259559
8.9852	-0.008089009
8.9881	-0.007459569
8.991	-0.008105264
8.9938	-0.008585854
8.9967	-0.008100127
8.9996	-0.009097863
9.0025	-0.009425793
9.0053	-0.009535432
9.0082	-0.009331343
9.0111	-0.008851081
9.014	-0.009271006
9.0169	-0.008694164
9.0197	-0.009827796
9.0226	-0.009138709
9.0255	-0.008141175
9.0284	-0.009300785
9.0312	-0.008859372
9.0341	-0.008682172
9.037	-0.008192389
9.0399	-0.007439248
9.0428	-0.008675446
9.0456	-0.008049721
9.0485	-0.008091151
9.0514	-0.009098138
9.0543	-0.008932546
9.0571	-0.011999608
9.06	-0.012238204
9.0629	-0.011357238
9.0658	-0.010441583
9.0687	-0.010669315
9.0715	-0.010253634
9.0744	-0.009862527
9.0773	-0.010214967
9.0802	-0.010257828
9.083	-0.010123045
9.0859	-0.009604662
9.0888	-0.009390042
9.0917	-0.00918223
9.0946	-0.009174322
9.0974	-0.008872018
9.1003	-0.008620307
9.1032	-0.009063328
9.1061	-0.008370914
9.1089	-0.007704855
9.1118	-0.008293761
9.1147	-0.007650821
9.1176	-0.008339638
9.1205	-0.007860547
9.1233	-0.008079718
9.1262	-0.008443523
9.1291	-0.008948416
9.132	-0.009213059
9.1348	-0.008460985
9.1377	-0.008603703
9.1406	-0.008414915
9.1435	-0.008565716
9.1463	-0.008121246
9.1492	-0.007822135
9.1521	-0.009775888
9.155	-0.010232775
9.1579	-0.009049977
9.1607	-0.00905603
9.1636	-0.008600172
9.1665	-0.009087381
9.1694	-0.008957599
9.1722	-0.009682623
9.1751	-0.009501198
9.178	-0.008578167
9.1809	-0.009003554
9.1838	-0.008592237
9.1866	-0.008762183
9.1895	-0.008916234
9.1924	-0.008504936
9.1953	-0.009509181
9.1981	-0.009710784
9.201	-0.009905235
9.2039	-0.009828107
9.2068	-0.009857633
9.2097	-0.009367849
9.2125	-0.009645486
9.2154	-0.010363605
9.2183	-0.009612189
9.2212	-0.009113717
9.224	-0.009970146
9.2269	-0.009971207
9.2298	-0.009404941
9.2327	-0.008164661
9.2356	-0.009086728
9.2384	-0.008904194
9.2413	-0.009123797
9.2442	-0.007466565
9.2471	-0.007942211
9.2499	-0.006981883
9.2528	-0.007076238
9.2557	-0.006983514
9.2586	-0.007487262
9.2614	-0.006488672
9.2643	-0.006383238
9.2672	-0.005284155
9.2701	-0.005346327
9.273	-0.00566198
9.2758	-0.005997717
9.2787	-0.005959461
9.2816	-0.007282616
9.2845	-0.008155154
9.2873	-0.008838611
9.2902	-0.008272526
9.2931	-0.008466577
9.296	-0.009871271
9.2989	-0.010449083
9.3017	-0.009836908
9.3046	-0.010214911
9.3075	-0.00994473
9.3104	-0.010060977
9.3132	-0.009424969
9.3161	-0.009943695
9.319	-0.010446986
9.3219	-0.009916553
9.3248	-0.010516336
9.3276	-0.010176593
9.3305	-0.010790761
9.3334	-0.011043514
9.3363	-0.011753856
9.3391	-0.011978448
9.342	-0.010995384
9.3449	-0.012009328
9.3478	-0.011808924
9.3507	-0.012779004
9.3535	-0.012525052
9.3564	-0.012783895
9.3593	-0.012505988
9.3622	-0.013260485
9.365	-0.012453571
9.3679	-0.013572058
9.3708	-0.012343125
9.3737	-0.012306517
9.3766	-0.012573823
9.3794	-0.01211039
9.3823	-0.012293293
9.3852	-0.010488623
9.3881	-0.01020699
9.3909	-0.009068795
9.3938	-0.007827037
9.3967	-0.007283237
9.3996	-0.004618425
9.4024	-0.003603731
9.4053	-0.000426872
9.4082	0.002235816
9.4111	0.004842325
9.414	0.009239129
9.4168	0.014383034
9.4197	0.018697683
9.4226	0.023631604
9.4255	0.029764848
9.4283	0.035284825
9.4312	0.041871183
9.4341	0.048591036
9.437	0.054831259
9.4399	0.061600171
9.4427	0.067516349
9.4456	0.07261689
9.4485	0.077113874
9.4514	0.08195895
9.4542	0.085376874
9.4571	0.086741522
9.46	0.085279763
9.4629	0.08169321
9.4658	0.075672187
9.4686	0.067775413
9.4715	0.058307208
9.4744	0.047443502
9.4773	0.035235155
9.4801	0.018032035
9.483	0.009193642
9.4859	0.007236329
9.4888	0.002664238
9.4917	0.000199149
9.4945	-0.001881137
9.4974	-0.004160225
9.5003	-0.004552754
9.5032	-0.006309235
9.506	-0.006692343
9.5089	-0.006397541
9.5118	-0.006157445
9.5147	-0.005107638
9.5176	-0.006362293
9.5204	-0.005176275
9.5233	-0.004287851
9.5262	-0.005548051
9.5291	-0.006310965
9.5319	-0.006418007
9.5348	-0.006135019
[truncated: 48 more rows]
