# Supplementary material for: Improvement of Peak Integration in Capillary Electrophoresis: Reference Data Set No. 1
Source: Electrophoresis. 2026 Mar 11;47(4):276–94. doi: 10.1002/elps.70077 (PMC13084974; doi:10.1002/elps.70077)
Supplement: Supplementary file 2 — Supporting File 2: elps70077‐sup‐0002‐RawElectropherograms.zip. [file ELPS-47--s002.zip › Raw Electropherograms/com4-type9-sam1-R.csv]

5.5806	-0.016157063
5.5828	-0.015722206
5.585	-0.015349023
5.5872	-0.015819384
5.5894	-0.015852964
5.5916	-0.015922185
5.5938	-0.016421912
5.596	-0.01594531
5.5982	-0.015852846
5.6004	-0.015854549
5.6026	-0.016125379
5.6048	-0.016312568
5.607	-0.015952405
5.6092	-0.01448043
5.6114	-0.013068836
5.6136	-0.013656793
5.6158	-0.014476779
5.618	-0.015405381
5.6202	-0.015046933
5.6224	-0.015278026
5.6246	-0.014323827
5.6268	-0.014221186
5.629	-0.015943959
5.6312	-0.015523164
5.6334	-0.015926775
5.6356	-0.016117455
5.6378	-0.016350247
5.64	-0.016325045
5.6422	-0.015952833
5.6444	-0.013092352
5.6466	-0.013929526
5.6488	-0.015147221
5.651	-0.015915761
5.6532	-0.016342398
5.6554	-0.016673809
5.6576	-0.016364628
5.6598	-0.016563047
5.662	-0.016252058
5.6641	-0.016554985
5.6663	-0.016054979
5.6685	-0.016332002
5.6707	-0.016653253
5.6729	-0.016187172
5.6751	-0.016659914
5.6773	-0.016274305
5.6795	-0.016555052
5.6817	-0.016097773
5.6839	-0.016495023
5.6861	-0.016799387
5.6883	-0.016016832
5.6905	-0.016760292
5.6927	-0.016151471
5.6949	-0.01663295
5.6971	-0.017247049
5.6993	-0.016607303
5.7015	-0.017282125
5.7037	-0.016375402
5.7059	-0.016663773
5.7081	-0.016574416
5.7103	-0.017190993
5.7125	-0.016296672
5.7147	-0.014879186
5.7169	-0.015844433
5.7191	-0.016376397
5.7213	-0.016902326
5.7235	-0.01696441
5.7257	-0.016444165
5.7279	-0.016769687
5.7301	-0.016495904
5.7323	-0.016226318
5.7345	-0.016466336
5.7367	-0.017057283
5.7389	-0.016785758
5.7411	-0.016466495
5.7433	-0.01687059
5.7455	-0.0176518
5.7477	-0.017072337
5.7499	-0.017931109
5.7521	-0.017181447
5.7543	-0.017325956
5.7565	-0.016167445
5.7587	-0.01679964
5.7609	-0.016143287
5.7631	-0.016376041
5.7653	-0.017104106
5.7675	-0.017075976
5.7697	-0.016993726
5.7719	-0.016240457
5.7741	-0.016227433
5.7763	-0.017338503
5.7785	-0.016916163
5.7807	-0.015857508
5.7829	-0.013858513
5.7851	-0.014767921
5.7873	-0.016009795
5.7895	-0.015942754
5.7917	-0.017528616
5.7939	-0.01707031
5.7961	-0.016464461
5.7983	-0.016764263
5.8005	-0.017071372
5.8027	-0.016311819
5.8049	-0.016353721
5.8071	-0.016700979
5.8093	-0.016319942
5.8115	-0.016624594
5.8137	-0.016529927
5.8159	-0.017153589
5.8181	-0.016486049
5.8203	-0.014789728
5.8225	-0.016132597
5.8247	-0.015526564
5.8269	-0.01609911
5.8291	-0.016735449
5.8313	-0.0166626
5.8335	-0.016211614
5.8357	-0.016840439
5.8379	-0.016152205
5.8401	-0.016469119
5.8423	-0.016854171
5.8445	-0.015123399
5.8467	-0.016180148
5.8489	-0.015937252
5.8511	-0.016192911
5.8533	-0.015303002
5.8555	-0.015523719
5.8577	-0.016091488
5.8599	-0.016322898
5.8621	-0.017100982
5.8643	-0.015999425
5.8665	-0.016356643
5.8687	-0.016358061
5.8709	-0.016582178
5.8731	-0.017188398
5.8753	-0.016952612
5.8775	-0.016310463
5.8797	-0.015366787
5.8819	-0.015182132
5.8841	-0.016557159
5.8863	-0.017352268
5.8885	-0.01750013
5.8907	-0.017304296
5.8929	-0.017686041
5.8951	-0.017860165
5.8973	-0.016785065
5.8995	-0.017355233
5.9017	-0.017049922
5.9039	-0.017319389
5.9061	-0.01654317
5.9083	-0.016658146
5.9105	-0.01698452
5.9127	-0.017188054
5.9149	-0.017288545
5.9171	-0.016938005
5.9193	-0.016909251
5.9215	-0.017473336
5.9237	-0.016952034
5.9259	-0.016801739
5.928	-0.017148532
5.9302	-0.017253291
5.9324	-0.016986046
5.9346	-0.017148182
5.9368	-0.016695034
5.939	-0.017033339
5.9412	-0.016100287
5.9434	-0.015786778
5.9456	-0.016428037
5.9478	-0.016183352
5.95	-0.016947389
5.9522	-0.016601447
5.9544	-0.016423602
5.9566	-0.017243015
5.9588	-0.017387236
5.961	-0.01752474
5.9632	-0.016282799
5.9654	-0.016050993
5.9676	-0.016961483
5.9698	-0.016172858
5.972	-0.016086821
5.9742	-0.016263543
5.9764	-0.016744815
5.9786	-0.016359985
5.9808	-0.016923362
5.983	-0.016477462
5.9852	-0.016075058
5.9874	-0.016324354
5.9896	-0.016552962
5.9918	-0.016613001
5.994	-0.015428351
5.9962	-0.016069312
5.9984	-0.015795508
6.0006	-0.016625907
6.0028	-0.016211729
6.005	-0.017339004
6.0072	-0.016229214
6.0094	-0.017123343
6.0116	-0.017271744
6.0138	-0.016777631
6.016	-0.01683175
6.0182	-0.016650749
6.0204	-0.016302895
6.0226	-0.017160883
6.0248	-0.016846916
6.027	-0.016044365
6.0292	-0.016667858
6.0314	-0.016547536
6.0336	-0.016505212
6.0358	-0.016406981
6.038	-0.016553016
6.0402	-0.016872851
6.0424	-0.016649177
6.0446	-0.016586216
6.0468	-0.016868917
6.049	-0.016311517
6.0512	-0.016642192
6.0534	-0.016507564
6.0556	-0.016308
6.0578	-0.01737955
6.06	-0.016391702
6.0622	-0.0166588
6.0644	-0.017002903
6.0666	-0.016889948
6.0688	-0.017298689
6.071	-0.017271519
6.0732	-0.016903639
6.0754	-0.017467553
6.0776	-0.017266195
6.0798	-0.016413504
6.082	-0.016099455
6.0842	-0.016792355
6.0864	-0.016630655
6.0886	-0.016610239
6.0908	-0.016864972
6.093	-0.017467819
6.0952	-0.017284947
6.0974	-0.016769949
6.0996	-0.01591666
6.1018	-0.016487248
6.104	-0.017089088
6.1062	-0.016421692
6.1084	-0.016888065
6.1106	-0.017462485
6.1128	-0.015810698
6.115	-0.015886309
6.1172	-0.016649097
6.1194	-0.016425958
6.1216	-0.015817979
6.1238	-0.016233997
6.126	-0.016014868
6.1282	-0.015116894
6.1304	-0.014849701
6.1326	-0.016166884
6.1348	-0.015417129
6.137	-0.015323163
6.1392	-0.015856821
6.1414	-0.014343719
6.1436	-0.015047496
6.1458	-0.015488137
6.148	-0.016180798
6.1502	-0.01583975
6.1524	-0.015966851
6.1546	-0.015623536
6.1568	-0.014486767
6.159	-0.015556036
6.1612	-0.015122892
6.1634	-0.015095256
6.1656	-0.015249809
6.1678	-0.013975001
6.17	-0.014930451
6.1722	-0.014141793
6.1744	-0.014889972
6.1766	-0.015394327
6.1788	-0.014111955
6.181	-0.014385944
6.1832	-0.014743346
6.1854	-0.014165842
6.1876	-0.013786091
6.1898	-0.014530178
6.192	-0.014035132
6.1941	-0.014306485
6.1963	-0.013241711
6.1985	-0.014147878
6.2007	-0.014461672
6.2029	-0.014181876
6.2051	-0.014232451
6.2073	-0.014058993
6.2095	-0.01472916
6.2117	-0.014851516
6.2139	-0.01455872
6.2161	-0.014540751
6.2183	-0.015096706
6.2205	-0.014658743
6.2227	-0.014214928
6.2249	-0.014596241
6.2271	-0.014060616
6.2293	-0.014067592
6.2315	-0.014869899
6.2337	-0.015529094
6.2359	-0.015407211
6.2381	-0.014249785
6.2403	-0.014824267
6.2425	-0.015406724
6.2447	-0.014410562
6.2469	-0.0142655
6.2491	-0.014559926
6.2513	-0.014989407
6.2535	-0.014128089
6.2557	-0.014879406
6.2579	-0.014500336
6.2601	-0.014304299
6.2623	-0.014221691
6.2645	-0.014636414
6.2667	-0.014447642
6.2689	-0.014207744
6.2711	-0.013898609
6.2733	-0.014381927
6.2755	-0.014008998
6.2777	-0.014551701
6.2799	-0.013805144
6.2821	-0.014873939
6.2843	-0.013960158
6.2865	-0.013570586
6.2887	-0.013826557
6.2909	-0.01393844
6.2931	-0.01343087
6.2953	-0.014207662
6.2975	-0.013785987
6.2997	-0.01379949
6.3019	-0.013250268
6.3041	-0.013488929
6.3063	-0.014071477
6.3085	-0.013469514
6.3107	-0.013725863
6.3129	-0.013844524
6.3151	-0.014365061
6.3173	-0.014241922
6.3195	-0.014026437
6.3217	-0.01311972
6.3239	-0.013507256
6.3261	-0.01360038
6.3283	-0.012922111
6.3305	-0.012389928
6.3327	-0.013424071
6.3349	-0.01375469
6.3371	-0.013798499
6.3393	-0.013847885
6.3415	-0.01428355
6.3437	-0.014272878
6.3459	-0.013746768
6.3481	-0.014404033
6.3503	-0.014045706
6.3525	-0.013876632
6.3547	-0.014134931
6.3569	-0.014413047
6.3591	-0.013922341
6.3613	-0.014120348
6.3635	-0.013864649
6.3657	-0.013896363
6.3679	-0.014718493
6.3701	-0.01433237
6.3723	-0.014199253
6.3745	-0.013317707
6.3767	-0.014272718
6.3789	-0.013802744
6.3811	-0.014245076
6.3833	-0.013598001
6.3855	-0.014233507
6.3877	-0.014147423
6.3899	-0.013717176
6.3921	-0.013353091
6.3943	-0.013304073
6.3965	-0.013484683
6.3987	-0.014020944
6.4009	-0.013651988
6.4031	-0.01336939
6.4053	-0.013547577
6.4075	-0.013835231
6.4097	-0.014225391
6.4119	-0.013817162
6.4141	-0.013334727
6.4163	-0.014043564
6.4185	-0.013013149
6.4207	-0.01348926
6.4229	-0.013947081
6.4251	-0.013749929
6.4273	-0.013883873
6.4295	-0.013453921
6.4317	-0.013701278
6.4339	-0.013281782
6.4361	-0.013936529
6.4383	-0.013865187
6.4405	-0.014072422
6.4427	-0.013849515
6.4449	-0.013896363
6.4471	-0.013369433
6.4493	-0.012541922
6.4515	-0.013010922
6.4537	-0.013153944
6.4559	-0.013305623
6.458	-0.013718363
6.4602	-0.01416721
6.4624	-0.013306743
6.4646	-0.012559047
6.4668	-0.013042643
6.469	-0.012960782
6.4712	-0.012904257
6.4734	-0.012925859
6.4756	-0.012828867
6.4778	-0.013743414
6.48	-0.013607971
6.4822	-0.013850779
6.4844	-0.01491317
6.4866	-0.014348218
6.4888	-0.012951244
6.491	-0.013877754
6.4932	-0.014191937
6.4954	-0.013927522
6.4976	-0.013806177
6.4998	-0.013708198
6.502	-0.013845783
6.5042	-0.01431222
6.5064	-0.014516178
6.5086	-0.014101291
6.5108	-0.014587786
6.513	-0.013486689
6.5152	-0.013576921
6.5174	-0.013214692
6.5196	-0.013357695
6.5218	-0.013974017
6.524	-0.012896684
6.5262	-0.013388796
6.5284	-0.013011807
6.5306	-0.011885653
6.5328	-0.012653681
6.535	-0.012482451
6.5372	-0.012204207
6.5394	-0.011251599
6.5416	-0.011380163
6.5438	-0.011924062
6.546	-0.01231782
6.5482	-0.012680537
6.5504	-0.012781768
6.5526	-0.012730232
6.5548	-0.01279788
6.557	-0.012529904
6.5592	-0.012460756
6.5614	-0.012646441
6.5636	-0.011822671
6.5658	-0.012482059
6.568	-0.012602914
6.5702	-0.012320266
6.5724	-0.012294905
6.5746	-0.011883497
6.5768	-0.011781077
6.579	-0.011957866
6.5812	-0.011088681
6.5834	-0.012090931
6.5856	-0.009950874
6.5878	-0.009635118
6.59	-0.010252136
6.5922	-0.009820377
6.5944	-0.01050287
6.5966	-0.00952513
6.5988	-0.009540131
6.601	-0.008986768
6.6032	-0.009549026
6.6054	-0.008526383
6.6076	-0.008493381
6.6098	-0.008898545
6.612	-0.008828178
6.6142	-0.008409652
6.6164	-0.008874522
6.6186	-0.009469298
6.6208	-0.009591018
6.623	-0.008589582
6.6252	-0.007815063
6.6274	-0.009614032
6.6296	-0.008620176
6.6318	-0.009038292
6.634	-0.010177926
6.6362	-0.009255137
6.6384	-0.009293677
6.6406	-0.010072326
6.6428	-0.010030497
6.645	-0.009383323
6.6472	-0.009167596
6.6494	-0.009247504
6.6516	-0.010301826
6.6538	-0.009722532
6.656	-0.009708722
6.6582	-0.010168703
6.6604	-0.009848846
6.6626	-0.009296971
6.6648	-0.009932183
6.667	-0.010054922
6.6692	-0.009213468
6.6714	-0.011103578
6.6736	-0.009329884
6.6758	-0.009738027
6.678	-0.009171673
6.6802	-0.00914057
6.6824	-0.00964097
6.6846	-0.009619467
6.6868	-0.009491151
6.689	-0.009452733
6.6912	-0.00946458
6.6934	-0.010087634
6.6956	-0.009896998
6.6978	-0.009791697
6.7	-0.008963088
6.7022	-0.009762833
6.7044	-0.009554864
6.7066	-0.010077669
6.7088	-0.010445818
6.711	-0.010829845
6.7132	-0.010059772
6.7154	-0.009749296
6.7176	-0.009893848
6.7198	-0.010011073
6.722	-0.010336069
6.7241	-0.010175059
6.7263	-0.010284015
6.7285	-0.010818151
6.7307	-0.010131537
6.7329	-0.011299356
6.7351	-0.011167079
6.7373	-0.011597202
6.7395	-0.011525415
6.7417	-0.011014262
6.7439	-0.011826477
6.7461	-0.011276462
6.7483	-0.011873463
6.7505	-0.011993115
6.7527	-0.011762137
6.7549	-0.010905875
6.7571	-0.010993698
6.7593	-0.01114913
6.7615	-0.010965758
6.7637	-0.010637954
6.7659	-0.011174976
6.7681	-0.011732531
6.7703	-0.012655655
6.7725	-0.012907076
6.7747	-0.01272379
6.7769	-0.012096249
6.7791	-0.012037814
6.7813	-0.012512303
6.7835	-0.013024568
6.7857	-0.012284447
6.7879	-0.012729416
6.7901	-0.012569002
6.7923	-0.011788396
6.7945	-0.01194531
6.7967	-0.012611916
6.7989	-0.01193389
6.8011	-0.012778308
6.8033	-0.012209545
6.8055	-0.011404822
6.8077	-0.011394103
6.8099	-0.011574566
6.8121	-0.010788972
6.8143	-0.010986526
6.8165	-0.011122332
6.8187	-0.01200606
6.8209	-0.011699751
6.8231	-0.012209816
6.8253	-0.011419928
6.8275	-0.011229271
6.8297	-0.012379535
6.8319	-0.012609819
6.8341	-0.012489486
6.8363	-0.011350752
6.8385	-0.012165907
6.8407	-0.012178558
6.8429	-0.011325051
6.8451	-0.011986244
6.8473	-0.01172957
6.8495	-0.011698991
6.8517	-0.011417695
6.8539	-0.01111663
6.8561	-0.012234457
6.8583	-0.012156799
6.8605	-0.012502779
6.8627	-0.012329187
6.8649	-0.013045792
6.8671	-0.012458449
6.8693	-0.012117049
6.8715	-0.012242185
6.8737	-0.011335276
6.8759	-0.011763113
6.8781	-0.012403858
6.8803	-0.012263903
6.8825	-0.01162084
6.8847	-0.011733288
6.8869	-0.012206364
6.8891	-0.012376042
6.8913	-0.012026911
6.8935	-0.012306688
6.8957	-0.012228698
6.8979	-0.010925797
6.9001	-0.011254108
6.9023	-0.012592103
6.9045	-0.012378394
6.9067	-0.012161517
6.9089	-0.012237329
6.9111	-0.012895254
6.9133	-0.012468641
6.9155	-0.012132298
6.9177	-0.012577333
6.9199	-0.012404864
6.9221	-0.011975666
6.9243	-0.012217342
6.9265	-0.012406817
6.9287	-0.012513225
6.9309	-0.011950388
6.9331	-0.011961204
6.9353	-0.011576424
6.9375	-0.011830632
6.9397	-0.011323667
6.9419	-0.011947199
6.9441	-0.011713407
6.9463	-0.011121796
6.9485	-0.011024951
6.9507	-0.012024425
6.9529	-0.011056431
6.9551	-0.010739068
6.9573	-0.011617623
6.9595	-0.011309673
6.9617	-0.010761341
6.9639	-0.010703403
6.9661	-0.010991861
6.9683	-0.010986636
6.9705	-0.011571708
6.9727	-0.012506545
6.9749	-0.012186527
6.9771	-0.011681418
6.9793	-0.010701558
6.9815	-0.010432025
6.9837	-0.011205276
6.9859	-0.011003269
6.988	-0.01016772
6.9902	-0.010422592
6.9924	-0.010024893
6.9946	-0.011286407
6.9968	-0.010975913
6.999	-0.011235407
7.0012	-0.010391484
7.0034	-0.009968025
7.0056	-0.010357973
7.0078	-0.010113486
7.01	-0.010298005
7.0122	-0.010634872
7.0144	-0.009844996
7.0166	-0.010945323
7.0188	-0.009836202
7.021	-0.009671932
7.0232	-0.010467156
7.0254	-0.009197962
7.0276	-0.008978993
7.0298	-0.009654948
7.032	-0.009463068
7.0342	-0.009002173
7.0364	-0.009135115
7.0386	-0.010323275
7.0408	-0.009599847
7.043	-0.010314397
7.0452	-0.011709098
7.0474	-0.010828854
7.0496	-0.010372787
7.0518	-0.010939986
7.054	-0.011274397
7.0562	-0.011173232
7.0584	-0.010686937
7.0606	-0.01115881
7.0628	-0.011445771
7.065	-0.011419379
7.0672	-0.011734438
7.0694	-0.012113823
7.0716	-0.012290969
7.0738	-0.012886061
7.076	-0.01261464
7.0782	-0.012261428
7.0804	-0.01255527
7.0826	-0.012968258
7.0848	-0.012960592
7.087	-0.013055343
7.0892	-0.013066315
7.0914	-0.014017781
7.0936	-0.013678245
7.0958	-0.014817454
7.098	-0.014595471
7.1002	-0.014867643
7.1024	-0.015233463
7.1046	-0.014441837
7.1068	-0.014322602
7.109	-0.015135812
7.1112	-0.014370183
7.1134	-0.014219741
7.1156	-0.013815333
7.1178	-0.015114921
7.12	-0.014544751
7.1222	-0.014431999
7.1244	-0.01488557
7.1266	-0.013475701
7.1288	-0.015182364
7.131	-0.014940904
7.1332	-0.015403984
7.1354	-0.014620304
7.1376	-0.014282125
7.1398	-0.013903446
7.142	-0.014226862
7.1442	-0.014449669
7.1464	-0.014714348
7.1486	-0.014272632
7.1508	-0.014082777
7.153	-0.013863053
7.1552	-0.014580558
7.1574	-0.014898904
7.1596	-0.015018804
7.1618	-0.015104118
7.164	-0.014688512
7.1662	-0.014213095
7.1684	-0.013943478
7.1706	-0.014719408
7.1728	-0.015050562
7.175	-0.014988964
7.1772	-0.014766905
7.1794	-0.015325809
7.1816	-0.014898055
7.1838	-0.014760759
7.186	-0.014634333
7.1882	-0.015001512
7.1904	-0.015454773
7.1926	-0.014960132
7.1948	-0.014750536
7.197	-0.014749167
7.1992	-0.014686662
7.2014	-0.014482933
7.2036	-0.014141425
7.2058	-0.014828485
7.208	-0.014370923
7.2102	-0.014783775
7.2124	-0.014603426
7.2146	-0.014720623
7.2168	-0.015366942
7.219	-0.014620696
7.2212	-0.01463769
7.2234	-0.014689001
7.2256	-0.014924876
7.2278	-0.014301115
7.23	-0.013587931
7.2322	-0.014207433
7.2344	-0.013896441
7.2366	-0.014404631
7.2388	-0.014483618
7.241	-0.014853726
7.2432	-0.015250862
7.2454	-0.014521603
7.2476	-0.014729811
7.2498	-0.015727881
7.252	-0.015120977
7.2541	-0.015057928
7.2563	-0.014517188
7.2585	-0.015320072
7.2607	-0.015109107
7.2629	-0.015419441
7.2651	-0.014629346
7.2673	-0.014594966
7.2695	-0.01455915
7.2717	-0.014264656
7.2739	-0.014913695
7.2761	-0.014935656
7.2783	-0.015038649
7.2805	-0.014481717
7.2827	-0.014732507
7.2849	-0.014550001
7.2871	-0.014272496
7.2893	-0.01480759
7.2915	-0.015235832
7.2937	-0.015577342
7.2959	-0.014973079
7.2981	-0.015235811
7.3003	-0.015502278
7.3025	-0.015425016
7.3047	-0.015829807
7.3069	-0.015143835
7.3091	-0.0146305
7.3113	-0.015600827
7.3135	-0.01504917
7.3157	-0.016122125
7.3179	-0.015125822
7.3201	-0.015695987
7.3223	-0.01493899
7.3245	-0.015573431
7.3267	-0.015117322
7.3289	-0.014738073
7.3311	-0.014815437
7.3333	-0.015695298
7.3355	-0.015811563
7.3377	-0.015488698
7.3399	-0.01506557
7.3421	-0.01486475
7.3443	-0.014723257
7.3465	-0.015316758
7.3487	-0.0142025
7.3509	-0.015070166
7.3531	-0.014943304
7.3553	-0.014852866
7.3575	-0.015688276
7.3597	-0.015462084
7.3619	-0.015757622
7.3641	-0.014880063
7.3663	-0.015021383
7.3685	-0.01468223
7.3707	-0.014871394
7.3729	-0.015237152
7.3751	-0.015455799
7.3773	-0.016045211
7.3795	-0.014560065
7.3817	-0.015344284
7.3839	-0.014816942
7.3861	-0.015363968
7.3883	-0.014773075
7.3905	-0.014748797
7.3927	-0.015346853
7.3949	-0.01550866
7.3971	-0.015372057
7.3993	-0.015590417
7.4015	-0.015523483
7.4037	-0.015349366
7.4059	-0.01515065
7.4081	-0.015307988
7.4103	-0.015132095
7.4125	-0.015668429
7.4147	-0.01449835
7.4169	-0.015522119
7.4191	-0.015925059
7.4213	-0.015341792
7.4235	-0.015546788
7.4257	-0.01517131
7.4279	-0.015507207
7.4301	-0.014787951
7.4323	-0.015294624
7.4345	-0.01536612
7.4367	-0.015787072
7.4389	-0.015170281
7.4411	-0.015830163
7.4433	-0.015490991
7.4455	-0.014672304
7.4477	-0.016461767
7.4499	-0.015997706
7.4521	-0.014663438
7.4543	-0.015131284
7.4565	-0.016213655
7.4587	-0.015658665
7.4609	-0.015410611
7.4631	-0.015661495
7.4653	-0.01484507
7.4675	-0.016050387
7.4697	-0.015282819
7.4719	-0.015330331
7.4741	-0.015728315
7.4763	-0.0149982
7.4785	-0.015389293
7.4807	-0.015542696
7.4829	-0.015570341
7.4851	-0.014913552
7.4873	-0.015522222
7.4895	-0.016562292
7.4917	-0.015543488
7.4939	-0.015013949
7.4961	-0.015111193
7.4983	-0.0159392
7.5005	-0.01560837
7.5027	-0.015493155
7.5049	-0.01593416
7.5071	-0.015212305
7.5093	-0.014711318
7.5115	-0.01540199
7.5137	-0.015000796
7.5159	-0.015598049
7.518	-0.015415199
7.5202	-0.014764529
7.5224	-0.015967932
7.5246	-0.016344223
7.5268	-0.014816036
7.529	-0.015626185
7.5312	-0.015760045
7.5334	-0.015618604
7.5356	-0.015832657
7.5378	-0.015342462
7.54	-0.015165701
7.5422	-0.015457228
7.5444	-0.015339966
7.5466	-0.015775803
7.5488	-0.015152477
7.551	-0.014599837
7.5532	-0.015617733
7.5554	-0.015574214
7.5576	-0.015782956
7.5598	-0.015201566
7.562	-0.015490562
7.5642	-0.015331255
7.5664	-0.01534456
7.5686	-0.015192511
7.5708	-0.015003028
7.573	-0.015497524
7.5752	-0.016251339
7.5774	-0.015085381
7.5796	-0.015242703
7.5818	-0.015478823
7.584	-0.014826167
7.5862	-0.015199144
7.5884	-0.015122479
7.5906	-0.015442864
7.5928	-0.015138319
7.595	-0.015286261
7.5972	-0.015699334
7.5994	-0.014352684
7.6016	-0.014800357
7.6038	-0.015066426
7.606	-0.015508729
7.6082	-0.015334211
7.6104	-0.015400207
7.6126	-0.014893319
7.6148	-0.014596595
7.617	-0.014373121
7.6192	-0.01505881
7.6214	-0.015614265
7.6236	-0.015552835
7.6258	-0.016110435
7.628	-0.015311705
7.6302	-0.014806928
7.6324	-0.01519904
7.6346	-0.015404324
7.6368	-0.015325316
7.639	-0.015028455
7.6412	-0.015016636
7.6434	-0.015403908
7.6456	-0.015356715
7.6478	-0.015061485
7.65	-0.016331637
7.6522	-0.01524688
7.6544	-0.015574757
7.6566	-0.015732752
7.6588	-0.015748896
7.661	-0.015325533
7.6632	-0.015092907
7.6654	-0.014766394
7.6676	-0.015092155
7.6698	-0.015637368
7.672	-0.015726971
7.6742	-0.015673807
7.6764	-0.015030324
7.6786	-0.015235885
7.6808	-0.015219734
7.683	-0.015620097
7.6852	-0.01537281
7.6874	-0.01494302
7.6896	-0.014745564
7.6918	-0.014813034
7.694	-0.015608721
7.6962	-0.015796997
7.6984	-0.015960524
7.7006	-0.016125841
7.7028	-0.015246672
7.705	-0.014759462
7.7072	-0.01516356
7.7094	-0.015774958
7.7116	-0.015801225
7.7138	-0.015979126
7.716	-0.015489624
7.7182	-0.015316182
7.7204	-0.013867905
7.7226	-0.014572221
7.7248	-0.015848307
7.727	-0.015126873
7.7292	-0.014846184
7.7314	-0.015275974
7.7336	-0.015343364
7.7358	-0.015068599
7.738	-0.015010004
7.7402	-0.01476156
7.7424	-0.014577147
7.7446	-0.01412525
7.7468	-0.01451399
7.749	-0.01398821
7.7512	-0.013586335
7.7534	-0.013970016
7.7556	-0.013411495
7.7578	-0.012985203
7.76	-0.0140492
7.7622	-0.013365123
7.7644	-0.013535479
7.7666	-0.013209765
7.7688	-0.013217017
7.771	-0.01330464
7.7732	-0.013777527
7.7754	-0.013755975
7.7776	-0.013375656
7.7798	-0.013425126
7.782	-0.013454426
7.7841	-0.013147626
7.7863	-0.012535889
7.7885	-0.012738627
7.7907	-0.012581483
7.7929	-0.013645061
7.7951	-0.012498826
7.7973	-0.013676006
7.7995	-0.013411432
7.8017	-0.012909752
7.8039	-0.013664325
7.8061	-0.012774288
7.8083	-0.012949601
7.8105	-0.013380792
7.8127	-0.013061097
7.8149	-0.012816058
7.8171	-0.012983436
7.8193	-0.01257006
7.8215	-0.012604217
7.8237	-0.012271945
7.8259	-0.012717361
7.8281	-0.012636535
7.8303	-0.013168795
7.8325	-0.012752478
7.8347	-0.013548001
7.8369	-0.013374222
7.8391	-0.012703678
7.8413	-0.013790645
7.8435	-0.013395327
7.8457	-0.012978001
7.8479	-0.012268302
7.8501	-0.012457137
7.8523	-0.012520544
7.8545	-0.012716614
7.8567	-0.012271833
7.8589	-0.012483575
7.8611	-0.012063999
7.8633	-0.012427013
7.8655	-0.012270359
7.8677	-0.012349049
7.8699	-0.013041983
7.8721	-0.013552529
7.8743	-0.014195428
7.8765	-0.01327869
7.8787	-0.014103923
7.8809	-0.013843084
7.8831	-0.013542895
7.8853	-0.013318787
7.8875	-0.013799695
7.8897	-0.014541424
7.8919	-0.014330297
7.8941	-0.01396762
7.8963	-0.014371204
7.8985	-0.014701644
7.9007	-0.014655318
7.9029	-0.014319348
7.9051	-0.01480108
7.9073	-0.014326917
7.9095	-0.014141425
7.9117	-0.014278859
7.9139	-0.014415789
7.9161	-0.013943063
7.9183	-0.013617164
7.9205	-0.013239621
7.9227	-0.013432489
7.9249	-0.013184137
7.9271	-0.013261649
7.9293	-0.013256156
7.9315	-0.013348833
7.9337	-0.011812508
7.9359	-0.012866233
7.9381	-0.013476352
7.9403	-0.013741086
7.9425	-0.013929164
7.9447	-0.014257222
7.9469	-0.013642353
7.9491	-0.013970057
7.9513	-0.01414603
7.9535	-0.014019993
7.9557	-0.014003165
7.9579	-0.013313026
7.9601	-0.01329963
7.9623	-0.013167989
7.9645	-0.012832568
7.9667	-0.012735109
7.9689	-0.012531766
7.9711	-0.011776442
7.9733	-0.012074676
7.9755	-0.01166157
7.9777	-0.011494568
7.9799	-0.012395714
7.9821	-0.01244087
7.9843	-0.012549288
7.9865	-0.01180162
7.9887	-0.012182972
7.9909	-0.0127406
7.9931	-0.012476875
7.9953	-0.012379437
7.9975	-0.012909461
7.9997	-0.012140624
8.0019	-0.012257545
8.0041	-0.012362936
8.0063	-0.012672767
8.0085	-0.012937928
8.0107	-0.013080729
8.0129	-0.013615822
8.0151	-0.0133292
8.0173	-0.013532312
8.0195	-0.01371112
8.0217	-0.013675665
8.0239	-0.013917169
8.0261	-0.013879345
8.0283	-0.013978985
8.0305	-0.013744866
8.0327	-0.013684141
8.0349	-0.013714779
8.0371	-0.013772626
8.0393	-0.013517675
8.0415	-0.014136774
8.0437	-0.013985142
8.0459	-0.013112566
8.048	-0.013791627
8.0502	-0.012969152
8.0524	-0.013122517
8.0546	-0.013120025
8.0568	-0.013289602
8.059	-0.013202513
8.0612	-0.013117912
8.0634	-0.013480673
8.0656	-0.013430348
8.0678	-0.012956768
8.07	-0.013383118
8.0722	-0.014111642
8.0744	-0.013306968
8.0766	-0.01313212
8.0788	-0.013583583
8.081	-0.012799151
8.0832	-0.013944684
8.0854	-0.014265298
8.0876	-0.013763157
8.0898	-0.014237064
8.092	-0.014619988
8.0942	-0.0146617
8.0964	-0.014651955
8.0986	-0.014833715
8.1008	-0.014827797
8.103	-0.014376103
8.1052	-0.015017676
8.1074	-0.01437641
8.1096	-0.014455197
8.1118	-0.014642253
8.114	-0.014686202
8.1162	-0.014782288
8.1184	-0.014563304
8.1206	-0.014612254
8.1228	-0.014244931
8.125	-0.014581341
8.1272	-0.014370908
8.1294	-0.014973001
8.1316	-0.014494919
8.1338	-0.013909629
8.136	-0.013473689
8.1382	-0.013840889
8.1404	-0.014084222
8.1426	-0.01295469
8.1448	-0.012565111
8.147	-0.012127984
8.1492	-0.012445016
8.1514	-0.010936725
8.1536	-0.008976744
8.1558	-0.006634756
8.158	-0.002812776
8.1602	0.005747715
8.1624	0.01435786
8.1646	0.024721015
8.1668	0.035136331
8.169	0.046907756
8.1712	0.056071293
8.1734	0.06259004
8.1756	0.066434897
8.1778	0.069084518
8.18	0.065942161
8.1822	0.061476249
8.1844	0.054399576
8.1866	0.045366231
8.1888	0.035210393
8.191	0.025680937
8.1932	0.016151113
8.1954	0.008402446
8.1976	0.002642421
8.1998	-0.002988436
8.202	-0.005782138
8.2042	-0.008564217
8.2064	-0.00979897
8.2086	-0.011610356
8.2108	-0.011671329
8.213	-0.011819202
8.2152	-0.012019324
8.2174	-0.012548377
8.2196	-0.012664716
8.2218	-0.012346569
8.224	-0.012065936
8.2262	-0.012728238
8.2284	-0.012950695
8.2306	-0.013285982
8.2328	-0.013058092
8.235	-0.012955743
8.2372	-0.013848444
8.2394	-0.013423277
8.2416	-0.013784993
8.2438	-0.013194508
8.246	-0.013425884
8.2482	-0.013105753
8.2504	-0.013578193
8.2526	-0.013346936
8.2548	-0.013574427
8.257	-0.013710744
8.2592	-0.013831646
8.2614	-0.013441991
8.2636	-0.013081198
8.2658	-0.013565078
8.268	-0.013549832
8.2702	-0.013169975
8.2724	-0.013025708
8.2746	-0.013952025
8.2768	-0.013405428
8.279	-0.013369291
8.2812	-0.013844613
8.2834	-0.013197234
8.2856	-0.012864559
8.2878	-0.012799286
8.29	-0.013407508
8.2922	-0.012781478
8.2944	-0.012140106
8.2966	-0.012691665
8.2988	-0.013131965
8.301	-0.013136759
8.3032	-0.013196178
8.3054	-0.013307624
8.3076	-0.01370744
8.3098	-0.013229683
8.312	-0.014207161
8.3141	-0.012487723
8.3163	-0.013502836
8.3185	-0.013559119
8.3207	-0.013501746
8.3229	-0.013751527
8.3251	-0.013739307
8.3273	-0.013113864
8.3295	-0.014068588
8.3317	-0.012708559
8.3339	-0.01343447
8.3361	-0.012985381
8.3383	-0.013491384
8.3405	-0.013292588
8.3427	-0.01318851
8.3449	-0.01305397
8.3471	-0.01315364
8.3493	-0.012932206
8.3515	-0.012894332
8.3537	-0.012577107
8.3559	-0.012345562
8.3581	-0.012689997
8.3603	-0.01292933
8.3625	-0.01183939
8.3647	-0.012378457
8.3669	-0.012352741
8.3691	-0.013309211
8.3713	-0.012537628
8.3735	-0.013066074
8.3757	-0.012752339
8.3779	-0.014149437
8.3801	-0.013995221
8.3823	-0.013011879
8.3845	-0.012207331
8.3867	-0.011932663
8.3889	-0.011885266
8.3911	-0.012110218
8.3933	-0.012407331
8.3955	-0.012746777
8.3977	-0.011924432
8.3999	-0.012127501
8.4021	-0.011621657
8.4043	-0.011464206
8.4065	-0.011505624
8.4087	-0.011705999
8.4109	-0.010474138
8.4131	-0.010487526
8.4153	-0.011608301
8.4175	-0.011739816
8.4197	-0.012038969
8.4219	-0.012420102
8.4241	-0.0126858
8.4263	-0.012286816
8.4285	-0.013479127
8.4307	-0.013470805
8.4329	-0.013353288
8.4351	-0.014050911
8.4373	-0.012527101
8.4395	-0.013046982
8.4417	-0.012364361
8.4439	-0.012112928
8.4461	-0.012548819
8.4483	-0.012234457
8.4505	-0.011651234
8.4527	-0.011313767
8.4549	-0.010816696
8.4571	-0.010797073
8.4593	-0.011150075
8.4615	-0.010791648
8.4637	-0.011341058
8.4659	-0.010986264
8.4681	-0.011191702
8.4703	-0.011238193
8.4725	-0.011090524
8.4747	-0.011053349
8.4769	-0.011156144
8.4791	-0.011117853
8.4813	-0.01086068
8.4835	-0.011805533
8.4857	-0.011035945
8.4879	-0.011636584
8.4901	-0.010296869
8.4923	-0.011223985
8.4945	-0.01020587
8.4967	-0.010838067
8.4989	-0.011477928
8.5011	-0.011846248
8.5033	-0.010484936
8.5055	-0.010963253
8.5077	-0.011512905
8.5099	-0.011194507
8.5121	-0.010650367
8.5143	-0.011375796
8.5165	-0.010315424
8.5187	-0.010714197
8.5209	-0.011666297
8.5231	-0.012034607
8.5253	-0.011527951
8.5275	-0.011277325
8.5297	-0.011177976
8.5319	-0.012702913
8.5341	-0.01237004
8.5363	-0.012515541
8.5385	-0.012826402
8.5407	-0.011652415
8.5429	-0.011957099
8.5451	-0.011566155
8.5473	-0.011143782
8.5495	-0.010943071
8.5517	-0.010615868
8.5539	-0.009911406
8.5561	-0.008901865
8.5583	-0.009435616
8.5605	-0.00962171
8.5627	-0.009713705
8.5649	-0.008472001
8.5671	-0.008821938
8.5693	-0.008919559
8.5715	-0.008866476
8.5737	-0.008704913
8.5759	-0.008507941
8.578	-0.008122656
8.5802	-0.00823835
8.5824	-0.007702189
8.5846	-0.008980873
8.5868	-0.008438069
8.589	-0.007673375
8.5912	-0.007974889
8.5934	-0.007505048
8.5956	-0.008011398
8.5978	-0.007214004
8.6	-0.007203341
8.6022	-0.005737512
8.6044	-0.006131318
8.6066	-0.005552238
8.6088	-0.005782006
8.611	-0.005544492
8.6132	-0.005047248
8.6154	-0.005695137
8.6176	-0.005001225
8.6198	-0.004565216
8.622	-0.003830668
8.6242	-0.004246884
8.6264	-0.003912751
8.6286	-0.004163516
8.6308	-0.004285597
8.633	-0.004163717
8.6352	-0.004517629
8.6374	-0.004961776
8.6396	-0.00529612
8.6418	-0.004673357
8.644	-0.004179752
8.6462	-0.004895133
8.6484	-0.005191867
8.6506	-0.00442125
8.6528	-0.003994328
8.655	-0.003677056
8.6572	-0.004019133
8.6594	-0.004023602
8.6616	-0.003891842
8.6638	-0.003473658
8.666	-0.003433176
8.6682	-0.00380333
8.6704	-0.003065409
8.6726	-0.003509904
8.6748	-0.003002789
8.677	-0.003282883
8.6792	-0.002801215
8.6814	-0.002571065
8.6836	-0.003332834
8.6858	-0.002314913
8.688	-0.001918045
8.6902	-0.002848076
8.6924	-0.002115802
8.6946	-0.002068922
8.6968	-0.002357778
8.699	-0.001824093
8.7012	-0.002551404
8.7034	-0.002101228
8.7056	-0.002050344
8.7078	-0.001619094
8.71	-0.001613613
8.7122	-0.001257732
8.7144	-0.0017428
8.7166	-0.001200099
8.7188	-0.001018605
8.721	-0.000463362
8.7232	-0.000500793
8.7254	0.00003584
8.7276	0.0002849
8.7298	0.00112923
8.732	-0.000105586
8.7342	0.001034502
8.7364	0.001428484
8.7386	0.002200761
8.7408	0.001856878
8.743	0.003112457
8.7452	0.002994654
8.7474	0.002452142
8.7496	0.003861366
8.7518	0.00403241
8.754	0.003141321
8.7562	0.003943798
8.7584	0.003461095
8.7606	0.00397884
8.7628	0.00426026
8.765	0.00437273
8.7672	0.004745265
8.7694	0.004813968
8.7716	0.004726963
8.7738	0.004798098
8.776	0.005287626
8.7782	0.005762759
8.7804	0.006326611
8.7826	0.005615024
8.7848	0.005292851
8.787	0.00489189
8.7892	0.005687618
8.7914	0.005911857
8.7936	0.005803897
8.7958	0.006015205
8.798	0.00594563
8.8002	0.006073148
8.8024	0.005959844
8.8046	0.006597731
8.8068	0.005820381
8.809	0.006509235
8.8112	0.005906899
8.8134	0.007331699
8.8156	0.006115912
8.8178	0.006680212
8.82	0.007019558
8.8222	0.007648061
8.8244	0.007459749
8.8266	0.007111246
8.8288	0.00793254
8.831	0.006670214
8.8332	0.006478121
8.8354	0.006815006
8.8376	0.006450754
8.8398	0.006748653
8.842	0.006690838
8.8441	0.006550791
8.8463	0.006110265
8.8485	0.006050697
8.8507	0.005785375
8.8529	0.006348604
8.8551	0.005722297
8.8573	0.006821895
8.8595	0.00693153
8.8617	0.007666347
8.8639	0.007623517
8.8661	0.009371153
8.8683	0.00905078
8.8705	0.009186613
8.8727	0.010857477
8.8749	0.011237317
8.8771	0.010888723
8.8793	0.011204757
8.8815	0.010924416
8.8837	0.012046031
8.8859	0.012197963
8.8881	0.012121639
8.8903	0.012179276
8.8925	0.01297349
8.8947	0.013360681
8.8969	0.014636113
8.8991	0.014146265
8.9013	0.014905381
8.9035	0.015590905
8.9057	0.016858945
8.9079	0.017644795
8.9101	0.017946359
8.9123	0.019006448
8.9145	0.019899784
8.9167	0.021428008
8.9189	0.021483775
8.9211	0.02321182
8.9233	0.023372471
8.9255	0.025203114
8.9277	0.027698874
8.9299	0.028924044
8.9321	0.030772587
8.9343	0.030353222
8.9365	0.031739768
8.9387	0.03207171
8.9409	0.032368872
8.9431	0.032838631
8.9453	0.033619098
8.9475	0.034087662
8.9497	0.035854317
8.9519	0.03703253
8.9541	0.03867849
8.9563	0.040567044
8.9585	0.042884313
8.9607	0.04699057
8.9629	0.049203981
8.9651	0.052191425
8.9673	0.054067925
8.9695	0.055371348
8.9717	0.056436397
8.9739	0.059649959
8.9761	0.061262272
8.9783	0.063418731
8.9805	0.064026892
8.9827	0.065301202
8.9849	0.067097574
8.9871	0.066548973
8.9893	0.067328475
8.9915	0.066806398
8.9937	0.068234518
8.9959	0.069112241
8.9981	0.071163617
9.0003	0.07228452
9.0025	0.074507654
9.0047	0.076536767
9.0069	0.081245989
9.0091	0.084459513
9.0113	0.085969344
9.0135	0.088863865
9.0157	0.095580123
9.0179	0.105366759
9.0201	0.11675746
9.0223	0.121517465
9.0245	0.125790179
9.0267	0.129901886
9.0289	0.135187045
9.0311	0.137303323
9.0333	0.135836214
9.0355	0.135821819
9.0377	0.135870203
9.0399	0.135181427
9.0421	0.136184871
9.0443	0.140911669
9.0465	0.143396437
9.0487	0.146225095
9.0509	0.148016736
9.0531	0.14978908
9.0553	0.151104406
9.0575	0.150784075
9.0597	0.151963264
9.0619	0.151148751
9.0641	0.150861055
9.0663	0.152685434
9.0685	0.152465343
9.0707	0.1527569
9.0729	0.15415667
9.0751	0.155847535
9.0773	0.156669661
9.0795	0.15987134
9.0817	0.162159145
9.0839	0.165969461
9.0861	0.168544769
9.0883	0.173925728
9.0905	0.176302239
9.0927	0.17926605
9.0949	0.183811337
9.0971	0.189972118
9.0993	0.197438255
9.1015	0.202743456
9.1037	0.204142407
9.1059	0.203859746
9.108	0.203123406
9.1102	0.206809521
9.1124	0.211949542
9.1146	0.215219423
9.1168	0.215109974
9.119	0.214326456
9.1212	0.218422458
9.1234	0.230601862
9.1256	0.250080615
9.1278	0.256153464
9.13	0.259691775
9.1322	0.261664003
9.1344	0.265764028
9.1366	0.272792041
9.1388	0.297411591
9.141	0.311499745
9.1432	0.328268796
9.1454	0.335914969
9.1476	0.346311927
9.1498	0.372656167
9.152	0.414232671
9.1542	0.506461978
9.1564	0.611793876
9.1586	0.674344718
9.1608	0.701605976
9.163	0.718431771
9.1652	0.722250223
9.1674	0.728107393
9.1696	0.728782237
9.1718	0.733758867
9.174	0.734429359
9.1762	0.734537899
9.1784	0.734675407
9.1806	0.730677366
9.1828	0.721649885
9.185	0.707922637
9.1872	0.679536939
9.1894	0.63773787
9.1916	0.578188419
9.1938	0.498913974
9.196	0.400393367
9.1982	0.30320853
9.2004	0.22127904
9.2026	0.166002557
9.2048	0.122427031
9.207	0.092233658
9.2092	0.071653925
9.2114	0.059495319
9.2136	0.050534528
9.2158	0.046605729
9.218	0.046627574
9.2202	0.043969579
9.2224	0.040990945
9.2246	0.040135838
9.2268	0.040036421
9.229	0.039300919
9.2312	0.038528733
9.2334	0.038453717
9.2356	0.039214104
9.2378	0.037848938
9.24	0.03647482
9.2422	0.034629218
9.2444	0.032452323
9.2466	0.029804792
9.2488	0.02688692
9.251	0.025447721
9.2532	0.023236323
9.2554	0.021383116
9.2576	0.020771008
9.2598	0.019764299
9.262	0.019431273
9.2642	0.019070342
9.2664	0.019001972
9.2686	0.018232279
9.2708	0.019298811
9.273	0.02059971
9.2752	0.020312697
9.2774	0.021171607
9.2796	0.022826318
9.2818	0.02532196
9.284	0.027558444
9.2862	0.030470351
9.2884	0.036508258
9.2906	0.044719271
9.2928	0.050770089
9.295	0.060867738
9.2972	0.075359493
9.2994	0.087202169
9.3016	0.098510146
9.3038	0.102828741
9.306	0.105449475
9.3082	0.104712851
9.3104	0.105292141
9.3126	0.105778277
9.3148	0.103054687
9.317	0.100086421
9.3192	0.094593346
9.3214	0.085672267
9.3236	0.068645887
9.3258	0.050942514
9.328	0.030980119
9.3302	0.01856716
9.3324	0.011322501
9.3346	0.008307916
9.3368	0.005616481
9.339	0.003672629
9.3412	0.001291246
9.3434	-0.001252773
9.3456	-0.001667293
9.3478	-0.001897013
9.35	-0.003240761
9.3522	-0.003478645
9.3544	-0.003365968
9.3566	-0.004379709
9.3588	-0.003626481
9.361	-0.004356465
9.3632	-0.004040942
9.3654	-0.004734063
9.3676	-0.005505748
9.3698	-0.004881696
9.372	-0.005557554
9.3741	-0.00529993
9.3763	-0.006217317
9.3785	-0.00556995
9.3807	-0.006261325
9.3829	-0.006213683
9.3851	-0.006425363
9.3873	-0.00593578
9.3895	-0.005162758
9.3917	-0.002662672
9.3939	-0.002839338
9.3961	-0.001994829
9.3983	-0.001295096
9.4005	0.000104611
9.4027	0.00113504
9.4049	0.002837735
9.4071	0.00268741
9.4093	0.003892842
9.4115	0.003236031
9.4137	0.002486593
9.4159	0.001331333
9.4181	0.000350125
9.4203	-0.000738746
9.4225	-0.001261874
9.4247	-0.003262618
9.4269	-0.004839572
9.4291	-0.00615532
9.4313	-0.007698705
9.4335	-0.008012133
9.4357	-0.009248573
9.4379	-0.009220427
9.4401	-0.009929561
9.4423	-0.010131203
9.4445	-0.01018351
9.4467	-0.010426776
9.4489	-0.011641907
9.4511	-0.010691836
9.4533	-0.012202661
9.4555	-0.011508927
9.4577	-0.011643222
9.4599	-0.012040478
9.4621	-0.01243862
9.4643	-0.012248345
9.4665	-0.012537841
9.4687	-0.013689653
9.4709	-0.012342749
9.4731	-0.013199749
9.4753	-0.013055083
9.4775	-0.012768597
9.4797	-0.013419887
9.4819	-0.01318742
9.4841	-0.012907539
9.4863	-0.012876264
9.4885	-0.012609606
9.4907	-0.013132862
9.4929	-0.012199488
9.4951	-0.012550508
9.4973	-0.012411262
9.4995	-0.01277016
9.5017	-0.012578941
9.5039	-0.012673043
9.5061	-0.012008258
9.5083	-0.011830723
9.5105	-0.01347226
9.5127	-0.01322934
9.5149	-0.013333963
9.5171	-0.012691549
9.5193	-0.012973375
9.5215	-0.013448691
9.5237	-0.013247018
9.5259	-0.013660843
9.5281	-0.012542905
9.5303	-0.013468116
9.5325	-0.013219675
9.5347	-0.012325734
9.5369	-0.013306696
9.5391	-0.01250312
9.5413	-0.012878598
9.5435	-0.012594284
9.5457	-0.013028934
9.5479	-0.012898146
9.5501	-0.012905374
9.5523	-0.013237686
9.5545	-0.013139803
9.5567	-0.012984041
9.5589	-0.012658189
9.5611	-0.012620044
9.5633	-0.012906272
9.5655	-0.012131224
9.5677	-0.013598039
9.5699	-0.013084005
9.5721	-0.013844933
9.5743	-0.013717776
9.5765	-0.014399408
9.5787	-0.013971416
9.5809	-0.014327141
9.5831	-0.014783793
9.5853	-0.014577532
9.5875	-0.014013033
9.5897	-0.012943627
9.5919	-0.012824201
9.5941	-0.013402664
9.5963	-0.013559063
9.5985	-0.013156915
9.6007	-0.013195694
9.6029	-0.013428393
9.6051	-0.012451177
9.6073	-0.013134106
9.6095	-0.013213682
9.6117	-0.01361761
9.6139	-0.014519349
9.6161	-0.014113574
9.6183	-0.015047589
9.6205	-0.014580632
9.6227	-0.015544717
9.6249	-0.014155085
9.6271	-0.013967032
9.6293	-0.013742831
9.6315	-0.012780624
9.6337	-0.013530962
9.6359	-0.013661109
9.638	-0.013578934
9.6402	-0.013404447
9.6424	-0.014228716
9.6446	-0.014252212
9.6468	-0.014306119
9.649	-0.014461672
9.6512	-0.015828285
9.6534	-0.014723257
9.6556	-0.014829761
9.6578	-0.014140817
9.66	-0.01436478
9.6622	-0.014510444
9.6644	-0.013901855
9.6666	-0.014555837
9.6688	-0.013609673
9.671	-0.012881092
9.6732	-0.012240632
9.6754	-0.012138947
9.6776	-0.011535435
9.6798	-0.011697525
9.682	-0.011427075
9.6842	-0.011601518
9.6864	-0.011628894
9.6886	-0.012424599
9.6908	-0.0119024
9.693	-0.012498545
9.6952	-0.012026161
9.6974	-0.013057876
9.6996	-0.012364228
9.7018	-0.013083233
9.704	-0.012750564
9.7062	-0.012654518
9.7084	-0.011272167
9.7106	-0.012399211
9.7128	-0.011596647
9.715	-0.012669437
9.7172	-0.012518057
9.7194	-0.012520198
9.7216	-0.01190738
9.7238	-0.011849746
9.726	-0.01091155
9.7282	-0.011190725
9.7304	-0.010332209
9.7326	-0.008985723
9.7348	-0.007191519
9.737	-0.004302018
9.7392	-0.00037673
9.7414	0.003507717
9.7436	0.011663948
9.7458	0.020110175
9.748	0.02968893
9.7502	0.039421231
9.7524	0.051438458
9.7546	0.062967159
9.7568	0.073442757
9.759	0.083211742
9.7612	0.091891363
9.7634	0.097404785
9.7656	0.099950463
9.7678	0.100294553
9.77	0.09750811
9.7722	0.092557855
9.7744	0.085290134
9.7766	0.075530946
9.7788	0.064519107
9.781	0.053002376
9.7832	0.039710958
9.7854	0.027991232
9.7876	0.016788987
9.7898	0.009799496
9.792	0.002509622
9.7942	-0.002139478
9.7964	-0.004922194
9.7986	-0.007358554
9.8008	-0.008983281
9.803	-0.009962774
9.8052	-0.010986839
9.8074	-0.01134867
9.8096	-0.011909517
9.8118	-0.011958801
9.814	-0.01214863
9.8162	-0.012784765
9.8184	-0.014016112
9.8206	-0.014096063
9.8228	-0.014965657
9.825	-0.01485387
9.8272	-0.015808942
9.8294	-0.015429097
9.8316	-0.015202321
9.8338	-0.015260665
9.836	-0.015693065
9.8382	-0.015377505
9.8404	-0.014840833
9.8426	-0.014425493
9.8448	-0.014654461
9.847	-0.01391707
9.8492	-0.014924916
9.8514	-0.014264739
9.8536	-0.014759537
9.8558	-0.014342527
9.858	-0.014654076
9.8602	-0.014090481
9.8624	-0.014224523
9.8646	-0.01431359
9.8668	-0.014442546
9.869	-0.015159903
9.8712	-0.01537323
9.8734	-0.013805772
9.8756	-0.015654583
9.8778	-0.015471204
9.88	-0.015465581
9.8822	-0.015516087
9.8844	-0.015309711
9.8866	-0.015036606
9.8888	-0.015120186
9.891	-0.014720768
9.8932	-0.015752768
9.8954	-0.015210382
9.8976	-0.015867237
9.8998	-0.016210297
9.902	-0.016048985
9.9041	-0.015806189
9.9063	-0.015885001
9.9085	-0.016373862
9.9107	-0.016415199
9.9129	-0.016436113
9.9151	-0.016995901
9.9173	-0.016405586
9.9195	-0.017603256
9.9217	-0.017790295
9.9239	-0.017325001
9.9261	-0.016957033
9.9283	-0.017746957
9.9305	-0.017880479
9.9327	-0.018036604
9.9349	-0.018430587
9.9371	-0.017885242
9.9393	-0.017141091
9.9415	-0.017283108
9.9437	-0.01773617
9.9459	-0.017207107
9.9481	-0.018148959
9.9503	-0.016886625
9.9525	-0.017306939
9.9547	-0.01645367
9.9569	-0.016743142
9.9591	-0.017190579
9.9613	-0.016568679
9.9635	-0.017880522
9.9657	-0.018185543
9.9679	-0.017504558
9.9701	-0.018219564
9.9723	-0.017119991
9.9745	-0.017563852
9.9767	-0.018153565
[truncated: 48 more rows]
