# Supplementary material for: Improvement of Peak Integration in Capillary Electrophoresis: Reference Data Set No. 1
Source: Electrophoresis. 2026 Mar 11;47(4):276–94. doi: 10.1002/elps.70077 (PMC13084974; doi:10.1002/elps.70077)
Supplement: Supplementary file 2 — Supporting File 2: elps70077‐sup‐0002‐RawElectropherograms.zip. [file ELPS-47--s002.zip › Raw Electropherograms/com4-type9-sam2-R.csv]

5.8982	-0.007749226
5.9003	-0.007485001
5.9024	-0.00800047
5.9044	-0.007783656
5.9065	-0.008603917
5.9086	-0.009564238
5.9106	-0.008621926
5.9127	-0.008179284
5.9148	-0.008149652
5.9168	-0.008068972
5.9189	-0.00577536
5.921	-0.007443184
5.923	-0.008982497
5.9251	-0.007437317
5.9272	-0.00766257
5.9292	-0.008066261
5.9313	-0.008343094
5.9334	-0.008867953
5.9354	-0.008873736
5.9375	-0.008052113
5.9395	-0.008192667
5.9416	-0.008972878
5.9437	-0.00895285
5.9457	-0.008022731
5.9478	-0.009020373
5.9499	-0.00861935
5.9519	-0.007930634
5.954	-0.006559739
5.9561	-0.000777841
5.9581	-0.006060097
5.9602	-0.007653106
5.9623	-0.007669222
5.9643	-0.008185556
5.9664	-0.006577878
5.9685	-0.005455543
5.9705	-0.007850473
5.9726	-0.009406528
5.9746	-0.008561146
5.9767	-0.00803667
5.9788	-0.007631879
5.9808	-0.007024491
5.9829	-0.008996667
5.985	-0.00877127
5.987	-0.00904436
5.9891	-0.009453372
5.9912	-0.009471586
5.9932	-0.008688139
5.9953	-0.009667259
5.9974	-0.009456959
5.9994	-0.009030145
6.0015	-0.010018229
6.0036	-0.008583982
6.0056	-0.008669506
6.0077	-0.008904146
6.0098	-0.008760566
6.0118	-0.009305594
6.0139	-0.009913048
6.0159	-0.00973063
6.018	-0.009819134
6.0201	-0.009331363
6.0221	-0.009795516
6.0242	-0.009236012
6.0263	-0.009448452
6.0283	-0.009730428
6.0304	-0.009902417
6.0325	-0.008969389
6.0345	-0.009266109
6.0366	-0.009422832
6.0387	-0.008989818
6.0407	-0.007829632
6.0428	-0.0085874
6.0449	-0.009665981
6.0469	-0.008989818
6.049	-0.009043879
6.0511	-0.00905062
6.0531	-0.009075853
6.0552	-0.010260073
6.0572	-0.009355504
6.0593	-0.009506706
6.0614	-0.009198094
6.0634	-0.01044556
6.0655	-0.009199966
6.0676	-0.009062847
6.0696	-0.008757902
6.0717	-0.008803218
6.0738	-0.009351283
6.0758	-0.009084974
6.0779	-0.008803334
6.08	-0.009068321
6.082	-0.009078451
6.0841	-0.008671323
6.0862	-0.009432167
6.0882	-0.009435961
6.0903	-0.009366688
6.0924	-0.009853526
6.0944	-0.010505095
6.0965	-0.010315768
6.0985	-0.00963168
6.1006	-0.009064108
6.1027	-0.008763386
6.1047	-0.008812873
6.1068	-0.009629524
6.1089	-0.009256826
6.1109	-0.009198397
6.113	-0.009640673
6.1151	-0.009583549
6.1171	-0.009091048
6.1192	-0.009345179
6.1213	-0.009276981
6.1233	-0.009500998
6.1254	-0.010071345
6.1275	-0.009793518
6.1295	-0.01040276
6.1316	-0.01086885
6.1336	-0.010329653
6.1357	-0.009731617
6.1378	-0.009577048
6.1398	-0.009717594
6.1419	-0.00948509
6.144	-0.009324135
6.146	-0.01001492
6.1481	-0.009881182
6.1502	-0.009499691
6.1522	-0.009835624
6.1543	-0.009527279
6.1564	-0.009545318
6.1584	-0.009875634
6.1605	-0.010085667
6.1626	-0.009675587
6.1646	-0.009881984
6.1667	-0.009743853
6.1688	-0.009764626
6.1708	-0.0097819
6.1729	-0.008846981
6.1749	-0.009780883
6.177	-0.00918397
6.1791	-0.009508572
6.1811	-0.009120659
6.1832	-0.007829202
6.1853	-0.007620321
6.1873	-0.009029606
6.1894	-0.009414825
6.1915	-0.009411732
6.1935	-0.009392989
6.1956	-0.009424545
6.1977	-0.008827286
6.1997	-0.010380918
6.2018	-0.010362851
6.2039	-0.009830567
6.2059	-0.009120127
6.208	-0.009686184
6.2101	-0.00972745
6.2121	-0.009163285
6.2142	-0.008867262
6.2162	-0.009972154
6.2183	-0.00954937
6.2204	-0.009957936
6.2224	-0.008755575
6.2245	-0.0088104
6.2266	-0.009112532
6.2286	-0.00913818
6.2307	-0.008987758
6.2328	-0.009310361
6.2348	-0.009133259
6.2369	-0.009726506
6.239	-0.00993243
6.241	-0.009131858
6.2431	-0.008861373
6.2452	-0.008789755
6.2472	-0.009794351
6.2493	-0.0089534
6.2514	-0.009156376
6.2534	-0.009278681
6.2555	-0.00966803
6.2575	-0.009636197
6.2596	-0.008816236
6.2617	-0.009078012
6.2637	-0.008432512
6.2658	-0.008954143
6.2679	-0.009289172
6.2699	-0.009305221
6.272	-0.009308341
6.2741	-0.009373989
6.2761	-0.009383681
6.2782	-0.008644947
6.2803	-0.0093717
6.2823	-0.009111642
6.2844	-0.008950695
6.2865	-0.009210615
6.2885	-0.009168127
6.2906	-0.009477374
6.2926	-0.008934451
6.2947	-0.008977896
6.2968	-0.00926351
6.2988	-0.009516929
6.3009	-0.010121331
6.303	-0.010171776
6.305	-0.009931649
6.3071	-0.009159992
6.3092	-0.009006988
6.3112	-0.0097168
6.3133	-0.009884234
6.3154	-0.009136694
6.3174	-0.00974353
6.3195	-0.010133483
6.3216	-0.009617537
6.3236	-0.009890453
6.3257	-0.009332085
6.3278	-0.009649886
6.3298	-0.009614776
6.3319	-0.009027502
6.3339	-0.010156816
6.336	-0.00946331
6.3381	-0.009582796
6.3401	-0.009059794
6.3422	-0.008228483
6.3443	-0.00764234
6.3463	-0.008622356
6.3484	-0.009122673
6.3505	-0.009465357
6.3525	-0.009527621
6.3546	-0.009566789
6.3567	-0.009386168
6.3587	-0.009304627
6.3608	-0.009127836
6.3629	-0.009590436
6.3649	-0.010063413
6.367	-0.010176998
6.3691	-0.009829921
6.3711	-0.009886584
6.3732	-0.009151976
6.3752	-0.009095685
6.3773	-0.009793115
6.3794	-0.009491879
6.3814	-0.009882979
6.3835	-0.009266375
6.3856	-0.008664433
6.3876	-0.009012346
6.3897	-0.009349672
6.3918	-0.009435858
6.3938	-0.009382131
6.3959	-0.00949697
6.398	-0.008985485
6.4	-0.008791545
6.4021	-0.009081651
6.4042	-0.009888498
6.4062	-0.009005486
6.4083	-0.009025776
6.4104	-0.009208959
6.4124	-0.009286284
6.4145	-0.00969628
6.4165	-0.009368395
6.4186	-0.009701139
6.4207	-0.009227567
6.4227	-0.009400311
6.4248	-0.00901164
6.4269	-0.009290257
6.4289	-0.008577749
6.431	-0.007773121
6.4331	-0.008798323
6.4351	-0.008915802
6.4372	-0.008243374
6.4393	-0.00853398
6.4413	-0.008365481
6.4434	-0.007576922
6.4455	-0.007147277
6.4475	-0.007123749
6.4496	-0.00811789
6.4516	-0.007464782
6.4537	-0.008154551
6.4558	-0.008504036
6.4578	-0.007054508
6.4599	-0.007732655
6.462	-0.007904954
6.464	-0.005180374
6.4661	-0.007002687
6.4682	-0.007225792
6.4702	-0.007416974
6.4723	-0.007185938
6.4744	-0.007120875
6.4764	-0.007733479
6.4785	-0.007513394
6.4806	-0.007177404
6.4826	-0.00763622
6.4847	-0.006868927
6.4868	-0.00745246
6.4888	-0.00631788
6.4909	-0.007458575
6.4929	-0.006986121
6.495	-0.00783161
6.4971	-0.007527563
6.4991	-0.007370618
6.5012	-0.007214068
6.5033	-0.006403356
6.5053	-0.006927587
6.5074	-0.008018409
6.5095	-0.007082109
6.5115	-0.007622581
6.5136	-0.007276458
6.5157	-0.007831723
6.5177	-0.007142575
6.5198	-0.007449119
6.5219	-0.007387846
6.5239	-0.007743833
6.526	-0.008195492
6.5281	-0.008259079
6.5301	-0.007844353
6.5322	-0.007122632
6.5342	-0.008414631
6.5363	-0.00855763
6.5384	-0.007741513
6.5404	-0.008278751
6.5425	-0.007899487
6.5446	-0.007721309
6.5466	-0.007940833
6.5487	-0.007836298
6.5508	-0.008421536
6.5528	-0.009293043
6.5549	-0.007080184
6.557	-0.007557478
6.559	-0.007652964
6.5611	-0.007498389
6.5632	-0.007414964
6.5652	-0.007430672
6.5673	-0.007542206
6.5694	-0.007480381
6.5714	-0.007620658
6.5735	-0.00779749
6.5755	-0.006933013
6.5776	-0.00716987
6.5797	-0.006969806
6.5817	-0.006472573
6.5838	-0.006338618
6.5859	-0.006624532
6.5879	-0.006849556
6.59	-0.00651061
6.5921	-0.006234912
6.5941	-0.0062995
6.5962	-0.005799128
6.5983	-0.005793612
6.6003	-0.006325569
6.6024	-0.006098447
6.6045	-0.007320637
6.6065	-0.006462208
6.6086	-0.007152703
6.6106	-0.006628964
6.6127	-0.007115969
6.6148	-0.007556806
6.6168	-0.007002915
6.6189	-0.007203439
6.621	-0.007012328
6.623	-0.006689249
6.6251	-0.006078675
6.6272	-0.006618754
6.6292	-0.006674632
6.6313	-0.006737191
6.6334	-0.007050962
6.6354	-0.006154852
6.6375	-0.0067209
6.6396	-0.006922567
6.6416	-0.006264975
6.6437	-0.006520904
6.6458	-0.006619884
6.6478	-0.006846026
6.6499	-0.00707674
6.6519	-0.006044826
6.654	-0.006921874
6.6561	-0.006453231
6.6581	-0.006586946
6.6602	-0.006506538
6.6623	-0.007049245
6.6643	-0.006488375
6.6664	-0.006560941
6.6685	-0.007330483
6.6705	-0.007069289
6.6726	-0.005944063
6.6747	-0.006411272
6.6767	-0.006943784
6.6788	-0.006769088
6.6809	-0.007779244
6.6829	-0.007138673
6.685	-0.007246286
6.6871	-0.00758751
6.6891	-0.007227298
6.6912	-0.007053785
6.6932	-0.007268992
6.6953	-0.006982546
6.6974	-0.006795842
6.6994	-0.006791459
6.7015	-0.00716645
6.7036	-0.006466736
6.7056	-0.006266075
6.7077	-0.006036569
6.7098	-0.006854295
6.7118	-0.006518082
6.7139	-0.006766569
6.716	-0.005856215
6.718	-0.005536532
6.7201	-0.005706974
6.7222	-0.00608069
6.7242	-0.006500661
6.7263	-0.006288701
6.7284	-0.005771677
6.7304	-0.005865331
6.7325	-0.00679639
6.7345	-0.006110777
6.7366	-0.006105244
6.7387	-0.005661962
6.7407	-0.006158811
6.7428	-0.005621323
6.7449	-0.006252611
6.7469	-0.005836231
6.749	-0.005848935
6.7511	-0.005680823
6.7531	-0.006173743
6.7552	-0.006351962
6.7573	-0.005323676
6.7593	-0.005442578
6.7614	-0.006128228
6.7635	-0.005232754
6.7655	-0.005621742
6.7676	-0.004924783
6.7696	-0.005312537
6.7717	-0.004477884
6.7738	-0.005428752
6.7758	-0.005136534
6.7779	-0.005403541
6.78	-0.005917683
6.782	-0.00558716
6.7841	-0.005515925
6.7862	-0.00563409
6.7882	-0.004514869
6.7903	-0.004729847
6.7924	-0.004899766
6.7944	-0.005036606
6.7965	-0.005067005
6.7986	-0.00465698
6.8006	-0.005071699
6.8027	-0.004452201
6.8048	-0.004600475
6.8068	-0.004431787
6.8089	-0.004771585
6.8109	-0.004825922
6.813	-0.004327477
6.8151	-0.004560457
6.8171	-0.004249759
6.8192	-0.004218797
6.8213	-0.003742181
6.8233	-0.003583167
6.8254	-0.002779169
6.8275	-0.003382133
6.8295	-0.003064659
6.8316	-0.002666566
6.8337	-0.00196529
6.8357	-0.002679269
6.8378	-0.002899287
6.8399	-0.003186626
6.8419	-0.003470466
6.844	-0.003259516
6.8461	-0.003408655
6.8481	-0.003535568
6.8502	-0.002760855
6.8522	-0.002747313
6.8543	-0.003259198
6.8564	-0.003721828
6.8584	-0.0034608
6.8605	-0.003443483
6.8626	-0.003356493
6.8646	-0.002919356
6.8667	-0.003038087
6.8688	-0.003252655
6.8708	-0.002831706
6.8729	-0.003510077
6.875	-0.003408083
6.877	-0.002530589
6.8791	-0.002838209
6.8812	-0.00257961
6.8832	-0.002247715
6.8853	-0.002355912
6.8874	-0.002053565
6.8894	-0.001697261
6.8915	-0.001913121
6.8935	-0.001386821
6.8956	0.000167778
6.8977	0.000409615
6.8997	-0.000202594
6.9018	-0.001522595
6.9039	-0.001146964
6.9059	-0.00182619
6.908	-0.002100336
6.9101	-0.001826435
6.9121	-0.001958648
6.9142	-0.002438341
6.9163	-0.002461172
6.9183	-0.002893929
6.9204	-0.00288502
6.9225	-0.004461222
6.9245	-0.004431272
6.9266	-0.002935786
6.9286	-0.003042531
6.9307	-0.003520877
6.9328	-0.003068525
6.9348	-0.003290755
6.9369	-0.003179718
6.939	-0.003471333
6.941	-0.003363829
6.9431	-0.003660223
6.9452	-0.003651352
6.9472	-0.003743375
6.9493	-0.003482201
6.9514	-0.004344474
6.9534	-0.003361352
6.9555	-0.00411213
6.9576	-0.004260807
6.9596	-0.004138394
6.9617	-0.004837963
6.9638	-0.004264029
6.9658	-0.004280759
6.9679	-0.003753247
6.9699	-0.00414612
6.972	-0.003999671
6.9741	-0.003509537
6.9761	-0.00437017
6.9782	-0.004142533
6.9803	-0.00388663
6.9823	-0.004439509
6.9844	-0.004278466
6.9865	-0.004384315
6.9885	-0.004695121
6.9906	-0.003849422
6.9927	-0.003835009
6.9947	-0.003572462
6.9968	-0.003924426
6.9989	-0.004555232
7.0009	-0.004751519
7.003	-0.004583801
7.0051	-0.004923764
7.0071	-0.00436514
7.0092	-0.005033133
7.0112	-0.004798146
7.0133	-0.005069383
7.0154	-0.00443779
7.0174	-0.004774166
7.0195	-0.004266222
7.0216	-0.004123239
7.0236	-0.004202611
7.0257	-0.003782465
7.0278	-0.004117846
7.0298	-0.004624901
7.0319	-0.003985343
7.034	-0.004369563
7.036	-0.004788985
7.0381	-0.004758033
7.0402	-0.004835761
7.0422	-0.004873064
7.0443	-0.005376432
7.0464	-0.004266787
7.0484	-0.004949858
7.0505	-0.005053345
7.0525	-0.005288226
7.0546	-0.005073874
7.0567	-0.004528296
7.0587	-0.00396747
7.0608	-0.004677712
7.0629	-0.004863704
7.0649	-0.004462566
7.067	-0.004263891
7.0691	-0.004653689
7.0711	-0.004476253
7.0732	-0.005647954
7.0753	-0.005860007
7.0773	-0.00490275
7.0794	-0.005649001
7.0815	-0.005684698
7.0835	-0.006338701
7.0856	-0.005365082
7.0876	-0.005534665
7.0897	-0.006064617
7.0918	-0.006424996
7.0938	-0.00492576
7.0959	-0.006311787
7.098	-0.005900258
7.1	-0.005232747
7.1021	-0.005050857
7.1042	-0.005502922
7.1062	-0.005767326
7.1083	-0.005857625
7.1104	-0.005873087
7.1124	-0.004909646
7.1145	-0.004807611
7.1166	-0.004620744
7.1186	-0.004331718
7.1207	-0.003620411
7.1228	-0.003600994
7.1248	-0.003882717
7.1269	-0.003746878
7.1289	-0.004681084
7.131	-0.004091037
7.1331	-0.003703954
7.1351	-0.004694756
7.1372	-0.004543303
7.1393	-0.003073093
7.1413	-0.004339052
7.1434	-0.004147501
7.1455	-0.00416991
7.1475	-0.004153052
7.1496	-0.003504177
7.1517	-0.003719745
7.1537	-0.003920506
7.1558	-0.003306005
7.1579	-0.003494596
7.1599	-0.003768306
7.162	-0.00371296
7.1641	-0.003218642
7.1661	-0.003690383
7.1682	-0.003897804
7.1702	-0.003123701
7.1723	-0.004304378
7.1744	-0.003817698
7.1764	-0.0042724
7.1785	-0.003309901
7.1806	-0.002299221
7.1826	-0.003179655
7.1847	-0.002907966
7.1868	-0.003432091
7.1888	-0.002860347
7.1909	-0.003221072
7.193	-0.003193735
7.195	-0.003400322
7.1971	-0.004367225
7.1992	-0.004051898
7.2012	-0.004126671
7.2033	-0.004592098
7.2054	-0.004323095
7.2074	-0.004015504
7.2095	-0.004609585
7.2115	-0.004216149
7.2136	-0.0048906
7.2157	-0.004750635
7.2177	-0.004750574
7.2198	-0.005004442
7.2219	-0.004782035
7.2239	-0.004416826
7.226	-0.004273026
7.2281	-0.003406521
7.2301	-0.004848216
7.2322	-0.004367592
7.2343	-0.003959467
7.2363	-0.004399547
7.2384	-0.003934108
7.2405	-0.004349646
7.2425	-0.004004361
7.2446	-0.004119236
7.2466	-0.004175772
7.2487	-0.004194741
7.2508	-0.003359103
7.2528	-0.00358791
7.2549	-0.003211651
7.257	-0.003808388
7.259	-0.00382142
7.2611	-0.003466227
7.2632	-0.003846491
7.2652	-0.004114213
7.2673	-0.003753031
7.2694	-0.004251343
7.2714	-0.004027049
7.2735	-0.004236002
7.2756	-0.00415354
7.2776	-0.004871453
7.2797	-0.005286184
7.2818	-0.005742284
7.2838	-0.005315966
7.2859	-0.004529793
7.2879	-0.00474406
7.29	-0.004635995
7.2921	-0.00355743
7.2941	-0.004124871
7.2962	-0.00411484
7.2983	-0.004356414
7.3003	-0.004065531
7.3024	-0.006036284
7.3045	-0.006767025
7.3065	-0.005284561
7.3086	-0.004791608
7.3107	-0.004291084
7.3127	-0.004110704
7.3148	-0.003461113
7.3169	-0.003461403
7.3189	-0.00416054
7.321	-0.003810436
7.3231	-0.003766543
7.3251	-0.003914101
7.3272	-0.003146941
7.3292	-0.003201019
7.3313	-0.003884659
7.3334	-0.002743078
7.3354	-0.00350751
7.3375	-0.002967771
7.3396	-0.003036778
7.3416	-0.002777212
7.3437	-0.002876634
7.3458	-0.00381867
7.3478	-0.003589849
7.3499	-0.00370283
7.352	-0.004286878
7.354	-0.004940747
7.3561	-0.00481414
7.3582	-0.004191053
7.3602	-0.004034418
7.3623	-0.004188458
7.3644	-0.004130804
7.3664	-0.004119406
7.3685	-0.0043154
7.3705	-0.004901796
7.3726	-0.005064936
7.3747	-0.00439527
7.3767	-0.004951416
7.3788	-0.004445069
7.3809	-0.004926457
7.3829	-0.005444348
7.385	-0.005826497
7.3871	-0.005665284
7.3891	-0.005477627
7.3912	-0.005888317
7.3933	-0.006854932
7.3953	-0.006289291
7.3974	-0.007088833
7.3995	-0.007274912
7.4015	-0.007205398
7.4036	-0.007624388
7.4056	-0.007302418
7.4077	-0.008204512
7.4098	-0.007802021
7.4118	-0.006945236
7.4139	-0.006755871
7.416	-0.00779519
7.418	-0.007441066
7.4201	-0.006711507
7.4222	-0.008097283
7.4242	-0.00788782
7.4263	-0.006912606
7.4284	-0.007406214
7.4304	-0.007035454
7.4325	-0.007262877
7.4346	-0.007119741
7.4366	-0.007627507
7.4387	-0.007911568
7.4408	-0.00815546
7.4428	-0.008346129
7.4449	-0.007736997
7.4469	-0.007420732
7.449	-0.008660389
7.4511	-0.007650762
7.4531	-0.008229507
7.4552	-0.008681569
7.4573	-0.007574428
7.4593	-0.008290154
7.4614	-0.00840782
7.4635	-0.00780732
7.4655	-0.0085382
7.4676	-0.008330093
7.4697	-0.007699093
7.4717	-0.008619222
7.4738	-0.007573866
7.4759	-0.007949104
7.4779	-0.00789403
7.48	-0.008337531
7.4821	-0.008407077
7.4841	-0.008398327
7.4862	-0.008336487
7.4882	-0.007849605
7.4903	-0.008238535
7.4924	-0.008394285
7.4944	-0.00816709
7.4965	-0.008163452
7.4986	-0.007092103
7.5006	-0.007699907
7.5027	-0.008496162
7.5048	-0.008124461
7.5068	-0.008734534
7.5089	-0.008029301
7.511	-0.007685441
7.513	-0.008489647
7.5151	-0.008367866
7.5172	-0.008356933
7.5192	-0.007737065
7.5213	-0.00804345
7.5234	-0.008693228
7.5254	-0.007873333
7.5275	-0.00867435
7.5295	-0.008871402
7.5316	-0.008879166
7.5337	-0.008454548
7.5357	-0.008468187
7.5378	-0.008151427
7.5399	-0.008169532
7.5419	-0.008497805
7.544	-0.008144974
7.5461	-0.008229026
7.5481	-0.007990706
7.5502	-0.008263574
7.5523	-0.008854586
7.5543	-0.008128216
7.5564	-0.008696457
7.5585	-0.008197841
7.5605	-0.008275528
7.5626	-0.007925084
7.5646	-0.008508479
7.5667	-0.007935439
7.5688	-0.007760084
7.5708	-0.009046461
7.5729	-0.008514675
7.575	-0.008172341
7.577	-0.00741169
7.5791	-0.008476443
7.5812	-0.008450196
7.5832	-0.00865839
7.5853	-0.008818262
7.5874	-0.008451748
7.5894	-0.007990189
7.5915	-0.007718518
7.5936	-0.008801035
7.5956	-0.008331192
7.5977	-0.008233504
7.5998	-0.008178157
7.6018	-0.007687519
7.6039	-0.00838881
7.6059	-0.007961733
7.608	-0.007826755
7.6101	-0.007689606
7.6121	-0.008106802
7.6142	-0.008527796
7.6163	-0.008035824
7.6183	-0.008017486
7.6204	-0.008069091
7.6225	-0.008506929
7.6245	-0.00896782
7.6266	-0.008461577
7.6287	-0.008511215
7.6307	-0.008134208
7.6328	-0.008277031
7.6349	-0.008188134
7.6369	-0.008258912
7.639	-0.007972533
7.6411	-0.008145843
7.6431	-0.008961354
7.6452	-0.008826232
7.6472	-0.008335439
7.6493	-0.008575245
7.6514	-0.008458261
7.6534	-0.008355438
7.6555	-0.008550687
7.6576	-0.008243502
7.6596	-0.008573039
7.6617	-0.00857855
7.6638	-0.008225003
7.6658	-0.008364854
7.6679	-0.008328652
7.67	-0.008367113
7.672	-0.007878307
7.6741	-0.007405836
7.6762	-0.007520439
7.6782	-0.008212928
7.6803	-0.007281944
7.6824	-0.007942103
7.6844	-0.00841246
7.6865	-0.008569389
7.6885	-0.008236729
7.6906	-0.008576362
7.6927	-0.008600172
7.6947	-0.008101717
7.6968	-0.007883288
7.6989	-0.006904294
7.7009	-0.008760492
7.703	-0.00835019
7.7051	-0.007844324
7.7071	-0.00819263
7.7092	-0.007706117
7.7113	-0.00818792
7.7133	-0.007829549
7.7154	-0.007861805
7.7175	-0.008049297
7.7195	-0.007726891
7.7216	-0.007825337
7.7236	-0.007456219
7.7257	-0.007196589
7.7278	-0.007481303
7.7298	-0.007478619
7.7319	-0.007098438
7.734	-0.007504447
7.736	-0.006821722
7.7381	-0.007026309
7.7402	-0.007144568
7.7422	-0.007208211
7.7443	-0.006264065
7.7464	-0.006016599
7.7484	-0.006359544
7.7505	-0.006796365
7.7526	-0.006031154
7.7546	-0.005970044
7.7567	-0.005960807
7.7588	-0.005674593
7.7608	-0.005972478
7.7629	-0.005496203
7.7649	-0.006190706
7.767	-0.00684562
7.7691	-0.006152576
7.7711	-0.005604875
7.7732	-0.005586357
7.7753	-0.005825373
7.7773	-0.006626437
7.7794	-0.00597111
7.7815	-0.006033039
7.7835	-0.005829029
7.7856	-0.005610368
7.7877	-0.005353407
7.7897	-0.005757959
7.7918	-0.005398409
7.7939	-0.005980721
7.7959	-0.005960131
7.798	-0.00624285
7.8001	-0.006411925
7.8021	-0.005975378
7.8042	-0.005896799
7.8062	-0.005654004
7.8083	-0.005453716
7.8104	-0.004804404
7.8124	-0.0061142
7.8145	-0.006341851
7.8166	-0.005189225
7.8186	-0.005618277
7.8207	-0.005422742
7.8228	-0.00557017
7.8248	-0.00561487
7.8269	-0.00508764
7.829	-0.004811217
7.831	-0.005386906
7.8331	-0.005298934
7.8352	-0.005623759
7.8372	-0.00570586
7.8393	-0.005306332
7.8414	-0.005615183
7.8434	-0.005338949
7.8455	-0.005634968
7.8475	-0.004824019
7.8496	-0.004820792
7.8517	-0.005474535
7.8537	-0.005685729
7.8558	-0.005304778
7.8579	-0.005750785
7.8599	-0.005414112
7.862	-0.005334013
7.8641	-0.00549091
7.8661	-0.005227433
7.8682	-0.005412803
7.8703	-0.005861944
7.8723	-0.005716227
7.8744	-0.006234552
7.8765	-0.006176737
7.8785	-0.006966103
7.8806	-0.006685406
7.8826	-0.006217311
7.8847	-0.006312368
7.8868	-0.006472805
7.8888	-0.006628253
7.8909	-0.006615486
7.893	-0.007318997
7.895	-0.007329238
7.8971	-0.007161762
7.8992	-0.007264718
7.9012	-0.007351365
7.9033	-0.006692115
7.9054	-0.007390328
7.9074	-0.007695509
7.9095	-0.006793907
7.9116	-0.00701132
7.9136	-0.006856036
7.9157	-0.006940364
7.9178	-0.007165493
7.9198	-0.006580057
7.9219	-0.007251381
7.9239	-0.006249494
7.926	-0.006257576
7.9281	-0.005743931
7.9301	-0.006098593
7.9322	-0.005435267
7.9343	-0.005510046
7.9363	-0.005915482
7.9384	-0.005459603
7.9405	-0.006435219
7.9425	-0.006207518
7.9446	-0.006130964
7.9467	-0.005923653
7.9487	-0.005751831
7.9508	-0.006817477
7.9529	-0.00636729
7.9549	-0.007242474
7.957	-0.006013031
7.9591	-0.006546619
7.9611	-0.006177942
7.9632	-0.006294503
7.9652	-0.006810548
7.9673	-0.005551734
7.9694	-0.006343651
7.9714	-0.005582661
7.9735	-0.006290977
7.9756	-0.005377866
7.9776	-0.005449769
7.9797	-0.005583682
7.9818	-0.005586818
7.9838	-0.005754361
7.9859	-0.006007864
7.988	-0.005602451
7.99	-0.006758304
7.9921	-0.004965491
7.9942	-0.005636253
7.9962	-0.005242764
7.9983	-0.005055031
8.0004	-0.005115168
8.0024	-0.005346932
8.0045	-0.00539412
8.0065	-0.005337356
8.0086	-0.005940992
8.0107	-0.006060193
8.0127	-0.00584484
8.0148	-0.006337504
8.0169	-0.005733829
8.0189	-0.005786772
8.021	-0.006079301
8.0231	-0.006275937
8.0251	-0.00659044
8.0272	-0.006457627
8.0293	-0.006932683
8.0313	-0.006782607
8.0334	-0.007397981
8.0355	-0.006465498
8.0375	-0.006403577
8.0396	-0.006328962
8.0416	-0.006125348
8.0437	-0.005743239
8.0458	-0.005673805
8.0478	-0.005587597
8.0499	-0.005501089
8.052	-0.005951788
8.054	-0.006215028
8.0561	-0.005596059
8.0582	-0.006316214
8.0602	-0.006028974
8.0623	-0.006512137
8.0644	-0.005319197
8.0664	-0.006113652
8.0685	-0.005436558
8.0706	-0.006717495
8.0726	-0.006277742
8.0747	-0.006372537
8.0768	-0.006560228
8.0788	-0.007328881
8.0809	-0.006719978
8.0829	-0.007272296
8.085	-0.00762572
8.0871	-0.006683821
8.0891	-0.00739212
8.0912	-0.007639033
8.0933	-0.008119222
8.0953	-0.007684298
8.0974	-0.007689349
8.0995	-0.007130719
8.1015	-0.007869527
8.1036	-0.007406508
8.1057	-0.007488021
8.1077	-0.007245995
8.1098	-0.007630132
8.1119	-0.007480856
8.1139	-0.007142395
8.116	-0.00737971
8.1181	-0.007778401
8.1201	-0.007161247
8.1222	-0.00825279
8.1242	-0.007763026
8.1263	-0.007344179
8.1284	-0.007215784
8.1304	-0.00692601
8.1325	-0.007289629
8.1346	-0.006958567
8.1366	-0.00721436
8.1387	-0.006332782
8.1408	-0.006758735
8.1428	-0.006135813
8.1449	-0.006267716
8.147	-0.005776238
8.149	-0.005828553
8.1511	-0.005754246
8.1532	-0.004465052
8.1552	-0.003095176
8.1573	-0.000503072
8.1594	0.003955351
8.1614	0.009546112
8.1635	0.016652308
8.1655	0.026093597
8.1676	0.03572065
8.1697	0.044685598
8.1717	0.053440508
8.1738	0.060760096
8.1759	0.066303328
8.1779	0.068752088
8.18	0.068648472
8.1821	0.066199832
8.1841	0.062084258
8.1862	0.05546343
8.1883	0.046635151
8.1903	0.037995107
8.1924	0.029595591
8.1945	0.02186575
8.1965	0.014688118
8.1986	0.008837022
8.2006	0.004256085
8.2027	0.00063257
8.2048	-0.001336725
8.2068	-0.002579906
8.2089	-0.004841841
8.211	-0.00413951
8.213	-0.005087677
8.2151	-0.005204959
8.2172	-0.005691196
8.2192	-0.005967051
8.2213	-0.005704208
8.2234	-0.005862216
8.2254	-0.006177933
8.2275	-0.006600138
8.2296	-0.005752782
8.2316	-0.006007508
8.2337	-0.006518038
8.2358	-0.006077029
8.2378	-0.006627944
8.2399	-0.00619896
8.2419	-0.006349699
8.244	-0.006157397
8.2461	-0.006753047
8.2481	-0.007765017
8.2502	-0.007369524
8.2523	-0.007743839
8.2543	-0.005668206
8.2564	-0.006836243
8.2585	-0.007008743
8.2605	-0.006652568
8.2626	-0.006716294
8.2647	-0.006331136
8.2667	-0.006650993
8.2688	-0.006973234
8.2709	-0.006894244
8.2729	-0.006245064
8.275	-0.006818056
8.2771	-0.006545147
8.2791	-0.006448188
8.2812	-0.006560516
8.2832	-0.005930782
8.2853	-0.006816345
8.2874	-0.006237669
8.2894	-0.006684209
8.2915	-0.005849287
8.2936	-0.006562571
8.2956	-0.006535498
8.2977	-0.007303828
8.2998	-0.006416825
8.3018	-0.00654788
8.3039	-0.005808903
8.306	-0.006639462
8.308	-0.006713832
8.3101	-0.006864578
8.3122	-0.006479609
8.3142	-0.006534431
8.3163	-0.006233918
8.3184	-0.006424542
8.3204	-0.00653545
8.3225	-0.006216379
8.3245	-0.005968254
8.3266	-0.00626119
8.3287	-0.005983761
8.3307	-0.006237607
8.3328	-0.006135028
8.3349	-0.006660827
8.3369	-0.00565265
8.339	-0.005800856
8.3411	-0.006327196
8.3431	-0.006182597
8.3452	-0.005509384
8.3473	-0.005669588
8.3493	-0.005214576
8.3514	-0.005684698
8.3535	-0.006367519
8.3555	-0.005262183
8.3576	-0.005667314
8.3596	-0.005219579
8.3617	-0.005519547
8.3638	-0.005882182
8.3658	-0.004781147
8.3679	-0.005574055
8.37	-0.005698544
8.372	-0.005337594
8.3741	-0.005509958
8.3762	-0.005380411
8.3782	-0.005243327
8.3803	-0.004965752
8.3824	-0.005213763
8.3844	-0.004721931
8.3865	-0.004800011
8.3886	-0.004430224
8.3906	-0.005297382
8.3927	-0.004866672
8.3948	-0.004656991
8.3968	-0.005015638
8.3989	-0.004475173
8.4009	-0.0045516
8.403	-0.005170234
8.4051	-0.004325473
8.4071	-0.004884789
8.4092	-0.005226313
8.4113	-0.005385536
8.4133	-0.005298891
8.4154	-0.005185461
8.4175	-0.005510274
8.4195	-0.005723956
8.4216	-0.005802521
8.4237	-0.005901237
8.4257	-0.005927694
8.4278	-0.006461163
8.4299	-0.00600931
8.4319	-0.006025509
8.434	-0.00674196
8.4361	-0.006800283
8.4381	-0.005931852
8.4402	-0.005340248
8.4422	-0.006996679
8.4443	-0.005446749
8.4464	-0.005583293
8.4484	-0.00517434
8.4505	-0.004668205
8.4526	-0.005071052
8.4546	-0.004531329
8.4567	-0.004490685
8.4588	-0.00402706
8.4608	-0.004169926
8.4629	-0.00529719
8.465	-0.005053843
8.467	-0.005225977
8.4691	-0.00474491
8.4712	-0.004951862
8.4732	-0.004119213
8.4753	-0.004822567
8.4774	-0.004419214
8.4794	-0.005499911
8.4815	-0.005423537
8.4835	-0.004771755
8.4856	-0.004930774
8.4877	-0.004395522
8.4897	-0.004789745
8.4918	-0.004647464
8.4939	-0.005694517
8.4959	-0.005056747
8.498	-0.004437188
8.5001	-0.004575157
8.5021	-0.004950062
8.5042	-0.005085513
8.5063	-0.004685211
8.5083	-0.00437674
8.5104	-0.005055319
8.5125	-0.004913199
8.5145	-0.004213467
8.5166	-0.004732296
8.5186	-0.004282146
8.5207	-0.004660916
8.5228	-0.006099127
8.5248	-0.005341776
8.5269	-0.005996943
8.529	-0.006375328
8.531	-0.004782275
8.5331	-0.00542433
8.5352	-0.005595179
8.5372	-0.005589106
8.5393	-0.005427495
8.5414	-0.005677583
8.5434	-0.005169605
8.5455	-0.004899031
8.5476	-0.004039336
8.5496	-0.00390776
8.5517	-0.004445792
8.5538	-0.003932518
8.5558	-0.003882148
8.5579	-0.002995398
8.5599	-0.003171847
8.562	-0.003472985
8.5641	-0.003074114
8.5661	-0.002852124
8.5682	-0.003428568
8.5703	-0.003430193
8.5723	-0.003248498
8.5744	-0.003986448
8.5765	-0.00342388
8.5785	-0.003554295
8.5806	-0.003164022
8.5827	-0.003014043
8.5847	-0.003540834
8.5868	-0.003649844
8.5889	-0.003782986
8.5909	-0.003532402
8.593	-0.003245141
8.5951	-0.002999476
8.5971	-0.002263429
8.5992	-0.002664728
8.6012	-0.002854582
8.6033	-0.001948857
8.6054	-0.00216139
8.6074	-0.002906431
8.6095	-0.0020398
8.6116	-0.002240369
8.6136	-0.002399624
8.6157	-0.002105372
8.6178	-0.001823643
8.6198	-0.002592166
8.6219	-0.002268626
8.624	-0.001721969
8.626	-0.001845346
8.6281	-0.002323754
8.6302	-0.002300575
8.6322	-0.002257363
8.6343	-0.002669564
8.6364	-0.003052618
8.6384	-0.002952581
8.6405	-0.002660312
8.6425	-0.002521514
8.6446	-0.002597421
8.6467	-0.0026828
8.6487	-0.003035062
8.6508	-0.002180144
8.6529	-0.002103816
8.6549	-0.003157229
8.657	-0.002094016
8.6591	-0.003122392
8.6611	-0.002918161
8.6632	-0.003224228
8.6653	-0.003182954
8.6673	-0.003239675
8.6694	-0.00260132
8.6715	-0.002672809
8.6735	-0.002255531
8.6756	-0.002120928
8.6776	-0.002356034
8.6797	-0.001394664
8.6818	-0.002353507
8.6838	-0.001541693
8.6859	-0.002140327
8.688	-0.00167775
8.69	-0.00189543
8.6921	-0.001588048
8.6942	-0.0021418
8.6962	-0.001530491
8.6983	-0.001640293
8.7004	-0.00184845
8.7024	-0.001757481
8.7045	-0.001596139
8.7066	-0.001398458
8.7086	-0.001864948
8.7107	-0.001533579
8.7128	-0.001524988
8.7148	-0.001496122
8.7169	-0.001619765
8.7189	-0.00125794
8.721	-0.00046708
8.7231	-0.0009742
8.7251	-0.000971536
8.7272	0.000178906
8.7293	-0.000497474
8.7313	-0.000106781
8.7334	0.00039076
8.7355	-0.000107877
8.7375	0.000820939
8.7396	0
8.7417	0.000359367
8.7437	0.000757522
8.7458	0.000361641
8.7479	0.000999698
8.7499	0.001524185
8.752	0.001199591
8.7541	0.000628261
8.7561	0.001324779
8.7582	0.001679505
8.7602	0.001999715
8.7623	0.0007225
8.7644	0.002014611
8.7664	0.001644434
8.7685	0.00200169
8.7706	0.001686861
8.7726	0.001501637
8.7747	0.001398926
8.7768	0.002257011
8.7788	0.002175995
8.7809	0.001899423
8.783	0.001966677
8.785	0.001903519
8.7871	0.002654512
8.7892	0.001606054
8.7912	0.002843182
8.7933	0.003136743
8.7954	0.002991708
8.7974	0.002212879
8.7995	0.002295772
8.8015	0.003455139
8.8036	0.003344575
8.8057	0.002653174
8.8077	0.001966026
8.8098	0.002981195
8.8119	0.003526282
8.8139	0.002658195
8.816	0.003215048
8.8181	0.002620934
8.8201	0.003564193
8.8222	0.002375234
8.8243	0.003125456
8.8263	0.002804085
8.8284	0.001927029
8.8305	0.002226884
8.8325	0.002963504
8.8346	0.003856295
8.8366	0.003026951
8.8387	0.002248848
8.8408	0.002965443
8.8428	0.002555608
8.8449	0.002333705
8.847	0.002650623
8.849	0.002728412
8.8511	0.002236715
8.8532	0.003034816
8.8552	0.00269087
8.8573	0.002545553
8.8594	0.003179588
8.8614	0.004241191
8.8635	0.004504513
8.8656	0.004453979
8.8676	0.005226919
8.8697	0.004938024
8.8718	0.004886677
8.8738	0.00470423
8.8759	0.00482671
8.8779	0.005516033
8.88	0.005869646
8.8821	0.005486192
8.8841	0.005794191
8.8862	0.00607513
8.8883	0.005891957
8.8903	0.00657071
8.8924	0.006822636
8.8945	0.007198217
8.8965	0.007708635
8.8986	0.007675559
8.9007	0.008012517
8.9027	0.008180113
8.9048	0.008389493
8.9069	0.009182193
8.9089	0.010127697
8.911	0.010521197
8.9131	0.011036886
8.9151	0.010278156
8.9172	0.011774681
8.9192	0.011969927
8.9213	0.012339651
8.9234	0.012435656
8.9254	0.014396242
8.9275	0.013734908
8.9296	0.014509476
8.9316	0.014672173
8.9337	0.015055104
8.9358	0.01526134
8.9378	0.014263768
8.9399	0.016027708
8.942	0.016881499
8.944	0.017838895
8.9461	0.018691823
8.9482	0.020359591
8.9502	0.021384971
8.9523	0.022418322
8.9544	0.023459526
8.9564	0.024272654
8.9585	0.025838578
8.9605	0.025669035
8.9626	0.026784649
8.9647	0.027008612
8.9667	0.027426599
8.9688	0.028574368
8.9709	0.028906401
8.9729	0.030643048
8.975	0.030625993
8.9771	0.030246289
8.9791	0.031847369
8.9812	0.032990981
8.9833	0.03271554
8.9853	0.03343226
8.9874	0.034510586
8.9895	0.036106877
8.9915	0.03648629
8.9936	0.036511347
8.9956	0.03853054
8.9977	0.040415015
8.9998	0.042102817
9.0018	0.044092432
9.0039	0.047164112
9.006	0.049531367
9.008	0.053108562
9.0101	0.055111028
9.0122	0.057680637
9.0142	0.058885485
9.0163	0.059359446
9.0184	0.06052782
9.0204	0.062640287
9.0225	0.063372046
9.0246	0.062597916
9.0266	0.063942716
9.0287	0.064737104
9.0308	0.065271474
9.0328	0.065952562
9.0349	0.066495918
9.0369	0.068125054
9.039	0.068239592
9.0411	0.068429351
9.0431	0.068932831
9.0452	0.069568209
9.0473	0.07042934
9.0493	0.069710642
9.0514	0.070542596
9.0535	0.07080324
9.0555	0.071882695
9.0576	0.07191246
9.0597	0.072199531
9.0617	0.07395038
9.0638	0.075008169
9.0659	0.076449566
9.0679	0.078107692
9.07	0.079902664
9.0721	0.082798459
9.0741	0.084128208
9.0762	0.086690448
9.0782	0.08970651
9.0803	0.092829369
9.0824	0.095172644
9.0844	0.097790629
9.0865	0.099107757
9.0886	0.100621186
9.0906	0.102060705
9.0927	0.10390988
9.0948	0.104035065
9.0968	0.103784017
9.0989	0.104246333
9.101	0.106265254
9.103	0.110651962
9.1051	0.117951401
9.1072	0.122264884
9.1092	0.127826259
9.1113	0.133321658
9.1134	0.144794732
9.1154	0.150777042
9.1175	0.152736023
9.1195	0.157091409
9.1216	0.162259638
9.1237	0.171906352
9.1257	0.183491379
9.1278	0.199504524
9.1299	0.219904736
9.1319	0.245071501
9.134	0.279424757
9.1361	0.32834515
9.1381	0.387086898
9.1402	0.41278097
9.1423	0.424372822
9.1443	0.426721573
9.1464	0.428893298
9.1485	0.428432435
9.1505	0.427143544
9.1526	0.425490171
9.1546	0.416662335
9.1567	0.399435282
9.1588	0.357637584
9.1608	0.293859303
9.1629	0.206287965
9.165	0.135348603
9.167	0.091550544
9.1691	0.065120198
9.1712	0.049806457
9.1732	0.040349305
9.1753	0.033418268
9.1774	0.029532418
9.1794	0.026695115
9.1815	0.024678662
9.1836	0.023479186
9.1856	0.022802755
9.1877	0.02225492
9.1898	0.021944622
9.1918	0.021039892
9.1939	0.020247856
9.1959	0.020191621
9.198	0.018757423
9.2001	0.017521773
9.2021	0.016087646
9.2042	0.015125633
9.2063	0.01487404
9.2083	0.013255037
9.2104	0.011196067
9.2125	0.011444849
9.2145	0.010305776
9.2166	0.010083576
9.2187	0.009548382
9.2207	0.009113971
9.2228	0.009402942
9.2249	0.008560243
9.2269	0.00936332
9.229	0.009664616
9.2311	0.009257819
9.2331	0.009683355
9.2352	0.011269998
9.2372	0.011980072
9.2393	0.013870088
9.2414	0.016272914
9.2434	0.021542033
9.2455	0.024086287
9.2476	0.02423531
9.2496	0.028908523
9.2517	0.038218744
9.2538	0.043593038
9.2558	0.046761766
9.2579	0.048829351
9.26	0.049178809
9.262	0.049220819
9.2641	0.048427127
9.2662	0.047578927
9.2682	0.04590252
9.2703	0.043419424
9.2724	0.039963726
9.2744	0.034566253
9.2765	0.028086917
9.2785	0.021772353
9.2806	0.017346192
9.2827	0.012794151
9.2847	0.008908551
9.2868	0.00522742
9.2889	0.003365825
9.2909	0.001536462
9.293	0.000279312
9.2951	-0.00042076
9.2971	-0.000315201
9.2992	-0.001012627
9.3013	-0.001638389
9.3033	-0.001435917
9.3054	-0.001119406
9.3075	-0.001897099
9.3095	-0.002301888
9.3116	-0.002166062
9.3136	-0.002504147
9.3157	-0.003235696
9.3178	-0.002850612
9.3198	-0.003221337
9.3219	-0.002422752
9.324	-0.003184669
9.326	-0.003774707
9.3281	-0.00277922
9.3302	-0.002639888
9.3322	-0.003669005
9.3343	-0.003647693
9.3364	-0.00327051
9.3384	-0.003717334
9.3405	-0.004251987
9.3426	-0.003374435
9.3446	-0.003276164
9.3467	-0.002146856
9.3488	-0.001735207
9.3508	-0.00054697
9.3529	-0.000649502
9.3549	-0.001024038
9.357	-0.000409744
9.3591	-0.000376442
9.3611	-0.000513695
9.3632	-0.000103048
9.3653	-0.000171705
9.3673	-0.000243624
9.3694	-0.001465091
9.3715	-0.002255193
9.3735	-0.002514262
9.3756	-0.002766325
9.3777	-0.002492518
9.3797	-0.003696728
9.3818	-0.004413779
9.3839	-0.005295662
9.3859	-0.00753616
9.388	-0.005454716
9.3901	-0.005259106
9.3921	-0.005224814
9.3942	-0.005228383
9.3962	-0.005998923
9.3983	-0.005570394
9.4004	-0.005651007
9.4024	-0.005515363
9.4045	-0.005529863
9.4066	-0.005288541
9.4086	-0.005058453
9.4107	-0.00488149
9.4128	-0.005240988
9.4148	-0.005487487
9.4169	-0.005377247
9.419	-0.005731871
9.421	-0.005491389
9.4231	-0.005305049
9.4252	-0.005561433
9.4272	-0.006067949
9.4293	-0.006208699
9.4314	-0.006137094
9.4334	-0.00606319
9.4355	-0.005555793
9.4375	-0.006473275
9.4396	-0.006634714
9.4417	-0.005353099
9.4437	-0.006076522
9.4458	-0.006453231
9.4479	-0.006157414
9.4499	-0.005606508
9.452	-0.006316016
9.4541	-0.006131478
9.4561	-0.005995503
9.4582	-0.004900797
9.4603	-0.006150131
9.4623	-0.005959537
9.4644	-0.005631181
9.4665	-0.006109754
9.4685	-0.006374517
9.4706	-0.005244711
9.4726	-0.005715159
9.4747	-0.006116925
9.4768	-0.006336659
9.4788	-0.006256369
9.4809	-0.006485969
9.483	-0.006552535
9.485	-0.006417925
9.4871	-0.006242961
9.4892	-0.006639462
9.4912	-0.005931121
9.4933	-0.006670271
9.4954	-0.006041978
9.4974	-0.005946991
9.4995	-0.006606538
9.5016	-0.005755052
9.5036	-0.005692014
9.5057	-0.005683888
9.5078	-0.006145128
9.5098	-0.005426376
9.5119	-0.00520743
9.5139	-0.005867046
9.516	-0.005907914
9.5181	-0.005575372
9.5201	-0.006048767
9.5222	-0.006172113
9.5243	-0.005677585
9.5263	-0.005733344
9.5284	-0.005951229
9.5305	-0.006670034
9.5325	-0.006331037
9.5346	-0.005770395
9.5367	-0.005815351
9.5387	-0.006818391
9.5408	-0.005641405
9.5429	-0.005618655
9.5449	-0.00539269
9.547	-0.006239036
9.5491	-0.006713899
9.5511	-0.006584591
9.5532	-0.006450123
9.5552	-0.006663069
9.5573	-0.007099387
9.5594	-0.006665029
9.5614	-0.006946081
9.5635	-0.006908311
9.5656	-0.006608575
9.5676	-0.007404821
9.5697	-0.006678595
9.5718	-0.007429435
9.5738	-0.007032981
9.5759	-0.006579027
9.578	-0.006729598
9.58	-0.007263436
9.5821	-0.007224381
9.5842	-0.006613483
9.5862	-0.00605408
9.5883	-0.006395373
9.5904	-0.005787639
9.5924	-0.006126431
9.5945	-0.006419944
9.5965	-0.006957251
9.5986	-0.00674373
9.6007	-0.006383946
9.6027	-0.006010609
9.6048	-0.007392125
9.6069	-0.007068052
9.6089	-0.00766391
9.611	-0.007372648
9.6131	-0.006479528
9.6151	-0.006479253
9.6172	-0.007210406
9.6193	-0.006781574
9.6213	-0.007354896
9.6234	-0.006986688
9.6255	-0.005912713
9.6275	-0.006237221
9.6296	-0.005639116
9.6316	-0.006059858
9.6337	-0.005759818
9.6358	-0.006363921
9.6378	-0.005718924
9.6399	-0.006714206
9.642	-0.006731174
9.644	-0.00719464
9.6461	-0.007587051
9.6482	-0.007091407
9.6502	-0.007163856
9.6523	-0.006978484
9.6544	-0.007027227
9.6564	-0.007987169
9.6585	-0.007157395
9.6606	-0.007604051
9.6626	-0.007065319
9.6647	-0.00759077
9.6668	-0.007638183
9.6688	-0.007174972
9.6709	-0.006345596
9.6729	-0.005682337
9.675	-0.006092192
9.6771	-0.006161319
9.6791	-0.006097223
9.6812	-0.00486129
9.6833	-0.00489764
9.6853	-0.005535201
9.6874	-0.0055029
9.6895	-0.005107095
9.6915	-0.005364579
9.6936	-0.004842954
9.6957	-0.004978049
9.6977	-0.005362825
9.6998	-0.0057051
9.7019	-0.005079526
9.7039	-0.005551529
9.706	-0.005644443
9.7081	-0.005653428
9.7101	-0.004824361
9.7122	-0.005246071
9.7142	-0.004621913
9.7163	-0.004995226
9.7184	-0.004796114
9.7204	-0.004814366
9.7225	-0.00413286
9.7246	-0.003867556
9.7266	-0.004011069
9.7287	-0.003427123
9.7308	-0.003689238
9.7328	-0.00372281
9.7349	-0.001953711
9.737	-0.001488119
9.739	0.000585253
9.7411	0.00223703
9.7432	0.0062945
9.7452	0.010518612
9.7473	0.018015396
9.7494	0.025314569
9.7514	0.034209874
9.7535	0.044455484
9.7555	0.054112174
9.7576	0.06490837
9.7597	0.074737675
9.7617	0.083132364
9.7638	0.092377335
9.7659	0.100007161
9.7679	0.102363274
9.77	0.101441421
9.7721	0.099165842
9.7741	0.093555279
9.7762	0.085656121
9.7783	0.077522151
9.7803	0.067156337
9.7824	0.055513948
9.7845	0.043941911
9.7865	0.03263478
9.7886	0.023089958
9.7906	0.015034551
9.7927	0.00871549
9.7948	0.004018616
9.7968	0.000523201
9.7989	-0.000370812
9.801	-0.002366733
9.803	-0.003967203
9.8051	-0.003910928
9.8072	-0.005382209
9.8092	-0.005434991
9.8113	-0.00543083
9.8134	-0.00491438
9.8154	-0.006321934
9.8175	-0.006298237
9.8196	-0.006793161
9.8216	-0.006234784
9.8237	-0.006698198
9.8258	-0.007164084
9.8278	-0.007076607
9.8299	-0.007648792
9.8319	-0.008877254
9.834	-0.007833913
9.8361	-0.007859929
9.8381	-0.007584849
9.8402	-0.007810212
9.8423	-0.007016691
9.8443	-0.00747576
9.8464	-0.006501591
9.8485	-0.006854353
9.8505	-0.007062446
9.8526	-0.006809444
9.8547	-0.007656856
9.8567	-0.006953002
9.8588	-0.007856053
9.8609	-0.00847323
9.8629	-0.008302046
9.865	-0.008286683
9.8671	-0.00767442
9.8691	-0.007854852
9.8712	-0.008110241
9.8732	-0.007415189
9.8753	-0.008010634
9.8774	-0.009657553
9.8794	-0.008904765
9.8815	-0.00891761
9.8836	-0.009452796
9.8856	-0.008578485
9.8877	-0.00783528
9.8898	-0.00858485
9.8918	-0.008345357
9.8939	-0.00814141
9.896	-0.008809973
9.898	-0.008317796
9.9001	-0.00877693
9.9022	-0.008103929
9.9042	-0.008689507
9.9063	-0.009648532
9.9084	-0.009673047
9.9104	-0.009563842
9.9125	-0.009572022
9.9145	-0.009538841
9.9166	-0.01019743
9.9187	-0.01107888
9.9207	-0.01133472
9.9228	-0.011745868
9.9249	-0.010850163
9.9269	-0.010282021
9.929	-0.011268695
9.9311	-0.011990821
9.9331	-0.011343888
9.9352	-0.011950136
9.9373	-0.011269678
9.9393	-0.010667033
9.9414	-0.011359511
9.9435	-0.011566303
9.9455	-0.01069592
9.9476	-0.01068231
9.9496	-0.011133567
9.9517	-0.010560762
9.9538	-0.010311112
9.9558	-0.010460182
9.9579	-0.009759022
9.96	-0.010151283
9.962	-0.01062948
9.9641	-0.009407993
9.9662	-0.009830468
9.9682	-0.008890716
9.9703	-0.009338457
9.9724	-0.008944304
9.9744	-0.009525991
9.9765	-0.010117742
9.9786	-0.009112559
9.9806	-0.008115812
9.9827	-0.008866088
9.9848	-0.008642594
9.9868	-0.009054215
9.9889	-0.008714256
9.9909	-0.008392602
9.993	-0.008255899
9.9951	-0.008414855
9.9971	-0.009077107
9.9992	-0.009258316
10.0013	-0.008630982
10.0033	-0.007830713
10.0054	-0.007804757
10.0075	-0.00832514
10.0095	-0.008083353
10.0116	-0.007895777
10.0137	-0.008908115
10.0157	-0.009251791
10.0178	-0.009602269
10.0199	-0.009115736
10.0219	-0.009306798
10.024	-0.009375702
10.0261	-0.008807011
[truncated: 48 more rows]
