# Supplementary material for: Improvement of Peak Integration in Capillary Electrophoresis: Reference Data Set No. 1
Source: Electrophoresis. 2026 Mar 11;47(4):276–94. doi: 10.1002/elps.70077 (PMC13084974; doi:10.1002/elps.70077)
Supplement: Supplementary file 2 — Supporting File 2: elps70077‐sup‐0002‐RawElectropherograms.zip. [file ELPS-47--s002.zip › Raw Electropherograms/com4-type9-sam3-R.csv]

6.093	-0.004921418
6.095	-0.005315083
6.097	-0.004688318
6.0989	-0.006095682
6.1009	-0.006683291
6.1029	-0.00587973
6.1049	-0.005594799
6.1069	-0.005531274
6.1088	-0.005437445
6.1108	-0.005384532
6.1128	-0.005444112
6.1148	-0.004692416
6.1168	-0.004483282
6.1187	-0.003820063
6.1207	-0.003602564
6.1227	-0.004104893
6.1247	-0.00530227
6.1267	-0.005513919
6.1286	-0.005322225
6.1306	-0.005555674
6.1326	-0.006141608
6.1346	-0.005347638
6.1366	-0.006617207
6.1385	-0.005866087
6.1405	-0.005947119
6.1425	-0.005395436
6.1445	-0.005652643
6.1465	-0.006100193
6.1484	-0.00516447
6.1504	-0.003745205
6.1524	-0.003771973
6.1544	-0.005222816
6.1564	-0.006354524
6.1583	-0.005854568
6.1603	-0.005762246
6.1623	-0.005025329
6.1643	-0.004197699
6.1663	-0.0051381
6.1682	-0.005942811
6.1702	-0.005684352
6.1722	-0.005841949
6.1742	-0.003865707
6.1762	-0.004511502
6.1781	-0.00540368
6.1801	-0.005275098
6.1821	-0.005770338
6.1841	-0.006417046
6.1861	-0.006025455
6.188	-0.00548254
6.19	-0.005056418
6.192	-0.005831364
6.194	-0.005104368
6.196	-0.005412153
6.1979	-0.005401701
6.1999	-0.005935173
6.2019	-0.006146017
6.2039	-0.006498955
6.2059	-0.006004244
6.2078	-0.006388282
6.2098	-0.005806433
6.2118	-0.005340102
6.2138	-0.00537362
6.2158	-0.006586965
6.2177	-0.005466716
6.2197	-0.006176587
6.2217	-0.006758532
6.2237	-0.006213772
6.2257	-0.005708671
6.2276	-0.005828629
6.2296	-0.005509818
6.2316	-0.006213579
6.2336	-0.006103552
6.2356	-0.005802056
6.2375	-0.005463755
6.2395	-0.006153482
6.2415	-0.005696422
6.2435	-0.005416752
6.2455	-0.00631198
6.2474	-0.00520244
6.2494	-0.005266744
6.2514	-0.005735396
6.2534	-0.0054045
6.2554	-0.006032446
6.2573	-0.006212493
6.2593	-0.004381231
6.2613	-0.002678011
6.2633	-0.004786914
6.2653	-0.00498974
6.2672	-0.004768499
6.2692	-0.005092171
6.2712	-0.006255951
6.2732	-0.005562605
6.2752	-0.005922915
6.2771	-0.006095461
6.2791	-0.006024271
6.2811	-0.005905034
6.2831	-0.00603172
6.2851	-0.005812154
6.287	-0.006174242
6.289	-0.006086869
6.291	-0.006237481
6.293	-0.006222439
6.295	-0.005834205
6.2969	-0.006031478
6.2989	-0.006308802
6.3009	-0.006082318
6.3029	-0.005718313
6.3049	-0.005545652
6.3068	-0.005906496
6.3088	-0.005991789
6.3108	-0.006162262
6.3128	-0.005228088
6.3148	-0.0062263
6.3167	-0.006124857
6.3187	-0.005885504
6.3207	-0.005622468
6.3227	-0.00517741
6.3247	-0.005537495
6.3267	-0.00527841
6.3286	-0.006409452
6.3306	-0.005651736
6.3326	-0.005754211
6.3346	-0.006200516
6.3366	-0.006010848
6.3385	-0.006345936
6.3405	-0.006611925
6.3425	-0.006690994
6.3445	-0.007163167
6.3465	-0.006289805
6.3484	-0.005605251
6.3504	-0.007214597
6.3524	-0.006547546
6.3544	-0.006208344
6.3564	-0.006250982
6.3583	-0.006528242
6.3603	-0.006529275
6.3623	-0.005897397
6.3643	-0.005808408
6.3663	-0.006429852
6.3682	-0.006633811
6.3702	-0.006484482
6.3722	-0.00614478
6.3742	-0.006503525
6.3762	-0.005674815
6.3781	-0.005778305
6.3801	-0.00632691
6.3821	-0.006529275
6.3841	-0.006282787
6.3861	-0.006326687
6.388	-0.006272674
6.39	-0.006575614
6.392	-0.006837706
6.394	-0.006636177
6.396	-0.006184233
6.3979	-0.006740428
6.3999	-0.005986261
6.4019	-0.006658407
6.4039	-0.005422798
6.4059	-0.005999391
6.4078	-0.006295015
6.4098	-0.005789021
6.4118	-0.006185092
6.4138	-0.005723384
6.4158	-0.005700618
6.4177	-0.005209096
6.4197	-0.006323121
6.4217	-0.005855435
6.4237	-0.005942979
6.4257	-0.005626455
6.4276	-0.005761869
6.4296	-0.005072522
6.4316	-0.005117542
6.4336	-0.006404363
6.4356	-0.006044367
6.4375	-0.005608317
6.4395	-0.005102602
6.4415	-0.006387298
6.4435	-0.00581995
6.4455	-0.006353143
6.4474	-0.006470437
6.4494	-0.006043755
6.4514	-0.007062404
6.4534	-0.006438628
6.4554	-0.006005635
6.4573	-0.006166489
6.4593	-0.006079344
6.4613	-0.005633039
6.4633	-0.005771104
6.4653	-0.005656323
6.4672	-0.006464195
6.4692	-0.006231214
6.4712	-0.006808557
6.4732	-0.005949801
6.4752	-0.006019283
6.4771	-0.005574312
6.4791	-0.006457008
6.4811	-0.006176371
6.4831	-0.005566632
6.4851	-0.006074148
6.487	-0.005444895
6.489	-0.004845337
6.491	-0.005027492
6.493	-0.005942265
6.495	-0.005914066
6.4969	-0.006510037
6.4989	-0.006242498
6.5009	-0.006087541
6.5029	-0.006284928
6.5049	-0.007235861
6.5068	-0.006060415
6.5088	-0.006281996
6.5108	-0.006464005
6.5128	-0.006481618
6.5148	-0.006287511
6.5167	-0.00591258
6.5187	-0.005869395
6.5207	-0.006417421
6.5227	-0.00621065
6.5247	-0.005759099
6.5266	-0.005932382
6.5286	-0.0064156
6.5306	-0.005727192
6.5326	-0.006170352
6.5346	-0.00625138
6.5365	-0.006148329
6.5385	-0.006301599
6.5405	-0.005509095
6.5425	-0.005345126
6.5445	-0.006355642
6.5464	-0.006223854
6.5484	-0.006389563
6.5504	-0.005990841
6.5524	-0.006568545
6.5544	-0.006162684
6.5563	-0.006532903
6.5583	-0.006347572
6.5603	-0.005961097
6.5623	-0.005778142
6.5643	-0.006303268
6.5662	-0.00652638
6.5682	-0.006405252
6.5702	-0.006091878
6.5722	-0.006091187
6.5742	-0.005754653
6.5761	-0.005585742
6.5781	-0.006016903
6.5801	-0.006363277
6.5821	-0.006039591
6.5841	-0.006559639
6.586	-0.006163207
6.588	-0.005907474
6.59	-0.005420867
6.592	-0.004953658
6.594	-0.005995592
6.5959	-0.005961843
6.5979	-0.00473743
6.5999	-0.004871669
6.6019	-0.004499784
6.6039	-0.004295727
6.6058	-0.004387554
6.6078	-0.005024808
6.6098	-0.004134834
6.6118	-0.00411216
6.6138	-0.004381171
6.6157	-0.005273307
6.6177	-0.004760229
6.6197	-0.003691657
6.6217	-0.002290698
6.6237	-0.003406794
6.6256	-0.003881058
6.6276	-0.004269564
6.6296	-0.004128173
6.6316	-0.003587936
6.6336	-0.004406653
6.6355	-0.004398133
6.6375	-0.004354039
6.6395	-0.004360632
6.6415	-0.004360979
6.6435	-0.004271671
6.6454	-0.004420781
6.6474	-0.004230572
6.6494	-0.004325887
6.6514	-0.004028268
6.6534	-0.003935381
6.6553	-0.004431793
6.6573	-0.003767095
6.6593	-0.003841485
6.6613	-0.003785947
6.6633	-0.003857615
6.6652	-0.003894729
6.6672	-0.003810863
6.6692	-0.00530583
6.6712	-0.004470353
6.6732	-0.0043175
6.6751	-0.003765634
6.6771	-0.003957396
6.6791	-0.00440149
6.6811	-0.004568677
6.6831	-0.004021939
6.685	-0.004816229
6.687	-0.004486739
6.689	-0.004476186
6.691	-0.004221564
6.693	-0.004844769
6.6949	-0.004799282
6.6969	-0.00434049
6.6989	-0.003862311
6.7009	-0.004513022
6.7029	-0.003816038
6.7048	-0.004647941
6.7068	-0.004867299
6.7088	-0.005043194
6.7108	-0.004421189
6.7128	-0.003775878
6.7147	-0.004775474
6.7167	-0.004186003
6.7187	-0.004301564
6.7207	-0.004163661
6.7227	-0.004399034
6.7246	-0.004631083
6.7266	-0.00432493
6.7286	-0.004344406
6.7306	-0.004088595
6.7326	-0.004566306
6.7345	-0.004154275
6.7365	-0.003500378
6.7385	-0.003519512
6.7405	-0.003548467
6.7425	-0.003141901
6.7444	-0.002202742
6.7464	-0.003076057
6.7484	-0.002624361
6.7504	-0.003272282
6.7524	-0.002903777
6.7543	-0.003345715
6.7563	-0.003397833
6.7583	-0.004412632
6.7603	-0.004770051
6.7623	-0.00338095
6.7642	-0.004042393
6.7662	-0.003890843
6.7682	-0.003715606
6.7702	-0.003958696
6.7722	-0.003785882
6.7741	-0.003120692
6.7761	-0.00334129
6.7781	-0.003709198
6.7801	-0.002980951
6.7821	-0.003268861
6.784	-0.003214002
6.786	-0.002502527
6.788	-0.003409063
6.79	-0.003013047
6.792	-0.004088595
6.7939	-0.003580238
6.7959	-0.003117553
6.7979	-0.003381403
6.7999	-0.00317933
6.8019	-0.003040993
6.8038	-0.003136986
6.8058	-0.003968111
6.8078	-0.003060778
6.8098	-0.002899787
6.8118	-0.003246021
6.8137	-0.002986809
6.8157	-0.003319015
6.8177	-0.002733765
6.8197	-0.00306674
6.8217	-0.003237605
6.8236	-0.002808216
6.8256	-0.003416857
6.8276	-0.00303383
6.8296	-0.003120607
6.8316	-0.003193878
6.8335	-0.00188646
6.8355	-0.003147203
6.8375	-0.003689503
6.8395	-0.003242747
6.8415	-0.003248133
6.8434	-0.003511978
6.8454	-0.004065299
6.8474	-0.003006
6.8494	-0.003390016
6.8514	-0.003260325
6.8533	-0.003298001
6.8553	-0.003467368
6.8573	-0.003232139
6.8593	-0.003897586
6.8613	-0.003758
6.8633	-0.003504821
6.8652	-0.00357446
6.8672	-0.00319127
6.8692	-0.003284106
6.8712	-0.002692209
6.8732	-0.002579762
6.8751	-0.001958806
6.8771	-0.001376529
6.8791	-0.001642352
6.8811	-0.002456096
6.8831	-0.002365147
6.885	-0.002883968
6.887	-0.00261015
6.889	-0.003068211
6.891	-0.002695146
6.893	-0.002689796
6.8949	-0.002650839
6.8969	-0.002356034
6.8989	-0.002809366
6.9009	-0.002737794
6.9029	-0.002157275
6.9048	-0.002101875
6.9068	-0.002124046
6.9088	-0.002959611
6.9108	-0.002141848
6.9128	-0.001103129
6.9147	-0.00131707
6.9167	-0.001027162
6.9187	-0.001918673
6.9207	-0.001030006
6.9227	-0.001213114
6.9246	-0.001057656
6.9266	-0.00117992
6.9286	-0.000870853
6.9306	-0.000878868
6.9326	-0.0016479
6.9345	-0.001512564
6.9365	-0.000617499
6.9385	-0.000819656
6.9405	-0.001389874
6.9425	-0.00124388
6.9444	-0.000408294
6.9464	-0.000541312
6.9484	-0.001215611
6.9504	-0.000714124
6.9524	0.000291987
6.9543	0
6.9563	-0.000214431
6.9583	-0.000678781
6.9603	-0.000988477
6.9623	-0.000243624
6.9642	-0.000274284
6.9662	-0.000343072
6.9682	-0.000103399
6.9702	0.000276269
6.9722	-0.000206725
6.9741	0.000520051
6.9761	0.000724313
6.9781	0.000964105
6.9801	0.000761738
6.9821	0.000756311
6.984	0.0011071
6.986	0.000757811
6.988	0.001467962
6.99	0.000961057
6.992	0.00151071
6.9939	0.000932593
6.9959	0.000857713
6.9979	0.001091879
6.9999	0.00024054
7.0019	0.000379885
7.0038	0.000550829
7.0058	-0.000170131
7.0078	-0.000034284
7.0098	-0.000271795
7.0118	-0.000305113
7.0137	0.000374172
7.0157	-0.000135199
7.0177	-0.000339531
7.0197	-0.00010176
7.0217	-0.000202578
7.0236	0.00027118
7.0256	-0.000204582
7.0276	-0.000169349
7.0296	0.000473309
7.0316	0.000101144
7.0335	0.000303314
7.0355	0.000848464
7.0375	0.000780282
7.0395	0.00068002
7.0415	0.001292949
7.0434	0.000754877
7.0454	0.001699519
7.0474	0.000958935
7.0494	0.001083029
7.0514	0.001550377
7.0533	0.000613507
7.0553	0.000410454
7.0573	0.000170398
7.0593	0.000991892
7.0613	0.000479278
7.0632	0.000069493
7.0652	0.000389899
7.0672	0.000239667
7.0692	0.000034077
7.0712	-0.000835651
7.0731	-0.000610631
7.0751	-0.001322364
7.0771	-0.001153686
7.0791	-0.000269623
7.0811	-0.000912561
7.083	-0.000873224
7.085	-0.001348428
7.087	-0.00100944
7.089	-0.000871337
7.091	-0.001236974
7.0929	-0.001566348
7.0949	-0.001200723
7.0969	-0.001030434
7.0989	-0.001128556
7.1009	-0.001374298
7.1028	-0.001474003
7.1048	-0.000940977
7.1068	-0.001721718
7.1088	-0.00225218
7.1108	-0.001012578
7.1127	-0.001113879
7.1147	-0.001749562
7.1167	-0.001307259
7.1187	-0.001039584
7.1207	-0.002649474
7.1226	-0.002083918
7.1246	-0.002193326
7.1266	-0.001279219
7.1286	-0.002091039
7.1306	-0.001218218
7.1325	-0.001156215
7.1345	-0.001089226
7.1365	-0.001591258
7.1385	-0.001566377
7.1405	-0.001040393
7.1424	-0.001266473
7.1444	-0.001402874
7.1464	-0.001348044
7.1484	-0.002040751
7.1504	-0.001911053
7.1523	-0.00130837
7.1543	-0.001601456
7.1563	-0.000973793
7.1583	-0.001582131
7.1603	-0.00225346
7.1622	-0.001616608
7.1642	-0.001935256
7.1662	-0.002188056
7.1682	-0.001628225
7.1702	-0.001421476
7.1721	-0.001695538
7.1741	-0.000945367
7.1761	-0.000170452
7.1781	-0.000240483
7.1801	-0.000597742
7.182	-0.000885337
7.184	-0.000906451
7.186	-0.001485241
7.188	-0.000826965
7.19	-0.000620421
7.1919	-0.000894602
7.1939	0.000445518
7.1959	-0.00058127
7.1979	-0.000170989
7.1999	-0.000446505
7.2018	-0.000625885
7.2038	-0.000843495
7.2058	-0.000460189
7.2078	-0.000422372
7.2098	-0.000188717
7.2117	-0.000105818
7.2137	-0.000208261
7.2157	-0.000794937
7.2177	-0.000958179
7.2197	-0.001058964
7.2216	-0.001468078
7.2236	-0.001567606
7.2256	-0.00186706
7.2276	-0.002505717
7.2296	-0.002449419
7.2315	-0.00198872
7.2335	-0.002795119
7.2355	-0.002579464
7.2375	-0.002518256
7.2395	-0.002330684
7.2414	-0.002613133
7.2434	-0.002572195
7.2454	-0.002586193
7.2474	-0.001678183
7.2494	-0.002578773
7.2513	-0.001968457
7.2533	-0.002325451
7.2553	-0.002483858
7.2573	-0.00220507
7.2593	-0.002185963
7.2612	-0.001281565
7.2632	-0.001297397
7.2652	-0.001130039
7.2672	-0.000692324
7.2692	-0.001356248
7.2711	-0.001413911
7.2731	-0.00117321
7.2751	-0.001445584
7.2771	-0.001063733
7.2791	-0.001535998
7.281	-0.001007443
7.283	-0.001034035
7.285	-0.001380686
7.287	-0.00171509
7.289	-0.001982927
7.2909	-0.00139694
7.2929	-0.00127052
7.2949	-0.001160121
7.2969	-0.001465313
7.2989	-0.000927576
7.3008	-0.000991501
7.3028	-0.00064458
7.3048	-0.000859071
7.3068	-0.000956822
7.3088	-0.001194477
7.3107	-0.000861798
7.3127	-0.00112906
7.3147	-0.001548779
7.3167	-0.001442612
7.3187	-0.001720389
7.3206	-0.000791284
7.3226	-0.000898445
7.3246	-0.001240744
7.3266	-0.001034938
7.3286	-0.000380854
7.3305	-0.000926623
7.3325	-0.001519601
7.3345	-0.000795697
7.3365	-0.000346162
7.3385	-0.001315311
7.3404	-0.001221154
7.3424	-0.001317305
7.3444	-0.001148329
7.3464	-0.000697214
7.3484	-0.00101157
7.3503	-0.00142034
7.3523	-0.001149711
7.3543	-0.001249569
7.3563	-0.001125663
7.3583	-0.001975881
7.3602	-0.001738015
7.3622	-0.001815381
7.3642	-0.002084618
7.3662	-0.002150664
7.3682	-0.00227206
7.3701	-0.002386239
7.3721	-0.002684174
7.3741	-0.002043245
7.3761	-0.002394559
7.3781	-0.001168268
7.38	-0.001729345
7.382	-0.001591537
7.384	-0.002306968
7.386	-0.001663898
7.388	-0.002398929
7.39	-0.001317178
7.3919	-0.002110574
7.3939	-0.001670434
7.3959	-0.001349183
7.3979	-0.001640195
7.3999	-0.00140566
7.4018	-0.001688536
7.4038	-0.001929407
7.4058	-0.001730116
7.4078	-0.001654046
7.4098	-0.00229672
7.4117	-0.00079475
7.4137	-0.001598142
7.4157	-0.001235134
7.4177	-0.001821097
7.4197	-0.000835846
7.4216	-0.001929634
7.4236	-0.001860093
7.4256	-0.002150428
7.4276	-0.002696585
7.4296	-0.001970917
7.4315	-0.00143265
7.4335	-0.00117268
7.4355	-0.00255275
7.4375	-0.002351317
7.4395	-0.001870618
7.4414	-0.002358099
7.4434	-0.002634313
7.4454	-0.002712517
7.4474	-0.001765876
7.4494	-0.001532806
7.4513	-0.00215749
7.4533	-0.002086111
7.4553	-0.002885442
7.4573	-0.002302182
7.4593	-0.002258966
7.4612	-0.001721908
7.4632	-0.002417402
7.4652	-0.001865369
7.4672	-0.001613015
7.4692	-0.002382353
7.4711	-0.001947344
7.4731	-0.002050585
7.4751	-0.001336863
7.4771	-0.0018459
7.4791	-0.002658799
7.481	-0.004737175
7.483	-0.005775328
7.485	-0.004030167
7.487	-0.002740274
7.489	-0.002222231
7.4909	-0.001201161
7.4929	-0.001693158
7.4949	-0.001241433
7.4969	-0.001745071
7.4989	-0.00052866
7.5008	-0.00101607
7.5028	0.000075582
7.5048	0.000797184
7.5068	-0.000266543
7.5088	0.000152545
7.5107	-0.000642029
7.5127	-0.000417901
7.5147	-0.000264987
7.5167	-0.000724174
7.5187	-0.001219715
7.5206	-0.000988935
7.5226	-0.000875709
7.5246	-0.000950525
7.5266	-0.001831503
7.5286	-0.00187188
7.5305	-0.001710946
7.5325	-0.001610488
7.5345	-0.001937546
7.5365	-0.001494068
7.5385	-0.00160172
7.5404	-0.001684501
7.5424	-0.001803886
7.5444	-0.002094458
7.5464	-0.001578344
7.5484	-0.00195689
7.5503	-0.002283016
7.5523	-0.002884666
7.5543	-0.002299279
7.5563	-0.002498272
7.5583	-0.002592348
7.5602	-0.002218275
7.5622	-0.003038399
7.5642	-0.002959959
7.5662	-0.003124434
7.5682	-0.003417213
7.5701	-0.003423335
7.5721	-0.003388531
7.5741	-0.003157385
7.5761	-0.003671477
7.5781	-0.004578507
7.58	-0.003956976
7.582	-0.004102259
7.584	-0.004084063
7.586	-0.004057592
7.588	-0.003738127
7.5899	-0.004033484
7.5919	-0.004366359
7.5939	-0.003793327
7.5959	-0.004589167
7.5979	-0.004330691
7.5998	-0.004528578
7.6018	-0.004300939
7.6038	-0.003836994
7.6058	-0.004815619
7.6078	-0.004492074
7.6097	-0.00503072
7.6117	-0.004790771
7.6137	-0.004342789
7.6157	-0.004193489
7.6177	-0.00413967
7.6196	-0.004848664
7.6216	-0.004289459
7.6236	-0.0047817
7.6256	-0.004317117
7.6276	-0.005213775
7.6295	-0.004253423
7.6315	-0.004534236
7.6335	-0.004314739
7.6355	-0.00504749
7.6375	-0.004011805
7.6394	-0.005114034
7.6414	-0.004143498
7.6434	-0.005106633
7.6454	-0.004408327
7.6474	-0.005193711
7.6493	-0.004788824
7.6513	-0.005028068
7.6533	-0.004681511
7.6553	-0.004869755
7.6573	-0.005079526
7.6592	-0.004754663
7.6612	-0.005212544
7.6632	-0.005818988
7.6652	-0.004812718
7.6672	-0.005268562
7.6691	-0.005893358
7.6711	-0.004997599
7.6731	-0.004780982
7.6751	-0.005719187
7.6771	-0.004723206
7.679	-0.004644056
7.681	-0.005391093
7.683	-0.004957527
7.685	-0.005051149
7.687	-0.004989215
7.6889	-0.005121173
7.6909	-0.005244494
7.6929	-0.005257963
7.6949	-0.004714125
7.6969	-0.004465482
7.6988	-0.004736345
7.7008	-0.004673155
7.7028	-0.004596178
7.7048	-0.005320979
7.7068	-0.004605924
7.7087	-0.004413229
7.7107	-0.004328552
7.7127	-0.004805963
7.7147	-0.004979943
7.7167	-0.004235883
7.7186	-0.004356049
7.7206	-0.004407506
7.7226	-0.005031336
7.7246	-0.004272173
7.7266	-0.004317078
7.7285	-0.003842463
7.7305	-0.004177836
7.7325	-0.003956792
7.7345	-0.002724591
7.7365	-0.003065012
7.7384	-0.003285477
7.7404	-0.003434424
7.7424	-0.003184575
7.7444	-0.002900738
7.7464	-0.002349589
7.7483	-0.00269208
7.7503	-0.001990354
7.7523	-0.002021914
7.7543	-0.002521136
7.7563	-0.002066181
7.7582	-0.002510725
7.7602	-0.002162267
7.7622	-0.002851219
7.7642	-0.002734287
7.7662	-0.002751611
7.7681	-0.002571787
7.7701	-0.002812516
7.7721	-0.002258962
7.7741	-0.002640815
7.7761	-0.002815787
7.778	-0.002556416
7.78	-0.002358593
7.782	-0.001695464
7.784	-0.001850494
7.786	-0.002238737
7.7879	-0.001771749
7.7899	-0.002610759
7.7919	-0.002286596
7.7939	-0.003041871
7.7959	-0.002540902
7.7978	-0.002444959
7.7998	-0.002244828
7.8018	-0.003108094
7.8038	-0.002384929
7.8058	-0.002305431
7.8077	-0.001847039
7.8097	-0.002533509
7.8117	-0.002099801
7.8137	-0.002193512
7.8157	-0.002177713
7.8176	-0.002172959
7.8196	-0.001579973
7.8216	-0.002480452
7.8236	-0.001773518
7.8256	-0.002199163
7.8275	-0.002091278
7.8295	-0.002468368
7.8315	-0.002644351
7.8335	-0.002156674
7.8355	-0.002309146
7.8374	-0.002737284
7.8394	-0.002043558
7.8414	-0.00223813
7.8434	-0.002488348
7.8454	-0.002195193
7.8473	-0.001451901
7.8493	-0.001766145
7.8513	-0.001992449
7.8533	-0.001994602
7.8553	-0.002885688
7.8572	-0.002237726
7.8592	-0.002617534
7.8612	-0.001448237
7.8632	-0.002462813
7.8652	-0.00257696
7.8671	-0.002313733
7.8691	-0.003020986
7.8711	-0.002696883
7.8731	-0.003270657
7.8751	-0.002695912
7.877	-0.003548146
7.879	-0.003148216
7.881	-0.003330711
7.883	-0.003338909
7.885	-0.003508275
7.8869	-0.003351535
7.8889	-0.003370695
7.8909	-0.003423335
7.8929	-0.003423949
7.8949	-0.003457437
7.8968	-0.00447189
7.8988	-0.0036096
7.9008	-0.003462065
7.9028	-0.002982458
7.9048	-0.003049318
7.9067	-0.00340716
7.9087	-0.002836378
7.9107	-0.003466429
7.9127	-0.002007588
7.9147	-0.002550589
7.9167	-0.00285214
7.9186	-0.001981398
7.9206	-0.002781967
7.9226	-0.002468466
7.9246	-0.003079024
7.9266	-0.002197598
7.9285	-0.003452187
7.9305	-0.001878987
7.9325	-0.002274303
7.9345	-0.002894664
7.9365	-0.002774315
7.9384	-0.002620651
7.9404	-0.002135083
7.9424	-0.002084988
7.9444	-0.003351857
7.9464	-0.002814971
7.9483	-0.003215146
7.9503	-0.002159522
7.9523	-0.002622979
7.9543	-0.003083299
7.9563	-0.004030326
7.9582	-0.002521997
7.9602	-0.002568186
7.9622	-0.002160967
7.9642	-0.001870786
7.9662	-0.00212653
7.9681	-0.001784828
7.9701	-0.001890169
7.9721	-0.001674785
7.9741	-0.001307075
7.9761	-0.001461754
7.978	-0.001731562
7.98	-0.001923362
7.982	-0.002750057
7.984	-0.001994643
7.986	-0.002163223
7.9879	-0.001850525
7.9899	-0.001587774
7.9919	-0.001119267
7.9939	-0.001224659
7.9959	-0.00182429
7.9978	-0.001721759
7.9998	-0.001518381
8.0018	-0.002025934
8.0038	-0.000877556
8.0058	0.00049527
8.0077	0.003142355
8.0097	0.01448553
8.0117	0.004571765
8.0137	-0.000307737
8.0157	-0.002592128
8.0176	-0.00280411
8.0196	-0.002877136
8.0216	-0.00368112
8.0236	-0.00261864
8.0256	-0.003249478
8.0275	-0.003263961
8.0295	-0.003590012
8.0315	-0.002969677
8.0335	-0.003645088
8.0355	-0.002426021
8.0374	-0.003111354
8.0394	-0.002983572
8.0414	-0.002452598
8.0434	-0.00234282
8.0454	-0.002925311
8.0473	-0.00273248
8.0493	-0.003183305
8.0513	-0.002995663
8.0533	-0.002620299
8.0553	-0.002522676
8.0572	-0.002812677
8.0592	-0.002556007
8.0612	-0.002973729
8.0632	-0.002388635
8.0652	-0.003865759
8.0671	-0.003097718
8.0691	-0.003026715
8.0711	-0.002521802
8.0731	-0.003424642
8.0751	-0.002575872
8.077	-0.003387356
8.079	-0.003593637
8.081	-0.004123442
8.083	-0.002912233
8.085	-0.004165213
8.0869	-0.004071061
8.0889	-0.00390144
8.0909	-0.003627499
8.0929	-0.003559968
8.0949	-0.004052082
8.0968	-0.004227012
8.0988	-0.004405792
8.1008	-0.004038971
8.1028	-0.002933332
8.1048	-0.004461353
8.1067	-0.004461353
8.1087	-0.003363137
8.1107	-0.00426395
8.1127	-0.003918363
8.1147	-0.003394226
8.1166	-0.003312151
8.1186	-0.004057478
8.1206	-0.003307106
8.1226	-0.003656622
8.1246	-0.003482733
8.1265	-0.003835742
8.1285	-0.003968201
8.1305	-0.003746736
8.1325	-0.003197715
8.1345	-0.002956603
8.1364	-0.003068466
8.1384	-0.00292091
8.1404	-0.002648698
8.1424	-0.003473351
8.1444	-0.003017735
8.1463	-0.002932452
8.1483	-0.002794767
8.1503	-0.001086189
8.1523	-0.000182592
8.1543	0.002140726
8.1562	0.005443849
8.1582	0.009556499
8.1602	0.015143917
8.1622	0.020292168
8.1642	0.028141228
8.1661	0.035552002
8.1681	0.043115828
8.1701	0.051291101
8.1721	0.055935252
8.1741	0.061317701
8.176	0.063984126
8.178	0.065339223
8.18	0.065094784
8.182	0.062181141
8.184	0.059552122
8.1859	0.053278178
8.1879	0.046722878
8.1899	0.039423265
8.1919	0.031247888
8.1939	0.024165563
8.1958	0.017685682
8.1978	0.011345983
8.1998	0.006880487
8.2018	0.003486307
8.2038	0.001455534
8.2057	-0.000110372
8.2077	-0.000316368
8.2097	-0.001129897
8.2117	-0.001975732
8.2137	-0.002166062
8.2156	-0.003049476
8.2176	-0.001692176
8.2196	-0.002094556
8.2216	-0.002287964
8.2236	-0.000327097
8.2255	-0.001218822
8.2275	-0.002933359
8.2295	-0.002673687
8.2315	-0.003464232
8.2335	-0.003034665
8.2354	-0.002612467
8.2374	-0.002426631
8.2394	-0.003134153
8.2414	-0.003395765
8.2434	-0.003048712
8.2453	-0.002610812
8.2473	-0.003479884
8.2493	-0.003429181
8.2513	-0.003355635
8.2533	-0.002751229
8.2552	-0.003483424
8.2572	-0.003049959
8.2592	-0.003676702
8.2612	-0.002805231
8.2632	-0.003016562
8.2651	-0.00334129
8.2671	-0.002991953
8.2691	-0.003152337
8.2711	-0.001918673
8.2731	-0.001978888
8.275	-0.00257994
8.277	-0.002426334
8.279	-0.002916068
8.281	-0.003095689
8.283	-0.002374098
8.2849	-0.00246081
8.2869	-0.003101735
8.2889	-0.002663067
8.2909	-0.002179286
8.2929	-0.002236405
8.2948	-0.0030267
8.2968	-0.002581356
8.2988	-0.002753451
8.3008	-0.003079619
8.3028	-0.002895889
8.3047	-0.00339144
8.3067	-0.002953096
8.3087	-0.003670017
8.3107	-0.0035007
8.3127	-0.003620302
8.3146	-0.004436784
8.3166	-0.003647074
8.3186	-0.003447894
8.3206	-0.003021723
8.3226	-0.003563181
8.3245	-0.00320794
8.3265	-0.002855513
8.3285	-0.002846044
8.3305	-0.002557324
8.3325	-0.003076721
8.3344	-0.002683812
8.3364	-0.00242063
8.3384	-0.002971707
8.3404	-0.001787789
8.3424	-0.002194104
8.3443	-0.002404167
8.3463	-0.00272914
8.3483	-0.002780538
8.3503	-0.002402837
8.3523	-0.002228475
8.3542	-0.002089416
8.3562	-0.002182732
8.3582	-0.00264825
8.3602	-0.002867553
8.3622	-0.002176227
8.3641	-0.003023342
8.3661	-0.002408513
8.3681	-0.002031949
8.3701	-0.002096412
8.3721	-0.001595736
8.374	-0.001700584
8.376	-0.001803961
8.378	-0.002011179
8.38	-0.001509636
8.382	-0.001977324
8.3839	-0.002086396
8.3859	-0.002051627
8.3879	-0.002193065
8.3899	-0.001804102
8.3919	-0.001439197
8.3938	-0.00215243
8.3958	-0.000755414
8.3978	-0.00137642
8.3998	-0.001987778
8.4018	-0.002334738
8.4037	-0.002870475
8.4057	-0.003276164
8.4077	-0.003216635
8.4097	-0.002648352
8.4117	-0.003174731
8.4136	-0.002863041
8.4156	-0.003258242
8.4176	-0.003351028
8.4196	-0.002774179
8.4216	-0.002357424
8.4235	-0.002983204
8.4255	-0.003267068
8.4275	-0.00275241
8.4295	-0.00232903
8.4315	-0.002596891
8.4334	-0.002043101
8.4354	-0.0022965
8.4374	-0.002536734
8.4394	-0.003087658
8.4414	-0.001737657
8.4433	-0.002277981
8.4453	-0.00215226
8.4473	-0.003179655
8.4493	-0.004540121
8.4513	-0.004708497
8.4533	-0.002913244
8.4552	-0.003061059
8.4572	-0.001797762
8.4592	-0.002295413
8.4612	-0.001501806
8.4632	-0.001850105
8.4651	-0.001944835
8.4671	-0.001640009
8.4691	-0.000776219
8.4711	-0.001187571
8.4731	-0.001669514
8.475	-0.001424029
8.477	-0.001227014
8.479	-0.000854137
8.481	-0.001128083
8.483	-0.001438289
8.4849	-0.001545961
8.4869	-0.002165376
8.4889	-0.002278679
8.4909	-0.001867044
8.4929	-0.001351486
8.4948	-0.001591077
8.4968	-0.001615694
8.4988	-0.001690334
8.5008	-0.001756537
8.5028	-0.001808693
8.5047	-0.00244713
8.5067	-0.002807164
8.5087	-0.003142521
8.5107	-0.003198655
8.5127	-0.002832879
8.5146	-0.002786362
8.5166	-0.003026703
8.5186	-0.002180621
8.5206	-0.002856645
8.5226	-0.00279712
8.5245	-0.002566104
8.5265	-0.003181912
8.5285	-0.002458049
8.5305	-0.00100327
8.5325	-0.001518205
8.5344	-0.001113755
8.5364	-0.000521759
8.5384	-0.001072974
8.5404	-0.001144387
8.5424	-0.000726853
8.5443	-0.000798495
8.5463	-0.00091423
8.5483	-0.000487189
8.5503	-0.000557637
8.5523	-0.000489504
8.5542	-0.000384997
8.5562	-0.000950124
8.5582	-0.000699742
8.5602	-0.000593418
8.5622	-0.001085605
8.5641	-0.001322598
8.5661	-0.000997741
8.5681	-0.001021331
8.5701	-0.001045989
8.5721	-0.000346687
8.574	-0.000649093
8.576	-0.000619585
8.578	-0.000518189
8.58	-0.000652326
8.582	-0.000341776
8.5839	-0.000171286
8.5859	-0.00075333
8.5879	0.000239667
8.5899	-0.000517449
8.5919	-0.000581774
8.5938	-0.000783464
8.5958	0.00047706
8.5978	-0.000136185
8.5998	0.000173558
8.6018	-0.000208278
8.6037	-0.000102634
8.6057	-0.000136506
8.6077	-0.000718097
8.6097	-0.000135484
8.6117	-0.00041068
8.6136	0
8.6156	-0.000204824
8.6176	-0.000481556
8.6196	-0.000373236
8.6216	-0.000237849
8.6235	-0.000169481
8.6255	-0.000505719
8.6275	-0.000069232
8.6295	-0.000424357
8.6315	-0.000422294
8.6334	-0.000555453
8.6354	-0.000278104
8.6374	-0.000592894
8.6394	-0.000598178
8.6414	-0.001262537
8.6433	-0.001174365
8.6453	-0.000283205
8.6473	-0.000696822
8.6493	-0.000797985
8.6513	-0.000861867
8.6532	-0.000447389
8.6552	-0.000654759
8.6572	-0.000970878
8.6592	-0.001043978
8.6612	-0.000903911
8.6631	-0.000416589
8.6651	-0.000690727
8.6671	-0.000446929
8.6691	-0.000273485
8.6711	-0.000587936
8.673	-0.000660894
8.675	-0.000447886
8.677	-0.001005432
8.679	-0.001084207
8.681	-0.000496986
8.6829	-0.001059746
8.6849	-0.001522373
8.6869	-0.000338984
8.6889	-0.001300825
8.6909	-0.000826646
8.6928	-0.000328472
8.6948	-0.000937637
8.6968	-0.000620551
8.6988	0.000107406
8.7008	0.000538315
8.7027	0.000468903
8.7047	0.000660468
8.7067	0.000648416
8.7087	0.000320552
8.7107	0.000812922
8.7126	0.000922974
8.7146	0.000460715
8.7166	0.001447944
8.7186	0.000811074
8.7206	0.001711929
8.7225	0.00024589
8.7245	0.000843905
8.7265	0.001199612
8.7285	0.000212907
8.7305	0.000885773
8.7324	0.001256796
8.7344	0.001219526
8.7364	0.001819149
8.7384	0.00171207
8.7404	0.001106211
8.7423	0.001309129
8.7443	0.000890788
8.7463	0.001318258
8.7483	0.001049502
8.7503	0.000610696
8.7522	0.001468846
8.7542	0.001949976
8.7562	0.00131707
8.7582	0.000934121
8.7602	0.001437824
8.7621	0.001960701
8.7641	0.00155133
8.7661	0.002153594
8.7681	0.001651312
8.7701	0.001649601
8.772	0.002038603
8.774	0.002486495
8.776	0.002386744
8.778	0.002721244
8.78	0.002850239
8.7819	0.001482667
8.7839	0.002083828
8.7859	0.001634923
8.7879	0.002543945
8.7899	0.001733713
8.7918	0.001464368
8.7938	0.002540064
8.7958	0.002251929
8.7978	0.002425525
8.7998	0.002242925
8.8017	0.002505447
8.8037	0.002030773
8.8057	0.001658302
8.8077	0.002215428
8.8097	0.001718421
8.8116	0.002184639
8.8136	0.002062817
8.8156	0.00186701
8.8176	0.00173184
8.8196	0.001480571
8.8215	0.002029079
8.8235	0.001997428
8.8255	0.001450563
8.8275	0.002271133
8.8295	0.002630136
8.8314	0.002008044
8.8334	0.002013789
8.8354	0.002874229
8.8374	0.002548452
8.8394	0.003302084
8.8413	0.003614531
8.8433	0.003307106
8.8453	0.003094919
8.8473	0.0033952
8.8493	0.00363549
8.8512	0.003900875
8.8532	0.004470241
8.8552	0.003224286
8.8572	0.002859039
8.8592	0.003773018
8.8611	0.003907608
8.8631	0.004529329
8.8651	0.004130525
8.8671	0.004325998
8.8691	0.004843283
8.871	0.005263806
8.873	0.004775869
8.875	0.00447693
8.877	0.005024951
8.879	0.004944582
8.8809	0.005662517
8.8829	0.005973488
8.8849	0.006043637
8.8869	0.005862452
8.8889	0.006952283
8.8908	0.00615627
8.8928	0.006742786
8.8948	0.006500084
8.8968	0.006637116
8.8988	0.007376273
8.9007	0.007266749
8.9027	0.006670214
8.9047	0.007031095
8.9067	0.007783134
8.9087	0.007504195
8.9106	0.00801775
8.9126	0.007791539
8.9146	0.008066516
8.9166	0.00924028
8.9186	0.009727363
8.9205	0.010019597
8.9225	0.010293435
8.9245	0.011190345
8.9265	0.011693456
8.9285	0.012113713
8.9304	0.012159768
8.9324	0.012558012
8.9344	0.012207226
8.9364	0.013046925
8.9384	0.013132706
8.9403	0.01422378
8.9423	0.01337717
8.9443	0.01386638
8.9463	0.013168997
8.9483	0.013889798
8.9502	0.0136524
8.9522	0.015265
8.9542	0.015638206
8.9562	0.015958814
8.9582	0.016471157
8.9601	0.017016405
8.9621	0.017241435
8.9641	0.019229626
8.9661	0.018827992
8.9681	0.02052732
8.97	0.020999139
8.972	0.021333994
8.974	0.023215137
8.976	0.024193335
8.978	0.024579365
8.98	0.024846463
8.9819	0.02573338
8.9839	0.025038101
8.9859	0.025295923
8.9879	0.02621617
8.9899	0.026603738
8.9918	0.025611591
8.9938	0.026471488
8.9958	0.02601169
8.9978	0.028373959
8.9998	0.027228614
9.0017	0.027962647
9.0037	0.028105889
9.0057	0.028747626
9.0077	0.02865473
9.0097	0.029876059
9.0116	0.029258316
9.0136	0.030215397
9.0156	0.029260872
9.0176	0.029569676
9.0196	0.029970791
9.0215	0.030681631
9.0235	0.031449918
9.0255	0.031111883
9.0275	0.031358462
9.0295	0.032606475
9.0314	0.033058263
9.0334	0.033390939
9.0354	0.034997158
9.0374	0.035918053
9.0394	0.03714307
9.0413	0.039161429
9.0433	0.040010709
9.0453	0.040951625
9.0473	0.041336108
9.0493	0.042950179
9.0512	0.043387555
9.0532	0.043945462
9.0552	0.044880304
9.0572	0.04650785
9.0592	0.046621498
9.0611	0.047642641
9.0631	0.048553016
9.0651	0.049791589
9.0671	0.050925259
9.0691	0.053589907
9.071	0.057711668
9.073	0.06221462
9.075	0.066115998
9.077	0.067384541
9.079	0.069299817
9.0809	0.072772391
9.0829	0.078403279
9.0849	0.086349428
9.0869	0.097314619
9.0889	0.107380122
9.0908	0.11762318
9.0928	0.133678943
9.0948	0.15744099
9.0968	0.184782222
9.0988	0.202484488
9.1007	0.208429843
9.1027	0.211705983
9.1047	0.21395582
9.1067	0.215604752
9.1087	0.217602059
9.1106	0.214828655
9.1126	0.203735575
9.1146	0.182033867
9.1166	0.1301689
9.1186	0.077559777
9.1205	0.048606694
9.1225	0.031890132
9.1245	0.023142885
9.1265	0.018749436
9.1285	0.016099786
9.1304	0.014981391
9.1324	0.013656317
9.1344	0.013185891
9.1364	0.013123365
9.1384	0.011956701
9.1403	0.012128415
9.1423	0.012330901
9.1443	0.011466958
9.1463	0.010834334
9.1483	0.010386435
9.1502	0.009808738
9.1522	0.009992936
9.1542	0.00910576
9.1562	0.008425881
9.1582	0.008340144
9.1601	0.00725896
9.1621	0.006954424
9.1641	0.006540234
9.1661	0.006072228
9.1681	0.005823993
9.17	0.005827229
9.172	0.005501825
9.174	0.005520259
9.176	0.005474873
9.178	0.005702128
9.1799	0.006816229
9.1819	0.006953745
9.1839	0.008570884
9.1859	0.010009267
9.1879	0.012683023
9.1898	0.01510503
9.1918	0.017444165
9.1938	0.02100523
9.1958	0.022017492
9.1978	0.022931594
9.1997	0.023302939
9.2017	0.022297844
9.2037	0.022778261
9.2057	0.021806372
9.2077	0.02097049
9.2096	0.01859308
9.2116	0.016948353
9.2136	0.014452463
9.2156	0.011103309
9.2176	0.008518894
9.2195	0.006419792
9.2215	0.004578267
9.2235	0.002423467
9.2255	0.002582122
9.2275	0.00116003
9.2294	0.000307393
9.2314	0.000923049
9.2334	0.000102351
9.2354	0.000307079
9.2374	-0.000137185
9.2393	-0.00102195
9.2413	-0.000476611
9.2433	-0.001812056
9.2453	-0.001973914
9.2473	-0.001659748
9.2492	-0.002195837
9.2512	-0.001486187
9.2532	-0.001822241
9.2552	-0.001230048
9.2572	-0.001653909
9.2591	-0.001220648
9.2611	-0.000870417
9.2631	-0.001811292
9.2651	-0.001423499
9.2671	-0.001838137
9.269	-0.001499553
9.271	-0.001529697
9.273	-0.00165105
9.275	-0.001484061
9.277	-0.001234864
9.2789	-0.002164348
9.2809	-0.001372288
9.2829	-0.001951106
9.2849	-0.001378276
9.2869	-0.000862209
9.2888	-0.000828543
9.2908	-0.000897588
9.2928	-0.00069476
9.2948	0.000139858
9.2968	-0.000658048
9.2987	0.000207896
9.3007	0.000103944
9.3027	-0.000586628
9.3047	0.000312655
9.3067	0.001042975
9.3086	0.000382317
9.3106	-0.000279874
9.3126	-0.001224894
9.3146	-0.001505476
9.3166	-0.002300626
9.3185	-0.002855378
9.3205	-0.003091827
9.3225	-0.003288005
9.3245	-0.003962025
9.3265	-0.003462762
9.3284	-0.003682416
9.3304	-0.003210548
9.3324	-0.003157258
9.3344	-0.004189705
9.3364	-0.003422409
9.3383	-0.003693477
9.3403	-0.003297833
9.3423	-0.003384628
9.3443	-0.003439493
9.3463	-0.003221758
9.3482	-0.00332635
9.3502	-0.00334987
9.3522	-0.003136469
9.3542	-0.003440043
9.3562	-0.003128686
9.3581	-0.003420484
9.3601	-0.002861343
9.3621	-0.003258406
9.3641	-0.002436392
9.3661	-0.003312712
9.368	-0.002742446
9.37	-0.002847843
9.372	-0.002666975
9.374	-0.002330556
9.376	-0.003280838
9.3779	-0.003075511
9.3799	-0.004105864
9.3819	-0.002808096
9.3839	-0.002939052
9.3859	-0.003459713
9.3878	-0.003776941
9.3898	-0.003363612
9.3918	-0.003647693
9.3938	-0.002684509
9.3958	-0.002960994
9.3977	-0.003271794
9.3997	-0.003503354
9.4017	-0.003392678
9.4037	-0.003545281
9.4057	-0.003106384
9.4076	-0.002451147
9.4096	-0.002959603
9.4116	-0.002453455
9.4136	-0.002285317
9.4156	-0.002707602
9.4175	-0.003008823
9.4195	-0.002455113
9.4215	-0.002190514
9.4235	-0.003506375
9.4255	-0.002988395
9.4274	-0.00399111
9.4294	-0.003445852
9.4314	-0.003736701
9.4334	-0.003142342
9.4354	-0.003180033
9.4373	-0.004354161
9.4393	-0.001160925
9.4413	-0.002159881
9.4433	-0.002014808
9.4453	-0.002552043
9.4472	-0.003599242
9.4492	-0.002848754
9.4512	-0.002108314
9.4532	-0.003316824
9.4552	-0.002204021
9.4571	-0.002251761
9.4591	-0.002363892
9.4611	-0.003326104
9.4631	-0.002509287
9.4651	-0.00323383
9.467	-0.002873812
9.469	-0.002341402
9.471	-0.002895537
9.473	-0.002766543
9.475	-0.003272821
9.4769	-0.003184669
9.4789	-0.003426134
9.4809	-0.002569899
9.4829	-0.003833344
9.4849	-0.002687243
9.4868	-0.003640263
9.4888	-0.001904654
9.4908	-0.002979205
9.4928	-0.002417577
9.4948	-0.003105163
9.4967	-0.002972408
9.4987	-0.003377617
9.5007	-0.00355995
9.5027	-0.002993035
9.5047	-0.003536952
9.5067	-0.003277967
9.5086	-0.003769049
9.5106	-0.004006185
9.5126	-0.004101662
9.5146	-0.00435114
9.5166	-0.004303024
9.5185	-0.004223652
9.5205	-0.004286569
9.5225	-0.003895971
9.5245	-0.004110999
9.5265	-0.004035806
9.5284	-0.004926409
9.5304	-0.003997978
9.5324	-0.004626213
9.5344	-0.003487488
9.5364	-0.003820343
9.5383	-0.004633891
9.5403	-0.003647242
9.5423	-0.004319998
9.5443	-0.004685437
9.5463	-0.004140112
9.5482	-0.003552319
9.5502	-0.003402164
9.5522	-0.003155241
9.5542	-0.00215032
9.5562	-0.002223415
9.5581	-0.003000922
9.5601	-0.003437057
9.5621	-0.003599774
9.5641	-0.003312282
9.5661	-0.003223378
9.568	-0.00439884
9.57	-0.004073336
9.572	-0.004037039
9.574	-0.0053203
9.576	-0.005236126
9.5779	-0.005983606
9.5799	-0.005944754
9.5819	-0.005240633
9.5839	-0.004549474
9.5859	-0.004787602
9.5878	-0.003343371
9.5898	-0.003900138
9.5918	-0.003547169
9.5938	-0.003538501
9.5958	-0.003982926
9.5977	-0.003473673
9.5997	-0.003964265
9.6017	-0.003269749
9.6037	-0.003039602
9.6057	-0.00338844
9.6076	-0.00314429
9.6096	-0.003250775
9.6116	-0.00232923
9.6136	-0.003338831
9.6156	-0.002302076
9.6175	-0.003537561
9.6195	-0.004026623
9.6215	-0.00353699
9.6235	-0.003471709
9.6255	-0.002818045
9.6274	-0.003830123
9.6294	-0.00438951
9.6314	-0.004325254
9.6334	-0.004083201
9.6354	-0.004681998
9.6373	-0.004473958
9.6393	-0.004619825
9.6413	-0.004360564
9.6433	-0.003958763
9.6453	-0.003751043
9.6472	-0.004020947
9.6492	-0.004344893
9.6512	-0.003931247
9.6532	-0.00392712
9.6552	-0.003955956
9.6571	-0.003342503
9.6591	-0.003448755
9.6611	-0.002695507
9.6631	-0.002769007
9.6651	-0.002587943
9.667	-0.001850184
9.669	-0.00192166
9.671	-0.001958932
9.673	-0.002265274
9.675	-0.002625216
9.6769	-0.002657544
9.6789	-0.002888769
9.6809	-0.002593871
9.6829	-0.002503351
9.6849	-0.002567551
9.6868	-0.001353831
9.6888	-0.002683599
9.6908	-0.002542149
9.6928	-0.002866404
9.6948	-0.002033334
9.6967	-0.00249903
9.6987	-0.002867824
9.7007	-0.002191325
9.7027	-0.001857489
9.7047	-0.002500263
9.7066	-0.002118076
9.7086	-0.001647345
9.7106	-0.000672572
9.7126	-0.002332571
9.7146	-0.001731265
9.7165	-0.002113534
9.7185	-0.001191976
9.7205	-0.00219532
9.7225	-0.001979714
9.7245	-0.001678538
9.7264	-0.001617754
9.7284	-0.001473343
9.7304	-0.001789579
9.7324	-0.001328942
9.7344	-0.000753454
9.7363	0.001148453
9.7383	0.002668374
9.7403	0.004786862
9.7423	0.007652165
9.7443	0.012194342
9.7462	0.017760163
9.7482	0.02575987
9.7502	0.033711534
9.7522	0.043243222
9.7542	0.052405611
9.7561	0.063194014
9.7581	0.072715379
9.7601	0.081810087
9.7621	0.089215435
9.7641	0.095075056
9.766	0.099523038
9.768	0.101283818
9.77	0.099509947
9.772	0.096947111
9.774	0.090943128
9.7759	0.084412575
9.7779	0.075399607
9.7799	0.06483794
9.7819	0.05390422
9.7839	0.04323322
9.7858	0.033234734
9.7878	0.025036452
9.7898	0.018444233
9.7918	0.012141269
9.7938	0.008276988
9.7957	0.00502931
9.7977	0.002729053
9.7997	0.002473338
9.8017	0.000737217
9.8037	-0.000120688
9.8056	-0.001042539
9.8076	-0.000845081
9.8096	-0.001749196
9.8116	-0.001448083
9.8136	-0.001703699
9.8155	-0.001889609
9.8175	-0.002940847
9.8195	-0.002755307
9.8215	-0.002604361
9.8235	-0.003353642
9.8254	-0.003310359
9.8274	-0.005152286
9.8294	-0.004682363
9.8314	-0.004216665
9.8334	-0.005595748
9.8353	-0.004335385
9.8373	-0.003792015
9.8393	-0.004261274
9.8413	-0.004927008
9.8433	-0.004160937
9.8452	-0.004382723
9.8472	-0.003394961
9.8492	-0.003327943
9.8512	-0.002747064
9.8532	-0.00310846
9.8551	-0.00316039
9.8571	-0.003876501
9.8591	-0.00401769
9.8611	-0.004209909
9.8631	-0.003490394
9.865	-0.003797819
9.867	-0.003915585
9.869	-0.003837679
9.871	-0.003861075
9.873	-0.005073505
9.8749	-0.005627608
9.8769	-0.004485262
9.8789	-0.005174194
9.8809	-0.005431045
9.8829	-0.005125774
9.8848	-0.00570214
9.8868	-0.004822247
9.8888	-0.005100864
9.8908	-0.005777508
9.8928	-0.006823655
9.8947	-0.006357547
9.8967	-0.006016135
9.8987	-0.005826057
9.9007	-0.007037506
9.9027	-0.006439657
9.9046	-0.006342344
9.9066	-0.006552263
9.9086	-0.006326595
9.9106	-0.007510028
9.9126	-0.008331778
9.9145	-0.007977781
9.9165	-0.007820706
9.9185	-0.007320366
9.9205	-0.007301108
9.9225	-0.007353896
9.9244	-0.008773173
9.9264	-0.007730456
9.9284	-0.00783273
9.9304	-0.007584328
9.9324	-0.007500955
9.9343	-0.008025518
9.9363	-0.007377356
9.9383	-0.007877316
9.9403	-0.00825848
9.9423	-0.007999511
9.9442	-0.007567978
9.9462	-0.007628864
9.9482	-0.007918213
9.9502	-0.007329882
9.9522	-0.007506603
9.9541	-0.006591784
9.9561	-0.007020995
9.9581	-0.006888737
9.9601	-0.005111786
9.9621	-0.006033742
9.964	-0.005976116
9.966	-0.005110487
9.968	-0.005620577
9.97	-0.004128446
9.972	-0.00424642
9.9739	-0.004802966
9.9759	-0.005744965
9.9779	-0.005303976
9.9799	-0.004664941
9.9819	-0.005060653
9.9838	-0.004739609
9.9858	-0.005248668
9.9878	-0.005031494
9.9898	-0.00515227
9.9918	-0.005333347
9.9937	-0.005394573
9.9957	-0.005357851
9.9977	-0.005448078
9.9997	-0.005310282
10.0017	-0.00529973
10.0036	-0.005903839
10.0056	-0.005844937
10.0076	-0.00599088
10.0096	-0.00534021
10.0116	-0.005780485
10.0135	-0.005934437
10.0155	-0.005339225
10.0175	-0.005766037
10.0195	-0.006125967
10.0215	-0.005121025
10.0234	-0.00568969
10.0254	-0.005316972
10.0274	-0.005415912
10.0294	-0.005230034
10.0314	-0.005146457
10.0333	-0.005147079
10.0353	-0.005866571
10.0373	-0.005580713
10.0393	-0.005045867
10.0413	-0.005933077
10.0433	-0.005395511
10.0452	-0.006408828
10.0472	-0.006093896
10.0492	-0.005937606
10.0512	-0.006098813
[truncated: 48 more rows]
