# Supplementary material for: Improvement of Peak Integration in Capillary Electrophoresis: Reference Data Set No. 1
Source: Electrophoresis. 2026 Mar 11;47(4):276–94. doi: 10.1002/elps.70077 (PMC13084974; doi:10.1002/elps.70077)
Supplement: Supplementary file 2 — Supporting File 2: elps70077‐sup‐0002‐RawElectropherograms.zip. [file ELPS-47--s002.zip › Raw Electropherograms/com5-type1-sam1-R.csv]

0	0
0	0.63091
0.0020833	0.63156
0.0041667	0.63188
0.00625	0.63134
0.0083333	0.63
0.010417	0.62849
0.0125	0.62736
0.014583	0.62668
0.016667	0.62628
0.01875	0.62607
0.020833	0.62614
0.022917	0.62659
0.025	0.62735
0.027083	0.62812
0.029167	0.6285
0.03125	0.62827
0.033333	0.62752
0.035417	0.62645
0.0375	0.62524
0.039583	0.6239
0.041667	0.62247
0.04375	0.62114
0.045833	0.62016
0.047917	0.61956
0.05	0.6192
0.052083	0.61907
0.054167	0.61928
0.05625	0.61987
0.058333	0.62072
0.060417	0.62167
0.0625	0.62246
0.064583	0.62269
0.066667	0.62216
0.06875	0.62107
0.070833	0.61983
0.072917	0.61874
0.075	0.61787
0.077083	0.61708
0.079167	0.61624
0.08125	0.61551
0.083333	0.61531
0.085417	0.61584
0.0875	0.6168
0.089583	0.61756
0.091667	0.61768
0.09375	0.61717
0.095833	0.61629
0.097917	0.61536
0.1	0.61455
0.10208	0.61383
0.10417	0.61313
0.10625	0.61247
0.10833	0.61204
0.11042	0.61208
0.1125	0.61258
0.11458	0.61294
0.11667	0.61234
0.11875	0.61056
0.12083	0.60829
0.12292	0.6064
0.125	0.60528
0.12708	0.60482
0.12917	0.60479
0.13125	0.60513
0.13333	0.60584
0.13542	0.6068
0.1375	0.60777
0.13958	0.60851
0.14167	0.60887
0.14375	0.60874
0.14583	0.60815
0.14792	0.60726
0.15	0.60629
0.15208	0.60544
0.15417	0.60482
0.15625	0.60443
0.15833	0.60426
0.16042	0.6043
0.1625	0.60451
0.16458	0.60486
0.16667	0.60539
0.16875	0.60606
0.17083	0.60657
0.17292	0.60654
0.175	0.60568
0.17708	0.60404
0.17917	0.60213
0.18125	0.60057
0.18333	0.59959
0.18542	0.59897
0.1875	0.59833
0.18958	0.59764
0.19167	0.59722
0.19375	0.59738
0.19583	0.59797
0.19792	0.59858
0.2	0.59888
0.20208	0.59866
0.20417	0.59786
0.20625	0.59662
0.20833	0.59525
0.21042	0.59416
0.2125	0.59364
0.21458	0.59379
0.21667	0.59445
0.21875	0.59542
0.22083	0.59642
0.22292	0.59717
0.225	0.59755
0.22708	0.59762
0.22917	0.59751
0.23125	0.59734
0.23333	0.59704
0.23542	0.59648
0.2375	0.59583
0.23958	0.59547
0.24167	0.5955
0.24375	0.59563
0.24583	0.59552
0.24792	0.59517
0.25	0.59468
0.25208	0.59401
0.25417	0.59302
0.25625	0.59178
0.25833	0.5906
0.26042	0.58982
0.2625	0.58963
0.26458	0.59003
0.26667	0.59081
0.26875	0.5916
0.27083	0.5921
0.27292	0.5923
0.275	0.59247
0.27708	0.59277
0.27917	0.59291
0.28125	0.59235
0.28333	0.59092
0.28542	0.58907
0.2875	0.58751
0.28958	0.5867
0.29167	0.58662
0.29375	0.58697
0.29583	0.58745
0.29792	0.58786
0.3	0.58819
0.30208	0.58865
0.30417	0.58934
0.30625	0.58991
0.30833	0.5898
0.31042	0.58884
0.3125	0.58739
0.31458	0.58603
0.31667	0.58496
0.31875	0.58409
0.32083	0.5834
0.32292	0.58317
0.325	0.58377
0.32708	0.58534
0.32917	0.58761
0.33125	0.59
0.33333	0.59196
0.33542	0.59313
0.3375	0.59341
0.33958	0.59302
0.34167	0.59239
0.34375	0.59193
0.34583	0.59172
0.34792	0.59153
0.35	0.59111
0.35208	0.59059
0.35417	0.59048
0.35625	0.59131
0.35833	0.59306
0.36042	0.59514
0.3625	0.59692
0.36458	0.59817
0.36667	0.599
0.36875	0.5996
0.37083	0.60007
0.37292	0.60051
0.375	0.6009
0.37708	0.60117
0.37917	0.60134
0.38125	0.60158
0.38333	0.60205
0.38542	0.60277
0.3875	0.60364
0.38958	0.60441
0.39167	0.60488
0.39375	0.60495
0.39583	0.60469
0.39792	0.60428
0.4	0.60392
0.40208	0.6037
0.40417	0.60365
0.40625	0.60366
0.40833	0.60367
0.41042	0.60367
0.4125	0.60365
0.41458	0.60345
0.41667	0.60285
0.41875	0.60184
0.42083	0.60069
0.42292	0.59977
0.425	0.5992
0.42708	0.59875
0.42917	0.59811
0.43125	0.59721
0.43333	0.5964
0.43542	0.5961
0.4375	0.59652
0.43958	0.59745
0.44167	0.59853
0.44375	0.59944
0.44583	0.59988
0.44792	0.59813
0.45	0.58877
0.45208	0.56094
0.45417	0.50173
0.45625	0.40557
0.45833	0.28253
0.46042	0.15576
0.4625	0.04805
0.46458	-0.02947
0.46667	-0.07817
0.46875	-0.10585
0.47083	-0.12059
0.47292	-0.12839
0.475	-0.13285
0.47708	-0.13586
0.47917	-0.13826
0.48125	-0.14014
0.48333	-0.14148
0.48542	-0.1422
0.4875	-0.14243
0.48958	-0.14232
0.49167	-0.14183
0.49375	-0.14075
0.49583	-0.13906
0.49792	-0.13725
0.5	-0.13609
0.50208	-0.13595
0.50417	-0.1365
0.50625	-0.13712
0.50833	-0.1375
0.51042	-0.13775
0.5125	-0.13803
0.51458	-0.13828
0.51667	-0.13823
0.51875	-0.13773
0.52083	-0.1369
0.52292	-0.13616
0.525	-0.13599
0.52708	-0.1366
0.52917	-0.13781
0.53125	-0.1392
0.53333	-0.14039
0.53542	-0.14109
0.5375	-0.14124
0.53958	-0.14097
0.54167	-0.14055
0.54375	-0.14022
0.54583	-0.14012
0.54792	-0.14012
0.55	-0.1399
0.55208	-0.13929
0.55417	-0.13852
0.55625	-0.13804
0.55833	-0.13813
0.56042	-0.13869
0.5625	-0.13942
0.56458	-0.14008
0.56667	-0.14055
0.56875	-0.14081
0.57083	-0.14106
0.57292	-0.14151
0.575	-0.1421
0.57708	-0.14237
0.57917	-0.14188
0.58125	-0.14079
0.58333	-0.13982
0.58542	-0.13956
0.5875	-0.13995
0.58958	-0.14046
0.59167	-0.14064
0.59375	-0.14037
0.59583	-0.13978
0.59792	-0.13899
0.6	-0.13806
0.60208	-0.1371
0.60417	-0.13637
0.60625	-0.13623
0.60833	-0.13684
0.61042	-0.13797
0.6125	-0.13915
0.61458	-0.14002
0.61667	-0.1405
0.61875	-0.14072
0.62083	-0.14079
0.62292	-0.14068
0.625	-0.14036
0.62708	-0.13986
0.62917	-0.13926
0.63125	-0.13863
0.63333	-0.138
0.63542	-0.13749
0.6375	-0.13738
0.63958	-0.13779
0.64167	-0.13852
0.64375	-0.13925
0.64583	-0.13986
0.64792	-0.14032
0.65	-0.14055
0.65208	-0.14043
0.65417	-0.13999
0.65625	-0.13937
0.65833	-0.1387
0.66042	-0.13805
0.6625	-0.13761
0.66458	-0.13768
0.66667	-0.13833
0.66875	-0.13928
0.67083	-0.14005
0.67292	-0.14032
0.675	-0.14004
0.67708	-0.13946
0.67917	-0.13892
0.68125	-0.13865
0.68333	-0.13861
0.68542	-0.13857
0.6875	-0.13822
0.68958	-0.13742
0.69167	-0.13646
0.69375	-0.13597
0.69583	-0.13635
0.69792	-0.13746
0.7	-0.13874
0.70208	-0.13961
0.70417	-0.13982
0.70625	-0.13948
0.70833	-0.13882
0.71042	-0.13811
0.7125	-0.13749
0.71458	-0.13691
0.71667	-0.13622
0.71875	-0.13544
0.72083	-0.13478
0.72292	-0.13452
0.725	-0.13474
0.72708	-0.1353
0.72917	-0.13587
0.73125	-0.13618
0.73333	-0.13621
0.73542	-0.13613
0.7375	-0.13611
0.73958	-0.13618
0.74167	-0.13623
0.74375	-0.1362
0.74583	-0.13605
0.74792	-0.13575
0.75	-0.13533
0.75208	-0.13495
0.75417	-0.13481
0.75625	-0.13502
0.75833	-0.13558
0.76042	-0.13634
0.7625	-0.13694
0.76458	-0.137
0.76667	-0.1364
0.76875	-0.13533
0.77083	-0.13419
0.77292	-0.13337
0.775	-0.13305
0.77708	-0.13309
0.77917	-0.13329
0.78125	-0.13359
0.78333	-0.134
0.78542	-0.13453
0.7875	-0.13517
0.78958	-0.13587
0.79167	-0.1365
0.79375	-0.13686
0.79583	-0.13678
0.79792	-0.13626
0.8	-0.13548
0.80208	-0.13476
0.80417	-0.13447
0.80625	-0.13487
0.80833	-0.13578
0.81042	-0.13669
0.8125	-0.13724
0.81458	-0.13747
0.81667	-0.13754
0.81875	-0.13738
0.82083	-0.13686
0.82292	-0.13608
0.825	-0.13534
0.82708	-0.13482
0.82917	-0.13458
0.83125	-0.13469
0.83333	-0.1352
0.83542	-0.13594
0.8375	-0.13663
0.83958	-0.13701
0.84167	-0.13702
0.84375	-0.13684
0.84583	-0.13674
0.84792	-0.13681
0.85	-0.1369
0.85208	-0.1368
0.85417	-0.13651
0.85625	-0.13633
0.85833	-0.13653
0.86042	-0.13712
0.8625	-0.13787
0.86458	-0.13852
0.86667	-0.13896
0.86875	-0.13918
0.87083	-0.13917
0.87292	-0.13885
0.875	-0.13806
0.87708	-0.13685
0.87917	-0.13553
0.88125	-0.13457
0.88333	-0.13424
0.88542	-0.13455
0.8875	-0.13517
0.88958	-0.13571
0.89167	-0.13599
0.89375	-0.13621
0.89583	-0.1367
0.89792	-0.13747
0.9	-0.13819
0.90208	-0.13851
0.90417	-0.13833
0.90625	-0.13773
0.90833	-0.13683
0.91042	-0.13587
0.9125	-0.13523
0.91458	-0.13523
0.91667	-0.13585
0.91875	-0.13676
0.92083	-0.13756
0.92292	-0.13803
0.925	-0.13814
0.92708	-0.13798
0.92917	-0.13767
0.93125	-0.13716
0.93333	-0.1363
0.93542	-0.13502
0.9375	-0.13363
0.93958	-0.13265
0.94167	-0.1325
0.94375	-0.13315
0.94583	-0.13408
0.94792	-0.13479
0.95	-0.13505
0.95208	-0.13492
0.95417	-0.13458
0.95625	-0.13424
0.95833	-0.13402
0.96042	-0.13386
0.9625	-0.13363
0.96458	-0.13335
0.96667	0.00718
0.96875	0.00703
0.97083	0.00672
0.97292	0.00664
0.975	0.00703
0.97708	0.0076
0.97917	0.00786
0.98125	0.00764
0.98333	0.00717
0.98542	0.0068
0.9875	0.00665
0.98958	0.00664
0.99167	0.00667
0.99375	0.00669
0.99583	0.00666
0.99792	0.00653
1	0.00618
1.0021	0.00557
1.0042	0.00486
1.0062	0.00438
1.0083	0.00439
1.0104	0.00489
1.0125	0.00556
1.0146	0.00608
1.0167	0.0062
1.0187	0.00582
1.0208	0.00497
1.0229	0.0038
1.025	0.0026
1.0271	0.00172
1.0292	0.00131
1.0312	0.0013
1.0333	0.00159
1.0354	0.00211
1.0375	0.00274
1.0396	0.00331
1.0417	0.00374
1.0437	0.00406
1.0458	0.00432
1.0479	0.00442
1.05	0.0041
1.0521	0.00327
1.0542	0.00212
1.0562	0.00109
1.0583	0.00053
1.0604	0.00054
1.0625	0.0009
1.0646	0.00133
1.0667	0.00175
1.0688	0.00224
1.0708	0.0028
1.0729	0.00323
1.075	0.00338
1.0771	0.00334
1.0792	0.00327
1.0813	0.0032
1.0833	0.00306
1.0854	0.00281
1.0875	0.00252
1.0896	0.00223
1.0917	0.00196
1.0938	0.00175
1.0958	0.0016
1.0979	0.00151
1.1	0.00139
1.1021	0.00118
1.1042	0.00093
1.1063	0.00076
1.1083	0.00072
1.1104	0.00069
1.1125	0.00055
1.1146	0.00041
1.1167	0.00043
1.1188	0.00057
1.1208	0.00075
1.1229	0.00096
1.125	0.00127
1.1271	0.0016
1.1292	0.00171
1.1313	0.0014
1.1333	0.00073
1.1354	6.00E-05
1.1375	-0.00016
1.1396	0.00026
1.1417	0.00117
1.1438	0.00209
1.1458	0.00262
1.1479	0.00276
1.15	0.00286
1.1521	0.00308
1.1542	0.00316
1.1563	0.00278
1.1583	0.002
1.1604	0.00131
1.1625	0.0011
1.1646	0.00127
1.1667	0.00138
1.1688	0.00118
1.1708	0.00081
1.1729	0.00065
1.175	0.001
1.1771	0.00182
1.1792	0.00268
1.1813	0.0031
1.1833	0.00303
1.1854	0.00278
1.1875	0.00266
1.1896	0.00269
1.1917	0.00262
1.1938	0.00233
1.1958	0.00182
1.1979	0.00112
1.2	0.00018
1.2021	-0.00089
1.2042	-0.00178
1.2063	-0.00211
1.2083	-0.00174
1.2104	-0.00102
1.2125	-0.00053
1.2146	-0.00055
1.2167	-0.00091
1.2188	-0.00125
1.2208	-0.00122
1.2229	-0.00075
1.225	-8.00E-05
1.2271	0.00047
1.2292	0.00085
1.2313	0.00119
1.2333	0.00169
1.2354	0.00232
1.2375	0.00284
1.2396	0.00297
1.2417	0.00262
1.2438	0.00194
1.2458	0.00113
1.2479	0.0004
1.25	-0.00021
1.2521	-0.00091
1.2542	-0.00187
1.2563	-0.00289
1.2583	-0.00337
1.2604	-0.00282
1.2625	-0.00125
1.2646	0.00073
1.2667	0.00223
1.2688	0.00254
1.2708	0.00156
1.2729	-0.00012
1.275	-0.00161
1.2771	-0.00223
1.2792	-0.00184
1.2813	-0.00074
1.2833	0.00063
1.2854	0.002
1.2875	0.00314
1.2896	0.00381
1.2917	0.00383
1.2938	0.0032
1.2958	0.00216
1.2979	0.00103
1.3	0.00018
1.3021	-0.00011
1.3042	0.00016
1.3063	0.00074
1.3083	0.00123
1.3104	0.00138
1.3125	0.00135
1.3146	0.00154
1.3167	0.00213
1.3188	0.00276
1.3208	0.00285
1.3229	0.00218
1.325	0.00119
1.3271	0.00052
1.3292	0.00048
1.3313	0.00076
1.3333	0.00087
1.3354	0.00069
1.3375	0.00057
1.3396	0.00083
1.3417	0.00149
1.3438	0.00226
1.3458	0.00269
1.3479	0.00243
1.35	0.0015
1.3521	0.00036
1.3542	-0.00053
1.3563	-0.00109
1.3583	-0.00143
1.3604	-0.0016
1.3625	-0.00151
1.3646	-0.00119
1.3667	-0.00073
1.3688	-0.00023
1.3708	0.00029
1.3729	0.00085
1.375	0.00128
1.3771	0.00132
1.3792	0.0009
1.3813	0.0003
1.3833	-1.00E-05
1.3854	0.00015
1.3875	0.0005
1.3896	0.00046
1.3917	-0.0003
1.3938	-0.00154
1.3958	-0.0025
1.3979	-0.0026
1.4	-0.00201
1.4021	-0.00139
1.4042	-0.00126
1.4063	-0.00165
1.4083	-0.00217
1.4104	-0.00245
1.4125	-0.00236
1.4146	-0.00202
1.4167	-0.00169
1.4188	-0.00147
1.4208	-0.00125
1.4229	-0.00084
1.425	-0.00033
1.4271	-2.00E-05
1.4292	-0.00016
1.4313	-0.00077
1.4333	-0.0016
1.4354	-0.00229
1.4375	-0.00253
1.4396	-0.00225
1.4417	-0.00171
1.4438	-0.00127
1.4458	-0.00112
1.4479	-0.00123
1.45	-0.00141
1.4521	-0.00148
1.4542	-0.00141
1.4563	-0.00127
1.4583	-0.00125
1.4604	-0.00149
1.4625	-0.00195
1.4646	-0.00237
1.4667	-0.00257
1.4688	-0.0026
1.4708	-0.00264
1.4729	-0.00271
1.475	-0.00263
1.4771	-0.00218
1.4792	-0.00129
1.4813	-0.00019
1.4833	0.00057
1.4854	0.00043
1.4875	-0.00065
1.4896	-0.00211
1.4917	-0.00318
1.4938	-0.00351
1.4958	-0.00324
1.4979	-0.00279
1.5	-0.00257
1.5021	-0.00261
1.5042	-0.00256
1.5063	-0.00209
1.5083	-0.00127
1.5104	-0.00062
1.5125	-0.00063
1.5146	-0.00138
1.5167	-0.00259
1.5188	-0.00381
1.5208	-0.00461
1.5229	-0.00484
1.525	-0.00463
1.5271	-0.00425
1.5292	-0.00391
1.5313	-0.00367
1.5333	-0.00344
1.5354	-0.00313
1.5375	-0.00283
1.5396	-0.00269
1.5417	-0.00282
1.5438	-0.00328
1.5458	-0.00404
1.5479	-0.0049
1.55	-0.00547
1.5521	-0.00544
1.5542	-0.00483
1.5563	-0.00403
1.5583	-0.00335
1.5604	-0.00285
1.5625	-0.00241
1.5646	-0.002
1.5667	-0.00179
1.5688	-0.00202
1.5708	-0.00274
1.5729	-0.00369
1.575	-0.00453
1.5771	-0.00506
1.5792	-0.0052
1.5813	-0.00494
1.5833	-0.00441
1.5854	-0.00385
1.5875	-0.00339
1.5896	-0.00299
1.5917	-0.00253
1.5938	-0.00208
1.5958	-0.00196
1.5979	-0.00236
1.6	-0.00315
1.6021	-0.00393
1.6042	-0.00434
1.6063	-0.00434
1.6083	-0.00409
1.6104	-0.0037
1.6125	-0.0032
1.6146	-0.00273
1.6167	-0.00247
1.6188	-0.00253
1.6208	-0.00282
1.6229	-0.00322
1.625	-0.00368
1.6271	-0.00412
1.6292	-0.00445
1.6313	-0.00462
1.6333	-0.00469
1.6354	-0.00485
1.6375	-0.00535
1.6396	-0.00625
1.6417	-0.00726
1.6438	-0.00782
1.6458	-0.00757
1.6479	-0.00663
1.65	-0.00564
1.6521	-0.00525
1.6542	-0.00544
1.6563	-0.0056
1.6583	-0.00524
1.6604	-0.00441
1.6625	-0.00357
1.6646	-0.00314
1.6667	-0.0033
1.6688	-0.00388
1.6708	-0.0044
1.6729	-0.00446
1.675	-0.0041
1.6771	-0.00373
1.6792	-0.00375
1.6813	-0.0041
1.6833	-0.00435
1.6854	-0.00416
1.6875	-0.00366
1.6896	-0.00336
1.6917	-0.00378
1.6938	-0.00499
1.6958	-0.00645
1.6979	-0.00734
1.7	-0.0071
1.7021	-0.0058
1.7042	-0.00413
1.7063	-0.00282
1.7083	-0.00229
1.7104	-0.00254
1.7125	-0.00335
1.7146	-0.00438
1.7167	-0.00536
1.7188	-0.00611
1.7208	-0.00654
1.7229	-0.00664
1.725	-0.00643
1.7271	-0.0059
1.7292	-0.00534
1.7313	-0.00533
1.7333	-0.00632
1.7354	-0.00808
1.7375	-0.00991
1.7396	-0.01115
1.7417	-0.01164
1.7438	-0.01151
1.7458	-0.01078
1.7479	-0.00943
1.75	-0.00763
1.7521	-0.00587
1.7542	-0.00471
1.7563	-0.00435
1.7583	-0.00463
1.7604	-0.00531
1.7625	-0.00626
1.7646	-0.00737
1.7667	-0.00847
1.7688	-0.0094
1.7708	-0.01012
1.7729	-0.01056
1.775	-0.01059
1.7771	-0.01006
1.7792	-0.00903
1.7813	-0.00775
1.7833	-0.00661
1.7854	-0.0059
1.7875	-0.00575
1.7896	-0.0061
1.7917	-0.0068
1.7938	-0.00771
1.7958	-0.00878
1.7979	-0.00985
1.8	-0.0106
1.8021	-0.01075
1.8042	-0.01019
1.8063	-0.00908
1.8083	-0.00778
1.8104	-0.00666
1.8125	-0.00594
1.8146	-0.00574
1.8167	-0.00598
1.8188	-0.00639
1.8208	-0.00661
1.8229	-0.0065
1.825	-0.00626
1.8271	-0.00621
1.8292	-0.00661
1.8313	-0.00745
1.8333	-0.0084
1.8354	-0.00898
1.8375	-0.0089
1.8396	-0.00825
1.8417	-0.00743
1.8438	-0.00683
1.8458	-0.00657
1.8479	-0.00658
1.85	-0.00668
1.8521	-0.00676
1.8542	-0.00686
1.8563	-0.00706
1.8583	-0.00744
1.8604	-0.00786
1.8625	-0.00804
1.8646	-0.00774
1.8667	-0.0071
1.8688	-0.00659
1.8708	-0.00651
1.8729	-0.00676
1.875	-0.00705
1.8771	-0.0073
1.8792	-0.00751
1.8813	-0.00758
1.8833	-0.00736
1.8854	-0.00685
1.8875	-0.00627
1.8896	-0.00589
1.8917	-0.00585
1.8938	-0.00624
1.8958	-0.00701
1.8979	-0.00788
1.9	-0.0085
1.9021	-0.00868
1.9042	-0.00856
1.9063	-0.00851
1.9083	-0.00872
1.9104	-0.0091
1.9125	-0.00942
1.9146	-0.00957
1.9167	-0.00947
1.9188	-0.00902
1.9208	-0.00829
1.9229	-0.00762
1.925	-0.00745
1.9271	-0.00786
1.9292	-0.00856
1.9313	-0.00918
1.9333	-0.00946
1.9354	-0.00933
1.9375	-0.00885
1.9396	-0.00822
1.9417	-0.00767
1.9438	-0.00729
1.9458	-0.00701
1.9479	-0.00682
1.95	-0.00695
1.9521	-0.00765
1.9542	-0.00893
1.9563	-0.01048
1.9583	-0.01187
1.9604	-0.01275
1.9625	-0.0131
1.9646	-0.01311
1.9667	-0.01306
1.9688	-0.01302
1.9708	-0.01279
1.9729	-0.01214
1.975	-0.01092
1.9771	-0.00927
1.9792	-0.0076
1.9813	-0.0065
1.9833	-0.00635
1.9854	-0.00706
1.9875	-0.00818
1.9896	-0.00927
1.9917	-0.00997
1.9938	-0.0101
1.9958	-0.00976
1.9979	-0.00934
2	-0.00912
2.0021	-0.00908
2.0042	-0.00908
2.0063	-0.00927
2.0083	-0.0099
2.0104	-0.01093
2.0125	-0.01197
2.0146	-0.01261
2.0167	-0.01267
2.0188	-0.01225
2.0208	-0.01167
2.0229	-0.01136
2.025	-0.01152
2.0271	-0.01174
2.0292	-0.01138
2.0313	-0.01017
2.0333	-0.00864
2.0354	-0.00766
2.0375	-0.00765
2.0396	-0.00851
2.0417	-0.00981
2.0438	-0.01101
2.0458	-0.01161
2.0479	-0.01137
2.05	-0.01051
2.0521	-0.00956
2.0542	-0.00898
2.0563	-0.00882
2.0583	-0.00884
2.0604	-0.00883
2.0625	-0.00886
2.0646	-0.00917
2.0667	-0.00981
2.0688	-0.01054
2.0708	-0.01095
2.0729	-0.01088
2.075	-0.01048
2.0771	-0.00995
2.0792	-0.00936
2.0813	-0.00874
2.0833	-0.00824
2.0854	-0.00806
2.0875	-0.00833
2.0896	-0.00909
2.0917	-0.01014
2.0938	-0.01114
2.0958	-0.01176
2.0979	-0.01193
2.1	-0.01184
2.1021	-0.01177
2.1042	-0.01182
2.1063	-0.01181
2.1083	-0.01146
2.1104	-0.01065
2.1125	-0.00958
2.1146	-0.00871
2.1167	-0.00845
2.1188	-0.00886
2.1208	-0.0098
2.1229	-0.01103
2.125	-0.01224
2.1271	-0.01307
2.1292	-0.01327
2.1313	-0.01284
2.1333	-0.012
2.1354	-0.01112
2.1375	-0.01053
2.1396	-0.01035
2.1417	-0.01051
2.1438	-0.01084
2.1458	-0.0113
2.1479	-0.01187
2.15	-0.0124
2.1521	-0.01253
2.1542	-0.01196
2.1563	-0.01078
2.1583	-0.0095
2.1604	-0.0087
2.1625	-0.00856
2.1646	-0.00872
2.1667	-0.00864
2.1688	-0.00821
2.1708	-0.00785
2.1729	-0.00811
2.175	-0.0091
2.1771	-0.0104
2.1792	-0.01137
2.1813	-0.0117
2.1833	-0.01161
2.1854	-0.01161
2.1875	-0.012
2.1896	-0.01251
2.1917	-0.01255
2.1938	-0.01176
2.1958	-0.0103
2.1979	-0.00877
2.2	-0.00767
2.2021	-0.00706
2.2042	-0.00674
2.2063	-0.00667
2.2083	-0.00698
2.2104	-0.0076
2.2125	-0.00823
2.2146	-0.00871
2.2167	-0.00905
2.2188	-0.00919
2.2208	-0.00905
2.2229	-0.00868
2.225	-0.00828
2.2271	-0.00802
2.2292	-0.00796
2.2313	-0.00817
2.2333	-0.00871
2.2354	-0.00952
2.2375	-0.01038
2.2396	-0.01097
2.2417	-0.01099
2.2438	-0.01037
2.2458	-0.00942
2.2479	-0.00859
2.25	-0.00816
2.2521	-0.00813
2.2542	-0.00838
2.2563	-0.00884
2.2583	-0.00945
2.2604	-0.01012
2.2625	-0.0107
2.2646	-0.01104
2.2667	-0.01098
2.2688	-0.01057
2.2708	-0.01005
2.2729	-0.00968
2.275	-0.00946
2.2771	-0.00913
2.2792	-0.00859
2.2813	-0.008
2.2833	-0.00764
2.2854	-0.00766
2.2875	-0.00812
2.2896	-0.00893
2.2917	-0.00977
2.2938	-0.01031
2.2958	-0.0105
2.2979	-0.01053
2.3	-0.01053
2.3021	-0.01046
2.3042	-0.01028
2.3063	-0.01005
2.3083	-0.00994
2.3104	-0.01007
2.3125	-0.01043
2.3146	-0.0109
2.3167	-0.01134
2.3188	-0.01164
2.3208	-0.01176
2.3229	-0.01175
2.325	-0.01174
2.3271	-0.01176
2.3292	-0.01164
2.3313	-0.01116
2.3333	-0.01042
2.3354	-0.00994
2.3375	-0.01021
2.3396	-0.01117
2.3417	-0.01222
2.3438	-0.01279
2.3458	-0.01276
2.3479	-0.01247
2.35	-0.01226
2.3521	-0.01217
2.3542	-0.01196
2.3563	-0.01145
2.3583	-0.01073
2.3604	-0.01009
2.3625	-0.00984
2.3646	-0.01003
2.3667	-0.01049
2.3688	-0.01102
2.3708	-0.01144
2.3729	-0.01161
2.375	-0.01145
2.3771	-0.01111
2.3792	-0.01081
2.3813	-0.01074
2.3833	-0.01092
2.3854	-0.01121
2.3875	-0.01148
2.3896	-0.01173
2.3917	-0.01212
2.3938	-0.01274
2.3958	-0.01353
2.3979	-0.01426
2.4	-0.01466
2.4021	-0.01458
2.4042	-0.01403
2.4063	-0.01316
2.4083	-0.01218
2.4104	-0.01134
2.4125	-0.01085
2.4146	-0.01082
2.4167	-0.01112
2.4188	-0.01159
2.4208	-0.01213
2.4229	-0.0127
2.425	-0.01326
2.4271	-0.01379
2.4292	-0.01428
2.4313	-0.01465
2.4333	-0.01481
2.4354	-0.01476
2.4375	-0.01462
2.4396	-0.01449
2.4417	-0.01432
2.4438	-0.01401
2.4458	-0.01366
2.4479	-0.01343
2.45	-0.0135
2.4521	-0.01389
2.4542	-0.01451
2.4563	-0.01514
2.4583	-0.01547
2.4604	-0.01534
2.4625	-0.0149
2.4646	-0.0144
2.4667	-0.01393
2.4688	-0.01347
2.4708	-0.01323
2.4729	-0.01354
2.475	-0.01443
2.4771	-0.01545
2.4792	-0.01611
2.4813	-0.01628
2.4833	-0.01606
2.4854	-0.01552
2.4875	-0.01486
2.4896	-0.01431
2.4917	-0.01402
2.4938	-0.01394
2.4958	-0.01396
2.4979	-0.01406
2.5	-0.01434
2.5021	-0.01473
2.5042	-0.01493
2.5063	-0.01462
2.5083	-0.01389
2.5104	-0.01319
2.5125	-0.01288
2.5146	-0.01287
2.5167	-0.01287
2.5188	-0.01282
2.5208	-0.01287
2.5229	-0.0131
2.525	-0.01336
2.5271	-0.01349
2.5292	-0.01352
2.5313	-0.01361
2.5333	-0.01387
2.5354	-0.01421
2.5375	-0.01452
2.5396	-0.01478
2.5417	-0.01508
2.5438	-0.01539
2.5458	-0.01557
2.5479	-0.01544
2.55	-0.01488
2.5521	-0.01391
2.5542	-0.01263
2.5563	-0.0113
2.5583	-0.01027
2.5604	-0.00988
2.5625	-0.01034
2.5646	-0.01157
2.5667	-0.01318
2.5688	-0.01466
2.5708	-0.01558
2.5729	-0.01574
2.575	-0.01524
2.5771	-0.01441
2.5792	-0.01354
2.5813	-0.01276
2.5833	-0.0121
2.5854	-0.01166
2.5875	-0.01161
2.5896	-0.01198
2.5917	-0.01257
2.5938	-0.01318
2.5958	-0.01376
2.5979	-0.01434
2.6	-0.01487
2.6021	-0.01519
2.6042	-0.01503
2.6063	-0.01419
2.6083	-0.01282
2.6104	-0.01137
2.6125	-0.01035
2.6146	-0.01006
2.6167	-0.01045
2.6188	-0.01126
2.6208	-0.01224
2.6229	-0.01323
2.625	-0.01406
2.6271	-0.01445
2.6292	-0.01428
2.6313	-0.01365
2.6333	-0.01278
2.6354	-0.0119
2.6375	-0.01132
2.6396	-0.01128
2.6417	-0.0118
2.6438	-0.01268
2.6458	-0.01361
2.6479	-0.01426
2.65	-0.01444
2.6521	-0.01429
2.6542	-0.014
2.6563	-0.01364
2.6583	-0.01321
2.6604	-0.01284
2.6625	-0.01275
2.6646	-0.01303
2.6667	-0.0136
2.6688	-0.01431
2.6708	-0.01507
2.6729	-0.01579
2.675	-0.01627
2.6771	-0.01629
2.6792	-0.01582
2.6813	-0.01509
2.6833	-0.01448
2.6854	-0.01424
2.6875	-0.01437
2.6896	-0.01464
2.6917	-0.01479
2.6938	-0.01463
2.6958	-0.01411
2.6979	-0.01345
2.7	-0.01295
2.7021	-0.01278
2.7042	-0.01292
2.7063	-0.01322
2.7083	-0.01354
2.7104	-0.01374
2.7125	-0.01378
2.7146	-0.0136
2.7167	-0.0132
2.7188	-0.01277
2.7208	-0.01259
2.7229	-0.01278
2.725	-0.0132
2.7271	-0.01368
2.7292	-0.01421
2.7313	-0.01483
2.7333	-0.01542
2.7354	-0.01565
2.7375	-0.01535
2.7396	-0.01471
2.7417	-0.01403
2.7438	-0.01354
2.7458	-0.01327
2.7479	-0.01319
2.75	-0.01328
2.7521	-0.01354
2.7542	-0.01387
2.7563	-0.01406
2.7583	-0.01395
2.7604	-0.01358
2.7625	-0.01309
2.7646	-0.01264
2.7667	-0.01234
2.7688	-0.01228
2.7708	-0.01254
2.7729	-0.01314
2.775	-0.01393
2.7771	-0.01467
2.7792	-0.01514
2.7813	-0.01521
2.7833	-0.015
2.7854	-0.01478
2.7875	-0.01501
2.7896	-0.01594
2.7917	-0.01725
2.7938	-0.01814
2.7958	-0.01801
2.7979	-0.01692
2.8	-0.01549
2.8021	-0.01447
2.8042	-0.01429
2.8063	-0.0148
2.8083	-0.01549
2.8104	-0.01592
2.8125	-0.01596
2.8146	-0.01571
2.8167	-0.01539
2.8188	-0.01521
2.8208	-0.01532
2.8229	-0.01559
2.825	-0.01568
2.8271	-0.01533
2.8292	-0.01463
2.8312	-0.01395
2.8333	-0.01363
2.8354	-0.01367
2.8375	-0.01392
2.8396	-0.01423
2.8417	-0.01461
2.8437	-0.01503
2.8458	-0.01536
2.8479	-0.01541
2.85	-0.01516
2.8521	-0.01463
2.8542	-0.01391
2.8562	-0.01316
2.8583	-0.01266
2.8604	-0.01262
2.8625	-0.01295
2.8646	-0.01333
2.8667	-0.0135
2.8687	-0.01354
2.8708	-0.01359
2.8729	-0.01354
2.875	-0.01313
2.8771	-0.01229
2.8792	-0.01126
2.8812	-0.01046
2.8833	-0.01021
2.8854	-0.01059
2.8875	-0.01142
2.8896	-0.01242
2.8917	-0.01332
2.8937	-0.01397
2.8958	-0.01434
2.8979	-0.01444
2.9	-0.01434
2.9021	-0.01426
2.9042	-0.0145
2.9062	-0.01499
2.9083	-0.01531
2.9104	-0.01504
2.9125	-0.01419
2.9146	-0.01312
2.9167	-0.01236
2.9187	-0.01223
2.9208	-0.01278
2.9229	-0.01381
2.925	-0.01489
2.9271	-0.01568
2.9292	-0.01601
2.9312	-0.0159
2.9333	-0.01547
2.9354	-0.0149
2.9375	-0.01444
2.9396	-0.01427
2.9417	-0.01439
2.9437	-0.01467
2.9458	-0.01498
2.9479	-0.01524
2.95	-0.01542
2.9521	-0.01557
2.9542	-0.01576
2.9562	-0.01604
2.9583	-0.01637
2.9604	-0.01659
2.9625	-0.01656
2.9646	-0.01625
2.9667	-0.0157
2.9687	-0.01499
2.9708	-0.01434
2.9729	-0.01397
2.975	-0.01394
2.9771	-0.0141
2.9792	-0.01433
2.9812	-0.01465
2.9833	-0.01511
2.9854	-0.01562
2.9875	-0.01595
2.9896	-0.01587
2.9917	-0.0154
2.9937	-0.01483
2.9958	-0.0145
2.9979	-0.01461
3	-0.01517
3.0021	-0.01592
3.0042	-0.01647
3.0062	-0.01652
3.0083	-0.01607
3.0104	-0.01549
3.0125	-0.01523
3.0146	-0.01541
3.0167	-0.01587
3.0187	-0.01635
3.0208	-0.01671
3.0229	-0.01688
3.025	-0.01689
3.0271	-0.01691
3.0292	-0.01707
3.0312	-0.01738
3.0333	-0.01766
3.0354	-0.01772
3.0375	-0.01748
3.0396	-0.01696
3.0417	-0.01622
3.0437	-0.01541
3.0458	-0.01476
3.0479	-0.01451
3.05	-0.01479
3.0521	-0.01552
3.0542	-0.01649
3.0562	-0.01736
3.0583	-0.01786
3.0604	-0.01803
3.0625	-0.01801
3.0646	-0.01787
3.0667	-0.01759
3.0687	-0.01727
3.0708	-0.01708
3.0729	-0.01701
3.075	-0.01688
3.0771	-0.01665
3.0792	-0.01659
3.0812	-0.01684
3.0833	-0.01728
3.0854	-0.01775
3.0875	-0.01808
3.0896	-0.0181
3.0917	-0.01772
3.0937	-0.01712
3.0958	-0.01672
3.0979	-0.01684
3.1	-0.01734
3.1021	-0.01789
3.1042	-0.01824
3.1062	-0.01838
3.1083	-0.01836
3.1104	-0.01821
3.1125	-0.01796
3.1146	-0.01765
3.1167	-0.01726
3.1187	-0.01683
3.1208	-0.01639
3.1229	-0.01597
3.125	-0.01561
3.1271	-0.01544
3.1292	-0.01552
3.1312	-0.01589
3.1333	-0.01654
3.1354	-0.01725
3.1375	-0.01778
3.1396	-0.01797
3.1417	-0.0179
3.1437	-0.01784
3.1458	-0.01797
3.1479	-0.01823
3.15	-0.01834
3.1521	-0.01805
3.1542	-0.01736
3.1562	-0.01655
3.1583	-0.01603
3.1604	-0.01615
3.1625	-0.0168
3.1646	-0.01747
3.1667	-0.0178
3.1687	-0.01794
3.1708	-0.01824
3.1729	-0.01871
3.175	-0.01904
3.1771	-0.01895
3.1792	-0.01837
3.1812	-0.0173
3.1833	-0.01584
3.1854	-0.0143
3.1875	-0.01313
3.1896	-0.01269
3.1917	-0.0131
3.1937	-0.01417
3.1958	-0.01554
3.1979	-0.01684
3.2	-0.01778
3.2021	-0.01817
3.2042	-0.01801
3.2062	-0.01745
3.2083	-0.01672
3.2104	-0.01601
3.2125	-0.01545
3.2146	-0.0151
3.2167	-0.01502
3.2187	-0.01525
3.2208	-0.01578
3.2229	-0.01645
3.225	-0.01704
3.2271	-0.01747
3.2292	-0.01793
3.2312	-0.01859
3.2333	-0.01935
3.2354	-0.01993
3.2375	-0.02007
3.2396	-0.01964
3.2417	-0.01878
3.2437	-0.01779
3.2458	-0.01709
3.2479	-0.01689
3.25	-0.01713
3.2521	-0.01743
3.2542	-0.01756
3.2562	-0.01754
3.2583	-0.01752
3.2604	-0.01753
3.2625	-0.0175
3.2646	-0.01734
3.2667	-0.01694
3.2687	-0.01632
3.2708	-0.01562
3.2729	-0.01504
3.275	-0.01472
3.2771	-0.01479
3.2792	-0.01527
3.2812	-0.01608
3.2833	-0.01698
3.2854	-0.0176
3.2875	-0.01774
3.2896	-0.01745
3.2917	-0.01684
3.2937	-0.0161
3.2958	-0.01545
3.2979	-0.01504
3.3	-0.01491
3.3021	-0.0151
3.3042	-0.01561
3.3062	-0.01631
3.3083	-0.01699
3.3104	-0.01748
3.3125	-0.01782
3.3146	-0.01812
3.3167	-0.01831
3.3187	-0.01812
3.3208	-0.01745
3.3229	-0.01662
3.325	-0.01622
3.3271	-0.01658
3.3292	-0.01748
3.3312	-0.01836
3.3333	-0.0187
3.3354	-0.01836
3.3375	-0.01758
3.3396	-0.01677
3.3417	-0.01622
3.3437	-0.01597
3.3458	-0.01593
3.3479	-0.01604
3.35	-0.01628
3.3521	-0.01651
3.3542	-0.01659
3.3562	-0.01645
3.3583	-0.01614
3.3604	-0.0159
3.3625	-0.01597
3.3646	-0.01645
3.3667	-0.01709
3.3687	-0.01744
3.3708	-0.01734
3.3729	-0.01704
3.375	-0.01681
3.3771	-0.01663
3.3792	-0.01642
3.3812	-0.01626
3.3833	-0.01641
3.3854	-0.01705
3.3875	-0.01805
3.3896	-0.01901
3.3917	-0.01956
3.3937	-0.01966
3.3958	-0.01951
3.3979	-0.01936
3.4	-0.01931
3.4021	-0.01925
3.4042	-0.01908
3.4062	-0.01878
3.4083	-0.01839
3.4104	-0.01807
3.4125	-0.01805
3.4146	-0.01843
3.4167	-0.01906
3.4187	-0.01962
3.4208	-0.01985
3.4229	-0.01962
3.425	-0.01904
3.4271	-0.01832
3.4292	-0.01761
3.4312	-0.01703
3.4333	-0.01669
3.4354	-0.01667
3.4375	-0.01688
3.4396	-0.01709
3.4417	-0.01718
3.4437	-0.01717
3.4458	-0.01721
3.4479	-0.01739
3.45	-0.01764
3.4521	-0.01766
3.4542	-0.01723
3.4562	-0.01638
3.4583	-0.01533
3.4604	-0.01447
3.4625	-0.01419
3.4646	-0.01469
3.4667	-0.01582
3.4687	-0.01722
3.4708	-0.01855
3.4729	-0.01952
3.475	-0.01999
3.4771	-0.02004
3.4792	-0.01998
3.4812	-0.02
3.4833	-0.01995
3.4854	-0.01955
3.4875	-0.01881
3.4896	-0.0181
3.4917	-0.01782
3.4937	-0.01803
3.4958	-0.01846
3.4979	-0.01874
3.5	-0.0187
3.5021	-0.01845
3.5042	-0.01819
3.5062	-0.01806
3.5083	-0.01803
3.5104	-0.01793
3.5125	-0.01774
3.5146	-0.01764
3.5167	-0.01784
3.5187	-0.01821
3.5208	-0.01839
3.5229	-0.01819
3.525	-0.01779
3.5271	-0.01752
3.5292	-0.01753
3.5312	-0.01773
3.5333	-0.01793
3.5354	-0.01798
3.5375	-0.0179
3.5396	-0.01769
3.5417	-0.01738
3.5437	-0.01699
3.5458	-0.01659
3.5479	-0.01631
3.55	-0.01628
3.5521	-0.01649
3.5542	-0.01683
3.5562	-0.01725
3.5583	-0.01782
3.5604	-0.01856
3.5625	-0.01919
3.5646	-0.01935
3.5667	-0.01893
3.5687	-0.01826
3.5708	-0.01785
3.5729	-0.01797
3.575	-0.01855
3.5771	-0.01931
3.5792	-0.02004
3.5812	-0.02063
3.5833	-0.02096
3.5854	-0.02091
3.5875	-0.02055
3.5896	-0.02013
3.5917	-0.01985
3.5937	-0.01965
3.5958	-0.0194
3.5979	-0.01912
3.6	-0.01902
3.6021	-0.01927
3.6042	-0.01996
3.6062	-0.02101
3.6083	-0.02211
3.6104	-0.02274
3.6125	-0.02262
3.6146	-0.02193
3.6167	-0.02103
3.6187	-0.02009
3.6208	-0.01901
3.6229	-0.01775
3.625	-0.01658
3.6271	-0.016
3.6292	-0.01624
3.6312	-0.01707
3.6333	-0.01805
3.6354	-0.01887
3.6375	-0.01949
3.6396	-0.01989
3.6417	-0.01988
3.6437	-0.01935
3.6458	-0.01845
3.6479	-0.01754
3.65	-0.01692
3.6521	-0.01671
3.6542	-0.01686
3.6562	-0.01733
3.6583	-0.01818
3.6604	-0.01955
3.6625	-0.0213
3.6646	-0.02289
3.6667	-0.02375
3.6687	-0.02369
3.6708	-0.02298
3.6729	-0.02193
3.675	-0.02061
3.6771	-0.01918
3.6792	-0.01817
3.6812	-0.01814
3.6833	-0.01912
3.6854	-0.02042
3.6875	-0.0212
3.6896	-0.02114
3.6917	-0.02049
3.6937	-0.01974
3.6958	-0.01922
3.6979	-0.01902
3.7	-0.01917
3.7021	-0.01965
3.7042	-0.0203
3.7062	-0.02087
3.7083	-0.02128
3.7104	-0.0216
3.7125	-0.02196
3.7146	-0.02249
3.7167	-0.02322
3.7187	-0.02407
3.7208	-0.02485
3.7229	-0.02534
3.725	-0.02526
3.7271	-0.02436
3.7292	-0.02287
3.7312	-0.02144
3.7333	-0.02069
3.7354	-0.02074
3.7375	-0.02134
3.7396	-0.02212
3.7417	-0.02274
3.7437	-0.02289
3.7458	-0.02241
3.7479	-0.02148
3.75	-0.02056
3.7521	-0.02008
3.7542	-0.02015
3.7562	-0.02063
3.7583	-0.02128
3.7604	-0.02187
3.7625	-0.02221
3.7646	-0.02227
3.7667	-0.02215
3.7687	-0.02194
3.7708	-0.0216
3.7729	-0.02116
3.775	-0.02068
3.7771	-0.0203
3.7792	-0.02023
3.7812	-0.02054
3.7833	-0.02098
3.7854	-0.02106
3.7875	-0.0205
3.7896	-0.01948
3.7917	-0.01855
3.7937	-0.01822
3.7958	-0.01865
3.7979	-0.01959
3.8	-0.02058
3.8021	-0.02134
3.8042	-0.0218
3.8062	-0.0219
3.8083	-0.02148
3.8104	-0.02043
3.8125	-0.01904
3.8146	-0.01783
3.8167	-0.01719
3.8187	-0.01714
3.8208	-0.01748
3.8229	-0.01804
3.825	-0.01871
3.8271	-0.01941
3.8292	-0.02007
3.8312	-0.02067
3.8333	-0.02121
3.8354	-0.02151
3.8375	-0.02132
3.8396	-0.02062
3.8417	-0.01984
3.8437	-0.01955
3.8458	-0.02004
3.8479	-0.02092
3.85	-0.02151
3.8521	-0.02135
3.8542	-0.02059
3.8562	-0.01974
3.8583	-0.01934
3.8604	-0.01966
3.8625	-0.02056
3.8646	-0.0215
3.8667	-0.02176
3.8687	-0.02098
3.8708	-0.01955
3.8729	-0.0183
3.875	-0.01786
3.8771	-0.01818
3.8792	-0.01865
3.8812	-0.01872
3.8833	-0.01843
3.8854	-0.01824
3.8875	-0.01848
3.8896	-0.019
3.8917	-0.01937
3.8937	-0.01929
3.8958	-0.01886
3.8979	-0.01854
3.9	-0.0189
3.9021	-0.02011
3.9042	-0.02175
3.9062	-0.02305
3.9083	-0.02356
3.9104	-0.02332
3.9125	-0.02269
3.9146	-0.02195
3.9167	-0.02125
3.9187	-0.02072
3.9208	-0.02033
3.9229	-0.01989
3.925	-0.01924
3.9271	-0.01849
3.9292	-0.01788
3.9312	-0.01762
3.9333	-0.01782
3.9354	-0.01851
3.9375	-0.01942
3.9396	-0.02014
3.9417	-0.02046
3.9437	-0.02054
3.9458	-0.02067
3.9479	-0.02098
3.95	-0.02135
3.9521	-0.02156
3.9542	-0.02156
3.9562	-0.02145
3.9583	-0.02134
3.9604	-0.02121
3.9625	-0.02095
3.9646	-0.02052
3.9667	-0.02004
3.9687	-0.01959
3.9708	-0.01914
3.9729	-0.01868
3.975	-0.01834
3.9771	-0.01823
3.9792	-0.01834
3.9812	-0.01856
3.9833	-0.01892
3.9854	-0.01957
3.9875	-0.02051
3.9896	-0.02145
3.9917	-0.02206
3.9937	-0.02232
3.9958	-0.02233
3.9979	-0.02213
4	-0.0217
4.0021	-0.02121
4.0042	-0.02087
4.0062	-0.02071
4.0083	-0.02054
4.0104	-0.02029
4.0125	-0.02005
4.0146	-0.02008
4.0167	-0.02044
4.0187	-0.02084
4.0208	-0.02092
4.0229	-0.02071
4.025	-0.02063
4.0271	-0.02105
4.0292	-0.02176
4.0312	-0.02209
4.0333	-0.02156
4.0354	-0.02027
4.0375	-0.01886
4.0396	-0.01803
4.0417	-0.01815
4.0437	-0.01905
4.0458	-0.02014
4.0479	-0.02088
4.05	-0.02113
4.0521	-0.02112
4.0542	-0.02114
4.0562	-0.02135
4.0583	-0.02161
4.0604	-0.02174
4.0625	-0.02167
4.0646	-0.0216
4.0667	-0.02181
4.0687	-0.02228
4.0708	-0.02275
4.0729	-0.02301
4.075	-0.02312
4.0771	-0.02331
4.0792	-0.0237
4.0812	-0.02416
4.0833	-0.02436
4.0854	-0.024
4.0875	-0.02294
4.0896	-0.02139
4.0917	-0.01988
4.0937	-0.0189
4.0958	-0.01865
4.0979	-0.01897
4.1	-0.01963
4.1021	-0.02056
4.1042	-0.02174
4.1062	-0.02297
4.1083	-0.02392
4.1104	-0.02436
4.1125	-0.0243
4.1146	-0.02389
4.1167	-0.02328
4.1187	-0.02265
4.1208	-0.02225
4.1229	-0.02225
4.125	-0.02254
4.1271	-0.02288
4.1292	-0.02316
4.1312	-0.02349
4.1333	-0.02396
4.1354	-0.02445
4.1375	-0.02474
4.1396	-0.02459
4.1417	-0.02388
4.1437	-0.0227
4.1458	-0.02138
4.1479	-0.02042
4.15	-0.02023
4.1521	-0.02081
4.1542	-0.02167
4.1562	-0.02228
4.1583	-0.02238
4.1604	-0.0221
4.1625	-0.02171
[truncated: 6,642 more rows]
