# Supplementary material for: Improvement of Peak Integration in Capillary Electrophoresis: Reference Data Set No. 1
Source: Electrophoresis. 2026 Mar 11;47(4):276–94. doi: 10.1002/elps.70077 (PMC13084974; doi:10.1002/elps.70077)
Supplement: Supplementary file 2 — Supporting File 2: elps70077‐sup‐0002‐RawElectropherograms.zip. [file ELPS-47--s002.zip › Raw Electropherograms/com5-type1-sam2-R.csv]

0	0
0	2.50E-05
0.0020833	1.40E-05
0.0041667	3.00E-06
0.00625	-4.00E-06
0.0083333	-5.00E-06
0.010417	-2.00E-06
0.0125	3.00E-06
0.014583	8.00E-06
0.016667	1.10E-05
0.01875	9.00E-06
0.020833	4.00E-06
0.022917	1.00E-06
0.025	1.00E-06
0.027083	2.00E-06
0.029167	4.00E-06
0.03125	6.00E-06
0.033333	6.00E-06
0.035417	6.00E-06
0.0375	6.00E-06
0.039583	7.00E-06
0.041667	1.30E-05
0.04375	2.20E-05
0.045833	3.10E-05
0.047917	3.60E-05
0.05	3.60E-05
0.052083	3.40E-05
0.054167	3.50E-05
0.05625	3.80E-05
0.058333	4.00E-05
0.060417	3.90E-05
0.0625	3.70E-05
0.064583	3.90E-05
0.066667	4.40E-05
0.06875	5.10E-05
0.070833	5.80E-05
0.072917	6.20E-05
0.075	6.60E-05
0.077083	7.20E-05
0.079167	8.00E-05
0.08125	8.70E-05
0.083333	9.00E-05
0.085417	8.90E-05
0.0875	8.50E-05
0.089583	8.20E-05
0.091667	8.30E-05
0.09375	8.70E-05
0.095833	9.00E-05
0.097917	8.80E-05
0.1	8.50E-05
0.10208	8.30E-05
0.10417	8.20E-05
0.10625	8.40E-05
0.10833	8.80E-05
0.11042	9.40E-05
0.1125	0.0001
0.11458	0.000104
0.11667	0.000107
0.11875	0.000109
0.12083	0.000111
0.12292	0.000114
0.125	0.000116
0.12708	0.000119
0.12917	0.000122
0.13125	0.000125
0.13333	0.000128
0.13542	0.00013
0.1375	0.000133
0.13958	0.000136
0.14167	0.000138
0.14375	0.000137
0.14583	0.000135
0.14792	0.000133
0.15	0.000134
0.15208	0.000138
0.15417	0.000143
0.15625	0.000148
0.15833	0.000151
0.16042	0.000153
0.1625	0.000154
0.16458	0.000153
0.16667	0.000153
0.16875	0.000152
0.17083	0.000152
0.17292	0.000154
0.175	0.000158
0.17708	0.000166
0.17917	0.000175
0.18125	0.000183
0.18333	0.000187
0.18542	0.000185
0.1875	0.000177
0.18958	0.000165
0.19167	0.000153
0.19375	0.000144
0.19583	0.00014
0.19792	0.000141
0.2	0.000145
0.20208	0.000148
0.20417	0.000148
0.20625	0.000146
0.20833	0.000143
0.21042	0.00014
0.2125	0.000138
0.21458	0.000139
0.21667	0.000143
0.21875	0.000149
0.22083	0.000151
0.22292	0.00015
0.225	0.000144
0.22708	0.000138
0.22917	0.000134
0.23125	0.000132
0.23333	0.000132
0.23542	0.000132
0.2375	0.000132
0.23958	0.000131
0.24167	0.000129
0.24375	0.000126
0.24583	0.000123
0.24792	0.00012
0.25	0.000116
0.25208	0.000112
0.25417	0.000108
0.25625	0.000106
0.25833	0.000107
0.26042	0.000113
0.2625	0.00012
0.26458	0.000126
0.26667	0.000128
0.26875	0.000125
0.27083	0.000117
0.27292	0.000108
0.275	0.000101
0.27708	9.80E-05
0.27917	9.80E-05
0.28125	0.000101
0.28333	0.000106
0.28542	0.00011
0.2875	0.000112
0.28958	0.00011
0.29167	0.000103
0.29375	9.50E-05
0.29583	9.10E-05
0.29792	9.30E-05
0.3	0.0001
0.30208	0.00011
0.30417	0.000116
0.30625	0.000116
0.30833	0.00011
0.31042	0.000101
0.3125	9.00E-05
0.31458	8.10E-05
0.31667	7.50E-05
0.31875	7.40E-05
0.32083	7.60E-05
0.32292	8.10E-05
0.325	8.50E-05
0.32708	8.60E-05
0.32917	8.30E-05
0.33125	7.70E-05
0.33333	6.90E-05
0.33542	6.20E-05
0.3375	5.50E-05
0.33958	5.10E-05
0.34167	4.90E-05
0.34375	5.00E-05
0.34583	5.40E-05
0.34792	5.80E-05
0.35	6.20E-05
0.35208	6.50E-05
0.35417	6.70E-05
0.35625	6.70E-05
0.35833	6.50E-05
0.36042	6.30E-05
0.3625	6.20E-05
0.36458	6.20E-05
0.36667	6.30E-05
0.36875	6.40E-05
0.37083	6.50E-05
0.37292	6.50E-05
0.375	6.40E-05
0.37708	6.30E-05
0.37917	6.40E-05
0.38125	6.60E-05
0.38333	6.80E-05
0.38542	6.70E-05
0.3875	6.40E-05
0.38958	5.90E-05
0.39167	5.30E-05
0.39375	4.80E-05
0.39583	4.60E-05
0.39792	4.70E-05
0.4	4.90E-05
0.40208	5.10E-05
0.40417	5.30E-05
0.40625	5.50E-05
0.40833	5.80E-05
0.41042	6.00E-05
0.4125	6.20E-05
0.41458	6.20E-05
0.41667	6.10E-05
0.41875	5.80E-05
0.42083	5.50E-05
0.42292	5.20E-05
0.425	4.70E-05
0.42708	4.10E-05
0.42917	3.70E-05
0.43125	3.70E-05
0.43333	4.00E-05
0.43542	4.20E-05
0.4375	4.40E-05
0.43958	4.50E-05
0.44167	4.50E-05
0.44375	4.40E-05
0.44583	4.30E-05
0.44792	4.30E-05
0.45	4.30E-05
0.45208	4.40E-05
0.45417	4.30E-05
0.45625	3.90E-05
0.45833	3.10E-05
0.46042	2.20E-05
0.4625	1.60E-05
0.46458	1.30E-05
0.46667	1.60E-05
0.46875	2.00E-05
0.47083	2.40E-05
0.47292	2.30E-05
0.475	1.90E-05
0.47708	1.60E-05
0.47917	1.90E-05
0.48125	2.80E-05
0.48333	3.80E-05
0.48542	4.40E-05
0.4875	4.00E-05
0.48958	3.00E-05
0.49167	1.80E-05
0.49375	1.00E-05
0.49583	9.00E-06
0.49792	1.30E-05
0.5	1.90E-05
0.50208	2.30E-05
0.50417	2.30E-05
0.50625	2.00E-05
0.50833	1.60E-05
0.51042	1.40E-05
0.5125	1.20E-05
0.51458	9.00E-06
0.51667	4.00E-06
0.51875	0
0.52083	-1.00E-06
0.52292	0
0.525	0
0.52708	0
0.52917	0
0.53125	0
0.53333	4.00E-06
0.53542	8.00E-06
0.5375	1.00E-05
0.53958	8.00E-06
0.54167	4.00E-06
0.54375	0
0.54583	-1.00E-06
0.54792	0
0.55	5.00E-06
0.55208	1.10E-05
0.55417	1.50E-05
0.55625	1.50E-05
0.55833	1.20E-05
0.56042	1.00E-05
0.5625	9.00E-06
0.56458	8.00E-06
0.56667	6.00E-06
0.56875	1.00E-06
0.57083	-4.00E-06
0.57292	-8.00E-06
0.575	-6.00E-06
0.57708	-3.00E-06
0.57917	0
0.58125	-2.00E-06
0.58333	-5.00E-06
0.58542	-7.00E-06
0.5875	-6.00E-06
0.58958	-3.00E-06
0.59167	0
0.59375	-1.00E-06
0.59583	-4.00E-06
0.59792	-8.00E-06
0.6	-1.40E-05
0.60208	-1.90E-05
0.60417	-2.30E-05
0.60625	-2.40E-05
0.60833	-2.00E-05
0.61042	-1.40E-05
0.6125	-8.00E-06
0.61458	-4.00E-06
0.61667	-3.00E-06
0.61875	-8.00E-06
0.62083	-1.50E-05
0.62292	-2.20E-05
0.625	-2.50E-05
0.62708	-2.30E-05
0.62917	-1.80E-05
0.63125	-1.40E-05
0.63333	-1.20E-05
0.63542	-1.40E-05
0.6375	-1.60E-05
0.63958	-1.70E-05
0.64167	-1.60E-05
0.64375	-1.50E-05
0.64583	-1.50E-05
0.64792	-1.90E-05
0.65	-2.40E-05
0.65208	-2.80E-05
0.65417	-2.70E-05
0.65625	-2.10E-05
0.65833	-1.50E-05
0.66042	-1.00E-05
0.6625	-1.00E-05
0.66458	-1.30E-05
0.66667	-1.70E-05
0.66875	-2.00E-05
0.67083	-2.10E-05
0.67292	-2.00E-05
0.675	-1.60E-05
0.67708	-1.10E-05
0.67917	-6.00E-06
0.68125	-4.00E-06
0.68333	-5.00E-06
0.68542	-9.00E-06
0.6875	-1.70E-05
0.68958	-2.50E-05
0.69167	-3.10E-05
0.69375	-3.60E-05
0.69583	-3.80E-05
0.69792	-4.10E-05
0.7	-4.40E-05
0.70208	-4.80E-05
0.70417	-4.90E-05
0.70625	-4.60E-05
0.70833	-3.60E-05
0.71042	-2.30E-05
0.7125	-1.30E-05
0.71458	-8.00E-06
0.71667	-1.10E-05
0.71875	-1.90E-05
0.72083	-2.90E-05
0.72292	-3.60E-05
0.725	-4.00E-05
0.72708	-4.00E-05
0.72917	-4.00E-05
0.73125	-4.30E-05
0.73333	-5.00E-05
0.73542	-5.60E-05
0.7375	-5.80E-05
0.73958	-5.70E-05
0.74167	-5.10E-05
0.74375	-4.30E-05
0.74583	-3.40E-05
0.74792	-2.50E-05
0.75	-1.90E-05
0.75208	-1.80E-05
0.75417	-2.10E-05
0.75625	-2.50E-05
0.75833	-3.00E-05
0.76042	-3.30E-05
0.7625	-3.30E-05
0.76458	-3.20E-05
0.76667	-3.10E-05
0.76875	-3.30E-05
0.77083	-3.50E-05
0.77292	-3.80E-05
0.775	-4.00E-05
0.77708	-4.30E-05
0.77917	-4.30E-05
0.78125	-3.90E-05
0.78333	-3.40E-05
0.78542	-3.10E-05
0.7875	-3.10E-05
0.78958	-3.30E-05
0.79167	-3.40E-05
0.79375	-3.30E-05
0.79583	-2.90E-05
0.79792	-2.60E-05
0.8	-2.50E-05
0.80208	-2.60E-05
0.80417	-2.50E-05
0.80625	-2.30E-05
0.80833	-2.10E-05
0.81042	-1.90E-05
0.8125	-1.80E-05
0.81458	-1.90E-05
0.81667	-2.40E-05
0.81875	-3.20E-05
0.82083	-4.20E-05
0.82292	-4.80E-05
0.825	-4.90E-05
0.82708	-4.30E-05
0.82917	-3.50E-05
0.83125	-3.00E-05
0.83333	-3.10E-05
0.83542	-3.60E-05
0.8375	-4.10E-05
0.83958	-4.20E-05
0.84167	-3.80E-05
0.84375	-3.20E-05
0.84583	-2.70E-05
0.84792	-2.20E-05
0.85	-1.90E-05
0.85208	-1.70E-05
0.85417	-2.00E-05
0.85625	-2.60E-05
0.85833	-3.50E-05
0.86042	-4.30E-05
0.8625	-4.80E-05
0.86458	-5.10E-05
0.86667	-5.20E-05
0.86875	-5.20E-05
0.87083	-5.20E-05
0.87292	-5.30E-05
0.875	-5.40E-05
0.87708	-5.70E-05
0.87917	-6.10E-05
0.88125	-6.50E-05
0.88333	-6.70E-05
0.88542	-6.70E-05
0.8875	-6.60E-05
0.88958	-6.40E-05
0.89167	-5.90E-05
0.89375	-5.30E-05
0.89583	-4.70E-05
0.89792	-4.40E-05
0.9	-4.70E-05
0.90208	-5.30E-05
0.90417	-6.00E-05
0.90625	-6.80E-05
0.90833	-7.50E-05
0.91042	-8.10E-05
0.9125	-8.20E-05
0.91458	-7.70E-05
0.91667	-6.80E-05
0.91875	-5.70E-05
0.92083	-4.80E-05
0.92292	-4.20E-05
0.925	-3.90E-05
0.92708	-3.90E-05
0.92917	-4.00E-05
0.93125	-4.40E-05
0.93333	-5.10E-05
0.93542	-6.00E-05
0.9375	-6.90E-05
0.93958	-7.50E-05
0.94167	-7.80E-05
0.94375	-8.00E-05
0.94583	-8.30E-05
0.94792	-8.40E-05
0.95	-8.10E-05
0.95208	-7.40E-05
0.95417	-6.60E-05
0.95625	-6.20E-05
0.95833	-6.50E-05
0.96042	-7.00E-05
0.9625	-7.40E-05
0.96458	-7.40E-05
0.96667	-7.20E-05
0.96875	-7.10E-05
0.97083	-7.20E-05
0.97292	-7.20E-05
0.975	-7.20E-05
0.97708	-7.20E-05
0.97917	-7.20E-05
0.98125	-7.00E-05
0.98333	-6.80E-05
0.98542	-6.70E-05
0.9875	-6.90E-05
0.98958	-7.40E-05
0.99167	-7.60E-05
0.99375	-7.50E-05
0.99583	-7.40E-05
0.99792	-7.60E-05
1	-8.30E-05
1.0021	-9.10E-05
1.0042	-9.40E-05
1.0062	-8.80E-05
1.0083	-7.70E-05
1.0104	-6.50E-05
1.0125	-5.90E-05
1.0146	-5.60E-05
1.0167	-5.40E-05
1.0187	-5.40E-05
1.0208	-5.40E-05
1.0229	-5.60E-05
1.025	-6.00E-05
1.0271	-6.40E-05
1.0292	-6.80E-05
1.0312	-7.00E-05
1.0333	-7.30E-05
1.0354	-7.80E-05
1.0375	-8.30E-05
1.0396	-8.50E-05
1.0417	-8.60E-05
1.0437	-8.60E-05
1.0458	-8.30E-05
1.0479	-7.60E-05
1.05	-6.90E-05
1.0521	-6.40E-05
1.0542	-6.40E-05
1.0562	-6.50E-05
1.0583	-6.40E-05
1.0604	-6.30E-05
1.0625	-6.20E-05
1.0646	-6.40E-05
1.0667	-6.70E-05
1.0688	-7.10E-05
1.0708	-7.60E-05
1.0729	-7.90E-05
1.075	-7.70E-05
1.0771	-7.30E-05
1.0792	-7.00E-05
1.0813	-7.20E-05
1.0833	-7.70E-05
1.0854	-8.30E-05
1.0875	-8.90E-05
1.0896	-9.20E-05
1.0917	-9.30E-05
1.0938	-9.10E-05
1.0958	-8.70E-05
1.0979	-8.00E-05
1.1	-7.40E-05
1.1021	-7.10E-05
1.1042	-7.40E-05
1.1063	-8.30E-05
1.1083	-9.40E-05
1.1104	-0.000103
1.1125	-0.000107
1.1146	-0.000106
1.1167	-0.000101
1.1188	-9.40E-05
1.1208	-8.90E-05
1.1229	-8.70E-05
1.125	-8.60E-05
1.1271	-8.80E-05
1.1292	-9.00E-05
1.1313	-9.40E-05
1.1333	-9.60E-05
1.1354	-9.70E-05
1.1375	-9.80E-05
1.1396	-9.90E-05
1.1417	-9.80E-05
1.1438	-9.40E-05
1.1458	-8.90E-05
1.1479	-8.60E-05
1.15	-8.80E-05
1.1521	-9.30E-05
1.1542	-9.80E-05
1.1563	-0.000101
1.1583	-0.000101
1.1604	-9.90E-05
1.1625	-9.60E-05
1.1646	-9.30E-05
1.1667	-9.00E-05
1.1688	-9.00E-05
1.1708	-9.10E-05
1.1729	-9.20E-05
1.175	-9.40E-05
1.1771	-9.70E-05
1.1792	-9.90E-05
1.1813	-9.60E-05
1.1833	-9.10E-05
1.1854	-8.60E-05
1.1875	-8.50E-05
1.1896	-8.80E-05
1.1917	-9.30E-05
1.1938	-9.70E-05
1.1958	-9.80E-05
1.1979	-9.30E-05
1.2	-8.40E-05
1.2021	-7.50E-05
1.2042	-7.00E-05
1.2063	-7.20E-05
1.2083	-7.90E-05
1.2104	-9.00E-05
1.2125	-0.000102
1.2146	-0.000111
1.2167	-0.000114
1.2188	-0.000112
1.2208	-0.000108
1.2229	-0.000104
1.225	-0.000103
1.2271	-0.000102
1.2292	-0.000101
1.2313	-0.0001
1.2333	-0.000102
1.2354	-0.000106
1.2375	-0.000111
1.2396	-0.000114
1.2417	-0.000114
1.2438	-0.000112
1.2458	-0.000109
1.2479	-0.000106
1.25	-0.000103
1.2521	-0.000102
1.2542	-0.000101
1.2563	-0.000102
1.2583	-0.000103
1.2604	-0.000103
1.2625	-0.000101
1.2646	-9.90E-05
1.2667	-9.40E-05
1.2688	-8.70E-05
1.2708	-8.00E-05
1.2729	-7.90E-05
1.275	-8.80E-05
1.2771	-0.000105
1.2792	-0.000122
1.2813	-0.000133
1.2833	-0.000132
1.2854	-0.000124
1.2875	-0.000115
1.2896	-0.00011
1.2917	-0.000111
1.2938	-0.000116
1.2958	-0.000123
1.2979	-0.000129
1.3	-0.000133
1.3021	-0.000135
1.3042	-0.000136
1.3063	-0.000136
1.3083	-0.000136
1.3104	-0.000135
1.3125	-0.000135
1.3146	-0.000135
1.3167	-0.000133
1.3188	-0.000131
1.3208	-0.000131
1.3229	-0.000134
1.325	-0.000139
1.3271	-0.000142
1.3292	-0.000145
1.3313	-0.000145
1.3333	-0.000144
1.3354	-0.000141
1.3375	-0.000138
1.3396	-0.000137
1.3417	-0.000137
1.3438	-0.00014
1.3458	-0.000143
1.3479	-0.000144
1.35	-0.000143
1.3521	-0.000143
1.3542	-0.000144
1.3563	-0.000145
1.3583	-0.000143
1.3604	-0.000137
1.3625	-0.000133
1.3646	-0.000132
1.3667	-0.000135
1.3688	-0.000135
1.3708	-0.000132
1.3729	-0.000128
1.375	-0.000126
1.3771	-0.000128
1.3792	-0.00013
1.3813	-0.000132
1.3833	-0.000133
1.3854	-0.000132
1.3875	-0.00013
1.3896	-0.000126
1.3917	-0.00012
1.3938	-0.000113
1.3958	-0.000108
1.3979	-0.000106
1.4	-0.000106
1.4021	-0.00011
1.4042	-0.000117
1.4063	-0.000126
1.4083	-0.000135
1.4104	-0.000141
1.4125	-0.000144
1.4146	-0.000146
1.4167	-0.000147
1.4188	-0.000147
1.4208	-0.000144
1.4229	-0.000141
1.425	-0.00014
1.4271	-0.000143
1.4292	-0.000147
1.4313	-0.000149
1.4333	-0.000149
1.4354	-0.000148
1.4375	-0.00015
1.4396	-0.000154
1.4417	-0.000157
1.4438	-0.000157
1.4458	-0.000154
1.4479	-0.000149
1.45	-0.000143
1.4521	-0.000139
1.4542	-0.000137
1.4563	-0.000136
1.4583	-0.000136
1.4604	-0.000138
1.4625	-0.000141
1.4646	-0.000144
1.4667	-0.000147
1.4688	-0.000147
1.4708	-0.000145
1.4729	-0.000139
1.475	-0.000134
1.4771	-0.000131
1.4792	-0.00013
1.4813	-0.000132
1.4833	-0.000137
1.4854	-0.000144
1.4875	-0.000149
1.4896	-0.000149
1.4917	-0.000145
1.4938	-0.000139
1.4958	-0.000135
1.4979	-0.000133
1.5	-0.000135
1.5021	-0.000138
1.5042	-0.000139
1.5063	-0.00014
1.5083	-0.000138
1.5104	-0.000134
1.5125	-0.000129
1.5146	-0.000127
1.5167	-0.000128
1.5188	-0.000133
1.5208	-0.000137
1.5229	-0.00014
1.525	-0.000143
1.5271	-0.000146
1.5292	-0.00015
1.5313	-0.000152
1.5333	-0.000152
1.5354	-0.000148
1.5375	-0.000142
1.5396	-0.000137
1.5417	-0.000133
1.5438	-0.000131
1.5458	-0.000132
1.5479	-0.000135
1.55	-0.000141
1.5521	-0.000146
1.5542	-0.000147
1.5563	-0.000143
1.5583	-0.000138
1.5604	-0.000134
1.5625	-0.000132
1.5646	-0.000131
1.5667	-0.000131
1.5688	-0.000132
1.5708	-0.000136
1.5729	-0.00014
1.575	-0.000144
1.5771	-0.000144
1.5792	-0.000139
1.5813	-0.000133
1.5833	-0.000126
1.5854	-0.000122
1.5875	-0.000122
1.5896	-0.000123
1.5917	-0.000125
1.5938	-0.000126
1.5958	-0.000125
1.5979	-0.000124
1.6	-0.000124
1.6021	-0.000127
1.6042	-0.000133
1.6063	-0.00014
1.6083	-0.000146
1.6104	-0.000151
1.6125	-0.000155
1.6146	-0.00016
1.6167	-0.000167
1.6188	-0.000172
1.6208	-0.000175
1.6229	-0.000175
1.625	-0.000173
1.6271	-0.000167
1.6292	-0.00016
1.6313	-0.000153
1.6333	-0.00015
1.6354	-0.000151
1.6375	-0.000156
1.6396	-0.000165
1.6417	-0.000172
1.6438	-0.000172
1.6458	-0.000166
1.6479	-0.000157
1.65	-0.000152
1.6521	-0.000154
1.6542	-0.000161
1.6563	-0.000166
1.6583	-0.000167
1.6604	-0.000163
1.6625	-0.000157
1.6646	-0.000153
1.6667	-0.000151
1.6688	-0.000151
1.6708	-0.000152
1.6729	-0.000153
1.675	-0.000157
1.6771	-0.00016
1.6792	-0.000161
1.6813	-0.000157
1.6833	-0.000148
1.6854	-0.000139
1.6875	-0.000133
1.6896	-0.000132
1.6917	-0.000134
1.6938	-0.000137
1.6958	-0.00014
1.6979	-0.000141
1.7	-0.00014
1.7021	-0.000139
1.7042	-0.00014
1.7063	-0.000141
1.7083	-0.000141
1.7104	-0.000136
1.7125	-0.000128
1.7146	-0.00012
1.7167	-0.000116
1.7188	-0.000117
1.7208	-0.000121
1.7229	-0.000126
1.725	-0.000127
1.7271	-0.000125
1.7292	-0.000124
1.7313	-0.000127
1.7333	-0.000133
1.7354	-0.000136
1.7375	-0.000136
1.7396	-0.000135
1.7417	-0.000136
1.7438	-0.000138
1.7458	-0.000142
1.7479	-0.000147
1.75	-0.000152
1.7521	-0.000158
1.7542	-0.000163
1.7563	-0.000167
1.7583	-0.000169
1.7604	-0.000168
1.7625	-0.000167
1.7646	-0.000165
1.7667	-0.000165
1.7688	-0.000164
1.7708	-0.000163
1.7729	-0.000161
1.775	-0.000159
1.7771	-0.000156
1.7792	-0.000153
1.7813	-0.000148
1.7833	-0.000144
1.7854	-0.000144
1.7875	-0.000146
1.7896	-0.00015
1.7917	-0.000153
1.7938	-0.000156
1.7958	-0.000156
1.7979	-0.000153
1.8	-0.000147
1.8021	-0.000139
1.8042	-0.000132
1.8063	-0.000127
1.8083	-0.000125
1.8104	-0.000128
1.8125	-0.000134
1.8146	-0.000141
1.8167	-0.000147
1.8188	-0.000151
1.8208	-0.000154
1.8229	-0.000153
1.825	-0.000149
1.8271	-0.000142
1.8292	-0.000139
1.8313	-0.00014
1.8333	-0.000145
1.8354	-0.000151
1.8375	-0.000154
1.8396	-0.000158
1.8417	-0.000163
1.8438	-0.000167
1.8458	-0.000169
1.8479	-0.000168
1.85	-0.000163
1.8521	-0.000158
1.8542	-0.000155
1.8563	-0.000153
1.8583	-0.000153
1.8604	-0.000156
1.8625	-0.000161
1.8646	-0.000167
1.8667	-0.000173
1.8688	-0.000176
1.8708	-0.000178
1.8729	-0.000178
1.875	-0.000179
1.8771	-0.000179
1.8792	-0.000179
1.8813	-0.000178
1.8833	-0.000174
1.8854	-0.000169
1.8875	-0.000166
1.8896	-0.000165
1.8917	-0.000165
1.8938	-0.000165
1.8958	-0.000165
1.8979	-0.000167
1.9	-0.00017
1.9021	-0.000172
1.9042	-0.000172
1.9063	-0.000171
1.9083	-0.000169
1.9104	-0.000167
1.9125	-0.000164
1.9146	-0.000158
1.9167	-0.000152
1.9188	-0.00015
1.9208	-0.000151
1.9229	-0.000155
1.925	-0.000157
1.9271	-0.000156
1.9292	-0.000153
1.9313	-0.000149
1.9333	-0.000147
1.9354	-0.00015
1.9375	-0.000156
1.9396	-0.000162
1.9417	-0.000165
1.9438	-0.000167
1.9458	-0.000169
1.9479	-0.000173
1.95	-0.000179
1.9521	-0.000183
1.9542	-0.000184
1.9563	-0.000181
1.9583	-0.000175
1.9604	-0.000169
1.9625	-0.000165
1.9646	-0.000162
1.9667	-0.000159
1.9688	-0.000156
1.9708	-0.000154
1.9729	-0.000153
1.975	-0.00015
1.9771	-0.000147
1.9792	-0.000145
1.9813	-0.000146
1.9833	-0.000149
1.9854	-0.000146
1.9875	-0.000128
1.9896	-9.60E-05
1.9917	-6.10E-05
1.9938	-3.30E-05
1.9958	-1.70E-05
1.9979	-1.10E-05
2	-1.10E-05
2.0021	-1.40E-05
2.0042	-1.50E-05
2.0063	-1.40E-05
2.0083	-1.00E-05
2.0104	-7.00E-06
2.0125	-1.00E-05
2.0146	-1.90E-05
2.0167	-3.00E-05
2.0188	-3.90E-05
2.0208	-4.40E-05
2.0229	-4.40E-05
2.025	-3.70E-05
2.0271	-2.80E-05
2.0292	-1.90E-05
2.0313	-1.30E-05
2.0333	-9.00E-06
2.0354	-8.00E-06
2.0375	-9.00E-06
2.0396	-1.00E-05
2.0417	-1.00E-05
2.0438	-1.00E-05
2.0458	-1.10E-05
2.0479	-1.30E-05
2.05	-1.60E-05
2.0521	-2.00E-05
2.0542	-2.30E-05
2.0563	-2.40E-05
2.0583	-2.20E-05
2.0604	-1.80E-05
2.0625	-1.30E-05
2.0646	-1.10E-05
2.0667	-1.20E-05
2.0688	-1.40E-05
2.0708	-1.40E-05
2.0729	-1.10E-05
2.075	-5.00E-06
2.0771	-1.00E-06
2.0792	0
2.0813	0
2.0833	1.00E-06
2.0854	0
2.0875	0
2.0896	-1.00E-06
2.0917	0
2.0938	7.00E-06
2.0958	1.60E-05
2.0979	2.40E-05
2.1	2.60E-05
2.1021	2.20E-05
2.1042	1.50E-05
2.1063	9.00E-06
2.1083	5.00E-06
2.1104	1.00E-06
2.1125	-4.00E-06
2.1146	-1.30E-05
2.1167	-2.00E-05
2.1188	-2.30E-05
2.1208	-2.40E-05
2.1229	-2.30E-05
2.125	-2.20E-05
2.1271	-2.10E-05
2.1292	-2.00E-05
2.1313	-2.10E-05
2.1333	-2.20E-05
2.1354	-2.50E-05
2.1375	-2.90E-05
2.1396	-3.20E-05
2.1417	-3.30E-05
2.1438	-3.20E-05
2.1458	-2.90E-05
2.1479	-2.60E-05
2.15	-2.30E-05
2.1521	-2.00E-05
2.1542	-1.80E-05
2.1563	-1.40E-05
2.1583	-1.10E-05
2.1604	-1.00E-05
2.1625	-1.20E-05
2.1646	-1.70E-05
2.1667	-2.40E-05
2.1688	-2.90E-05
2.1708	-3.10E-05
2.1729	-3.00E-05
2.175	-2.70E-05
2.1771	-2.50E-05
2.1792	-2.60E-05
2.1813	-3.10E-05
2.1833	-3.60E-05
2.1854	-3.90E-05
2.1875	-4.00E-05
2.1896	-3.90E-05
2.1917	-3.70E-05
2.1938	-3.60E-05
2.1958	-3.60E-05
2.1979	-3.80E-05
2.2	-3.90E-05
2.2021	-3.70E-05
2.2042	-3.10E-05
2.2063	-2.50E-05
2.2083	-2.30E-05
2.2104	-2.50E-05
2.2125	-3.10E-05
2.2146	-3.50E-05
2.2167	-3.60E-05
2.2188	-3.40E-05
2.2208	-2.90E-05
2.2229	-2.50E-05
2.225	-2.30E-05
2.2271	-2.40E-05
2.2292	-2.80E-05
2.2313	-3.20E-05
2.2333	-3.80E-05
2.2354	-4.10E-05
2.2375	-4.20E-05
2.2396	-3.90E-05
2.2417	-3.40E-05
2.2438	-3.00E-05
2.2458	-2.90E-05
2.2479	-3.00E-05
2.25	-3.10E-05
2.2521	-2.70E-05
2.2542	-1.90E-05
2.2563	-9.00E-06
2.2583	-1.00E-06
2.2604	0
2.2625	-3.00E-06
2.2646	-1.00E-05
2.2667	-1.90E-05
2.2688	-2.60E-05
2.2708	-2.90E-05
2.2729	-3.10E-05
2.275	-3.40E-05
2.2771	-3.80E-05
2.2792	-3.70E-05
2.2813	-3.00E-05
2.2833	-2.10E-05
2.2854	-1.70E-05
2.2875	-2.00E-05
2.2896	-3.00E-05
2.2917	-4.10E-05
2.2938	-4.90E-05
2.2958	-5.10E-05
2.2979	-4.90E-05
2.3	-4.50E-05
2.3021	-4.10E-05
2.3042	-3.90E-05
2.3063	-3.70E-05
2.3083	-3.60E-05
2.3104	-3.40E-05
2.3125	-3.20E-05
2.3146	-3.10E-05
2.3167	-3.10E-05
2.3188	-3.40E-05
2.3208	-3.90E-05
2.3229	-4.40E-05
2.325	-4.60E-05
2.3271	-4.70E-05
2.3292	-4.50E-05
2.3313	-4.10E-05
2.3333	-3.70E-05
2.3354	-3.30E-05
2.3375	-3.30E-05
2.3396	-3.60E-05
2.3417	-4.00E-05
2.3438	-4.20E-05
2.3458	-3.80E-05
2.3479	-3.30E-05
2.35	-3.00E-05
2.3521	-3.00E-05
2.3542	-2.90E-05
2.3563	-2.70E-05
2.3583	-2.20E-05
2.3604	-1.70E-05
2.3625	-1.70E-05
2.3646	-1.90E-05
2.3667	-2.30E-05
2.3688	-2.50E-05
2.3708	-2.40E-05
2.3729	-2.30E-05
2.375	-2.20E-05
2.3771	-2.60E-05
2.3792	-3.40E-05
2.3813	-4.30E-05
2.3833	-5.00E-05
2.3854	-5.40E-05
2.3875	-5.20E-05
2.3896	-4.40E-05
2.3917	-3.20E-05
2.3938	-2.10E-05
2.3958	-1.70E-05
2.3979	-1.90E-05
2.4	-2.40E-05
2.4021	-2.40E-05
2.4042	-2.10E-05
2.4063	-2.00E-05
2.4083	-2.20E-05
2.4104	-2.70E-05
2.4125	-3.20E-05
2.4146	-3.50E-05
2.4167	-3.90E-05
2.4188	-4.10E-05
2.4208	-4.00E-05
2.4229	-3.40E-05
2.425	-2.60E-05
2.4271	-2.00E-05
2.4292	-1.90E-05
2.4313	-2.10E-05
2.4333	-2.60E-05
2.4354	-3.20E-05
2.4375	-3.90E-05
2.4396	-4.50E-05
2.4417	-4.70E-05
2.4438	-4.70E-05
2.4458	-4.70E-05
2.4479	-4.80E-05
2.45	-4.80E-05
2.4521	-4.50E-05
2.4542	-3.90E-05
2.4563	-3.00E-05
2.4583	-2.20E-05
2.4604	-1.80E-05
2.4625	-1.90E-05
2.4646	-2.50E-05
2.4667	-3.20E-05
2.4688	-3.70E-05
2.4708	-4.10E-05
2.4729	-4.20E-05
2.475	-4.00E-05
2.4771	-3.70E-05
2.4792	-3.30E-05
2.4813	-3.10E-05
2.4833	-3.00E-05
2.4854	-3.10E-05
2.4875	-3.30E-05
2.4896	-3.40E-05
2.4917	-3.70E-05
2.4938	-4.00E-05
2.4958	-4.40E-05
2.4979	-4.60E-05
2.5	-4.50E-05
2.5021	-4.30E-05
2.5042	-4.10E-05
2.5063	-3.80E-05
2.5083	-3.70E-05
2.5104	-3.50E-05
2.5125	-3.50E-05
2.5146	-3.50E-05
2.5167	-3.60E-05
2.5188	-3.80E-05
2.5208	-4.00E-05
2.5229	-4.10E-05
2.525	-4.00E-05
2.5271	-3.60E-05
2.5292	-3.20E-05
2.5313	-3.00E-05
2.5333	-3.10E-05
2.5354	-3.50E-05
2.5375	-4.00E-05
2.5396	-4.70E-05
2.5417	-5.20E-05
2.5438	-5.40E-05
2.5458	-5.30E-05
2.5479	-5.10E-05
2.55	-4.90E-05
2.5521	-4.70E-05
2.5542	-4.70E-05
2.5563	-4.70E-05
2.5583	-4.50E-05
2.5604	-3.90E-05
2.5625	-3.30E-05
2.5646	-2.80E-05
2.5667	-2.60E-05
2.5688	-2.70E-05
2.5708	-2.80E-05
2.5729	-2.90E-05
2.575	-3.00E-05
2.5771	-3.20E-05
2.5792	-3.50E-05
2.5813	-3.60E-05
2.5833	-3.50E-05
2.5854	-3.30E-05
2.5875	-3.20E-05
2.5896	-3.40E-05
2.5917	-3.60E-05
2.5938	-3.70E-05
2.5958	-3.70E-05
2.5979	-3.70E-05
2.6	-3.80E-05
2.6021	-3.90E-05
2.6042	-4.00E-05
2.6063	-4.10E-05
2.6083	-4.00E-05
2.6104	-3.70E-05
2.6125	-3.20E-05
2.6146	-2.70E-05
2.6167	-2.30E-05
2.6188	-1.90E-05
2.6208	-1.50E-05
2.6229	-1.30E-05
2.625	-1.50E-05
2.6271	-2.00E-05
2.6292	-2.60E-05
2.6313	-3.10E-05
2.6333	-3.30E-05
2.6354	-3.30E-05
2.6375	-3.20E-05
2.6396	-3.00E-05
2.6417	-2.60E-05
2.6438	-2.30E-05
2.6458	-2.20E-05
2.6479	-2.30E-05
2.65	-2.70E-05
2.6521	-3.10E-05
2.6542	-3.40E-05
2.6563	-3.80E-05
2.6583	-4.50E-05
2.6604	-5.50E-05
2.6625	-6.70E-05
2.6646	-7.70E-05
2.6667	-8.30E-05
2.6688	-8.50E-05
2.6708	-8.30E-05
2.6729	-8.10E-05
2.675	-8.10E-05
2.6771	-8.20E-05
2.6792	-8.30E-05
2.6813	-8.40E-05
2.6833	-8.60E-05
2.6854	-9.00E-05
2.6875	-9.50E-05
2.6896	-9.90E-05
2.6917	-0.000101
2.6938	-0.000101
2.6958	-9.80E-05
2.6979	-9.30E-05
2.7	-8.80E-05
2.7021	-8.60E-05
2.7042	-8.60E-05
2.7063	-8.80E-05
2.7083	-9.10E-05
2.7104	-9.60E-05
2.7125	-0.000101
2.7146	-0.000102
2.7167	-0.0001
2.7188	-9.70E-05
2.7208	-9.40E-05
2.7229	-9.20E-05
2.725	-9.00E-05
2.7271	-9.00E-05
2.7292	-9.20E-05
2.7313	-9.40E-05
2.7333	-9.50E-05
2.7354	-9.40E-05
2.7375	-9.30E-05
2.7396	-9.20E-05
2.7417	-9.10E-05
2.7438	-8.90E-05
2.7458	-8.60E-05
2.7479	-8.60E-05
2.75	-8.90E-05
2.7521	-9.50E-05
2.7542	-0.0001
2.7563	-0.000101
2.7583	-0.0001
2.7604	-9.80E-05
2.7625	-9.70E-05
2.7646	-9.70E-05
2.7667	-9.80E-05
2.7688	-9.70E-05
2.7708	-9.20E-05
2.7729	-8.50E-05
2.775	-8.00E-05
2.7771	-8.00E-05
2.7792	-8.30E-05
2.7813	-8.70E-05
2.7833	-8.90E-05
2.7854	-8.90E-05
2.7875	-9.00E-05
2.7896	-9.30E-05
2.7917	-9.90E-05
2.7938	-0.000104
2.7958	-0.000105
2.7979	-0.000102
2.8	-9.90E-05
2.8021	-9.90E-05
2.8042	-0.000101
2.8063	-0.000105
2.8083	-0.000106
2.8104	-0.000103
2.8125	-0.0001
2.8146	-9.90E-05
2.8167	-9.90E-05
2.8188	-9.80E-05
2.8208	-9.40E-05
2.8229	-9.00E-05
2.825	-9.00E-05
2.8271	-9.30E-05
2.8292	-9.80E-05
2.8312	-0.000103
2.8333	-0.000106
2.8354	-0.000109
2.8375	-0.000111
2.8396	-0.000113
2.8417	-0.000114
2.8437	-0.000113
2.8458	-0.000109
2.8479	-0.000106
2.85	-0.000105
2.8521	-0.000107
2.8542	-0.00011
2.8562	-0.00011
2.8583	-0.000108
2.8604	-0.000105
2.8625	-0.000102
2.8646	-0.0001
2.8667	-9.80E-05
2.8687	-9.60E-05
2.8708	-9.40E-05
2.8729	-9.40E-05
2.875	-9.40E-05
2.8771	-9.60E-05
2.8792	-0.000101
2.8812	-0.000108
2.8833	-0.000116
2.8854	-0.000119
2.8875	-0.000116
2.8896	-0.000112
2.8917	-0.000109
2.8937	-0.00011
2.8958	-0.000113
2.8979	-0.000114
2.9	-0.000112
2.9021	-0.000108
2.9042	-0.000103
2.9062	-9.70E-05
2.9083	-9.20E-05
2.9104	-9.00E-05
2.9125	-9.10E-05
2.9146	-9.40E-05
2.9167	-9.80E-05
2.9187	-0.000102
2.9208	-0.000105
2.9229	-0.000104
2.925	-0.000102
2.9271	-9.80E-05
2.9292	-9.50E-05
2.9312	-9.20E-05
2.9333	-9.10E-05
2.9354	-9.10E-05
2.9375	-9.30E-05
2.9396	-9.70E-05
2.9417	-0.000103
2.9437	-0.00011
2.9458	-0.000115
2.9479	-0.000119
2.95	-0.000122
2.9521	-0.000123
2.9542	-0.000122
2.9562	-0.000115
2.9583	-0.000107
2.9604	-0.000102
2.9625	-0.0001
2.9646	-0.0001
2.9667	-0.000101
2.9687	-0.000101
2.9708	-0.000101
2.9729	-0.000101
2.975	-0.000101
2.9771	-0.000103
2.9792	-0.000109
2.9812	-0.00012
2.9833	-0.000134
2.9854	-0.000146
2.9875	-0.000152
2.9896	-0.000151
2.9917	-0.000145
2.9937	-0.000138
2.9958	-0.000132
2.9979	-0.00013
3	-0.00013
3.0021	-0.00013
3.0042	-0.000131
3.0062	-0.000132
3.0083	-0.000133
3.0104	-0.000132
3.0125	-0.000126
3.0146	-0.000119
3.0167	-0.000113
3.0187	-0.000111
3.0208	-0.000112
3.0229	-0.000113
3.025	-0.000114
3.0271	-0.000114
3.0292	-0.000115
3.0312	-0.000117
3.0333	-0.000119
3.0354	-0.000119
3.0375	-0.000118
3.0396	-0.000118
3.0417	-0.000121
3.0437	-0.000126
3.0458	-0.000128
3.0479	-0.000126
3.05	-0.000123
3.0521	-0.000119
3.0542	-0.000117
3.0562	-0.000118
3.0583	-0.000123
3.0604	-0.00013
3.0625	-0.000133
3.0646	-0.000128
3.0667	-0.000117
3.0687	-0.000106
3.0708	-0.000101
3.0729	-0.000103
3.075	-0.000108
3.0771	-0.000113
3.0792	-0.000116
3.0812	-0.000119
3.0833	-0.000124
3.0854	-0.00013
3.0875	-0.000137
3.0896	-0.000145
3.0917	-0.00015
3.0937	-0.000151
3.0958	-0.000151
3.0979	-0.00015
3.1	-0.00015
3.1021	-0.00015
3.1042	-0.000149
3.1062	-0.000148
3.1083	-0.000147
3.1104	-0.000145
3.1125	-0.000144
3.1146	-0.000143
3.1167	-0.000142
3.1187	-0.000141
3.1208	-0.00014
3.1229	-0.000138
3.125	-0.000136
3.1271	-0.000134
3.1292	-0.000129
3.1312	-0.000124
3.1333	-0.000121
3.1354	-0.00012
3.1375	-0.000123
3.1396	-0.000128
3.1417	-0.000134
3.1437	-0.000142
3.1458	-0.000148
3.1479	-0.000151
3.15	-0.000152
3.1521	-0.000153
3.1542	-0.000156
3.1562	-0.000157
3.1583	-0.000154
3.1604	-0.000147
3.1625	-0.000141
3.1646	-0.00014
3.1667	-0.000145
3.1687	-0.000152
3.1708	-0.00016
3.1729	-0.000167
3.175	-0.00017
3.1771	-0.00017
3.1792	-0.000165
3.1812	-0.00016
3.1833	-0.000157
3.1854	-0.000156
3.1875	-0.000159
3.1896	-0.000164
3.1917	-0.000169
3.1937	-0.000172
3.1958	-0.000172
3.1979	-0.000172
3.2	-0.000173
3.2021	-0.000174
3.2042	-0.000174
3.2062	-0.000172
3.2083	-0.000169
3.2104	-0.000167
3.2125	-0.000168
3.2146	-0.000171
3.2167	-0.000175
3.2187	-0.000178
3.2208	-0.000179
3.2229	-0.00018
3.225	-0.000177
3.2271	-0.000171
3.2292	-0.000163
3.2312	-0.000157
3.2333	-0.000155
3.2354	-0.00016
3.2375	-0.000169
3.2396	-0.000176
3.2417	-0.000179
3.2437	-0.000178
3.2458	-0.000174
3.2479	-0.000172
3.25	-0.000171
3.2521	-0.000174
3.2542	-0.000179
3.2562	-0.000183
3.2583	-0.000185
3.2604	-0.000184
3.2625	-0.000181
3.2646	-0.000178
3.2667	-0.000175
3.2687	-0.000173
3.2708	-0.000171
3.2729	-0.000171
3.275	-0.000173
3.2771	-0.000176
3.2792	-0.00018
3.2812	-0.000184
3.2833	-0.000188
3.2854	-0.000189
3.2875	-0.000187
3.2896	-0.000182
3.2917	-0.000176
3.2937	-0.00017
3.2958	-0.000166
3.2979	-0.000163
3.3	-0.000163
3.3021	-0.000167
3.3042	-0.000173
3.3062	-0.000179
3.3083	-0.000182
3.3104	-0.000182
3.3125	-0.000179
3.3146	-0.000174
3.3167	-0.000171
3.3187	-0.000172
3.3208	-0.000175
3.3229	-0.000177
3.325	-0.000177
3.3271	-0.000174
3.3292	-0.00017
3.3312	-0.000166
3.3333	-0.000163
3.3354	-0.000162
3.3375	-0.000162
3.3396	-0.000165
3.3417	-0.000169
3.3437	-0.000171
3.3458	-0.000171
3.3479	-0.000169
3.35	-0.000168
3.3521	-0.000167
3.3542	-0.000167
3.3562	-0.00017
3.3583	-0.000174
3.3604	-0.00018
3.3625	-0.000185
3.3646	-0.000185
3.3667	-0.000183
3.3687	-0.000181
3.3708	-0.000181
3.3729	-0.000184
3.375	-0.000187
3.3771	-0.000189
3.3792	-0.000189
3.3812	-0.000188
3.3833	-0.000189
3.3854	-0.00019
3.3875	-0.000193
3.3896	-0.000195
3.3917	-0.000196
3.3937	-0.000193
3.3958	-0.000189
3.3979	-0.000185
3.4	-0.000184
3.4021	-0.000186
3.4042	-0.000188
3.4062	-0.000189
3.4083	-0.000187
3.4104	-0.000182
3.4125	-0.000176
3.4146	-0.00017
3.4167	-0.000164
3.4187	-0.00016
3.4208	-0.000158
3.4229	-0.000158
3.425	-0.00016
3.4271	-0.000163
3.4292	-0.000166
3.4312	-0.000171
3.4333	-0.000178
3.4354	-0.000188
3.4375	-0.000197
3.4396	-0.000199
3.4417	-0.000192
3.4437	-0.000181
3.4458	-0.000169
3.4479	-0.00016
3.45	-0.000155
3.4521	-0.000151
3.4542	-0.000149
3.4562	-0.000149
3.4583	-0.000152
3.4604	-0.000158
3.4625	-0.000167
3.4646	-0.000177
3.4667	-0.000183
3.4687	-0.000183
3.4708	-0.000176
3.4729	-0.000165
3.475	-0.000151
3.4771	-0.000138
3.4792	-0.000128
3.4812	-0.000124
3.4833	-0.000125
3.4854	-0.000131
3.4875	-0.000139
3.4896	-0.000148
3.4917	-0.000157
3.4937	-0.000165
3.4958	-0.000174
3.4979	-0.000181
3.5	-0.000181
3.5021	-0.000176
3.5042	-0.000166
3.5062	-0.000156
3.5083	-0.000152
3.5104	-0.000152
3.5125	-0.000154
3.5146	-0.000156
3.5167	-0.000158
3.5187	-0.00016
3.5208	-0.00016
3.5229	-0.000156
3.525	-0.000149
3.5271	-0.00014
3.5292	-0.000133
3.5312	-0.000129
3.5333	-0.000126
3.5354	-0.000126
3.5375	-0.000128
3.5396	-0.000132
3.5417	-0.000138
3.5437	-0.000143
3.5458	-0.000143
3.5479	-0.000137
3.55	-0.000129
3.5521	-0.000123
3.5542	-0.000124
3.5562	-0.000131
3.5583	-0.00014
3.5604	-0.000144
3.5625	-0.000143
3.5646	-0.000139
3.5667	-0.000132
3.5687	-0.000125
3.5708	-0.00012
3.5729	-0.000119
3.575	-0.000123
3.5771	-0.000127
3.5792	-0.000131
3.5812	-0.000132
3.5833	-0.000133
3.5854	-0.000132
3.5875	-0.00013
3.5896	-0.000129
3.5917	-0.00013
3.5937	-0.000134
3.5958	-0.000142
3.5979	-0.000149
3.6	-0.000154
3.6021	-0.000154
3.6042	-0.000151
3.6062	-0.000149
3.6083	-0.000149
3.6104	-0.000148
3.6125	-0.000144
3.6146	-0.000139
3.6167	-0.000137
3.6187	-0.00014
3.6208	-0.000147
3.6229	-0.000154
3.625	-0.000157
3.6271	-0.000156
3.6292	-0.000155
3.6312	-0.000154
3.6333	-0.000156
3.6354	-0.000159
3.6375	-0.000162
3.6396	-0.000161
3.6417	-0.000154
3.6437	-0.000144
3.6458	-0.000138
3.6479	-0.000139
3.65	-0.000145
3.6521	-0.000152
3.6542	-0.000151
3.6562	-0.000145
3.6583	-0.000137
3.6604	-0.000132
3.6625	-0.000134
3.6646	-0.000139
3.6667	-0.000145
3.6687	-0.000148
3.6708	-0.000147
3.6729	-0.000146
3.675	-0.000146
3.6771	-0.000146
3.6792	-0.000145
3.6812	-0.000145
3.6833	-0.000147
3.6854	-0.000149
3.6875	-0.000152
3.6896	-0.000153
3.6917	-0.00015
3.6937	-0.000144
3.6958	-0.000137
3.6979	-0.000131
3.7	-0.000128
3.7021	-0.000126
3.7042	-0.000126
3.7062	-0.000126
3.7083	-0.000128
3.7104	-0.000133
3.7125	-0.000141
3.7146	-0.00015
3.7167	-0.000157
3.7187	-0.000162
3.7208	-0.000164
3.7229	-0.000163
3.725	-0.000161
3.7271	-0.000157
3.7292	-0.000149
3.7312	-0.00014
3.7333	-0.000132
3.7354	-0.000127
3.7375	-0.000127
3.7396	-0.000131
3.7417	-0.000136
3.7437	-0.00014
3.7458	-0.000142
3.7479	-0.000142
3.75	-0.00014
3.7521	-0.000138
3.7542	-0.000137
3.7562	-0.000137
3.7583	-0.000135
3.7604	-0.00013
3.7625	-0.000122
3.7646	-0.000117
3.7667	-0.000114
3.7687	-0.000115
3.7708	-0.000116
3.7729	-0.000117
3.775	-0.000119
3.7771	-0.000124
3.7792	-0.000131
3.7812	-0.000141
3.7833	-0.000151
3.7854	-0.000159
3.7875	-0.000164
3.7896	-0.000163
3.7917	-0.000158
3.7937	-0.00015
3.7958	-0.000143
3.7979	-0.00014
3.8	-0.000141
3.8021	-0.000143
3.8042	-0.000142
3.8062	-0.000139
3.8083	-0.000135
3.8104	-0.000133
3.8125	-0.00013
3.8146	-0.000128
3.8167	-0.000125
3.8187	-0.000122
3.8208	-0.000118
3.8229	-0.000114
3.825	-0.000111
3.8271	-0.000111
3.8292	-0.000117
3.8312	-0.000127
3.8333	-0.000135
3.8354	-0.000139
3.8375	-0.000134
3.8396	-0.000123
3.8417	-0.00011
3.8437	-0.0001
3.8458	-9.30E-05
3.8479	-9.20E-05
3.85	-9.30E-05
3.8521	-9.60E-05
3.8542	-9.80E-05
3.8562	-0.000101
3.8583	-0.000106
3.8604	-0.000112
3.8625	-0.00012
3.8646	-0.000127
3.8667	-0.000129
3.8687	-0.000127
3.8708	-0.000121
3.8729	-0.000114
3.875	-0.000108
3.8771	-0.000107
3.8792	-0.000108
3.8812	-0.000109
3.8833	-0.000111
3.8854	-0.000112
3.8875	-0.000112
3.8896	-0.000112
3.8917	-0.000112
3.8937	-0.000113
3.8958	-0.000115
3.8979	-0.000115
3.9	-0.00011
3.9021	-0.000104
3.9042	-9.90E-05
3.9062	-9.80E-05
3.9083	-0.0001
3.9104	-0.000102
3.9125	-0.000104
3.9146	-0.000106
3.9167	-0.000109
3.9187	-0.000114
3.9208	-0.000123
3.9229	-0.000133
3.925	-0.000139
3.9271	-0.000138
3.9292	-0.00013
3.9312	-0.000119
3.9333	-0.00011
3.9354	-0.000105
3.9375	-0.000104
3.9396	-0.000106
3.9417	-0.000111
3.9437	-0.000118
3.9458	-0.000125
3.9479	-0.00013
3.95	-0.000132
3.9521	-0.000131
3.9542	-0.000128
3.9562	-0.000126
3.9583	-0.000125
3.9604	-0.000125
3.9625	-0.000123
3.9646	-0.000119
3.9667	-0.000114
3.9687	-0.000112
3.9708	-0.000114
3.9729	-0.000116
3.975	-0.000117
3.9771	-0.000114
3.9792	-0.000112
3.9812	-0.000111
3.9833	-0.000112
3.9854	-0.000113
3.9875	-0.000113
3.9896	-0.000115
3.9917	-0.000117
3.9937	-0.00012
3.9958	-0.000123
3.9979	-0.000125
4	-0.000122
4.0021	-0.000116
4.0042	-0.00011
4.0062	-0.000109
4.0083	-0.000115
4.0104	-0.000126
4.0125	-0.000132
4.0146	-0.000129
4.0167	-0.000118
4.0187	-0.000102
4.0208	-8.70E-05
4.0229	-7.80E-05
4.025	-7.60E-05
4.0271	-7.60E-05
4.0292	-7.60E-05
4.0312	-7.70E-05
4.0333	-8.00E-05
4.0354	-8.60E-05
4.0375	-9.20E-05
4.0396	-9.60E-05
4.0417	-9.70E-05
4.0437	-9.90E-05
4.0458	-0.000103
4.0479	-0.000108
4.05	-0.000112
4.0521	-0.000116
4.0542	-0.000118
4.0562	-0.000119
4.0583	-0.000117
4.0604	-0.000113
4.0625	-0.000108
4.0646	-0.000104
4.0667	-0.0001
4.0687	-9.60E-05
4.0708	-9.20E-05
4.0729	-8.90E-05
4.075	-9.00E-05
4.0771	-9.70E-05
4.0792	-0.000105
4.0812	-0.000111
4.0833	-0.000112
4.0854	-0.000111
4.0875	-0.000108
4.0896	-0.000106
4.0917	-0.000106
4.0937	-0.000107
4.0958	-0.000105
4.0979	-0.000101
4.1	-9.70E-05
4.1021	-9.50E-05
4.1042	-9.80E-05
4.1062	-0.000106
4.1083	-0.000112
4.1104	-0.000113
4.1125	-0.000108
4.1146	-0.000102
4.1167	-9.80E-05
4.1187	-9.60E-05
4.1208	-9.20E-05
4.1229	-8.80E-05
4.125	-8.50E-05
4.1271	-8.50E-05
4.1292	-8.80E-05
4.1312	-9.30E-05
4.1333	-9.60E-05
4.1354	-9.80E-05
4.1375	-9.60E-05
4.1396	-9.30E-05
4.1417	-9.20E-05
4.1437	-9.40E-05
4.1458	-9.60E-05
4.1479	-9.70E-05
4.15	-9.80E-05
4.1521	-9.80E-05
4.1542	-9.60E-05
4.1562	-9.00E-05
4.1583	-8.50E-05
4.1604	-8.20E-05
4.1625	-8.40E-05
[truncated: 19,602 more rows]
