# Supplementary material for: Improvement of Peak Integration in Capillary Electrophoresis: Reference Data Set No. 1
Source: Electrophoresis. 2026 Mar 11;47(4):276–94. doi: 10.1002/elps.70077 (PMC13084974; doi:10.1002/elps.70077)
Supplement: Supplementary file 2 — Supporting File 2: elps70077‐sup‐0002‐RawElectropherograms.zip. [file ELPS-47--s002.zip › Raw Electropherograms/com5-type1-sam3-R.csv]

0	0
0	0.66392
0.0020833	0.66196
0.0041667	0.65993
0.00625	0.65829
0.0083333	0.65744
0.010417	0.65768
0.0125	0.65888
0.014583	0.66048
0.016667	0.66174
0.01875	0.66221
0.020833	0.6618
0.022917	0.6607
0.025	0.65935
0.027083	0.65826
0.029167	0.65781
0.03125	0.65796
0.033333	0.65846
0.035417	0.65918
0.0375	0.66021
0.039583	0.66167
0.041667	0.66338
0.04375	0.66482
0.045833	0.66542
0.047917	0.66496
0.05	0.66377
0.052083	0.66249
0.054167	0.66158
0.05625	0.66116
0.058333	0.66106
0.060417	0.66105
0.0625	0.66114
0.064583	0.66151
0.066667	0.66229
0.06875	0.66326
0.070833	0.6639
0.072917	0.66384
0.075	0.66313
0.077083	0.66216
0.079167	0.66131
0.08125	0.66073
0.083333	0.66047
0.085417	0.66051
0.0875	0.66077
0.089583	0.661
0.091667	0.66103
0.09375	0.66079
0.095833	0.66031
0.097917	0.65937
0.1	0.65778
0.10208	0.65591
0.10417	0.6555
0.10625	0.65938
0.10833	0.6703
0.11042	0.68868
0.1125	0.71162
0.11458	0.73441
0.11667	0.75326
0.11875	0.76676
0.12083	0.77528
0.12292	0.77986
0.125	0.78158
0.12708	0.78124
0.12917	0.77944
0.13125	0.77635
0.13333	0.77203
0.13542	0.76676
0.1375	0.76115
0.13958	0.75605
0.14167	0.75217
0.14375	0.74984
0.14583	0.74884
0.14792	0.74847
0.15	0.74752
0.15208	0.74488
0.15417	0.73976
0.15625	0.73221
0.15833	0.72306
0.16042	0.71398
0.1625	0.70666
0.16458	0.70183
0.16667	0.69886
0.16875	0.6965
0.17083	0.69377
0.17292	0.69048
0.175	0.68692
0.17708	0.68347
0.17917	0.68007
0.18125	0.67624
0.18333	0.67135
0.18542	0.6653
0.1875	0.6586
0.18958	0.65205
0.19167	0.64625
0.19375	0.64142
0.19583	0.63742
0.19792	0.63411
0.2	0.63149
0.20208	0.62956
0.20417	0.62787
0.20625	0.6255
0.20833	0.62129
0.21042	0.61437
0.2125	0.60491
0.21458	0.59438
0.21667	0.58474
0.21875	0.57734
0.22083	0.57247
0.22292	0.56981
0.225	0.56879
0.22708	0.56886
0.22917	0.56936
0.23125	0.56992
0.23333	0.57049
0.23542	0.57119
0.2375	0.57182
0.23958	0.57249
0.24167	0.57425
0.24375	0.58018
0.24583	0.59464
0.24792	0.62082
0.25	0.65734
0.25208	0.6977
0.25417	0.73385
0.25625	0.76081
0.25833	0.7779
0.26042	0.78692
0.2625	0.78987
0.26458	0.78856
0.26667	0.78466
0.26875	0.78
0.27083	0.77571
0.27292	0.7722
0.275	0.76935
0.27708	0.76699
0.27917	0.76498
0.28125	0.76329
0.28333	0.76201
0.28542	0.76132
0.2875	0.76125
0.28958	0.7614
0.29167	0.76115
0.29375	0.76014
0.29583	0.75847
0.29792	0.75651
0.3	0.75465
0.30208	0.75321
0.30417	0.75242
0.30625	0.75228
0.30833	0.75265
0.31042	0.75338
0.3125	0.75442
0.31458	0.75575
0.31667	0.75711
0.31875	0.758
0.32083	0.75799
0.32292	0.75712
0.325	0.7559
0.32708	0.75494
0.32917	0.75454
0.33125	0.75457
0.33333	0.75461
0.33542	0.75433
0.3375	0.75372
0.33958	0.75309
0.34167	0.75289
0.34375	0.75338
0.34583	0.75435
0.34792	0.7552
0.35	0.75547
0.35208	0.75523
0.35417	0.75493
0.35625	0.75473
0.35833	0.75439
0.36042	0.75367
0.3625	0.75276
0.36458	0.7521
0.36667	0.75205
0.36875	0.75258
0.37083	0.75328
0.37292	0.75351
0.375	0.75288
0.37708	0.75152
0.37917	0.74993
0.38125	0.74847
0.38333	0.74725
0.38542	0.74632
0.3875	0.74579
0.38958	0.74555
0.39167	0.74531
0.39375	0.74501
0.39583	0.74494
0.39792	0.7453
0.4	0.74585
0.40208	0.74609
0.40417	0.74572
0.40625	0.74487
0.40833	0.7438
0.41042	0.74264
0.4125	0.74137
0.41458	0.74011
0.41667	0.73919
0.41875	0.73886
0.42083	0.73904
0.42292	0.73958
0.425	0.74038
0.42708	0.74134
0.42917	0.7421
0.43125	0.74225
0.43333	0.74163
0.43542	0.74039
0.4375	0.73886
0.43958	0.73745
0.44167	0.73652
0.44375	0.73622
0.44583	0.73645
0.44792	0.73701
0.45	0.73771
0.45208	0.73833
0.45417	0.73862
0.45625	0.73839
0.45833	0.73776
0.46042	0.73703
0.4625	0.73636
0.46458	0.73563
0.46667	0.73462
0.46875	0.73341
0.47083	0.73236
0.47292	0.73182
0.475	0.73188
0.47708	0.73233
0.47917	0.7327
0.48125	0.73261
0.48333	0.73194
0.48542	0.7309
0.4875	0.72981
0.48958	0.72889
0.49167	0.72811
0.49375	0.72735
0.49583	0.72668
0.49792	0.72635
0.5	0.72664
0.50208	0.72755
0.50417	0.7287
0.50625	0.72953
0.50833	0.7297
0.51042	0.72927
0.5125	0.72856
0.51458	0.72781
0.51667	0.72709
0.51875	0.72638
0.52083	0.72574
0.52292	0.72523
0.525	0.72472
0.52708	0.72403
0.52917	0.72311
0.53125	0.72219
0.53333	0.72158
0.53542	0.72146
0.5375	0.72169
0.53958	0.72203
0.54167	0.72214
0.54375	0.72186
0.54583	0.7212
0.54792	0.72037
0.55	0.71957
0.55208	0.71901
0.55417	0.7188
0.55625	0.71897
0.55833	0.71919
0.56042	0.71925
0.5625	0.71906
0.56458	0.71908
0.56667	0.71946
0.56875	0.72018
0.57083	0.72084
0.57292	0.72109
0.575	0.72073
0.57708	0.71985
0.57917	0.71856
0.58125	0.71706
0.58333	0.71559
0.58542	0.71454
0.5875	0.71416
0.58958	0.71457
0.59167	0.71543
0.59375	0.71621
0.59583	0.71635
0.59792	0.71567
0.6	0.71431
0.60208	0.71274
0.60417	0.71147
0.60625	0.71089
0.60833	0.71085
0.61042	0.71098
0.6125	0.71115
0.61458	0.71163
0.61667	0.71253
0.61875	0.71346
0.62083	0.71378
0.62292	0.71321
0.625	0.71209
0.62708	0.71103
0.62917	0.71038
0.63125	0.71006
0.63333	0.70983
0.63542	0.70961
0.6375	0.7095
0.63958	0.70957
0.64167	0.70967
0.64375	0.70954
0.64583	0.70907
0.64792	0.70836
0.65	0.70743
0.65208	0.70621
0.65417	0.70473
0.65625	0.70312
0.65833	0.70155
0.66042	0.70013
0.6625	0.69897
0.66458	0.69822
0.66667	0.69804
0.66875	0.69852
0.67083	0.6997
0.67292	0.70148
0.675	0.70348
0.67708	0.70493
0.67917	0.7052
0.68125	0.70438
0.68333	0.70326
0.68542	0.70254
0.6875	0.70238
0.68958	0.70256
0.69167	0.70279
0.69375	0.70297
0.69583	0.70313
0.69792	0.70321
0.7	0.70315
0.70208	0.70297
0.70417	0.70273
0.70625	0.70243
0.70833	0.70198
0.71042	0.70124
0.7125	0.70027
0.71458	0.69925
0.71667	0.6984
0.71875	0.6979
0.72083	0.69791
0.72292	0.69846
0.725	0.6994
0.72708	0.70041
0.72917	0.70132
0.73125	0.70211
0.73333	0.70271
0.73542	0.70298
0.7375	0.70291
0.73958	0.70266
0.74167	0.70231
0.74375	0.70176
0.74583	0.70091
0.74792	0.69988
0.75	0.69907
0.75208	0.69903
0.75417	0.70001
0.75625	0.70152
0.75833	0.70262
0.76042	0.70264
0.7625	0.70172
0.76458	0.70051
0.76667	0.69955
0.76875	0.69901
0.77083	0.69872
0.77292	0.69838
0.775	0.69779
0.77708	0.6971
0.77917	0.69664
0.78125	0.69669
0.78333	0.69723
0.78542	0.69799
0.7875	0.69868
0.78958	0.69921
0.79167	0.69961
0.79375	0.69989
0.79583	0.69993
0.79792	0.69968
0.8	0.69918
0.80208	0.69855
0.80417	0.69796
0.80625	0.69753
0.80833	0.69735
0.81042	0.69741
0.8125	0.69755
0.81458	0.69755
0.81667	0.69727
0.81875	0.69673
0.82083	0.69602
0.82292	0.69514
0.825	0.69418
0.82708	0.69338
0.82917	0.69295
0.83125	0.69288
0.83333	0.69309
0.83542	0.69366
0.8375	0.6947
0.83958	0.696
0.84167	0.69694
0.84375	0.6969
0.84583	0.69572
0.84792	0.69372
0.85	0.69143
0.85208	0.68931
0.85417	0.68776
0.85625	0.68708
0.85833	0.68728
0.86042	0.68812
0.8625	0.68923
0.86458	0.69026
0.86667	0.6909
0.86875	0.69095
0.87083	0.69044
0.87292	0.6897
0.875	0.68903
0.87708	0.68856
0.87917	0.68821
0.88125	0.68785
0.88333	0.6873
0.88542	0.68648
0.8875	0.68563
0.88958	0.68532
0.89167	0.68587
0.89375	0.68698
0.89583	0.68795
0.89792	0.68818
0.9	0.68769
0.90208	0.68693
0.90417	0.68639
0.90625	0.6862
0.90833	0.68615
0.91042	0.68597
0.9125	0.68559
0.91458	0.68514
0.91667	0.68479
0.91875	0.68457
0.92083	0.68439
0.92292	0.68415
0.925	0.68367
0.92708	0.68276
0.92917	0.68153
0.93125	0.68049
0.93333	0.68017
0.93542	0.68056
0.9375	0.68109
0.93958	0.68117
0.94167	0.68074
0.94375	0.68019
0.94583	0.67995
0.94792	0.68003
0.95	0.68013
0.95208	0.67997
0.95417	0.67946
0.95625	0.67871
0.95833	0.67799
0.96042	0.6776
0.9625	0.67769
0.96458	0.67811
0.96667	0.67847
0.96875	0.00718
0.97083	0.00722
0.97292	0.00754
0.975	0.00819
0.97708	0.00886
0.97917	0.00912
0.98125	0.00882
0.98333	0.00813
0.98542	0.00741
0.9875	0.0069
0.98958	0.00666
0.99167	0.00658
0.99375	0.00657
0.99583	0.00658
0.99792	0.00659
1	0.00658
1.0021	0.00647
1.0042	0.0061
1.0062	0.00533
1.0083	0.00415
1.0104	0.00284
1.0125	0.00178
1.0146	0.00125
1.0167	0.00126
1.0187	0.00158
1.0208	0.00191
1.0229	0.00203
1.025	0.00192
1.0271	0.00165
1.0292	0.00119
1.0312	0.00048
1.0333	-0.00051
1.0354	-0.00169
1.0375	-0.00284
1.0396	-0.00372
1.0417	-0.00424
1.0437	-0.00454
1.0458	-0.00482
1.0479	-0.00506
1.05	-0.00504
1.0521	-0.00458
1.0542	-0.00379
1.0562	-0.00298
1.0583	-0.00242
1.0604	-0.00213
1.0625	-0.00201
1.0646	-0.00219
1.0667	-0.00295
1.0688	-0.00436
1.0708	-0.00602
1.0729	-0.00732
1.075	-0.0078
1.0771	-0.00738
1.0792	-0.00631
1.0813	-0.00513
1.0833	-0.00447
1.0854	-0.00481
1.0875	-0.00619
1.0896	-0.00808
1.0917	-0.00955
1.0938	-0.00999
1.0958	-0.00952
1.0979	-0.00882
1.1	-0.00844
1.1021	-0.00845
1.1042	-0.00842
1.1063	-0.00776
1.1083	-0.00639
1.1104	-0.00489
1.1125	-0.00409
1.1146	-0.00434
1.1167	-0.00535
1.1188	-0.00647
1.1208	-0.00724
1.1229	-0.00763
1.125	-0.00794
1.1271	-0.00835
1.1292	-0.00875
1.1313	-0.00885
1.1333	-0.00857
1.1354	-0.00819
1.1375	-0.00819
1.1396	-0.00888
1.1417	-0.01006
1.1438	-0.01125
1.1458	-0.01215
1.1479	-0.01278
1.15	-0.01326
1.1521	-0.01352
1.1542	-0.01346
1.1563	-0.01306
1.1583	-0.01243
1.1604	-0.01168
1.1625	-0.01107
1.1646	-0.0109
1.1667	-0.01122
1.1688	-0.01181
1.1708	-0.01233
1.1729	-0.01259
1.175	-0.01272
1.1771	-0.01299
1.1792	-0.01341
1.1813	-0.01365
1.1833	-0.01334
1.1854	-0.01249
1.1875	-0.01153
1.1896	-0.01098
1.1917	-0.01112
1.1938	-0.01174
1.1958	-0.01238
1.1979	-0.01273
1.2	-0.01278
1.2021	-0.01277
1.2042	-0.01299
1.2063	-0.01355
1.2083	-0.01432
1.2104	-0.01505
1.2125	-0.01559
1.2146	-0.01588
1.2167	-0.01586
1.2188	-0.01554
1.2208	-0.01508
1.2229	-0.01472
1.225	-0.01466
1.2271	-0.01495
1.2292	-0.01551
1.2313	-0.01622
1.2333	-0.01693
1.2354	-0.01749
1.2375	-0.01782
1.2396	-0.01787
1.2417	-0.01752
1.2438	-0.01666
1.2458	-0.01553
1.2479	-0.01477
1.25	-0.01483
1.2521	-0.01568
1.2542	-0.01691
1.2563	-0.01822
1.2583	-0.01953
1.2604	-0.0207
1.2625	-0.02137
1.2646	-0.02129
1.2667	-0.02053
1.2688	-0.0194
1.2708	-0.01817
1.2729	-0.01704
1.275	-0.01616
1.2771	-0.01568
1.2792	-0.01577
1.2813	-0.01651
1.2833	-0.01778
1.2854	-0.01923
1.2875	-0.02042
1.2896	-0.02095
1.2917	-0.02075
1.2938	-0.02019
1.2958	-0.01973
1.2979	-0.0194
1.3	-0.01897
1.3021	-0.01841
1.3042	-0.01793
1.3063	-0.01776
1.3083	-0.01799
1.3104	-0.01855
1.3125	-0.01932
1.3146	-0.02007
1.3167	-0.02068
1.3188	-0.02124
1.3208	-0.022
1.3229	-0.02288
1.325	-0.02341
1.3271	-0.02326
1.3292	-0.02277
1.3313	-0.02261
1.3333	-0.02306
1.3354	-0.02385
1.3375	-0.02461
1.3396	-0.02529
1.3417	-0.02605
1.3438	-0.02699
1.3458	-0.02785
1.3479	-0.0282
1.35	-0.02783
1.3521	-0.02692
1.3542	-0.0259
1.3563	-0.02506
1.3583	-0.02454
1.3604	-0.0245
1.3625	-0.02502
1.3646	-0.02595
1.3667	-0.02693
1.3688	-0.02769
1.3708	-0.02817
1.3729	-0.02857
1.375	-0.02909
1.3771	-0.0296
1.3792	-0.02961
1.3813	-0.02883
1.3833	-0.02756
1.3854	-0.02641
1.3875	-0.02582
1.3896	-0.02588
1.3917	-0.0264
1.3938	-0.02703
1.3958	-0.02751
1.3979	-0.02787
1.4	-0.02831
1.4021	-0.02889
1.4042	-0.02934
1.4063	-0.02934
1.4083	-0.02893
1.4104	-0.02847
1.4125	-0.0284
1.4146	-0.02895
1.4167	-0.0299
1.4188	-0.03084
1.4208	-0.03148
1.4229	-0.0319
1.425	-0.03228
1.4271	-0.03261
1.4292	-0.03272
1.4313	-0.03249
1.4333	-0.03191
1.4354	-0.03109
1.4375	-0.03029
1.4396	-0.02989
1.4417	-0.03019
1.4438	-0.03119
1.4458	-0.03259
1.4479	-0.03396
1.45	-0.03501
1.4521	-0.03569
1.4542	-0.03614
1.4563	-0.03645
1.4583	-0.03657
1.4604	-0.03641
1.4625	-0.03594
1.4646	-0.03525
1.4667	-0.03455
1.4688	-0.03411
1.4708	-0.03405
1.4729	-0.03427
1.475	-0.03457
1.4771	-0.03484
1.4792	-0.03513
1.4813	-0.03551
1.4833	-0.03584
1.4854	-0.03582
1.4875	-0.03529
1.4896	-0.03442
1.4917	-0.03352
1.4938	-0.03295
1.4958	-0.03296
1.4979	-0.03353
1.5	-0.03441
1.5021	-0.03537
1.5042	-0.03623
1.5063	-0.0369
1.5083	-0.03739
1.5104	-0.03777
1.5125	-0.03812
1.5146	-0.0384
1.5167	-0.03843
1.5188	-0.03801
1.5208	-0.0372
1.5229	-0.0364
1.525	-0.03605
1.5271	-0.03623
1.5292	-0.03662
1.5313	-0.03691
1.5333	-0.03711
1.5354	-0.03738
1.5375	-0.0376
1.5396	-0.03741
1.5417	-0.03665
1.5438	-0.03559
1.5458	-0.03477
1.5479	-0.03467
1.55	-0.03543
1.5521	-0.03694
1.5542	-0.03876
1.5563	-0.04025
1.5583	-0.04089
1.5604	-0.04065
1.5625	-0.04005
1.5646	-0.03978
1.5667	-0.04009
1.5688	-0.04079
1.5708	-0.04151
1.5729	-0.04197
1.575	-0.04205
1.5771	-0.04188
1.5792	-0.04164
1.5813	-0.0415
1.5833	-0.04153
1.5854	-0.0417
1.5875	-0.04191
1.5896	-0.04211
1.5917	-0.04218
1.5938	-0.04209
1.5958	-0.04185
1.5979	-0.04157
1.6	-0.04136
1.6021	-0.04136
1.6042	-0.04167
1.6063	-0.04222
1.6083	-0.04268
1.6104	-0.04271
1.6125	-0.04231
1.6146	-0.04188
1.6167	-0.04176
1.6188	-0.0419
1.6208	-0.04187
1.6229	-0.04127
1.625	-0.04015
1.6271	-0.03906
1.6292	-0.03865
1.6313	-0.03909
1.6333	-0.04004
1.6354	-0.04101
1.6375	-0.04174
1.6396	-0.04239
1.6417	-0.04315
1.6438	-0.04391
1.6458	-0.04438
1.6479	-0.04443
1.65	-0.04421
1.6521	-0.04386
1.6542	-0.04344
1.6563	-0.04299
1.6583	-0.04267
1.6604	-0.04265
1.6625	-0.043
1.6646	-0.04369
1.6667	-0.0446
1.6688	-0.04551
1.6708	-0.04629
1.6729	-0.04686
1.675	-0.04725
1.6771	-0.0474
1.6792	-0.04717
1.6813	-0.04653
1.6833	-0.04561
1.6854	-0.04469
1.6875	-0.04411
1.6896	-0.04412
1.6917	-0.04468
1.6938	-0.04548
1.6958	-0.04612
1.6979	-0.04633
1.7	-0.04618
1.7021	-0.04603
1.7042	-0.04617
1.7063	-0.04655
1.7083	-0.04686
1.7104	-0.04683
1.7125	-0.0465
1.7146	-0.04613
1.7167	-0.04606
1.7188	-0.04646
1.7208	-0.04715
1.7229	-0.04776
1.725	-0.04806
1.7271	-0.04811
1.7292	-0.04805
1.7313	-0.04803
1.7333	-0.04804
1.7354	-0.048
1.7375	-0.04782
1.7396	-0.04759
1.7417	-0.04744
1.7438	-0.04754
1.7458	-0.04776
1.7479	-0.04806
1.75	-0.04846
1.7521	-0.04914
1.7542	-0.04999
1.7563	-0.05078
1.7583	-0.05126
1.7604	-0.05144
1.7625	-0.05111
1.7646	-0.05027
1.7667	-0.04903
1.7688	-0.04799
1.7708	-0.04766
1.7729	-0.04821
1.775	-0.04933
1.7771	-0.05059
1.7792	-0.05153
1.7813	-0.05198
1.7833	-0.05192
1.7854	-0.0517
1.7875	-0.05152
1.7896	-0.05147
1.7917	-0.05139
1.7938	-0.05115
1.7958	-0.05065
1.7979	-0.05009
1.8	-0.04978
1.8021	-0.05004
1.8042	-0.05097
1.8063	-0.05242
1.8083	-0.05392
1.8104	-0.05507
1.8125	-0.05576
1.8146	-0.05606
1.8167	-0.05597
1.8188	-0.05536
1.8208	-0.05421
1.8229	-0.05281
1.825	-0.05168
1.8271	-0.05132
1.8292	-0.05182
1.8313	-0.0528
1.8333	-0.05373
1.8354	-0.05428
1.8375	-0.05446
1.8396	-0.05442
1.8417	-0.05432
1.8438	-0.05428
1.8458	-0.05436
1.8479	-0.05455
1.85	-0.05485
1.8521	-0.05529
1.8542	-0.05592
1.8563	-0.05677
1.8583	-0.05768
1.8604	-0.05838
1.8625	-0.05862
1.8646	-0.05834
1.8667	-0.0578
1.8688	-0.05739
1.8708	-0.05735
1.8729	-0.0576
1.875	-0.05775
1.8771	-0.05761
1.8792	-0.05736
1.8813	-0.05724
1.8833	-0.05731
1.8854	-0.05747
1.8875	-0.05765
1.8896	-0.05782
1.8917	-0.05804
1.8938	-0.05839
1.8958	-0.05884
1.8979	-0.05919
1.9	-0.05924
1.9021	-0.0589
1.9042	-0.05827
1.9063	-0.05758
1.9083	-0.05704
1.9104	-0.05677
1.9125	-0.05678
1.9146	-0.05698
1.9167	-0.05731
1.9188	-0.05781
1.9208	-0.05848
1.9229	-0.05916
1.925	-0.05952
1.9271	-0.05934
1.9292	-0.05861
1.9313	-0.05762
1.9333	-0.05679
1.9354	-0.05658
1.9375	-0.05717
1.9396	-0.05829
1.9417	-0.05938
1.9438	-0.06005
1.9458	-0.06024
1.9479	-0.06019
1.95	-0.06016
1.9521	-0.06021
1.9542	-0.06011
1.9563	-0.05964
1.9583	-0.05882
1.9604	-0.05796
1.9625	-0.05743
1.9646	-0.05747
1.9667	-0.05802
1.9688	-0.05867
1.9708	-0.059
1.9729	-0.059
1.975	-0.05903
1.9771	-0.05936
1.9792	-0.05993
1.9813	-0.06041
1.9833	-0.0606
1.9854	-0.06055
1.9875	-0.06047
1.9896	-0.0606
1.9917	-0.06099
1.9938	-0.06158
1.9958	-0.06226
1.9979	-0.06287
2	-0.0632
2.0021	-0.06314
2.0042	-0.06287
2.0063	-0.06271
2.0083	-0.06273
2.0104	-0.06261
2.0125	-0.06196
2.0146	-0.06091
2.0167	-0.06007
2.0188	-0.05997
2.0208	-0.06055
2.0229	-0.06132
2.025	-0.06181
2.0271	-0.06204
2.0292	-0.06231
2.0313	-0.06281
2.0333	-0.06342
2.0354	-0.0638
2.0375	-0.06366
2.0396	-0.06294
2.0417	-0.06183
2.0438	-0.06078
2.0458	-0.0603
2.0479	-0.06066
2.05	-0.06174
2.0521	-0.06316
2.0542	-0.06454
2.0563	-0.0657
2.0583	-0.06661
2.0604	-0.06728
2.0625	-0.06752
2.0646	-0.06709
2.0667	-0.066
2.0688	-0.06467
2.0708	-0.06371
2.0729	-0.06355
2.075	-0.06421
2.0771	-0.06537
2.0792	-0.06664
2.0813	-0.06757
2.0833	-0.06787
2.0854	-0.06767
2.0875	-0.06736
2.0896	-0.06718
2.0917	-0.06696
2.0938	-0.06636
2.0958	-0.06543
2.0979	-0.06482
2.1	-0.06525
2.1021	-0.0666
2.1042	-0.06789
2.1063	-0.06829
2.1083	-0.06788
2.1104	-0.06745
2.1125	-0.06761
2.1146	-0.0683
2.1167	-0.06902
2.1188	-0.0693
2.1208	-0.06898
2.1229	-0.06826
2.125	-0.06749
2.1271	-0.06705
2.1292	-0.06719
2.1313	-0.06795
2.1333	-0.06909
2.1354	-0.07016
2.1375	-0.07071
2.1396	-0.07061
2.1417	-0.0702
2.1438	-0.07
2.1458	-0.07022
2.1479	-0.07056
2.15	-0.07058
2.1521	-0.07015
2.1542	-0.06958
2.1563	-0.06932
2.1583	-0.06954
2.1604	-0.07006
2.1625	-0.07061
2.1646	-0.07113
2.1667	-0.07174
2.1688	-0.07249
2.1708	-0.0731
2.1729	-0.07309
2.175	-0.07223
2.1771	-0.07081
2.1792	-0.06944
2.1813	-0.06872
2.1833	-0.0689
2.1854	-0.06987
2.1875	-0.07124
2.1896	-0.07259
2.1917	-0.07364
2.1938	-0.07432
2.1958	-0.07474
2.1979	-0.07501
2.2	-0.07511
2.2021	-0.07494
2.2042	-0.07449
2.2063	-0.07386
2.2083	-0.07327
2.2104	-0.07289
2.2125	-0.07278
2.2146	-0.0729
2.2167	-0.07317
2.2188	-0.07361
2.2208	-0.07426
2.2229	-0.07505
2.225	-0.07582
2.2271	-0.07638
2.2292	-0.07645
2.2313	-0.07573
2.2333	-0.07423
2.2354	-0.07251
2.2375	-0.07141
2.2396	-0.07135
2.2417	-0.07217
2.2438	-0.07338
2.2458	-0.07439
2.2479	-0.07486
2.25	-0.07491
2.2521	-0.07507
2.2542	-0.07554
2.2563	-0.07594
2.2583	-0.07569
2.2604	-0.0747
2.2625	-0.07364
2.2646	-0.07337
2.2667	-0.07413
2.2688	-0.07523
2.2708	-0.07575
2.2729	-0.07546
2.275	-0.07484
2.2771	-0.07456
2.2792	-0.07485
2.2813	-0.07544
2.2833	-0.07591
2.2854	-0.07596
2.2875	-0.07551
2.2896	-0.0748
2.2917	-0.07431
2.2938	-0.07439
2.2958	-0.07503
2.2979	-0.07595
2.3	-0.07684
2.3021	-0.07749
2.3042	-0.07781
2.3063	-0.07783
2.3083	-0.07778
2.3104	-0.07774
2.3125	-0.07749
2.3146	-0.0768
2.3167	-0.07588
2.3188	-0.07537
2.3208	-0.0758
2.3229	-0.07711
2.325	-0.07877
2.3271	-0.08013
2.3292	-0.08093
2.3313	-0.08121
2.3333	-0.08125
2.3354	-0.08123
2.3375	-0.08108
2.3396	-0.08051
2.3417	-0.07936
2.3438	-0.07789
2.3458	-0.07663
2.3479	-0.07592
2.35	-0.07574
2.3521	-0.07592
2.3542	-0.07627
2.3563	-0.07675
2.3583	-0.07747
2.3604	-0.07842
2.3625	-0.07925
2.3646	-0.07957
2.3667	-0.07925
2.3688	-0.07849
2.3708	-0.07768
2.3729	-0.0772
2.375	-0.07732
2.3771	-0.07807
2.3792	-0.07933
2.3813	-0.08087
2.3833	-0.08237
2.3854	-0.08344
2.3875	-0.08391
2.3896	-0.08388
2.3917	-0.08348
2.3938	-0.08266
2.3958	-0.08132
2.3979	-0.07972
2.4	-0.07858
2.4021	-0.07852
2.4042	-0.07956
2.4063	-0.08116
2.4083	-0.08271
2.4104	-0.08375
2.4125	-0.0842
2.4146	-0.08431
2.4167	-0.08447
2.4188	-0.08487
2.4208	-0.08533
2.4229	-0.08549
2.425	-0.08517
2.4271	-0.08446
2.4292	-0.08375
2.4313	-0.08333
2.4333	-0.08331
2.4354	-0.08365
2.4375	-0.08423
2.4396	-0.08483
2.4417	-0.08516
2.4438	-0.08513
2.4458	-0.08481
2.4479	-0.0843
2.45	-0.08373
2.4521	-0.08321
2.4542	-0.08276
2.4563	-0.08236
2.4583	-0.08197
2.4604	-0.08173
2.4625	-0.08184
2.4646	-0.08233
2.4667	-0.08297
2.4688	-0.08354
2.4708	-0.08401
2.4729	-0.08441
2.475	-0.08468
2.4771	-0.08466
2.4792	-0.08415
2.4813	-0.08315
2.4833	-0.08208
2.4854	-0.08152
2.4875	-0.08175
2.4896	-0.08255
2.4917	-0.08341
2.4938	-0.08401
2.4958	-0.08431
2.4979	-0.08447
2.5	-0.08468
2.5021	-0.085
2.5042	-0.08534
2.5063	-0.08545
2.5083	-0.08516
2.5104	-0.08449
2.5125	-0.08372
2.5146	-0.08324
2.5167	-0.08322
2.5188	-0.08353
2.5208	-0.08394
2.5229	-0.08427
2.525	-0.08445
2.5271	-0.08449
2.5292	-0.08444
2.5313	-0.08427
2.5333	-0.08397
2.5354	-0.08376
2.5375	-0.08393
2.5396	-0.08448
2.5417	-0.08512
2.5438	-0.08558
2.5458	-0.08589
2.5479	-0.0863
2.55	-0.08694
2.5521	-0.08776
2.5542	-0.08851
2.5563	-0.08883
2.5583	-0.08852
2.5604	-0.08762
2.5625	-0.08639
2.5646	-0.08527
2.5667	-0.08477
2.5688	-0.08531
2.5708	-0.08678
2.5729	-0.08845
2.575	-0.08948
2.5771	-0.08944
2.5792	-0.08859
2.5813	-0.08757
2.5833	-0.08689
2.5854	-0.08664
2.5875	-0.08656
2.5896	-0.08641
2.5917	-0.08619
2.5938	-0.08614
2.5958	-0.08639
2.5979	-0.08689
2.6	-0.08756
2.6021	-0.08837
2.6042	-0.0892
2.6063	-0.08985
2.6083	-0.0903
2.6104	-0.09067
2.6125	-0.09103
2.6146	-0.09119
2.6167	-0.09088
2.6188	-0.09001
2.6208	-0.08885
2.6229	-0.08792
2.625	-0.08769
2.6271	-0.0882
2.6292	-0.08913
2.6313	-0.0902
2.6333	-0.09134
2.6354	-0.09245
2.6375	-0.09309
2.6396	-0.09273
2.6417	-0.09122
2.6438	-0.08915
2.6458	-0.08741
2.6479	-0.08661
2.65	-0.08678
2.6521	-0.08765
2.6542	-0.089
2.6563	-0.09061
2.6583	-0.09211
2.6604	-0.09302
2.6625	-0.09312
2.6646	-0.09263
2.6667	-0.09199
2.6688	-0.0915
2.6708	-0.0912
2.6729	-0.09103
2.675	-0.09099
2.6771	-0.09116
2.6792	-0.09148
2.6813	-0.09181
2.6833	-0.09199
2.6854	-0.09207
2.6875	-0.09224
2.6896	-0.0926
2.6917	-0.09304
2.6938	-0.0934
2.6958	-0.09347
2.6979	-0.09315
2.7	-0.09248
2.7021	-0.09174
2.7042	-0.09143
2.7063	-0.09184
2.7083	-0.09285
2.7104	-0.09401
2.7125	-0.095
2.7146	-0.09567
2.7167	-0.096
2.7188	-0.09596
2.7208	-0.09556
2.7229	-0.09492
2.725	-0.09426
2.7271	-0.09378
2.7292	-0.09349
2.7313	-0.09327
2.7333	-0.09306
2.7354	-0.09292
2.7375	-0.09291
2.7396	-0.09304
2.7417	-0.09327
2.7438	-0.09348
2.7458	-0.0935
2.7479	-0.09316
2.75	-0.09241
2.7521	-0.09133
2.7542	-0.09021
2.7563	-0.08951
2.7583	-0.08957
2.7604	-0.09043
2.7625	-0.09166
2.7646	-0.0927
2.7667	-0.09316
2.7688	-0.09319
2.7708	-0.09325
2.7729	-0.09366
2.775	-0.0943
2.7771	-0.09479
2.7792	-0.09477
2.7813	-0.09423
2.7833	-0.09346
2.7854	-0.09291
2.7875	-0.09286
2.7896	-0.09335
2.7917	-0.09413
2.7938	-0.09491
2.7958	-0.09555
2.7979	-0.09609
2.8	-0.09647
2.8021	-0.09653
2.8042	-0.09614
2.8063	-0.09537
2.8083	-0.0944
2.8104	-0.09338
2.8125	-0.0925
2.8146	-0.09199
2.8167	-0.09199
2.8188	-0.09243
2.8208	-0.09316
2.8229	-0.09401
2.825	-0.09479
2.8271	-0.09528
2.8292	-0.09543
2.8312	-0.09548
2.8333	-0.09558
2.8354	-0.09574
2.8375	-0.09594
2.8396	-0.09628
2.8417	-0.09679
2.8437	-0.09734
2.8458	-0.09772
2.8479	-0.09788
2.85	-0.09805
2.8521	-0.09848
2.8542	-0.09916
2.8562	-0.09971
2.8583	-0.09964
2.8604	-0.0987
2.8625	-0.09715
2.8646	-0.09558
2.8667	-0.09454
2.8687	-0.09425
2.8708	-0.0945
2.8729	-0.095
2.875	-0.09556
2.8771	-0.09612
2.8792	-0.09655
2.8812	-0.09669
2.8833	-0.09643
2.8854	-0.09597
2.8875	-0.09561
2.8896	-0.09543
2.8917	-0.09524
2.8937	-0.09486
2.8958	-0.09448
2.8979	-0.09449
2.9	-0.09511
2.9021	-0.09614
2.9042	-0.09707
2.9062	-0.09751
2.9083	-0.09743
2.9104	-0.09713
2.9125	-0.09689
2.9146	-0.09677
2.9167	-0.09664
2.9187	-0.0964
2.9208	-0.0961
2.9229	-0.09591
2.925	-0.09591
2.9271	-0.09611
2.9292	-0.09649
2.9312	-0.09704
2.9333	-0.09774
2.9354	-0.09859
2.9375	-0.09954
2.9396	-0.10036
2.9417	-0.10075
2.9437	-0.10066
2.9458	-0.10037
2.9479	-0.10023
2.95	-0.10037
2.9521	-0.10072
2.9542	-0.10108
2.9562	-0.10125
2.9583	-0.10122
2.9604	-0.10117
2.9625	-0.1013
2.9646	-0.10159
2.9667	-0.1018
2.9687	-0.10168
2.9708	-0.10115
2.9729	-0.10035
2.975	-0.09959
2.9771	-0.09916
2.9792	-0.09928
2.9812	-0.09996
2.9833	-0.101
2.9854	-0.10213
2.9875	-0.10311
2.9896	-0.10374
2.9917	-0.10398
2.9937	-0.1039
2.9958	-0.10355
2.9979	-0.10288
3	-0.10181
3.0021	-0.10048
3.0042	-0.09925
3.0062	-0.09859
3.0083	-0.09871
3.0104	-0.09942
3.0125	-0.10035
3.0146	-0.10125
3.0167	-0.10207
3.0187	-0.10277
3.0208	-0.10314
3.0229	-0.10291
3.025	-0.10201
3.0271	-0.10068
3.0292	-0.09941
3.0312	-0.09863
3.0333	-0.09858
3.0354	-0.09915
3.0375	-0.09986
3.0396	-0.10034
3.0417	-0.10057
3.0437	-0.10081
3.0458	-0.10135
3.0479	-0.10224
3.05	-0.10328
3.0521	-0.10408
3.0542	-0.10433
3.0562	-0.10402
3.0583	-0.10345
3.0604	-0.10307
3.0625	-0.10316
3.0646	-0.10374
3.0667	-0.10464
3.0687	-0.10563
3.0708	-0.10643
3.0729	-0.10674
3.075	-0.10648
3.0771	-0.10581
3.0792	-0.105
3.0812	-0.10423
3.0833	-0.10355
3.0854	-0.10304
3.0875	-0.10281
3.0896	-0.10287
3.0917	-0.10313
3.0937	-0.10345
3.0958	-0.10382
3.0979	-0.10428
3.1	-0.10477
3.1021	-0.10515
3.1042	-0.10524
3.1062	-0.10495
3.1083	-0.1043
3.1104	-0.10338
3.1125	-0.10233
3.1146	-0.10139
3.1167	-0.10094
3.1187	-0.10125
3.1208	-0.10234
3.1229	-0.10395
3.125	-0.10569
3.1271	-0.10705
3.1292	-0.10765
3.1312	-0.10746
3.1333	-0.10673
3.1354	-0.10577
3.1375	-0.10475
3.1396	-0.10386
3.1417	-0.10338
3.1437	-0.10348
3.1458	-0.10406
3.1479	-0.10475
3.15	-0.10533
3.1521	-0.10582
3.1542	-0.1062
3.1562	-0.1063
3.1583	-0.10609
3.1604	-0.10584
3.1625	-0.10572
3.1646	-0.1056
3.1667	-0.10528
3.1687	-0.10483
3.1708	-0.10451
3.1729	-0.10442
3.175	-0.10455
3.1771	-0.10489
3.1792	-0.10531
3.1812	-0.10568
3.1833	-0.106
3.1854	-0.10638
3.1875	-0.10682
3.1896	-0.10717
3.1917	-0.10726
3.1937	-0.10703
3.1958	-0.10666
3.1979	-0.10644
3.2	-0.10656
3.2021	-0.10702
3.2042	-0.10771
3.2062	-0.1085
3.2083	-0.1093
3.2104	-0.11011
3.2125	-0.11087
3.2146	-0.11139
3.2167	-0.11131
3.2187	-0.11042
3.2208	-0.10885
3.2229	-0.10715
3.225	-0.10599
3.2271	-0.10578
3.2292	-0.1064
3.2312	-0.10728
3.2333	-0.10784
3.2354	-0.10786
3.2375	-0.10755
3.2396	-0.10726
3.2417	-0.10713
3.2437	-0.10695
3.2458	-0.10651
3.2479	-0.10583
3.25	-0.1052
3.2521	-0.10503
3.2542	-0.10558
3.2562	-0.10676
3.2583	-0.1083
3.2604	-0.10987
3.2625	-0.11126
3.2646	-0.11241
3.2667	-0.11324
3.2687	-0.11365
3.2708	-0.11352
3.2729	-0.1128
3.275	-0.11159
3.2771	-0.11032
3.2792	-0.10963
3.2812	-0.10995
3.2833	-0.11104
3.2854	-0.11217
3.2875	-0.11272
3.2896	-0.11262
3.2917	-0.1122
3.2937	-0.11187
3.2958	-0.11174
3.2979	-0.1116
3.3	-0.11108
3.3021	-0.11006
3.3042	-0.1088
3.3062	-0.10789
3.3083	-0.10784
3.3104	-0.10875
3.3125	-0.11027
3.3146	-0.11174
3.3167	-0.11264
3.3187	-0.11283
3.3208	-0.11253
3.3229	-0.11205
3.325	-0.11159
3.3271	-0.11112
3.3292	-0.11058
3.3312	-0.11002
3.3333	-0.10962
3.3354	-0.10957
3.3375	-0.10987
3.3396	-0.11037
3.3417	-0.11087
3.3437	-0.11134
3.3458	-0.11191
3.3479	-0.11267
3.35	-0.11353
3.3521	-0.1142
3.3542	-0.1144
3.3562	-0.11402
3.3583	-0.11326
3.3604	-0.11263
3.3625	-0.11266
3.3646	-0.11355
3.3667	-0.11495
3.3687	-0.11619
3.3708	-0.11681
3.3729	-0.11674
3.375	-0.11629
3.3771	-0.11584
3.3792	-0.11559
3.3812	-0.1155
3.3833	-0.11537
3.3854	-0.11502
3.3875	-0.11455
3.3896	-0.11431
3.3917	-0.1147
3.3937	-0.11576
3.3958	-0.11712
3.3979	-0.11824
3.4	-0.11871
3.4021	-0.11846
3.4042	-0.11776
3.4062	-0.11705
3.4083	-0.11664
3.4104	-0.11648
3.4125	-0.11618
3.4146	-0.11551
3.4167	-0.11467
3.4187	-0.11413
3.4208	-0.11429
3.4229	-0.11511
3.425	-0.11622
3.4271	-0.11718
3.4292	-0.11777
3.4312	-0.11794
3.4333	-0.11779
3.4354	-0.11752
3.4375	-0.11736
3.4396	-0.11731
3.4417	-0.11715
3.4437	-0.11685
3.4458	-0.11673
3.4479	-0.11711
3.45	-0.11798
3.4521	-0.11897
3.4542	-0.11967
3.4562	-0.11989
3.4583	-0.11975
3.4604	-0.1195
3.4625	-0.11931
3.4646	-0.11917
3.4667	-0.11889
3.4687	-0.1184
3.4708	-0.11796
3.4729	-0.11796
3.475	-0.1186
3.4771	-0.11961
3.4792	-0.12044
3.4812	-0.12068
3.4833	-0.12033
3.4854	-0.11985
3.4875	-0.11986
3.4896	-0.12061
3.4917	-0.12166
3.4937	-0.12219
3.4958	-0.12177
3.4979	-0.12068
3.5	-0.11971
3.5021	-0.1194
3.5042	-0.11973
3.5062	-0.12035
3.5083	-0.12084
3.5104	-0.12105
3.5125	-0.12112
3.5146	-0.12138
3.5167	-0.12189
3.5187	-0.12235
3.5208	-0.12243
3.5229	-0.1221
3.525	-0.12154
3.5271	-0.12094
3.5292	-0.12034
3.5312	-0.1198
3.5333	-0.11953
3.5354	-0.1198
3.5375	-0.12064
3.5396	-0.12175
3.5417	-0.12276
3.5437	-0.12337
3.5458	-0.12343
3.5479	-0.12301
3.55	-0.12235
3.5521	-0.12176
3.5542	-0.12146
3.5562	-0.12155
3.5583	-0.12193
3.5604	-0.12239
3.5625	-0.1227
3.5646	-0.12274
3.5667	-0.12252
3.5687	-0.12226
3.5708	-0.12231
3.5729	-0.12279
3.575	-0.12333
3.5771	-0.12344
3.5792	-0.12307
3.5812	-0.12261
3.5833	-0.12247
3.5854	-0.12265
3.5875	-0.12287
3.5896	-0.12289
3.5917	-0.12271
3.5937	-0.12245
3.5958	-0.12233
3.5979	-0.12248
3.6	-0.12292
3.6021	-0.12351
3.6042	-0.12396
3.6062	-0.12395
3.6083	-0.12341
3.6104	-0.12251
3.6125	-0.12155
3.6146	-0.12076
3.6167	-0.12025
3.6187	-0.1201
3.6208	-0.12031
3.6229	-0.12078
3.625	-0.12131
3.6271	-0.12171
3.6292	-0.12191
3.6312	-0.12194
3.6333	-0.12193
3.6354	-0.12222
3.6375	-0.12313
3.6396	-0.12456
3.6417	-0.12603
3.6437	-0.127
3.6458	-0.12723
3.6479	-0.12675
3.65	-0.12594
3.6521	-0.12527
3.6542	-0.12506
3.6562	-0.12523
3.6583	-0.12539
3.6604	-0.12513
3.6625	-0.12444
3.6646	-0.12372
3.6667	-0.12342
3.6687	-0.12358
3.6708	-0.1239
3.6729	-0.12398
3.675	-0.12371
3.6771	-0.12314
3.6792	-0.12242
3.6812	-0.12181
3.6833	-0.12152
3.6854	-0.12146
3.6875	-0.12129
3.6896	-0.12088
3.6917	-0.12056
3.6937	-0.12064
3.6958	-0.12092
3.6979	-0.12074
3.7	-0.11966
3.7021	-0.11791
3.7042	-0.11637
3.7062	-0.11591
3.7083	-0.11676
3.7104	-0.11843
3.7125	-0.12024
3.7146	-0.12163
3.7167	-0.12222
3.7187	-0.12188
3.7208	-0.12079
3.7229	-0.11948
3.725	-0.11857
3.7271	-0.11853
3.7292	-0.11942
3.7312	-0.12093
3.7333	-0.12259
3.7354	-0.12395
3.7375	-0.12468
3.7396	-0.1247
3.7417	-0.12413
3.7437	-0.12319
3.7458	-0.12226
3.7479	-0.12177
3.75	-0.12178
3.7521	-0.12207
3.7542	-0.12234
3.7562	-0.12243
3.7583	-0.12226
3.7604	-0.12175
3.7625	-0.12077
3.7646	-0.11924
3.7667	-0.1172
3.7687	-0.11496
3.7708	-0.11292
3.7729	-0.1114
3.775	-0.11053
3.7771	-0.11031
3.7792	-0.11066
3.7812	-0.1115
3.7833	-0.11269
3.7854	-0.11402
3.7875	-0.11527
3.7896	-0.11621
3.7917	-0.11669
3.7937	-0.11665
3.7958	-0.11632
3.7979	-0.11616
3.8	-0.11657
3.8021	-0.11742
3.8042	-0.11814
3.8062	-0.11821
3.8083	-0.11748
3.8104	-0.11618
3.8125	-0.11459
3.8146	-0.1129
3.8167	-0.11119
3.8187	-0.10949
3.8208	-0.1079
3.8229	-0.10658
3.825	-0.10577
3.8271	-0.10567
3.8292	-0.1065
3.8312	-0.10831
3.8333	-0.11079
3.8354	-0.1133
3.8375	-0.11529
3.8396	-0.11649
3.8417	-0.11693
3.8437	-0.11684
3.8458	-0.11654
3.8479	-0.11638
3.85	-0.1165
3.8521	-0.1168
3.8542	-0.11702
3.8562	-0.11702
3.8583	-0.11672
3.8604	-0.11603
3.8625	-0.11476
3.8646	-0.1129
3.8667	-0.11078
3.8687	-0.10888
3.8708	-0.10758
3.8729	-0.10701
3.875	-0.107
3.8771	-0.1072
3.8792	-0.10728
3.8812	-0.10721
3.8833	-0.10732
3.8854	-0.10808
3.8875	-0.10978
3.8896	-0.11239
3.8917	-0.11563
3.8937	-0.119
3.8958	-0.12205
3.8979	-0.12459
3.9	-0.12663
3.9021	-0.12812
3.9042	-0.12873
3.9062	-0.1281
3.9083	-0.12621
3.9104	-0.12371
3.9125	-0.12171
3.9146	-0.12112
3.9167	-0.12206
3.9187	-0.12385
3.9208	-0.12566
3.9229	-0.127
3.925	-0.1279
3.9271	-0.12861
3.9292	-0.12927
3.9312	-0.12966
3.9333	-0.1295
3.9354	-0.12889
3.9375	-0.1284
3.9396	-0.12855
3.9417	-0.12937
3.9437	-0.13034
3.9458	-0.13081
3.9479	-0.13033
3.95	-0.12878
3.9521	-0.12629
3.9542	-0.12319
3.9562	-0.12012
3.9583	-0.11791
3.9604	-0.11709
3.9625	-0.11759
3.9646	-0.11894
3.9667	-0.12067
3.9687	-0.12245
3.9708	-0.12397
3.9729	-0.12499
3.975	-0.1254
3.9771	-0.12496
3.9792	-0.12323
3.9812	-0.1195
3.9833	-0.11335
3.9854	-0.10497
3.9875	-0.09557
3.9896	-0.08689
3.9917	-0.08051
3.9937	-0.0754
3.9958	-0.06666
3.9979	-0.04543
4	-0.00242
4.0021	0.06603
4.0042	0.15218
4.0062	0.23639
4.0083	0.295
4.0104	0.31253
4.0125	0.29054
4.0146	0.24848
4.0167	0.21762
4.0187	0.23313
4.0208	0.32629
4.0229	0.51637
4.025	0.80042
4.0271	1.146
4.0292	1.4925
4.0312	1.7667
4.0333	1.9061
4.0354	1.8813
4.0375	1.7048
4.0396	1.4234
4.0417	1.0999
4.0437	0.79201
4.0458	0.53788
4.0479	0.35201
4.05	0.22963
4.0521	0.15539
4.0542	0.1118
4.0562	0.08553
4.0583	0.07098
4.0604	0.0722
4.0625	0.10363
4.0646	0.18963
4.0667	0.36012
4.0687	0.64146
4.0708	1.0423
4.0729	1.542
4.075	2.0886
4.0771	2.6113
4.0792	3.0408
4.0812	3.3297
4.0833	3.4621
4.0854	3.4547
4.0875	3.3514
4.0896	3.2163
4.0917	3.1202
4.0937	3.1198
4.0958	3.2338
4.0979	3.4313
4.1	3.6437
4.1021	3.7947
4.1042	3.8306
4.1062	3.7338
4.1083	3.5196
4.1104	3.225
4.1125	2.8966
4.1146	2.5807
4.1167	2.3142
4.1187	2.1163
4.1208	1.9829
4.1229	1.8892
4.125	1.8008
4.1271	1.6892
4.1292	1.5438
4.1312	1.3737
4.1333	1.1999
4.1354	1.0462
4.1375	0.93032
4.1396	0.8614
4.1417	0.84022
4.1437	0.86133
4.1458	0.91472
4.1479	0.98828
4.15	1.0698
4.1521	1.1498
4.1542	1.2224
4.1562	1.2862
4.1583	1.3424
4.1604	1.394
4.1625	1.443
[truncated: 6,642 more rows]
