# Supplementary material for: Improvement of Peak Integration in Capillary Electrophoresis: Reference Data Set No. 1
Source: Electrophoresis. 2026 Mar 11;47(4):276–94. doi: 10.1002/elps.70077 (PMC13084974; doi:10.1002/elps.70077)
Supplement: Supplementary file 2 — Supporting File 2: elps70077‐sup‐0002‐RawElectropherograms.zip. [file ELPS-47--s002.zip › Raw Electropherograms/com5-type1-sam4-R.csv]

0	0
0	-0.00595
0.0010417	-0.00627
0.0020833	-0.00658
0.003125	-0.00687
0.0041667	-0.00711
0.0052083	-0.00728
0.00625	-0.00736
0.0072917	-0.00737
0.0083333	-0.00732
0.009375	-0.00721
0.010417	-0.00709
0.011458	-0.00695
0.0125	-0.00681
0.013542	-0.00665
0.014583	-0.00648
0.015625	-0.00628
0.016667	-0.00605
0.017708	-0.00579
0.01875	-0.00551
0.019792	-0.00523
0.020833	-0.00497
0.021875	-0.00475
0.022917	-0.00459
0.023958	-0.0045
0.025	-0.00449
0.026042	-0.00455
0.027083	-0.00469
0.028125	-0.0049
0.029167	-0.00517
0.030208	-0.0055
0.03125	-0.00586
0.032292	-0.00625
0.033333	-0.00661
0.034375	-0.007
0.035417	-0.00735
0.036458	-0.00767
0.0375	-0.00795
0.038542	-0.00822
0.039583	-0.00848
0.040625	-0.00875
0.041667	-0.00903
0.042708	-0.0093
0.04375	-0.00952
0.044792	-0.00963
0.045833	-0.00962
0.046875	-0.00944
0.047917	-0.00912
0.048958	-0.00867
0.05	-0.00817
0.051042	-0.00766
0.052083	-0.00722
0.053125	-0.00689
0.054167	-0.00666
0.055208	-0.00654
0.05625	-0.00649
0.057292	-0.00648
0.058333	-0.00646
0.059375	-0.00644
0.060417	-0.00633
0.061458	-0.00616
0.0625	-0.00594
0.063542	-0.00567
0.064583	-0.00537
0.065625	-0.00506
0.066667	-0.00475
0.067708	-0.00447
0.06875	-0.00422
0.069792	-0.00402
0.070833	-0.00389
0.071875	-0.00382
0.072917	-0.00381
0.073958	-0.00385
0.075	-0.00391
0.076042	-0.00397
0.077083	-0.00402
0.078125	-0.00403
0.079167	-0.004
0.080208	-0.00395
0.08125	-0.00389
0.082292	-0.00383
0.083333	-0.00377
0.084375	-0.00371
0.085417	-0.00361
0.086458	-0.00347
0.0875	-0.00326
0.088542	-0.00298
0.089583	-0.00264
0.090625	-0.00226
0.091667	-0.00189
0.092708	-0.00154
0.09375	-0.00125
0.094792	-0.00101
0.095833	-0.00083
0.096875	-0.00069
0.097917	-0.00056
0.098958	-0.00042
0.1	-0.00026
0.10104	-5.00E-05
0.10208	0.00017
0.10312	0.00041
0.10417	0.00062
0.10521	0.00077
0.10625	0.00082
0.10729	0.00074
0.10833	0.00054
0.10937	0.00026
0.11042	-7.00E-05
0.11146	-0.00041
0.1125	-0.0007
0.11354	-0.00093
0.11458	-0.00107
0.11562	-0.00114
0.11667	-0.00112
0.11771	-0.00104
0.11875	-0.0009
0.11979	-0.00073
0.12083	-0.00053
0.12187	-0.00033
0.12292	-0.00017
0.12396	-5.00E-05
0.125	0
0.12604	0
0.12708	-3.00E-05
0.12812	-5.00E-05
0.12917	-4.00E-05
0.13021	4.00E-05
0.13125	0.00021
0.13229	0.00045
0.13333	0.00075
0.13437	0.00107
0.13542	0.00136
0.13646	0.00162
0.1375	0.00181
0.13854	0.00196
0.13958	0.00206
0.14062	0.00216
0.14167	0.00227
0.14271	0.00242
0.14375	0.00259
0.14479	0.00278
0.14583	0.00297
0.14687	0.0031
0.14792	0.00316
0.14896	0.00311
0.15	0.00297
0.15104	0.00275
0.15208	0.00247
0.15312	0.00217
0.15417	0.00188
0.15521	0.00163
0.15625	0.00142
0.15729	0.00125
0.15833	0.0011
0.15937	0.00096
0.16042	0.00084
0.16146	0.00072
0.1625	0.00063
0.16354	0.00059
0.16458	0.00061
0.16562	0.00071
0.16667	0.0009
0.16771	0.00116
0.16875	0.00147
0.16979	0.00182
0.17083	0.00215
0.17187	0.00245
0.17292	0.00267
0.17396	0.00279
0.175	0.00279
0.17604	0.00264
0.17708	0.00235
0.17812	0.00191
0.17917	0.00136
0.18021	0.00073
0.18125	8.00E-05
0.18229	-0.00051
0.18333	-0.00099
0.18437	-0.00129
0.18542	-0.00138
0.18646	-0.00124
0.1875	-0.00092
0.18854	-0.00048
0.18958	2.00E-05
0.19062	0.00051
0.19167	0.00096
0.19271	0.00133
0.19375	0.00162
0.19479	0.00185
0.19583	0.00204
0.19687	0.00223
0.19792	0.00241
0.19896	0.0026
0.2	0.0028
0.20104	0.00299
0.20208	0.00316
0.20312	0.00329
0.20417	0.00337
0.20521	0.00338
0.20625	0.00332
0.20729	0.00321
0.20833	0.00305
0.20937	0.00288
0.21042	0.00272
0.21146	0.00257
0.2125	0.00243
0.21354	0.00228
0.21458	0.00212
0.21562	0.00193
0.21667	0.00171
0.21771	0.00148
0.21875	0.00127
0.21979	0.0011
0.22083	0.00102
0.22187	0.00103
0.22292	0.00112
0.22396	0.00128
0.225	0.00147
0.22604	0.00164
0.22708	0.00177
0.22812	0.00183
0.22917	0.00181
0.23021	0.00172
0.23125	0.00158
0.23229	0.00143
0.23333	0.00128
0.23437	0.00118
0.23542	0.00114
0.23646	0.00117
0.2375	0.00125
0.23854	0.00137
0.23958	0.0015
0.24062	0.00163
0.24167	0.00174
0.24271	0.00184
0.24375	0.00194
0.24479	0.00206
0.24583	0.00221
0.24687	0.00239
0.24792	0.0026
0.24896	0.00282
0.25	0.00305
0.25104	0.00324
0.25208	0.00339
0.25312	0.00347
0.25417	0.00346
0.25521	0.00336
0.25625	0.00317
0.25729	0.0029
0.25833	0.00259
0.25937	0.0023
0.26042	0.00207
0.26146	0.00195
0.2625	0.00197
0.26354	0.00212
0.26458	0.00236
0.26562	0.00263
0.26667	0.00287
0.26771	0.00303
0.26875	0.00307
0.26979	0.00298
0.27083	0.00278
0.27187	0.00251
0.27292	0.00221
0.27396	0.00195
0.275	0.00175
0.27604	0.00163
0.27708	0.00161
0.27812	0.00168
0.27917	0.00182
0.28021	0.00199
0.28125	0.00215
0.28229	0.00228
0.28333	0.00234
0.28437	0.00233
0.28542	0.00226
0.28646	0.00215
0.2875	0.00205
0.28854	0.00197
0.28958	0.00196
0.29062	0.00203
0.29167	0.0022
0.29271	0.00246
0.29375	0.00278
0.29479	0.00312
0.29583	0.00347
0.29687	0.00377
0.29792	0.004
0.29896	0.00415
0.3	0.0042
0.30104	0.00417
0.30208	0.00407
0.30312	0.00392
0.30417	0.00375
0.30521	0.00359
0.30625	0.00347
0.30729	0.00342
0.30833	0.00345
0.30937	0.00356
0.31042	0.00374
0.31146	0.00399
0.3125	0.00429
0.31354	0.00463
0.31458	0.00502
0.31562	0.00544
0.31667	0.00589
0.31771	0.00634
0.31875	0.00676
0.31979	0.0071
0.32083	0.00732
0.32187	0.00738
0.32292	0.00729
0.32396	0.00706
0.325	0.00675
0.32604	0.00641
0.32708	0.00609
0.32812	0.00583
0.32917	0.00564
0.33021	0.00552
0.33125	0.00543
0.33229	0.00537
0.33333	0.00532
0.33437	0.00527
0.33542	0.00523
0.33646	0.0052
0.3375	0.00517
0.33854	0.00512
0.33958	0.00504
0.34062	0.00492
0.34167	0.00476
0.34271	0.00454
0.34375	0.0043
0.34479	0.00408
0.34583	0.00389
0.34687	0.00379
0.34792	0.00377
0.34896	0.00385
0.35	0.00401
0.35104	0.00422
0.35208	0.00448
0.35312	0.00476
0.35417	0.00504
0.35521	0.0053
0.35625	0.00552
0.35729	0.00569
0.35833	0.0058
0.35937	0.00584
0.36042	0.00582
0.36146	0.00576
0.3625	0.00566
0.36354	0.00555
0.36458	0.00543
0.36562	0.00532
0.36667	0.00521
0.36771	0.00511
0.36875	0.005
0.36979	0.0049
0.37083	0.00482
0.37187	0.00476
0.37292	0.00473
0.37396	0.00475
0.375	0.00482
0.37604	0.00494
0.37708	0.00509
0.37812	0.00527
0.37917	0.00544
0.38021	0.00557
0.38125	0.00566
0.38229	0.00566
0.38333	0.00556
0.38437	0.00537
0.38542	0.0051
0.38646	0.00477
0.3875	0.00442
0.38854	0.00411
0.38958	0.00387
0.39062	0.00372
0.39167	0.00368
0.39271	0.00374
0.39375	0.00386
0.39479	0.00402
0.39583	0.00415
0.39687	0.00423
0.39792	0.00424
0.39896	0.00416
0.4	0.00402
0.40104	0.00384
0.40208	0.00367
0.40312	0.00353
0.40417	0.00344
0.40521	0.00342
0.40625	0.00346
0.40729	0.00355
0.40833	0.00368
0.40937	0.00383
0.41042	0.004
0.41146	0.00419
0.4125	0.00437
0.41354	0.00455
0.41458	0.00471
0.41562	0.00481
0.41667	0.00485
0.41771	0.00481
0.41875	0.00468
0.41979	0.00448
0.42083	0.00422
0.42187	0.00392
0.42292	0.00361
0.42396	0.00332
0.425	0.00306
0.42604	0.00288
0.42708	0.0028
0.42812	0.00282
0.42917	0.00294
0.43021	0.00314
0.43125	0.00342
0.43229	0.00374
0.43333	0.00406
0.43437	0.00436
0.43542	0.00461
0.43646	0.0048
0.4375	0.00493
0.43854	0.00499
0.43958	0.00499
0.44062	0.00495
0.44167	0.00489
0.44271	0.00485
0.44375	0.00485
0.44479	0.00491
0.44583	0.00504
0.44687	0.00523
0.44792	0.00546
0.44896	0.00569
0.45	0.00591
0.45104	0.00608
0.45208	0.00617
0.45312	0.00618
0.45417	0.00609
0.45521	0.0059
0.45625	0.00561
0.45729	0.00523
0.45833	0.00476
0.45937	0.00422
0.46042	0.00364
0.46146	0.00306
0.4625	0.00252
0.46354	0.00206
0.46458	0.0017
0.46562	0.00146
0.46667	0.00133
0.46771	0.00129
0.46875	0.00133
0.46979	0.00142
0.47083	0.00157
0.47187	0.00177
0.47292	0.00203
0.47396	0.00235
0.475	0.00271
0.47604	0.00308
0.47708	0.00345
0.47812	0.00377
0.47917	0.00403
0.48021	0.00422
0.48125	0.00435
0.48229	0.00443
0.48333	0.0045
0.48437	0.00457
0.48542	0.00463
0.48646	0.00471
0.4875	0.00481
0.48854	0.00492
0.48958	0.00506
0.49062	0.00522
0.49167	0.00542
0.49271	0.00563
0.49375	0.00585
0.49479	0.00606
0.49583	0.00624
0.49687	0.00636
0.49792	0.00643
0.49896	0.00644
0.5	0.0064
0.50104	0.00632
0.50208	0.00618
0.50312	0.00601
0.50417	0.00578
0.50521	0.00552
0.50625	0.00523
0.50729	0.00494
0.50833	0.00465
0.50937	0.00441
0.51042	0.00423
0.51146	0.00413
0.5125	0.0041
0.51354	0.00413
0.51458	0.0042
0.51562	0.00431
0.51667	0.00443
0.51771	0.00455
0.51875	0.00465
0.51979	0.00473
0.52083	0.0048
0.52187	0.00485
0.52292	0.00488
0.52396	0.0049
0.525	0.00489
0.52604	0.00485
0.52708	0.00476
0.52812	0.0046
0.52917	0.00439
0.53021	0.00413
0.53125	0.00384
0.53229	0.00356
0.53333	0.00331
0.53438	0.00315
0.53542	0.00308
0.53646	0.00312
0.5375	0.00326
0.53854	0.00345
0.53958	0.00369
0.54063	0.00392
0.54167	0.00413
0.54271	0.00429
0.54375	0.0044
0.54479	0.00448
0.54583	0.00452
0.54688	0.00454
0.54792	0.00455
0.54896	0.00454
0.55	0.00453
0.55104	0.00451
0.55208	0.00448
0.55313	0.00445
0.55417	0.00442
0.55521	0.00436
0.55625	0.00428
0.55729	0.00416
0.55833	0.00399
0.55938	0.00376
0.56042	0.00348
0.56146	0.00317
0.5625	0.00287
0.56354	0.0026
0.56458	0.00241
0.56563	0.00234
0.56667	0.00243
0.56771	0.00268
0.56875	0.00308
0.56979	0.0036
0.57083	0.00417
0.57188	0.00476
0.57292	0.00529
0.57396	0.00574
0.575	0.00611
0.57604	0.00641
0.57708	0.00667
0.57813	0.00691
0.57917	0.00717
0.58021	0.00743
0.58125	0.00768
0.58229	0.0079
0.58333	0.00803
0.58438	0.00805
0.58542	0.00795
0.58646	0.00773
0.5875	0.00741
0.58854	0.00702
0.58958	0.00663
0.59063	0.00628
0.59167	0.00602
0.59271	0.00587
0.59375	0.00585
0.59479	0.00593
0.59583	0.00609
0.59688	0.00629
0.59792	0.00648
0.59896	0.00663
0.6	0.00672
0.60104	0.00672
0.60208	0.00665
0.60313	0.0065
0.60417	0.00629
0.60521	0.00605
0.60625	0.00578
0.60729	0.00552
0.60833	0.00528
0.60938	0.0051
0.61042	0.00498
0.61146	0.00495
0.6125	0.00502
0.61354	0.00518
0.61458	0.00542
0.61563	0.00571
0.61667	0.006
0.61771	0.00626
0.61875	0.00645
0.61979	0.00653
0.62083	0.00652
0.62188	0.00642
0.62292	0.00626
0.62396	0.00606
0.625	0.00586
0.62604	0.00569
0.62708	0.00555
0.62813	0.00546
0.62917	0.0054
0.63021	0.00539
0.63125	0.00539
0.63229	0.00538
0.63333	0.00537
0.63438	0.00532
0.63542	0.00524
0.63646	0.00512
0.6375	0.00497
0.63854	0.0048
0.63958	0.00462
0.64063	0.00445
0.64167	0.00429
0.64271	0.00414
0.64375	0.004
0.64479	0.00388
0.64583	0.00377
0.64688	0.0037
0.64792	0.00367
0.64896	0.00371
0.65	0.00383
0.65104	0.00403
0.65208	0.00431
0.65313	0.00465
0.65417	0.00503
0.65521	0.0054
0.65625	0.00574
0.65729	0.00601
0.65833	0.00619
0.65938	0.00627
0.66042	0.00628
0.66146	0.00622
0.6625	0.00614
0.66354	0.00605
0.66458	0.00596
0.66563	0.00589
0.66667	0.00582
0.66771	0.00576
0.66875	0.00568
0.66979	0.00557
0.67083	0.00542
0.67188	0.00525
0.67292	0.00505
0.67396	0.00484
0.675	0.00462
0.67604	0.00443
0.67708	0.00426
0.67813	0.00416
0.67917	0.00413
0.68021	0.00418
0.68125	0.00433
0.68229	0.00457
0.68333	0.00486
0.68438	0.00518
0.68542	0.00547
0.68646	0.00572
0.6875	0.00589
0.68854	0.00599
0.68958	0.00603
0.69063	0.00603
0.69167	0.006
0.69271	0.00597
0.69375	0.00593
0.69479	0.00589
0.69583	0.00585
0.69688	0.0058
0.69792	0.00575
0.69896	0.0057
0.7	0.00565
0.70104	0.00561
0.70208	0.00556
0.70313	0.0055
0.70417	0.00543
0.70521	0.00534
0.70625	0.00526
0.70729	0.00521
0.70833	0.00519
0.70938	0.00524
0.71042	0.00536
0.71146	0.00555
0.7125	0.00577
0.71354	0.006
0.71458	0.00621
0.71563	0.00637
0.71667	0.00645
0.71771	0.00647
0.71875	0.00642
0.71979	0.00632
0.72083	0.00618
0.72188	0.00602
0.72292	0.00585
0.72396	0.00568
0.725	0.00553
0.72604	0.0054
0.72708	0.0053
0.72813	0.00524
0.72917	0.00521
0.73021	0.00521
0.73125	0.00523
0.73229	0.00525
0.73333	0.00527
0.73438	0.00528
0.73542	0.00529
0.73646	0.00531
0.7375	0.00535
0.73854	0.0054
0.73958	0.00547
0.74063	0.00553
0.74167	0.00559
0.74271	0.0056
0.74375	0.00558
0.74479	0.00552
0.74583	0.00545
0.74688	0.00539
0.74792	0.00537
0.74896	0.0054
0.75	0.00549
0.75104	0.00562
0.75208	0.00577
0.75313	0.00592
0.75417	0.00606
0.75521	0.00617
0.75625	0.00626
0.75729	0.00635
0.75833	0.00643
0.75938	0.00652
0.76042	0.00661
0.76146	0.0067
0.7625	0.00678
0.76354	0.00686
0.76458	0.00696
0.76563	0.00709
0.76667	0.0073
0.76771	0.00757
0.76875	0.00792
0.76979	0.0083
0.77083	0.00867
0.77188	0.00896
0.77292	0.00911
0.77396	0.00909
0.775	0.00888
0.77604	0.0085
0.77708	0.008
0.77813	0.00743
0.77917	0.00686
0.78021	0.00635
0.78125	0.00593
0.78229	0.00562
0.78333	0.00543
0.78438	0.00533
0.78542	0.00532
0.78646	0.00535
0.7875	0.00542
0.78854	0.0055
0.78958	0.00559
0.79063	0.00569
0.79167	0.0058
0.79271	0.00591
0.79375	0.00602
0.79479	0.00613
0.79583	0.00622
0.79688	0.0063
0.79792	0.00637
0.79896	0.00645
0.8	0.00657
0.80104	0.00677
0.80208	0.00704
0.80313	0.00741
0.80417	0.00783
0.80521	0.00827
0.80625	0.00866
0.80729	0.00895
0.80833	0.00913
0.80938	0.00917
0.81042	0.00909
0.81146	0.00893
0.8125	0.00873
0.81354	0.00852
0.81458	0.00832
0.81563	0.00813
0.81667	0.00795
0.81771	0.00776
0.81875	0.00755
0.81979	0.00735
0.82083	0.00715
0.82188	0.00698
0.82292	0.00684
0.82396	0.00676
0.825	0.00673
0.82604	0.00674
0.82708	0.00678
0.82813	0.00683
0.82917	0.00688
0.83021	0.00692
0.83125	0.00694
0.83229	0.00694
0.83333	0.00692
0.83438	0.00686
0.83542	0.00678
0.83646	0.00669
0.8375	0.00659
0.83854	0.00651
0.83958	0.00646
0.84063	0.00644
0.84167	0.00647
0.84271	0.00653
0.84375	0.00658
0.84479	0.00661
0.84583	0.00658
0.84688	0.0065
0.84792	0.00637
0.84896	0.00619
0.85	0.00599
0.85104	0.0058
0.85208	0.00563
0.85313	0.00547
0.85417	0.00531
0.85521	0.00514
0.85625	0.00494
0.85729	0.00468
0.85833	0.00437
0.85938	0.00403
0.86042	0.00368
0.86146	0.00336
0.8625	0.00313
0.86354	0.00301
0.86458	0.00302
0.86563	0.00316
0.86667	0.00341
0.86771	0.00374
0.86875	0.0041
0.86979	0.00445
0.87083	0.00475
0.87188	0.00498
0.87292	0.00513
0.87396	0.00519
0.875	0.00517
0.87604	0.00508
0.87708	0.00495
0.87813	0.0048
0.87917	0.00469
0.88021	0.00464
0.88125	0.00468
0.88229	0.00485
0.88333	0.00513
0.88438	0.00552
0.88542	0.00597
0.88646	0.00644
0.8875	0.0069
0.88854	0.00729
0.88958	0.00759
0.89063	0.00779
0.89167	0.00789
0.89271	0.00791
0.89375	0.00785
0.89479	0.00774
0.89583	0.00759
0.89688	0.00742
0.89792	0.00726
0.89896	0.00713
0.9	0.00706
0.90104	0.00708
0.90208	0.00719
0.90313	0.00738
0.90417	0.0076
0.90521	0.00782
0.90625	0.00799
0.90729	0.00806
0.90833	0.00802
0.90938	0.00786
0.91042	0.00763
0.91146	0.00734
0.9125	0.00705
0.91354	0.00676
0.91458	0.00651
0.91563	0.0063
0.91667	0.00612
0.91771	0.00596
0.91875	0.00578
0.91979	0.00559
0.92083	0.00535
0.92188	0.00506
0.92292	0.00473
0.92396	0.00438
0.925	0.00403
0.92604	0.00371
0.92708	0.00344
0.92813	0.00326
0.92917	0.00317
0.93021	0.00316
0.93125	0.0032
0.93229	0.0033
0.93333	0.00343
0.93438	0.00357
0.93542	0.00373
0.93646	0.00391
0.9375	0.0041
0.93854	0.00432
0.93958	0.00454
0.94063	0.00478
0.94167	0.00502
0.94271	0.00524
0.94375	0.00544
0.94479	0.00558
0.94583	0.00567
0.94688	0.0057
0.94792	0.00569
0.94896	0.00567
0.95	0.00567
0.95104	0.00571
0.95208	0.00582
0.95313	0.00599
0.95417	0.00619
0.95521	0.00641
0.95625	0.0066
0.95729	0.00674
0.95833	0.00682
0.95938	0.00684
0.96042	0.00684
0.96146	0.00682
0.9625	0.00683
0.96354	0.00685
0.96458	0.0069
0.96563	0.00697
0.96667	0.00703
0.96771	0.00709
0.96875	0.00712
0.96979	0.00713
0.97083	0.00709
0.97188	0.00699
0.97292	0.00683
0.97396	0.00659
0.975	0.0063
0.97604	0.00596
0.97708	0.0056
0.97813	0.00529
0.97917	0.00505
0.98021	0.00493
0.98125	0.00496
0.98229	0.00513
0.98333	0.00544
0.98438	0.00584
0.98542	0.0063
0.98646	0.00675
0.9875	0.00716
0.98854	0.0075
0.98958	0.00779
0.99063	0.00805
0.99167	0.00834
0.99271	0.0087
0.99375	0.00917
0.99479	0.00975
0.99583	0.01043
0.99688	0.01118
0.99792	0.01192
0.99896	0.01261
1	0.0132
1.001	0.01368
1.0021	0.01404
1.0031	0.0143
1.0042	0.01447
1.0052	0.01458
1.0063	0.01464
1.0073	0.01466
1.0083	0.01466
1.0094	0.01462
1.0104	0.01456
1.0115	0.01444
1.0125	0.01427
1.0135	0.01401
1.0146	0.01366
1.0156	0.01322
1.0167	0.01268
1.0177	0.01208
1.0188	0.01145
1.0198	0.01082
1.0208	0.01021
1.0219	0.00966
1.0229	0.00917
1.024	0.00871
1.025	0.00827
1.026	0.00781
1.0271	0.00731
1.0281	0.00677
1.0292	0.0062
1.0302	0.00561
1.0313	0.00505
1.0323	0.00457
1.0333	0.0042
1.0344	0.00397
1.0354	0.00389
1.0365	0.00394
1.0375	0.0041
1.0385	0.00433
1.0396	0.00459
1.0406	0.00483
1.0417	0.00505
1.0427	0.00522
1.0438	0.00533
1.0448	0.00541
1.0458	0.00545
1.0469	0.0055
1.0479	0.00557
1.049	0.0057
1.05	0.00591
1.051	0.00625
1.0521	0.0067
1.0531	0.00726
1.0542	0.0079
1.0552	0.00858
1.0563	0.00925
1.0573	0.00986
1.0583	0.01037
1.0594	0.01075
1.0604	0.01097
1.0615	0.01102
1.0625	0.01089
1.0635	0.0106
1.0646	0.01017
1.0656	0.00965
1.0667	0.0091
1.0677	0.00857
1.0688	0.00811
1.0698	0.00777
1.0708	0.00753
1.0719	0.0074
1.0729	0.00733
1.074	0.00729
1.075	0.00722
1.076	0.0071
1.0771	0.00693
1.0781	0.00669
1.0792	0.00643
1.0802	0.00616
1.0813	0.00594
1.0823	0.00579
1.0833	0.00576
1.0844	0.00584
1.0854	0.00603
1.0865	0.00628
1.0875	0.00656
1.0885	0.00681
1.0896	0.00696
1.0906	0.00699
1.0917	0.00689
1.0927	0.00667
1.0938	0.00638
1.0948	0.00606
1.0958	0.00577
1.0969	0.00552
1.0979	0.00535
1.099	0.00524
1.1	0.00518
1.101	0.00517
1.1021	0.00516
1.1031	0.00517
1.1042	0.00519
1.1052	0.00522
1.1063	0.00528
1.1073	0.00537
1.1083	0.0055
1.1094	0.00565
1.1104	0.00582
1.1115	0.006
1.1125	0.00618
1.1135	0.00635
1.1146	0.00652
1.1156	0.00668
1.1167	0.00684
1.1177	0.00699
1.1188	0.00715
1.1198	0.00732
1.1208	0.00749
1.1219	0.00767
1.1229	0.00785
1.124	0.00803
1.125	0.00819
1.126	0.00831
1.1271	0.00837
1.1281	0.00836
1.1292	0.00826
1.1302	0.00806
1.1313	0.00778
1.1323	0.00746
1.1333	0.00711
1.1344	0.00679
1.1354	0.00651
1.1365	0.00633
1.1375	0.00623
1.1385	0.00622
1.1396	0.00628
1.1406	0.00638
1.1417	0.00649
1.1427	0.00655
1.1438	0.00655
1.1448	0.00646
1.1458	0.00629
1.1469	0.00606
1.1479	0.00582
1.149	0.00563
1.15	0.00555
1.151	0.0056
1.1521	0.00582
1.1531	0.00619
1.1542	0.00666
1.1552	0.00716
1.1563	0.00762
1.1573	0.00797
1.1583	0.00818
1.1594	0.00823
1.1604	0.00813
1.1615	0.00794
1.1625	0.00771
1.1635	0.00751
1.1646	0.00738
1.1656	0.00733
1.1667	0.00732
1.1677	0.00732
1.1688	0.00727
1.1698	0.00713
1.1708	0.00688
1.1719	0.00652
1.1729	0.00609
1.174	0.00562
1.175	0.00519
1.176	0.00484
1.1771	0.00461
1.1781	0.00449
1.1792	0.00451
1.1802	0.00464
1.1813	0.00485
1.1823	0.00514
1.1833	0.00546
1.1844	0.0058
1.1854	0.00613
1.1865	0.00644
1.1875	0.00671
1.1885	0.00692
1.1896	0.00707
1.1906	0.00715
1.1917	0.00718
1.1927	0.00718
1.1938	0.00717
1.1948	0.00718
1.1958	0.0072
1.1969	0.00725
1.1979	0.00729
1.199	0.00732
1.2	0.00732
1.201	0.00726
1.2021	0.00716
1.2031	0.00703
1.2042	0.00688
1.2052	0.00675
1.2063	0.00665
1.2073	0.00659
1.2083	0.00656
1.2094	0.00659
1.2104	0.00666
1.2115	0.00677
1.2125	0.0069
1.2135	0.00705
1.2146	0.00718
1.2156	0.00728
1.2167	0.00731
1.2177	0.00729
1.2188	0.0072
1.2198	0.00706
1.2208	0.00691
1.2219	0.00676
1.2229	0.00663
1.224	0.00655
1.225	0.00652
1.226	0.00655
1.2271	0.00665
1.2281	0.00683
1.2292	0.00708
1.2302	0.00738
1.2313	0.00771
1.2323	0.00803
1.2333	0.00831
1.2344	0.00853
1.2354	0.00867
1.2365	0.00873
1.2375	0.00873
1.2385	0.00868
1.2396	0.00858
1.2406	0.00846
1.2417	0.00831
1.2427	0.00814
1.2438	0.00798
1.2448	0.00783
1.2458	0.00773
1.2469	0.00767
1.2479	0.00766
1.249	0.0077
1.25	0.00778
1.251	0.00785
1.2521	0.00791
1.2531	0.00795
1.2542	0.00795
1.2552	0.00794
1.2563	0.00791
1.2573	0.0079
1.2583	0.00791
1.2594	0.00797
1.2604	0.00806
1.2615	0.00821
1.2625	0.00839
1.2635	0.0086
1.2646	0.00882
1.2656	0.00906
1.2667	0.00931
1.2677	0.00954
1.2688	0.00976
1.2698	0.00993
1.2708	0.01005
1.2719	0.0101
1.2729	0.01005
1.274	0.00989
1.275	0.00962
1.276	0.00926
1.2771	0.00884
1.2781	0.00838
1.2792	0.00793
1.2802	0.00751
1.2813	0.00716
1.2823	0.00688
1.2833	0.00666
1.2844	0.00651
1.2854	0.0064
1.2865	0.00633
1.2875	0.00629
1.2885	0.00628
1.2896	0.00632
1.2906	0.0064
1.2917	0.00653
1.2927	0.00672
1.2938	0.00694
1.2948	0.0072
1.2958	0.0075
1.2969	0.00783
1.2979	0.00819
1.299	0.00858
1.3	0.00899
1.301	0.00942
1.3021	0.00982
1.3031	0.01018
1.3042	0.01046
1.3052	0.01063
1.3063	0.01067
1.3073	0.01058
1.3083	0.01036
1.3094	0.01003
1.3104	0.00963
1.3115	0.00919
1.3125	0.00875
1.3135	0.00833
1.3146	0.00797
1.3156	0.00766
1.3167	0.0074
1.3177	0.00718
1.3188	0.007
1.3198	0.00684
1.3208	0.00672
1.3219	0.00662
1.3229	0.00657
1.324	0.00656
1.325	0.0066
1.326	0.0067
1.3271	0.00684
1.3281	0.00701
1.3292	0.0072
1.3302	0.0074
1.3313	0.00758
1.3323	0.00776
1.3333	0.00793
1.3344	0.0081
1.3354	0.00828
1.3365	0.00845
1.3375	0.00862
1.3385	0.00876
1.3396	0.00884
1.3406	0.00885
1.3417	0.00877
1.3427	0.0086
1.3438	0.00836
1.3448	0.00805
1.3458	0.0077
1.3469	0.00734
1.3479	0.007
1.349	0.00669
1.35	0.00643
1.351	0.00624
1.3521	0.00611
1.3531	0.00605
1.3542	0.00604
1.3552	0.00607
1.3563	0.00613
1.3573	0.00622
1.3583	0.00634
1.3594	0.00648
1.3604	0.00664
1.3615	0.00681
1.3625	0.00698
1.3635	0.00713
1.3646	0.00724
1.3656	0.00731
1.3667	0.00734
1.3677	0.00734
1.3688	0.00731
1.3698	0.00726
1.3708	0.0072
1.3719	0.00712
1.3729	0.007
1.374	0.00684
1.375	0.00664
1.376	0.00639
1.3771	0.00613
1.3781	0.00586
1.3792	0.00562
1.3802	0.00545
1.3813	0.00535
1.3823	0.00534
1.3833	0.00543
1.3844	0.00561
1.3854	0.00587
1.3865	0.00621
1.3875	0.0066
1.3885	0.00702
1.3896	0.00744
1.3906	0.00782
1.3917	0.00814
1.3927	0.00834
1.3938	0.00842
1.3948	0.00836
1.3958	0.00818
1.3969	0.00792
1.3979	0.00761
1.399	0.00731
1.4	0.00706
1.401	0.00689
1.4021	0.00682
1.4031	0.00682
1.4042	0.00689
1.4052	0.007
1.4063	0.0071
1.4073	0.0072
1.4083	0.00727
1.4094	0.00732
1.4104	0.00734
1.4115	0.00735
1.4125	0.00735
1.4135	0.00733
1.4146	0.00728
1.4156	0.0072
1.4167	0.00708
1.4177	0.00692
1.4187	0.00673
1.4198	0.00653
1.4208	0.00634
1.4219	0.00618
1.4229	0.00609
1.424	0.00608
1.425	0.00615
1.426	0.00631
1.4271	0.00651
1.4281	0.00673
1.4292	0.00694
1.4302	0.00711
1.4312	0.00722
1.4323	0.00726
1.4333	0.00725
1.4344	0.00719
1.4354	0.00712
1.4365	0.00704
1.4375	0.00699
1.4385	0.00697
1.4396	0.00698
1.4406	0.00702
1.4417	0.00709
1.4427	0.00716
1.4437	0.00725
1.4448	0.00734
1.4458	0.00746
1.4469	0.00761
1.4479	0.00783
1.449	0.00811
1.45	0.00846
1.451	0.00885
1.4521	0.00925
1.4531	0.00963
1.4542	0.00994
1.4552	0.01016
1.4562	0.01028
1.4573	0.01031
1.4583	0.01028
1.4594	0.01021
1.4604	0.01013
1.4615	0.01007
1.4625	0.01006
1.4635	0.01008
1.4646	0.01012
1.4656	0.01017
1.4667	0.01018
1.4677	0.01015
1.4687	0.01004
1.4698	0.00986
1.4708	0.00962
1.4719	0.00936
1.4729	0.00911
1.474	0.00889
1.475	0.00872
1.476	0.00861
1.4771	0.00855
1.4781	0.0085
1.4792	0.00845
1.4802	0.00838
1.4812	0.00828
1.4823	0.00816
1.4833	0.00803
1.4844	0.00792
1.4854	0.00785
1.4865	0.00781
1.4875	0.00782
1.4885	0.00786
1.4896	0.00791
1.4906	0.00796
1.4917	0.008
1.4927	0.00804
1.4937	0.00807
1.4948	0.00812
1.4958	0.00819
1.4969	0.0083
1.4979	0.00845
1.499	0.00862
1.5	0.0088
1.501	0.00894
1.5021	0.00902
1.5031	0.00901
1.5042	0.00891
1.5052	0.00874
1.5062	0.00854
1.5073	0.00836
1.5083	0.00824
1.5094	0.00823
1.5104	0.00834
1.5115	0.00855
1.5125	0.00884
1.5135	0.00917
1.5146	0.0095
1.5156	0.00979
1.5167	0.01001
1.5177	0.01015
1.5187	0.01019
1.5198	0.01016
1.5208	0.01005
1.5219	0.00988
1.5229	0.00967
1.524	0.00941
1.525	0.00912
1.526	0.0088
1.5271	0.00844
1.5281	0.00806
1.5292	0.00769
1.5302	0.00735
1.5312	0.00707
1.5323	0.00688
1.5333	0.00679
1.5344	0.0068
1.5354	0.0069
1.5365	0.00708
1.5375	0.00731
1.5385	0.00757
1.5396	0.00785
1.5406	0.0081
1.5417	0.00833
1.5427	0.00853
1.5437	0.00867
1.5448	0.00877
1.5458	0.00883
1.5469	0.00885
1.5479	0.00885
1.549	0.00884
1.55	0.00882
1.551	0.00881
1.5521	0.0088
1.5531	0.00881
1.5542	0.00882
1.5552	0.00884
1.5562	0.00886
1.5573	0.00886
1.5583	0.00884
1.5594	0.00878
1.5604	0.00867
1.5615	0.0085
1.5625	0.0083
1.5635	0.00806
1.5646	0.00783
1.5656	0.00764
1.5667	0.00751
1.5677	0.00747
1.5687	0.00753
1.5698	0.00768
1.5708	0.00789
1.5719	0.00814
1.5729	0.00837
1.574	0.00857
1.575	0.00871
1.576	0.00878
1.5771	0.00878
1.5781	0.00872
1.5792	0.00861
1.5802	0.00846
1.5812	0.0083
1.5823	0.00814
1.5833	0.008
1.5844	0.0079
1.5854	0.00785
1.5865	0.00785
1.5875	0.00789
1.5885	0.00798
1.5896	0.0081
1.5906	0.00823
1.5917	0.00835
1.5927	0.00845
1.5937	0.00851
1.5948	0.00854
1.5958	0.00852
1.5969	0.00848
1.5979	0.00841
1.599	0.00835
1.6	0.00831
1.601	0.00829
1.6021	0.0083
1.6031	0.00832
1.6042	0.00834
1.6052	0.00837
1.6062	0.00838
1.6073	0.00837
1.6083	0.00835
1.6094	0.00831
1.6104	0.00826
1.6115	0.0082
1.6125	0.00815
1.6135	0.00812
1.6146	0.00813
1.6156	0.00819
1.6167	0.0083
1.6177	0.00847
1.6187	0.00867
1.6198	0.00886
1.6208	0.00902
1.6219	0.00913
1.6229	0.00918
1.624	0.00916
1.625	0.00909
1.626	0.00902
1.6271	0.00897
1.6281	0.00897
1.6292	0.00903
1.6302	0.00917
1.6312	0.00935
1.6323	0.00955
1.6333	0.00973
1.6344	0.00987
1.6354	0.00993
1.6365	0.00993
1.6375	0.00987
1.6385	0.00978
1.6396	0.00968
1.6406	0.00959
1.6417	0.00953
1.6427	0.00949
1.6437	0.00948
1.6448	0.00946
1.6458	0.00941
1.6469	0.00935
1.6479	0.00926
1.649	0.00915
1.65	0.00903
1.651	0.00889
1.6521	0.00875
1.6531	0.00861
1.6542	0.00846
1.6552	0.0083
1.6562	0.00815
1.6573	0.00801
1.6583	0.00789
1.6594	0.0078
1.6604	0.00773
1.6615	0.00768
1.6625	0.00765
1.6635	0.00762
1.6646	0.00761
1.6656	0.00761
1.6667	0.00763
1.6677	0.00768
1.6687	0.00777
1.6698	0.0079
1.6708	0.00807
1.6719	0.00825
1.6729	0.00843
1.674	0.00859
1.675	0.00873
1.676	0.00882
1.6771	0.00887
1.6781	0.00887
1.6792	0.00883
1.6802	0.00876
1.6812	0.00867
1.6823	0.0086
1.6833	0.00854
1.6844	0.00853
1.6854	0.00858
1.6865	0.00867
1.6875	0.00879
1.6885	0.00893
1.6896	0.00905
1.6906	0.00913
1.6917	0.00917
1.6927	0.00916
1.6937	0.00911
1.6948	0.00906
1.6958	0.00904
1.6969	0.00906
1.6979	0.00913
1.699	0.00927
1.7	0.00945
1.701	0.00965
1.7021	0.00986
1.7031	0.01006
1.7042	0.01024
1.7052	0.01041
1.7062	0.01057
1.7073	0.01073
1.7083	0.01088
1.7094	0.01101
1.7104	0.01112
1.7115	0.01118
1.7125	0.0112
1.7135	0.01116
1.7146	0.01107
1.7156	0.01093
1.7167	0.01074
1.7177	0.01051
1.7187	0.01024
1.7198	0.00994
1.7208	0.00961
1.7219	0.00928
1.7229	0.00895
1.724	0.00864
1.725	0.00837
1.726	0.00817
1.7271	0.00804
1.7281	0.00798
1.7292	0.00799
1.7302	0.00805
1.7312	0.00816
1.7323	0.00827
1.7333	0.00836
1.7344	0.00843
1.7354	0.00844
1.7365	0.00841
1.7375	0.00834
1.7385	0.00824
1.7396	0.00813
1.7406	0.00801
1.7417	0.00791
1.7427	0.00781
1.7437	0.00772
1.7448	0.00764
1.7458	0.00757
1.7469	0.00748
1.7479	0.00741
1.749	0.00733
1.75	0.00728
1.751	0.00725
1.7521	0.00726
1.7531	0.00731
1.7542	0.0074
1.7552	0.00753
1.7562	0.00769
1.7573	0.00788
1.7583	0.00813
1.7594	0.00843
1.7604	0.00879
1.7615	0.0092
1.7625	0.00966
1.7635	0.01014
1.7646	0.01061
1.7656	0.01104
1.7667	0.01142
1.7677	0.01173
1.7687	0.01198
1.7698	0.01217
1.7708	0.01229
1.7719	0.01234
1.7729	0.01228
1.774	0.0121
1.775	0.01178
1.776	0.01133
1.7771	0.01077
1.7781	0.01014
1.7792	0.0095
1.7802	0.00889
1.7812	0.00836
1.7823	0.00795
1.7833	0.00767
1.7844	0.00752
1.7854	0.00751
1.7865	0.00761
1.7875	0.0078
1.7885	0.00807
1.7896	0.00837
1.7906	0.0087
1.7917	0.00901
1.7927	0.00928
1.7937	0.00949
1.7948	0.00962
1.7958	0.00968
1.7969	0.00968
1.7979	0.00965
1.799	0.0096
1.8	0.00956
1.801	0.00956
1.8021	0.00959
1.8031	0.00964
1.8042	0.00971
1.8052	0.00976
1.8062	0.0098
1.8073	0.00979
1.8083	0.00973
1.8094	0.00963
1.8104	0.0095
1.8115	0.00936
1.8125	0.00924
1.8135	0.00918
1.8146	0.00917
1.8156	0.00925
1.8167	0.0094
1.8177	0.00963
1.8187	0.00991
1.8198	0.01021
1.8208	0.01053
1.8219	0.01084
1.8229	0.01116
1.824	0.01147
1.825	0.01179
1.826	0.01209
1.8271	0.01238
1.8281	0.01263
1.8292	0.01283
1.8302	0.01296
1.8312	0.01301
1.8323	0.013
1.8333	0.01292
1.8344	0.01279
1.8354	0.01262
1.8365	0.01241
1.8375	0.01217
1.8385	0.0119
1.8396	0.01162
1.8406	0.01133
1.8417	0.01106
1.8427	0.01079
1.8437	0.01055
1.8448	0.01034
1.8458	0.01014
1.8469	0.00997
1.8479	0.00983
1.849	0.00973
1.85	0.00969
1.851	0.00971
1.8521	0.00979
1.8531	0.00987
1.8542	0.00993
1.8552	0.00991
1.8562	0.00978
1.8573	0.0095
1.8583	0.00911
1.8594	0.00863
1.8604	0.00813
1.8615	0.00767
1.8625	0.0073
1.8635	0.00706
1.8646	0.00694
1.8656	0.00695
1.8667	0.00706
1.8677	0.00725
1.8687	0.0075
1.8698	0.00779
1.8708	0.00811
1.8719	0.00844
1.8729	0.00877
1.874	0.00905
1.875	0.00928
1.876	0.00942
1.8771	0.00948
1.8781	0.00944
1.8792	0.00934
1.8802	0.00919
1.8812	0.00901
1.8823	0.00885
1.8833	0.0087
1.8844	0.00859
1.8854	0.0085
1.8865	0.00843
1.8875	0.00836
1.8885	0.00829
1.8896	0.00821
1.8906	0.00814
1.8917	0.00808
1.8927	0.00803
1.8937	0.00803
1.8948	0.00806
1.8958	0.00814
1.8969	0.00827
1.8979	0.00843
1.899	0.0086
1.9	0.00877
1.901	0.0089
1.9021	0.00898
1.9031	0.00897
1.9042	0.00888
1.9052	0.00872
1.9062	0.00851
1.9073	0.00831
1.9083	0.00815
1.9094	0.00808
1.9104	0.00809
1.9115	0.00818
1.9125	0.0083
1.9135	0.0084
1.9146	0.00843
1.9156	0.00836
1.9167	0.00818
1.9177	0.00792
1.9187	0.00761
1.9198	0.0073
1.9208	0.00701
1.9219	0.00678
1.9229	0.00661
1.924	0.0065
1.925	0.00645
1.926	0.00644
1.9271	0.00647
1.9281	0.00652
1.9292	0.00659
1.9302	0.00666
1.9312	0.00673
1.9323	0.00682
1.9333	0.00692
1.9344	0.00704
1.9354	0.00717
1.9365	0.00733
1.9375	0.00751
1.9385	0.00771
1.9396	0.00793
1.9406	0.00814
1.9417	0.00835
1.9427	0.00853
1.9437	0.00868
1.9448	0.00878
1.9458	0.00881
1.9469	0.00878
1.9479	0.0087
1.949	0.00857
1.95	0.00843
1.951	0.00831
1.9521	0.00823
1.9531	0.00821
1.9542	0.00826
1.9552	0.00837
1.9562	0.00853
1.9573	0.00871
1.9583	0.00889
1.9594	0.00907
1.9604	0.00924
1.9615	0.00939
1.9625	0.00952
1.9635	0.00962
1.9646	0.00968
1.9656	0.00968
1.9667	0.00958
1.9677	0.00939
1.9687	0.00911
1.9698	0.00877
1.9708	0.0084
1.9719	0.00805
1.9729	0.00775
1.974	0.00752
1.975	0.00737
1.976	0.0073
1.9771	0.0073
1.9781	0.00735
1.9792	0.00744
1.9802	0.00756
1.9812	0.0077
1.9823	0.00786
1.9833	0.00803
1.9844	0.00821
1.9854	0.00838
1.9865	0.00853
1.9875	0.00867
1.9885	0.0088
1.9896	0.00893
1.9906	0.0091
1.9917	0.00931
1.9927	0.00958
1.9937	0.00989
1.9948	0.01022
1.9958	0.01052
1.9969	0.01075
1.9979	0.01088
1.999	0.0109
2	0.01082
2.001	0.01066
2.0021	0.01045
2.0031	0.01023
2.0042	0.01002
2.0052	0.00981
2.0062	0.00962
2.0073	0.00943
2.0083	0.00923
2.0094	0.00901
2.0104	0.00878
2.0115	0.00855
2.0125	0.00832
2.0135	0.00813
2.0146	0.00798
2.0156	0.0079
2.0167	0.0079
2.0177	0.00798
2.0187	0.00812
2.0198	0.0083
2.0208	0.00849
2.0219	0.00863
2.0229	0.00871
2.024	0.00868
2.025	0.00854
2.026	0.00829
2.0271	0.00796
2.0281	0.00758
2.0292	0.0072
2.0302	0.00685
2.0312	0.00658
2.0323	0.0064
2.0333	0.00631
2.0344	0.00632
2.0354	0.0064
2.0365	0.00652
2.0375	0.00664
2.0385	0.00675
2.0396	0.00681
2.0406	0.00682
2.0417	0.00676
2.0427	0.00665
2.0437	0.0065
2.0448	0.00635
2.0458	0.00622
2.0469	0.00615
2.0479	0.00615
2.049	0.00624
2.05	0.00642
2.051	0.00665
2.0521	0.00692
2.0531	0.00721
2.0542	0.00748
2.0552	0.00773
2.0562	0.00795
2.0573	0.00814
2.0583	0.00829
2.0594	0.00841
2.0604	0.00851
2.0615	0.00859
2.0625	0.00866
2.0635	0.00873
2.0646	0.00881
2.0656	0.0089
2.0667	0.00899
2.0677	0.00907
2.0687	0.00912
2.0698	0.00914
2.0708	0.00911
2.0719	0.00904
2.0729	0.00895
2.074	0.00884
2.075	0.00871
2.076	0.00858
2.0771	0.00843
2.0781	0.00826
2.0792	0.00808
2.0802	0.00788
2.0812	0.00769
[truncated: 17,202 more rows]
