# Supplementary material for: Improvement of Peak Integration in Capillary Electrophoresis: Reference Data Set No. 1
Source: Electrophoresis. 2026 Mar 11;47(4):276–94. doi: 10.1002/elps.70077 (PMC13084974; doi:10.1002/elps.70077)
Supplement: Supplementary file 2 — Supporting File 2: elps70077‐sup‐0002‐RawElectropherograms.zip. [file ELPS-47--s002.zip › Raw Electropherograms/com5-type1-sam5-R.csv]

0	0
0	-1.5306
0.0010417	-1.531
0.0020833	-1.531
0.003125	-1.5313
0.0041667	-1.5316
0.0052083	-1.5317
0.00625	-1.5317
0.0072917	-1.5318
0.0083333	-1.5316
0.009375	-1.5306
0.010417	-1.5294
0.011458	-1.529
0.0125	-1.5295
0.013542	-1.5301
0.014583	-1.5306
0.015625	-1.5308
0.016667	-1.5306
0.017708	-1.5306
0.01875	-1.5307
0.019792	-1.5304
0.020833	-1.53
0.021875	-1.5301
0.022917	-1.5301
0.023958	-1.5297
0.025	-1.5291
0.026042	-1.5292
0.027083	-1.5298
0.028125	-1.5303
0.029167	-1.5307
0.030208	-1.531
0.03125	-1.5314
0.032292	-1.5313
0.033333	-1.5307
0.034375	-1.53
0.035417	-1.5292
0.036458	-1.529
0.0375	-1.5295
0.038542	-1.5302
0.039583	-1.5306
0.040625	-1.5306
0.041667	-1.5302
0.042708	-1.5296
0.04375	-1.5296
0.044792	-1.5298
0.045833	-1.5294
0.046875	-1.5287
0.047917	-1.5288
0.048958	-1.5294
0.05	-1.5302
0.051042	-1.5308
0.052083	-1.5312
0.053125	-1.5307
0.054167	-1.5292
0.055208	-1.5282
0.05625	-1.5284
0.057292	-1.529
0.058333	-1.5294
0.059375	-1.5293
0.060417	-1.5289
0.061458	-1.5286
0.0625	-1.5289
0.063542	-1.5294
0.064583	-1.5297
0.065625	-1.5296
0.066667	-1.5294
0.067708	-1.5296
0.06875	-1.53
0.069792	-1.53
0.070833	-1.529
0.071875	-1.5275
0.072917	-1.5267
0.073958	-1.5277
0.075	-1.5298
0.076042	-1.5311
0.077083	-1.5304
0.078125	-1.5291
0.079167	-1.5286
0.080208	-1.5284
0.08125	-1.5285
0.082292	-1.5291
0.083333	-1.5299
0.084375	-1.5302
0.085417	-1.5302
0.086458	-1.5303
0.0875	-1.5303
0.088542	-1.5304
0.089583	-1.5311
0.090625	-1.5317
0.091667	-1.5313
0.092708	-1.5303
0.09375	-1.5296
0.094792	-1.5288
0.095833	-1.5285
0.096875	-1.5289
0.097917	-1.529
0.098958	-1.5286
0.1	-1.5285
0.10104	-1.529
0.10208	-1.5296
0.10312	-1.53
0.10417	-1.5299
0.10521	-1.5295
0.10625	-1.5294
0.10729	-1.5295
0.10833	-1.5295
0.10937	-1.5294
0.11042	-1.5296
0.11146	-1.5304
0.1125	-1.5313
0.11354	-1.5313
0.11458	-1.5304
0.11562	-1.5295
0.11667	-1.529
0.11771	-1.5289
0.11875	-1.529
0.11979	-1.5286
0.12083	-1.5273
0.12187	-1.5263
0.12292	-1.5268
0.12396	-1.5282
0.125	-1.5293
0.12604	-1.5297
0.12708	-1.5294
0.12812	-1.5289
0.12917	-1.5287
0.13021	-1.529
0.13125	-1.5292
0.13229	-1.5292
0.13333	-1.5295
0.13437	-1.5302
0.13542	-1.5305
0.13646	-1.5301
0.1375	-1.5296
0.13854	-1.5302
0.13958	-1.5315
0.14062	-1.5321
0.14167	-1.5317
0.14271	-1.5314
0.14375	-1.5315
0.14479	-1.5313
0.14583	-1.5301
0.14687	-1.5292
0.14792	-1.5294
0.14896	-1.5301
0.15	-1.5302
0.15104	-1.5296
0.15208	-1.5297
0.15312	-1.5313
0.15417	-1.533
0.15521	-1.5332
0.15625	-1.5325
0.15729	-1.5321
0.15833	-1.5321
0.15937	-1.5318
0.16042	-1.5315
0.16146	-1.5313
0.1625	-1.5307
0.16354	-1.5298
0.16458	-1.529
0.16562	-1.5283
0.16667	-1.5278
0.16771	-1.5278
0.16875	-1.5283
0.16979	-1.529
0.17083	-1.5296
0.17187	-1.5299
0.17292	-1.5299
0.17396	-1.5303
0.175	-1.5313
0.17604	-1.532
0.17708	-1.5318
0.17812	-1.5309
0.17917	-1.5299
0.18021	-1.5294
0.18125	-1.5294
0.18229	-1.5298
0.18333	-1.5302
0.18437	-1.5305
0.18542	-1.5312
0.18646	-1.5319
0.1875	-1.5312
0.18854	-1.53
0.18958	-1.5297
0.19062	-1.5301
0.19167	-1.5304
0.19271	-1.5303
0.19375	-1.5298
0.19479	-1.5291
0.19583	-1.5285
0.19687	-1.5281
0.19792	-1.5284
0.19896	-1.5289
0.2	-1.5291
0.20104	-1.5289
0.20208	-1.5292
0.20312	-1.5301
0.20417	-1.5308
0.20521	-1.5307
0.20625	-1.5303
0.20729	-1.5303
0.20833	-1.5305
0.20937	-1.5305
0.21042	-1.5306
0.21146	-1.5306
0.2125	-1.5298
0.21354	-1.5283
0.21458	-1.5276
0.21562	-1.5281
0.21667	-1.5292
0.21771	-1.5306
0.21875	-1.5315
0.21979	-1.531
0.22083	-1.5296
0.22187	-1.5285
0.22292	-1.5282
0.22396	-1.5282
0.225	-1.5277
0.22604	-1.5277
0.22708	-1.5285
0.22812	-1.5289
0.22917	-1.5288
0.23021	-1.5293
0.23125	-1.5302
0.23229	-1.5306
0.23333	-1.5299
0.23437	-1.5288
0.23542	-1.5285
0.23646	-1.5289
0.2375	-1.5291
0.23854	-1.5289
0.23958	-1.5288
0.24062	-1.5295
0.24167	-1.5305
0.24271	-1.5307
0.24375	-1.5297
0.24479	-1.5287
0.24583	-1.5287
0.24687	-1.5292
0.24792	-1.5291
0.24896	-1.5285
0.25	-1.5285
0.25104	-1.5292
0.25208	-1.5297
0.25312	-1.53
0.25417	-1.5306
0.25521	-1.5313
0.25625	-1.5307
0.25729	-1.5292
0.25833	-1.5279
0.25937	-1.5277
0.26042	-1.5287
0.26146	-1.5304
0.2625	-1.532
0.26354	-1.5324
0.26458	-1.532
0.26562	-1.5311
0.26667	-1.5299
0.26771	-1.5289
0.26875	-1.5287
0.26979	-1.5291
0.27083	-1.5296
0.27187	-1.5299
0.27292	-1.5298
0.27396	-1.5292
0.275	-1.528
0.27604	-1.5271
0.27708	-1.5273
0.27812	-1.5286
0.27917	-1.5304
0.28021	-1.5315
0.28125	-1.5311
0.28229	-1.5298
0.28333	-1.5285
0.28437	-1.528
0.28542	-1.5283
0.28646	-1.5293
0.2875	-1.5301
0.28854	-1.53
0.28958	-1.5293
0.29062	-1.5284
0.29167	-1.5284
0.29271	-1.5292
0.29375	-1.5299
0.29479	-1.5299
0.29583	-1.5296
0.29687	-1.5299
0.29792	-1.5306
0.29896	-1.5312
0.3	-1.5313
0.30104	-1.5313
0.30208	-1.5315
0.30312	-1.5317
0.30417	-1.5311
0.30521	-1.5302
0.30625	-1.5299
0.30729	-1.5295
0.30833	-1.529
0.30937	-1.5293
0.31042	-1.5299
0.31146	-1.5301
0.3125	-1.5302
0.31354	-1.5304
0.31458	-1.5305
0.31562	-1.5304
0.31667	-1.5304
0.31771	-1.5309
0.31875	-1.5309
0.31979	-1.5304
0.32083	-1.5307
0.32187	-1.5319
0.32292	-1.5324
0.32396	-1.5315
0.325	-1.5302
0.32604	-1.5299
0.32708	-1.5306
0.32812	-1.5316
0.32917	-1.5319
0.33021	-1.531
0.33125	-1.5301
0.33229	-1.5299
0.33333	-1.5292
0.33437	-1.5284
0.33542	-1.5283
0.33646	-1.5289
0.3375	-1.5298
0.33854	-1.5306
0.33958	-1.5306
0.34062	-1.5301
0.34167	-1.5302
0.34271	-1.5309
0.34375	-1.5313
0.34479	-1.531
0.34583	-1.5303
0.34687	-1.5298
0.34792	-1.5299
0.34896	-1.5307
0.35	-1.5317
0.35104	-1.5319
0.35208	-1.5318
0.35312	-1.5323
0.35417	-1.5327
0.35521	-1.5323
0.35625	-1.532
0.35729	-1.5322
0.35833	-1.532
0.35937	-1.5312
0.36042	-1.5305
0.36146	-1.5303
0.3625	-1.5301
0.36354	-1.5294
0.36458	-1.5291
0.36562	-1.5297
0.36667	-1.5305
0.36771	-1.531
0.36875	-1.5314
0.36979	-1.5317
0.37083	-1.5311
0.37187	-1.5299
0.37292	-1.5289
0.37396	-1.5285
0.375	-1.529
0.37604	-1.5304
0.37708	-1.5313
0.37812	-1.5309
0.37917	-1.5303
0.38021	-1.5307
0.38125	-1.5317
0.38229	-1.5321
0.38333	-1.5315
0.38437	-1.531
0.38542	-1.5309
0.38646	-1.5306
0.3875	-1.5307
0.38854	-1.5319
0.38958	-1.5335
0.39062	-1.534
0.39167	-1.5328
0.39271	-1.5308
0.39375	-1.5294
0.39479	-1.5292
0.39583	-1.5297
0.39687	-1.5303
0.39792	-1.5306
0.39896	-1.5312
0.4	-1.5321
0.40104	-1.5324
0.40208	-1.5313
0.40312	-1.53
0.40417	-1.53
0.40521	-1.5313
0.40625	-1.5325
0.40729	-1.5326
0.40833	-1.5318
0.40937	-1.5311
0.41042	-1.531
0.41146	-1.5311
0.4125	-1.5306
0.41354	-1.5299
0.41458	-1.5298
0.41562	-1.5301
0.41667	-1.5298
0.41771	-1.5294
0.41875	-1.5294
0.41979	-1.5301
0.42083	-1.5313
0.42187	-1.5318
0.42292	-1.531
0.42396	-1.5301
0.425	-1.53
0.42604	-1.5302
0.42708	-1.5305
0.42812	-1.5303
0.42917	-1.5299
0.43021	-1.5298
0.43125	-1.5301
0.43229	-1.5304
0.43333	-1.5307
0.43437	-1.5312
0.43542	-1.5319
0.43646	-1.5319
0.4375	-1.5306
0.43854	-1.5295
0.43958	-1.5299
0.44062	-1.5309
0.44167	-1.5314
0.44271	-1.5313
0.44375	-1.5311
0.44479	-1.5305
0.44583	-1.5296
0.44687	-1.5297
0.44792	-1.531
0.44896	-1.5324
0.45	-1.5328
0.45104	-1.5321
0.45208	-1.5313
0.45312	-1.531
0.45417	-1.5301
0.45521	-1.5292
0.45625	-1.5292
0.45729	-1.5297
0.45833	-1.5297
0.45937	-1.5292
0.46042	-1.5289
0.46146	-1.5299
0.4625	-1.5321
0.46354	-1.5335
0.46458	-1.5327
0.46562	-1.5311
0.46667	-1.5304
0.46771	-1.5306
0.46875	-1.5308
0.46979	-1.5308
0.47083	-1.5304
0.47187	-1.5298
0.47292	-1.5296
0.47396	-1.5301
0.475	-1.5305
0.47604	-1.5305
0.47708	-1.5304
0.47812	-1.5297
0.47917	-1.5291
0.48021	-1.5288
0.48125	-1.5286
0.48229	-1.5286
0.48333	-1.5293
0.48437	-1.5302
0.48542	-1.5311
0.48646	-1.5317
0.4875	-1.5312
0.48854	-1.5303
0.48958	-1.5301
0.49062	-1.5305
0.49167	-1.5311
0.49271	-1.5316
0.49375	-1.5318
0.49479	-1.5314
0.49583	-1.5312
0.49687	-1.5319
0.49792	-1.5326
0.49896	-1.5328
0.5	-1.5329
0.50104	-1.5326
0.50208	-1.5315
0.50312	-1.5303
0.50417	-1.5305
0.50521	-1.5317
0.50625	-1.5328
0.50729	-1.5333
0.50833	-1.5336
0.50937	-1.5335
0.51042	-1.5328
0.51146	-1.5318
0.5125	-1.5309
0.51354	-1.5302
0.51458	-1.5305
0.51562	-1.5313
0.51667	-1.5318
0.51771	-1.5313
0.51875	-1.5302
0.51979	-1.5294
0.52083	-1.5298
0.52187	-1.5306
0.52292	-1.5313
0.52396	-1.5318
0.525	-1.5318
0.52604	-1.5307
0.52708	-1.5296
0.52812	-1.5297
0.52917	-1.5301
0.53021	-1.5299
0.53125	-1.5294
0.53229	-1.5294
0.53333	-1.5298
0.53438	-1.5305
0.53542	-1.5315
0.53646	-1.5322
0.5375	-1.5322
0.53854	-1.532
0.53958	-1.5314
0.54063	-1.531
0.54167	-1.531
0.54271	-1.531
0.54375	-1.5306
0.54479	-1.5307
0.54583	-1.532
0.54688	-1.5333
0.54792	-1.5334
0.54896	-1.5325
0.55	-1.5316
0.55104	-1.5315
0.55208	-1.5326
0.55313	-1.5334
0.55417	-1.533
0.55521	-1.5325
0.55625	-1.5321
0.55729	-1.5313
0.55833	-1.5306
0.55938	-1.5305
0.56042	-1.531
0.56146	-1.5314
0.5625	-1.5314
0.56354	-1.5312
0.56458	-1.5314
0.56563	-1.5316
0.56667	-1.5317
0.56771	-1.5318
0.56875	-1.532
0.56979	-1.5321
0.57083	-1.5321
0.57188	-1.5324
0.57292	-1.5327
0.57396	-1.5325
0.575	-1.5322
0.57604	-1.5321
0.57708	-1.5318
0.57813	-1.5313
0.57917	-1.5309
0.58021	-1.5314
0.58125	-1.5322
0.58229	-1.5325
0.58333	-1.5324
0.58438	-1.5329
0.58542	-1.5335
0.58646	-1.5331
0.5875	-1.5319
0.58854	-1.5305
0.58958	-1.5296
0.59063	-1.5303
0.59167	-1.5322
0.59271	-1.5333
0.59375	-1.5326
0.59479	-1.5318
0.59583	-1.5317
0.59688	-1.5315
0.59792	-1.5309
0.59896	-1.5306
0.6	-1.5311
0.60104	-1.5319
0.60208	-1.5328
0.60313	-1.5335
0.60417	-1.5335
0.60521	-1.5329
0.60625	-1.5322
0.60729	-1.5317
0.60833	-1.5314
0.60938	-1.531
0.61042	-1.5311
0.61146	-1.5321
0.6125	-1.532
0.61354	-1.531
0.61458	-1.5305
0.61563	-1.5309
0.61667	-1.5312
0.61771	-1.5311
0.61875	-1.5312
0.61979	-1.5319
0.62083	-1.5329
0.62188	-1.5338
0.62292	-1.5339
0.62396	-1.5331
0.625	-1.5324
0.62604	-1.5323
0.62708	-1.5322
0.62813	-1.5321
0.62917	-1.5326
0.63021	-1.5328
0.63125	-1.5315
0.63229	-1.5294
0.63333	-1.5286
0.63438	-1.5296
0.63542	-1.5312
0.63646	-1.5321
0.6375	-1.5325
0.63854	-1.5329
0.63958	-1.5326
0.64063	-1.5319
0.64167	-1.5317
0.64271	-1.532
0.64375	-1.5321
0.64479	-1.5316
0.64583	-1.5305
0.64688	-1.5292
0.64792	-1.5287
0.64896	-1.5298
0.65	-1.5315
0.65104	-1.5321
0.65208	-1.5319
0.65313	-1.5317
0.65417	-1.5315
0.65521	-1.5308
0.65625	-1.5302
0.65729	-1.53
0.65833	-1.5299
0.65938	-1.53
0.66042	-1.5306
0.66146	-1.5311
0.6625	-1.531
0.66354	-1.5307
0.66458	-1.5309
0.66563	-1.5311
0.66667	-1.5309
0.66771	-1.5301
0.66875	-1.5294
0.66979	-1.5299
0.67083	-1.5313
0.67188	-1.5323
0.67292	-1.5326
0.67396	-1.5323
0.675	-1.5325
0.67604	-1.5329
0.67708	-1.5327
0.67813	-1.5325
0.67917	-1.5327
0.68021	-1.5323
0.68125	-1.5312
0.68229	-1.5303
0.68333	-1.53
0.68438	-1.5305
0.68542	-1.5311
0.68646	-1.5315
0.6875	-1.5311
0.68854	-1.5298
0.68958	-1.5282
0.69063	-1.5281
0.69167	-1.5301
0.69271	-1.5328
0.69375	-1.5344
0.69479	-1.5345
0.69583	-1.5334
0.69688	-1.5321
0.69792	-1.5314
0.69896	-1.5316
0.7	-1.5317
0.70104	-1.5314
0.70208	-1.5314
0.70313	-1.5316
0.70417	-1.5318
0.70521	-1.5315
0.70625	-1.5314
0.70729	-1.5325
0.70833	-1.5344
0.70938	-1.5356
0.71042	-1.5354
0.71146	-1.5341
0.7125	-1.5328
0.71354	-1.5321
0.71458	-1.532
0.71563	-1.5323
0.71667	-1.5325
0.71771	-1.5322
0.71875	-1.532
0.71979	-1.5319
0.72083	-1.5314
0.72188	-1.531
0.72292	-1.5313
0.72396	-1.5322
0.725	-1.5328
0.72604	-1.5326
0.72708	-1.5321
0.72813	-1.5322
0.72917	-1.5331
0.73021	-1.5344
0.73125	-1.5356
0.73229	-1.5355
0.73333	-1.5343
0.73438	-1.5333
0.73542	-1.5331
0.73646	-1.5328
0.7375	-1.5318
0.73854	-1.5305
0.73958	-1.5292
0.74063	-1.5288
0.74167	-1.5296
0.74271	-1.5308
0.74375	-1.5321
0.74479	-1.5334
0.74583	-1.5337
0.74688	-1.5321
0.74792	-1.5301
0.74896	-1.5291
0.75	-1.5287
0.75104	-1.5285
0.75208	-1.5291
0.75313	-1.53
0.75417	-1.5299
0.75521	-1.5281
0.75625	-1.5264
0.75729	-1.527
0.75833	-1.5293
0.75938	-1.5308
0.76042	-1.5311
0.76146	-1.531
0.7625	-1.531
0.76354	-1.5311
0.76458	-1.5317
0.76563	-1.5325
0.76667	-1.5325
0.76771	-1.5316
0.76875	-1.5313
0.76979	-1.5318
0.77083	-1.5316
0.77188	-1.5305
0.77292	-1.53
0.77396	-1.5307
0.775	-1.5317
0.77604	-1.5321
0.77708	-1.5315
0.77813	-1.531
0.77917	-1.5309
0.78021	-1.5305
0.78125	-1.5304
0.78229	-1.5311
0.78333	-1.5317
0.78438	-1.5313
0.78542	-1.5304
0.78646	-1.5307
0.7875	-1.5315
0.78854	-1.5319
0.78958	-1.5316
0.79063	-1.531
0.79167	-1.5313
0.79271	-1.5322
0.79375	-1.5324
0.79479	-1.5319
0.79583	-1.532
0.79688	-1.5328
0.79792	-1.5333
0.79896	-1.5327
0.8	-1.5317
0.80104	-1.5313
0.80208	-1.5314
0.80313	-1.5314
0.80417	-1.5315
0.80521	-1.532
0.80625	-1.533
0.80729	-1.5337
0.80833	-1.5333
0.80938	-1.5322
0.81042	-1.5314
0.81146	-1.5313
0.8125	-1.5307
0.81354	-1.5299
0.81458	-1.53
0.81563	-1.5314
0.81667	-1.5328
0.81771	-1.533
0.81875	-1.5325
0.81979	-1.5326
0.82083	-1.5331
0.82188	-1.5335
0.82292	-1.5337
0.82396	-1.5339
0.825	-1.5338
0.82604	-1.5332
0.82708	-1.5323
0.82813	-1.5318
0.82917	-1.5321
0.83021	-1.5325
0.83125	-1.5324
0.83229	-1.5322
0.83333	-1.532
0.83438	-1.5316
0.83542	-1.5313
0.83646	-1.5317
0.8375	-1.5324
0.83854	-1.5328
0.83958	-1.5332
0.84063	-1.5341
0.84167	-1.5345
0.84271	-1.5334
0.84375	-1.5323
0.84479	-1.5322
0.84583	-1.5321
0.84688	-1.532
0.84792	-1.5327
0.84896	-1.5334
0.85	-1.5329
0.85104	-1.5315
0.85208	-1.5309
0.85313	-1.5313
0.85417	-1.5316
0.85521	-1.5316
0.85625	-1.5319
0.85729	-1.5321
0.85833	-1.5318
0.85938	-1.5316
0.86042	-1.5319
0.86146	-1.5321
0.8625	-1.5326
0.86354	-1.5343
0.86458	-1.536
0.86563	-1.5355
0.86667	-1.5332
0.86771	-1.5311
0.86875	-1.53
0.86979	-1.5299
0.87083	-1.5309
0.87188	-1.532
0.87292	-1.5322
0.87396	-1.5316
0.875	-1.5315
0.87604	-1.533
0.87708	-1.5341
0.87813	-1.5335
0.87917	-1.5324
0.88021	-1.5317
0.88125	-1.5312
0.88229	-1.5314
0.88333	-1.5322
0.88438	-1.5326
0.88542	-1.5324
0.88646	-1.5321
0.8875	-1.5323
0.88854	-1.5328
0.88958	-1.5326
0.89063	-1.5315
0.89167	-1.5301
0.89271	-1.5289
0.89375	-1.5289
0.89479	-1.5299
0.89583	-1.5312
0.89688	-1.5323
0.89792	-1.5321
0.89896	-1.5306
0.9	-1.5298
0.90104	-1.5304
0.90208	-1.5316
0.90313	-1.5328
0.90417	-1.5337
0.90521	-1.5336
0.90625	-1.5329
0.90729	-1.5322
0.90833	-1.5319
0.90938	-1.5312
0.91042	-1.5302
0.91146	-1.5299
0.9125	-1.5308
0.91354	-1.5316
0.91458	-1.5318
0.91563	-1.5317
0.91667	-1.5312
0.91771	-1.5304
0.91875	-1.5298
0.91979	-1.5295
0.92083	-1.5295
0.92188	-1.5299
0.92292	-1.5306
0.92396	-1.5313
0.925	-1.5315
0.92604	-1.5313
0.92708	-1.5315
0.92813	-1.5321
0.92917	-1.5326
0.93021	-1.5323
0.93125	-1.5317
0.93229	-1.5314
0.93333	-1.5312
0.93438	-1.5305
0.93542	-1.5298
0.93646	-1.5296
0.9375	-1.5297
0.93854	-1.53
0.93958	-1.5308
0.94063	-1.532
0.94167	-1.5326
0.94271	-1.5319
0.94375	-1.5305
0.94479	-1.5296
0.94583	-1.5296
0.94688	-1.5301
0.94792	-1.5305
0.94896	-1.5308
0.95	-1.5308
0.95104	-1.5309
0.95208	-1.5313
0.95313	-1.5318
0.95417	-1.5321
0.95521	-1.5318
0.95625	-1.5315
0.95729	-1.5313
0.95833	-1.531
0.95938	-1.5304
0.96042	-1.5302
0.96146	-1.5311
0.9625	-1.5323
0.96354	-1.5324
0.96458	-1.5317
0.96563	-1.5315
0.96667	-1.5326
0.96771	-1.5336
0.96875	-1.5335
0.96979	-1.5334
0.97083	-1.5334
0.97188	-1.5333
0.97292	-1.5332
0.97396	-1.5331
0.975	-1.5324
0.97604	-1.5311
0.97708	-1.5297
0.97813	-1.5287
0.97917	-1.528
0.98021	-1.5273
0.98125	-1.528
0.98229	-1.531
0.98333	-1.534
0.98438	-1.5357
0.98542	-1.5366
0.98646	-1.537
0.9875	-0.00373
0.98854	-0.00373
0.98958	-0.00373
0.99063	-0.00373
0.99167	-0.00374
0.99271	-0.00374
0.99375	-0.00374
0.99479	-0.00374
0.99583	-0.00374
0.99688	-0.00374
0.99792	-0.00374
0.99896	-0.00374
1	-0.00374
1.001	-0.00374
1.0021	-0.00374
1.0031	-0.00373
1.0042	-0.00361
1.0052	-0.00309
1.0063	-0.00192
1.0073	-0.00039
1.0083	0.00088
1.0094	0.0015
1.0104	0.00174
1.0115	0.00203
1.0125	0.00247
1.0135	0.00292
1.0146	0.00314
1.0156	0.00332
1.0167	0.00389
1.0177	0.00452
1.0188	0.0041
1.0198	0.00234
1.0208	0.0012
1.0219	0.00203
1.0229	0.00319
1.024	0.00302
1.025	0.00215
1.026	0.00177
1.0271	0.00197
1.0281	0.00221
1.0292	0.00236
1.0302	0.00227
1.0313	0.00169
1.0323	0.00124
1.0333	0.00173
1.0344	0.00283
1.0354	0.00324
1.0365	0.00273
1.0375	0.00209
1.0385	0.00178
1.0396	0.00201
1.0406	0.0024
1.0417	0.00247
1.0427	0.00272
1.0438	0.0036
1.0448	0.00425
1.0458	0.0041
1.0469	0.00371
1.0479	0.00343
1.049	0.00299
1.05	0.00222
1.051	0.00194
1.0521	0.00285
1.0531	0.00399
1.0542	0.00428
1.0552	0.00354
1.0563	0.00216
1.0573	0.00099
1.0583	0.00049
1.0594	0.00088
1.0604	0.00193
1.0615	0.0027
1.0625	0.00292
1.0635	0.00282
1.0646	0.0028
1.0656	0.00359
1.0667	0.00468
1.0677	0.00435
1.0688	0.00278
1.0698	0.0025
1.0708	0.0043
1.0719	0.00558
1.0729	0.00459
1.074	0.00312
1.075	0.00302
1.076	0.00342
1.0771	0.00273
1.0781	0.00129
1.0792	0.00059
1.0802	0.00095
1.0813	0.00148
1.0823	0.00169
1.0833	0.00166
1.0844	0.00167
1.0854	0.00211
1.0865	0.00254
1.0875	0.00226
1.0885	0.00175
1.0896	0.00136
1.0906	0.00062
1.0917	0.00014
1.0927	0.00113
1.0938	0.00274
1.0948	0.00346
1.0958	0.0032
1.0969	0.0024
1.0979	0.00208
1.099	0.00282
1.1	0.00358
1.101	0.00346
1.1021	0.00282
1.1031	0.00242
1.1042	0.00239
1.1052	0.00233
1.1063	0.00211
1.1073	0.00163
1.1083	0.00067
1.1094	-0.00021
1.1104	-0.00034
1.1115	0.00027
1.1125	0.00146
1.1135	0.00281
1.1146	0.0036
1.1156	0.00346
1.1167	0.00284
1.1177	0.00243
1.1188	0.0026
1.1198	0.0034
1.1208	0.00395
1.1219	0.00306
1.1229	0.001
1.124	-0.00076
1.125	-0.00126
1.126	-0.00073
1.1271	0.00016
1.1281	0.00103
1.1292	0.0016
1.1302	0.00184
1.1313	0.00167
1.1323	0.00083
1.1333	-6.00E-05
1.1344	-0.00014
1.1354	0.0005
1.1365	0.00163
1.1375	0.0025
1.1385	0.00214
1.1396	0.00107
1.1406	0.0003
1.1417	3.00E-05
1.1427	0.00056
1.1438	0.00176
1.1448	0.00231
1.1458	0.00193
1.1469	0.00163
1.1479	0.00188
1.149	0.00236
1.15	0.00234
1.151	0.00146
1.1521	0.0006
1.1531	0.00082
1.1542	0.00182
1.1552	0.00251
1.1563	0.00277
1.1573	0.00328
1.1583	0.00381
1.1594	0.00347
1.1604	0.00238
1.1615	0.00211
1.1625	0.00316
1.1635	0.00407
1.1646	0.00382
1.1656	0.00291
1.1667	0.00237
1.1677	0.00263
1.1688	0.00321
1.1698	0.00306
1.1708	0.00239
1.1719	0.00227
1.1729	0.00241
1.174	0.00248
1.175	0.00285
1.176	0.00328
1.1771	0.00337
1.1781	0.00308
1.1792	0.00262
1.1802	0.00233
1.1813	0.00229
1.1823	0.00272
1.1833	0.00352
1.1844	0.00367
1.1854	0.0025
1.1865	0.00084
1.1875	0.00021
1.1885	0.00092
1.1896	0.00157
1.1906	0.00177
1.1917	0.00234
1.1927	0.00246
1.1938	0.00141
1.1948	0.00071
1.1958	0.00121
1.1969	0.00199
1.1979	0.00239
1.199	0.00268
1.2	0.00282
1.201	0.00234
1.2021	0.00114
1.2031	0.00011
1.2042	0.00036
1.2052	0.00128
1.2063	0.00181
1.2073	0.00242
1.2083	0.00303
1.2094	0.0026
1.2104	0.00117
1.2115	-8.00E-05
1.2125	-0.00037
1.2135	0.00039
1.2146	0.00148
1.2156	0.00166
1.2167	0.00108
1.2177	0.00072
1.2188	0.00079
1.2198	0.00087
1.2208	0.00076
1.2219	0.00119
1.2229	0.00268
1.224	0.0037
1.225	0.003
1.226	0.00175
1.2271	0.00137
1.2281	0.00191
1.2292	0.00249
1.2302	0.0024
1.2313	0.00183
1.2323	0.00165
1.2333	0.00234
1.2344	0.00304
1.2354	0.00282
1.2365	0.00234
1.2375	0.00233
1.2385	0.0026
1.2396	0.0029
1.2406	0.0029
1.2417	0.00248
1.2427	0.00202
1.2438	0.00191
1.2448	0.00224
1.2458	0.00279
1.2469	0.00299
1.2479	0.00237
1.249	0.0016
1.25	0.00139
1.251	0.00143
1.2521	0.00135
1.2531	0.00139
1.2542	0.00168
1.2552	0.00205
1.2563	0.0021
1.2573	0.00161
1.2583	0.00095
1.2594	0.00064
1.2604	0.00087
1.2615	0.00162
1.2625	0.00229
1.2635	0.00238
1.2646	0.00219
1.2656	0.00209
1.2667	0.00175
1.2677	0.00102
1.2688	0.00045
1.2698	0.0007
1.2708	0.0015
1.2719	0.00209
1.2729	0.00234
1.274	0.00211
1.275	0.00108
1.276	-0.00015
1.2771	-0.00051
1.2781	-0.00016
1.2792	-0.00017
1.2802	-0.00059
1.2813	-0.00043
1.2823	0.00044
1.2833	0.00103
1.2844	0.001
1.2854	0.00121
1.2865	0.00203
1.2875	0.00238
1.2885	0.00156
1.2896	0.0007
1.2906	0.00069
1.2917	0.00093
1.2927	0.00126
1.2938	0.00218
1.2948	0.00299
1.2958	0.00283
1.2969	0.00236
1.2979	0.00226
1.299	0.00216
1.3	0.00186
1.301	0.00161
1.3021	0.00164
1.3031	0.00209
1.3042	0.00287
1.3052	0.00335
1.3063	0.00308
1.3073	0.00239
1.3083	0.00194
1.3094	0.00205
1.3104	0.00247
1.3115	0.00271
1.3125	0.00256
1.3135	0.00218
1.3146	0.0019
1.3156	0.00208
1.3167	0.00223
1.3177	0.00162
1.3188	0.00063
1.3198	0.00042
1.3208	0.00155
1.3219	0.0031
1.3229	0.00426
1.324	0.00495
1.325	0.00456
1.326	0.00332
1.3271	0.00245
1.3281	0.00196
1.3292	0.00155
1.3302	0.00145
1.3313	0.00168
1.3323	0.00197
1.3333	0.00178
1.3344	0.00084
1.3354	0.00028
1.3365	0.00077
1.3375	0.00149
1.3385	0.00159
1.3396	0.00133
1.3406	0.00167
1.3417	0.00224
1.3427	0.00203
1.3438	0.00081
1.3448	-0.00058
1.3458	-0.00064
1.3469	0.00067
1.3479	0.002
1.349	0.00263
1.35	0.00275
1.351	0.00257
1.3521	0.00219
1.3531	0.00207
1.3542	0.00243
1.3552	0.00232
1.3563	0.00145
1.3573	0.00117
1.3583	0.00162
1.3594	0.0012
1.3604	5.00E-05
1.3615	-0.0003
1.3625	-3.00E-05
1.3635	0.00019
1.3646	0.00063
1.3656	0.00071
1.3667	-0.00033
1.3677	-0.0008
1.3688	0.00111
1.3698	0.00355
1.3708	0.00409
1.3719	0.00282
1.3729	0.00092
1.374	-0.00023
1.375	-0.00018
1.376	0.00032
1.3771	0.00084
1.3781	0.00175
1.3792	0.00291
1.3802	0.00301
1.3813	0.00189
1.3823	0.00104
1.3833	0.00066
1.3844	0.00035
1.3854	0.00072
1.3865	0.00174
1.3875	0.00234
1.3885	0.00225
1.3896	0.00177
1.3906	0.00125
1.3917	0.00122
1.3927	0.00134
1.3938	0.00094
1.3948	0.00064
1.3958	0.00094
1.3969	0.00131
1.3979	0.00134
1.399	0.00131
1.4	0.00125
1.401	0.00074
1.4021	0.00025
1.4031	0.00056
1.4042	0.00152
1.4052	0.0029
1.4063	0.00455
1.4073	0.0052
1.4083	0.00368
1.4094	0.00109
1.4104	-0.0002
1.4115	0.00063
1.4125	0.00183
1.4135	0.00201
1.4146	0.00154
1.4156	0.00098
1.4167	0.00083
1.4177	0.00108
1.4187	0.00132
1.4198	0.00184
1.4208	0.00244
1.4219	0.00221
1.4229	0.00101
1.424	-0.00038
1.425	-0.00056
1.426	0.0008
1.4271	0.00185
1.4281	0.00149
1.4292	0.00131
1.4302	0.00205
1.4312	0.00268
1.4323	0.00316
1.4333	0.00361
1.4344	0.00329
1.4354	0.00238
1.4365	0.00208
1.4375	0.00243
1.4385	0.0024
1.4396	0.00147
1.4406	0.00043
1.4417	0.00043
1.4427	0.00137
1.4437	0.00212
1.4448	0.00205
1.4458	0.00147
1.4469	0.00131
1.4479	0.0022
1.449	0.00323
1.45	0.00272
1.451	0.00122
1.4521	0.00064
1.4531	0.00119
1.4542	0.00205
1.4552	0.00269
1.4562	0.0028
1.4573	0.00234
1.4583	0.00182
1.4594	0.00152
1.4604	0.00119
1.4615	0.00076
1.4625	0.00076
1.4635	0.00127
1.4646	0.00157
1.4656	0.00157
1.4667	0.00172
1.4677	0.00202
1.4687	0.0022
1.4698	0.00177
1.4708	0.00055
1.4719	-0.00026
1.4729	0.00029
1.474	0.00133
1.475	0.00186
1.476	0.00185
1.4771	0.00174
1.4781	0.00149
1.4792	0.00104
1.4802	0.00097
1.4812	0.00174
1.4823	0.00271
1.4833	0.00313
1.4844	0.00338
1.4854	0.00333
1.4865	0.002
1.4875	0.00034
1.4885	0.00024
1.4896	0.00135
1.4906	0.00199
1.4917	0.00201
1.4927	0.00191
1.4937	0.00143
1.4948	0.00078
1.4958	0.00075
1.4969	0.0014
1.4979	0.00197
1.499	0.00175
1.5	0.00067
1.501	-0.00017
1.5021	0.0002
1.5031	0.00122
1.5042	0.00226
1.5052	0.0033
1.5062	0.0038
1.5073	0.00328
1.5083	0.00238
1.5094	0.00197
1.5104	0.0018
1.5115	0.00131
1.5125	0.00102
1.5135	0.00132
1.5146	0.00162
1.5156	0.00166
1.5167	0.00169
1.5177	0.00169
1.5187	0.00173
1.5198	0.00204
1.5208	0.00247
1.5219	0.0029
1.5229	0.00344
1.524	0.00356
1.525	0.00293
1.526	0.00225
1.5271	0.00218
1.5281	0.00227
1.5292	0.00189
1.5302	0.00132
1.5312	0.00092
1.5323	0.00057
1.5333	0.00052
1.5344	0.00089
1.5354	0.00112
1.5365	0.00084
1.5375	0.00017
1.5385	-0.00038
1.5396	-0.00018
1.5406	0.00053
1.5417	0.00122
1.5427	0.00176
1.5437	0.00181
1.5448	0.0012
1.5458	0.0004
1.5469	0.0001
1.5479	0.00068
1.549	0.00155
1.55	0.00164
1.551	0.00103
1.5521	0.00067
1.5531	0.00121
1.5542	0.00245
1.5552	0.00349
1.5562	0.00357
1.5573	0.00282
1.5583	0.00251
1.5594	0.00316
1.5604	0.00374
1.5615	0.00351
1.5625	0.00304
1.5635	0.00267
1.5646	0.00189
1.5656	0.00047
1.5667	-0.00084
1.5677	-0.00095
1.5687	0.00018
1.5698	0.00151
1.5708	0.00215
1.5719	0.00203
1.5729	0.00153
1.574	0.00123
1.575	0.0018
1.576	0.00286
1.5771	0.0029
1.5781	0.00217
1.5792	0.00235
1.5802	0.00343
1.5812	0.00374
1.5823	0.00269
1.5833	0.00144
1.5844	0.0008
1.5854	0.00063
1.5865	0.00094
1.5875	0.00168
1.5885	0.00249
1.5896	0.00302
1.5906	0.00256
1.5917	0.00151
1.5927	0.00127
1.5937	0.00142
1.5948	0.00092
1.5958	0.00067
1.5969	0.00152
1.5979	0.00233
1.599	0.00176
1.6	2.00E-05
1.601	-0.00102
1.6021	-0.00016
1.6031	0.00125
1.6042	0.00187
1.6052	0.0018
1.6062	0.00105
1.6073	0.00059
1.6083	0.00187
1.6094	0.00344
1.6104	0.00346
1.6115	0.00256
1.6125	0.0011
1.6135	-0.00087
1.6146	-0.00201
1.6156	-0.00139
1.6167	-1.00E-05
1.6177	0.00051
1.6187	6.00E-05
1.6198	7.00E-05
1.6208	0.00088
1.6219	0.00141
1.6229	0.00165
1.624	0.00227
1.625	0.00304
1.626	0.00324
1.6271	0.00253
1.6281	0.00164
1.6292	0.00119
1.6302	0.00115
1.6312	0.00133
1.6323	0.00139
1.6333	0.00131
1.6344	0.00141
1.6354	0.00194
1.6365	0.00248
1.6375	0.0023
1.6385	0.00173
1.6396	0.00177
1.6406	0.00246
1.6417	0.00273
1.6427	0.00203
1.6437	0.00131
1.6448	0.00137
1.6458	0.00195
1.6469	0.00254
1.6479	0.00266
1.649	0.00191
1.65	0.00033
1.651	-0.00104
1.6521	-0.00062
1.6531	0.00145
1.6542	0.0029
1.6552	0.00275
1.6562	0.00203
1.6573	0.00154
1.6583	0.00138
1.6594	0.00136
1.6604	0.00111
1.6615	0.0009
1.6625	0.00099
1.6635	0.00114
1.6646	0.0014
1.6656	0.00188
1.6667	0.00206
1.6677	0.00171
1.6687	0.00144
1.6698	0.00163
1.6708	0.00182
1.6719	0.00186
1.6729	0.002
1.674	0.00225
1.675	0.0027
1.676	0.00295
1.6771	0.0024
1.6781	0.00171
1.6792	0.00208
1.6802	0.0036
1.6812	0.00463
1.6823	0.00389
1.6833	0.0026
1.6844	0.00192
1.6854	0.00168
1.6865	0.00189
1.6875	0.00245
1.6885	0.00262
1.6896	0.00249
1.6906	0.00252
1.6917	0.00232
1.6927	0.00169
1.6937	0.0013
1.6948	0.00174
1.6958	0.00285
1.6969	0.00365
1.6979	0.00328
1.699	0.00232
1.7	0.00221
1.701	0.00298
1.7021	0.0032
1.7031	0.00243
1.7042	0.00159
1.7052	0.00139
1.7062	0.00166
1.7073	0.00187
1.7083	0.0018
1.7094	0.0018
1.7104	0.00212
1.7115	0.00252
1.7125	0.0026
1.7135	0.00219
1.7146	0.00162
1.7156	0.00121
1.7167	0.00131
1.7177	0.00176
1.7187	0.00143
1.7198	0.00019
1.7208	-0.00067
1.7219	-4.00E-05
1.7229	0.0017
1.724	0.00275
1.725	0.00245
1.726	0.00186
1.7271	0.00136
1.7281	0.00083
1.7292	0.0004
1.7302	-0.00011
1.7312	-0.00024
1.7323	0.00076
1.7333	0.00222
1.7344	0.003
1.7354	0.00315
1.7365	0.00302
1.7375	0.0026
1.7385	0.00246
1.7396	0.00266
1.7406	0.00209
1.7417	0.0007
1.7427	-6.00E-05
1.7437	0.00038
1.7448	0.0012
1.7458	0.0015
1.7469	0.00128
1.7479	0.00067
1.749	-0.00031
1.75	-0.00107
1.751	-0.00092
1.7521	0.00014
1.7531	0.00153
1.7542	0.00232
1.7552	0.00221
1.7562	0.00197
1.7573	0.00234
1.7583	0.00277
1.7594	0.00266
1.7604	0.00221
1.7615	0.00167
1.7625	0.00119
1.7635	0.00119
1.7646	0.00191
1.7656	0.00246
1.7667	0.00189
1.7677	0.001
1.7687	0.00093
1.7698	0.00164
1.7708	0.00246
1.7719	0.00296
1.7729	0.00286
1.774	0.00208
1.775	0.0016
1.776	0.00181
1.7771	0.00163
1.7781	0.0009
1.7792	0.00036
1.7802	0.00046
1.7812	0.00102
1.7823	0.00123
1.7833	0.00097
1.7844	0.00098
1.7854	0.00115
1.7865	0.00087
1.7875	-2.00E-05
1.7885	-0.00133
1.7896	-0.00185
1.7906	-0.00088
1.7917	0.00043
1.7927	0.00094
1.7937	0.00075
1.7948	0.00057
1.7958	0.00102
1.7969	0.00227
1.7979	0.0034
1.799	0.00293
1.8	0.00138
1.801	0.00049
1.8021	0.0006
1.8031	0.00098
1.8042	0.0013
1.8052	0.0016
1.8062	0.00148
1.8073	0.00071
1.8083	-7.00E-05
1.8094	-1.00E-05
1.8104	0.00072
1.8115	0.00124
1.8125	0.00148
1.8135	0.00189
1.8146	0.00274
1.8156	0.00373
1.8167	0.00376
1.8177	0.00251
1.8187	0.00111
1.8198	0.00075
1.8208	0.00127
1.8219	0.00184
1.8229	0.00222
1.824	0.0023
1.825	0.00204
1.826	0.00194
1.8271	0.0021
1.8281	0.00227
1.8292	0.00268
1.8302	0.00295
1.8312	0.00219
1.8323	0.00073
1.8333	-0.00057
1.8344	-0.00095
1.8354	-0.00017
1.8365	0.00072
1.8375	0.00089
1.8385	0.00083
1.8396	0.0011
1.8406	0.00179
1.8417	0.00296
1.8427	0.00375
1.8437	0.00348
1.8448	0.00262
1.8458	0.00208
1.8469	0.00273
1.8479	0.0039
1.849	0.00398
1.85	0.00259
1.851	0.00098
1.8521	0.00024
1.8531	0.00024
1.8542	0.0005
1.8552	0.00097
1.8562	0.00148
1.8573	0.00143
1.8583	0.00115
1.8594	0.00149
1.8604	0.00184
1.8615	0.0015
1.8625	0.0011
1.8635	0.00107
1.8646	0.00068
1.8656	-0.00034
1.8667	-0.00116
1.8677	-0.00085
1.8687	0.00028
1.8698	0.00126
1.8708	0.0016
1.8719	0.00133
1.8729	0.00083
1.874	0.00085
1.875	0.00152
1.876	0.00237
1.8771	0.0026
1.8781	0.00122
1.8792	-0.00075
1.8802	-0.0009
1.8812	0.0009
1.8823	0.00255
1.8833	0.00313
1.8844	0.00333
1.8854	0.00327
1.8865	0.00271
1.8875	0.00168
1.8885	0.00085
1.8896	0.00118
1.8906	0.00209
1.8917	0.00242
1.8927	0.00243
1.8937	0.00256
1.8948	0.00233
1.8958	0.00142
1.8969	0.00043
1.8979	0.00015
1.899	0.00046
1.9	0.0007
1.901	0.00095
1.9021	0.00133
1.9031	0.00177
1.9042	0.0027
1.9052	0.00378
1.9062	0.00383
1.9073	0.00296
1.9083	0.00202
1.9094	0.00124
1.9104	0.00084
1.9115	0.00108
1.9125	0.00203
1.9135	0.00322
1.9146	0.00351
1.9156	0.0027
1.9167	0.00184
1.9177	0.00204
1.9187	0.00301
1.9198	0.00326
1.9208	0.00269
1.9219	0.00237
1.9229	0.00219
1.924	0.00157
1.925	0.00104
1.926	0.00095
1.9271	0.001
1.9281	0.00099
1.9292	0.00084
1.9302	0.00096
1.9312	0.00155
1.9323	0.00217
1.9333	0.00263
1.9344	0.00264
1.9354	0.00195
1.9365	0.00106
1.9375	0.00056
1.9385	0.00055
1.9396	0.00065
1.9406	0.0007
1.9417	0.0009
1.9427	0.00132
1.9437	0.00186
1.9448	0.00237
1.9458	0.0025
1.9469	0.00218
1.9479	0.00192
1.949	0.00192
1.95	0.00184
1.951	0.00194
1.9521	0.00226
1.9531	0.00188
1.9542	0.00058
1.9552	-0.00045
1.9562	-0.00033
1.9573	0.00063
1.9583	0.00111
1.9594	0.00065
1.9604	0.00015
1.9615	0.00033
1.9625	0.00129
1.9635	0.00249
1.9646	0.00323
1.9656	0.00352
1.9667	0.00366
1.9677	0.00368
1.9687	0.00371
1.9698	0.00374
1.9708	0.00372
1.9719	0.00421
1.9729	0.00513
1.974	0.00507
1.975	0.00433
1.976	0.00473
1.9771	0.00558
1.9781	0.00499
1.9792	0.00362
1.9802	0.00282
1.9812	0.00239
1.9823	0.00233
1.9833	0.00285
1.9844	0.0031
1.9854	0.00286
1.9865	0.00303
1.9875	0.00349
1.9885	0.00359
1.9896	0.00366
1.9906	0.00378
1.9917	0.00315
1.9927	0.00163
1.9937	0.00067
1.9948	0.00112
1.9958	0.00189
1.9969	0.00235
1.9979	0.00251
1.999	0.00205
2	0.00111
2.001	0.00043
2.0021	-4.00E-05
2.0031	-0.00086
2.0042	-0.0012
2.0052	-0.00058
2.0062	-3.00E-05
2.0073	0.00015
2.0083	0.00063
2.0094	0.00087
2.0104	0.00032
2.0115	-5.00E-05
2.0125	0.00043
2.0135	0.00088
2.0146	0.00048
2.0156	-0.00033
2.0167	-0.00047
2.0177	0.00054
2.0187	0.00157
2.0198	0.00154
2.0208	0.00064
2.0219	-0.00036
2.0229	-0.00036
2.024	0.0007
2.025	0.001
2.026	-5.00E-05
2.0271	-0.00068
2.0281	-0.00021
2.0292	0.00078
2.0302	0.00163
2.0312	0.00135
2.0323	0.00025
2.0333	-9.00E-05
2.0344	0.00069
2.0354	0.0017
2.0365	0.00208
2.0375	0.00172
2.0385	0.00121
2.0396	0.00132
2.0406	0.00207
2.0417	0.00281
2.0427	0.00325
2.0437	0.00292
2.0448	0.00171
2.0458	0.0002
2.0469	-0.00057
2.0479	0.00057
2.049	0.00265
2.05	0.00356
2.051	0.00297
2.0521	0.00143
2.0531	0.00048
2.0542	0.00156
2.0552	0.00316
2.0562	0.0032
2.0573	0.00222
2.0583	0.00184
2.0594	0.00236
2.0604	0.00298
2.0615	0.00318
2.0625	0.00341
2.0635	0.00393
2.0646	0.00405
2.0656	0.00355
2.0667	0.00307
2.0677	0.00284
2.0687	0.00247
2.0698	0.0018
2.0708	0.00164
2.0719	0.00229
2.0729	0.00263
2.074	0.00221
2.075	0.00216
2.076	0.00309
2.0771	0.00428
2.0781	0.00451
2.0792	0.00355
2.0802	0.00239
2.0812	0.00143
[truncated: 25,601 more rows]
