# Supplementary material for: Improvement of Peak Integration in Capillary Electrophoresis: Reference Data Set No. 1
Source: Electrophoresis. 2026 Mar 11;47(4):276–94. doi: 10.1002/elps.70077 (PMC13084974; doi:10.1002/elps.70077)
Supplement: Supplementary file 2 — Supporting File 2: elps70077‐sup‐0002‐RawElectropherograms.zip. [file ELPS-47--s002.zip › Raw Electropherograms/com5-type1-sam6-R.csv]

0	0
0	0.02517
0.0010417	0.02533
0.0020833	0.02539
0.003125	0.02541
0.0041667	0.02543
0.0052083	0.02546
0.00625	0.0254
0.0072917	0.02527
0.0083333	0.02524
0.009375	0.02543
0.010417	0.02565
0.011458	0.02566
0.0125	0.02549
0.013542	0.02535
0.014583	0.02533
0.015625	0.02539
0.016667	0.02554
0.017708	0.02572
0.01875	0.02583
0.019792	0.02575
0.020833	0.02556
0.021875	0.02544
0.022917	0.02548
0.023958	0.02562
0.025	0.02576
0.026042	0.02581
0.027083	0.02571
0.028125	0.02553
0.029167	0.02541
0.030208	0.02532
0.03125	0.02517
0.032292	0.02506
0.033333	0.02512
0.034375	0.02527
0.035417	0.02541
0.036458	0.02559
0.0375	0.02584
0.038542	0.026
0.039583	0.02595
0.040625	0.02582
0.041667	0.02574
0.042708	0.02574
0.04375	0.0258
0.044792	0.0259
0.045833	0.026
0.046875	0.02601
0.047917	0.02592
0.048958	0.02588
0.05	0.02603
0.051042	0.02628
0.052083	0.02649
0.053125	0.02655
0.054167	0.02653
0.055208	0.02653
0.05625	0.02653
0.057292	0.02645
0.058333	0.02632
0.059375	0.02624
0.060417	0.0262
0.061458	0.02619
0.0625	0.02623
0.063542	0.02634
0.064583	0.02645
0.065625	0.02652
0.066667	0.02653
0.067708	0.02653
0.06875	0.02645
0.069792	0.02626
0.070833	0.02605
0.071875	0.02591
0.072917	0.02586
0.073958	0.0259
0.075	0.02602
0.076042	0.0262
0.077083	0.02635
0.078125	0.02636
0.079167	0.02631
0.080208	0.02634
0.08125	0.02643
0.082292	0.02649
0.083333	0.02654
0.084375	0.02659
0.085417	0.02657
0.086458	0.02647
0.0875	0.02641
0.088542	0.02641
0.089583	0.02639
0.090625	0.02639
0.091667	0.02652
0.092708	0.02672
0.09375	0.02679
0.094792	0.02665
0.095833	0.02647
0.096875	0.02641
0.097917	0.02642
0.098958	0.02637
0.1	0.02624
0.10104	0.02609
0.10208	0.02595
0.10312	0.02585
0.10417	0.0258
0.10521	0.02579
0.10625	0.02582
0.10729	0.02593
0.10833	0.02612
0.10937	0.02625
0.11042	0.0262
0.11146	0.02615
0.1125	0.02624
0.11354	0.02637
0.11458	0.02639
0.11562	0.02631
0.11667	0.02623
0.11771	0.02624
0.11875	0.02637
0.11979	0.02654
0.12083	0.02667
0.12187	0.02672
0.12292	0.02674
0.12396	0.02675
0.125	0.02674
0.12604	0.02673
0.12708	0.02673
0.12812	0.02674
0.12917	0.02675
0.13021	0.02673
0.13125	0.02671
0.13229	0.02667
0.13333	0.02672
0.13437	0.02692
0.13542	0.0271
0.13646	0.02708
0.1375	0.02685
0.13854	0.0266
0.13958	0.02644
0.14062	0.02635
0.14167	0.02629
0.14271	0.0262
0.14375	0.02604
0.14479	0.02585
0.14583	0.02584
0.14687	0.02598
0.14792	0.02603
0.14896	0.02589
0.15	0.02574
0.15104	0.02579
0.15208	0.02604
0.15312	0.02626
0.15417	0.02627
0.15521	0.02619
0.15625	0.02618
0.15729	0.02617
0.15833	0.02604
0.15937	0.02591
0.16042	0.02588
0.16146	0.02592
0.1625	0.02596
0.16354	0.0261
0.16458	0.02627
0.16562	0.02622
0.16667	0.02591
0.16771	0.02557
0.16875	0.02536
0.16979	0.02528
0.17083	0.0253
0.17187	0.02543
0.17292	0.02555
0.17396	0.02562
0.175	0.0257
0.17604	0.02575
0.17708	0.02566
0.17812	0.02553
0.17917	0.02551
0.18021	0.02565
0.18125	0.02589
0.18229	0.02606
0.18333	0.02601
0.18437	0.02581
0.18542	0.02567
0.18646	0.02564
0.1875	0.02557
0.18854	0.0254
0.18958	0.02523
0.19062	0.02514
0.19167	0.0251
0.19271	0.02497
0.19375	0.02482
0.19479	0.02487
0.19583	0.02507
0.19687	0.02527
0.19792	0.02543
0.19896	0.0256
0.2	0.02585
0.20104	0.02606
0.20208	0.02604
0.20312	0.02577
0.20417	0.02545
0.20521	0.02524
0.20625	0.0251
0.20729	0.02495
0.20833	0.02485
0.20937	0.02486
0.21042	0.02492
0.21146	0.02498
0.2125	0.02513
0.21354	0.02536
0.21458	0.02548
0.21562	0.0254
0.21667	0.02524
0.21771	0.02518
0.21875	0.02528
0.21979	0.02551
0.22083	0.02576
0.22187	0.02588
0.22292	0.02589
0.22396	0.02588
0.225	0.0258
0.22604	0.02564
0.22708	0.02546
0.22812	0.0253
0.22917	0.02519
0.23021	0.02515
0.23125	0.02515
0.23229	0.02518
0.23333	0.02519
0.23437	0.02506
0.23542	0.02485
0.23646	0.02469
0.2375	0.02471
0.23854	0.02489
0.23958	0.02503
0.24062	0.02502
0.24167	0.02495
0.24271	0.02488
0.24375	0.0249
0.24479	0.02506
0.24583	0.02529
0.24687	0.02542
0.24792	0.02537
0.24896	0.02519
0.25	0.02506
0.25104	0.02507
0.25208	0.02517
0.25312	0.02534
0.25417	0.02553
0.25521	0.0256
0.25625	0.02553
0.25729	0.02544
0.25833	0.02539
0.25937	0.02538
0.26042	0.02541
0.26146	0.02557
0.2625	0.02574
0.26354	0.02565
0.26458	0.02533
0.26562	0.0251
0.26667	0.02509
0.26771	0.02515
0.26875	0.02519
0.26979	0.02518
0.27083	0.02508
0.27187	0.02497
0.27292	0.025
0.27396	0.02511
0.275	0.02521
0.27604	0.02524
0.27708	0.02518
0.27812	0.02507
0.27917	0.02502
0.28021	0.02506
0.28125	0.0251
0.28229	0.02501
0.28333	0.02486
0.28437	0.02483
0.28542	0.02488
0.28646	0.02487
0.2875	0.0248
0.28854	0.02472
0.28958	0.02476
0.29062	0.02486
0.29167	0.02483
0.29271	0.02471
0.29375	0.02475
0.29479	0.02494
0.29583	0.02508
0.29687	0.02504
0.29792	0.02497
0.29896	0.02502
0.3	0.02509
0.30104	0.02507
0.30208	0.02498
0.30312	0.02494
0.30417	0.02501
0.30521	0.02515
0.30625	0.02522
0.30729	0.02519
0.30833	0.02512
0.30937	0.02508
0.31042	0.02505
0.31146	0.02499
0.3125	0.02492
0.31354	0.02486
0.31458	0.02479
0.31562	0.02469
0.31667	0.02458
0.31771	0.02442
0.31875	0.02421
0.31979	0.02408
0.32083	0.02413
0.32187	0.02429
0.32292	0.02445
0.32396	0.02452
0.325	0.02452
0.32604	0.02451
0.32708	0.0245
0.32812	0.02452
0.32917	0.02458
0.33021	0.02461
0.33125	0.02466
0.33229	0.02479
0.33333	0.02496
0.33437	0.025
0.33542	0.0249
0.33646	0.02473
0.3375	0.02453
0.33854	0.02439
0.33958	0.0243
0.34062	0.02418
0.34167	0.02416
0.34271	0.02431
0.34375	0.0245
0.34479	0.02461
0.34583	0.0246
0.34687	0.02453
0.34792	0.02444
0.34896	0.02437
0.35	0.02432
0.35104	0.02429
0.35208	0.02435
0.35312	0.02445
0.35417	0.02451
0.35521	0.02451
0.35625	0.02444
0.35729	0.02435
0.35833	0.02426
0.35937	0.02414
0.36042	0.02402
0.36146	0.02393
0.3625	0.02394
0.36354	0.02411
0.36458	0.02431
0.36562	0.0244
0.36667	0.02438
0.36771	0.02435
0.36875	0.0243
0.36979	0.0242
0.37083	0.0241
0.37187	0.0241
0.37292	0.02412
0.37396	0.02404
0.375	0.0239
0.37604	0.02375
0.37708	0.02363
0.37812	0.02358
0.37917	0.0236
0.38021	0.0236
0.38125	0.02355
0.38229	0.02352
0.38333	0.02355
0.38437	0.02359
0.38542	0.02368
0.38646	0.02384
0.3875	0.02401
0.38854	0.02411
0.38958	0.02413
0.39062	0.02412
0.39167	0.02406
0.39271	0.02401
0.39375	0.02397
0.39479	0.02397
0.39583	0.02408
0.39687	0.02428
0.39792	0.02439
0.39896	0.02434
0.4	0.0243
0.40104	0.02425
0.40208	0.02407
0.40312	0.02383
0.40417	0.02366
0.40521	0.02362
0.40625	0.02365
0.40729	0.02356
0.40833	0.02339
0.40937	0.02333
0.41042	0.02336
0.41146	0.02335
0.4125	0.02331
0.41354	0.02327
0.41458	0.02326
0.41562	0.02333
0.41667	0.02345
0.41771	0.02345
0.41875	0.02332
0.41979	0.02319
0.42083	0.02311
0.42187	0.02306
0.42292	0.02304
0.42396	0.02306
0.425	0.02317
0.42604	0.02334
0.42708	0.02346
0.42812	0.02346
0.42917	0.02335
0.43021	0.02331
0.43125	0.02352
0.43229	0.02388
0.43333	0.02405
0.43437	0.024
0.43542	0.02395
0.43646	0.02392
0.4375	0.02385
0.43854	0.02373
0.43958	0.02368
0.44062	0.0238
0.44167	0.02401
0.44271	0.0241
0.44375	0.02411
0.44479	0.02416
0.44583	0.0242
0.44687	0.02414
0.44792	0.024
0.44896	0.0239
0.45	0.02383
0.45104	0.02365
0.45208	0.02334
0.45312	0.0231
0.45417	0.0231
0.45521	0.02334
0.45625	0.02359
0.45729	0.02371
0.45833	0.02377
0.45937	0.02382
0.46042	0.02385
0.46146	0.02387
0.4625	0.02391
0.46354	0.02395
0.46458	0.02388
0.46562	0.02367
0.46667	0.0235
0.46771	0.02346
0.46875	0.02345
0.46979	0.02342
0.47083	0.02343
0.47187	0.02344
0.47292	0.02343
0.47396	0.02344
0.475	0.02343
0.47604	0.02337
0.47708	0.02338
0.47812	0.02352
0.47917	0.02366
0.48021	0.02365
0.48125	0.02351
0.48229	0.02334
0.48333	0.02318
0.48437	0.02311
0.48542	0.02316
0.48646	0.02326
0.4875	0.02335
0.48854	0.02339
0.48958	0.02331
0.49062	0.02317
0.49167	0.02304
0.49271	0.02299
0.49375	0.02296
0.49479	0.02293
0.49583	0.02296
0.49687	0.02309
0.49792	0.02327
0.49896	0.02343
0.5	0.02353
0.50104	0.02355
0.50208	0.02357
0.50312	0.02363
0.50417	0.02368
0.50521	0.0236
0.50625	0.02339
0.50729	0.02325
0.50833	0.02324
0.50937	0.02332
0.51042	0.02349
0.51146	0.02376
0.5125	0.02409
0.51354	0.02439
0.51458	0.02452
0.51562	0.02448
0.51667	0.02441
0.51771	0.02435
0.51875	0.02429
0.51979	0.02423
0.52083	0.02422
0.52187	0.02431
0.52292	0.02444
0.52396	0.02439
0.525	0.02413
0.52604	0.02384
0.52708	0.02366
0.52812	0.02366
0.52917	0.02377
0.53021	0.02384
0.53125	0.02381
0.53229	0.02372
0.53333	0.02357
0.53438	0.02336
0.53542	0.02321
0.53646	0.02321
0.5375	0.02336
0.53854	0.02351
0.53958	0.02358
0.54063	0.02353
0.54167	0.02337
0.54271	0.02324
0.54375	0.02324
0.54479	0.02329
0.54583	0.02333
0.54688	0.02339
0.54792	0.02349
0.54896	0.02359
0.55	0.02372
0.55104	0.02389
0.55208	0.0239
0.55313	0.02376
0.55417	0.02367
0.55521	0.02364
0.55625	0.02345
0.55729	0.02316
0.55833	0.02302
0.55938	0.023
0.56042	0.02302
0.56146	0.02315
0.5625	0.02337
0.56354	0.02349
0.56458	0.0235
0.56563	0.02346
0.56667	0.02339
0.56771	0.02333
0.56875	0.02329
0.56979	0.02322
0.57083	0.02317
0.57188	0.02324
0.57292	0.02339
0.57396	0.02345
0.575	0.02332
0.57604	0.02311
0.57708	0.0229
0.57813	0.0227
0.57917	0.02269
0.58021	0.02289
0.58125	0.02312
0.58229	0.02322
0.58333	0.02327
0.58438	0.02332
0.58542	0.02336
0.58646	0.0234
0.5875	0.02346
0.58854	0.02349
0.58958	0.02346
0.59063	0.02346
0.59167	0.02354
0.59271	0.02358
0.59375	0.02349
0.59479	0.02333
0.59583	0.02321
0.59688	0.02312
0.59792	0.02307
0.59896	0.0231
0.6	0.02319
0.60104	0.02331
0.60208	0.02339
0.60313	0.02344
0.60417	0.02346
0.60521	0.02341
0.60625	0.02326
0.60729	0.02313
0.60833	0.02312
0.60938	0.02319
0.61042	0.0232
0.61146	0.02312
0.6125	0.02311
0.61354	0.0232
0.61458	0.02321
0.61563	0.02312
0.61667	0.02303
0.61771	0.02292
0.61875	0.02273
0.61979	0.02251
0.62083	0.02234
0.62188	0.02224
0.62292	0.02229
0.62396	0.02252
0.625	0.02282
0.62604	0.02303
0.62708	0.02315
0.62813	0.02327
0.62917	0.0234
0.63021	0.02352
0.63125	0.02357
0.63229	0.02348
0.63333	0.02329
0.63438	0.0231
0.63542	0.02298
0.63646	0.023
0.6375	0.02314
0.63854	0.02327
0.63958	0.02331
0.64063	0.02328
0.64167	0.02326
0.64271	0.02329
0.64375	0.02325
0.64479	0.02308
0.64583	0.02289
0.64688	0.02281
0.64792	0.02289
0.64896	0.02304
0.65	0.02314
0.65104	0.02316
0.65208	0.02318
0.65313	0.02322
0.65417	0.02322
0.65521	0.02312
0.65625	0.02296
0.65729	0.02277
0.65833	0.02259
0.65938	0.02248
0.66042	0.02248
0.66146	0.02258
0.6625	0.02272
0.66354	0.02296
0.66458	0.02324
0.66563	0.0234
0.66667	0.02335
0.66771	0.02319
0.66875	0.02301
0.66979	0.02287
0.67083	0.02287
0.67188	0.02304
0.67292	0.02319
0.67396	0.02314
0.675	0.023
0.67604	0.02293
0.67708	0.02297
0.67813	0.02311
0.67917	0.02327
0.68021	0.02331
0.68125	0.02321
0.68229	0.02307
0.68333	0.02297
0.68438	0.023
0.68542	0.0232
0.68646	0.02339
0.6875	0.02346
0.68854	0.02345
0.68958	0.02348
0.69063	0.02361
0.69167	0.02381
0.69271	0.02398
0.69375	0.02398
0.69479	0.0238
0.69583	0.02362
0.69688	0.02348
0.69792	0.02333
0.69896	0.02326
0.7	0.0233
0.70104	0.02335
0.70208	0.02331
0.70313	0.02326
0.70417	0.02325
0.70521	0.02326
0.70625	0.02319
0.70729	0.02304
0.70833	0.02294
0.70938	0.02295
0.71042	0.02297
0.71146	0.02294
0.7125	0.0228
0.71354	0.02253
0.71458	0.02228
0.71563	0.02222
0.71667	0.02229
0.71771	0.02243
0.71875	0.02258
0.71979	0.02269
0.72083	0.02278
0.72188	0.0229
0.72292	0.02304
0.72396	0.02315
0.725	0.02316
0.72604	0.02296
0.72708	0.02267
0.72813	0.02251
0.72917	0.02249
0.73021	0.02245
0.73125	0.02238
0.73229	0.02248
0.73333	0.02272
0.73438	0.02289
0.73542	0.02292
0.73646	0.02294
0.7375	0.02301
0.73854	0.02312
0.73958	0.02324
0.74063	0.02331
0.74167	0.02333
0.74271	0.02331
0.74375	0.02324
0.74479	0.02316
0.74583	0.02315
0.74688	0.0232
0.74792	0.02326
0.74896	0.02336
0.75	0.0235
0.75104	0.02365
0.75208	0.02372
0.75313	0.02363
0.75417	0.02338
0.75521	0.02314
0.75625	0.02306
0.75729	0.02305
0.75833	0.02299
0.75938	0.02293
0.76042	0.02299
0.76146	0.02317
0.7625	0.02326
0.76354	0.02314
0.76458	0.02292
0.76563	0.02271
0.76667	0.02257
0.76771	0.02255
0.76875	0.02264
0.76979	0.02275
0.77083	0.02284
0.77188	0.02281
0.77292	0.02269
0.77396	0.02272
0.775	0.02296
0.77604	0.02323
0.77708	0.02344
0.77813	0.02352
0.77917	0.02339
0.78021	0.02308
0.78125	0.02279
0.78229	0.02262
0.78333	0.02248
0.78438	0.02235
0.78542	0.02229
0.78646	0.02234
0.7875	0.02247
0.78854	0.02259
0.78958	0.02267
0.79063	0.02269
0.79167	0.02262
0.79271	0.02247
0.79375	0.02243
0.79479	0.02256
0.79583	0.02267
0.79688	0.0226
0.79792	0.02243
0.79896	0.02225
0.8	0.02202
0.80104	0.02186
0.80208	0.02188
0.80313	0.02197
0.80417	0.02204
0.80521	0.0221
0.80625	0.02224
0.80729	0.02248
0.80833	0.02272
0.80938	0.02285
0.81042	0.02284
0.81146	0.02274
0.8125	0.02256
0.81354	0.02229
0.81458	0.02203
0.81563	0.02189
0.81667	0.02186
0.81771	0.02191
0.81875	0.02206
0.81979	0.02224
0.82083	0.0224
0.82188	0.02251
0.82292	0.02265
0.82396	0.02286
0.825	0.02307
0.82604	0.02318
0.82708	0.02322
0.82813	0.0232
0.82917	0.02315
0.83021	0.02317
0.83125	0.02324
0.83229	0.02323
0.83333	0.02313
0.83438	0.02311
0.83542	0.02328
0.83646	0.02349
0.8375	0.02354
0.83854	0.02345
0.83958	0.02339
0.84063	0.0234
0.84167	0.02337
0.84271	0.02319
0.84375	0.02285
0.84479	0.02249
0.84583	0.02226
0.84688	0.02217
0.84792	0.0222
0.84896	0.0223
0.85	0.0224
0.85104	0.02237
0.85208	0.02218
0.85313	0.02212
0.85417	0.02232
0.85521	0.02257
0.85625	0.02268
0.85729	0.02272
0.85833	0.02273
0.85938	0.0227
0.86042	0.02266
0.86146	0.02267
0.8625	0.02275
0.86354	0.02285
0.86458	0.02292
0.86563	0.02296
0.86667	0.02294
0.86771	0.02283
0.86875	0.02277
0.86979	0.02284
0.87083	0.02294
0.87188	0.02298
0.87292	0.0229
0.87396	0.02276
0.875	0.02266
0.87604	0.02261
0.87708	0.02257
0.87813	0.02253
0.87917	0.02249
0.88021	0.02244
0.88125	0.02241
0.88229	0.02242
0.88333	0.0226
0.88438	0.02292
0.88542	0.02318
0.88646	0.02326
0.8875	0.02323
0.88854	0.02313
0.88958	0.02303
0.89063	0.0229
0.89167	0.02276
0.89271	0.02268
0.89375	0.02267
0.89479	0.02268
0.89583	0.0226
0.89688	0.0224
0.89792	0.02227
0.89896	0.02239
0.9	0.02264
0.90104	0.02283
0.90208	0.02289
0.90313	0.02289
0.90417	0.02282
0.90521	0.02265
0.90625	0.02246
0.90729	0.0224
0.90833	0.02242
0.90938	0.02235
0.91042	0.02222
0.91146	0.02217
0.9125	0.02221
0.91354	0.02218
0.91458	0.02206
0.91563	0.02199
0.91667	0.02205
0.91771	0.02214
0.91875	0.02215
0.91979	0.02213
0.92083	0.02225
0.92188	0.02249
0.92292	0.02267
0.92396	0.02274
0.925	0.02277
0.92604	0.02278
0.92708	0.02271
0.92813	0.02254
0.92917	0.02238
0.93021	0.02228
0.93125	0.02218
0.93229	0.02207
0.93333	0.0221
0.93438	0.02221
0.93542	0.02222
0.93646	0.0221
0.9375	0.02205
0.93854	0.0222
0.93958	0.02242
0.94063	0.02257
0.94167	0.0226
0.94271	0.02254
0.94375	0.02243
0.94479	0.02228
0.94583	0.0222
0.94688	0.02228
0.94792	0.0225
0.94896	0.02275
0.95	0.02292
0.95104	0.02295
0.95208	0.02291
0.95313	0.02287
0.95417	0.02288
0.95521	0.02291
0.95625	0.02285
0.95729	0.02266
0.95833	0.02249
0.95938	0.02248
0.96042	0.02251
0.96146	0.02249
0.9625	0.02246
0.96354	0.02243
0.96458	0.02241
0.96563	0.0225
0.96667	0.02272
0.96771	0.02285
0.96875	0.0228
0.96979	0.02269
0.97083	0.02255
0.97188	0.02233
0.97292	0.02216
0.97396	0.02212
0.975	0.0221
0.97604	0.02197
0.97708	0.0218
0.97813	0.02175
0.97917	0.02183
0.98021	0.02194
0.98125	0.02198
0.98229	0.02196
0.98333	0.022
0.98438	0.02219
0.98542	0.0224
0.98646	0.02251
0.9875	0.00079
0.98854	0.00079
0.98958	0.00079
0.99063	0.00079
0.99167	0.00079
0.99271	0.00079
0.99375	0.00079
0.99479	0.00079
0.99583	0.00079
0.99688	0.00079
0.99792	0.00079
0.99896	0.00079
1	0.00079
1.001	0.00079
1.0021	0.00079
1.0031	0.00079
1.0042	0.00076
1.0052	0.00065
1.0063	0.00047
1.0073	0.00031
1.0083	0.00025
1.0094	0.00023
1.0104	0.00022
1.0115	0.00026
1.0125	0.00035
1.0135	0.0005
1.0146	0.00072
1.0156	0.00086
1.0167	0.00085
1.0177	0.00085
1.0188	0.00092
1.0198	0.00092
1.0208	0.00077
1.0219	0.00052
1.0229	0.00031
1.024	0.00017
1.025	8.00E-05
1.026	-3.00E-05
1.0271	-0.00018
1.0281	-0.00027
1.0292	-0.00027
1.0302	-0.00032
1.0313	-0.00037
1.0323	-0.0002
1.0333	0.00013
1.0344	0.00048
1.0354	0.00078
1.0365	0.00095
1.0375	0.001
1.0385	0.00099
1.0396	0.00094
1.0406	0.00083
1.0417	0.00068
1.0427	0.00054
1.0438	0.00043
1.0448	0.00034
1.0458	0.00022
1.0469	0.00013
1.0479	0.00016
1.049	0.00022
1.05	0.00018
1.051	0.00013
1.0521	0.00019
1.0531	0.00024
1.0542	0.00023
1.0552	0.00022
1.0563	0.00025
1.0573	0.00031
1.0583	0.00041
1.0594	0.0006
1.0604	0.0009
1.0615	0.00113
1.0625	0.0011
1.0635	0.00093
1.0646	0.0008
1.0656	0.00073
1.0667	0.00073
1.0677	0.00075
1.0688	0.00081
1.0698	0.0009
1.0708	0.00098
1.0719	0.00094
1.0729	0.0008
1.074	0.00061
1.075	0.00045
1.076	0.00031
1.0771	0.00013
1.0781	-1.00E-05
1.0792	6.00E-05
1.0802	0.00033
1.0813	0.00056
1.0823	0.00063
1.0833	0.00057
1.0844	0.00049
1.0854	0.00055
1.0865	0.00074
1.0875	0.00081
1.0885	0.00067
1.0896	0.00047
1.0906	0.00035
1.0917	0.0003
1.0927	0.00035
1.0938	0.00047
1.0948	0.00063
1.0958	0.00078
1.0969	0.0008
1.0979	0.00066
1.099	0.00052
1.1	0.00055
1.101	0.0007
1.1021	0.00079
1.1031	0.00078
1.1042	0.00075
1.1052	0.00078
1.1063	0.00079
1.1073	0.0007
1.1083	0.00049
1.1094	0.00026
1.1104	0.00013
1.1115	2.00E-05
1.1125	-0.00011
1.1135	-0.00021
1.1146	-0.00026
1.1156	-0.00027
1.1167	-0.00018
1.1177	3.00E-05
1.1188	0.00028
1.1198	0.00041
1.1208	0.00046
1.1219	0.00049
1.1229	0.00046
1.124	0.0004
1.125	0.00048
1.126	0.00069
1.1271	0.00075
1.1281	0.00056
1.1292	0.00031
1.1302	0.00021
1.1313	0.00026
1.1323	0.00029
1.1333	0.00023
1.1344	0.00014
1.1354	0.00019
1.1365	0.00037
1.1375	0.00043
1.1385	0.00032
1.1396	0.0002
1.1406	0.00018
1.1417	0.00025
1.1427	0.00034
1.1438	0.00037
1.1448	0.00032
1.1458	0.00021
1.1469	0.00011
1.1479	4.00E-05
1.149	4.00E-05
1.15	0.00014
1.151	0.00021
1.1521	0.00013
1.1531	4.00E-05
1.1542	0.00013
1.1552	0.00031
1.1563	0.00036
1.1573	0.00025
1.1583	0.00015
1.1594	0.00016
1.1604	0.00022
1.1615	0.00024
1.1625	0.00026
1.1635	0.00035
1.1646	0.00042
1.1656	0.00036
1.1667	0.00027
1.1677	0.00027
1.1688	0.00032
1.1698	0.00029
1.1708	0.00019
1.1719	0.00015
1.1729	0.00019
1.174	0.00026
1.175	0.00038
1.176	0.00058
1.1771	0.00075
1.1781	0.00077
1.1792	0.0007
1.1802	0.00063
1.1813	0.00056
1.1823	0.0005
1.1833	0.00044
1.1844	0.00037
1.1854	0.00024
1.1865	6.00E-05
1.1875	-3.00E-05
1.1885	2.00E-05
1.1896	0.00018
1.1906	0.0003
1.1917	0.00032
1.1927	0.0003
1.1938	0.00033
1.1948	0.00044
1.1958	0.00053
1.1969	0.00048
1.1979	0.0003
1.199	0.00019
1.2	0.00016
1.201	0.00014
1.2021	0.00012
1.2031	8.00E-05
1.2042	6.00E-05
1.2052	0.00023
1.2063	0.00057
1.2073	0.00084
1.2083	0.00089
1.2094	0.00075
1.2104	0.00052
1.2115	0.00029
1.2125	0.00016
1.2135	0.00014
1.2146	0.00016
1.2156	0.00021
1.2167	0.00031
1.2177	0.0004
1.2188	0.00033
1.2198	0.00014
1.2208	5.00E-05
1.2219	8.00E-05
1.2229	0.00015
1.224	0.0002
1.225	0.00016
1.226	-2.00E-05
1.2271	-0.00028
1.2281	-0.0005
1.2292	-0.00061
1.2302	-0.00056
1.2313	-0.00045
1.2323	-0.00033
1.2333	-0.00016
1.2344	1.00E-05
1.2354	8.00E-05
1.2365	4.00E-05
1.2375	-2.00E-05
1.2385	-8.00E-05
1.2396	-0.00013
1.2406	-0.00014
1.2417	-8.00E-05
1.2427	2.00E-05
1.2438	0.00016
1.2448	0.00032
1.2458	0.00039
1.2469	0.00028
1.2479	5.00E-05
1.249	-0.00021
1.25	-0.00047
1.251	-0.00073
1.2521	-0.0009
1.2531	-0.00085
1.2542	-0.00062
1.2552	-0.00045
1.2563	-0.0004
1.2573	-0.00037
1.2583	-0.00029
1.2594	-0.00018
1.2604	-0.00014
1.2615	-0.00018
1.2625	-0.00023
1.2635	-0.00021
1.2646	-0.00011
1.2656	0
1.2667	7.00E-05
1.2677	6.00E-05
1.2688	0
1.2698	-5.00E-05
1.2708	-2.00E-05
1.2719	7.00E-05
1.2729	0.00011
1.274	9.00E-05
1.275	0.0001
1.276	0.00014
1.2771	0.0002
1.2781	0.00024
1.2792	0.0002
1.2802	0.00011
1.2813	1.00E-05
1.2823	-9.00E-05
1.2833	-0.00021
1.2844	-0.00024
1.2854	-0.00014
1.2865	5.00E-05
1.2875	0.00029
1.2885	0.00042
1.2896	0.00034
1.2906	0.00017
1.2917	7.00E-05
1.2927	4.00E-05
1.2938	9.00E-05
1.2948	0.00019
1.2958	0.00029
1.2969	0.00034
1.2979	0.00031
1.299	0.00016
1.3	-1.00E-05
1.301	-0.00013
1.3021	-0.00023
1.3031	-0.00028
1.3042	-0.00023
1.3052	-0.00016
1.3063	-9.00E-05
1.3073	1.00E-05
1.3083	0.00014
1.3094	0.00014
1.3104	0
1.3115	-0.00012
1.3125	-0.00016
1.3135	-0.00017
1.3146	-0.00027
1.3156	-0.00045
1.3167	-0.00053
1.3177	-0.00048
1.3188	-0.00036
1.3198	-0.00015
1.3208	7.00E-05
1.3219	0.00015
1.3229	0.00012
1.324	7.00E-05
1.325	3.00E-05
1.326	-2.00E-05
1.3271	-0.00012
1.3281	-0.00023
1.3292	-0.00026
1.3302	-0.0002
1.3313	-0.00013
1.3323	-0.00014
1.3333	-0.00017
1.3344	-0.00014
1.3354	-4.00E-05
1.3365	2.00E-05
1.3375	0
1.3385	-2.00E-05
1.3396	-4.00E-05
1.3406	-0.00015
1.3417	-0.00035
1.3427	-0.00052
1.3438	-0.00064
1.3448	-0.00077
1.3458	-0.0008
1.3469	-0.00067
1.3479	-0.00054
1.349	-0.00054
1.35	-0.00059
1.351	-0.00062
1.3521	-0.00064
1.3531	-0.00065
1.3542	-0.00056
1.3552	-0.00038
1.3563	-0.00037
1.3573	-0.0006
1.3583	-0.00086
1.3594	-0.00096
1.3604	-0.00084
1.3615	-0.0006
1.3625	-0.00038
1.3635	-0.00026
1.3646	-0.00026
1.3656	-0.00029
1.3667	-0.00026
1.3677	-0.00027
1.3688	-0.0004
1.3698	-0.00057
1.3708	-0.00063
1.3719	-0.00057
1.3729	-0.00048
1.374	-0.00043
1.375	-0.00044
1.376	-0.0004
1.3771	-0.00025
1.3781	-0.00013
1.3792	-0.00019
1.3802	-0.0003
1.3813	-0.00033
1.3823	-0.00033
1.3833	-0.00041
1.3844	-0.00047
1.3854	-0.00042
1.3865	-0.00032
1.3875	-0.00022
1.3885	-9.00E-05
1.3896	0
1.3906	-7.00E-05
1.3917	-0.00028
1.3927	-0.00047
1.3938	-0.00054
1.3948	-0.00054
1.3958	-0.00055
1.3969	-0.00054
1.3979	-0.00043
1.399	-0.00029
1.4	-0.00027
1.401	-0.00037
1.4021	-0.00043
1.4031	-0.0004
1.4042	-0.00033
1.4052	-0.00028
1.4063	-0.00036
1.4073	-0.00054
1.4083	-0.00066
1.4094	-0.00065
1.4104	-0.00064
1.4115	-0.0006
1.4125	-0.00045
1.4135	-0.00019
1.4146	4.00E-05
1.4156	0.00024
1.4167	0.00043
1.4177	0.00054
1.4187	0.00049
1.4198	0.0003
1.4208	0.00016
1.4219	0.00018
1.4229	0.00025
1.424	0.00022
1.425	3.00E-05
1.426	-0.00023
1.4271	-0.00047
1.4281	-0.00057
1.4292	-0.00051
1.4302	-0.00037
1.4312	-0.00028
1.4323	-0.00026
1.4333	-0.0003
1.4344	-0.00041
1.4354	-0.00052
1.4365	-0.00053
1.4375	-0.00048
1.4385	-0.00046
1.4396	-0.00049
1.4406	-0.00059
1.4417	-0.00078
1.4427	-0.00093
1.4437	-0.00095
1.4448	-0.00089
1.4458	-0.00081
1.4469	-0.00079
1.4479	-0.00087
1.449	-0.00091
1.45	-0.00078
1.451	-0.00046
1.4521	-0.00014
1.4531	-5.00E-05
1.4542	-0.00019
1.4552	-0.00034
1.4562	-0.00056
1.4573	-0.00084
1.4583	-0.00099
1.4594	-0.00091
1.4604	-0.00078
1.4615	-0.00069
1.4625	-0.00058
1.4635	-0.0004
1.4646	-0.00022
1.4656	-0.00019
1.4667	-0.00027
1.4677	-0.00035
1.4687	-0.00034
1.4698	-0.00024
1.4708	-9.00E-05
1.4719	5.00E-05
1.4729	0.00017
1.474	0.00024
1.475	0.00022
1.476	0.00013
1.4771	5.00E-05
1.4781	1.00E-05
1.4792	-1.00E-05
1.4802	-0.0001
1.4812	-0.0002
1.4823	-0.00031
1.4833	-0.00041
1.4844	-0.00045
1.4854	-0.0004
1.4865	-0.00026
1.4875	-0.0001
1.4885	2.00E-05
1.4896	0.00014
1.4906	0.00021
1.4917	0.00017
1.4927	0.00017
1.4937	0.00031
1.4948	0.00041
1.4958	0.00039
1.4969	0.00033
1.4979	0.00022
1.499	0
1.5	-0.00029
1.501	-0.00056
1.5021	-0.00072
1.5031	-0.00067
1.5042	-0.00051
1.5052	-0.00041
1.5062	-0.00043
1.5073	-0.00049
1.5083	-0.0004
1.5094	-0.00023
1.5104	-0.00026
1.5115	-0.00049
1.5125	-0.00069
1.5135	-0.00078
1.5146	-0.00089
1.5156	-0.00107
1.5167	-0.00119
1.5177	-0.00105
1.5187	-0.00072
1.5198	-0.00043
1.5208	-0.00031
1.5219	-0.00027
1.5229	-0.0003
1.524	-0.00047
1.525	-0.00062
1.526	-0.00057
1.5271	-0.00048
1.5281	-0.00053
1.5292	-0.00059
1.5302	-0.00058
1.5312	-0.00054
1.5323	-0.0005
1.5333	-0.00043
1.5344	-0.0004
1.5354	-0.0005
1.5365	-0.00066
1.5375	-0.00075
1.5385	-0.00068
1.5396	-0.00054
1.5406	-0.0005
1.5417	-0.00053
1.5427	-0.00051
1.5437	-0.00045
1.5448	-0.0004
1.5458	-0.00034
1.5469	-0.00027
1.5479	-0.00027
1.549	-0.00039
1.55	-0.00054
1.551	-0.00051
1.5521	-0.00034
1.5531	-0.00026
1.5542	-0.00037
1.5552	-0.00056
1.5562	-0.00071
1.5573	-0.00085
1.5583	-0.0009
1.5594	-0.00077
1.5604	-0.00055
1.5615	-0.00043
1.5625	-0.00041
1.5635	-0.0004
1.5646	-0.00039
1.5656	-0.00039
1.5667	-0.00034
1.5677	-0.00025
1.5687	-0.00021
1.5698	-0.00029
1.5708	-0.00044
1.5719	-0.0006
1.5729	-0.00075
1.574	-0.00088
1.575	-0.00093
1.576	-0.00091
1.5771	-0.0009
1.5781	-0.00082
1.5792	-0.00057
1.5802	-0.00028
1.5812	-0.00011
1.5823	-6.00E-05
1.5833	-7.00E-05
1.5844	-6.00E-05
1.5854	-3.00E-05
1.5865	-0.00012
1.5875	-0.00034
1.5885	-0.00048
1.5896	-0.00048
1.5906	-0.00054
1.5917	-0.00064
1.5927	-0.00064
1.5937	-0.00054
1.5948	-0.00048
1.5958	-0.00047
1.5969	-0.00042
1.5979	-0.00032
1.599	-0.00033
1.6	-0.00041
1.601	-0.00037
1.6021	-0.00025
1.6031	-0.00022
1.6042	-0.00019
1.6052	-0.00011
1.6062	-5.00E-05
1.6073	-0.00013
1.6083	-0.00033
1.6094	-0.0005
1.6104	-0.00055
1.6115	-0.00053
1.6125	-0.00046
1.6135	-0.00037
1.6146	-0.00036
1.6156	-0.0004
1.6167	-0.00044
1.6177	-0.00054
1.6187	-0.00066
1.6198	-0.00074
1.6208	-0.00079
1.6219	-0.00083
1.6229	-0.0008
1.624	-0.00073
1.625	-0.0006
1.626	-0.00042
1.6271	-0.00026
1.6281	-0.00022
1.6292	-0.00031
1.6302	-0.00049
1.6312	-0.00069
1.6323	-0.00089
1.6333	-0.00108
1.6344	-0.00119
1.6354	-0.00114
1.6365	-0.00095
1.6375	-0.00078
1.6385	-0.00069
1.6396	-0.00066
1.6406	-0.00075
1.6417	-0.00091
1.6427	-0.001
1.6437	-0.00095
1.6448	-0.00086
1.6458	-0.00081
1.6469	-0.00075
1.6479	-0.00071
1.649	-0.00075
1.65	-0.00082
1.651	-0.00087
1.6521	-0.00092
1.6531	-0.00089
1.6542	-0.00078
1.6552	-0.00077
1.6562	-0.00091
1.6573	-0.001
1.6583	-0.0009
1.6594	-0.00071
1.6604	-0.00053
1.6615	-0.00037
1.6625	-0.00025
1.6635	-0.00029
1.6646	-0.00045
1.6656	-0.00058
1.6667	-0.00064
1.6677	-0.00067
1.6687	-0.00069
1.6698	-0.00077
1.6708	-0.00089
1.6719	-0.00091
1.6729	-0.00086
1.674	-0.00084
1.675	-0.00092
1.676	-0.00101
1.6771	-0.00103
1.6781	-0.00096
1.6792	-0.00082
1.6802	-0.00067
1.6812	-0.00058
1.6823	-0.00053
1.6833	-0.0005
1.6844	-0.00058
1.6854	-0.00075
1.6865	-0.00087
1.6875	-0.00085
1.6885	-0.00071
1.6896	-0.00051
1.6906	-0.00032
1.6917	-0.00019
1.6927	-0.00011
1.6937	-7.00E-05
1.6948	-0.00015
1.6958	-0.00049
1.6969	-0.00095
1.6979	-0.00135
1.699	-0.00156
1.7	-0.00158
1.701	-0.00141
1.7021	-0.00114
1.7031	-0.00095
1.7042	-0.00097
1.7052	-0.001
1.7062	-0.00093
1.7073	-0.00084
1.7083	-0.00079
1.7094	-0.00075
1.7104	-0.00069
1.7115	-0.00058
1.7125	-0.00053
1.7135	-0.00066
1.7146	-0.00094
1.7156	-0.00119
1.7167	-0.00124
1.7177	-0.00101
1.7187	-0.00067
1.7198	-0.00051
1.7208	-0.00057
1.7219	-0.00071
1.7229	-0.00088
1.724	-0.00102
1.725	-0.00106
1.726	-0.00097
1.7271	-0.00087
1.7281	-0.00081
1.7292	-0.00085
1.7302	-0.00101
1.7312	-0.00124
1.7323	-0.00149
1.7333	-0.00162
1.7344	-0.00152
1.7354	-0.00131
1.7365	-0.00115
1.7375	-0.00106
1.7385	-0.00098
1.7396	-0.00091
1.7406	-0.00087
1.7417	-0.00085
1.7427	-0.00094
1.7437	-0.00122
1.7448	-0.0015
1.7458	-0.00156
1.7469	-0.00149
1.7479	-0.00138
1.749	-0.00133
1.75	-0.00137
1.751	-0.00143
1.7521	-0.00136
1.7531	-0.0012
1.7542	-0.00111
1.7552	-0.00113
1.7562	-0.00115
1.7573	-0.0011
1.7583	-0.001
1.7594	-0.00096
1.7604	-0.00094
1.7615	-0.00083
1.7625	-0.00068
1.7635	-0.00063
1.7646	-0.00068
1.7656	-0.00074
1.7667	-0.00076
1.7677	-0.00075
1.7687	-0.00079
1.7698	-0.00093
1.7708	-0.00103
1.7719	-0.00106
1.7729	-0.00101
1.774	-0.00089
1.775	-0.00073
1.776	-0.00057
1.7771	-0.00044
1.7781	-0.00041
1.7792	-0.00045
1.7802	-0.00051
1.7812	-0.00062
1.7823	-0.00079
1.7833	-0.00093
1.7844	-0.00093
1.7854	-0.00088
1.7865	-0.00085
1.7875	-0.00088
1.7885	-0.00088
1.7896	-0.0008
1.7906	-0.00072
1.7917	-0.00074
1.7927	-0.00086
1.7937	-0.00101
1.7948	-0.0011
1.7958	-0.00116
1.7969	-0.00124
1.7979	-0.00133
1.799	-0.00144
1.8	-0.00152
1.801	-0.00149
1.8021	-0.00138
1.8031	-0.00127
1.8042	-0.00122
1.8052	-0.00125
1.8062	-0.00129
1.8073	-0.00127
1.8083	-0.00123
1.8094	-0.00119
1.8104	-0.00114
1.8115	-0.00109
1.8125	-0.00099
1.8135	-0.00083
1.8146	-0.00068
1.8156	-0.00052
1.8167	-0.00034
1.8177	-0.00024
1.8187	-0.0003
1.8198	-0.00044
1.8208	-0.00052
1.8219	-0.00061
1.8229	-0.0008
1.824	-0.00104
1.825	-0.0012
1.826	-0.00126
1.8271	-0.00129
1.8281	-0.00127
1.8292	-0.00116
1.8302	-0.00106
1.8312	-0.00109
1.8323	-0.0012
1.8333	-0.00128
1.8344	-0.00126
1.8354	-0.00113
1.8365	-0.00096
1.8375	-0.00082
1.8385	-0.00073
1.8396	-0.00075
1.8406	-0.0009
1.8417	-0.00112
1.8427	-0.00127
1.8437	-0.00129
1.8448	-0.0012
1.8458	-0.00101
1.8469	-0.00074
1.8479	-0.00052
1.849	-0.00043
1.85	-0.0005
1.851	-0.00063
1.8521	-0.00079
1.8531	-0.00095
1.8542	-0.00112
1.8552	-0.00126
1.8562	-0.00139
1.8573	-0.00146
1.8583	-0.0014
1.8594	-0.00124
1.8604	-0.00105
1.8615	-0.00092
1.8625	-0.0009
1.8635	-0.00096
1.8646	-0.00104
1.8656	-0.00109
1.8667	-0.00107
1.8677	-0.001
1.8687	-0.00096
1.8698	-0.00089
1.8708	-0.0008
1.8719	-0.00078
1.8729	-0.00076
1.874	-0.00066
1.875	-0.00065
1.876	-0.00076
1.8771	-0.00084
1.8781	-0.00078
1.8792	-0.0006
1.8802	-0.00039
1.8812	-0.00029
1.8823	-0.00035
1.8833	-0.00053
1.8844	-0.00078
1.8854	-0.00101
1.8865	-0.00114
1.8875	-0.00116
1.8885	-0.00109
1.8896	-0.00114
1.8906	-0.00139
1.8917	-0.00165
1.8927	-0.00171
1.8937	-0.00166
1.8948	-0.00167
1.8958	-0.00168
1.8969	-0.0016
1.8979	-0.00142
1.899	-0.00117
1.9	-0.00095
1.901	-0.00086
1.9021	-0.00093
1.9031	-0.00111
1.9042	-0.00126
1.9052	-0.00132
1.9062	-0.00137
1.9073	-0.00148
1.9083	-0.00167
1.9094	-0.00184
1.9104	-0.00186
1.9115	-0.00171
1.9125	-0.00155
1.9135	-0.00146
1.9146	-0.00139
1.9156	-0.00134
1.9167	-0.00141
1.9177	-0.00155
1.9187	-0.00157
1.9198	-0.00135
1.9208	-0.001
1.9219	-0.00078
1.9229	-0.00083
1.924	-0.00098
1.925	-0.00105
1.926	-0.00101
1.9271	-0.00092
1.9281	-0.00083
1.9292	-0.00071
1.9302	-0.00061
1.9312	-0.0006
1.9323	-0.00069
1.9333	-0.00084
1.9344	-0.00097
1.9354	-0.00104
1.9365	-0.00113
1.9375	-0.00127
1.9385	-0.00134
1.9396	-0.00129
1.9406	-0.0012
1.9417	-0.00122
1.9427	-0.00131
1.9437	-0.00135
1.9448	-0.0013
1.9458	-0.00135
1.9469	-0.00156
1.9479	-0.00179
1.949	-0.00192
1.95	-0.00198
1.951	-0.00199
1.9521	-0.00195
1.9531	-0.00188
1.9542	-0.00183
1.9552	-0.00176
1.9562	-0.00157
1.9573	-0.00128
1.9583	-0.00101
1.9594	-0.00073
1.9604	-0.00048
1.9615	-0.00033
1.9625	-0.00026
1.9635	-0.0003
1.9646	-0.00056
1.9656	-0.00092
1.9667	-0.00118
1.9677	-0.00131
1.9687	-0.00142
1.9698	-0.00149
1.9708	-0.00144
1.9719	-0.00128
1.9729	-0.00117
1.974	-0.00119
1.975	-0.00127
1.976	-0.00129
1.9771	-0.00123
1.9781	-0.00109
1.9792	-0.00095
1.9802	-0.00088
1.9812	-0.00092
1.9823	-0.00106
1.9833	-0.00126
1.9844	-0.00139
1.9854	-0.00135
1.9865	-0.00119
1.9875	-0.00107
1.9885	-0.00104
1.9896	-0.00105
1.9906	-0.00106
1.9917	-0.001
1.9927	-0.00092
1.9937	-0.00098
1.9948	-0.00119
1.9958	-0.00149
1.9969	-0.00174
1.9979	-0.0018
1.999	-0.00175
2	-0.00175
2.001	-0.00179
2.0021	-0.00177
2.0031	-0.00179
2.0042	-0.00186
2.0052	-0.00188
2.0062	-0.00188
2.0073	-0.00193
2.0083	-0.0019
2.0094	-0.00172
2.0104	-0.00152
2.0115	-0.00144
2.0125	-0.00148
2.0135	-0.00154
2.0146	-0.00154
2.0156	-0.0015
2.0167	-0.00147
2.0177	-0.00149
2.0187	-0.00159
2.0198	-0.0017
2.0208	-0.00173
2.0219	-0.00169
2.0229	-0.00166
2.024	-0.00168
2.025	-0.00174
2.026	-0.00179
2.0271	-0.0018
2.0281	-0.00182
2.0292	-0.00185
2.0302	-0.00187
2.0312	-0.00186
2.0323	-0.0018
2.0333	-0.0017
2.0344	-0.00166
2.0354	-0.00172
2.0365	-0.00174
2.0375	-0.00169
2.0385	-0.0016
2.0396	-0.00154
2.0406	-0.00151
2.0417	-0.00146
2.0427	-0.00134
2.0437	-0.00117
2.0448	-0.00106
2.0458	-0.00108
2.0469	-0.00121
2.0479	-0.00134
2.049	-0.00138
2.05	-0.00131
2.051	-0.00122
2.0521	-0.00121
2.0531	-0.00119
2.0542	-0.00112
2.0552	-0.00105
2.0562	-0.00099
2.0573	-0.00093
2.0583	-0.00097
2.0594	-0.0012
2.0604	-0.00147
2.0615	-0.00166
2.0625	-0.00174
2.0635	-0.00173
2.0646	-0.00168
2.0656	-0.00168
2.0667	-0.00173
2.0677	-0.00179
2.0687	-0.00181
2.0698	-0.00181
2.0708	-0.00179
2.0719	-0.00169
2.0729	-0.00152
2.074	-0.00138
2.075	-0.00127
2.076	-0.00115
2.0771	-0.00111
2.0781	-0.00118
2.0792	-0.00131
2.0802	-0.00142
2.0812	-0.00151
[truncated: 29,921 more rows]
