# Supplementary material for: Improvement of Peak Integration in Capillary Electrophoresis: Reference Data Set No. 1
Source: Electrophoresis. 2026 Mar 11;47(4):276–94. doi: 10.1002/elps.70077 (PMC13084974; doi:10.1002/elps.70077)
Supplement: Supplementary file 2 — Supporting File 2: elps70077‐sup‐0002‐RawElectropherograms.zip. [file ELPS-47--s002.zip › Raw Electropherograms/com5-type1-sam7-R.csv]

0	0
0	-0.02023
0.0010417	-0.02035
0.0020833	-0.02053
0.003125	-0.02071
0.0041667	-0.02081
0.0052083	-0.0207
0.00625	-0.02047
0.0072917	-0.02036
0.0083333	-0.02048
0.009375	-0.02069
0.010417	-0.02081
0.011458	-0.02084
0.0125	-0.02093
0.013542	-0.0211
0.014583	-0.0212
0.015625	-0.02115
0.016667	-0.02096
0.017708	-0.02073
0.01875	-0.02045
0.019792	-0.02023
0.020833	-0.02014
0.021875	-0.02012
0.022917	-0.02003
0.023958	-0.01996
0.025	-0.01992
0.026042	-0.01986
0.027083	-0.01988
0.028125	-0.02003
0.029167	-0.02017
0.030208	-0.02022
0.03125	-0.02019
0.032292	-0.02008
0.033333	-0.01997
0.034375	-0.01991
0.035417	-0.01993
0.036458	-0.01997
0.0375	-0.02
0.038542	-0.01999
0.039583	-0.01999
0.040625	-0.01992
0.041667	-0.01983
0.042708	-0.01983
0.04375	-0.02
0.044792	-0.02022
0.045833	-0.02032
0.046875	-0.02024
0.047917	-0.02005
0.048958	-0.01986
0.05	-0.01979
0.051042	-0.0199
0.052083	-0.02012
0.053125	-0.02027
0.054167	-0.02022
0.055208	-0.02009
0.05625	-0.02009
0.057292	-0.02017
0.058333	-0.02012
0.059375	-0.01994
0.060417	-0.01979
0.061458	-0.01973
0.0625	-0.01976
0.063542	-0.01989
0.064583	-0.02007
0.065625	-0.02013
0.066667	-0.02003
0.067708	-0.01985
0.06875	-0.01965
0.069792	-0.01946
0.070833	-0.01925
0.071875	-0.01907
0.072917	-0.01903
0.073958	-0.01914
0.075	-0.01924
0.076042	-0.01919
0.077083	-0.01904
0.078125	-0.01894
0.079167	-0.01892
0.080208	-0.01888
0.08125	-0.01884
0.082292	-0.01886
0.083333	-0.01891
0.084375	-0.01889
0.085417	-0.01883
0.086458	-0.01882
0.0875	-0.0189
0.088542	-0.0189
0.089583	-0.01872
0.090625	-0.01847
0.091667	-0.01841
0.092708	-0.01855
0.09375	-0.01875
0.094792	-0.0189
0.095833	-0.01907
0.096875	-0.01924
0.097917	-0.01932
0.098958	-0.01933
0.1	-0.01935
0.10104	-0.01936
0.10208	-0.01937
0.10312	-0.01939
0.10417	-0.01939
0.10521	-0.01937
0.10625	-0.01938
0.10729	-0.01937
0.10833	-0.0193
0.10937	-0.01928
0.11042	-0.01935
0.11146	-0.01952
0.1125	-0.01967
0.11354	-0.01969
0.11458	-0.01955
0.11562	-0.01936
0.11667	-0.01929
0.11771	-0.01933
0.11875	-0.01926
0.11979	-0.01902
0.12083	-0.01881
0.12187	-0.01877
0.12292	-0.01881
0.12396	-0.01888
0.125	-0.01897
0.12604	-0.01905
0.12708	-0.0191
0.12812	-0.01911
0.12917	-0.01906
0.13021	-0.01906
0.13125	-0.01917
0.13229	-0.01925
0.13333	-0.01923
0.13437	-0.01925
0.13542	-0.01945
0.13646	-0.01968
0.1375	-0.01974
0.13854	-0.01964
0.13958	-0.01947
0.14062	-0.01931
0.14167	-0.01918
0.14271	-0.01912
0.14375	-0.01909
0.14479	-0.01907
0.14583	-0.01904
0.14687	-0.01902
0.14792	-0.01908
0.14896	-0.0192
0.15	-0.01935
0.15104	-0.01953
0.15208	-0.01974
0.15312	-0.01988
0.15417	-0.01991
0.15521	-0.01985
0.15625	-0.01981
0.15729	-0.01988
0.15833	-0.02001
0.15937	-0.0201
0.16042	-0.02009
0.16146	-0.01999
0.1625	-0.01987
0.16354	-0.01971
0.16458	-0.01956
0.16562	-0.0195
0.16667	-0.01952
0.16771	-0.01951
0.16875	-0.01943
0.16979	-0.01933
0.17083	-0.01925
0.17187	-0.01925
0.17292	-0.01939
0.17396	-0.01963
0.175	-0.01987
0.17604	-0.02008
0.17708	-0.02027
0.17812	-0.02036
0.17917	-0.02024
0.18021	-0.01995
0.18125	-0.01977
0.18229	-0.01986
0.18333	-0.02009
0.18437	-0.02018
0.18542	-0.02004
0.18646	-0.01982
0.1875	-0.01971
0.18854	-0.01975
0.18958	-0.01984
0.19062	-0.01991
0.19167	-0.01987
0.19271	-0.01972
0.19375	-0.01958
0.19479	-0.01959
0.19583	-0.01975
0.19687	-0.01995
0.19792	-0.01997
0.19896	-0.01976
0.2	-0.01952
0.20104	-0.01945
0.20208	-0.01946
0.20312	-0.01938
0.20417	-0.01922
0.20521	-0.01913
0.20625	-0.0192
0.20729	-0.01937
0.20833	-0.01954
0.20937	-0.01962
0.21042	-0.01956
0.21146	-0.01941
0.2125	-0.01936
0.21354	-0.01946
0.21458	-0.01955
0.21562	-0.01957
0.21667	-0.01955
0.21771	-0.01953
0.21875	-0.01953
0.21979	-0.01955
0.22083	-0.0196
0.22187	-0.01965
0.22292	-0.01965
0.22396	-0.01962
0.225	-0.01958
0.22604	-0.01946
0.22708	-0.01925
0.22812	-0.01911
0.22917	-0.01909
0.23021	-0.01907
0.23125	-0.01903
0.23229	-0.01905
0.23333	-0.01911
0.23437	-0.01916
0.23542	-0.01923
0.23646	-0.01937
0.2375	-0.01948
0.23854	-0.01949
0.23958	-0.01946
0.24062	-0.01941
0.24167	-0.0193
0.24271	-0.01915
0.24375	-0.01905
0.24479	-0.01898
0.24583	-0.01897
0.24687	-0.019
0.24792	-0.01906
0.24896	-0.01909
0.25	-0.01914
0.25104	-0.01921
0.25208	-0.01924
0.25312	-0.01922
0.25417	-0.01917
0.25521	-0.01901
0.25625	-0.01881
0.25729	-0.01877
0.25833	-0.01891
0.25937	-0.01905
0.26042	-0.01909
0.26146	-0.01906
0.2625	-0.019
0.26354	-0.01891
0.26458	-0.01888
0.26562	-0.01898
0.26667	-0.01919
0.26771	-0.01939
0.26875	-0.01947
0.26979	-0.01938
0.27083	-0.01914
0.27187	-0.01894
0.27292	-0.01893
0.27396	-0.01908
0.275	-0.0193
0.27604	-0.01954
0.27708	-0.01967
0.27812	-0.01959
0.27917	-0.01946
0.28021	-0.01951
0.28125	-0.01963
0.28229	-0.01964
0.28333	-0.01959
0.28437	-0.0196
0.28542	-0.01971
0.28646	-0.0198
0.2875	-0.01979
0.28854	-0.01969
0.28958	-0.01952
0.29062	-0.01927
0.29167	-0.01902
0.29271	-0.01888
0.29375	-0.01885
0.29479	-0.01887
0.29583	-0.01898
0.29687	-0.01911
0.29792	-0.01913
0.29896	-0.01903
0.3	-0.01896
0.30104	-0.01897
0.30208	-0.01897
0.30312	-0.019
0.30417	-0.01913
0.30521	-0.01925
0.30625	-0.01919
0.30729	-0.01908
0.30833	-0.01907
0.30937	-0.01906
0.31042	-0.01899
0.31146	-0.01895
0.3125	-0.01893
0.31354	-0.01895
0.31458	-0.01904
0.31562	-0.01914
0.31667	-0.01926
0.31771	-0.01946
0.31875	-0.01958
0.31979	-0.01954
0.32083	-0.01958
0.32187	-0.01975
0.32292	-0.01981
0.32396	-0.0197
0.325	-0.01955
0.32604	-0.01942
0.32708	-0.01931
0.32812	-0.01922
0.32917	-0.01914
0.33021	-0.01909
0.33125	-0.01909
0.33229	-0.01909
0.33333	-0.01904
0.33437	-0.01897
0.33542	-0.0189
0.33646	-0.01885
0.3375	-0.01879
0.33854	-0.01877
0.33958	-0.01884
0.34062	-0.01893
0.34167	-0.01899
0.34271	-0.01907
0.34375	-0.01926
0.34479	-0.0195
0.34583	-0.01969
0.34687	-0.01982
0.34792	-0.01993
0.34896	-0.02004
0.35	-0.02001
0.35104	-0.01977
0.35208	-0.01946
0.35312	-0.01918
0.35417	-0.01901
0.35521	-0.01901
0.35625	-0.01914
0.35729	-0.01934
0.35833	-0.01962
0.35937	-0.01992
0.36042	-0.02008
0.36146	-0.02004
0.3625	-0.0199
0.36354	-0.01972
0.36458	-0.01954
0.36562	-0.01946
0.36667	-0.0195
0.36771	-0.01956
0.36875	-0.01954
0.36979	-0.01942
0.37083	-0.01937
0.37187	-0.01948
0.37292	-0.01961
0.37396	-0.01964
0.375	-0.01959
0.37604	-0.01957
0.37708	-0.0196
0.37812	-0.01961
0.37917	-0.01963
0.38021	-0.01967
0.38125	-0.01972
0.38229	-0.01973
0.38333	-0.01974
0.38437	-0.01975
0.38542	-0.01973
0.38646	-0.01968
0.3875	-0.01964
0.38854	-0.01957
0.38958	-0.01946
0.39062	-0.01934
0.39167	-0.01926
0.39271	-0.01924
0.39375	-0.01931
0.39479	-0.01945
0.39583	-0.01954
0.39687	-0.01953
0.39792	-0.01941
0.39896	-0.01925
0.4	-0.01916
0.40104	-0.01911
0.40208	-0.01905
0.40312	-0.01902
0.40417	-0.01905
0.40521	-0.01913
0.40625	-0.01918
0.40729	-0.01918
0.40833	-0.01919
0.40937	-0.01932
0.41042	-0.01955
0.41146	-0.01976
0.4125	-0.01995
0.41354	-0.02011
0.41458	-0.02012
0.41562	-0.01995
0.41667	-0.01979
0.41771	-0.01973
0.41875	-0.01967
0.41979	-0.01953
0.42083	-0.01934
0.42187	-0.01914
0.42292	-0.01906
0.42396	-0.01919
0.425	-0.01941
0.42604	-0.01956
0.42708	-0.01961
0.42812	-0.01957
0.42917	-0.01952
0.43021	-0.01952
0.43125	-0.01955
0.43229	-0.01958
0.43333	-0.01972
0.43437	-0.01988
0.43542	-0.01991
0.43646	-0.01983
0.4375	-0.01972
0.43854	-0.01965
0.43958	-0.01959
0.44062	-0.01957
0.44167	-0.01966
0.44271	-0.01986
0.44375	-0.02011
0.44479	-0.02036
0.44583	-0.02051
0.44687	-0.02052
0.44792	-0.02033
0.44896	-0.02003
0.45	-0.01978
0.45104	-0.01969
0.45208	-0.0197
0.45312	-0.01972
0.45417	-0.01972
0.45521	-0.01969
0.45625	-0.01956
0.45729	-0.01941
0.45833	-0.01935
0.45937	-0.01933
0.46042	-0.01924
0.46146	-0.01906
0.4625	-0.0189
0.46354	-0.01894
0.46458	-0.01912
0.46562	-0.01926
0.46667	-0.01936
0.46771	-0.01946
0.46875	-0.0195
0.46979	-0.01944
0.47083	-0.01937
0.47187	-0.01932
0.47292	-0.01927
0.47396	-0.01928
0.475	-0.01937
0.47604	-0.01945
0.47708	-0.01951
0.47812	-0.01955
0.47917	-0.01957
0.48021	-0.01959
0.48125	-0.01959
0.48229	-0.01956
0.48333	-0.01954
0.48437	-0.01954
0.48542	-0.01949
0.48646	-0.01934
0.4875	-0.01918
0.48854	-0.01909
0.48958	-0.01912
0.49062	-0.01925
0.49167	-0.01931
0.49271	-0.01915
0.49375	-0.01895
0.49479	-0.01896
0.49583	-0.01909
0.49687	-0.01917
0.49792	-0.01925
0.49896	-0.01943
0.5	-0.01963
0.50104	-0.01969
0.50208	-0.01955
0.50312	-0.01935
0.50417	-0.01924
0.50521	-0.01926
0.50625	-0.01929
0.50729	-0.0193
0.50833	-0.01934
0.50937	-0.01936
0.51042	-0.01933
0.51146	-0.01928
0.5125	-0.01921
0.51354	-0.01914
0.51458	-0.01916
0.51562	-0.01926
0.51667	-0.01932
0.51771	-0.01928
0.51875	-0.0192
0.51979	-0.01919
0.52083	-0.01929
0.52187	-0.01946
0.52292	-0.01955
0.52396	-0.01949
0.525	-0.01943
0.52604	-0.01954
0.52708	-0.01974
0.52812	-0.01975
0.52917	-0.01954
0.53021	-0.01935
0.53125	-0.01935
0.53229	-0.01946
0.53333	-0.01951
0.53438	-0.01939
0.53542	-0.01924
0.53646	-0.01929
0.5375	-0.01955
0.53854	-0.01978
0.53958	-0.0198
0.54063	-0.01967
0.54167	-0.01956
0.54271	-0.01953
0.54375	-0.01955
0.54479	-0.01958
0.54583	-0.01959
0.54688	-0.01952
0.54792	-0.01942
0.54896	-0.01935
0.55	-0.01933
0.55104	-0.01934
0.55208	-0.01941
0.55313	-0.01949
0.55417	-0.01953
0.55521	-0.01956
0.55625	-0.01966
0.55729	-0.01972
0.55833	-0.01968
0.55938	-0.01962
0.56042	-0.01969
0.56146	-0.01995
0.5625	-0.02025
0.56354	-0.02041
0.56458	-0.02042
0.56563	-0.02038
0.56667	-0.02033
0.56771	-0.02028
0.56875	-0.02011
0.56979	-0.01985
0.57083	-0.01971
0.57188	-0.01973
0.57292	-0.01976
0.57396	-0.01968
0.575	-0.01958
0.57604	-0.01957
0.57708	-0.01957
0.57813	-0.01959
0.57917	-0.01968
0.58021	-0.01976
0.58125	-0.01967
0.58229	-0.01945
0.58333	-0.01931
0.58438	-0.01933
0.58542	-0.01942
0.58646	-0.01945
0.5875	-0.01946
0.58854	-0.01958
0.58958	-0.01983
0.59063	-0.0201
0.59167	-0.02024
0.59271	-0.02028
0.59375	-0.02031
0.59479	-0.02036
0.59583	-0.02034
0.59688	-0.02014
0.59792	-0.01988
0.59896	-0.0197
0.6	-0.01953
0.60104	-0.01932
0.60208	-0.01909
0.60313	-0.01896
0.60417	-0.01904
0.60521	-0.01922
0.60625	-0.01939
0.60729	-0.01955
0.60833	-0.01968
0.60938	-0.01976
0.61042	-0.01973
0.61146	-0.01963
0.6125	-0.01958
0.61354	-0.01961
0.61458	-0.01969
0.61563	-0.01983
0.61667	-0.02004
0.61771	-0.02015
0.61875	-0.02006
0.61979	-0.01994
0.62083	-0.01993
0.62188	-0.01996
0.62292	-0.01993
0.62396	-0.01985
0.625	-0.0197
0.62604	-0.01956
0.62708	-0.01953
0.62813	-0.01956
0.62917	-0.01954
0.63021	-0.01963
0.63125	-0.01993
0.63229	-0.0203
0.63333	-0.02056
0.63438	-0.02062
0.63542	-0.02053
0.63646	-0.02043
0.6375	-0.02035
0.63854	-0.02022
0.63958	-0.02002
0.64063	-0.01981
0.64167	-0.01964
0.64271	-0.01957
0.64375	-0.01961
0.64479	-0.01968
0.64583	-0.0197
0.64688	-0.01963
0.64792	-0.01948
0.64896	-0.01937
0.65	-0.01935
0.65104	-0.01935
0.65208	-0.01938
0.65313	-0.01945
0.65417	-0.01945
0.65521	-0.01942
0.65625	-0.01947
0.65729	-0.01955
0.65833	-0.01955
0.65938	-0.01949
0.66042	-0.01945
0.66146	-0.0195
0.6625	-0.01953
0.66354	-0.01945
0.66458	-0.01934
0.66563	-0.01937
0.66667	-0.01951
0.66771	-0.01954
0.66875	-0.01944
0.66979	-0.01939
0.67083	-0.01947
0.67188	-0.01963
0.67292	-0.01981
0.67396	-0.01991
0.675	-0.01989
0.67604	-0.01987
0.67708	-0.01996
0.67813	-0.02019
0.67917	-0.02046
0.68021	-0.02063
0.68125	-0.02063
0.68229	-0.02052
0.68333	-0.02038
0.68438	-0.02023
0.68542	-0.02005
0.68646	-0.01985
0.6875	-0.01967
0.68854	-0.01954
0.68958	-0.01957
0.69063	-0.0197
0.69167	-0.01976
0.69271	-0.01977
0.69375	-0.01981
0.69479	-0.01985
0.69583	-0.01984
0.69688	-0.01979
0.69792	-0.01975
0.69896	-0.0198
0.7	-0.0199
0.70104	-0.01996
0.70208	-0.01985
0.70313	-0.01952
0.70417	-0.01915
0.70521	-0.01896
0.70625	-0.01902
0.70729	-0.0192
0.70833	-0.01931
0.70938	-0.0194
0.71042	-0.01954
0.71146	-0.01966
0.7125	-0.01971
0.71354	-0.01969
0.71458	-0.01968
0.71563	-0.01969
0.71667	-0.01969
0.71771	-0.01967
0.71875	-0.01972
0.71979	-0.01989
0.72083	-0.01999
0.72188	-0.01988
0.72292	-0.01967
0.72396	-0.01963
0.725	-0.01987
0.72604	-0.02024
0.72708	-0.02047
0.72813	-0.02052
0.72917	-0.02053
0.73021	-0.02052
0.73125	-0.02049
0.73229	-0.02048
0.73333	-0.02049
0.73438	-0.02045
0.73542	-0.02035
0.73646	-0.02025
0.7375	-0.02024
0.73854	-0.02021
0.73958	-0.02003
0.74063	-0.01974
0.74167	-0.01946
0.74271	-0.0193
0.74375	-0.01931
0.74479	-0.01942
0.74583	-0.01949
0.74688	-0.01951
0.74792	-0.01957
0.74896	-0.01962
0.75	-0.0196
0.75104	-0.01954
0.75208	-0.0195
0.75313	-0.01959
0.75417	-0.01986
0.75521	-0.02013
0.75625	-0.02022
0.75729	-0.02019
0.75833	-0.02016
0.75938	-0.02021
0.76042	-0.0203
0.76146	-0.02036
0.7625	-0.02039
0.76354	-0.0204
0.76458	-0.02032
0.76563	-0.02014
0.76667	-0.01996
0.76771	-0.01989
0.76875	-0.01992
0.76979	-0.01993
0.77083	-0.01988
0.77188	-0.01983
0.77292	-0.01981
0.77396	-0.01987
0.775	-0.02006
0.77604	-0.02024
0.77708	-0.02029
0.77813	-0.02024
0.77917	-0.02019
0.78021	-0.02025
0.78125	-0.0204
0.78229	-0.02055
0.78333	-0.02062
0.78438	-0.02063
0.78542	-0.02058
0.78646	-0.02044
0.7875	-0.02019
0.78854	-0.01991
0.78958	-0.0197
0.79063	-0.01962
0.79167	-0.01971
0.79271	-0.01993
0.79375	-0.02007
0.79479	-0.02002
0.79583	-0.01993
0.79688	-0.0199
0.79792	-0.0199
0.79896	-0.01994
0.8	-0.0201
0.80104	-0.02036
0.80208	-0.02053
0.80313	-0.02053
0.80417	-0.0204
0.80521	-0.02019
0.80625	-0.02003
0.80729	-0.02001
0.80833	-0.02016
0.80938	-0.02034
0.81042	-0.02049
0.81146	-0.0206
0.8125	-0.02062
0.81354	-0.02047
0.81458	-0.02028
0.81563	-0.02014
0.81667	-0.02007
0.81771	-0.02008
0.81875	-0.02016
0.81979	-0.02027
0.82083	-0.0204
0.82188	-0.0205
0.82292	-0.02046
0.82396	-0.02035
0.825	-0.02024
0.82604	-0.02013
0.82708	-0.02011
0.82813	-0.02025
0.82917	-0.02049
0.83021	-0.02063
0.83125	-0.02057
0.83229	-0.02045
0.83333	-0.02048
0.83438	-0.02063
0.83542	-0.02067
0.83646	-0.02054
0.8375	-0.02036
0.83854	-0.02025
0.83958	-0.02015
0.84063	-0.01997
0.84167	-0.01976
0.84271	-0.01962
0.84375	-0.01962
0.84479	-0.01976
0.84583	-0.01993
0.84688	-0.02003
0.84792	-0.02007
0.84896	-0.02009
0.85	-0.02019
0.85104	-0.0203
0.85208	-0.02024
0.85313	-0.02004
0.85417	-0.01998
0.85521	-0.02003
0.85625	-0.02002
0.85729	-0.01997
0.85833	-0.01994
0.85938	-0.01992
0.86042	-0.01993
0.86146	-0.01997
0.8625	-0.01999
0.86354	-0.01998
0.86458	-0.02003
0.86563	-0.0201
0.86667	-0.02012
0.86771	-0.02016
0.86875	-0.02029
0.86979	-0.02044
0.87083	-0.0205
0.87188	-0.02045
0.87292	-0.02042
0.87396	-0.02046
0.875	-0.02053
0.87604	-0.02063
0.87708	-0.02069
0.87813	-0.02067
0.87917	-0.02065
0.88021	-0.02067
0.88125	-0.02065
0.88229	-0.02048
0.88333	-0.02026
0.88438	-0.0202
0.88542	-0.02033
0.88646	-0.02042
0.8875	-0.02041
0.88854	-0.02044
0.88958	-0.0205
0.89063	-0.02045
0.89167	-0.0203
0.89271	-0.02019
0.89375	-0.02025
0.89479	-0.0204
0.89583	-0.02048
0.89688	-0.02042
0.89792	-0.02027
0.89896	-0.02014
0.9	-0.02018
0.90104	-0.02037
0.90208	-0.02058
0.90313	-0.02069
0.90417	-0.02063
0.90521	-0.0204
0.90625	-0.02022
0.90729	-0.02029
0.90833	-0.02054
0.90938	-0.02074
0.91042	-0.02074
0.91146	-0.02062
0.9125	-0.0205
0.91354	-0.02037
0.91458	-0.0202
0.91563	-0.02014
0.91667	-0.02027
0.91771	-0.02043
0.91875	-0.02053
0.91979	-0.02067
0.92083	-0.02082
0.92188	-0.02085
0.92292	-0.02075
0.92396	-0.02064
0.925	-0.02055
0.92604	-0.02047
0.92708	-0.02045
0.92813	-0.02043
0.92917	-0.02036
0.93021	-0.02022
0.93125	-0.02006
0.93229	-0.01999
0.93333	-0.02005
0.93438	-0.02017
0.93542	-0.02029
0.93646	-0.02041
0.9375	-0.02053
0.93854	-0.02058
0.93958	-0.0205
0.94063	-0.02034
0.94167	-0.02023
0.94271	-0.02019
0.94375	-0.02014
0.94479	-0.02013
0.94583	-0.02019
0.94688	-0.02028
0.94792	-0.02031
0.94896	-0.02026
0.95	-0.02027
0.95104	-0.02037
0.95208	-0.02047
0.95313	-0.02052
0.95417	-0.02053
0.95521	-0.02052
0.95625	-0.02054
0.95729	-0.02065
0.95833	-0.02073
0.95938	-0.02063
0.96042	-0.0204
0.96146	-0.02019
0.9625	-0.0201
0.96354	-0.02015
0.96458	-0.02031
0.96563	-0.02046
0.96667	-0.02051
0.96771	-0.02046
0.96875	-0.02041
0.96979	-0.02042
0.97083	-0.02042
0.97188	-0.0204
0.97292	-0.02038
0.97396	-0.02032
0.975	-0.02025
0.97604	-0.02028
0.97708	-0.02035
0.97813	-0.02043
0.97917	-0.02053
0.98021	-0.02062
0.98125	-0.02064
0.98229	-0.02063
0.98333	-0.02062
0.98438	-0.02059
0.98542	-0.02052
0.98646	-0.02048
0.9875	-0.02047
0.98854	-0.02051
0.98958	-0.02066
0.99063	-0.02092
0.99167	-0.02109
0.99271	-0.02104
0.99375	-0.02093
0.99479	-0.02089
0.99583	-0.0209
0.99688	-0.00035
0.99792	-0.00035
0.99896	-0.00035
1	-0.00035
1.001	-0.00035
1.0021	-0.00035
1.0031	-0.00035
1.0042	-0.00035
1.0052	-0.00035
1.0063	-0.00035
1.0073	-0.00035
1.0083	-0.00035
1.0094	-0.00035
1.0104	-0.00035
1.0115	-0.00035
1.0125	-0.00035
1.0135	-0.00029
1.0146	-0.00013
1.0156	0.00011
1.0167	0.00026
1.0177	0.00025
1.0188	0.00023
1.0198	0.00031
1.0208	0.00039
1.0219	0.00032
1.0229	0.00017
1.024	0.0001
1.025	6.00E-05
1.026	-6.00E-05
1.0271	-0.00021
1.0281	-0.00026
1.0292	-0.00033
1.0302	-0.00043
1.0313	-0.00038
1.0323	-0.00014
1.0333	7.00E-05
1.0344	0.0002
1.0354	0.00028
1.0365	0.00031
1.0375	0.0003
1.0385	0.00029
1.0396	0.00033
1.0406	0.00033
1.0417	0.00016
1.0427	-1.00E-05
1.0438	-3.00E-05
1.0448	7.00E-05
1.0458	0.00021
1.0469	0.00029
1.0479	0.00025
1.049	0.00013
1.05	0
1.051	-0.0001
1.0521	-0.0002
1.0531	-0.00021
1.0542	-8.00E-05
1.0552	0.0001
1.0563	0.00021
1.0573	0.00024
1.0583	0.00028
1.0594	0.00033
1.0604	0.00033
1.0615	0.00031
1.0625	0.00033
1.0635	0.00039
1.0646	0.00038
1.0656	0.00033
1.0667	0.00028
1.0677	0.00024
1.0688	0.00023
1.0698	0.0003
1.0708	0.00034
1.0719	0.0003
1.0729	0.0002
1.074	5.00E-05
1.075	-6.00E-05
1.076	-9.00E-05
1.0771	-0.0001
1.0781	-0.00012
1.0792	-5.00E-05
1.0802	0.0001
1.0813	0.00023
1.0823	0.00027
1.0833	0.00021
1.0844	4.00E-05
1.0854	-0.00018
1.0865	-0.00038
1.0875	-0.00051
1.0885	-0.00056
1.0896	-0.00049
1.0906	-0.00034
1.0917	-0.00023
1.0927	-0.00017
1.0938	-0.00013
1.0948	-0.00011
1.0958	-9.00E-05
1.0969	-9.00E-05
1.0979	-0.00017
1.099	-0.00028
1.1	-0.00026
1.101	-8.00E-05
1.1021	0.00012
1.1031	0.00025
1.1042	0.00032
1.1052	0.00038
1.1063	0.00045
1.1073	0.0005
1.1083	0.00045
1.1094	0.00033
1.1104	0.0002
1.1115	9.00E-05
1.1125	7.00E-05
1.1135	8.00E-05
1.1146	2.00E-05
1.1156	-2.00E-05
1.1167	2.00E-05
1.1177	8.00E-05
1.1188	0.00019
1.1198	0.00034
1.1208	0.00043
1.1219	0.00036
1.1229	0.0002
1.124	5.00E-05
1.125	1.00E-05
1.126	8.00E-05
1.1271	0.00019
1.1281	0.00038
1.1292	0.00061
1.1302	0.00082
1.1313	0.00097
1.1323	0.001
1.1333	0.00088
1.1344	0.00069
1.1354	0.00051
1.1365	0.00031
1.1375	0.00014
1.1385	8.00E-05
1.1396	0.00013
1.1406	0.00019
1.1417	0.0001
1.1427	-3.00E-05
1.1438	-4.00E-05
1.1448	5.00E-05
1.1458	0.00016
1.1469	0.00023
1.1479	0.00025
1.149	0.00026
1.15	0.00033
1.151	0.00042
1.1521	0.00047
1.1531	0.00057
1.1542	0.00067
1.1552	0.0006
1.1563	0.00043
1.1573	0.00025
1.1583	0.00011
1.1594	9.00E-05
1.1604	0.0002
1.1615	0.00033
1.1625	0.00042
1.1635	0.00053
1.1646	0.00067
1.1656	0.00073
1.1667	0.00061
1.1677	0.0004
1.1688	0.00026
1.1698	0.00016
1.1708	3.00E-05
1.1719	-1.00E-05
1.1729	0.0001
1.174	0.00027
1.175	0.00028
1.176	0.00012
1.1771	-8.00E-05
1.1781	-0.00019
1.1792	-0.00017
1.1802	-9.00E-05
1.1813	-1.00E-05
1.1823	3.00E-05
1.1833	0.00014
1.1844	0.00025
1.1854	0.00025
1.1865	0.00015
1.1875	9.00E-05
1.1885	0.00014
1.1896	0.00022
1.1906	0.00019
1.1917	0.00012
1.1927	0.00012
1.1938	0.00015
1.1948	0.00012
1.1958	0.0001
1.1969	0.00018
1.1979	0.00033
1.199	0.00046
1.2	0.00059
1.201	0.00066
1.2021	0.0006
1.2031	0.00043
1.2042	0.00016
1.2052	-0.00011
1.2063	-0.00026
1.2073	-0.00024
1.2083	-0.00015
1.2094	-9.00E-05
1.2104	-0.00013
1.2115	-0.00022
1.2125	-0.00033
1.2135	-0.00047
1.2146	-0.00059
1.2156	-0.00056
1.2167	-0.00037
1.2177	-0.00019
1.2188	-0.00018
1.2198	-0.00032
1.2208	-0.00049
1.2219	-0.00057
1.2229	-0.00058
1.224	-0.00062
1.225	-0.00075
1.226	-0.00086
1.2271	-0.00088
1.2281	-0.00079
1.2292	-0.00067
1.2302	-0.0006
1.2313	-0.00058
1.2323	-0.00055
1.2333	-0.00048
1.2344	-0.00039
1.2354	-0.00034
1.2365	-0.00032
1.2375	-0.00025
1.2385	-0.0001
1.2396	3.00E-05
1.2406	3.00E-05
1.2417	-0.00011
1.2427	-0.00034
1.2438	-0.0005
1.2448	-0.00046
1.2458	-0.00031
1.2469	-0.00026
1.2479	-0.00033
1.249	-0.00032
1.25	-0.00011
1.251	9.00E-05
1.2521	3.00E-05
1.2531	-0.00017
1.2542	-0.00028
1.2552	-0.00025
1.2563	-0.00018
1.2573	-0.00015
1.2583	-9.00E-05
1.2594	4.00E-05
1.2604	0.00019
1.2615	0.00027
1.2625	0.00035
1.2635	0.00047
1.2646	0.00054
1.2656	0.00047
1.2667	0.00042
1.2677	0.00052
1.2688	0.00067
1.2698	0.00076
1.2708	0.00078
1.2719	0.00076
1.2729	0.00063
1.274	0.00046
1.275	0.0003
1.276	7.00E-05
1.2771	-0.0002
1.2781	-0.00041
1.2792	-0.00059
1.2802	-0.00077
1.2813	-0.00088
1.2823	-0.00082
1.2833	-0.00067
1.2844	-0.00052
1.2854	-0.00035
1.2865	-0.00012
1.2875	0.00013
1.2885	0.00028
1.2896	0.00033
1.2906	0.00032
1.2917	0.00028
1.2927	0.00023
1.2938	0.00013
1.2948	-3.00E-05
1.2958	-0.00016
1.2969	-0.00014
1.2979	-9.00E-05
1.299	-0.00018
1.3	-0.00036
1.301	-0.0005
1.3021	-0.00049
1.3031	-0.00041
1.3042	-0.00038
1.3052	-0.00039
1.3063	-0.00036
1.3073	-0.00023
1.3083	0
1.3094	0.0002
1.3104	0.00028
1.3115	0.00026
1.3125	0.00024
1.3135	0.00022
1.3146	0.00021
1.3156	0.00022
1.3167	0.00019
1.3177	8.00E-05
1.3188	-0.0001
1.3198	-0.00024
1.3208	-0.00023
1.3219	-0.00014
1.3229	-0.00012
1.324	-0.00013
1.325	-5.00E-05
1.326	9.00E-05
1.3271	0.00025
1.3281	0.00035
1.3292	0.00034
1.3302	0.0002
1.3313	0
1.3323	-0.00014
1.3333	-0.00012
1.3344	-7.00E-05
1.3354	-0.00012
1.3365	-0.00019
1.3375	-0.0002
1.3385	-0.00018
1.3396	-7.00E-05
1.3406	0.0001
1.3417	0.00027
1.3427	0.00038
1.3438	0.00042
1.3448	0.00042
1.3458	0.00046
1.3469	0.00051
1.3479	0.00047
1.349	0.00035
1.35	0.00026
1.351	0.00029
1.3521	0.00042
1.3531	0.00057
1.3542	0.0007
1.3552	0.00079
1.3563	0.00073
1.3573	0.00051
1.3583	0.00033
1.3594	0.00028
1.3604	0.00031
1.3615	0.00037
1.3625	0.00039
1.3635	0.00033
1.3646	0.00022
1.3656	0.00016
1.3667	9.00E-05
1.3677	-8.00E-05
1.3688	-0.00036
1.3698	-0.00047
1.3708	-0.00037
1.3719	-0.00028
1.3729	-0.00028
1.374	-0.00017
1.375	-3.00E-05
1.376	-4.00E-05
1.3771	-0.00011
1.3781	-0.00015
1.3792	-0.00015
1.3802	-0.00015
1.3813	-0.00022
1.3823	-0.00034
1.3833	-0.00051
1.3844	-0.00065
1.3854	-0.0007
1.3865	-0.00071
1.3875	-0.0007
1.3885	-0.00066
1.3896	-0.00063
1.3906	-0.00061
1.3917	-0.0006
1.3927	-0.00062
1.3938	-0.00062
1.3948	-0.00064
1.3958	-0.00071
1.3969	-0.00068
1.3979	-0.00053
1.399	-0.00044
1.4	-0.00048
1.401	-0.00054
1.4021	-0.00048
1.4031	-0.00036
1.4042	-0.00032
1.4052	-0.0004
1.4063	-0.00053
1.4073	-0.00058
1.4083	-0.00053
1.4094	-0.0005
1.4104	-0.00058
1.4115	-0.00072
1.4125	-0.00075
1.4135	-0.00055
1.4146	-0.00023
1.4156	-5.00E-05
1.4167	-5.00E-05
1.4177	-8.00E-05
1.4187	1.00E-05
1.4198	0.00018
1.4208	0.00024
1.4219	0.00016
1.4229	6.00E-05
1.424	-1.00E-05
1.425	-0.00011
1.426	-0.00023
1.4271	-0.00026
1.4281	-0.00015
1.4292	-1.00E-05
1.4302	1.00E-05
1.4312	-0.0001
1.4323	-0.0002
1.4333	-0.0002
1.4344	-0.00018
1.4354	-0.00016
1.4365	-0.00013
1.4375	-0.00011
1.4385	-0.00011
1.4396	-0.0001
1.4406	-0.0001
1.4417	-0.00011
1.4427	-0.00013
1.4437	-0.00017
1.4448	-0.00028
1.4458	-0.00047
1.4469	-0.00066
1.4479	-0.00066
1.449	-0.00048
1.45	-0.00038
1.451	-0.0005
1.4521	-0.00058
1.4531	-0.00051
1.4542	-0.00043
1.4552	-0.00038
1.4562	-0.00032
1.4573	-0.00026
1.4583	-0.00016
1.4594	-7.00E-05
1.4604	-9.00E-05
1.4615	-0.00014
1.4625	-0.00021
1.4635	-0.00031
1.4646	-0.00041
1.4656	-0.00043
1.4667	-0.0004
1.4677	-0.00039
1.4687	-0.00051
1.4698	-0.00066
1.4708	-0.00072
1.4719	-0.00078
1.4729	-0.00088
1.474	-0.00088
1.475	-0.00081
1.476	-0.00078
1.4771	-0.00076
1.4781	-0.00063
1.4792	-0.00045
1.4802	-0.00038
1.4812	-0.0004
1.4823	-0.00041
1.4833	-0.00043
1.4844	-0.00052
1.4854	-0.00064
1.4865	-0.0006
1.4875	-0.0004
1.4885	-0.00018
1.4896	-3.00E-05
1.4906	1.00E-05
1.4917	-4.00E-05
1.4927	-0.00012
1.4937	-0.00012
1.4948	-5.00E-05
1.4958	-5.00E-05
1.4969	-0.00018
1.4979	-0.00032
1.499	-0.0004
1.5	-0.00051
1.501	-0.00066
1.5021	-0.00067
1.5031	-0.00048
1.5042	-0.00019
1.5052	8.00E-05
1.5062	0.00022
1.5073	0.00012
1.5083	-0.00012
1.5094	-0.00033
1.5104	-0.00039
1.5115	-0.00031
1.5125	-0.00019
1.5135	-0.00011
1.5146	-7.00E-05
1.5156	-3.00E-05
1.5167	0
1.5177	0
1.5187	1.00E-05
1.5198	5.00E-05
1.5208	0.00011
1.5219	0.00011
1.5229	3.00E-05
1.524	-4.00E-05
1.525	-8.00E-05
1.526	-0.00018
1.5271	-0.00032
1.5281	-0.00037
1.5292	-0.00037
1.5302	-0.00039
1.5312	-0.00038
1.5323	-0.00025
1.5333	-6.00E-05
1.5344	2.00E-05
1.5354	-6.00E-05
1.5365	-0.00024
1.5375	-0.00038
1.5385	-0.00039
1.5396	-0.00036
1.5406	-0.00045
1.5417	-0.00062
1.5427	-0.00069
1.5437	-0.00066
1.5448	-0.00065
1.5458	-0.0007
1.5469	-0.00077
1.5479	-0.00083
1.549	-0.00091
1.55	-0.00094
1.551	-0.00086
1.5521	-0.00074
1.5531	-0.00057
1.5542	-0.00041
1.5552	-0.00033
1.5562	-0.00029
1.5573	-0.00024
1.5583	-0.0002
1.5594	-0.00013
1.5604	-3.00E-05
1.5615	0
1.5625	-2.00E-05
1.5635	-9.00E-05
1.5646	-0.00018
1.5656	-0.00023
1.5667	-0.00023
1.5677	-0.0002
1.5687	-0.00016
1.5698	-9.00E-05
1.5708	-2.00E-05
1.5719	1.00E-05
1.5729	7.00E-05
1.574	0.00014
1.575	8.00E-05
1.576	-5.00E-05
1.5771	-0.00011
1.5781	-0.00018
1.5792	-0.00035
1.5802	-0.00047
1.5812	-0.0004
1.5823	-0.00028
1.5833	-0.00023
1.5844	-0.00019
1.5854	-0.0001
1.5865	0
1.5875	-1.00E-05
1.5885	-0.00014
1.5896	-0.00032
1.5906	-0.00046
1.5917	-0.00048
1.5927	-0.00044
1.5937	-0.00042
1.5948	-0.00039
1.5958	-0.00037
1.5969	-0.00046
1.5979	-0.00056
1.599	-0.0005
1.6	-0.00039
1.601	-0.00039
1.6021	-0.00046
1.6031	-0.00047
1.6042	-0.00039
1.6052	-0.00031
1.6062	-0.00028
1.6073	-0.00026
1.6083	-0.00021
1.6094	-0.00018
1.6104	-0.00028
1.6115	-0.00052
1.6125	-0.00066
1.6135	-0.00057
1.6146	-0.00045
1.6156	-0.00043
1.6167	-0.00036
1.6177	-0.00018
1.6187	-5.00E-05
1.6198	-5.00E-05
1.6208	-0.0001
1.6219	-0.00018
1.6229	-0.00036
1.624	-0.00059
1.625	-0.00077
1.626	-0.00087
1.6271	-0.00089
1.6281	-0.00088
1.6292	-0.00088
1.6302	-0.00094
1.6312	-0.00102
1.6323	-0.00103
1.6333	-0.00095
1.6344	-0.00086
1.6354	-0.00075
1.6365	-0.00067
1.6375	-0.00068
1.6385	-0.00074
1.6396	-0.00075
1.6406	-0.0007
1.6417	-0.00057
1.6427	-0.0004
1.6437	-0.00031
1.6448	-0.00031
1.6458	-0.00033
1.6469	-0.00032
1.6479	-0.00027
1.649	-0.00018
1.65	-0.00015
1.651	-0.00024
1.6521	-0.00042
1.6531	-0.00052
1.6542	-0.00049
1.6552	-0.00046
1.6562	-0.00053
1.6573	-0.00058
1.6583	-0.00055
1.6594	-0.00045
1.6604	-0.00038
1.6615	-0.00032
1.6625	-0.00024
1.6635	-0.00016
1.6646	-0.00014
1.6656	-0.00016
1.6667	-0.00018
1.6677	-0.00022
1.6687	-0.00027
1.6698	-0.00027
1.6708	-0.00024
1.6719	-0.00021
1.6729	-0.00018
1.674	-0.00017
1.675	-0.00023
1.676	-0.00032
1.6771	-0.00041
1.6781	-0.00055
1.6792	-0.0007
1.6802	-0.00075
1.6812	-0.00072
1.6823	-0.00066
1.6833	-0.00062
1.6844	-0.00063
1.6854	-0.00068
1.6865	-0.00074
1.6875	-0.00078
1.6885	-0.00079
1.6896	-0.00074
1.6906	-0.00061
1.6917	-0.00043
1.6927	-0.0003
1.6937	-0.00024
1.6948	-0.00013
1.6958	1.00E-05
1.6969	9.00E-05
1.6979	2.00E-05
1.699	-0.00015
1.7	-0.00034
1.701	-0.00047
1.7021	-0.00055
1.7031	-0.0007
1.7042	-0.00095
1.7052	-0.00113
1.7062	-0.00109
1.7073	-0.00095
1.7083	-0.00096
1.7094	-0.0011
1.7104	-0.00113
1.7115	-0.00095
1.7125	-0.00074
1.7135	-0.00059
1.7146	-0.00051
1.7156	-0.00045
1.7167	-0.00036
1.7177	-0.00029
1.7187	-0.00027
1.7198	-0.00027
1.7208	-0.0003
1.7219	-0.00036
1.7229	-0.00037
1.724	-0.00036
1.725	-0.00036
1.726	-0.00038
1.7271	-0.00036
1.7281	-0.00023
1.7292	-2.00E-05
1.7302	0.00013
1.7312	0.00018
1.7323	0.00016
1.7333	0.00012
1.7344	0.00011
1.7354	0.00014
1.7365	0.00011
1.7375	0
1.7385	-0.00013
1.7396	-0.00023
1.7406	-0.00034
1.7417	-0.00042
1.7427	-0.00043
1.7437	-0.00042
1.7448	-0.00045
1.7458	-0.00047
1.7469	-0.00045
1.7479	-0.00042
1.749	-0.00042
1.75	-0.00048
1.751	-0.00061
1.7521	-0.00072
1.7531	-0.00074
1.7542	-0.00079
1.7552	-0.00103
1.7562	-0.00122
1.7573	-0.0012
1.7583	-0.00105
1.7594	-0.00089
1.7604	-0.00077
1.7615	-0.00062
1.7625	-0.00034
1.7635	-0.00014
1.7646	-0.00023
1.7656	-0.00052
1.7667	-0.00078
1.7677	-0.00091
1.7687	-0.00088
1.7698	-0.00073
1.7708	-0.0005
1.7719	-0.00025
1.7729	-2.00E-05
1.774	7.00E-05
1.775	1.00E-05
1.776	-0.00013
1.7771	-0.00029
1.7781	-0.00041
1.7792	-0.00049
1.7802	-0.00057
1.7812	-0.00064
1.7823	-0.00066
1.7833	-0.00062
1.7844	-0.00055
1.7854	-0.00057
1.7865	-0.00071
1.7875	-0.00092
1.7885	-0.00108
1.7896	-0.00105
1.7906	-0.00084
1.7917	-0.00065
1.7927	-0.00056
1.7937	-0.00057
1.7948	-0.00064
1.7958	-0.00072
1.7969	-0.00076
1.7979	-0.00078
1.799	-0.00078
1.8	-0.00078
1.801	-0.00076
1.8021	-0.0007
1.8031	-0.00062
1.8042	-0.00056
1.8052	-0.00054
1.8062	-0.00058
1.8073	-0.00064
1.8083	-0.00071
1.8094	-0.00079
1.8104	-0.00088
1.8115	-0.00094
1.8125	-0.00086
1.8135	-0.00059
1.8146	-0.00036
1.8156	-0.00042
1.8167	-0.00062
1.8177	-0.00064
1.8187	-0.00051
1.8198	-0.00042
1.8208	-0.00036
1.8219	-0.00033
1.8229	-0.00037
1.824	-0.00041
1.825	-0.00035
1.826	-0.00025
1.8271	-0.00025
1.8281	-0.00033
1.8292	-0.00042
1.8302	-0.00055
1.8312	-0.00073
1.8323	-0.0009
1.8333	-0.00096
1.8344	-0.00092
1.8354	-0.00091
1.8365	-0.00102
1.8375	-0.00119
1.8385	-0.00136
1.8396	-0.0015
1.8406	-0.00159
1.8417	-0.00162
1.8427	-0.00153
1.8437	-0.00134
1.8448	-0.00113
1.8458	-0.00097
1.8469	-0.00088
1.8479	-0.00078
1.849	-0.00071
1.85	-0.00074
1.851	-0.00082
1.8521	-0.00087
1.8531	-0.00086
1.8542	-0.00084
1.8552	-0.00087
1.8562	-0.00081
1.8573	-0.00057
1.8583	-0.00028
1.8594	-8.00E-05
1.8604	-6.00E-05
1.8615	-0.0002
1.8625	-0.00034
1.8635	-0.00049
1.8646	-0.00073
1.8656	-0.00099
1.8667	-0.00111
1.8677	-0.00111
1.8687	-0.00115
1.8698	-0.00132
1.8708	-0.00154
1.8719	-0.00167
1.8729	-0.00163
1.874	-0.00145
1.875	-0.00121
1.876	-0.00103
1.8771	-0.00096
1.8781	-0.00097
1.8792	-0.001
1.8802	-0.00099
1.8812	-0.00092
1.8823	-0.00084
1.8833	-0.00078
1.8844	-0.00079
1.8854	-0.00088
1.8865	-0.00103
1.8875	-0.00109
1.8885	-0.00107
1.8896	-0.00108
1.8906	-0.00114
1.8917	-0.00115
1.8927	-0.0011
1.8937	-0.00101
1.8948	-0.00096
1.8958	-0.00099
1.8969	-0.00103
1.8979	-0.00098
1.899	-0.00084
1.9	-0.00073
1.901	-0.00069
1.9021	-0.00068
1.9031	-0.00073
1.9042	-0.00088
1.9052	-0.00106
1.9062	-0.00112
1.9073	-0.00105
1.9083	-0.00098
1.9094	-0.00098
1.9104	-0.00098
1.9115	-0.00094
1.9125	-0.00095
1.9135	-0.00103
1.9146	-0.00107
1.9156	-0.00104
1.9167	-0.001
1.9177	-0.001
1.9187	-0.00103
1.9198	-0.0011
1.9208	-0.00121
1.9219	-0.00129
1.9229	-0.00126
1.924	-0.00109
1.925	-0.00093
1.926	-0.00081
1.9271	-0.00066
1.9281	-0.00047
1.9292	-0.00032
1.9302	-0.00029
1.9312	-0.00039
1.9323	-0.00054
1.9333	-0.00065
1.9344	-0.00069
1.9354	-0.0007
1.9365	-0.00065
1.9375	-0.00054
1.9385	-0.00042
1.9396	-0.00028
1.9406	-0.00016
1.9417	-0.00019
1.9427	-0.00041
1.9437	-0.00068
1.9448	-0.00091
1.9458	-0.00108
1.9469	-0.00114
1.9479	-0.0011
1.949	-0.00106
1.95	-0.00116
1.951	-0.00127
1.9521	-0.00123
1.9531	-0.00109
1.9542	-0.00096
1.9552	-0.00083
1.9562	-0.00065
1.9573	-0.00048
1.9583	-0.00041
1.9594	-0.00044
1.9604	-0.00047
1.9615	-0.00047
1.9625	-0.00046
1.9635	-0.00056
1.9646	-0.00082
1.9656	-0.0011
1.9667	-0.00121
1.9677	-0.00118
1.9687	-0.00113
1.9698	-0.00112
1.9708	-0.00109
1.9719	-0.00106
1.9729	-0.00105
1.974	-0.00111
1.975	-0.0012
1.976	-0.00132
1.9771	-0.00139
1.9781	-0.00137
1.9792	-0.00131
1.9802	-0.00124
1.9812	-0.00108
1.9823	-0.00089
1.9833	-0.00079
1.9844	-0.00074
1.9854	-0.00066
1.9865	-0.00056
1.9875	-0.00047
1.9885	-0.00043
1.9896	-0.00049
1.9906	-0.00057
1.9917	-0.00057
1.9927	-0.00051
1.9937	-0.00045
1.9948	-0.00041
1.9958	-0.00042
1.9969	-0.00052
1.9979	-0.00062
1.999	-0.00061
2	-0.00053
2.001	-0.00054
2.0021	-0.00066
2.0031	-0.0008
2.0042	-0.00087
2.0052	-0.00084
2.0062	-0.00072
2.0073	-0.00059
2.0083	-0.00062
2.0094	-0.00081
2.0104	-0.00094
2.0115	-0.00088
2.0125	-0.00077
2.0135	-0.00072
2.0146	-0.00073
2.0156	-0.00075
2.0167	-0.00082
2.0177	-0.00098
2.0187	-0.00113
2.0198	-0.00123
2.0208	-0.00133
2.0219	-0.00143
2.0229	-0.00147
2.024	-0.00145
2.025	-0.00142
2.026	-0.00139
2.0271	-0.00128
2.0281	-0.00103
2.0292	-0.0007
2.0302	-0.00044
2.0312	-0.00038
2.0323	-0.00046
2.0333	-0.00051
2.0344	-0.00057
2.0354	-0.0007
2.0365	-0.00086
2.0375	-0.00095
2.0385	-0.00097
2.0396	-0.00096
2.0406	-0.00102
2.0417	-0.00112
2.0427	-0.00113
2.0437	-0.00106
2.0448	-0.00114
2.0458	-0.00127
2.0469	-0.0012
2.0479	-0.00102
2.049	-0.0009
2.05	-0.00087
2.051	-0.00088
2.0521	-0.00088
2.0531	-0.00086
2.0542	-0.00093
2.0552	-0.00103
2.0562	-0.00099
2.0573	-0.00086
2.0583	-0.00074
2.0594	-0.00062
2.0604	-0.00049
2.0615	-0.00045
2.0625	-0.00057
2.0635	-0.00084
2.0646	-0.00113
2.0656	-0.00129
2.0667	-0.00118
2.0677	-0.00088
2.0687	-0.00058
2.0698	-0.00044
2.0708	-0.00045
2.0719	-0.00054
2.0729	-0.00063
2.074	-0.0007
2.075	-0.00073
2.076	-0.0007
2.0771	-0.00068
2.0781	-0.00082
2.0792	-0.00109
2.0802	-0.00131
2.0812	-0.00145
[truncated: 19,041 more rows]
