# Supplementary material for: Improvement of Peak Integration in Capillary Electrophoresis: Reference Data Set No. 1
Source: Electrophoresis. 2026 Mar 11;47(4):276–94. doi: 10.1002/elps.70077 (PMC13084974; doi:10.1002/elps.70077)
Supplement: Supplementary file 2 — Supporting File 2: elps70077‐sup‐0002‐RawElectropherograms.zip. [file ELPS-47--s002.zip › Raw Electropherograms/com5-type1-sam8-R.csv]

0	0
0	-0.00944
0.0010417	-0.00968
0.0020833	-0.00981
0.003125	-0.00985
0.0041667	-0.00979
0.0052083	-0.00975
0.00625	-0.00983
0.0072917	-0.00998
0.0083333	-0.01006
0.009375	-0.00999
0.010417	-0.0099
0.011458	-0.00982
0.0125	-0.00974
0.013542	-0.00968
0.014583	-0.0096
0.015625	-0.0095
0.016667	-0.00945
0.017708	-0.00948
0.01875	-0.00956
0.019792	-0.00962
0.020833	-0.00966
0.021875	-0.00962
0.022917	-0.00949
0.023958	-0.00939
0.025	-0.00935
0.026042	-0.00926
0.027083	-0.00915
0.028125	-0.00917
0.029167	-0.00932
0.030208	-0.00941
0.03125	-0.00939
0.032292	-0.00935
0.033333	-0.00935
0.034375	-0.00938
0.035417	-0.00939
0.036458	-0.00938
0.0375	-0.00945
0.038542	-0.00965
0.039583	-0.00983
0.040625	-0.00995
0.041667	-0.01006
0.042708	-0.01013
0.04375	-0.01012
0.044792	-0.00995
0.045833	-0.00964
0.046875	-0.00942
0.047917	-0.00937
0.048958	-0.00938
0.05	-0.00941
0.051042	-0.00951
0.052083	-0.00965
0.053125	-0.00972
0.054167	-0.0097
0.055208	-0.00967
0.05625	-0.00961
0.057292	-0.00951
0.058333	-0.00933
0.059375	-0.00916
0.060417	-0.0091
0.061458	-0.00909
0.0625	-0.00897
0.063542	-0.00874
0.064583	-0.00858
0.065625	-0.00855
0.066667	-0.00858
0.067708	-0.00864
0.06875	-0.00874
0.069792	-0.00884
0.070833	-0.00894
0.071875	-0.00901
0.072917	-0.009
0.073958	-0.00887
0.075	-0.00876
0.076042	-0.00879
0.077083	-0.00889
0.078125	-0.00889
0.079167	-0.0088
0.080208	-0.00872
0.08125	-0.00864
0.082292	-0.00851
0.083333	-0.00834
0.084375	-0.00829
0.085417	-0.00843
0.086458	-0.00869
0.0875	-0.00889
0.088542	-0.00888
0.089583	-0.00867
0.090625	-0.0085
0.091667	-0.00857
0.092708	-0.00877
0.09375	-0.00894
0.094792	-0.00899
0.095833	-0.00897
0.096875	-0.00897
0.097917	-0.00898
0.098958	-0.00893
0.1	-0.00887
0.10104	-0.00888
0.10208	-0.00895
0.10312	-0.00905
0.10417	-0.00914
0.10521	-0.00926
0.10625	-0.00943
0.10729	-0.0096
0.10833	-0.00972
0.10937	-0.00971
0.11042	-0.0095
0.11146	-0.00919
0.1125	-0.00904
0.11354	-0.00914
0.11458	-0.00927
0.11562	-0.00925
0.11667	-0.00916
0.11771	-0.00908
0.11875	-0.00898
0.11979	-0.00891
0.12083	-0.00894
0.12187	-0.00905
0.12292	-0.0091
0.12396	-0.00904
0.125	-0.00897
0.12604	-0.009
0.12708	-0.0091
0.12812	-0.00922
0.12917	-0.00929
0.13021	-0.00929
0.13125	-0.00926
0.13229	-0.00925
0.13333	-0.0092
0.13437	-0.00917
0.13542	-0.00921
0.13646	-0.00923
0.1375	-0.00913
0.13854	-0.00898
0.13958	-0.0089
0.14062	-0.00883
0.14167	-0.00868
0.14271	-0.00847
0.14375	-0.00831
0.14479	-0.00818
0.14583	-0.00805
0.14687	-0.00802
0.14792	-0.00814
0.14896	-0.00831
0.15	-0.00836
0.15104	-0.00826
0.15208	-0.00818
0.15312	-0.00816
0.15417	-0.0081
0.15521	-0.008
0.15625	-0.00795
0.15729	-0.00799
0.15833	-0.00802
0.15937	-0.00799
0.16042	-0.00792
0.16146	-0.00788
0.1625	-0.00783
0.16354	-0.0078
0.16458	-0.00782
0.16562	-0.00781
0.16667	-0.00776
0.16771	-0.00775
0.16875	-0.00781
0.16979	-0.00788
0.17083	-0.00786
0.17187	-0.00774
0.17292	-0.00762
0.17396	-0.00758
0.175	-0.00756
0.17604	-0.00754
0.17708	-0.00762
0.17812	-0.00779
0.17917	-0.00789
0.18021	-0.00791
0.18125	-0.00794
0.18229	-0.00802
0.18333	-0.00811
0.18437	-0.00813
0.18542	-0.00814
0.18646	-0.00824
0.1875	-0.00837
0.18854	-0.0084
0.18958	-0.00828
0.19062	-0.00806
0.19167	-0.00786
0.19271	-0.00775
0.19375	-0.00772
0.19479	-0.00771
0.19583	-0.00767
0.19687	-0.00759
0.19792	-0.00751
0.19896	-0.00739
0.2	-0.00724
0.20104	-0.0071
0.20208	-0.00705
0.20312	-0.00717
0.20417	-0.00739
0.20521	-0.00752
0.20625	-0.00758
0.20729	-0.00767
0.20833	-0.0078
0.20937	-0.00797
0.21042	-0.00812
0.21146	-0.00816
0.2125	-0.00808
0.21354	-0.00795
0.21458	-0.00784
0.21562	-0.00771
0.21667	-0.00755
0.21771	-0.00744
0.21875	-0.00748
0.21979	-0.00753
0.22083	-0.00751
0.22187	-0.00749
0.22292	-0.00754
0.22396	-0.00758
0.225	-0.00766
0.22604	-0.00783
0.22708	-0.00796
0.22812	-0.00792
0.22917	-0.00784
0.23021	-0.00775
0.23125	-0.00763
0.23229	-0.00753
0.23333	-0.00743
0.23437	-0.00732
0.23542	-0.00725
0.23646	-0.00725
0.2375	-0.0073
0.23854	-0.00737
0.23958	-0.0074
0.24062	-0.00739
0.24167	-0.00737
0.24271	-0.00735
0.24375	-0.0073
0.24479	-0.00723
0.24583	-0.00717
0.24687	-0.00719
0.24792	-0.00731
0.24896	-0.00745
0.25	-0.00752
0.25104	-0.00752
0.25208	-0.00752
0.25312	-0.00751
0.25417	-0.00739
0.25521	-0.0072
0.25625	-0.00719
0.25729	-0.0074
0.25833	-0.00763
0.25937	-0.00776
0.26042	-0.00776
0.26146	-0.0076
0.2625	-0.0073
0.26354	-0.00705
0.26458	-0.00696
0.26562	-0.00698
0.26667	-0.00703
0.26771	-0.00707
0.26875	-0.00706
0.26979	-0.00702
0.27083	-0.00705
0.27187	-0.00718
0.27292	-0.0073
0.27396	-0.00733
0.275	-0.00724
0.27604	-0.00707
0.27708	-0.00688
0.27812	-0.00674
0.27917	-0.00674
0.28021	-0.00688
0.28125	-0.00704
0.28229	-0.00709
0.28333	-0.00701
0.28437	-0.00685
0.28542	-0.00676
0.28646	-0.00683
0.2875	-0.00696
0.28854	-0.00704
0.28958	-0.00704
0.29062	-0.00698
0.29167	-0.00699
0.29271	-0.00707
0.29375	-0.0071
0.29479	-0.00707
0.29583	-0.00709
0.29687	-0.00716
0.29792	-0.00715
0.29896	-0.00705
0.3	-0.00696
0.30104	-0.00698
0.30208	-0.00713
0.30312	-0.0073
0.30417	-0.00743
0.30521	-0.00747
0.30625	-0.00735
0.30729	-0.00713
0.30833	-0.00701
0.30937	-0.00702
0.31042	-0.00702
0.31146	-0.00696
0.3125	-0.00689
0.31354	-0.00684
0.31458	-0.00679
0.31562	-0.0068
0.31667	-0.00689
0.31771	-0.00692
0.31875	-0.00682
0.31979	-0.00671
0.32083	-0.00669
0.32187	-0.00679
0.32292	-0.00702
0.32396	-0.00733
0.325	-0.00752
0.32604	-0.0075
0.32708	-0.00741
0.32812	-0.00731
0.32917	-0.00716
0.33021	-0.00704
0.33125	-0.00707
0.33229	-0.00724
0.33333	-0.00744
0.33437	-0.00747
0.33542	-0.00728
0.33646	-0.00701
0.3375	-0.00688
0.33854	-0.00691
0.33958	-0.00694
0.34062	-0.00688
0.34167	-0.00674
0.34271	-0.00661
0.34375	-0.00657
0.34479	-0.00662
0.34583	-0.00667
0.34687	-0.00673
0.34792	-0.00687
0.34896	-0.007
0.35	-0.00707
0.35104	-0.00722
0.35208	-0.00741
0.35312	-0.0075
0.35417	-0.00752
0.35521	-0.00748
0.35625	-0.00736
0.35729	-0.00721
0.35833	-0.00705
0.35937	-0.00689
0.36042	-0.00682
0.36146	-0.00695
0.3625	-0.00722
0.36354	-0.00742
0.36458	-0.00741
0.36562	-0.00732
0.36667	-0.00727
0.36771	-0.00723
0.36875	-0.00722
0.36979	-0.0073
0.37083	-0.00736
0.37187	-0.00734
0.37292	-0.00729
0.37396	-0.00727
0.375	-0.00727
0.37604	-0.00723
0.37708	-0.00715
0.37812	-0.00706
0.37917	-0.00703
0.38021	-0.00707
0.38125	-0.00719
0.38229	-0.00733
0.38333	-0.00734
0.38437	-0.00721
0.38542	-0.00707
0.38646	-0.007
0.3875	-0.00703
0.38854	-0.0071
0.38958	-0.00713
0.39062	-0.00703
0.39167	-0.00686
0.39271	-0.00676
0.39375	-0.00684
0.39479	-0.00701
0.39583	-0.00718
0.39687	-0.00724
0.39792	-0.00722
0.39896	-0.00719
0.4	-0.00714
0.40104	-0.00707
0.40208	-0.00703
0.40312	-0.00699
0.40417	-0.00688
0.40521	-0.00676
0.40625	-0.0067
0.40729	-0.00673
0.40833	-0.00681
0.40937	-0.00691
0.41042	-0.00703
0.41146	-0.00711
0.4125	-0.00711
0.41354	-0.00708
0.41458	-0.00704
0.41562	-0.00694
0.41667	-0.00685
0.41771	-0.00688
0.41875	-0.00697
0.41979	-0.00699
0.42083	-0.00698
0.42187	-0.00699
0.42292	-0.00693
0.42396	-0.00682
0.425	-0.00679
0.42604	-0.00693
0.42708	-0.00714
0.42812	-0.00723
0.42917	-0.00717
0.43021	-0.00708
0.43125	-0.00701
0.43229	-0.00695
0.43333	-0.00691
0.43437	-0.00689
0.43542	-0.00692
0.43646	-0.00701
0.4375	-0.00705
0.43854	-0.00692
0.43958	-0.00669
0.44062	-0.00654
0.44167	-0.00647
0.44271	-0.00639
0.44375	-0.00648
0.44479	-0.0068
0.44583	-0.0071
0.44687	-0.00725
0.44792	-0.00724
0.44896	-0.0071
0.45	-0.00691
0.45104	-0.00677
0.45208	-0.00678
0.45312	-0.00688
0.45417	-0.00694
0.45521	-0.00694
0.45625	-0.00693
0.45729	-0.00693
0.45833	-0.00696
0.45937	-0.00701
0.46042	-0.00711
0.46146	-0.00724
0.4625	-0.0073
0.46354	-0.00734
0.46458	-0.00743
0.46562	-0.00754
0.46667	-0.00748
0.46771	-0.00721
0.46875	-0.00696
0.46979	-0.0069
0.47083	-0.00693
0.47187	-0.00692
0.47292	-0.00684
0.47396	-0.00674
0.475	-0.00677
0.47604	-0.00688
0.47708	-0.00696
0.47812	-0.00705
0.47917	-0.00715
0.48021	-0.00725
0.48125	-0.00734
0.48229	-0.00737
0.48333	-0.00729
0.48437	-0.00722
0.48542	-0.00719
0.48646	-0.00711
0.4875	-0.00692
0.48854	-0.00673
0.48958	-0.00664
0.49062	-0.00662
0.49167	-0.00663
0.49271	-0.00669
0.49375	-0.00677
0.49479	-0.0068
0.49583	-0.00685
0.49687	-0.00697
0.49792	-0.00712
0.49896	-0.00717
0.5	-0.00705
0.50104	-0.00683
0.50208	-0.00663
0.50312	-0.00658
0.50417	-0.00663
0.50521	-0.00669
0.50625	-0.00677
0.50729	-0.0069
0.50833	-0.00706
0.50937	-0.0072
0.51042	-0.00728
0.51146	-0.0072
0.5125	-0.00703
0.51354	-0.00686
0.51458	-0.00669
0.51562	-0.00658
0.51667	-0.00659
0.51771	-0.00666
0.51875	-0.00674
0.51979	-0.00689
0.52083	-0.00703
0.52187	-0.00707
0.52292	-0.00705
0.52396	-0.00703
0.525	-0.00704
0.52604	-0.00708
0.52708	-0.00709
0.52812	-0.00712
0.52917	-0.00713
0.53021	-0.00703
0.53125	-0.00681
0.53229	-0.00659
0.53333	-0.00648
0.53438	-0.00644
0.53542	-0.00641
0.53646	-0.00645
0.5375	-0.00663
0.53854	-0.00683
0.53958	-0.0069
0.54063	-0.00683
0.54167	-0.0067
0.54271	-0.00665
0.54375	-0.00676
0.54479	-0.00698
0.54583	-0.00719
0.54688	-0.00726
0.54792	-0.00723
0.54896	-0.00721
0.55	-0.00725
0.55104	-0.00729
0.55208	-0.00724
0.55313	-0.00717
0.55417	-0.00715
0.55521	-0.0071
0.55625	-0.007
0.55729	-0.00696
0.55833	-0.00697
0.55938	-0.00694
0.56042	-0.00693
0.56146	-0.00697
0.5625	-0.00699
0.56354	-0.00699
0.56458	-0.00694
0.56563	-0.00677
0.56667	-0.00649
0.56771	-0.00618
0.56875	-0.00604
0.56979	-0.0061
0.57083	-0.00612
0.57188	-0.00602
0.57292	-0.00598
0.57396	-0.00605
0.575	-0.00621
0.57604	-0.00633
0.57708	-0.00629
0.57813	-0.00617
0.57917	-0.00614
0.58021	-0.00614
0.58125	-0.0061
0.58229	-0.00608
0.58333	-0.00617
0.58438	-0.00625
0.58542	-0.00618
0.58646	-0.00607
0.5875	-0.00609
0.58854	-0.00622
0.58958	-0.00625
0.59063	-0.00615
0.59167	-0.00597
0.59271	-0.00573
0.59375	-0.0055
0.59479	-0.00545
0.59583	-0.00556
0.59688	-0.00569
0.59792	-0.00576
0.59896	-0.00583
0.6	-0.00584
0.60104	-0.00574
0.60208	-0.00565
0.60313	-0.00568
0.60417	-0.00574
0.60521	-0.00575
0.60625	-0.00572
0.60729	-0.00574
0.60833	-0.00581
0.60938	-0.00587
0.61042	-0.00586
0.61146	-0.00591
0.6125	-0.0061
0.61354	-0.00626
0.61458	-0.00628
0.61563	-0.00624
0.61667	-0.00623
0.61771	-0.00618
0.61875	-0.00598
0.61979	-0.00571
0.62083	-0.00557
0.62188	-0.00566
0.62292	-0.00585
0.62396	-0.00594
0.625	-0.00594
0.62604	-0.00593
0.62708	-0.00586
0.62813	-0.00576
0.62917	-0.00571
0.63021	-0.00574
0.63125	-0.00583
0.63229	-0.00591
0.63333	-0.00595
0.63438	-0.00597
0.63542	-0.00599
0.63646	-0.00606
0.6375	-0.00617
0.63854	-0.00623
0.63958	-0.00618
0.64063	-0.00603
0.64167	-0.00587
0.64271	-0.00578
0.64375	-0.00571
0.64479	-0.0056
0.64583	-0.00552
0.64688	-0.00562
0.64792	-0.00588
0.64896	-0.00605
0.65	-0.00603
0.65104	-0.00597
0.65208	-0.00594
0.65313	-0.00585
0.65417	-0.00575
0.65521	-0.00573
0.65625	-0.00577
0.65729	-0.00579
0.65833	-0.00579
0.65938	-0.00583
0.66042	-0.00591
0.66146	-0.00605
0.6625	-0.00621
0.66354	-0.00627
0.66458	-0.00622
0.66563	-0.00612
0.66667	-0.00604
0.66771	-0.00599
0.66875	-0.00595
0.66979	-0.00589
0.67083	-0.00591
0.67188	-0.006
0.67292	-0.00605
0.67396	-0.00599
0.675	-0.00591
0.67604	-0.0059
0.67708	-0.00595
0.67813	-0.00604
0.67917	-0.00616
0.68021	-0.00618
0.68125	-0.00602
0.68229	-0.00585
0.68333	-0.00579
0.68438	-0.0058
0.68542	-0.00583
0.68646	-0.00586
0.6875	-0.00589
0.68854	-0.00595
0.68958	-0.00609
0.69063	-0.00628
0.69167	-0.00644
0.69271	-0.00658
0.69375	-0.00667
0.69479	-0.00666
0.69583	-0.00659
0.69688	-0.00647
0.69792	-0.00628
0.69896	-0.00602
0.7	-0.0058
0.70104	-0.00562
0.70208	-0.00545
0.70313	-0.0054
0.70417	-0.00551
0.70521	-0.0057
0.70625	-0.00587
0.70729	-0.00596
0.70833	-0.00596
0.70938	-0.00593
0.71042	-0.00597
0.71146	-0.00611
0.7125	-0.00619
0.71354	-0.00615
0.71458	-0.00607
0.71563	-0.00605
0.71667	-0.00618
0.71771	-0.00643
0.71875	-0.00666
0.71979	-0.00674
0.72083	-0.00667
0.72188	-0.00656
0.72292	-0.00647
0.72396	-0.00642
0.725	-0.00638
0.72604	-0.00629
0.72708	-0.00622
0.72813	-0.00616
0.72917	-0.00608
0.73021	-0.00601
0.73125	-0.00602
0.73229	-0.00612
0.73333	-0.0062
0.73438	-0.00621
0.73542	-0.00624
0.73646	-0.00643
0.7375	-0.00666
0.73854	-0.0067
0.73958	-0.00652
0.74063	-0.0063
0.74167	-0.00619
0.74271	-0.00627
0.74375	-0.00641
0.74479	-0.00644
0.74583	-0.00635
0.74688	-0.00618
0.74792	-0.00598
0.74896	-0.0058
0.75	-0.00577
0.75104	-0.0059
0.75208	-0.00601
0.75313	-0.00599
0.75417	-0.00588
0.75521	-0.0058
0.75625	-0.00573
0.75729	-0.00562
0.75833	-0.00551
0.75938	-0.00551
0.76042	-0.00565
0.76146	-0.00577
0.7625	-0.00577
0.76354	-0.00568
0.76458	-0.00559
0.76563	-0.00557
0.76667	-0.00563
0.76771	-0.00573
0.76875	-0.00581
0.76979	-0.00588
0.77083	-0.00595
0.77188	-0.00598
0.77292	-0.00598
0.77396	-0.00602
0.775	-0.00609
0.77604	-0.00618
0.77708	-0.00616
0.77813	-0.00598
0.77917	-0.00573
0.78021	-0.00551
0.78125	-0.00534
0.78229	-0.00526
0.78333	-0.00531
0.78438	-0.00539
0.78542	-0.0054
0.78646	-0.00541
0.7875	-0.00547
0.78854	-0.00557
0.78958	-0.00567
0.79063	-0.00578
0.79167	-0.00584
0.79271	-0.00581
0.79375	-0.00574
0.79479	-0.00567
0.79583	-0.00558
0.79688	-0.00555
0.79792	-0.00566
0.79896	-0.00578
0.8	-0.00586
0.80104	-0.00597
0.80208	-0.00611
0.80313	-0.00621
0.80417	-0.00626
0.80521	-0.00619
0.80625	-0.00593
0.80729	-0.00562
0.80833	-0.00545
0.80938	-0.00544
0.81042	-0.00552
0.81146	-0.00562
0.8125	-0.00568
0.81354	-0.00572
0.81458	-0.00578
0.81563	-0.00581
0.81667	-0.00575
0.81771	-0.00564
0.81875	-0.00555
0.81979	-0.00551
0.82083	-0.00556
0.82188	-0.00565
0.82292	-0.00574
0.82396	-0.00585
0.825	-0.00596
0.82604	-0.00596
0.82708	-0.0059
0.82813	-0.00582
0.82917	-0.0057
0.83021	-0.0056
0.83125	-0.00558
0.83229	-0.00556
0.83333	-0.00548
0.83438	-0.0053
0.83542	-0.00512
0.83646	-0.00511
0.8375	-0.00527
0.83854	-0.00542
0.83958	-0.00551
0.84063	-0.00558
0.84167	-0.00566
0.84271	-0.00571
0.84375	-0.00577
0.84479	-0.00584
0.84583	-0.00583
0.84688	-0.00567
0.84792	-0.00548
0.84896	-0.00546
0.85	-0.00554
0.85104	-0.00552
0.85208	-0.00542
0.85313	-0.00545
0.85417	-0.00556
0.85521	-0.00563
0.85625	-0.00569
0.85729	-0.00582
0.85833	-0.00591
0.85938	-0.00591
0.86042	-0.00583
0.86146	-0.00572
0.8625	-0.00562
0.86354	-0.0056
0.86458	-0.00565
0.86563	-0.00568
0.86667	-0.00565
0.86771	-0.00558
0.86875	-0.00552
0.86979	-0.00551
0.87083	-0.00559
0.87188	-0.00574
0.87292	-0.00582
0.87396	-0.00572
0.875	-0.00562
0.87604	-0.00567
0.87708	-0.00577
0.87813	-0.00585
0.87917	-0.00601
0.88021	-0.00624
0.88125	-0.0064
0.88229	-0.00643
0.88333	-0.00634
0.88438	-0.00619
0.88542	-0.00604
0.88646	-0.00585
0.8875	-0.00569
0.88854	-0.00561
0.88958	-0.00561
0.89063	-0.00562
0.89167	-0.00562
0.89271	-0.00556
0.89375	-0.00546
0.89479	-0.00536
0.89583	-0.00534
0.89688	-0.00549
0.89792	-0.00579
0.89896	-0.00611
0.9	-0.00628
0.90104	-0.00625
0.90208	-0.0062
0.90313	-0.00615
0.90417	-0.00599
0.90521	-0.00577
0.90625	-0.00563
0.90729	-0.00565
0.90833	-0.00567
0.90938	-0.00556
0.91042	-0.00545
0.91146	-0.00549
0.9125	-0.00555
0.91354	-0.0054
0.91458	-0.00514
0.91563	-0.005
0.91667	-0.00505
0.91771	-0.00516
0.91875	-0.00515
0.91979	-0.00509
0.92083	-0.00516
0.92188	-0.00537
0.92292	-0.00549
0.92396	-0.0055
0.925	-0.00556
0.92604	-0.0057
0.92708	-0.00582
0.92813	-0.00583
0.92917	-0.00577
0.93021	-0.00577
0.93125	-0.00582
0.93229	-0.00581
0.93333	-0.0057
0.93438	-0.00554
0.93542	-0.00547
0.93646	-0.00557
0.9375	-0.00577
0.93854	-0.00584
0.93958	-0.00573
0.94063	-0.00567
0.94167	-0.00575
0.94271	-0.00587
0.94375	-0.00588
0.94479	-0.00584
0.94583	-0.00588
0.94688	-0.0059
0.94792	-0.00575
0.94896	-0.00553
0.95	-0.00547
0.95104	-0.0056
0.95208	-0.00572
0.95313	-0.00574
0.95417	-0.00579
0.95521	-0.00589
0.95625	-0.00601
0.95729	-0.00605
0.95833	-0.00597
0.95938	-0.00587
0.96042	-0.0058
0.96146	-0.00572
0.9625	-0.00565
0.96354	-0.00558
0.96458	-0.00554
0.96563	-0.00555
0.96667	-0.00559
0.96771	-0.0057
0.96875	-0.00594
0.96979	-0.00618
0.97083	-0.00625
0.97188	-0.00613
0.97292	-0.00595
0.97396	-0.0059
0.975	-0.0061
0.97604	-0.00631
0.97708	-0.00627
0.97813	-0.00612
0.97917	-0.00604
0.98021	-0.006
0.98125	-0.00596
0.98229	-0.0059
0.98333	-0.00583
0.98438	-0.00583
0.98542	-0.00586
0.98646	-0.00588
0.9875	4.00E-05
0.98854	4.00E-05
0.98958	4.00E-05
0.99063	4.00E-05
0.99167	4.00E-05
0.99271	4.00E-05
0.99375	4.00E-05
0.99479	4.00E-05
0.99583	4.00E-05
0.99688	4.00E-05
0.99792	4.00E-05
0.99896	4.00E-05
1	4.00E-05
1.001	4.00E-05
1.0021	4.00E-05
1.0031	6.00E-05
1.0042	0.00013
1.0052	0.00027
1.0063	0.00036
1.0073	0.00036
1.0083	0.00036
1.0094	0.00041
1.0104	0.00042
1.0115	0.00033
1.0125	0.00032
1.0135	0.00049
1.0146	0.00064
1.0156	0.00064
1.0167	0.00061
1.0177	0.0006
1.0188	0.0006
1.0198	0.00058
1.0208	0.00055
1.0219	0.0006
1.0229	0.00065
1.024	0.00064
1.025	0.00064
1.026	0.00067
1.0271	0.00066
1.0281	0.00052
1.0292	0.00032
1.0302	0.00023
1.0313	0.00031
1.0323	0.0005
1.0333	0.00067
1.0344	0.0007
1.0354	0.0006
1.0365	0.00045
1.0375	0.00027
1.0385	3.00E-05
1.0396	-0.00017
1.0406	-0.00029
1.0417	-0.00032
1.0427	-0.00027
1.0438	-0.00014
1.0448	-2.00E-05
1.0458	0
1.0469	-1.00E-05
1.0479	4.00E-05
1.049	0.00017
1.05	0.00029
1.051	0.0004
1.0521	0.00043
1.0531	0.00034
1.0542	0.00019
1.0552	0.00012
1.0563	0.00014
1.0573	0.00016
1.0583	0.00015
1.0594	0.00019
1.0604	0.00034
1.0615	0.00055
1.0625	0.0007
1.0635	0.00072
1.0646	0.00063
1.0656	0.00051
1.0667	0.0004
1.0677	0.00032
1.0688	0.00029
1.0698	0.00034
1.0708	0.00035
1.0719	0.00027
1.0729	0.00018
1.074	0.0001
1.075	1.00E-05
1.076	-0.00012
1.0771	-0.00023
1.0781	-0.00022
1.0792	-8.00E-05
1.0802	9.00E-05
1.0813	0.00023
1.0823	0.00031
1.0833	0.0004
1.0844	0.00052
1.0854	0.00059
1.0865	0.00057
1.0875	0.00051
1.0885	0.00044
1.0896	0.00034
1.0906	0.00027
1.0917	0.00031
1.0927	0.00041
1.0938	0.00048
1.0948	0.00049
1.0958	0.00048
1.0969	0.00047
1.0979	0.00037
1.099	0.00019
1.1	2.00E-05
1.101	-9.00E-05
1.1021	-0.00014
1.1031	-0.00012
1.1042	-6.00E-05
1.1052	0
1.1063	2.00E-05
1.1073	2.00E-05
1.1083	-1.00E-05
1.1094	-7.00E-05
1.1104	-9.00E-05
1.1115	-1.00E-05
1.1125	0.00012
1.1135	0.00019
1.1146	0.00018
1.1156	0.00023
1.1167	0.00041
1.1177	0.00061
1.1188	0.00068
1.1198	0.00054
1.1208	0.0003
1.1219	0.00011
1.1229	6.00E-05
1.124	0.00014
1.125	0.00023
1.126	0.00032
1.1271	0.00045
1.1281	0.00057
1.1292	0.00065
1.1302	0.00072
1.1313	0.00081
1.1323	0.00083
1.1333	0.00079
1.1344	0.00077
1.1354	0.00076
1.1365	0.00082
1.1375	0.00097
1.1385	0.00102
1.1396	0.00084
1.1406	0.00057
1.1417	0.00035
1.1427	0.00014
1.1438	-9.00E-05
1.1448	-0.00027
1.1458	-0.00031
1.1469	-0.00027
1.1479	-0.00018
1.149	-7.00E-05
1.15	-5.00E-05
1.151	-0.00015
1.1521	-0.00028
1.1531	-0.00028
1.1542	-0.00018
1.1552	-7.00E-05
1.1563	2.00E-05
1.1573	8.00E-05
1.1583	0.00015
1.1594	0.0003
1.1604	0.00043
1.1615	0.0005
1.1625	0.00054
1.1635	0.00057
1.1646	0.00062
1.1656	0.00067
1.1667	0.0007
1.1677	0.00072
1.1688	0.00071
1.1698	0.00059
1.1708	0.00038
1.1719	0.00019
1.1729	8.00E-05
1.174	6.00E-05
1.175	0.0001
1.176	0.00014
1.1771	0.0001
1.1781	-3.00E-05
1.1792	-0.0002
1.1802	-0.00034
1.1813	-0.00037
1.1823	-0.00023
1.1833	0
1.1844	0.00014
1.1854	0.00015
1.1865	0.0001
1.1875	8.00E-05
1.1885	0.00014
1.1896	0.00028
1.1906	0.0004
1.1917	0.00047
1.1927	0.0005
1.1938	0.00047
1.1948	0.00038
1.1958	0.00026
1.1969	0.00014
1.1979	9.00E-05
1.199	0.00018
1.2	0.00035
1.201	0.00046
1.2021	0.0005
1.2031	0.00053
1.2042	0.00055
1.2052	0.00057
1.2063	0.00057
1.2073	0.00054
1.2083	0.00048
1.2094	0.00043
1.2104	0.00041
1.2115	0.00039
1.2125	0.00034
1.2135	0.00035
1.2146	0.00045
1.2156	0.00052
1.2167	0.00055
1.2177	0.00062
1.2188	0.00069
1.2198	0.00057
1.2208	0.00028
1.2219	4.00E-05
1.2229	3.00E-05
1.224	0.00017
1.225	0.00028
1.226	0.00026
1.2271	0.00017
1.2281	0.00015
1.2292	0.0003
1.2302	0.00048
1.2313	0.00046
1.2323	0.00034
1.2333	0.00033
1.2344	0.00047
1.2354	0.00065
1.2365	0.00075
1.2375	0.00077
1.2385	0.00074
1.2396	0.00068
1.2406	0.00055
1.2417	0.00034
1.2427	0.0001
1.2438	-0.00012
1.2448	-0.0002
1.2458	-0.00012
1.2469	-3.00E-05
1.2479	0
1.249	-3.00E-05
1.25	0
1.251	0.00021
1.2521	0.00051
1.2531	0.00071
1.2542	0.00074
1.2552	0.00062
1.2563	0.0004
1.2573	0.00022
1.2583	0.00021
1.2594	0.00031
1.2604	0.00037
1.2615	0.00028
1.2625	0.00011
1.2635	0
1.2646	3.00E-05
1.2656	0.00019
1.2667	0.00035
1.2677	0.0004
1.2688	0.00037
1.2698	0.00034
1.2708	0.00033
1.2719	0.00027
1.2729	0.00016
1.274	0.00013
1.275	0.00026
1.276	0.00047
1.2771	0.00063
1.2781	0.00066
1.2792	0.00063
1.2802	0.00057
1.2813	0.0005
1.2823	0.00048
1.2833	0.00057
1.2844	0.00073
1.2854	0.00084
1.2865	0.00083
1.2875	0.00075
1.2885	0.00064
1.2896	0.00055
1.2906	0.00055
1.2917	0.00067
1.2927	0.00084
1.2938	0.0009
1.2948	0.0008
1.2958	0.00064
1.2969	0.00052
1.2979	0.00045
1.299	0.00046
1.3	0.00047
1.301	0.00037
1.3021	0.0002
1.3031	0.00012
1.3042	0.00012
1.3052	9.00E-05
1.3063	2.00E-05
1.3073	-2.00E-05
1.3083	-5.00E-05
1.3094	-0.00013
1.3104	-0.00023
1.3115	-0.00023
1.3125	-7.00E-05
1.3135	0.00011
1.3146	0.00023
1.3156	0.00027
1.3167	0.00018
1.3177	0.0001
1.3188	0.00024
1.3198	0.00054
1.3208	0.00071
1.3219	0.00066
1.3229	0.00054
1.324	0.00045
1.325	0.00039
1.326	0.00041
1.3271	0.0005
1.3281	0.00058
1.3292	0.00059
1.3302	0.00055
1.3313	0.00052
1.3323	0.00052
1.3333	0.00044
1.3344	0.00022
1.3354	4.00E-05
1.3365	7.00E-05
1.3375	0.00022
1.3385	0.00032
1.3396	0.00032
1.3406	0.0003
1.3417	0.00032
1.3427	0.00037
1.3438	0.00037
1.3448	0.00028
1.3458	0.00013
1.3469	1.00E-05
1.3479	-5.00E-05
1.349	-5.00E-05
1.35	8.00E-05
1.351	0.00034
1.3521	0.00058
1.3531	0.0006
1.3542	0.00044
1.3552	0.00032
1.3563	0.00038
1.3573	0.00055
1.3583	0.00079
1.3594	0.00101
1.3604	0.00112
1.3615	0.00114
1.3625	0.00112
1.3635	0.00103
1.3646	0.00086
1.3656	0.0007
1.3667	0.0006
1.3677	0.00055
1.3688	0.00052
1.3698	0.00048
1.3708	0.00047
1.3719	0.00052
1.3729	0.00052
1.374	0.00041
1.375	0.00036
1.376	0.00048
1.3771	0.00063
1.3781	0.00068
1.3792	0.00067
1.3802	0.00067
1.3813	0.0007
1.3823	0.00073
1.3833	0.00074
1.3844	0.00074
1.3854	0.00084
1.3865	0.00099
1.3875	0.00107
1.3885	0.00107
1.3896	0.00106
1.3906	0.00106
1.3917	0.0011
1.3927	0.00107
1.3938	0.00088
1.3948	0.00065
1.3958	0.00051
1.3969	0.0005
1.3979	0.00061
1.399	0.0007
1.4	0.00072
1.401	0.00072
1.4021	0.0007
1.4031	0.00068
1.4042	0.00073
1.4052	0.00082
1.4063	0.00085
1.4073	0.00084
1.4083	0.00088
1.4094	0.00095
1.4104	0.00094
1.4115	0.00084
1.4125	0.00076
1.4135	0.00067
1.4146	0.00055
1.4156	0.00047
1.4167	0.0005
1.4177	0.00062
1.4187	0.0007
1.4198	0.00064
1.4208	0.00052
1.4219	0.00043
1.4229	0.0004
1.424	0.00038
1.425	0.00033
1.426	0.00029
1.4271	0.0003
1.4281	0.00033
1.4292	0.00031
1.4302	0.00028
1.4312	0.00038
1.4323	0.0006
1.4333	0.00083
1.4344	0.00099
1.4354	0.00107
1.4365	0.0011
1.4375	0.0011
1.4385	0.0011
1.4396	0.00106
1.4406	0.00104
1.4417	0.00103
1.4427	0.001
1.4437	0.00092
1.4448	0.0008
1.4458	0.00079
1.4469	0.00087
1.4479	0.00083
1.449	0.00067
1.45	0.00053
1.451	0.00046
1.4521	0.00044
1.4531	0.00045
1.4542	0.00049
1.4552	0.00054
1.4562	0.00061
1.4573	0.00068
1.4583	0.00073
1.4594	0.00077
1.4604	0.0008
1.4615	0.00083
1.4625	0.0009
1.4635	0.00096
1.4646	0.00095
1.4656	0.00088
1.4667	0.00087
1.4677	0.00091
1.4687	0.00091
1.4698	0.00086
1.4708	0.00083
1.4719	0.00086
1.4729	0.00089
1.474	0.00083
1.475	0.00073
1.476	0.00065
1.4771	0.00059
1.4781	0.00057
1.4792	0.00057
1.4802	0.00054
1.4812	0.0005
1.4823	0.00051
1.4833	0.00057
1.4844	0.00063
1.4854	0.00063
1.4865	0.0006
1.4875	0.00059
1.4885	0.00064
1.4896	0.00073
1.4906	0.00083
1.4917	0.00088
1.4927	0.00087
1.4937	0.00081
1.4948	0.00077
1.4958	0.00083
1.4969	0.00096
1.4979	0.00106
1.499	0.0011
1.5	0.00112
1.501	0.00111
1.5021	0.00094
1.5031	0.0006
1.5042	0.00035
1.5052	0.00037
1.5062	0.00057
1.5073	0.00078
1.5083	0.00089
1.5094	0.00089
1.5104	0.0008
1.5115	0.00071
1.5125	0.00069
1.5135	0.00071
1.5146	0.00064
1.5156	0.00048
1.5167	0.0004
1.5177	0.00043
1.5187	0.00052
1.5198	0.0006
1.5208	0.00065
1.5219	0.00073
1.5229	0.00087
1.524	0.00102
1.525	0.00112
1.526	0.00117
1.5271	0.00116
1.5281	0.00112
1.5292	0.00109
1.5302	0.00107
1.5312	0.00108
1.5323	0.00113
1.5333	0.00114
1.5344	0.00104
1.5354	0.00089
1.5365	0.00077
1.5375	0.00071
1.5385	0.00069
1.5396	0.00069
1.5406	0.00081
1.5417	0.00104
1.5427	0.00119
1.5437	0.00116
1.5448	0.00111
1.5458	0.00119
1.5469	0.00135
1.5479	0.00141
1.549	0.00129
1.55	0.0012
1.551	0.00122
1.5521	0.00121
1.5531	0.00113
1.5542	0.00102
1.5552	0.00086
1.5562	0.00071
1.5573	0.00066
1.5583	0.00067
1.5594	0.00072
1.5604	0.0008
1.5615	0.00087
1.5625	0.00086
1.5635	0.00085
1.5646	0.00088
1.5656	0.0009
1.5667	0.00087
1.5677	0.00078
1.5687	0.00065
1.5698	0.00057
1.5708	0.00061
1.5719	0.00075
1.5729	0.00085
1.574	0.0008
1.575	0.0007
1.576	0.00067
1.5771	0.00075
1.5781	0.00091
1.5792	0.00111
1.5802	0.00123
1.5812	0.0012
1.5823	0.0011
1.5833	0.00099
1.5844	0.00091
1.5854	0.00087
1.5865	0.00084
1.5875	0.00077
1.5885	0.00071
1.5896	0.00074
1.5906	0.00091
1.5917	0.00112
1.5927	0.00123
1.5937	0.0012
1.5948	0.00109
1.5958	0.00096
1.5969	0.00089
1.5979	0.00092
1.599	0.00097
1.6	0.00106
1.601	0.00113
1.6021	0.00114
1.6031	0.00111
1.6042	0.00108
1.6052	0.00107
1.6062	0.00109
1.6073	0.00116
1.6083	0.00125
1.6094	0.00131
1.6104	0.00137
1.6115	0.00143
1.6125	0.00139
1.6135	0.00129
1.6146	0.00122
1.6156	0.00117
1.6167	0.00113
1.6177	0.00108
1.6187	0.001
1.6198	0.00094
1.6208	0.00104
1.6219	0.00124
1.6229	0.00138
1.624	0.00147
1.625	0.00159
1.626	0.00167
1.6271	0.0016
1.6281	0.00151
1.6292	0.00151
1.6302	0.00158
1.6312	0.00159
1.6323	0.00148
1.6333	0.00132
1.6344	0.0012
1.6354	0.00118
1.6365	0.00119
1.6375	0.00119
1.6385	0.00122
1.6396	0.00126
1.6406	0.00119
1.6417	0.00103
1.6427	0.00091
1.6437	0.00085
1.6448	0.00082
1.6458	0.00078
1.6469	0.00077
1.6479	0.00082
1.649	0.00092
1.65	0.00099
1.651	0.00099
1.6521	0.00092
1.6531	0.00082
1.6542	0.00075
1.6552	0.00068
1.6562	0.00059
1.6573	0.00055
1.6583	0.00058
1.6594	0.00067
1.6604	0.00078
1.6615	0.00088
1.6625	0.00096
1.6635	0.001
1.6646	0.00096
1.6656	0.00091
1.6667	0.00088
1.6677	0.0009
1.6687	0.00102
1.6698	0.0011
1.6708	0.00105
1.6719	0.00099
1.6729	0.00093
1.674	0.0008
1.675	0.00067
1.676	0.00061
1.6771	0.00059
1.6781	0.00064
1.6792	0.00077
1.6802	0.00093
1.6812	0.00103
1.6823	0.00104
1.6833	0.00095
1.6844	0.00081
1.6854	0.00067
1.6865	0.00065
1.6875	0.00081
1.6885	0.00102
1.6896	0.00122
1.6906	0.00136
1.6917	0.00144
1.6927	0.00148
1.6937	0.00148
1.6948	0.00146
1.6958	0.00138
1.6969	0.0012
1.6979	0.00098
1.699	0.00084
1.7	0.00078
1.701	0.00079
1.7021	0.00087
1.7031	0.00099
1.7042	0.00108
1.7052	0.00111
1.7062	0.00113
1.7073	0.0012
1.7083	0.00126
1.7094	0.00122
1.7104	0.00114
1.7115	0.00107
1.7125	0.00096
1.7135	0.00089
1.7146	0.00089
1.7156	0.00087
1.7167	0.00079
1.7177	0.00077
1.7187	0.00087
1.7198	0.001
1.7208	0.00103
1.7219	0.00092
1.7229	0.00072
1.724	0.00054
1.725	0.00048
1.726	0.00058
1.7271	0.00066
1.7281	0.00063
1.7292	0.00061
1.7302	0.00072
1.7312	0.00085
1.7323	0.00085
1.7333	0.00074
1.7344	0.00072
1.7354	0.00079
1.7365	0.00082
1.7375	0.00086
1.7385	0.00098
1.7396	0.00113
1.7406	0.00119
1.7417	0.00117
1.7427	0.00114
1.7437	0.00109
1.7448	0.00098
1.7458	0.00091
1.7469	0.00095
1.7479	0.00104
1.749	0.00104
1.75	0.00091
1.751	0.00077
1.7521	0.00084
1.7531	0.00106
1.7542	0.00118
1.7552	0.00114
1.7562	0.00112
1.7573	0.00121
1.7583	0.0013
1.7594	0.00129
1.7604	0.00126
1.7615	0.00127
1.7625	0.00126
1.7635	0.00123
1.7646	0.00122
1.7656	0.0011
1.7667	0.00086
1.7677	0.00071
1.7687	0.00072
1.7698	0.00074
1.7708	0.00069
1.7719	0.0006
1.7729	0.00054
1.774	0.00053
1.775	0.00052
1.776	0.00047
1.7771	0.00051
1.7781	0.00072
1.7792	0.00096
1.7802	0.00103
1.7812	0.00102
1.7823	0.00101
1.7833	0.00092
1.7844	0.00076
1.7854	0.00061
1.7865	0.00056
1.7875	0.00061
1.7885	0.00073
1.7896	0.00083
1.7906	0.00084
1.7917	0.00081
1.7927	0.00075
1.7937	0.00066
1.7948	0.00052
1.7958	0.00033
1.7969	0.00019
1.7979	0.00019
1.799	0.00038
1.8	0.00069
1.801	0.001
1.8021	0.00116
1.8031	0.00118
1.8042	0.00112
1.8052	0.00103
1.8062	0.00097
1.8073	0.00096
1.8083	0.00095
1.8094	0.00089
1.8104	0.00089
1.8115	0.00099
1.8125	0.0011
1.8135	0.00117
1.8146	0.00125
1.8156	0.00135
1.8167	0.00138
1.8177	0.00134
1.8187	0.0012
1.8198	0.00109
1.8208	0.00111
1.8219	0.00113
1.8229	0.00112
1.824	0.00112
1.825	0.00112
1.826	0.00119
1.8271	0.00134
1.8281	0.00147
1.8292	0.00152
1.8302	0.00149
1.8312	0.00137
1.8323	0.00126
1.8333	0.00124
1.8344	0.00127
1.8354	0.00124
1.8365	0.00112
1.8375	0.00099
1.8385	0.00093
1.8396	0.00094
1.8406	0.00089
1.8417	0.00079
1.8427	0.00072
1.8437	0.00069
1.8448	0.00069
1.8458	0.00075
1.8469	0.00087
1.8479	0.00101
1.849	0.00118
1.85	0.00132
1.851	0.00133
1.8521	0.00128
1.8531	0.0012
1.8542	0.00105
1.8552	0.00089
1.8562	0.00081
1.8573	0.00078
1.8583	0.0007
1.8594	0.00062
1.8604	0.00066
1.8615	0.00082
1.8625	0.001
1.8635	0.00119
1.8646	0.00141
1.8656	0.00157
1.8667	0.00163
1.8677	0.00168
1.8687	0.00176
1.8698	0.00175
1.8708	0.00164
1.8719	0.00159
1.8729	0.00162
1.874	0.0016
1.875	0.00149
1.876	0.00137
1.8771	0.00123
1.8781	0.00107
1.8792	0.001
1.8802	0.00109
1.8812	0.00128
1.8823	0.00144
1.8833	0.0015
1.8844	0.00152
1.8854	0.00158
1.8865	0.00163
1.8875	0.00157
1.8885	0.00144
1.8896	0.00137
1.8906	0.0014
1.8917	0.00145
1.8927	0.00142
1.8937	0.00135
1.8948	0.0013
1.8958	0.00126
1.8969	0.00119
1.8979	0.00112
1.899	0.00111
1.9	0.0012
1.901	0.00118
1.9021	0.00094
1.9031	0.00069
1.9042	0.00056
1.9052	0.00049
1.9062	0.00042
1.9073	0.00038
1.9083	0.00038
1.9094	0.00045
1.9104	0.00059
1.9115	0.00076
1.9125	0.00086
1.9135	0.00087
1.9146	0.00088
1.9156	0.00096
1.9167	0.0011
1.9177	0.00121
1.9187	0.00124
1.9198	0.00121
1.9208	0.00121
1.9219	0.00124
1.9229	0.00131
1.924	0.00141
1.925	0.00144
1.926	0.00132
1.9271	0.00109
1.9281	0.00087
1.9292	0.00079
1.9302	0.00086
1.9312	0.00093
1.9323	0.00093
1.9333	0.00089
1.9344	0.00084
1.9354	0.00084
1.9365	0.00093
1.9375	0.00099
1.9385	0.00102
1.9396	0.00108
1.9406	0.00107
1.9417	0.00093
1.9427	0.00073
1.9437	0.00066
1.9448	0.00075
1.9458	0.00082
1.9469	0.00078
1.9479	0.00078
1.949	0.00089
1.95	0.00107
1.951	0.00129
1.9521	0.00147
1.9531	0.00148
1.9542	0.00138
1.9552	0.00129
1.9562	0.00125
1.9573	0.00121
1.9583	0.00109
1.9594	0.00093
1.9604	0.00087
1.9615	0.00092
1.9625	0.00098
1.9635	0.001
1.9646	0.00107
1.9656	0.00117
1.9667	0.00123
1.9677	0.00123
1.9687	0.00116
1.9698	0.00103
1.9708	0.00096
1.9719	0.00098
1.9729	0.00102
1.974	0.00104
1.975	0.00108
1.976	0.00115
1.9771	0.00125
1.9781	0.00127
1.9792	0.00122
1.9802	0.00119
1.9812	0.00115
1.9823	0.00104
1.9833	0.00085
1.9844	0.00071
1.9854	0.00077
1.9865	0.001
1.9875	0.00127
1.9885	0.00151
1.9896	0.0017
1.9906	0.00173
1.9917	0.00159
1.9927	0.00145
1.9937	0.00131
1.9948	0.00121
1.9958	0.00126
1.9969	0.00137
1.9979	0.00138
1.999	0.00131
2	0.00125
2.001	0.0012
2.0021	0.00117
2.0031	0.00113
2.0042	0.00101
2.0052	0.00086
2.0062	0.00077
2.0073	0.00066
2.0083	0.00054
2.0094	0.0006
2.0104	0.00085
2.0115	0.00106
2.0125	0.0011
2.0135	0.00101
2.0146	0.00085
2.0156	0.0007
2.0167	0.00066
2.0177	0.00079
2.0187	0.001
2.0198	0.00111
2.0208	0.00114
2.0219	0.0012
2.0229	0.00128
2.024	0.00135
2.025	0.00142
2.026	0.00146
2.0271	0.00142
2.0281	0.00134
2.0292	0.00129
2.0302	0.00124
2.0312	0.0012
2.0323	0.00124
2.0333	0.00127
2.0344	0.00121
2.0354	0.00114
2.0365	0.00111
2.0375	0.00113
2.0385	0.00117
2.0396	0.00116
2.0406	0.0011
2.0417	0.00101
2.0427	0.00097
2.0437	0.00102
2.0448	0.00109
2.0458	0.00114
2.0469	0.0012
2.0479	0.0013
2.049	0.0014
2.05	0.00144
2.051	0.00147
2.0521	0.00155
2.0531	0.00163
2.0542	0.0017
2.0552	0.00178
2.0562	0.00183
2.0573	0.00174
2.0583	0.0016
2.0594	0.00154
2.0604	0.00152
2.0615	0.00149
2.0625	0.00144
2.0635	0.00132
2.0646	0.00116
2.0656	0.00119
2.0667	0.00139
2.0677	0.00153
2.0687	0.00152
2.0698	0.00149
2.0708	0.00152
2.0719	0.00155
2.0729	0.00148
2.074	0.00134
2.075	0.00126
2.076	0.00121
2.0771	0.00109
2.0781	0.00102
2.0792	0.00111
2.0802	0.00126
2.0812	0.0014
[truncated: 25,761 more rows]
