# Supplementary material for: Improvement of Peak Integration in Capillary Electrophoresis: Reference Data Set No. 1
Source: Electrophoresis. 2026 Mar 11;47(4):276–94. doi: 10.1002/elps.70077 (PMC13084974; doi:10.1002/elps.70077)
Supplement: Supplementary file 2 — Supporting File 2: elps70077‐sup‐0002‐RawElectropherograms.zip. [file ELPS-47--s002.zip › Raw Electropherograms/com5-type1-sam9-R.csv]

0	0
0	-0.00583
0.0010417	-0.00449
0.0020833	-0.00344
0.003125	-0.00395
0.0041667	-0.0064
0.0052083	-0.00878
0.00625	-0.00843
0.0072917	-0.00617
0.0083333	-0.00457
0.009375	-0.00388
0.010417	-0.00332
0.011458	-0.00301
0.0125	-0.00326
0.013542	-0.00388
0.014583	-0.00443
0.015625	-0.00464
0.016667	-0.00434
0.017708	-0.00357
0.01875	-0.00292
0.019792	-0.00284
0.020833	-0.00313
0.021875	-0.00366
0.022917	-0.00429
0.023958	-0.00436
0.025	-0.00403
0.026042	-0.00377
0.027083	-0.00325
0.028125	-0.0027
0.029167	-0.00315
0.030208	-0.00462
0.03125	-0.00536
0.032292	-0.0043
0.033333	-0.00282
0.034375	-0.00242
0.035417	-0.00268
0.036458	-0.00313
0.0375	-0.0038
0.038542	-0.00419
0.039583	-0.00395
0.040625	-0.00341
0.041667	-0.00325
0.042708	-0.00402
0.04375	-0.00508
0.044792	-0.00539
0.045833	-0.00527
0.046875	-0.00524
0.047917	-0.00525
0.048958	-0.00531
0.05	-0.00535
0.051042	-0.00544
0.052083	-0.00576
0.053125	-0.00608
0.054167	-0.00588
0.055208	-0.00519
0.05625	-0.00427
0.057292	-0.00332
0.058333	-0.00281
0.059375	-0.00288
0.060417	-0.00333
0.061458	-0.00422
0.0625	-0.00496
0.063542	-0.00477
0.064583	-0.00401
0.065625	-0.00339
0.066667	-0.0036
0.067708	-0.00483
0.06875	-0.00566
0.069792	-0.00463
0.070833	-0.00241
0.071875	-0.00107
0.072917	-0.00147
0.073958	-0.00224
0.075	-0.00206
0.076042	-0.00133
0.077083	-0.00128
0.078125	-0.0023
0.079167	-0.00324
0.080208	-0.00309
0.08125	-0.00257
0.082292	-0.00274
0.083333	-0.00331
0.084375	-0.00366
0.085417	-0.00384
0.086458	-0.00399
0.0875	-0.00396
0.088542	-0.00385
0.089583	-0.00379
0.090625	-0.00358
0.091667	-0.00347
0.092708	-0.00358
0.09375	-0.00356
0.094792	-0.00327
0.095833	-0.00251
0.096875	-0.00143
0.097917	-0.00052
0.098958	0.00013
0.1	2.00E-05
0.10104	-0.00142
0.10208	-0.00335
0.10312	-0.00422
0.10417	-0.0038
0.10521	-0.00337
0.10625	-0.00373
0.10729	-0.00422
0.10833	-0.00384
0.10937	-0.00294
0.11042	-0.00227
0.11146	-0.00127
0.1125	9.00E-05
0.11354	0.00039
0.11458	-0.00072
0.11562	-0.00188
0.11667	-0.00243
0.11771	-0.00247
0.11875	-0.00237
0.11979	-0.00324
0.12083	-0.00471
0.12187	-0.00468
0.12292	-0.00326
0.12396	-0.00209
0.125	-0.00154
0.12604	-0.0015
0.12708	-0.0017
0.12812	-0.00146
0.12917	-0.0008
0.13021	-0.00092
0.13125	-0.00208
0.13229	-0.00285
0.13333	-0.00297
0.13437	-0.00333
0.13542	-0.00348
0.13646	-0.0029
0.1375	-0.00215
0.13854	-0.00199
0.13958	-0.00243
0.14062	-0.00259
0.14167	-0.00137
0.14271	0.0011
0.14375	0.00262
0.14479	0.00144
0.14583	-0.00049
0.14687	-0.00125
0.14792	-0.00167
0.14896	-0.00225
0.15	-0.00231
0.15104	-0.00251
0.15208	-0.00353
0.15312	-0.00404
0.15417	-0.0032
0.15521	-0.00219
0.15625	-0.00212
0.15729	-0.00296
0.15833	-0.00353
0.15937	-0.00293
0.16042	-0.00213
0.16146	-0.00232
0.1625	-0.0032
0.16354	-0.00381
0.16458	-0.0034
0.16562	-0.00224
0.16667	-0.00125
0.16771	-0.00084
0.16875	-0.00074
0.16979	-0.00056
0.17083	-0.00064
0.17187	-0.00134
0.17292	-0.00153
0.17396	-0.00035
0.175	0.00092
0.17604	0.00082
0.17708	-0.00039
0.17812	-0.00189
0.17917	-0.00296
0.18021	-0.00286
0.18125	-0.00238
0.18229	-0.00259
0.18333	-0.00251
0.18437	-0.0012
0.18542	0.0002
0.18646	0.00047
0.1875	0.00019
0.18854	0
0.18958	-0.00031
0.19062	-0.00051
0.19167	-0.00016
0.19271	-0.00011
0.19375	-0.00141
0.19479	-0.00335
0.19583	-0.00387
0.19687	-0.00254
0.19792	-0.00139
0.19896	-0.00152
0.2	-0.00201
0.20104	-0.00182
0.20208	-0.00098
0.20312	-0.00053
0.20417	-0.00111
0.20521	-0.00151
0.20625	-0.00076
0.20729	-0.00011
0.20833	-0.0004
0.20937	-0.00124
0.21042	-0.00203
0.21146	-0.00228
0.2125	-0.00237
0.21354	-0.00287
0.21458	-0.00325
0.21562	-0.00276
0.21667	-0.00179
0.21771	-0.00174
0.21875	-0.00291
0.21979	-0.0039
0.22083	-0.00404
0.22187	-0.00363
0.22292	-0.00302
0.22396	-0.00278
0.225	-0.00304
0.22604	-0.00357
0.22708	-0.00424
0.22812	-0.00459
0.22917	-0.00411
0.23021	-0.00329
0.23125	-0.00315
0.23229	-0.00307
0.23333	-0.00233
0.23437	-0.00199
0.23542	-0.00235
0.23646	-0.00222
0.2375	-0.00166
0.23854	-0.00153
0.23958	-0.00149
0.24062	-0.00114
0.24167	-0.00071
0.24271	-0.00021
0.24375	0.00038
0.24479	0.00037
0.24583	-0.00036
0.24687	-0.0006
0.24792	-1.00E-05
0.24896	0.00028
0.25	-8.00E-05
0.25104	-0.00044
0.25208	-0.00056
0.25312	-0.00065
0.25417	-0.00069
0.25521	-0.0008
0.25625	-0.00112
0.25729	-0.00132
0.25833	-0.0011
0.25937	-0.00058
0.26042	6.00E-05
0.26146	0.00065
0.2625	0.00078
0.26354	0.00016
0.26458	-0.00066
0.26562	-0.00098
0.26667	-0.00094
0.26771	-0.00088
0.26875	-0.00071
0.26979	-0.00044
0.27083	-0.00033
0.27187	-0.00054
0.27292	-0.00114
0.27396	-0.00177
0.275	-0.00204
0.27604	-0.00211
0.27708	-0.00185
0.27812	-0.00101
0.27917	5.00E-05
0.28021	0.00055
0.28125	0.00048
0.28229	0.00071
0.28333	0.00114
0.28437	0.00112
0.28542	0.00113
0.28646	0.00213
0.2875	0.00359
0.28854	0.00407
0.28958	0.00318
0.29062	0.0018
0.29167	0.00126
0.29271	0.00165
0.29375	0.00176
0.29479	0.00124
0.29583	0.00096
0.29687	0.00107
0.29792	0.00101
0.29896	0.0008
0.3	0.00069
0.30104	0.00059
0.30208	0.00031
0.30312	7.00E-05
0.30417	6.00E-05
0.30521	0.00027
0.30625	0.00063
0.30729	0.00101
0.30833	0.00151
0.30937	0.00206
0.31042	0.00211
0.31146	0.00134
0.3125	0
0.31354	-0.00083
0.31458	-0.00056
0.31562	9.00E-05
0.31667	0.00037
0.31771	-3.00E-05
0.31875	-0.00065
0.31979	-0.00068
0.32083	-1.00E-05
0.32187	0.00044
0.32292	-9.00E-05
0.32396	-0.00091
0.325	-0.00107
0.32604	-0.0011
0.32708	-0.00149
0.32812	-0.00149
0.32917	-0.00089
0.33021	-0.00053
0.33125	-0.00067
0.33229	-0.00099
0.33333	-0.00147
0.33437	-0.00176
0.33542	-0.0012
0.33646	-0.00034
0.3375	-0.0005
0.33854	-0.00127
0.33958	-0.00137
0.34062	-0.001
0.34167	-0.00074
0.34271	-0.00053
0.34375	-0.0004
0.34479	-0.00046
0.34583	-0.00051
0.34687	-0.00042
0.34792	-0.0001
0.34896	0.00064
0.35	0.00117
0.35104	0.00056
0.35208	-2.00E-05
0.35312	0.00074
0.35417	0.00185
0.35521	0.00183
0.35625	0.00096
0.35729	0.00033
0.35833	-0.00011
0.35937	-0.00085
0.36042	-0.00146
0.36146	-0.00147
0.3625	-0.00142
0.36354	-0.00185
0.36458	-0.00213
0.36562	-0.00203
0.36667	-0.00207
0.36771	-0.00239
0.36875	-0.00294
0.36979	-0.00342
0.37083	-0.00334
0.37187	-0.00289
0.37292	-0.0026
0.37396	-0.00251
0.375	-0.00262
0.37604	-0.00295
0.37708	-0.00293
0.37812	-0.00224
0.37917	-0.00147
0.38021	-0.00106
0.38125	-0.00095
0.38229	-0.00102
0.38333	-0.00126
0.38437	-0.00125
0.38542	-0.00059
0.38646	-1.00E-05
0.3875	-0.00025
0.38854	-0.00112
0.38958	-0.00202
0.39062	-0.00237
0.39167	-0.00189
0.39271	-0.00088
0.39375	-0.00022
0.39479	-0.00056
0.39583	-0.00128
0.39687	-0.00129
0.39792	-0.00049
0.39896	0.00012
0.4	-7.00E-05
0.40104	-0.00041
0.40208	-0.0003
0.40312	-0.00011
0.40417	4.00E-05
0.40521	-1.00E-05
0.40625	-0.00069
0.40729	-0.00104
0.40833	-0.00025
0.40937	0.00068
0.41042	0.0006
0.41146	-0.00042
0.4125	-0.0013
0.41354	-0.00119
0.41458	-0.00102
0.41562	-0.00164
0.41667	-0.00215
0.41771	-0.0017
0.41875	-0.00086
0.41979	-0.00084
0.42083	-0.00158
0.42187	-0.00214
0.42292	-0.00204
0.42396	-0.00135
0.425	-0.00061
0.42604	-0.00032
0.42708	-1.00E-05
0.42812	0.00068
0.42917	0.00102
0.43021	0.00027
0.43125	-0.00105
0.43229	-0.00208
0.43333	-0.00248
0.43437	-0.00233
0.43542	-0.00196
0.43646	-0.00176
0.4375	-0.00191
0.43854	-0.00233
0.43958	-0.0029
0.44062	-0.0032
0.44167	-0.00254
0.44271	-0.00133
0.44375	-0.00112
0.44479	-0.0019
0.44583	-0.00227
0.44687	-0.00224
0.44792	-0.00254
0.44896	-0.00263
0.45	-0.00201
0.45104	-0.00099
0.45208	-0.0002
0.45312	-0.0004
0.45417	-0.00174
0.45521	-0.00326
0.45625	-0.00345
0.45729	-0.00225
0.45833	-0.00148
0.45937	-0.00183
0.46042	-0.00247
0.46146	-0.00299
0.4625	-0.00328
0.46354	-0.00336
0.46458	-0.00316
0.46562	-0.00233
0.46667	-0.00121
0.46771	-0.00092
0.46875	-0.00147
0.46979	-0.00204
0.47083	-0.00262
0.47187	-0.00295
0.47292	-0.0025
0.47396	-0.0018
0.475	-0.00167
0.47604	-0.00198
0.47708	-0.00206
0.47812	-0.00152
0.47917	-0.00081
0.48021	-0.00096
0.48125	-0.0016
0.48229	-0.00149
0.48333	-0.00108
0.48437	-0.00125
0.48542	-0.0016
0.48646	-0.00156
0.4875	-0.0015
0.48854	-0.00176
0.48958	-0.00177
0.49062	-0.00126
0.49167	-0.00097
0.49271	-0.00107
0.49375	-0.00079
0.49479	-9.00E-05
0.49583	0.00034
0.49687	0.00438
0.49792	0.00438
0.49896	0.00438
0.5	0.00438
0.50104	0.00438
0.50208	0.00438
0.50312	0.00438
0.50417	0.00438
0.50521	0.00438
0.50625	0.00438
0.50729	0.00438
0.50833	0.00438
0.50937	0.00438
0.51042	0.00438
0.51146	0.00438
0.5125	0.00434
0.51354	0.00395
0.51458	0.00295
0.51562	0.0019
0.51667	0.00171
0.51771	0.00228
0.51875	0.00303
0.51979	0.00375
0.52083	0.00405
0.52187	0.00333
0.52292	0.00155
0.52396	-0.00016
0.525	-0.00042
0.52604	0.00029
0.52708	0.00078
0.52812	0.00111
0.52917	0.00139
0.53021	0.00136
0.53125	0.00154
0.53229	0.00215
0.53333	0.00233
0.53438	0.00226
0.53542	0.00279
0.53646	0.00304
0.5375	0.00229
0.53854	0.00151
0.53958	0.00126
0.54063	0.00148
0.54167	0.00213
0.54271	0.00235
0.54375	0.00151
0.54479	0.00038
0.54583	2.00E-05
0.54688	0.00083
0.54792	0.00227
0.54896	0.00344
0.55	0.00376
0.55104	0.00284
0.55208	0.0016
0.55313	0.00109
0.55417	0.00094
0.55521	0.00089
0.55625	0.0013
0.55729	0.00197
0.55833	0.00218
0.55938	0.00174
0.56042	0.00112
0.56146	0.00092
0.5625	0.0011
0.56354	0.00122
0.56458	0.00134
0.56563	0.00148
0.56667	0.00137
0.56771	0.00121
0.56875	0.00122
0.56979	0.00122
0.57083	0.00128
0.57188	0.00153
0.57292	0.00165
0.57396	0.0018
0.575	0.00235
0.57604	0.00248
0.57708	0.00166
0.57813	0.00091
0.57917	0.00141
0.58021	0.00258
0.58125	0.00306
0.58229	0.00308
0.58333	0.00324
0.58438	0.00314
0.58542	0.00276
0.58646	0.00287
0.5875	0.00338
0.58854	0.00317
0.58958	0.00191
0.59063	0.00069
0.59167	0.00073
0.59271	0.00161
0.59375	0.00229
0.59479	0.00273
0.59583	0.00286
0.59688	0.0023
0.59792	0.00143
0.59896	0.00135
0.6	0.00223
0.60104	0.00314
0.60208	0.00339
0.60313	0.00291
0.60417	0.00203
0.60521	0.0015
0.60625	0.002
0.60729	0.00304
0.60833	0.00305
0.60938	0.00153
0.61042	8.00E-05
0.61146	-6.00E-05
0.6125	0.00048
0.61354	0.00106
0.61458	0.00129
0.61563	0.00092
0.61667	0.00025
0.61771	0
0.61875	-6.00E-05
0.61979	-0.00046
0.62083	-0.00055
0.62188	0.00026
0.62292	0.00118
0.62396	0.00144
0.625	0.00169
0.62604	0.00198
0.62708	0.00171
0.62813	0.0015
0.62917	0.00176
0.63021	0.00184
0.63125	0.00165
0.63229	0.00198
0.63333	0.00295
0.63438	0.00338
0.63542	0.00244
0.63646	0.00104
0.6375	0.00065
0.63854	0.0014
0.63958	0.00206
0.64063	0.00186
0.64167	0.00145
0.64271	0.00149
0.64375	0.00155
0.64479	0.0017
0.64583	0.00229
0.64688	0.00264
0.64792	0.00231
0.64896	0.00199
0.65	0.00228
0.65104	0.00265
0.65208	0.00221
0.65313	0.00133
0.65417	0.00157
0.65521	0.00326
0.65625	0.00476
0.65729	0.00495
0.65833	0.00433
0.65938	0.00349
0.66042	0.00269
0.66146	0.00246
0.6625	0.00298
0.66354	0.00336
0.66458	0.00292
0.66563	0.00261
0.66667	0.0031
0.66771	0.00321
0.66875	0.00235
0.66979	0.0013
0.67083	0.0008
0.67188	0.00111
0.67292	0.00231
0.67396	0.00413
0.675	0.0053
0.67604	0.00494
0.67708	0.00378
0.67813	0.00274
0.67917	0.00238
0.68021	0.00261
0.68125	0.00229
0.68229	0.00134
0.68333	0.00094
0.68438	0.00111
0.68542	0.00103
0.68646	0.001
0.6875	0.00176
0.68854	0.00259
0.68958	0.00246
0.69063	0.00178
0.69167	0.00124
0.69271	0.00116
0.69375	0.00173
0.69479	0.00238
0.69583	0.00261
0.69688	0.00289
0.69792	0.00355
0.69896	0.0039
0.7	0.00344
0.70104	0.00276
0.70208	0.00249
0.70313	0.00241
0.70417	0.00233
0.70521	0.00243
0.70625	0.0027
0.70729	0.00284
0.70833	0.0027
0.70938	0.00211
0.71042	0.00088
0.71146	3.00E-05
0.7125	0.00065
0.71354	0.00225
0.71458	0.00359
0.71563	0.00401
0.71667	0.00366
0.71771	0.00313
0.71875	0.00323
0.71979	0.00372
0.72083	0.00336
0.72188	0.00232
0.72292	0.00179
0.72396	0.00158
0.725	0.00159
0.72604	0.0025
0.72708	0.00311
0.72813	0.00233
0.72917	0.002
0.73021	0.00284
0.73125	0.00342
0.73229	0.00349
0.73333	0.0034
0.73438	0.00316
0.73542	0.00328
0.73646	0.00409
0.7375	0.00446
0.73854	0.00336
0.73958	0.00196
0.74063	0.00168
0.74167	0.00225
0.74271	0.00294
0.74375	0.00337
0.74479	0.00344
0.74583	0.00339
0.74688	0.00317
0.74792	0.00232
0.74896	0.00129
0.75	0.00123
0.75104	0.00255
0.75208	0.00412
0.75313	0.00443
0.75417	0.00356
0.75521	0.0029
0.75625	0.00296
0.75729	0.00327
0.75833	0.00364
0.75938	0.00374
0.76042	0.00322
0.76146	0.0025
0.7625	0.00202
0.76354	0.00225
0.76458	0.00323
0.76563	0.00397
0.76667	0.00403
0.76771	0.00364
0.76875	0.00303
0.76979	0.00239
0.77083	0.00167
0.77188	0.00086
0.77292	0.00051
0.77396	0.0011
0.775	0.00184
0.77604	0.00193
0.77708	0.00171
0.77813	0.00155
0.77917	0.00134
0.78021	0.00114
0.78125	0.00108
0.78229	0.0011
0.78333	0.00131
0.78438	0.00188
0.78542	0.00209
0.78646	0.0015
0.7875	0.0007
0.78854	0.00017
0.78958	-0.00011
0.79063	0.00029
0.79167	0.00146
0.79271	0.00217
0.79375	0.00167
0.79479	0.00105
0.79583	0.00203
0.79688	0.00482
0.79792	0.0075
0.79896	0.00786
0.8	0.0057
0.80104	0.00276
0.80208	0.00082
0.80313	0.00074
0.80417	0.00151
0.80521	0.00166
0.80625	0.00186
0.80729	0.00284
0.80833	0.00317
0.80938	0.0023
0.81042	0.00186
0.81146	0.00249
0.8125	0.00288
0.81354	0.00239
0.81458	0.00183
0.81563	0.00151
0.81667	0.00113
0.81771	0.00091
0.81875	0.0011
0.81979	0.00097
0.82083	-0.00017
0.82188	-0.00129
0.82292	-0.00067
0.82396	0.00106
0.825	0.00216
0.82604	0.00285
0.82708	0.00402
0.82813	0.00516
0.82917	0.00502
0.83021	0.00364
0.83125	0.00273
0.83229	0.0031
0.83333	0.00356
0.83438	0.00304
0.83542	0.002
0.83646	0.00233
0.8375	0.00447
0.83854	0.00619
0.83958	0.00628
0.84063	0.00566
0.84167	0.00493
0.84271	0.00429
0.84375	0.00398
0.84479	0.00421
0.84583	0.00472
0.84688	0.00436
0.84792	0.0036
0.84896	0.00378
0.85	0.0041
0.85104	0.00374
0.85208	0.00347
0.85313	0.00336
0.85417	0.00313
0.85521	0.00317
0.85625	0.00341
0.85729	0.00323
0.85833	0.00244
0.85938	0.00154
0.86042	0.0016
0.86146	0.00283
0.8625	0.00389
0.86354	0.00369
0.86458	0.00292
0.86563	0.00251
0.86667	0.0025
0.86771	0.00354
0.86875	0.00537
0.86979	0.00561
0.87083	0.00392
0.87188	0.00278
0.87292	0.00287
0.87396	0.00281
0.875	0.00228
0.87604	0.0018
0.87708	0.00148
0.87813	0.0013
0.87917	0.00167
0.88021	0.00275
0.88125	0.00334
0.88229	0.00239
0.88333	0.00083
0.88438	0.00011
0.88542	0.00091
0.88646	0.00273
0.8875	0.00408
0.88854	0.00409
0.88958	0.00342
0.89063	0.00303
0.89167	0.00296
0.89271	0.00322
0.89375	0.00377
0.89479	0.0035
0.89583	0.00212
0.89688	0.00066
0.89792	-0.00024
0.89896	-0.00049
0.9	-0.00033
0.90104	0.0002
0.90208	0.00101
0.90313	0.00163
0.90417	0.00246
0.90521	0.00374
0.90625	0.00437
0.90729	0.00406
0.90833	0.00401
0.90938	0.00408
0.91042	0.00321
0.91146	0.002
0.9125	0.00128
0.91354	0.00078
0.91458	0.00027
0.91563	9.00E-05
0.91667	0.00032
0.91771	0.00065
0.91875	0.00138
0.91979	0.00236
0.92083	0.00278
0.92188	0.00243
0.92292	0.00174
0.92396	0.00116
0.925	0.0012
0.92604	0.00211
0.92708	0.00355
0.92813	0.00457
0.92917	0.00443
0.93021	0.0039
0.93125	0.00379
0.93229	0.00314
0.93333	0.00124
0.93438	-0.00034
0.93542	4.00E-05
0.93646	0.00149
0.9375	0.00231
0.93854	0.00223
0.93958	0.00207
0.94063	0.00265
0.94167	0.0037
0.94271	0.00416
0.94375	0.00374
0.94479	0.00273
0.94583	0.00158
0.94688	0.0013
0.94792	0.00232
0.94896	0.00342
0.95	0.00345
0.95104	0.00278
0.95208	0.002
0.95313	0.00154
0.95417	0.00148
0.95521	0.00114
0.95625	0.00066
0.95729	0.00117
0.95833	0.00278
0.95938	0.0041
0.96042	0.0041
0.96146	0.00344
0.9625	0.00289
0.96354	0.00251
0.96458	0.00248
0.96563	0.00241
0.96667	0.00202
0.96771	0.00192
0.96875	0.002
0.96979	0.00138
0.97083	0.00032
0.97188	-0.00021
0.97292	0.0005
0.97396	0.00224
0.975	0.00362
0.97604	0.00374
0.97708	0.00332
0.97813	0.00339
0.97917	0.00385
0.98021	0.00418
0.98125	0.00407
0.98229	0.0034
0.98333	0.00272
0.98438	0.00267
0.98542	0.00322
0.98646	0.00406
0.9875	0.00441
0.98854	0.00378
0.98958	0.00302
0.99063	0.00252
0.99167	0.00181
0.99271	0.00132
0.99375	0.00118
0.99479	0.00072
0.99583	0.00057
0.99688	0.00126
0.99792	0.00182
0.99896	0.00213
1	0.00279
1.001	0.00342
1.0021	0.00341
1.0031	0.00296
1.0042	0.00253
1.0052	0.00265
1.0063	0.00389
1.0073	0.00546
1.0083	0.00578
1.0094	0.00497
1.0104	0.00422
1.0115	0.00381
1.0125	0.00376
1.0135	0.00387
1.0146	0.00342
1.0156	0.00286
1.0167	0.00337
1.0177	0.00452
1.0188	0.00497
1.0198	0.00455
1.0208	0.00381
1.0219	0.00273
1.0229	0.00146
1.024	0.00106
1.025	0.00182
1.026	0.00255
1.0271	0.00235
1.0281	0.00188
1.0292	0.00177
1.0302	0.00147
1.0313	0.00089
1.0323	0.00088
1.0333	0.00171
1.0344	0.00235
1.0354	0.00168
1.0365	0.0004
1.0375	0.00013
1.0385	0.0011
1.0396	0.00241
1.0406	0.00295
1.0417	0.00208
1.0427	0.00089
1.0438	0.00075
1.0448	0.00174
1.0458	0.0032
1.0469	0.00442
1.0479	0.00462
1.049	0.00356
1.05	0.00226
1.051	0.00179
1.0521	0.00253
1.0531	0.0037
1.0542	0.00383
1.0552	0.00273
1.0563	0.00155
1.0573	0.00112
1.0583	0.00149
1.0594	0.00252
1.0604	0.00383
1.0615	0.00428
1.0625	0.00311
1.0635	0.00136
1.0646	0.0004
1.0656	0.00023
1.0667	0.00024
1.0677	0.0007
1.0688	0.00192
1.0698	0.00334
1.0708	0.00438
1.0719	0.00452
1.0729	0.00376
1.074	0.00284
1.075	0.00205
1.076	0.00142
1.0771	0.00146
1.0781	0.00204
1.0792	0.00243
1.0802	0.00272
1.0813	0.00355
1.0823	0.00457
1.0833	0.00461
1.0844	0.00352
1.0854	0.00266
1.0865	0.00283
1.0875	0.00312
1.0885	0.00315
1.0896	0.0037
1.0906	0.00434
1.0917	0.00434
1.0927	0.00405
1.0938	0.0037
1.0948	0.00323
1.0958	0.00311
1.0969	0.00336
1.0979	0.00295
1.099	0.00207
1.1	0.00207
1.101	0.00293
1.1021	0.0035
1.1031	0.00328
1.1042	0.00269
1.1052	0.00241
1.1063	0.00233
1.1073	0.00233
1.1083	0.0027
1.1094	0.00306
1.1104	0.00286
1.1115	0.00243
1.1125	0.00235
1.1135	0.00247
1.1146	0.00272
1.1156	0.00344
1.1167	0.00409
1.1177	0.00357
1.1188	0.00215
1.1198	0.00126
1.1208	0.00148
1.1219	0.00196
1.1229	0.002
1.124	0.0018
1.125	0.00161
1.126	0.00148
1.1271	0.00157
1.1281	0.00199
1.1292	0.00242
1.1302	0.00261
1.1313	0.00281
1.1323	0.00312
1.1333	0.00332
1.1344	0.00339
1.1354	0.0034
1.1365	0.00324
1.1375	0.00319
1.1385	0.00349
1.1396	0.00333
1.1406	0.00218
1.1417	0.00088
1.1427	0.00067
1.1438	0.00191
1.1448	0.00337
1.1458	0.00386
1.1469	0.00353
1.1479	0.00269
1.149	0.00184
1.15	0.00189
1.151	0.00233
1.1521	0.00198
1.1531	0.00142
1.1542	0.00172
1.1552	0.00266
1.1563	0.00328
1.1573	0.00341
1.1583	0.00333
1.1594	0.00266
1.1604	0.00161
1.1615	0.00128
1.1625	0.00123
1.1635	0.00073
1.1646	0.00081
1.1656	0.0018
1.1667	0.00246
1.1677	0.00217
1.1688	0.00165
1.1698	0.00169
1.1708	0.00221
1.1719	0.00303
1.1729	0.00375
1.174	0.00373
1.175	0.00325
1.176	0.00294
1.1771	0.00292
1.1781	0.00267
1.1792	0.00204
1.1802	0.00165
1.1813	0.00181
1.1823	0.00216
1.1833	0.00246
1.1844	0.00284
1.1854	0.00328
1.1865	0.00343
1.1875	0.00342
1.1885	0.0038
1.1896	0.00417
1.1906	0.00389
1.1917	0.00347
1.1927	0.00346
1.1938	0.00369
1.1948	0.00356
1.1958	0.00248
1.1969	0.00095
1.1979	0.00023
1.199	0.00064
1.2	0.00143
1.201	0.00205
1.2021	0.00272
1.2031	0.00371
1.2042	0.00431
1.2052	0.00373
1.2063	0.00286
1.2073	0.00282
1.2083	0.00309
1.2094	0.00273
1.2104	0.00188
1.2115	0.00127
1.2125	0.00133
1.2135	0.00187
1.2146	0.00227
1.2156	0.0023
1.2167	0.00257
1.2177	0.00301
1.2188	0.00309
1.2198	0.00334
1.2208	0.00437
1.2219	0.00528
1.2229	0.00478
1.224	0.00281
1.225	0.00073
1.226	-0.00044
1.2271	-0.00032
1.2281	0.00108
1.2292	0.00247
1.2302	0.00253
1.2313	0.00131
1.2323	0.00019
1.2333	0.00058
1.2344	0.00194
1.2354	0.00312
1.2365	0.00401
1.2375	0.00412
1.2385	0.00316
1.2396	0.00221
1.2406	0.00215
1.2417	0.0025
1.2427	0.00254
1.2438	0.00235
1.2448	0.0023
1.2458	0.00272
1.2469	0.00334
1.2479	0.00324
1.249	0.00238
1.25	0.0018
1.251	0.00198
1.2521	0.00231
1.2531	0.00234
1.2542	0.00247
1.2552	0.00268
1.2563	0.00284
1.2573	0.00367
1.2583	0.005
1.2594	0.00511
1.2604	0.00383
1.2615	0.00296
1.2625	0.00302
1.2635	0.00311
1.2646	0.00351
1.2656	0.00467
1.2667	0.00516
1.2677	0.00403
1.2688	0.0029
1.2698	0.00285
1.2708	0.00299
1.2719	0.00256
1.2729	0.00129
1.274	0.00015
1.275	0.00079
1.276	0.00271
1.2771	0.00419
1.2781	0.00471
1.2792	0.00451
1.2802	0.00387
1.2813	0.00326
1.2823	0.00298
1.2833	0.00284
1.2844	0.0029
1.2854	0.00338
1.2865	0.00415
1.2875	0.00558
1.2885	0.00729
1.2896	0.00726
1.2906	0.00496
1.2917	0.00224
1.2927	0.00082
1.2938	0.00083
1.2948	0.00142
1.2958	0.00211
1.2969	0.003
1.2979	0.00395
1.299	0.00428
1.3	0.00372
1.301	0.00306
1.3021	0.00289
1.3031	0.00319
1.3042	0.00395
1.3052	0.00489
1.3063	0.00523
1.3073	0.00459
1.3083	0.00337
1.3094	0.00269
1.3104	0.0032
1.3115	0.00408
1.3125	0.00404
1.3135	0.00275
1.3146	0.00102
1.3156	-0.00015
1.3167	0.00011
1.3177	0.00197
1.3188	0.00395
1.3198	0.00449
1.3208	0.00413
1.3219	0.00404
1.3229	0.00375
1.324	0.00279
1.325	0.00199
1.326	0.00228
1.3271	0.00311
1.3281	0.00337
1.3292	0.00302
1.3302	0.00245
1.3313	0.00223
1.3323	0.00231
1.3333	0.00135
1.3344	-0.00014
1.3354	0.00028
1.3365	0.00226
1.3375	0.00351
1.3385	0.00375
1.3396	0.00391
1.3406	0.00406
1.3417	0.00342
1.3427	0.00225
1.3438	0.00167
1.3448	0.00169
1.3458	0.00192
1.3469	0.00221
1.3479	0.00218
1.349	0.00193
1.35	0.00215
1.351	0.00282
1.3521	0.00284
1.3531	0.00222
1.3542	0.00219
1.3552	0.00277
1.3563	0.00294
1.3573	0.00265
1.3583	0.00225
1.3594	0.00162
1.3604	0.00096
1.3615	0.00084
1.3625	0.00146
1.3635	0.00233
1.3646	0.00303
1.3656	0.0037
1.3667	0.00381
1.3677	0.00306
1.3688	0.00211
1.3698	0.00143
1.3708	0.00115
1.3719	0.00102
1.3729	0.00061
1.374	0.00054
1.375	0.00181
1.376	0.00376
1.3771	0.00502
1.3781	0.00546
1.3792	0.00559
1.3802	0.00541
1.3813	0.00452
1.3823	0.00316
1.3833	0.00241
1.3844	0.00263
1.3854	0.00312
1.3865	0.00338
1.3875	0.00333
1.3885	0.0028
1.3896	0.00185
1.3906	0.00134
1.3917	0.00177
1.3927	0.0025
1.3938	0.00277
1.3948	0.00257
1.3958	0.00235
1.3969	0.00238
1.3979	0.00286
1.399	0.00348
1.4	0.00355
1.401	0.00336
1.4021	0.00358
1.4031	0.00402
1.4042	0.00411
1.4052	0.00374
1.4063	0.00335
1.4073	0.00351
1.4083	0.00421
1.4094	0.0045
1.4104	0.00382
1.4115	0.00315
1.4125	0.00344
1.4135	0.004
1.4146	0.00384
1.4156	0.00326
1.4167	0.00275
1.4177	0.0024
1.4187	0.00211
1.4198	0.00149
1.4208	0.00077
1.4219	0.00092
1.4229	0.00209
1.424	0.00324
1.425	0.00375
1.426	0.00369
1.4271	0.00299
1.4281	0.00228
1.4292	0.00242
1.4302	0.00285
1.4312	0.00307
1.4323	0.00343
1.4333	0.00381
1.4344	0.00359
1.4354	0.00269
1.4365	0.00164
1.4375	0.00102
1.4385	0.00149
1.4396	0.00271
1.4406	0.00333
1.4417	0.00295
1.4427	0.0025
1.4437	0.00249
1.4448	0.0027
1.4458	0.00316
1.4469	0.0035
1.4479	0.00344
1.449	0.00365
1.45	0.004
1.451	0.00398
1.4521	0.00386
1.4531	0.00361
1.4542	0.00322
1.4552	0.00304
1.4562	0.00288
1.4573	0.00234
1.4583	0.00206
1.4594	0.00271
1.4604	0.00331
1.4615	0.00275
1.4625	0.00168
1.4635	0.00134
1.4646	0.00191
1.4656	0.0027
1.4667	0.00301
1.4677	0.00277
1.4687	0.00264
1.4698	0.00304
1.4708	0.00338
1.4719	0.00283
1.4729	0.00163
1.474	0.00092
1.475	0.00121
1.476	0.002
1.4771	0.0027
1.4781	0.00311
1.4792	0.00308
1.4802	0.00254
1.4812	0.00191
1.4823	0.0018
1.4833	0.00208
1.4844	0.00221
1.4854	0.0023
1.4865	0.00257
1.4875	0.00262
1.4885	0.00202
1.4896	0.00112
1.4906	0.00089
1.4917	0.00168
1.4927	0.0028
1.4937	0.00357
1.4948	0.00369
1.4958	0.00334
1.4969	0.00279
1.4979	0.00212
1.499	0.00138
1.5	0.00078
1.501	0.00078
1.5021	0.00124
1.5031	0.00145
1.5042	0.00164
1.5052	0.00221
1.5062	0.00264
1.5073	0.0028
1.5083	0.00318
1.5094	0.00356
1.5104	0.00328
1.5115	0.00281
1.5125	0.00318
1.5135	0.00413
1.5146	0.00492
1.5156	0.00512
1.5167	0.0042
1.5177	0.00276
1.5187	0.00211
1.5198	0.00247
1.5208	0.00341
1.5219	0.00433
1.5229	0.00457
1.524	0.00418
1.525	0.00376
1.526	0.0036
1.5271	0.00353
1.5281	0.00364
1.5292	0.00388
1.5302	0.00342
1.5312	0.0022
1.5323	0.00147
1.5333	0.00186
1.5344	0.00277
1.5354	0.00339
1.5365	0.00304
1.5375	0.00178
1.5385	0.00062
1.5396	0.00047
1.5406	0.00115
1.5417	0.00193
1.5427	0.0023
1.5437	0.00229
1.5448	0.00223
1.5458	0.00213
1.5469	0.00214
1.5479	0.00273
1.549	0.00346
1.55	0.00357
1.551	0.00361
1.5521	0.00387
1.5531	0.00384
1.5542	0.004
1.5552	0.00476
1.5562	0.0052
1.5573	0.00502
1.5583	0.00468
1.5594	0.00409
1.5604	0.0033
1.5615	0.00231
1.5625	0.00117
1.5635	0.00067
1.5646	0.00065
1.5656	2.00E-05
1.5667	-0.0007
1.5677	-0.0003
1.5687	0.00076
1.5698	0.00162
1.5708	0.0022
1.5719	0.00225
1.5729	0.00165
1.574	0.00133
1.575	0.00189
1.576	0.00241
1.5771	0.00217
1.5781	0.00144
1.5792	0.00048
1.5802	-0.00029
1.5812	-0.00039
1.5823	4.00E-05
1.5833	0.00065
1.5844	0.0009
1.5854	0.00057
1.5865	0
1.5875	-0.0005
1.5885	-0.00052
1.5896	0.00025
1.5906	0.00159
1.5917	0.00309
1.5927	0.00434
1.5937	0.0048
1.5948	0.00437
1.5958	0.00388
1.5969	0.00413
1.5979	0.00473
1.599	0.00486
1.6	0.0048
1.601	0.00513
1.6021	0.00545
1.6031	0.0051
1.6042	0.0043
1.6052	0.00362
1.6062	0.00349
1.6073	0.00446
1.6083	0.00623
1.6094	0.00784
1.6104	0.00905
1.6115	0.00977
1.6125	0.00965
1.6135	0.00894
1.6146	0.00794
1.6156	0.00685
1.6167	0.00638
1.6177	0.00663
1.6187	0.00681
1.6198	0.00614
1.6208	0.00475
1.6219	0.00339
1.6229	0.00277
1.624	0.00289
1.625	0.00313
1.626	0.00295
1.6271	0.00256
1.6281	0.00245
1.6292	0.00265
1.6302	0.00315
1.6312	0.00409
1.6323	0.00515
1.6333	0.00547
1.6344	0.00492
1.6354	0.00425
1.6365	0.00354
1.6375	0.00226
1.6385	0.00088
1.6396	0.00088
1.6406	0.00224
1.6417	0.00294
1.6427	0.00228
1.6437	0.00166
1.6448	0.00184
1.6458	0.00221
1.6469	0.00255
1.6479	0.00322
1.649	0.0039
1.65	0.00382
1.651	0.00338
1.6521	0.0037
1.6531	0.00445
1.6542	0.00479
1.6552	0.00491
1.6562	0.00498
1.6573	0.00479
1.6583	0.00441
1.6594	0.00434
1.6604	0.00488
1.6615	0.00511
1.6625	0.0042
1.6635	0.00317
1.6646	0.00294
1.6656	0.00294
1.6667	0.00285
1.6677	0.00298
1.6687	0.00335
1.6698	0.00368
1.6708	0.00379
1.6719	0.00372
1.6729	0.00359
1.674	0.00375
1.675	0.00421
1.676	0.00463
1.6771	0.00481
1.6781	0.00484
1.6792	0.00484
1.6802	0.00484
1.6812	0.00501
1.6823	0.00531
1.6833	0.0049
1.6844	0.00385
1.6854	0.00352
1.6865	0.00433
1.6875	0.00551
1.6885	0.00578
1.6896	0.00475
1.6906	0.00433
1.6917	0.00563
1.6927	0.00664
1.6937	0.00619
1.6948	0.00565
1.6958	0.00649
1.6969	0.00921
1.6979	0.01327
1.699	0.01677
1.7	0.01828
1.701	0.01859
1.7021	0.01837
1.7031	0.01717
1.7042	0.01497
1.7052	0.01236
1.7062	0.00997
1.7073	0.00835
1.7083	0.0074
1.7094	0.00698
1.7104	0.00741
1.7115	0.00864
1.7125	0.0106
1.7135	0.01415
1.7146	0.02071
1.7156	0.03081
1.7167	0.04362
1.7177	0.05776
1.7187	0.07118
1.7198	0.08096
1.7208	0.08484
1.7219	0.08186
1.7229	0.07278
1.724	0.06098
1.725	0.04999
1.726	0.04084
1.7271	0.03324
1.7281	0.02712
1.7292	0.0225
1.7302	0.01928
1.7312	0.01709
1.7323	0.0156
1.7333	0.01466
1.7344	0.01393
1.7354	0.01336
1.7365	0.01333
1.7375	0.01365
1.7385	0.01374
1.7396	0.01374
1.7406	0.01345
1.7417	0.01248
1.7427	0.01138
1.7437	0.01067
1.7448	0.01063
1.7458	0.01131
1.7469	0.01216
1.7479	0.01292
1.749	0.01384
1.75	0.01558
1.751	0.0186
1.7521	0.02198
1.7531	0.02465
1.7542	0.02631
1.7552	0.02692
1.7562	0.02736
1.7573	0.02891
1.7583	0.03116
1.7594	0.03249
1.7604	0.03237
1.7615	0.03163
1.7625	0.03103
1.7635	0.03089
1.7646	0.03126
1.7656	0.03143
1.7667	0.03068
1.7677	0.029
1.7687	0.02698
1.7698	0.02505
1.7708	0.02316
1.7719	0.02155
1.7729	0.02086
1.774	0.02152
1.775	0.02315
1.776	0.02492
1.7771	0.02661
1.7781	0.02877
1.7792	0.03151
1.7802	0.03426
1.7812	0.03675
1.7823	0.03893
1.7833	0.04074
1.7844	0.04312
1.7854	0.04714
1.7865	0.05193
1.7875	0.05568
1.7885	0.05731
1.7896	0.05627
1.7906	0.05273
1.7917	0.04842
1.7927	0.04561
1.7937	0.04496
1.7948	0.0451
1.7958	0.04452
1.7969	0.04292
1.7979	0.04079
1.799	0.03846
1.8	0.03712
1.801	0.03891
1.8021	0.0446
1.8031	0.05258
1.8042	0.05995
1.8052	0.06458
1.8062	0.06671
1.8073	0.06843
1.8083	0.07272
1.8094	0.08273
1.8104	0.09942
1.8115	0.1194
1.8125	0.1363
1.8135	0.1454
1.8146	0.14574
1.8156	0.13895
1.8167	0.12844
1.8177	0.11837
1.8187	0.11179
1.8198	0.10989
1.8208	0.11237
1.8219	0.1177
1.8229	0.12457
1.824	0.13188
1.825	0.13636
1.826	0.13347
1.8271	0.12268
1.8281	0.10817
1.8292	0.09391
1.8302	0.08162
1.8312	0.07205
1.8323	0.06573
1.8333	0.06309
1.8344	0.06395
1.8354	0.07046
1.8365	0.09318
1.8375	0.15154
1.8385	0.2665
1.8396	0.46147
1.8406	0.81736
1.8417	1.6115
1.8427	3.4212
1.8437	6.9066
1.8448	12.18
1.8458	18.282
1.8469	23.469
1.8479	26.214
1.849	26.037
1.85	23.538
1.851	19.819
1.8521	15.88
1.8531	12.332
1.8542	9.4137
1.8552	7.1292
1.8562	5.3849
1.8573	4.067
1.8583	3.0758
1.8594	2.3333
1.8604	1.7795
1.8615	1.368
1.8625	1.0615
1.8635	0.83112
1.8646	0.65612
1.8656	0.52256
1.8667	0.42085
1.8677	0.3447
1.8687	0.28926
1.8698	0.249
1.8708	0.21976
1.8719	0.20051
1.8729	0.1916
1.874	0.19351
1.875	0.20552
1.876	0.22367
1.8771	0.24167
1.8781	0.25408
1.8792	0.25734
1.8802	0.25113
1.8812	0.2388
1.8823	0.22432
1.8833	0.20972
1.8844	0.19591
1.8854	0.18378
1.8865	0.17413
1.8875	0.16738
1.8885	0.1638
1.8896	0.16442
1.8906	0.16952
1.8917	0.17646
1.8927	0.18118
1.8937	0.1808
1.8948	0.17484
1.8958	0.16547
1.8969	0.15569
1.8979	0.14825
1.899	0.14588
1.9	0.15024
1.901	0.16147
1.9021	0.17721
1.9031	0.19209
1.9042	0.20088
1.9052	0.20224
1.9062	0.19872
1.9073	0.19394
1.9083	0.19078
1.9094	0.19119
1.9104	0.1963
1.9115	0.20628
1.9125	0.22061
1.9135	0.23834
1.9146	0.25865
1.9156	0.28156
1.9167	0.30884
1.9177	0.3466
1.9187	0.40524
1.9198	0.49429
1.9208	0.6156
1.9219	0.75639
1.9229	0.8872
1.924	0.97284
1.925	0.99128
1.926	0.94343
1.9271	0.84878
1.9281	0.73395
1.9292	0.62133
1.9302	0.52373
1.9312	0.44499
1.9323	0.38454
1.9333	0.34107
1.9344	0.31185
1.9354	0.29308
1.9365	0.28093
1.9375	0.27216
1.9385	0.26529
1.9396	0.2605
1.9406	0.25813
1.9417	0.25767
1.9427	0.25793
1.9437	0.25765
1.9448	0.25726
1.9458	0.2584
1.9469	0.26135
1.9479	0.26584
1.949	0.27341
1.95	0.28562
1.951	0.3035
1.9521	0.33021
1.9531	0.37059
1.9542	0.42428
1.9552	0.48097
1.9562	0.52472
1.9573	0.54286
1.9583	0.53225
1.9594	0.49907
1.9604	0.45463
1.9615	0.41022
1.9625	0.37652
1.9635	0.37295
1.9646	0.45122
1.9656	0.73881
1.9667	1.4808
1.9677	2.996
1.9687	5.4749
1.9698	8.7135
1.9708	12.043
1.9719	14.604
1.9729	15.78
1.974	15.457
1.975	13.974
1.976	11.878
1.9771	9.6699
1.9781	7.6701
1.9792	6.0108
1.9802	4.6972
1.9812	3.6782
1.9823	2.8923
1.9833	2.2881
1.9844	1.8283
1.9854	1.4864
1.9865	1.2402
1.9875	1.0672
1.9885	0.94545
1.9896	0.85679
1.9906	0.78765
1.9917	0.72956
1.9927	0.67896
1.9937	0.63498
1.9948	0.59693
1.9958	0.56393
1.9969	0.53528
1.9979	0.51049
1.999	0.49005
2	0.47638
2.001	0.47272
2.0021	0.4787
2.0031	0.4895
2.0042	0.50141
2.0052	0.51257
2.0062	0.51931
2.0073	0.51702
2.0083	0.50379
2.0094	0.48099
2.0104	0.45302
2.0115	0.42547
2.0125	0.40183
2.0135	0.38286
2.0146	0.36801
2.0156	0.35615
2.0167	0.34612
2.0177	0.33712
2.0187	0.32921
2.0198	0.32311
2.0208	0.31917
2.0219	0.31687
2.0229	0.31551
2.024	0.31495
2.025	0.31522
2.026	0.31623
2.0271	0.31844
2.0281	0.32217
2.0292	0.32807
2.0302	0.34002
2.0312	0.36776
2.0323	0.42644
2.0333	0.53109
2.0344	0.6867
2.0354	0.87784
2.0365	1.0667
2.0375	1.2082
2.0385	1.2717
2.0396	1.2525
2.0406	1.1693
2.0417	1.0505
2.0427	0.92093
2.0437	0.79702
2.0448	0.688
2.0458	0.59792
2.0469	0.52738
2.0479	0.47463
2.049	0.437
2.05	0.41294
2.051	0.40148
2.0521	0.40047
2.0531	0.40729
2.0542	0.41965
2.0552	0.43465
2.0562	0.44852
2.0573	0.45891
2.0583	0.46832
2.0594	0.48295
2.0604	0.50809
2.0615	0.5456
2.0625	0.59417
2.0635	0.65019
2.0646	0.70752
2.0656	0.75839
2.0667	0.79637
2.0677	0.82129
2.0687	0.84383
2.0698	0.88456
2.0708	0.9714
2.0719	1.1523
2.0729	1.5393
2.074	2.3806
2.075	4.1006
2.076	7.1948
2.0771	11.921
2.0781	17.92
2.0792	24.089
2.0802	28.927
2.0812	31.223
[truncated: 4,722 more rows]
