# Supplementary material for: Improvement of Peak Integration in Capillary Electrophoresis: Reference Data Set No. 1
Source: Electrophoresis. 2026 Mar 11;47(4):276–94. doi: 10.1002/elps.70077 (PMC13084974; doi:10.1002/elps.70077)
Supplement: Supplementary file 2 — Supporting File 2: elps70077‐sup‐0002‐RawElectropherograms.zip. [file ELPS-47--s002.zip › Raw Electropherograms/com6-type1-sam1-R.csv]

0.008333334	-4.23E-05
0.01666667	-5.36E-05
0.025	-6.27E-05
0.03333334	-6.01E-05
0.04166667	-3.48E-05
0.05	2.35E-05
0.05833333	0.000123933
0.06666667	0.000274286
0.075	0.000479959
0.08333334	0.000741828
0.09166667	0.001053452
0.1	0.001399174
0.1083333	0.00175415
0.1166667	0.00208671
0.125	0.002363652
0.1333333	0.002557833
0.1416667	0.002655219
0.15	0.002657771
0.1583333	0.002580579
0.1666667	0.002444904
0.175	0.002271883
0.1833333	0.002080206
0.1916667	0.001885746
0.2	0.001699969
0.2083333	0.001528312
0.2166667	0.001371045
0.225	0.00122581
0.2333333	0.001089413
0.2416667	0.000958473
0.25	0.000830207
0.2583333	0.000704192
0.2666667	0.000583611
0.275	0.000473354
0.2833333	0.000375785
0.2916667	0.000288747
0.3	0.000207897
0.3083333	0.000130106
0.3166667	5.43E-05
0.325	-1.98E-05
0.3333333	-9.21E-05
0.3416667	-0.000161525
0.35	-0.000225779
0.3583333	-0.000283491
0.3666667	-0.000335395
0.375	-0.000383295
0.3833333	-0.000428278
0.3916667	-0.000470024
0.4	-0.000507806
0.4083333	-0.000541706
0.4166667	-0.00057251
0.425	-0.000601094
0.4333333	-0.000628389
0.4416667	-0.00065523
0.45	-0.00068206
0.4583333	-0.000709266
0.4666667	-0.000737269
0.475	-0.000765286
0.4833333	-0.00079054
0.4916667	-0.000809971
0.5	-0.000823341
0.5083333	-0.000833925
0.5166667	-0.000845622
0.525	-0.000859767
0.5333334	-0.000874832
0.5416667	-0.000888184
0.55	-0.000897951
0.5583333	-0.000904042
0.5666667	-0.00090798
0.575	-0.000911765
0.5833333	-0.000916258
0.5916666	-0.000920583
0.6	-0.000923086
0.6083333	-0.000922479
0.6166667	-0.000917967
0.625	-0.000909269
0.6333333	-0.00089702
0.6416667	-0.00088273
0.65	-0.000867941
0.6583334	-0.00085317
0.6666667	-0.000837784
0.675	-0.000820883
0.6833333	-0.000802055
0.6916667	-0.000781249
0.7	-0.000758395
0.7083333	-0.000733566
0.7166666	-0.000707183
0.725	-0.000679608
0.7333333	-0.000650719
0.7416667	-0.000620369
0.75	-0.000589151
0.7583333	-0.000558186
0.7666667	-0.000528362
0.775	-0.000499927
0.7833334	-0.000473004
0.7916667	-0.000448365
0.8	-0.000427298
0.8083333	-0.000410255
0.8166667	-0.000396077
0.825	-0.000382919
0.8333333	-0.000369396
0.8416666	-0.000354413
0.85	-0.000336655
0.8583333	-0.000315182
0.8666667	-0.000290647
0.875	-0.000265334
0.8833333	-0.000241637
0.8916667	-0.000220422
0.9	-0.000200316
0.9083334	-0.000178527
0.9166667	-0.000153091
0.925	-0.000124425
0.9333333	-9.45E-05
0.9416667	-6.49E-05
0.95	-3.57E-05
0.9583333	-6.46E-06
0.9666666	2.21E-05
0.975	4.92E-05
0.9833333	7.48E-05
0.9916667	1.00E-04
1	0.000125609
1.008333	0.000151485
1.016667	0.000176244
1.025	0.0001987
1.033333	0.000218812
1.041667	0.000237055
1.05	0.000253297
1.058333	0.000266966
1.066667	0.000278156
1.075	0.000287987
1.083333	0.000297926
1.091667	0.00030876
1.1	0.000320241
1.108333	0.000331387
1.116667	0.000341244
1.125	0.000349846
1.133333	0.000358194
1.141667	0.000367131
1.15	0.000376735
1.158333	0.000386968
1.166667	0.000398066
1.175	0.00041002
1.183333	0.000421979
1.191667	0.000432864
1.2	0.000442524
1.208333	0.000451647
1.216667	0.000460737
1.225	0.000469539
1.233333	0.000477303
1.241667	0.000483505
1.25	0.00048865
1.258333	0.000493873
1.266667	0.000499684
1.275	0.000505853
1.283333	0.000512518
1.291667	0.000520229
1.3	0.000528771
1.308333	0.000536691
1.316667	0.000542443
1.325	0.000546161
1.333333	0.000549935
1.341667	0.000555847
1.35	0.000564136
1.358333	0.000573449
1.366667	0.000582513
1.375	0.000591215
1.383333	0.000599973
1.391667	0.000608962
1.4	0.000618618
1.408333	0.000629928
1.416667	0.000643019
1.425	0.000655703
1.433333	0.000664506
1.441667	0.000667784
1.45	0.000667349
1.458333	0.000666861
1.466667	0.000669431
1.475	0.000676259
1.483333	0.000686098
1.491667	0.000696033
1.5	0.000703871
1.508333	0.000709876
1.516667	0.000715748
1.525	0.000722244
1.533333	0.000728462
1.541667	0.000733431
1.55	0.000737716
1.558333	0.000742737
1.566667	0.000749122
1.575	0.000756294
1.583333	0.000763331
1.591667	0.000769548
1.6	0.000774596
1.608333	0.000778575
1.616667	0.000782158
1.625	0.000786666
1.633333	0.000793222
1.641667	0.000801556
1.65	0.000810292
1.658333	0.000818458
1.666667	0.000826005
1.675	0.000833113
1.683333	0.000839986
1.691667	0.000847332
1.7	0.000856441
1.708333	0.000868749
1.716667	0.000885211
1.725	0.000905182
1.733333	0.000925794
1.741667	0.000943199
1.75	0.000955027
1.758333	0.000961587
1.766667	0.000964768
1.775	0.000966203
1.783333	0.000966728
1.791667	0.000966907
1.8	0.000966985
1.808333	0.000966683
1.816667	0.000965733
1.825	0.000964437
1.833333	0.000963826
1.841667	0.000965338
1.85	0.000969891
1.858333	0.000976656
1.866667	0.000983194
1.875	0.000987183
1.883333	0.000988133
1.891667	0.000987269
1.9	0.000986222
1.908333	0.000986047
1.916667	0.000986915
1.925	0.000988115
1.933333	0.000988577
1.941667	0.000988003
1.95	0.00098753
1.958333	0.000988644
1.966667	0.000991546
1.975	0.000995264
1.983333	0.000999246
1.991667	0.001003996
2	0.001009829
2.008333	0.001015756
2.016667	0.001020446
2.025	0.001023658
2.033333	0.001025923
2.041667	0.001027532
2.05	0.001028601
2.058333	0.001029994
2.066667	0.001033332
2.075	0.001039654
2.083333	0.001047928
2.091667	0.001055349
2.1	0.001059979
2.108333	0.001063272
2.116667	0.001068361
2.125	0.00107595
2.133333	0.001083542
2.141667	0.001088504
2.15	0.00109027
2.158333	0.001089852
2.166667	0.001088638
2.175	0.001087997
2.183333	0.001089353
2.191667	0.001093585
2.2	0.001100164
2.208333	0.001107235
2.216667	0.001112692
2.225	0.001115222
2.233333	0.00111495
2.241667	0.001113489
2.25	0.00111321
2.258333	0.001115914
2.266667	0.001122195
2.275	0.001131605
2.283333	0.00114299
2.291667	0.001155797
2.3	0.001173347
2.308333	0.001204718
2.316667	0.001259852
2.325	0.001338571
2.333333	0.001423962
2.341667	0.001491427
2.35	0.00152754
2.358333	0.001537818
2.366667	0.001536723
2.375	0.00153479
2.383333	0.001535125
2.391667	0.001536958
2.4	0.001539119
2.408333	0.001541071
2.416667	0.001542728
2.425	0.001544535
2.433333	0.001548629
2.441667	0.00155938
2.45	0.001581054
2.458333	0.001613643
2.466667	0.001651246
2.475	0.001685526
2.483333	0.001710787
2.491667	0.001726445
2.5	0.001735959
2.508333	0.001743447
2.516667	0.001750626
2.525	0.001756344
2.533333	0.001758251
2.541667	0.001754876
2.55	0.001746755
2.558333	0.001736075
2.566667	0.001724791
2.575	0.00171309
2.583333	0.001699883
2.591667	0.001684278
2.6	0.0016663
2.608333	0.001647029
2.616667	0.001628108
2.625	0.001610633
2.633333	0.001594648
2.641667	0.001579732
2.65	0.001565196
2.658333	0.001549892
2.666667	0.001533091
2.675	0.001516115
2.683333	0.001502618
2.691667	0.001496196
2.7	0.001497813
2.708333	0.001506504
2.716667	0.001523528
2.725	0.001557365
2.733333	0.001626141
2.741667	0.001755282
2.75	0.001971036
2.758333	0.002292566
2.766667	0.002725694
2.775	0.003261011
2.783333	0.003878009
2.791667	0.004552934
2.8	0.005265374
2.808333	0.006000761
2.816667	0.006749723
2.825	0.007506527
2.833333	0.008267388
2.841667	0.00902975
2.85	0.009792726
2.858333	0.01055699
2.866667	0.01132315
2.875	0.01209043
2.883333	0.01285666
2.891667	0.01361914
2.9	0.01437638
2.908333	0.01512925
2.916667	0.01587987
2.925	0.01662971
2.933333	0.01737868
2.941667	0.01812546
2.95	0.01886873
2.958333	0.01960823
2.966667	0.02034423
2.975	0.0210764
2.983333	0.02180151
2.991667	0.02250758
3	0.02319681
3.008333	0.02406024
3.016667	0.02588548
3.025	0.03037273
3.033333	0.039609
3.041667	0.05436283
3.05	0.07249543
3.058333	0.08971724
3.066667	0.1022734
3.075	0.1081814
3.083333	0.1060349
3.091667	0.0943692
3.1	0.07368321
3.108333	0.04867575
3.116667	0.02649627
3.125	0.01190848
3.133333	0.004905
3.141667	0.002611615
3.15	0.002216056
3.158333	0.002242871
3.166667	0.002269089
3.175	0.002265796
3.183333	0.002254691
3.191667	0.002244163
3.2	0.002236202
3.208333	0.00222991
3.216667	0.002222896
3.225	0.002213962
3.233333	0.002204616
3.241667	0.002197739
3.25	0.002195142
3.258333	0.002196506
3.266667	0.002200354
3.275	0.002205472
3.283333	0.002211083
3.291667	0.002216451
3.3	0.002221409
3.308333	0.002227008
3.316667	0.002234556
3.325	0.00224359
3.333333	0.002251729
3.341667	0.002257165
3.35	0.002260897
3.358333	0.002266031
3.366667	0.002274811
3.375	0.002286121
3.383333	0.002296068
3.391667	0.002301361
3.4	0.002302017
3.408333	0.002300739
3.416667	0.00230021
3.425	0.002301376
3.433333	0.002303917
3.441667	0.00230762
3.45	0.002312656
3.458333	0.002318677
3.466667	0.002324384
3.475	0.002328519
3.483333	0.002331294
3.491667	0.002334584
3.5	0.002340145
3.508333	0.002347775
3.516667	0.002355807
3.525	0.002363283
3.533333	0.002370514
3.541667	0.002378091
3.55	0.002386
3.558333	0.002393264
3.566667	0.002398167
3.575	0.002399605
3.583333	0.002398513
3.591667	0.002397768
3.6	0.002400428
3.608333	0.002407748
3.616667	0.002418391
3.625	0.002429511
3.633333	0.002438657
3.641667	0.002444781
3.65	0.002448153
3.658333	0.002449729
3.666667	0.002450332
3.675	0.002450448
3.683333	0.002450548
3.691667	0.002451453
3.7	0.002454158
3.708333	0.002459079
3.716667	0.002465308
3.725	0.002470944
3.733333	0.002474561
3.741667	0.002476588
3.75	0.002478857
3.758333	0.002482884
3.766667	0.002489112
3.775	0.002497293
3.783333	0.002506766
3.791667	0.002516415
3.8	0.002524894
3.808333	0.00253142
3.816667	0.002536315
3.825	0.002540477
3.833333	0.00254434
3.841667	0.002547503
3.85	0.002549428
3.858333	0.002550229
3.866667	0.002550509
3.875	0.002551112
3.883333	0.002553117
3.891667	0.002557516
3.9	0.002564337
3.908333	0.002572048
3.916667	0.002578329
3.925	0.002582137
3.933333	0.002584696
3.941667	0.002588231
3.95	0.002594091
3.958333	0.002601739
3.966667	0.002609212
3.975	0.002614666
3.983333	0.002617337
3.991667	0.002617396
4	0.002615586
4.008333	0.002613172
4.016667	0.0026116
4.025	0.002611887
4.033333	0.002614416
4.041667	0.002619147
4.05	0.002625499
4.058333	0.002632219
4.066667	0.002637923
4.075	0.00264186
4.083333	0.002644118
4.091667	0.002645399
4.1	0.00264683
4.108333	0.002649453
4.116667	0.002653535
4.125	0.002658222
4.133333	0.002661984
4.141667	0.002663549
4.15	0.00266258
4.158333	0.002660073
4.166667	0.002658326
4.175	0.002659615
4.183333	0.002664391
4.191667	0.002670873
4.2	0.002676487
4.208333	0.002679609
4.216667	0.002680041
4.225	0.002678562
4.233333	0.00267655
4.241667	0.002675526
4.25	0.002676569
4.258333	0.002679948
4.266667	0.002684969
4.275	0.002690278
4.283333	0.002694517
4.291667	0.002697129
4.3	0.002698552
4.308333	0.002699673
4.316667	0.002700903
4.325	0.002702042
4.333333	0.002703235
4.341667	0.002705377
4.35	0.002708983
4.358333	0.002713203
4.366667	0.00271662
4.375	0.002718434
4.383333	0.002718676
4.391667	0.002717968
4.4	0.002717204
4.408333	0.002717182
4.416667	0.002718493
4.425	0.002721198
4.433333	0.002724413
4.441667	0.002726771
4.45	0.002727602
4.458333	0.002727401
4.466667	0.002727173
4.475	0.002727546
4.483333	0.002728608
4.491667	0.002730299
4.5	0.002732746
4.508333	0.002736315
4.516667	0.002741136
4.525	0.002746873
4.533333	0.002752814
4.541667	0.002757818
4.55	0.002760705
4.558333	0.002760984
4.566667	0.002758965
4.575	0.002755672
4.583333	0.002752814
4.591667	0.002752047
4.6	0.002753962
4.608333	0.002757788
4.616667	0.002761874
4.625	0.002765045
4.633333	0.002767656
4.641667	0.00277108
4.65	0.002776444
4.658333	0.002784286
4.666667	0.002795111
4.675	0.002809808
4.683333	0.002829034
4.691667	0.002851855
4.7	0.002875306
4.708333	0.002896186
4.716667	0.002913322
4.725	0.002927717
4.733333	0.002940681
4.741667	0.002952624
4.75	0.002963793
4.758333	0.002975341
4.766667	0.002988987
4.775	0.003005829
4.783333	0.003025688
4.791667	0.003047086
4.8	0.003068
4.808333	0.003087241
4.816667	0.003104825
4.825	0.00312113
4.833333	0.003136024
4.841667	0.003148634
4.85	0.003158092
4.858333	0.003164649
4.866667	0.003169511
4.875	0.003173333
4.883333	0.003175329
4.891667	0.003174711
4.9	0.003172841
4.908333	0.003172953
4.916667	0.003177613
4.925	0.003186468
4.933333	0.003196169
4.941667	0.003202863
4.95	0.003205378
4.958333	0.003205702
4.966667	0.003207043
4.975	0.003208328
4.983333	0.00318953
4.991667	0.003093317
5	0.002830703
5.008333	0.002337914
5.016667	0.001659747
5.025	0.000963397
5.033333	0.000429265
5.041667	0.000126742
5.05	5.48E-06
5.058333	-2.48E-05
5.066667	-2.83E-05
5.075	-3.01E-05
5.083333	-3.36E-05
5.091667	-3.73E-05
5.1	-4.07E-05
5.108333	-4.45E-05
5.116667	-4.91E-05
5.125	-5.38E-05
5.133333	-5.78E-05
5.141667	-6.04E-05
5.15	-6.19E-05
5.158333	-6.29E-05
5.166667	-6.50E-05
5.175	-6.95E-05
5.183333	-7.63E-05
5.191667	-8.42E-05
5.2	-9.09E-05
5.208333	-9.50E-05
5.216667	-9.68E-05
5.225	-9.76E-05
5.233333	-9.86E-05
5.241667	-9.98E-05
5.25	-0.000100222
5.258333	-9.95E-05
5.266667	-9.93E-05
5.275	-0.000101857
5.283333	-0.000108033
5.291667	-0.000115868
5.3	-0.000122432
5.308333	-0.000125937
5.316667	-0.000126358
5.325	-0.000124883
5.333333	-0.000123058
5.341667	-0.000122041
5.35	-0.000122286
5.358333	-0.000124004
5.366667	-0.000127576
5.375	-0.000133075
5.383333	-0.000139564
5.391667	-0.000145666
5.4	-0.000150759
5.408333	-0.000155378
5.416667	-0.000160642
5.425	-0.00016718
5.433333	-0.000174306
5.441667	-0.000180576
5.45	-0.000185195
5.458333	-0.000188422
5.466667	-0.00019088
5.475	-0.000192408
5.483333	-0.000191808
5.491667	-0.000188492
5.5	-0.000184458
5.508333	-0.000183504
5.516667	-0.000187688
5.525	-0.000195075
5.533333	-0.000201888
5.541667	-0.000206433
5.55	-0.000209671
5.558333	-0.000212431
5.566667	-0.000214148
5.575	-0.000214279
5.583333	-0.00021356
5.591667	-0.000213381
5.6	-0.000214644
5.608333	-0.000217643
5.616667	-0.000222273
5.625	-0.000227761
5.633333	-0.000232637
5.641667	-0.000235524
5.65	-0.000236146
5.658333	-0.0002352
5.666667	-0.000233471
5.675	-0.000231735
5.683333	-0.000231013
5.691667	-0.000231974
5.7	-0.000234138
5.708333	-0.000236198
5.716667	-0.000236996
5.725	-0.000236284
5.733333	-0.000234857
5.741667	-0.000233691
5.75	-0.000232868
5.758333	-0.000231717
5.766667	-0.000229597
5.775	-0.000226088
5.783333	-0.000221178
5.791667	-0.000215609
5.8	-0.000210527
5.808333	-0.00020694
5.816667	-0.000205845
5.825	-0.000208281
5.833333	-0.00021451
5.841667	-0.000222988
5.85	-0.000230715
5.858333	-0.000235248
5.866667	-0.000236366
5.875	-0.000235599
5.883333	-0.00023428
5.891667	-0.000232641
5.9	-0.000230547
5.908333	-0.000228368
5.916667	-0.000226662
5.925	-0.000225369
5.933333	-0.00022389
5.941667	-0.000221934
5.95	-0.000220049
5.958333	-0.000219222
5.966667	-0.00022006
5.975	-0.000222202
5.983333	-0.000224266
5.991667	-0.000224643
6	-0.000222642
6.008333	-0.000218861
6.016667	-0.000214487
6.025	-0.000210237
6.033333	-0.000206027
6.041667	-0.000201739
6.05	-0.000197988
6.058333	-0.000195585
6.066667	-0.000194393
6.075	-0.000193432
6.083333	-0.000192359
6.091667	-0.000192266
6.1	-0.000194706
6.108333	-0.000199877
6.116667	-0.000205722
6.125	-0.00020919
6.133333	-0.000208706
6.141667	-0.000205342
6.15	-0.00020143
6.158333	-0.000198286
6.166667	-0.000195239
6.175	-0.000190571
6.183333	-0.000183426
6.191667	-0.000174943
6.2	-0.000167407
6.208333	-0.00016173
6.216667	-0.00015492
6.225	-0.000139222
6.233333	-0.000103287
6.241667	-3.58E-05
6.25	6.83E-05
6.258333	0.000202641
6.266667	0.000347819
6.275	0.000474982
6.283333	0.000553582
6.291667	0.000562314
6.3	0.000498708
6.308333	0.000381425
6.316667	0.000243116
6.325	0.000117023
6.333333	2.44E-05
6.341667	-3.03E-05
6.35	-5.52E-05
6.358333	-6.34E-05
6.366667	-6.57E-05
6.375	-6.73E-05
6.383333	-6.84E-05
6.391667	-6.78E-05
6.4	-6.48E-05
6.408333	-6.04E-05
6.416667	-5.56E-05
6.425	-5.07E-05
6.433333	-4.60E-05
6.441667	-4.24E-05
6.45	-4.17E-05
6.458333	-4.44E-05
6.466667	-4.94E-05
6.475	-5.44E-05
6.483333	-5.77E-05
6.491667	-5.95E-05
6.5	-6.08E-05
6.508333	-6.25E-05
6.516667	-6.46E-05
6.525	-6.69E-05
6.533333	-6.90E-05
6.541667	-7.13E-05
6.55	-7.42E-05
6.558333	-7.78E-05
6.566667	-8.12E-05
6.575	-8.30E-05
6.583333	-8.23E-05
6.591667	-8.02E-05
6.6	-7.85E-05
6.608333	-7.77E-05
6.616667	-7.56E-05
6.625	-7.39E-05
6.633333	-0.000101391
6.641667	-0.000250161
6.65	-0.000677515
6.658333	-0.001515139
6.666667	-0.002710335
6.675	-0.003970698
6.683333	-0.004944459
6.691667	-0.005468145
6.7	-0.005614903
6.708333	-0.005555648
6.716667	-0.005424749
6.725	-0.00528324
6.733333	-0.005145639
6.741667	-0.005011395
6.75	-0.004877981
6.758333	-0.004743364
6.766667	-0.004606787
6.775	-0.004469011
6.783333	-0.004331235
6.791667	-0.004193872
6.8	-0.004056711
6.808333	-0.003919635
6.816667	-0.003782392
6.825	-0.003644243
6.833333	-0.003504824
6.841667	-0.003365017
6.85	-0.003226284
6.858333	-0.003089268
6.866667	-0.002953261
6.875	-0.002816975
6.883333	-0.002679449
6.891667	-0.002540443
6.9	-0.002400853
6.908333	-0.002262518
6.916667	-0.002126824
6.925	-0.001993485
6.933333	-0.001860954
6.941667	-0.001727808
6.95	-0.001593724
6.958333	-0.001459394
6.966667	-0.001325481
6.975	-0.001192026
6.983333	-0.001059074
6.991667	-0.00092705
7	-0.000795908
7.008333	-0.000664633
7.016667	-0.000532229
7.025	-0.000398926
7.033333	-0.000266213
7.041667	-0.000135731
7.05	-7.99E-06
7.058333	0.000117976
7.066667	0.000243548
7.075	0.000369389
7.083333	0.000495292
7.091667	0.000620972
7.1	0.000747021
7.108333	0.000874706
7.116667	0.001004651
7.125	0.001135927
7.133333	0.001266662
7.141667	0.001395702
7.15	0.001522332
7.158333	0.001640651
7.166667	0.001730137
7.175	0.001752224
7.183333	0.001665961
7.191667	0.001462169
7.2	0.00118538
7.208333	0.00091004
7.216667	0.000690211
7.225	0.000536103
7.233333	0.000430074
7.241667	0.000351336
7.25	0.000286914
7.258333	0.000230677
7.266667	0.000180222
7.275	0.000135474
7.283333	9.74E-05
7.291667	6.61E-05
7.3	3.98E-05
7.308333	1.61E-05
7.316667	-5.66E-06
7.325	-2.37E-05
7.333333	-3.53E-05
7.341667	-3.88E-05
7.35	-3.34E-05
7.358333	-1.90E-05
7.366667	2.96E-06
7.375	2.94E-05
7.383333	5.61E-05
7.391667	7.98E-05
7.4	9.98E-05
7.408333	0.000116929
7.416667	0.000132643
7.425	0.000147201
7.433333	0.000159625
7.441667	0.000168767
7.45	0.000174653
7.458333	0.000178471
7.466667	0.000181161
7.475	0.000182573
7.483333	0.000182375
7.491667	0.000180982
7.5	0.000178929
7.508333	0.000176027
7.516667	0.000171665
7.525	0.000165429
7.533333	0.000157174
7.541667	0.000147011
7.55	0.000135675
7.558333	0.000124328
7.566667	0.000113756
7.575	0.000104226
7.583333	9.63E-05
7.591667	9.11E-05
7.6	8.94E-05
7.608333	9.03E-05
7.616667	9.19E-05
7.625	9.20E-05
7.633333	8.82E-05
7.641667	7.85E-05
7.65	6.18E-05
7.658333	3.87E-05
7.666667	1.15E-05
7.675	-1.50E-05
7.683333	-3.60E-05
7.691667	-4.85E-05
7.7	-5.28E-05
7.708333	-5.26E-05
7.716667	-5.07E-05
7.725	-4.78E-05
7.733333	-4.33E-05
7.741667	-3.74E-05
7.75	-3.21E-05
7.758333	-3.03E-05
7.766667	-3.36E-05
7.775	-4.13E-05
7.783333	-5.06E-05
7.791667	-5.84E-05
7.8	-6.25E-05
7.808333	-6.15E-05
7.816667	-5.47E-05
7.825	-4.17E-05
7.833333	-2.37E-05
7.841667	-3.26E-06
7.85	1.67E-05
7.858333	3.40E-05
7.866667	4.68E-05
7.875	5.32E-05
7.883333	5.18E-05
7.891667	4.32E-05
7.9	3.00E-05
7.908333	1.54E-05
7.916667	2.93E-06
7.925	-5.11E-06
7.933333	-7.06E-06
7.941667	-2.44E-06
7.95	6.79E-06
7.958333	1.61E-05
7.966667	2.02E-05
7.975	1.61E-05
7.983333	3.54E-06
7.991667	-1.48E-05
8	-3.40E-05
8.008333	-4.84E-05
8.016666	-5.38E-05
8.025	-5.05E-05
8.033334	-4.27E-05
8.041667	-3.57E-05
8.05	-3.27E-05
8.058333	-3.35E-05
8.066667	-3.57E-05
8.075	-3.65E-05
8.083333	-3.48E-05
8.091666	-3.21E-05
8.1	-3.06E-05
8.108334	-3.15E-05
8.116667	-3.41E-05
8.125	-3.71E-05
8.133333	-4.00E-05
8.141666	-4.40E-05
8.15	-5.17E-05
8.158334	-6.49E-05
8.166667	-8.33E-05
8.175	-0.000104252
8.183333	-0.000124328
8.191667	-0.000140958
8.2	-0.000152797
8.208333	-0.000159238
8.216666	-0.000160273
8.225	-0.00015685
8.233334	-0.000151102
8.241667	-0.000145961
8.25	-0.000143558
8.258333	-0.000143897
8.266666	-0.00014561
8.275	-0.000147451
8.283334	-0.000148673
8.291667	-0.000148915
8.3	-0.000148021
8.308333	-0.000145804
8.316667	-0.00014228
8.325	-0.00013832
8.333333	-0.00013556
8.341666	-0.000135135
8.35	-0.000136577
8.358334	-0.000137866
8.366667	-0.000136443
8.375	-0.000130724
8.383333	-0.000121325
8.391666	-0.000110917
8.4	-0.000102621
8.408334	-9.80E-05
8.416667	-9.60E-05
8.425	-9.38E-05
8.433333	-8.98E-05
8.441667	-8.53E-05
8.45	-8.27E-05
8.458333	-8.31E-05
8.466666	-8.64E-05
8.475	-9.12E-05
8.483334	-9.57E-05
8.491667	-9.81E-05
8.5	-9.84E-05
8.508333	-9.75E-05
8.516666	-9.61E-05
8.525	-9.48E-05
8.533334	-9.44E-05
8.541667	-9.57E-05
8.55	-9.82E-05
8.558333	-0.000100482
8.566667	-0.000102039
8.575	-0.000104055
8.583333	-0.000107739
8.591666	-0.000112373
8.6	-0.000116102
8.608334	-0.000118125
8.616667	-0.000119727
8.625	-0.000123609
8.633333	-0.000131894
8.641666	-0.000143986
8.65	-0.000156503
8.658334	-0.000165787
8.666667	-0.00017057
8.675	-0.000172477
8.683333	-0.000174392
8.691667	-0.000178069
8.7	-0.000182934
8.708333	-0.000187341
8.716666	-0.000190355
8.725	-0.00019186
8.733334	-0.000191905
8.741667	-0.000190441
8.75	-0.000187248
8.758333	-0.000181824
8.766666	-0.000173714
8.775	-0.000163276
8.783334	-0.00015223
8.791667	-0.000142995
8.8	-0.000137199
8.808333	-0.000134978
8.816667	-0.000135474
8.825	-0.000137139
8.833333	-0.000138175
8.841666	-0.00013772
8.85	-0.000136513
8.858334	-0.000136033
8.866667	-0.000137053
8.875	-0.000139196
8.883333	-0.00014149
8.891666	-0.000142958
8.9	-0.000142917
8.908334	-0.000141222
8.916667	-0.000138301
8.925	-0.000134829
8.933333	-0.000131454
8.941667	-0.000129208
8.95	-0.000129551
8.958333	-0.000133131
8.966666	-0.000138748
8.975	-0.000144225
8.983334	-0.000148151
8.991667	-0.000150386
9	-0.000151437
9.008333	-0.000152014
9.016666	-0.00015254
9.025	-0.000152502
9.033334	-0.000150912
9.041667	-0.000147946
9.05	-0.00014545
9.058333	-0.000145149
9.066667	-0.000146858
9.075	-0.000149045
9.083333	-0.000150483
9.091666	-0.000150733
9.1	-0.000149623
9.108334	-0.00014738
9.116667	-0.000145257
9.125	-0.000145115
9.133333	-0.00014789
9.141666	-0.000152767
9.15	-0.000157911
9.158334	-0.000161775
9.166667	-0.000163924
9.175	-0.000165105
9.183333	-0.000166372
9.191667	-0.000168148
9.2	-0.000170197
9.208333	-0.000172056
9.216666	-0.000173081
9.225	-0.000172772
9.233334	-0.000171688
9.241667	-0.000171643
9.25	-0.000174303
9.258333	-0.000179403
9.266666	-0.000184566
9.275	-0.00018717
9.283334	-0.000186615
9.291667	-0.000184402
9.3	-0.000181984
9.308333	-0.000179447
9.316667	-0.000176739
9.325	-0.000174824
9.333333	-0.000174828
9.341666	-0.000177082
9.35	-0.000181459
9.358334	-0.000187691
9.366667	-0.000195049
9.375	-0.000202317
9.383333	-0.000208329
9.391666	-0.000212483
9.4	-0.000214804
9.408334	-0.00021562
9.416667	-0.000215165
9.425	-0.00021369
9.433333	-0.00021207
9.441667	-0.000211723
9.45	-0.00021353
9.458333	-0.000217013
9.466666	-0.000220627
9.475	-0.000222478
9.483334	-0.0002211
9.491667	-0.000216514
9.5	-0.000210498
9.508333	-0.00020539
9.516666	-0.000202656
9.525	-0.000202429
9.533334	-0.000203889
9.541667	-0.000205852
9.55	-0.000207163
9.558333	-0.000207037
9.566667	-0.000205431
9.575	-0.00020336
9.583333	-0.000202347
9.591666	-0.000202909
9.6	-0.000203934
9.608334	-0.000204254
9.616667	-0.000204094
9.625	-0.000204217
9.633333	-0.000204489
9.641666	-0.000203941
9.65	-0.000201929
9.658334	-0.000199106
9.666667	-0.000197165
9.675	-0.00019734
9.683333	-0.000199202
9.691667	-0.000200979
9.7	-0.000201047
9.708333	-0.000199448
9.716666	-0.000197712
9.725	-0.000196949
9.733334	-0.000196882
9.741667	-0.000196777
9.75	-0.000196215
9.758333	-0.000194788
9.766666	-0.000191856
9.775	-0.000186998
9.783334	-0.000180628
9.791667	-0.000173986
9.8	-0.000168018
9.808333	-0.000162445
9.816667	-0.000156228
9.825	-0.000148874
9.833333	-0.000141148
9.841666	-0.000134606
9.85	-0.000130408
9.858334	-0.000128433
9.866667	-0.000127751
9.875	-0.00012812
9.883333	-0.000130605
9.891666	-0.000136558
9.9	-0.000145849
9.908334	-0.000156082
9.916667	-0.000164285
9.925	-0.000169374
9.933333	-0.000172351
9.941667	-0.000174385
9.95	-0.000175957
9.958333	-0.000177771
9.966666	-0.000180867
9.975	-0.000185356
9.983334	-0.000189703
9.991667	-0.000191882
10	-0.00019129
10.00833	-0.000189263
10.01667	-0.000187703
10.025	-0.00018752
10.03333	-0.000188392
10.04167	-0.00018958
10.05	-0.000190664
10.05833	-0.000191629
10.06667	-0.000192631
10.075	-0.00019373
10.08333	-0.000194471
10.09167	-0.000194088
10.1	-0.000192624
10.10833	-0.000191502
10.11667	-0.000192363
10.125	-0.000195045
10.13333	-0.000196796
10.14167	-0.000194419
10.15	-0.000187941
10.15833	-0.000181478
10.16667	-0.000179306
10.175	-0.000181835
10.18333	-0.00018632
10.19167	-0.000190351
10.2	-0.000193257
10.20833	-0.000195213
10.21667	-0.000196442
10.225	-0.000197168
10.23333	-0.000197411
10.24167	-0.000196885
10.25	-0.000195663
10.25833	-0.00019452
10.26667	-0.000194099
10.275	-0.000194311
10.28333	-0.00019493
10.29167	-0.000195961
10.3	-0.000197116
10.30833	-0.00019731
10.31667	-0.000195187
10.325	-0.000190385
10.33333	-0.000184204
10.34167	-0.000179075
10.35	-0.000177261
10.35833	-0.000179388
10.36667	-0.000184219
10.375	-0.000189908
10.38333	-0.000194747
10.39167	-0.000197247
10.4	-0.000196911
10.40833	-0.000194904
10.41667	-0.000193425
10.425	-0.000194486
10.43333	-0.000198826
10.44167	-0.000205189
10.45	-0.000210784
10.45833	-0.000213131
10.46667	-0.000211969
10.475	-0.000209432
10.48333	-0.000208184
10.49167	-0.000209473
10.5	-0.000212897
10.50833	-0.000216968
10.51667	-0.000219975
10.525	-0.000221036
10.53333	-0.000220474
10.54167	-0.000219066
10.55	-0.000217538
10.55833	-0.000216559
10.56667	-0.000216842
10.575	-0.000219289
10.58333	-0.000224408
10.59167	-0.000230979
10.6	-0.000236061
10.60833	-0.000237007
10.61667	-0.000233505
10.625	-0.000228148
10.63333	-0.000224751
10.64167	-0.000225127
10.65	-0.000227809
10.65833	-0.000230171
10.66667	-0.000230908
10.675	-0.000230372
10.68333	-0.000229444
10.69167	-0.000228394
10.7	-0.00022671
10.70833	-0.000224095
10.71667	-0.000221368
10.725	-0.00021993
10.73333	-0.000220612
10.74167	-0.000223167
10.75	-0.000226546
10.75833	-0.00022959
10.76667	-0.000232052
10.775	-0.000234976
10.78333	-0.000239454
10.79167	-0.000244934
10.8	-0.00024949
10.80833	-0.000251908
10.81667	-0.000252709
10.825	-0.000253208
10.83333	-0.000254087
10.84167	-0.000254948
10.85	-0.000255443
10.85833	-0.000256389
10.86667	-0.000259157
10.875	-0.00026425
10.88333	-0.000270817
10.89167	-0.000277314
10.9	-0.000282548
10.90833	-0.000286292
10.91667	-0.000289109
10.925	-0.000291508
10.93333	-0.000293117
10.94167	-0.000292912
10.95	-0.000290275
10.95833	-0.0002857
10.96667	-0.000280585
10.975	-0.000276648
10.98333	-0.000275243
10.99167	-0.000276465
11	-0.00027895
11.00833	-0.00028104
11.01667	-0.000282127
11.025	-0.000282675
11.03333	-0.000283152
11.04167	-0.000283241
11.05	-0.00028187
11.05833	-0.000277922
11.06667	-0.000270926
11.075	-0.000261173
11.08333	-0.000248998
11.09167	-0.000233956
11.1	-0.00021505
11.10833	-0.000191812
11.11667	-0.000164893
11.125	-0.00013544
11.13333	-0.000104632
11.14167	-7.43E-05
11.15	-4.68E-05
11.15833	-2.32E-05
11.16667	-1.45E-06
11.175	2.20E-05
11.18333	4.98E-05
11.19167	8.17E-05
11.2	0.000115223
11.20833	0.00014852
11.21667	0.000181258
11.225	0.00021337
11.23333	0.000244446
11.24167	0.000274852
11.25	0.00030582
11.25833	0.00033775
11.26667	0.000369612
11.275	0.000400599
11.28333	0.000431377
11.29167	0.00046292
11.3	0.000494782
11.30833	0.000525646
11.31667	0.000555676
11.325	0.000586901
11.33333	0.000620652
11.34167	0.000655919
11.35	0.000690848
11.35833	0.000724968
11.36667	0.000759214
11.375	0.000794452
11.38333	0.000830706
11.39167	0.000867553
11.4	0.000904515
11.40833	0.000941142
11.41667	0.000977207
11.425	0.001013126
11.43333	0.001050245
11.44167	0.001090232
11.45	0.001133684
11.45833	0.001179248
11.46667	0.001224391
11.475	0.001267295
11.48333	0.001308586
11.49167	0.001351364
11.5	0.001398224
11.50833	0.00144805
11.51667	0.001496382
11.525	0.001538359
11.53333	0.001571003
11.54167	0.00159426
11.55	0.001611341
11.55833	0.001627617
11.56667	0.001647945
11.575	0.001674697
11.58333	0.001708083
11.59167	0.001747377
11.6	0.001791019
11.60833	0.001836427
11.61667	0.001880784
11.625	0.001921639
11.63333	0.00195653
11.64167	0.0019833
11.65	0.002001405
11.65833	0.002012476
11.66667	0.002019383
11.675	0.002024684
11.68333	0.002029713
11.69167	0.002036139
11.7	0.002050202
11.70833	0.002083041
11.71667	0.002135951
11.725	0.002172124
11.73333	0.002106056
11.74167	0.00185157
11.75	0.001408082
11.75833	0.000886928
11.76667	0.000431605
11.775	0.000120241
11.78333	-5.46E-05
11.79167	-0.000141181
11.8	-0.000183579
11.80833	-0.000206668
11.81667	-0.000221822
11.825	-0.000234064
11.83333	-0.000244979
11.84167	-0.000254385
11.85	-0.000262205
11.85833	-0.000269052
11.86667	-0.000275254
11.875	-0.000280485
11.88333	-0.000284661
11.89167	-0.00028827
11.9	-0.00029143
11.90833	-0.000293288
11.91667	-0.00029324
11.925	-0.000292219
11.93333	-0.000291854
11.94167	-0.000292726
11.95	-0.000294495
11.95833	-0.000296984
11.96667	-0.000299901
11.975	-0.000302341
11.98333	-0.000303634
11.99167	-0.000304081
12	-0.000304345
12.00833	-0.000304766
12.01667	-0.000305668
12.025	-0.000307761
12.03333	-0.000311453
12.04167	-0.000315849
12.05	-0.000319019
12.05833	-0.000319738
12.06667	-0.000318751
12.075	-0.000317771
12.08333	-0.000317689
12.09167	-0.000318307
12.1	-0.000319269
12.10833	-0.000320837
12.11667	-0.000323746
12.125	-0.000328235
12.13333	-0.000333324
12.14167	-0.000337265
12.15	-0.000338621
12.15833	-0.000337288
12.16667	-0.000334643
12.175	-0.000332274
12.18333	-0.000330675
12.19167	-0.000329565
12.2	-0.000329167
12.20833	-0.000330538
12.21667	-0.000334237
12.225	-0.000339024
12.23333	-0.000342775
12.24167	-0.000344761
12.25	-0.000346109
12.25833	-0.000347592
12.26667	-0.000348501
12.275	-0.000348393
12.28333	-0.000348438
12.29167	-0.000350114
12.3	-0.000353221
12.30833	-0.000355631
12.31667	-0.00035502
12.325	-0.000350941
12.33333	-0.000345584
12.34167	-0.000342019
12.35	-0.000341371
12.35833	-0.000342369
12.36667	-0.000343498
12.375	-0.000344489
12.38333	-0.00034567
12.39167	-0.000347044
12.4	-0.000348307
12.40833	-0.000349253
12.41667	-0.000350025
12.425	-0.000350975
12.43333	-0.000352267
12.44167	-0.000353787
12.45	-0.000355054
12.45833	-0.000355169
12.46667	-0.000353407
12.475	-0.000349935
12.48333	-0.000345852
12.49167	-0.000342667
12.5	-0.000341438
12.50833	-0.000342015
12.51667	-0.000343375
12.525	-0.000344407
12.53333	-0.000344299
12.54167	-0.000343002
12.55	-0.000341453
12.55833	-0.00034054
12.56667	-0.000340279
12.575	-0.000340473
12.58333	-0.000341348
12.59167	-0.000342943
12.6	-0.000344109
12.60833	-0.000343088
12.61667	-0.000339426
12.625	-0.000334457
12.63333	-0.00032945
12.64167	-0.00032473
12.65	-0.000320766
12.65833	-0.00031868
12.66667	-0.000318959
12.675	-0.000320502
12.68333	-0.000321571
12.69167	-0.000321247
12.7	-0.000319753
12.70833	-0.000317741
12.71667	-0.000315644
12.725	-0.000313632
12.73333	-0.000311539
12.74167	-0.000308629
12.75	-0.000304233
12.75833	-0.000298947
12.76667	-0.000294495
12.775	-0.000292227
12.78333	-0.000292037
12.79167	-0.000292543
12.8	-0.000292212
12.80833	-0.000290327
12.81667	-0.000287253
12.825	-0.000284255
12.83333	-0.000282887
12.84167	-0.000284135
12.85	-0.000287809
12.85833	-0.000292525
12.86667	-0.000296492
12.875	-0.000298522
12.88333	-0.000298549
12.89167	-0.00029758
12.9	-0.000297159
12.90833	-0.000298265
12.91667	-0.000301048
12.925	-0.000305247
12.93333	-0.000309996
12.94167	-0.000313703
12.95	-0.000314977
12.95833	-0.000313863
12.96667	-0.000311974
12.975	-0.000311013
12.98333	-0.000311095
12.99167	-0.000310909
13	-0.000309173
13.00833	-0.000305712
13.01667	-0.000301689
13.025	-0.000298906
13.03333	-0.000298463
13.04167	-0.000300091
13.05	-0.000302803
13.05833	-0.000305906
13.06667	-0.000309218
13.075	-0.000312541
13.08333	-0.000315342
13.09167	-0.000317093
13.1	-0.000317816
13.10833	-0.000318155
13.11667	-0.000318959
13.125	-0.00032055
13.13333	-0.000322323
13.14167	-0.000323132
13.15	-0.000322118
13.15833	-0.000319433
13.16667	-0.000316396
13.175	-0.000314843
13.18333	-0.000315677
13.19167	-0.000318252
13.2	-0.000321306
13.20833	-0.000323981
13.21667	-0.000326037
13.225	-0.000327695
13.23333	-0.000328768
13.24167	-0.000328139
13.25	-0.000325222
13.25833	-0.000321485
13.26667	-0.000319291
13.275	-0.000319593
13.28333	-0.000321426
13.29167	-0.000323109
13.3	-0.000323601
13.30833	-0.000323057
13.31667	-0.000322368
13.325	-0.000322454
13.33333	-0.000323959
13.34167	-0.000326809
13.35	-0.000329875
13.35833	-0.000331681
13.36667	-0.000331603
13.375	-0.000330217
13.38333	-0.000328507
13.39167	-0.000326861
13.4	-0.000325088
13.40833	-0.000322986
13.41667	-0.000320777
13.425	-0.000319079
13.43333	-0.000318263
13.44167	-0.000318151
13.45	-0.000318624
13.45833	-0.000319958
13.46667	-0.000322372
13.475	-0.000325725
13.48333	-0.000329543
13.49167	-0.000333156
13.5	-0.000336029
13.50833	-0.000338294
13.51667	-0.000340726
13.525	-0.000343677
13.53333	-0.000346202
13.54167	-0.000346646
13.55	-0.000344176
13.55833	-0.000339706
13.56667	-0.000335101
13.575	-0.000331711
13.58333	-0.000329703
13.59167	-0.000328604
13.6	-0.000328094
13.60833	-0.00032828
13.61667	-0.0003292
13.625	-0.000330456
13.63333	-0.000331398
13.64167	-0.000331614
13.65	-0.000331454
13.65833	-0.000331964
13.66667	-0.000333715
13.675	-0.00033585
13.68333	-0.00033671
13.69167	-0.00033525
13.7	-0.000331782
13.70833	-0.000327606
13.71667	-0.000324078
13.725	-0.000322018
13.73333	-0.000321556
13.74167	-0.000322051
13.75	-0.000322577
13.75833	-0.000322752
13.76667	-0.000322748
13.775	-0.00032223
13.78333	-0.000320192
13.79167	-0.000316616
13.8	-0.000313468
13.80833	-0.00031291
13.81667	-0.00031507
13.825	-0.000318095
13.83333	-0.000320084
13.84167	-0.000320442
13.85	-0.00031941
13.85833	-0.000317175
13.86667	-0.000314001
13.875	-0.00031054
13.88333	-0.000307336
13.89167	-0.000304587
13.9	-0.000302486
13.90833	-0.000301033
13.91667	-0.000299588
13.925	-0.000297274
13.93333	-0.000294015
13.94167	-0.000290901
13.95	-0.000289396
13.95833	-0.000290398
13.96667	-0.000293952
13.975	-0.000299316
13.98333	-0.000305235
13.99167	-0.000310518
14	-0.000314437
14.00833	-0.000316434
14.01667	-0.000315949
14.025	-0.000312936
14.03333	-0.000308625
14.04167	-0.000305243
14.05	-0.000304047
14.05833	-0.000304397
14.06667	-0.000305306
14.075	-0.000306837
14.08333	-0.000309553
14.09167	-0.000313278
14.1	-0.000316862
14.10833	-0.000319265
14.11667	-0.000320446
14.125	-0.000320856
14.13333	-0.000320736
14.14167	-0.000320427
14.15	-0.000320673
14.15833	-0.000322159
14.16667	-0.000324737
14.175	-0.000327062
14.18333	-0.000327118
14.19167	-0.000323664
14.2	-0.000317637
14.20833	-0.000311859
14.21667	-0.000308521
14.225	-0.000307083
14.23333	-0.000305723
14.24167	-0.000304498
14.25	-0.000305634
14.25833	-0.000310384
14.26667	-0.000316925
14.275	-0.000322215
14.28333	-0.000324976
14.29167	-0.000326254
14.3	-0.000327561
14.30833	-0.000329249
14.31667	-0.000330854
14.325	-0.000331767
14.33333	-0.000331298
14.34167	-0.000329226
14.35	-0.000326529
14.35833	-0.000324931
14.36667	-0.000325728
14.375	-0.0003291
14.38333	-0.000334445
14.39167	-0.000341266
14.4	-0.000349365
14.40833	-0.000358239
14.41667	-0.000366472
14.425	-0.000372149
14.43333	-0.000374153
14.44167	-0.000373151
14.45	-0.000371512
14.45833	-0.000371862
14.46667	-0.000375412
14.475	-0.000381738
14.48333	-0.000389759
14.49167	-0.000398371
14.5	-0.000406545
14.50833	-0.0004136
14.51667	-0.000419553
14.525	-0.000424627
14.53333	-0.000428699
14.54167	-0.000431929
14.55	-0.000435114
14.55833	-0.000438619
14.56667	-0.000441931
14.575	-0.000444859
14.58333	-0.000448432
14.59167	-0.000454146
14.6	-0.000462309
14.60833	-0.000470825
14.61667	-0.000476241
14.625	-0.000476826
14.63333	-0.000474323
14.64167	-0.000472266
14.65	-0.000473034
14.65833	-0.000476446
14.66667	-0.000480585
14.675	-0.000483669
14.68333	-0.000485316
14.69167	-0.000486292
14.7	-0.000487428
14.70833	-0.000488885
14.71667	-0.000490297
14.725	-0.000491377
14.73333	-0.000492156
14.74167	-0.00049274
14.75	-0.000493236
14.75833	-0.000493705
14.76667	-0.000494067
14.775	-0.00049429
14.78333	-0.000494562
14.79167	-0.000494883
14.8	-0.000494815
14.80833	-0.000493921
14.81667	-0.00049251
14.825	-0.000491593
14.83333	-0.000492085
14.84167	-0.000494067
14.85	-0.000496849
14.85833	-0.000499353
14.86667	-0.000500612
14.875	-0.000500135
14.88333	-0.00049822
14.89167	-0.000495907
14.9	-0.000494462
14.90833	-0.000494704
14.91667	-0.000496902
14.925	-0.000500787
14.93333	-0.000505142
14.94167	-0.000508033
14.95	-0.000508513
14.95833	-0.00050766
14.96667	-0.000507291
14.975	-0.000507969
14.98333	-0.000508878
14.99167	-0.000509657
15	-0.000511318
15.00833	-0.000514723
15.01667	-0.000518777
15.025	-0.000520989
15.03333	-0.000519898
15.04167	-0.000516564
15.05	-0.000513572
15.05833	-0.000512689
15.06667	-0.000513576
15.075	-0.000514396
15.08333	-0.000513632
15.09167	-0.000511523
15.1	-0.000509668
15.10833	-0.000509314
15.11667	-0.00051054
15.125	-0.000512797
15.13333	-0.000515264
15.14167	-0.000516869
15.15	-0.000516638
15.15833	-0.000514142
15.16667	-0.000509955
15.175	-0.000505585
15.18333	-0.000502225
15.19167	-0.000499837
15.2	-0.000497546
15.20833	-0.000495035
15.21667	-0.000493284
15.225	-0.000493538
15.23333	-0.000495877
15.24167	-0.00049907
15.25	-0.000501219
15.25833	-0.000500917
15.26667	-0.000498507
15.275	-0.000495642
15.28333	-0.000493106
15.29167	-0.00048992
15.3	-0.000485037
15.30833	-0.000479162
15.31667	-0.000474602
15.325	-0.000473268
15.33333	-0.000475042
15.34167	-0.000478145
15.35	-0.000480663
15.35833	-0.00048152
15.36667	-0.000480574
15.375	-0.000478342
15.38333	-0.000475973
15.39167	-0.000474747
15.4	-0.000474792
15.40833	-0.000474677
15.41667	-0.000472952
15.425	-0.000469644
15.43333	-0.000465807
15.44167	-0.00046197
15.45	-0.000457846
15.45833	-0.000453543
15.46667	-0.000450157
15.475	-0.000448797
15.48333	-0.000449516
15.49167	-0.000451569
15.5	-0.000454482
15.50833	-0.000458214
15.51667	-0.000462152
15.525	-0.000464704
15.53333	-0.000464439
15.54167	-0.000461437
15.55	-0.000457183
15.55833	-0.000453223
15.56667	-0.000450172
15.575	-0.000447992
15.58333	-0.000446852
15.59167	-0.000447258
15.6	-0.000449382
15.60833	-0.000452638
15.61667	-0.00045592
15.625	-0.000458203
15.63333	-0.000458811
15.64167	-0.000457749
15.65	-0.000456311
15.65833	-0.000456534
15.66667	-0.000458963
15.675	-0.000461735
15.68333	-0.000462726
15.69167	-0.00046197
15.7	-0.000461169
15.70833	-0.000461191
15.71667	-0.000461098
15.725	-0.000459887
15.73333	-0.000458129
15.74167	-0.000457007
15.75	-0.000456657
15.75833	-0.000456326
15.76667	-0.000455484
15.775	-0.000454277
15.78333	-0.000453219
15.79167	-0.000452653
15.8	-0.00045237
15.80833	-0.000451643
15.81667	-0.000449535
15.825	-0.00044547
15.83333	-0.000439987
15.84167	-0.000434674
15.85	-0.000430863
15.85833	-0.000428464
15.86667	-0.000426713
15.875	-0.000425551
15.88333	-0.000425231
15.89167	-0.000425056
15.9	-0.000423636
15.90833	-0.000420425
15.91667	-0.000416383
15.925	-0.000413258
15.93333	-0.000412479
15.94167	-0.000414543
15.95	-0.000418849
15.95833	-0.000424132
15.96667	-0.000429094
15.975	-0.000432599
15.98333	-0.000433695
15.99167	-0.000432394
16	-0.000430245
16.00833	-0.000428721
16.01667	-0.000427574
16.025	-0.000425756
16.03333	-0.000423197
16.04167	-0.000420708
16.05	-0.000418756
16.05833	-0.000416912
16.06667	-0.000414319
16.075	-0.000410624
16.08333	-0.000406284
16.09167	-0.000402108
16.1	-0.00039871
16.10833	-0.000396144
16.11667	-0.000393849
16.125	-0.000391301
16.13333	-0.000388913
16.14167	-0.000387859
16.15	-0.000388958
16.15833	-0.000391845
16.16667	-0.000395093
16.175	-0.000396937
16.18333	-0.000396486
16.19167	-0.000394721
16.2	-0.000393774
16.20833	-0.000394918
16.21667	-0.000397235
16.225	-0.000398401
16.23333	-0.000396852
16.24167	-0.0003931
16.25	-0.00038873
16.25833	-0.000384599
16.26667	-0.000380423
16.275	-0.000375807
16.28333	-0.000371244
16.29167	-0.000367712
16.3	-0.00036525
16.30833	-0.000362676
16.31667	-0.000358958
16.325	-0.000354242
16.33333	-0.000349358
16.34167	-0.000344742
16.35	-0.000339899
16.35833	-0.000333544
16.36667	-0.00032416
16.375	-0.000310827
16.38333	-0.000293639
16.39167	-0.000272986
16.4	-0.000248227
16.40833	-0.000217699
16.41667	-0.000180446
16.425	-0.000137765
16.43333	-9.27E-05
16.44167	-4.89E-05
16.45	-9.43E-06
16.45833	2.26E-05
16.46667	4.47E-05
16.475	5.51E-05
16.48333	5.34E-05
16.49167	4.17E-05
16.5	2.38E-05
16.50833	3.34E-06
16.51667	-1.75E-05
16.525	-3.78E-05
16.53333	-5.71E-05
16.54167	-7.41E-05
16.55	-8.77E-05
16.55833	-9.82E-05
16.56667	-0.000108153
16.575	-0.000120662
16.58333	-0.000137165
16.59167	-0.000157021
16.6	-0.000178963
16.60833	-0.000202041
16.61667	-0.000225477
16.625	-0.000248153
16.63333	-0.000268415
16.64167	-0.000284679
16.65	-0.000296388
16.65833	-0.000304479
16.66667	-0.000311125
[truncated: 2,790 more rows]
