# Supplementary material for: Improvement of Peak Integration in Capillary Electrophoresis: Reference Data Set No. 1
Source: Electrophoresis. 2026 Mar 11;47(4):276–94. doi: 10.1002/elps.70077 (PMC13084974; doi:10.1002/elps.70077)
Supplement: Supplementary file 2 — Supporting File 2: elps70077‐sup‐0002‐RawElectropherograms.zip. [file ELPS-47--s002.zip › Raw Electropherograms/com6-type1-sam10-R.csv]

0.008333334	1.39E-05
0.01666667	3.68E-05
0.025	8.42E-05
0.03333334	0.000170153
0.04166667	0.000311613
0.05	0.000526428
0.05833333	0.000830639
0.06666667	0.001235537
0.075	0.001744326
0.08333334	0.002348859
0.09166667	0.00302757
0.1	0.003745463
0.1083333	0.00445658
0.1166667	0.005109664
0.125	0.005656693
0.1333333	0.006062094
0.1416667	0.006309241
0.15	0.006401658
0.1583333	0.006359424
0.1666667	0.00621295
0.175	0.005996026
0.1833333	0.005739689
0.1916667	0.005468309
0.2	0.005198531
0.2083333	0.004940126
0.2166667	0.004697531
0.225	0.004471425
0.2333333	0.004260276
0.2416667	0.004061494
0.25	0.00387235
0.2583333	0.003690742
0.2666667	0.003515642
0.275	0.003346886
0.2833333	0.003184505
0.2916667	0.003028139
0.3	0.00287687
0.3083333	0.002729684
0.3166667	0.002586037
0.325	0.002445932
0.3333333	0.002309613
0.3416667	0.002177279
0.35	0.002049129
0.3583333	0.001925409
0.3666667	0.0018062
0.375	0.001691103
0.3833333	0.0015793
0.3916667	0.001469869
0.4	0.001361851
0.4083333	0.001254253
0.4166667	0.00114651
0.425	0.001038954
0.4333333	0.000932623
0.4416667	0.000828512
0.45	0.000726838
0.4583333	0.000626937
0.4666667	0.000527747
0.475	0.000428502
0.4833333	0.000329152
0.4916667	0.000230294
0.5	0.000132673
0.5083333	3.67E-05
0.5166667	-5.78E-05
0.525	-0.000151403
0.5333334	-0.000244394
0.5416667	-0.000336751
0.55	-0.000428263
0.5583333	-0.000518907
0.5666667	-0.000608806
0.575	-0.00069781
0.5833333	-0.000785232
0.5916666	-0.000869792
0.6	-0.000949875
0.6083333	-0.00102412
0.6166667	-0.001091853
0.625	-0.001153011
0.6333333	-0.001207706
0.6416667	-0.001255721
0.65	-0.001296043
0.6583334	-0.001326904
0.6666667	-0.001346696
0.675	-0.001355108
0.6833333	-0.00135354
0.6916667	-0.001344584
0.7	-0.001330975
0.7083333	-0.001314711
0.7166666	-0.001296978
0.725	-0.001278985
0.7333333	-0.001263015
0.7416667	-0.001252394
0.75	-0.001249719
0.7583333	-0.001255523
0.7666667	-0.001269065
0.775	-0.00128974
0.7833334	-0.001317322
0.7916667	-0.001351256
0.8	-0.001390148
0.8083333	-0.001431953
0.8166667	-0.001474686
0.825	-0.001517005
0.8333333	-0.0015582
0.8416666	-0.001597781
0.85	-0.001635265
0.8583333	-0.001670349
0.8666667	-0.001703158
0.875	-0.001734287
0.8833333	-0.001764514
0.8916667	-0.001794379
0.9	-0.001823835
0.9083334	-0.001852561
0.9166667	-0.001880884
0.925	-0.001909949
0.9333333	-0.001940332
0.9416667	-0.001970999
0.95	-0.002000336
0.9583333	-0.002027698
0.9666666	-0.002053622
0.975	-0.002078943
0.9833333	-0.002103969
0.9916667	-0.002128068
1	-0.002149843
1.008333	-0.00216784
1.016667	-0.002181336
1.025	-0.002190873
1.033333	-0.002198361
1.041667	-0.0022064
1.05	-0.00221657
1.058333	-0.002228159
1.066667	-0.002239019
1.075	-0.002247382
1.083333	-0.002253104
1.091667	-0.002257898
1.1	-0.002264265
1.108333	-0.002273761
1.116667	-0.002285764
1.125	-0.002297878
1.133333	-0.002307691
1.141667	-0.002314422
1.15	-0.002319012
1.158333	-0.002323102
1.166667	-0.002328023
1.175	-0.002334174
1.183333	-0.002340958
1.191667	-0.002347354
1.2	-0.002352796
1.208333	-0.002357654
1.216667	-0.002362795
1.225	-0.002368756
1.233333	-0.002375353
1.241667	-0.002381969
1.25	-0.002388004
1.258333	-0.002393212
1.266667	-0.002397802
1.275	-0.002402283
1.283333	-0.002407033
1.291667	-0.002412058
1.3	-0.002417181
1.308333	-0.002422415
1.316667	-0.002427939
1.325	-0.00243371
1.333333	-0.002439328
1.341667	-0.002444446
1.35	-0.002449084
1.358333	-0.002453513
1.366667	-0.002457939
1.375	-0.00246229
1.383333	-0.002466373
1.391667	-0.002470132
1.4	-0.002473697
1.408333	-0.002477124
1.416667	-0.002480261
1.425	-0.002482954
1.433333	-0.002485499
1.441667	-0.002488829
1.45	-0.002493959
1.458333	-0.002500985
1.466667	-0.002508905
1.475	-0.0025164
1.483333	-0.002522726
1.491667	-0.00252793
1.5	-0.002532579
1.508333	-0.002537023
1.516667	-0.002541065
1.525	-0.002544459
1.533333	-0.002547495
1.541667	-0.002550703
1.55	-0.002554309
1.558333	-0.002558403
1.566667	-0.002563316
1.575	-0.002569333
1.583333	-0.002576116
1.591667	-0.002582766
1.6	-0.002588768
1.608333	-0.002594508
1.616667	-0.002600543
1.625	-0.002606794
1.633333	-0.002612729
1.641667	-0.00261803
1.65	-0.00262285
1.658333	-0.002627611
1.666667	-0.002632692
1.675	-0.00263831
1.683333	-0.002644531
1.691667	-0.002651181
1.7	-0.002657618
1.708333	-0.002662946
1.716667	-0.002666961
1.725	-0.002670854
1.733333	-0.00267636
1.741667	-0.002684075
1.75	-0.002692886
1.758333	-0.002700873
1.766667	-0.002706382
1.775	-0.002708741
1.783333	-0.002708454
1.791667	-0.002706859
1.8	-0.002705429
1.808333	-0.002705321
1.816667	-0.002707295
1.825	-0.002711684
1.833333	-0.002718262
1.841667	-0.002726194
1.85	-0.002734456
1.858333	-0.002742536
1.866667	-0.00275059
1.875	-0.002758853
1.883333	-0.002767138
1.891667	-0.002774805
1.9	-0.002781089
1.908333	-0.002785724
1.916667	-0.002789304
1.925	-0.002792798
1.933333	-0.002796717
1.941667	-0.002800953
1.95	-0.002805483
1.958333	-0.002810892
1.966667	-0.00281617
1.975	-0.002808835
1.983333	-0.002748657
1.991667	-0.002563901
2	-0.002187744
2.008333	-0.001630291
2.016667	-0.001014553
2.025	-0.00050557
2.033333	-0.000192747
2.041667	-5.41E-05
2.05	-1.46E-05
2.058333	-1.18E-05
2.066667	-1.64E-05
2.075	-2.11E-05
2.083333	-2.55E-05
2.091667	-2.92E-05
2.1	-3.21E-05
2.108333	-3.35E-05
2.116667	-3.33E-05
2.125	-3.19E-05
2.133333	-3.02E-05
2.141667	-3.00E-05
2.15	-3.23E-05
2.158333	-3.67E-05
2.166667	-4.21E-05
2.175	-4.72E-05
2.183333	-5.13E-05
2.191667	-5.43E-05
2.2	-5.67E-05
2.208333	-5.86E-05
2.216667	-5.99E-05
2.225	-6.05E-05
2.233333	-6.09E-05
2.241667	-6.18E-05
2.25	-6.37E-05
2.258333	-6.65E-05
2.266667	-6.97E-05
2.275	-7.28E-05
2.283333	-7.50E-05
2.291667	-7.63E-05
2.3	-7.70E-05
2.308333	-7.82E-05
2.316667	-8.00E-05
2.325	-8.17E-05
2.333333	-8.26E-05
2.341667	-8.25E-05
2.35	-8.27E-05
2.358333	-8.40E-05
2.366667	-8.61E-05
2.375	-8.74E-05
2.383333	-8.60E-05
2.391667	-8.14E-05
2.4	-7.51E-05
2.408333	-6.98E-05
2.416667	-6.76E-05
2.425	-6.83E-05
2.433333	-7.04E-05
2.441667	-7.23E-05
2.45	-7.30E-05
2.458333	-7.28E-05
2.466667	-7.26E-05
2.475	-7.25E-05
2.483333	-7.27E-05
2.491667	-7.32E-05
2.5	-7.46E-05
2.508333	-7.80E-05
2.516667	-8.43E-05
2.525	-9.34E-05
2.533333	-0.000104521
2.541667	-0.000116814
2.55	-0.000130415
2.558333	-0.000145797
2.566667	-0.000163037
2.575	-0.000181519
2.583333	-0.000200052
2.591667	-0.00021752
2.6	-0.00023371
2.608333	-0.000249386
2.616667	-0.000265382
2.625	-0.000281796
2.633333	-0.000298027
2.641667	-0.00031339
2.65	-0.000327524
2.658333	-0.000340384
2.666667	-0.000351913
2.675	-0.00036126
2.683333	-0.000365455
2.691667	-0.000357594
2.7	-0.000324909
2.708333	-0.000248086
2.716667	-0.000103474
2.725	0.000131358
2.733333	0.000470508
2.741667	0.000915136
2.75	0.001454268
2.758333	0.002069656
2.766667	0.002741043
2.775	0.003450058
2.783333	0.004182812
2.791667	0.004930601
2.8	0.005688552
2.808333	0.006453373
2.816667	0.007222023
2.825	0.007991821
2.833333	0.008761041
2.841667	0.00952889
2.85	0.01029484
2.858333	0.01105802
2.866667	0.01181747
2.875	0.01257291
2.883333	0.01332505
2.891667	0.0140749
2.9	0.014823
2.908333	0.01556936
2.916667	0.01631372
2.925	0.01705592
2.933333	0.01779592
2.941667	0.01853343
2.95	0.01926452
2.958333	0.01997234
2.966667	0.02065478
2.975	0.02154781
2.983333	0.0236587
2.991667	0.02920528
3	0.04098596
3.008333	0.06015293
3.016667	0.08383231
3.025	0.1054036
3.033333	0.1176498
3.041667	0.115721
3.05	0.09877297
3.058333	0.07126631
3.066667	0.0420715
3.075	0.01954957
3.083333	0.00674928
3.091667	0.001551062
3.1	0.000210531
3.108333	8.86E-05
3.116667	0.000126272
3.125	0.000125714
3.133333	0.000105545
3.141667	8.28E-05
3.15	6.02E-05
3.158333	3.83E-05
3.166667	1.83E-05
3.175	2.02E-06
3.183333	-9.33E-06
3.191667	-1.59E-05
3.2	-1.85E-05
3.208333	-1.83E-05
3.216667	-1.56E-05
3.225	-1.03E-05
3.233333	-2.73E-06
3.241667	5.67E-06
3.25	1.29E-05
3.258333	1.80E-05
3.266667	2.15E-05
3.275	2.47E-05
3.283333	2.81E-05
3.291667	3.12E-05
3.3	3.28E-05
3.308333	3.27E-05
3.316667	3.21E-05
3.325	3.24E-05
3.333333	3.38E-05
3.341667	3.61E-05
3.35	3.89E-05
3.358333	4.20E-05
3.366667	4.56E-05
3.375	4.98E-05
3.383333	5.42E-05
3.391667	5.83E-05
3.4	6.14E-05
3.408333	6.37E-05
3.416667	6.61E-05
3.425	6.92E-05
3.433333	7.33E-05
3.441667	7.83E-05
3.45	8.41E-05
3.458333	9.03E-05
3.466667	9.60E-05
3.475	0.000100475
3.483333	0.000103407
3.491667	0.000105485
3.5	0.000107806
3.508333	0.000111062
3.516667	0.000115346
3.525	0.000120446
3.533333	0.00012603
3.541667	0.000131659
3.55	0.000136908
3.558333	0.000141535
3.566667	0.000145461
3.575	0.000148531
3.583333	0.000150546
3.591667	0.000151772
3.6	0.000153013
3.608333	0.000154935
3.616667	0.000157848
3.625	0.000162207
3.633333	0.000168391
3.641667	0.000175588
3.65	0.000181828
3.658333	0.000185706
3.666667	0.000187531
3.675	0.000188697
3.683333	0.000190418
3.691667	0.000193104
3.7	0.00019636
3.708333	0.000199586
3.716667	0.000202701
3.725	0.000206158
3.733333	0.000210263
3.741667	0.000214648
3.75	0.000218615
3.758333	0.000221886
3.766667	0.000224795
3.775	0.000227835
3.783333	0.000231251
3.791667	0.000234928
3.8	0.000238303
3.808333	0.000240553
3.816667	0.00024128
3.825	0.000240978
3.833333	0.000240665
3.841667	0.000241026
3.85	0.000241999
3.858333	0.000243112
3.866667	0.000244144
3.875	0.00024537
3.883333	0.000247173
3.891667	0.000249557
3.9	0.000252038
3.908333	0.00025405
3.916667	0.000255492
3.925	0.000256728
3.933333	0.000258021
3.941667	0.000259191
3.95	0.000259958
3.958333	0.000260398
3.966667	0.000261009
3.975	0.000262134
3.983333	0.000263434
3.991667	0.000264153
4	0.000263985
4.008333	0.000263572
4.016667	0.000263915
4.025	0.000265278
4.033333	0.000266973
4.041667	0.000268284
4.05	0.000269312
4.058333	0.000270654
4.066667	0.000272505
4.075	0.000274278
4.083333	0.000275116
4.091667	0.000274643
4.1	0.000273276
4.108333	0.000271849
4.116667	0.000270892
4.125	0.000270285
4.133333	0.000269659
4.141667	0.00026919
4.15	0.000269972
4.158333	0.000273325
4.166667	0.000279248
4.175	0.000285287
4.183333	0.000287786
4.191667	0.000285152
4.2	0.000279229
4.208333	0.000273049
4.216667	0.000268426
4.225	0.000265736
4.233333	0.000264697
4.241667	0.000264943
4.25	0.000266146
4.258333	0.000268035
4.266667	0.000270475
4.275	0.000273325
4.283333	0.000275947
4.291667	0.000277076
4.3	0.000275631
4.308333	0.000271801
4.316667	0.000267189
4.325	0.000263691
4.333333	0.000262104
4.341667	0.00026165
4.35	0.000260994
4.358333	0.000259515
4.366667	0.000257425
4.375	0.000255201
4.383333	0.000253234
4.391667	0.000251845
4.4	0.000251144
4.408333	0.000250846
4.416667	0.000250496
4.425	0.000250019
4.433333	0.000249844
4.441667	0.000250194
4.45	0.000250429
4.458333	0.000249494
4.466667	0.00024692
4.475	0.000243146
4.483333	0.000239123
4.491667	0.000235856
4.5	0.000234015
4.508333	0.00023371
4.516667	0.000234556
4.525	0.000235777
4.533333	0.000236344
4.541667	0.000235438
4.55	0.000233036
4.558333	0.000229839
4.566667	0.00022658
4.575	0.000223666
4.583333	0.000221305
4.591667	0.000219591
4.6	0.000218373
4.608333	0.000217348
4.616667	0.000216361
4.625	0.000215571
4.633333	0.00021534
4.641667	0.000216059
4.65	0.000217859
4.658333	0.000220351
4.666667	0.000222769
4.675	0.00022452
4.683333	0.000225555
4.691667	0.000226181
4.7	0.000226706
4.708333	0.000227373
4.716667	0.000228509
4.725	0.000230223
4.733333	0.000231948
4.741667	0.000232715
4.75	0.000232134
4.758333	0.000230588
4.766667	0.000228394
4.775	0.00022541
4.783333	0.000221647
4.791667	0.000217687
4.8	0.000214271
4.808333	0.000211671
4.816667	0.000209626
4.825	0.000207923
4.833333	0.000206649
4.841667	0.000205781
4.85	0.000204902
4.858333	0.000203453
4.866667	0.000201151
4.875	0.000197969
4.883333	0.000194043
4.891667	0.00018971
4.9	0.000185531
4.908333	0.000181843
4.916667	0.00017833
4.925	0.00017412
4.933333	0.000168558
4.941667	0.000161864
4.95	0.000154968
4.958333	0.000148483
4.966667	0.000142008
4.975	0.000134826
4.983333	0.000126977
4.991667	0.000119407
5	0.000113249
5.008333	0.000109002
5.016667	0.000105932
5.025	0.000102259
5.033333	9.64E-05
5.041667	8.83E-05
5.05	7.94E-05
5.058333	7.14E-05
5.066667	6.52E-05
5.075	6.01E-05
5.083333	5.52E-05
5.091667	4.96E-05
5.1	4.32E-05
5.108333	3.66E-05
5.116667	3.05E-05
5.125	2.48E-05
5.133333	1.93E-05
5.141667	1.40E-05
5.15	8.90E-06
5.158333	4.11E-06
5.166667	-6.00E-07
5.175	-5.77E-06
5.183333	-1.18E-05
5.191667	-1.85E-05
5.2	-2.55E-05
5.208333	-3.22E-05
5.216667	-3.88E-05
5.225	-4.53E-05
5.233333	-5.18E-05
5.241667	-5.80E-05
5.25	-6.36E-05
5.258333	-6.78E-05
5.266667	-7.06E-05
5.275	-7.27E-05
5.283333	-7.46E-05
5.291667	-7.64E-05
5.3	-7.83E-05
5.308333	-8.06E-05
5.316667	-8.41E-05
5.325	-8.93E-05
5.333333	-9.64E-05
5.341667	-0.000105143
5.35	-0.000114694
5.358333	-0.000124205
5.366667	-0.000133142
5.375	-0.000141371
5.383333	-0.000148781
5.391667	-0.000155073
5.4	-0.000159919
5.408333	-0.000163287
5.416667	-0.000165593
5.425	-0.000167504
5.433333	-0.000169512
5.441667	-0.000171695
5.45	-0.000173975
5.458333	-0.000176355
5.466667	-0.000178773
5.475	-0.00018096
5.483333	-0.000182658
5.491667	-0.000183981
5.5	-0.000185393
5.508333	-0.0001873
5.516667	-0.000189677
5.525	-0.000192139
5.533333	-0.000194255
5.541667	-0.000195704
5.55	-0.000196535
5.558333	-0.000197396
5.566667	-0.00019902
5.575	-0.000201497
5.583333	-0.000204135
5.591667	-0.000205971
5.6	-0.00020637
5.608333	-0.000205431
5.616667	-0.000204068
5.625	-0.00020352
5.633333	-0.000204608
5.641667	-0.000207342
5.65	-0.000211068
5.658333	-0.000214543
5.666667	-0.000216238
5.675	-0.000215314
5.683333	-0.000212353
5.691667	-0.000208929
5.7	-0.000206396
5.708333	-0.000205126
5.716667	-0.000204779
5.725	-0.000205074
5.733333	-0.000206079
5.741667	-0.0002077
5.75	-0.000209227
5.758333	-0.000209883
5.766667	-0.000209492
5.775	-0.000208452
5.783333	-0.000207186
5.791667	-0.000205815
5.8	-0.000204247
5.808333	-0.000202581
5.816667	-0.000201233
5.825	-0.000200518
5.833333	-0.000200186
5.841667	-0.000199683
5.85	-0.000198729
5.858333	-0.000197429
5.866667	-0.00019601
5.875	-0.000194605
5.883333	-0.000193186
5.891667	-0.00019154
5.9	-0.000189319
5.908333	-0.000186369
5.916667	-0.000183146
5.925	-0.000180483
5.933333	-0.0001789
5.941667	-0.000178166
5.95	-0.000177525
5.958333	-0.000176292
5.966667	-0.000174426
5.975	-0.0001725
5.983333	-0.000171047
5.991667	-0.000170052
6	-0.000169061
6.008333	-0.000167567
6.016667	-0.000165388
6.025	-0.000162881
6.033333	-0.000160378
6.041667	-0.000157576
6.05	-0.000154123
6.058333	-0.000150703
6.066667	-0.000148632
6.075	-0.000148062
6.083333	-0.000147417
6.091667	-0.000144966
6.1	-0.000140522
6.108333	-0.000135478
6.116667	-0.000131521
6.125	-0.000129286
6.133333	-0.000127543
6.141667	-0.000122953
6.15	-0.000109617
6.158333	-7.79E-05
6.166667	-1.43E-05
6.175	9.48E-05
6.183333	0.000253923
6.191667	0.000448842
6.2	0.000643462
6.208333	0.000788365
6.216667	0.000839673
6.225	0.000779536
6.233333	0.000626694
6.241667	0.000429176
6.25	0.000241596
6.258333	0.000101097
6.266667	1.70E-05
6.275	-2.29E-05
6.283333	-3.76E-05
6.291667	-4.18E-05
6.3	-4.20E-05
6.308333	-3.90E-05
6.316667	-3.28E-05
6.325	-2.40E-05
6.333333	-1.43E-05
6.341667	-5.19E-06
6.35	2.42E-06
6.358333	8.21E-06
6.366667	1.20E-05
6.375	1.37E-05
6.383333	1.36E-05
6.391667	1.33E-05
6.4	1.42E-05
6.408333	1.66E-05
6.416667	1.87E-05
6.425	1.93E-05
6.433333	1.86E-05
6.441667	1.75E-05
6.45	1.56E-05
6.458333	1.11E-05
6.466667	2.93E-06
6.475	-7.04E-06
6.483333	-1.46E-05
6.491667	-1.50E-05
6.5	-7.94E-06
6.508333	-1.59E-05
6.516667	-0.000120252
6.525	-0.000480305
6.533333	-0.001269974
6.541667	-0.002516143
6.55	-0.003973793
6.558333	-0.005236112
6.566667	-0.006021582
6.575	-0.006327096
6.583333	-0.006327268
6.591667	-0.006200071
6.6	-0.006043799
6.608333	-0.005889047
6.616667	-0.00573796
6.625	-0.005587555
6.633333	-0.00543591
6.641667	-0.005282469
6.65	-0.005127586
6.658333	-0.004972145
6.666667	-0.004817229
6.675	-0.004663691
6.683333	-0.004511639
6.691667	-0.004360441
6.7	-0.004209347
6.708333	-0.004058175
6.716667	-0.003907241
6.725	-0.003756754
6.733333	-0.003606599
6.741667	-0.003456514
6.75	-0.003306217
6.758333	-0.003155459
6.766667	-0.003004286
6.775	-0.002853096
6.783333	-0.002702359
6.791667	-0.002552275
6.8	-0.002402615
6.808333	-0.002253048
6.816667	-0.00210363
6.825	-0.001954928
6.833333	-0.001807582
6.841667	-0.001661632
6.85	-0.001516197
6.858333	-0.00136999
6.866667	-0.001222249
6.875	-0.001073282
6.883333	-0.000924267
6.891667	-0.000776548
6.9	-0.000630956
6.908333	-0.000487503
6.916667	-0.000345387
6.925	-0.000203461
6.933333	-6.10E-05
6.941667	8.18E-05
6.95	0.000224412
6.958333	0.000366554
6.966667	0.0005081
6.975	0.000649329
6.983333	0.000790704
6.991667	0.000932515
7	0.001074612
7.008333	0.001216434
7.016667	0.001357064
7.025	0.00149576
7.033333	0.001632728
7.041667	0.001769092
7.05	0.001905899
7.058333	0.002043359
7.066667	0.002181202
7.075	0.002318729
7.083333	0.002450701
7.091667	0.002557337
7.1	0.002596248
7.108333	0.002513871
7.116667	0.002284605
7.125	0.001949355
7.133333	0.001602761
7.141667	0.001329221
7.15	0.001155283
7.158333	0.001059469
7.166667	0.001008779
7.175	0.000980906
7.183333	0.000965603
7.191667	0.000958454
7.2	0.000956681
7.208333	0.000957813
7.216667	0.000959586
7.225	0.000960335
7.233333	0.000959382
7.241667	0.000956897
7.25	0.000953563
7.258333	0.000950176
7.266667	0.0009473
7.275	0.000945136
7.283333	0.000943564
7.291667	0.000942193
7.3	0.000940397
7.308333	0.000937477
7.316667	0.000932645
7.325	0.000925027
7.333333	0.000914209
7.341667	0.000901077
7.35	0.000887346
7.358333	0.000874039
7.366667	0.000860855
7.375	0.000846867
7.383333	0.000831366
7.391667	0.000814069
7.4	0.000794921
7.408333	0.000774089
7.416667	0.000752173
7.425	0.000730161
7.433333	0.000709072
7.441667	0.000689823
7.45	0.000673145
7.458333	0.000659369
7.466667	0.000648346
7.475	0.000639621
7.483333	0.000632439
7.491667	0.000625566
7.5	0.00061734
7.508333	0.00060587
7.516667	0.000589263
7.525	0.000566162
7.533333	0.000536706
7.541667	0.000503354
7.55	0.00047062
7.558333	0.000443365
7.566667	0.000424516
7.575	0.000413809
7.583333	0.000408486
7.591667	0.00040536
7.6	0.00040267
7.608333	0.00040029
7.616667	0.000398606
7.625	0.00039763
7.633333	0.000396986
7.641667	0.000396147
7.65	0.000394527
7.658333	0.000391711
7.666667	0.00038806
7.675	0.00038502
7.683333	0.000384688
7.691667	0.000388969
7.7	0.000398625
7.708333	0.000412844
7.716667	0.000429597
7.725	0.000446513
7.733333	0.000461333
7.741667	0.000472002
7.75	0.000476945
7.758333	0.000475474
7.766667	0.000467844
7.775	0.000455096
7.783333	0.000439063
7.791667	0.000422467
7.8	0.000408534
7.808333	0.000399835
7.816667	0.000396747
7.825	0.000396639
7.833333	0.000394981
7.841667	0.000388399
7.85	0.00037723
7.858333	0.000365105
7.866667	0.000356175
7.875	0.000352711
7.883333	0.00035426
7.891667	0.000358455
7.9	0.000362765
7.908333	0.000365824
7.916667	0.000367459
7.925	0.00036804
7.933333	0.000367854
7.941667	0.00036693
7.95	0.000365146
7.958333	0.000362258
7.966667	0.000358127
7.975	0.000352878
7.983333	0.000346661
7.991667	0.000339136
8	0.000329629
8.008333	0.000317775
8.016666	0.000303779
8.025	0.000288133
8.033334	0.000271495
8.041667	0.000254907
8.05	0.000239808
8.058333	0.000227556
8.066667	0.000218913
8.075	0.000213843
8.083333	0.000211474
8.091666	0.000210289
8.1	0.000209011
8.108334	0.000207551
8.116667	0.000206754
8.125	0.000206988
8.133333	0.000207275
8.141666	0.000206225
8.15	0.000203587
8.158334	0.000200402
8.166667	0.000197642
8.175	0.00019519
8.183333	0.00019237
8.191667	0.000189032
8.2	0.000185709
8.208333	0.000182882
8.216666	0.000180569
8.225	0.000178635
8.233334	0.000177205
8.241667	0.000176698
8.25	0.000177573
8.258333	0.00018004
8.266666	0.000183817
8.275	0.000188127
8.283334	0.000192221
8.291667	0.000195853
8.3	0.000199232
8.308333	0.000202764
8.316667	0.000206806
8.325	0.000211384
8.333333	0.000215959
8.341666	0.000219639
8.35	0.000221733
8.358334	0.000222258
8.366667	0.000221815
8.375	0.000220932
8.383333	0.000219733
8.391666	0.000218205
8.4	0.000216384
8.408334	0.000214201
8.416667	0.000211399
8.425	0.000207871
8.433333	0.000204168
8.441667	0.000201404
8.45	0.00020035
8.458333	0.000200629
8.466666	0.00020111
8.475	0.00020105
8.483334	0.000200603
8.491667	0.000200275
8.5	0.000200126
8.508333	0.000199586
8.516666	0.00019807
8.525	0.000195812
8.533334	0.000193697
8.541667	0.000192329
8.55	0.00019161
8.558333	0.0001911
8.566667	0.000190459
8.575	0.000189588
8.583333	0.000188548
8.591666	0.000187472
8.6	0.000186447
8.608334	0.000185564
8.616667	0.000185069
8.625	0.000185385
8.633333	0.000187118
8.641666	0.000190672
8.65	0.000195488
8.658334	0.000199858
8.666667	0.000202041
8.675	0.000201549
8.683333	0.000199091
8.691667	0.000195485
8.7	0.000190962
8.708333	0.00018559
8.716666	0.000179913
8.725	0.00017472
8.733334	0.000170443
8.741667	0.000167154
8.75	0.000164822
8.758333	0.000163324
8.766666	0.000162341
8.775	0.000161525
8.783334	0.000160683
8.791667	0.000159774
8.8	0.000158757
8.808333	0.000157658
8.816667	0.000156667
8.825	0.00015606
8.833333	0.000155903
8.841666	0.000156026
8.85	0.000156209
8.858334	0.000156295
8.866667	0.000156157
8.875	0.000155803
8.883333	0.000155389
8.891666	0.000154998
8.9	0.000154529
8.908334	0.000153717
8.916667	0.000152193
8.925	0.000149738
8.933333	0.000146508
8.941667	0.000142917
8.95	0.000139192
8.958333	0.000135258
8.966666	0.000131197
8.975	0.00012771
8.983334	0.000125658
8.991667	0.000125188
9	0.000125587
9.008333	0.000126109
9.016666	0.000126563
9.025	0.000127129
9.033334	0.0001278
9.041667	0.000128161
9.05	0.000127673
9.058333	0.000126254
9.066667	0.000124551
9.075	0.000123311
9.083333	0.000122499
9.091666	0.0001214
9.1	0.000119578
9.108334	0.000117347
9.116667	0.000115261
9.125	0.000113614
9.133333	0.000112459
9.141666	0.000111841
9.15	0.000111718
9.158334	0.000111606
9.166667	0.000110675
9.175	0.00010841
9.183333	0.000104949
9.191667	0.000100754
9.2	9.61E-05
9.208333	9.13E-05
9.216666	8.68E-05
9.225	8.30E-05
9.233334	8.00E-05
9.241667	7.69E-05
9.25	7.35E-05
9.258333	7.04E-05
9.266666	6.87E-05
9.275	6.90E-05
9.283334	7.06E-05
9.291667	7.19E-05
9.3	7.20E-05
9.308333	7.07E-05
9.316667	6.90E-05
9.325	6.72E-05
9.333333	6.61E-05
9.341666	6.60E-05
9.35	6.71E-05
9.358334	6.89E-05
9.366667	7.08E-05
9.375	7.18E-05
9.383333	7.22E-05
9.391666	7.22E-05
9.4	7.21E-05
9.408334	7.15E-05
9.416667	6.97E-05
9.425	6.64E-05
9.433333	6.17E-05
9.441667	5.62E-05
9.45	5.09E-05
9.458333	4.64E-05
9.466666	4.31E-05
9.475	4.08E-05
9.483334	3.91E-05
9.491667	3.73E-05
9.5	3.52E-05
9.508333	3.29E-05
9.516666	3.05E-05
9.525	2.84E-05
9.533334	2.66E-05
9.541667	2.50E-05
9.55	2.34E-05
9.558333	2.19E-05
9.566667	2.08E-05
9.575	2.02E-05
9.583333	2.02E-05
9.591666	2.02E-05
9.6	1.94E-05
9.608334	1.80E-05
9.616667	1.66E-05
9.625	1.59E-05
9.633333	1.59E-05
9.641666	1.64E-05
9.65	1.66E-05
9.658334	1.65E-05
9.666667	1.68E-05
9.675	1.79E-05
9.683333	2.00E-05
9.691667	2.28E-05
9.7	2.63E-05
9.708333	3.05E-05
9.716666	3.53E-05
9.725	4.05E-05
9.733334	4.52E-05
9.741667	4.92E-05
9.75	5.20E-05
9.758333	5.36E-05
9.766666	5.40E-05
9.775	5.35E-05
9.783334	5.22E-05
9.791667	5.00E-05
9.8	4.70E-05
9.808333	4.29E-05
9.816667	3.82E-05
9.825	3.33E-05
9.833333	2.85E-05
9.841666	2.38E-05
9.85	1.92E-05
9.858334	1.45E-05
9.866667	1.00E-05
9.875	6.42E-06
9.883333	3.65E-06
9.891666	1.21E-06
9.9	-1.42E-06
9.908334	-4.23E-06
9.916667	-6.81E-06
9.925	-8.75E-06
9.933333	-9.96E-06
9.941667	-1.07E-05
9.95	-1.15E-05
9.958333	-1.25E-05
9.966666	-1.34E-05
9.975	-1.38E-05
9.983334	-1.41E-05
9.991667	-1.54E-05
10	-1.84E-05
10.00833	-2.25E-05
10.01667	-2.68E-05
10.025	-3.07E-05
10.03333	-3.42E-05
10.04167	-3.74E-05
10.05	-3.98E-05
10.05833	-4.09E-05
10.06667	-4.07E-05
10.075	-3.99E-05
10.08333	-3.95E-05
10.09167	-3.96E-05
10.1	-4.03E-05
10.10833	-4.12E-05
10.11667	-4.21E-05
10.125	-4.29E-05
10.13333	-4.35E-05
10.14167	-4.41E-05
10.15	-4.47E-05
10.15833	-4.49E-05
10.16667	-4.45E-05
10.175	-4.36E-05
10.18333	-4.26E-05
10.19167	-4.18E-05
10.2	-4.14E-05
10.20833	-4.17E-05
10.21667	-4.27E-05
10.225	-4.41E-05
10.23333	-4.51E-05
10.24167	-4.53E-05
10.25	-4.46E-05
10.25833	-4.39E-05
10.26667	-4.36E-05
10.275	-4.40E-05
10.28333	-4.48E-05
10.29167	-4.57E-05
10.3	-4.64E-05
10.30833	-4.71E-05
10.31667	-4.81E-05
10.325	-4.99E-05
10.33333	-5.29E-05
10.34167	-5.64E-05
10.35	-5.97E-05
10.35833	-6.21E-05
10.36667	-6.35E-05
10.375	-6.43E-05
10.38333	-6.52E-05
10.39167	-6.65E-05
10.4	-6.80E-05
10.40833	-6.98E-05
10.41667	-7.20E-05
10.425	-7.43E-05
10.43333	-7.66E-05
10.44167	-7.83E-05
10.45	-7.96E-05
10.45833	-8.05E-05
10.46667	-8.12E-05
10.475	-8.19E-05
10.48333	-8.26E-05
10.49167	-8.34E-05
10.5	-8.47E-05
10.50833	-8.66E-05
10.51667	-8.86E-05
10.525	-9.01E-05
10.53333	-9.11E-05
10.54167	-9.19E-05
10.55	-9.27E-05
10.55833	-9.36E-05
10.56667	-9.47E-05
10.575	-9.63E-05
10.58333	-9.85E-05
10.59167	-0.000101406
10.6	-0.000104647
10.60833	-0.00010787
10.61667	-0.000110749
10.625	-0.000113409
10.63333	-0.000116564
10.64167	-0.000120923
10.65	-0.000126414
10.65833	-0.000132099
10.66667	-0.000137001
10.675	-0.00014079
10.68333	-0.000143789
10.69167	-0.00014646
10.7	-0.000148926
10.70833	-0.00015109
10.71667	-0.000153076
10.725	-0.000155233
10.73333	-0.000157796
10.74167	-0.000160728
10.75	-0.000163682
10.75833	-0.00016607
10.76667	-0.000167482
10.775	-0.000168175
10.78333	-0.000168979
10.79167	-0.00017051
10.8	-0.000172593
10.80833	-0.000174493
10.81667	-0.000175614
10.825	-0.000175752
10.83333	-0.000174951
10.84167	-0.000173148
10.85	-0.000170086
10.85833	-0.00016553
10.86667	-0.000159256
10.875	-0.000150662
10.88333	-0.00013876
10.89167	-0.000122998
10.9	-0.000104237
10.90833	-8.45E-05
10.91667	-6.53E-05
10.925	-4.63E-05
10.93333	-2.62E-05
10.94167	-4.42E-06
10.95	1.86E-05
10.95833	4.18E-05
10.96667	6.52E-05
10.975	8.92E-05
10.98333	0.0001144
10.99167	0.000140876
11	0.000168357
11.00833	0.000196736
11.01667	0.000225887
11.025	0.00025529
11.03333	0.000284173
11.04167	0.000312086
11.05	0.000339285
11.05833	0.000366453
11.06667	0.000394162
11.075	0.000422448
11.08333	0.000450753
11.09167	0.00047826
11.1	0.000504408
11.10833	0.000529282
11.11667	0.000553798
11.125	0.000579368
11.13333	0.000606969
11.14167	0.000636187
11.15	0.000665326
11.15833	0.000692979
11.16667	0.000719637
11.175	0.000747237
11.18333	0.0007773
11.19167	0.000809934
11.2	0.000844106
11.20833	0.00087852
11.21667	0.000912264
11.225	0.000945106
11.23333	0.000977445
11.24167	0.001009852
11.25	0.001042712
11.25833	0.001076423
11.26667	0.001111679
11.275	0.00114926
11.28333	0.001189791
11.29167	0.001233865
11.3	0.00128217
11.30833	0.001335219
11.31667	0.001392525
11.325	0.001451708
11.33333	0.001507703
11.34167	0.001553085
11.35	0.001580708
11.35833	0.00158824
11.36667	0.001581106
11.375	0.001570497
11.38333	0.001567379
11.39167	0.001577344
11.4	0.001599621
11.40833	0.00162971
11.41667	0.001662757
11.425	0.00169548
11.43333	0.001726165
11.44167	0.001753885
11.45	0.001778152
11.45833	0.001798965
11.46667	0.00181704
11.475	0.001833953
11.48333	0.001851827
11.49167	0.001872662
11.5	0.00189779
11.50833	0.00192786
11.51667	0.001962677
11.525	0.002000529
11.53333	0.002038959
11.54167	0.002078656
11.55	0.00212539
11.55833	0.002179738
11.56667	0.002213646
11.575	0.002157848
11.58333	0.00193619
11.59167	0.001539003
11.6	0.001057018
11.60833	0.000621922
11.61667	0.000315413
11.625	0.000138812
11.63333	4.80E-05
11.64167	-1.22E-06
11.65	-3.44E-05
11.65833	-6.09E-05
11.66667	-8.34E-05
11.675	-0.000102084
11.68333	-0.000117071
11.69167	-0.000128742
11.7	-0.000137817
11.70833	-0.000145149
11.71667	-0.000151359
11.725	-0.000156738
11.73333	-0.000161249
11.74167	-0.000164606
11.75	-0.00016648
11.75833	-0.000166997
11.76667	-0.000166897
11.775	-0.00016709
11.78333	-0.000168059
11.79167	-0.000169594
11.8	-0.000171073
11.80833	-0.000171859
11.81667	-0.000171632
11.825	-0.00017054
11.83333	-0.000169173
11.84167	-0.000168372
11.85	-0.00016883
11.85833	-0.000170782
11.86667	-0.000173993
11.875	-0.000177983
11.88333	-0.000182111
11.89167	-0.000185661
11.9	-0.000188083
11.90833	-0.000189308
11.91667	-0.000189778
11.925	-0.000190195
11.93333	-0.000191256
11.94167	-0.000193238
11.95	-0.000195723
11.95833	-0.000197981
11.96667	-0.000199497
11.975	-0.000200264
11.98333	-0.000200756
11.99167	-0.000201564
12	-0.000202887
12.00833	-0.000204485
12.01667	-0.000206076
12.025	-0.000207499
12.03333	-0.000208534
12.04167	-0.000208929
12.05	-0.000208616
12.05833	-0.000207841
12.06667	-0.000206936
12.075	-0.000206098
12.08333	-0.000205521
12.09167	-0.000205435
12.1	-0.000205793
12.10833	-0.000206202
12.11667	-0.00020634
12.125	-0.000206161
12.13333	-0.000205711
12.14167	-0.000204906
12.15	-0.000203546
12.15833	-0.000201549
12.16667	-0.000199266
12.175	-0.000197418
12.18333	-0.00019645
12.19167	-0.000196014
12.2	-0.000195351
12.20833	-0.000194121
12.21667	-0.000192743
12.225	-0.000191905
12.23333	-0.000191782
12.24167	-0.00019164
12.25	-0.000190504
12.25833	-0.000188239
12.26667	-0.000185754
12.275	-0.000183996
12.28333	-0.000182968
12.29167	-0.000182107
12.3	-0.000181183
12.30833	-0.000180557
12.31667	-0.00018055
12.325	-0.000180803
12.33333	-0.000180531
12.34167	-0.000179447
12.35	-0.000178125
12.35833	-0.00017735
12.36667	-0.000177253
12.375	-0.000177078
12.38333	-0.000175744
12.39167	-0.000172705
12.4	-0.000168383
12.40833	-0.000164278
12.41667	-0.000162419
12.425	-0.000163827
12.43333	-0.000167355
12.44167	-0.000170641
12.45	-0.000172034
12.45833	-0.000171501
12.46667	-0.00017016
12.475	-0.000169221
12.48333	-0.000169288
12.49167	-0.000170305
12.5	-0.0001719
12.50833	-0.000173617
12.51667	-0.000174947
12.525	-0.000175491
12.53333	-0.000175268
12.54167	-0.000174716
12.55	-0.000174403
12.55833	-0.000174698
12.56667	-0.000175536
12.575	-0.000176456
12.58333	-0.000177164
12.59167	-0.000177901
12.6	-0.000178862
12.60833	-0.000179641
12.61667	-0.000179607
12.625	-0.000178617
12.63333	-0.000177082
12.64167	-0.000175566
12.65	-0.000174355
12.65833	-0.000173532
12.66667	-0.000173356
12.675	-0.000174243
12.68333	-0.00017618
12.69167	-0.000178374
12.7	-0.000179958
12.70833	-0.000180885
12.71667	-0.000181995
12.725	-0.000184227
12.73333	-0.000187766
12.74167	-0.000191916
12.75	-0.000195596
12.75833	-0.000198092
12.76667	-0.000199404
12.775	-0.000200134
12.78333	-0.000201225
12.79167	-0.000203569
12.8	-0.000207327
12.80833	-0.000211675
12.81667	-0.000215579
12.825	-0.000218574
12.83333	-0.000220649
12.84167	-0.000222024
12.85	-0.00022316
12.85833	-0.000224635
12.86667	-0.000226572
12.875	-0.000228379
12.88333	-0.000229318
12.89167	-0.000229374
12.9	-0.000229307
12.90833	-0.00022985
12.91667	-0.00023111
12.925	-0.000232752
12.93333	-0.000234369
12.94167	-0.000235658
12.95	-0.000236489
12.95833	-0.000236847
12.96667	-0.00023682
12.975	-0.000236515
12.98333	-0.000235926
12.99167	-0.000235017
13	-0.000233881
13.00833	-0.000232663
13.01667	-0.000231355
13.025	-0.000230111
13.03333	-0.000229739
13.04167	-0.000231296
13.05	-0.000234872
13.05833	-0.000239171
13.06667	-0.000242557
13.075	-0.000244211
13.08333	-0.000244189
13.09167	-0.000242971
13.1	-0.000241403
13.10833	-0.000240773
13.11667	-0.000242166
13.125	-0.000245333
13.13333	-0.000248525
13.14167	-0.000249855
13.15	-0.000248801
13.15833	-0.000246558
13.16667	-0.000245009
13.175	-0.000245288
13.18333	-0.000247169
13.19167	-0.000249624
13.2	-0.000251874
13.20833	-0.000253938
13.21667	-0.000256311
13.225	-0.000259254
13.23333	-0.00026254
13.24167	-0.000265744
13.25	-0.000268549
13.25833	-0.000270821
13.26667	-0.000272602
13.275	-0.000274066
13.28333	-0.000275441
13.29167	-0.000276916
13.3	-0.000278521
13.30833	-0.000279978
13.31667	-0.000280853
13.325	-0.000280932
13.33333	-0.00028044
13.34167	-0.000279874
13.35	-0.000279609
13.35833	-0.000279632
13.36667	-0.000279643
13.375	-0.00027936
13.38333	-0.000278704
13.39167	-0.000277717
13.4	-0.000276607
13.40833	-0.000276092
13.41667	-0.000277128
13.425	-0.000279896
13.43333	-0.000283469
13.44167	-0.000286724
13.45	-0.000289135
13.45833	-0.000290733
13.46667	-0.000291798
13.475	-0.000292562
13.48333	-0.000292998
13.49167	-0.000292938
13.5	-0.000292525
13.50833	-0.000292435
13.51667	-0.000293437
13.525	-0.000295546
13.53333	-0.000297714
13.54167	-0.000298563
13.55	-0.000297509
13.55833	-0.000295203
13.56667	-0.000292987
13.575	-0.000291843
13.58333	-0.000291765
13.59167	-0.000292096
13.6	-0.000292398
13.60833	-0.000292905
13.61667	-0.000294086
13.625	-0.000295986
13.63333	-0.000298191
13.64167	-0.00030034
13.65	-0.000302415
13.65833	-0.000304453
13.66667	-0.000306472
13.675	-0.000308618
13.68333	-0.000310931
13.69167	-0.000312991
13.7	-0.000314008
13.70833	-0.000313535
13.71667	-0.000311993
13.725	-0.000310313
13.73333	-0.000309117
13.74167	-0.000308484
13.75	-0.000308462
13.75833	-0.000309456
13.76667	-0.000311732
13.775	-0.000314776
13.78333	-0.000317667
13.79167	-0.000319917
13.8	-0.00032166
13.80833	-0.000323344
13.81667	-0.000325345
13.825	-0.000327621
13.83333	-0.000329644
13.84167	-0.000330944
13.85	-0.0003318
13.85833	-0.000333052
13.86667	-0.000335008
13.875	-0.000336949
13.88333	-0.000337698
13.89167	-0.000336569
13.9	-0.000333749
13.90833	-0.000329945
13.91667	-0.000326004
13.925	-0.000322904
13.93333	-0.000321768
13.94167	-0.000323542
13.95	-0.000328507
13.95833	-0.000336032
13.96667	-0.000344638
13.975	-0.000352666
13.98333	-0.000359159
13.99167	-0.000364155
14	-0.000368252
14.00833	-0.000371929
14.01667	-0.000375118
14.025	-0.000377491
14.03333	-0.000379093
14.04167	-0.000380531
14.05	-0.000382394
14.05833	-0.000384826
14.06667	-0.00038803
14.075	-0.0003925
14.08333	-0.000398342
14.09167	-0.000404626
14.1	-0.000409886
14.10833	-0.000413265
14.11667	-0.00041515
14.125	-0.000416629
14.13333	-0.000418574
14.14167	-0.00042101
14.15	-0.000423208
14.15833	-0.000424437
14.16667	-0.000424758
14.175	-0.000424929
14.18333	-0.000425655
14.19167	-0.000427034
14.2	-0.000428692
14.20833	-0.000430286
14.21667	-0.000431839
14.225	-0.000433639
14.23333	-0.000435866
14.24167	-0.000438273
14.25	-0.000440251
14.25833	-0.000441294
14.26667	-0.00044148
14.275	-0.000441361
14.28333	-0.000441391
14.29167	-0.000441652
14.3	-0.000442162
14.30833	-0.00044312
14.31667	-0.000444509
14.325	-0.00044575
14.33333	-0.000446234
14.34167	-0.000446092
14.35	-0.000446089
14.35833	-0.000446737
14.36667	-0.000447817
14.375	-0.000448711
14.38333	-0.000449184
14.39167	-0.000449777
14.4	-0.000451289
14.40833	-0.000453912
14.41667	-0.00045713
14.425	-0.000460319
14.43333	-0.000463136
14.44167	-0.000465244
14.45	-0.000466246
14.45833	-0.000466168
14.46667	-0.000465687
14.475	-0.000465494
14.48333	-0.000465583
14.49167	-0.000465423
14.5	-0.000464663
14.50833	-0.000463557
14.51667	-0.000462595
14.525	-0.000461895
14.53333	-0.000461165
14.54167	-0.000460304
14.55	-0.000459552
14.55833	-0.000458967
14.56667	-0.000458155
14.575	-0.000456747
14.58333	-0.000455003
14.59167	-0.000453703
14.6	-0.000453442
14.60833	-0.000454031
14.61667	-0.000454679
14.625	-0.00045478
14.63333	-0.000454284
14.64167	-0.000453536
14.65	-0.000452865
14.65833	-0.000452343
14.66667	-0.000451833
14.675	-0.000451356
14.68333	-0.000451099
14.69167	-0.000450946
14.7	-0.000450287
14.70833	-0.000448581
14.71667	-0.000446022
14.725	-0.000443295
14.73333	-0.000440951
14.74167	-0.000439171
14.75	-0.000437979
14.75833	-0.000437345
14.76667	-0.000437114
14.775	-0.000436954
14.78333	-0.000436474
14.79167	-0.00043536
14.8	-0.000433572
14.80833	-0.000431456
14.81667	-0.000429552
14.825	-0.000428036
14.83333	-0.000426564
14.84167	-0.000424806
14.85	-0.000422835
14.85833	-0.000420835
14.86667	-0.000418823
14.875	-0.000416786
14.88333	-0.000414912
14.89167	-0.000413422
14.9	-0.000412263
14.90833	-0.000411023
14.91667	-0.000409178
14.925	-0.000406407
14.93333	-0.000402797
14.94167	-0.000398807
14.95	-0.000394847
14.95833	-0.000390958
14.96667	-0.000386834
14.975	-0.000382084
14.98333	-0.00037637
14.99167	-0.000369683
15	-0.000362605
15.00833	-0.00035619
15.01667	-0.000351518
15.025	-0.000349246
15.03333	-0.000349358
15.04167	-0.000351358
15.05	-0.000354689
15.05833	-0.000358794
15.06667	-0.000362925
15.075	-0.000366133
15.08333	-0.000367638
15.09167	-0.000367139
15.1	-0.000364766
15.10833	-0.000361145
15.11667	-0.000357404
15.125	-0.000354569
15.13333	-0.000352718
15.14167	-0.000351124
15.15	-0.000349216
15.15833	-0.00034729
15.16667	-0.000346307
15.175	-0.000347145
15.18333	-0.00035001
15.19167	-0.000354312
15.2	-0.000358947
15.20833	-0.000362847
15.21667	-0.000365559
15.225	-0.000367258
15.23333	-0.00036829
15.24167	-0.000368781
15.25	-0.000368666
15.25833	-0.000367895
15.26667	-0.000366531
15.275	-0.000364814
15.28333	-0.00036322
15.29167	-0.000362307
15.3	-0.00036227
15.30833	-0.00036259
15.31667	-0.000362426
15.325	-0.000361554
15.33333	-0.000360683
15.34167	-0.000360686
15.35	-0.000361595
15.35833	-0.000362504
15.36667	-0.000362452
15.375	-0.000361256
15.38333	-0.000359722
15.39167	-0.000358913
15.4	-0.00035923
15.40833	-0.000360176
15.41667	-0.00036104
15.425	-0.000361603
15.43333	-0.00036215
15.44167	-0.000362873
15.45	-0.00036341
15.45833	-0.000363212
15.46667	-0.000362288
15.475	-0.000361301
15.48333	-0.00036082
15.49167	-0.000360735
15.5	-0.000360496
15.50833	-0.000359852
15.51667	-0.000359185
15.525	-0.000359055
15.53333	-0.000359554
15.54167	-0.000360236
15.55	-0.000360481
15.55833	-0.000359859
15.56667	-0.000358187
15.575	-0.00035556
15.58333	-0.000352491
15.59167	-0.000349961
15.6	-0.000348877
15.60833	-0.000349283
15.61667	-0.000350289
15.625	-0.000350975
15.63333	-0.000351239
15.64167	-0.000351664
15.65	-0.000352819
15.65833	-0.000354663
15.66667	-0.000356417
15.675	-0.000356827
15.68333	-0.000354812
15.69167	-0.000350405
15.7	-0.000345293
15.70833	-0.000341769
15.71667	-0.000340678
15.725	-0.000340819
15.73333	-0.00034041
15.74167	-0.000338711
15.75	-0.000336409
15.75833	-0.000334766
15.76667	-0.000334475
15.775	-0.000335135
15.78333	-0.000335757
15.79167	-0.000335846
15.8	-0.000335731
15.80833	-0.000335954
15.81667	-0.000336576
15.825	-0.000337191
15.83333	-0.000337381
15.84167	-0.000336956
15.85	-0.000335891
15.85833	-0.000334211
15.86667	-0.000332117
15.875	-0.000329949
15.88333	-0.000327781
15.89167	-0.000325225
15.9	-0.000322014
15.90833	-0.000318442
15.91667	-0.000314709
15.925	-0.000310212
15.93333	-0.00030398
15.94167	-0.000295997
15.95	-0.000287738
15.95833	-0.000281282
15.96667	-0.000278
15.975	-0.000277787
15.98333	-0.000279084
15.99167	-0.000279483
16	-0.000276439
16.00833	-0.000267614
16.01667	-0.000251006
16.025	-0.000224952
16.03333	-0.000187814
16.04167	-0.000137828
16.05	-7.31E-05
16.05833	7.91E-06
16.06667	0.000105817
16.075	0.000218846
16.08333	0.000342399
16.09167	0.000469711
16.1	0.000592858
16.10833	0.000703208
16.11667	0.00079187
16.125	0.000850856
16.13333	0.000874858
16.14167	0.000862613
16.15	0.000817675
16.15833	0.000748351
16.16667	0.000666197
16.175	0.000583042
16.18333	0.000507731
16.19167	0.000444286
16.2	0.00039205
16.20833	0.000347313
16.21667	0.000305381
16.225	0.000262268
16.23333	0.000215635
16.24167	0.00016515
16.25	0.000112291
16.25833	5.95E-05
16.26667	9.03E-06
16.275	-3.76E-05
16.28333	-7.98E-05
16.29167	-0.000117336
16.3	-0.000150602
16.30833	-0.00017992
16.31667	-0.000205353
16.325	-0.00022684
16.33333	-0.000244752
16.34167	-0.000259947
16.35	-0.000273187
16.35833	-0.00028488
16.36667	-0.000295222
16.375	-0.000304375
16.38333	-0.000312466
16.39167	-0.000319596
16.4	-0.000325773
16.40833	-0.000331044
16.41667	-0.000335641
16.425	-0.000339802
16.43333	-0.000343502
16.44167	-0.000346631
16.45	-0.000349406
16.45833	-0.000352278
16.46667	-0.000355452
16.475	-0.000358634
16.48333	-0.000361286
16.49167	-0.000363153
16.5	-0.000364523
16.50833	-0.000365868
16.51667	-0.000367373
16.525	-0.000368893
16.53333	-0.000370212
16.54167	-0.000371195
16.55	-0.000371847
16.55833	-0.000372369
16.56667	-0.000372917
16.575	-0.000373244
16.58333	-0.000372902
16.59167	-0.000372
16.6	-0.000371549
16.60833	-0.000372648
16.61667	-0.000375386
16.625	-0.000378661
16.63333	-0.000381108
16.64167	-0.000382092
16.65	-0.000381813
16.65833	-0.000380829
16.66667	-0.000379652
[truncated: 2,790 more rows]
