# Supplementary material for: Improvement of Peak Integration in Capillary Electrophoresis: Reference Data Set No. 1
Source: Electrophoresis. 2026 Mar 11;47(4):276–94. doi: 10.1002/elps.70077 (PMC13084974; doi:10.1002/elps.70077)
Supplement: Supplementary file 2 — Supporting File 2: elps70077‐sup‐0002‐RawElectropherograms.zip. [file ELPS-47--s002.zip › Raw Electropherograms/com6-type1-sam11-R.csv]

0.008333334	8.28E-06
0.01666667	2.90E-05
0.025	7.43E-05
0.03333334	0.000158865
0.04166667	0.00029996
0.05	0.000514694
0.05833333	0.000818189
0.06666667	0.001221217
0.075	0.00172729
0.08333334	0.002329189
0.09166667	0.003006116
0.1	0.003723059
0.1083333	0.004433535
0.1166667	0.005085781
0.125	0.005631436
0.1333333	0.006034572
0.1416667	0.006278295
0.15	0.00636645
0.1583333	0.006320044
0.1666667	0.006170347
0.175	0.00595149
0.1833333	0.005694486
0.1916667	0.005423613
0.2	0.005155131
0.2083333	0.004897982
0.2166667	0.004655778
0.225	0.004429132
0.2333333	0.004217152
0.2416667	0.004018154
0.25	0.003830168
0.2583333	0.003651422
0.2666667	0.00348049
0.275	0.00331603
0.2833333	0.003156662
0.2916667	0.003001221
0.3	0.00284915
0.3083333	0.002700668
0.3166667	0.002556555
0.325	0.002417479
0.3333333	0.002283435
0.3416667	0.002153903
0.35	0.002028547
0.3583333	0.00190768
0.3666667	0.001791842
0.375	0.00168087
0.3833333	0.001573522
0.3916667	0.001467887
0.4	0.001362145
0.4083333	0.00125521
0.4166667	0.001147117
0.425	0.001039021
0.4333333	0.000932559
0.4416667	0.000828866
0.45	0.000727836
0.4583333	0.00062827
0.4666667	0.000528902
0.475	0.000429563
0.4833333	0.000331108
0.4916667	0.000234354
0.5	0.000139505
0.5083333	4.63E-05
0.5166667	-4.56E-05
0.525	-0.000136994
0.5333334	-0.000228465
0.5416667	-0.000320051
0.55	-0.000410784
0.5583333	-0.000499096
0.5666667	-0.00058366
0.575	-0.000664126
0.5833333	-0.000741016
0.5916666	-0.000814952
0.6	-0.000885882
0.6083333	-0.000952844
0.6166667	-0.001013994
0.625	-0.001066856
0.6333333	-0.00110912
0.6416667	-0.001139995
0.65	-0.001160968
0.6583334	-0.001174558
0.6666667	-0.001182113
0.675	-0.001183275
0.6833333	-0.001177579
0.6916667	-0.001166116
0.7	-0.001151424
0.7083333	-0.001136195
0.7166666	-0.001122382
0.725	-0.001111072
0.7333333	-0.001102682
0.7416667	-0.001097415
0.75	-0.00109607
0.7583333	-0.001100719
0.7666667	-0.001114439
0.775	-0.001139488
0.7833334	-0.001175217
0.7916667	-0.001217935
0.8	-0.001263075
0.8083333	-0.001307365
0.8166667	-0.001349378
0.825	-0.001388796
0.8333333	-0.001425549
0.8416666	-0.001459546
0.85	-0.001490891
0.8583333	-0.001520187
0.8666667	-0.001548488
0.875	-0.001576722
0.8833333	-0.001605112
0.8916667	-0.001633253
0.9	-0.001660664
0.9083334	-0.001687199
0.9166667	-0.001712952
0.925	-0.001737982
0.9333333	-0.00176223
0.9416667	-0.001785621
0.95	-0.001808256
0.9583333	-0.001830395
0.9666666	-0.001852382
0.975	-0.001874626
0.9833333	-0.001897339
0.9916667	-0.001919758
1	-0.001940083
1.008333	-0.001956794
1.016667	-0.001970012
1.025	-0.001981013
1.033333	-0.001990624
1.041667	-0.001998987
1.05	-0.00200668
1.058333	-0.002014894
1.066667	-0.002024166
1.075	-0.002033778
1.083333	-0.002042763
1.091667	-0.00205094
1.1	-0.002058748
1.108333	-0.002066366
1.116667	-0.002073079
1.125	-0.00207768
1.133333	-0.002079826
1.141667	-0.002081275
1.15	-0.002085045
1.158333	-0.002092764
1.166667	-0.002103169
1.175	-0.002113625
1.183333	-0.00212257
1.191667	-0.002130091
1.2	-0.002136804
1.208333	-0.002142936
1.216667	-0.002148483
1.225	-0.002153695
1.233333	-0.00215885
1.241667	-0.002163775
1.25	-0.002167985
1.258333	-0.002171397
1.266667	-0.002174612
1.275	-0.002178431
1.283333	-0.002183102
1.291667	-0.002188057
1.3	-0.002192263
1.308333	-0.002195016
1.316667	-0.002196513
1.325	-0.002197709
1.333333	-0.002199706
1.341667	-0.002203174
1.35	-0.002208143
1.358333	-0.002214037
1.366667	-0.002219804
1.375	-0.002224471
1.383333	-0.00222782
1.391667	-0.002230283
1.4	-0.002232291
1.408333	-0.002234183
1.416667	-0.002236713
1.425	-0.002240915
1.433333	-0.002247114
1.441667	-0.002254438
1.45	-0.002261553
1.458333	-0.002267595
1.466667	-0.002272572
1.475	-0.002276972
1.483333	-0.002281215
1.491667	-0.002285428
1.5	-0.002289459
1.508333	-0.002292883
1.516667	-0.002295356
1.525	-0.002297256
1.533333	-0.002299722
1.541667	-0.002303682
1.55	-0.002309062
1.558333	-0.002314959
1.566667	-0.002320405
1.575	-0.002324961
1.583333	-0.002328787
1.591667	-0.002332445
1.6	-0.002336457
1.608333	-0.002341043
1.616667	-0.002346218
1.625	-0.002351925
1.633333	-0.002357878
1.641667	-0.002363361
1.65	-0.002367631
1.658333	-0.002370685
1.666667	-0.002373464
1.675	-0.002376948
1.683333	-0.002381269
1.691667	-0.002385989
1.7	-0.002390873
1.708333	-0.002396021
1.716667	-0.002401389
1.725	-0.002406552
1.733333	-0.002411023
1.741667	-0.002414756
1.75	-0.002418052
1.758333	-0.002421021
1.766667	-0.002423424
1.775	-0.002425358
1.783333	-0.00242788
1.791667	-0.002432398
1.8	-0.002439264
1.808333	-0.002447285
1.816667	-0.002454657
1.825	-0.002460323
1.833333	-0.002464473
1.841667	-0.002467982
1.85	-0.002471697
1.858333	-0.002475962
1.866667	-0.002480514
1.875	-0.002484724
1.883333	-0.00248817
1.891667	-0.002491012
1.9	-0.002493832
1.908333	-0.002497129
1.916667	-0.002500843
1.925	-0.002504487
1.933333	-0.002507709
1.941667	-0.002510488
1.95	-0.002513085
1.958333	-0.002515778
1.966667	-0.002514243
1.975	-0.002486371
1.983333	-0.002379693
1.991667	-0.002124876
2	-0.001691032
2.008333	-0.001144577
2.016667	-0.000630457
2.025	-0.000269618
2.033333	-8.39E-05
2.041667	-1.86E-05
2.05	-7.60E-06
2.058333	-1.12E-05
2.066667	-1.56E-05
2.075	-1.90E-05
2.083333	-2.21E-05
2.091667	-2.54E-05
2.1	-2.88E-05
2.108333	-3.13E-05
2.116667	-3.27E-05
2.125	-3.35E-05
2.133333	-3.46E-05
2.141667	-3.65E-05
2.15	-3.84E-05
2.158333	-3.98E-05
2.166667	-4.08E-05
2.175	-4.24E-05
2.183333	-4.51E-05
2.191667	-4.87E-05
2.2	-5.22E-05
2.208333	-5.48E-05
2.216667	-5.66E-05
2.225	-5.85E-05
2.233333	-6.12E-05
2.241667	-6.46E-05
2.25	-6.75E-05
2.258333	-6.90E-05
2.266667	-6.92E-05
2.275	-6.90E-05
2.283333	-6.91E-05
2.291667	-7.03E-05
2.3	-7.25E-05
2.308333	-7.53E-05
2.316667	-7.79E-05
2.325	-7.97E-05
2.333333	-8.02E-05
2.341667	-7.99E-05
2.35	-8.01E-05
2.358333	-8.10E-05
2.366667	-8.09E-05
2.375	-7.59E-05
2.383333	-6.33E-05
2.391667	-4.45E-05
2.4	-2.51E-05
2.408333	-1.18E-05
2.416667	-7.83E-06
2.425	-1.11E-05
2.433333	-1.67E-05
2.441667	-2.11E-05
2.45	-2.36E-05
2.458333	-2.50E-05
2.466667	-2.59E-05
2.475	-2.63E-05
2.483333	-2.67E-05
2.491667	-2.79E-05
2.5	-3.14E-05
2.508333	-3.80E-05
2.516667	-4.73E-05
2.525	-5.84E-05
2.533333	-7.06E-05
2.541667	-8.45E-05
2.55	-0.000100371
2.558333	-0.000117406
2.566667	-0.000134397
2.575	-0.000150755
2.583333	-0.000166647
2.591667	-0.000182096
2.6	-0.000196487
2.608333	-0.000208892
2.616667	-0.000218872
2.625	-0.000227016
2.633333	-0.000234731
2.641667	-0.000243351
2.65	-0.000253242
2.658333	-0.00026346
2.666667	-0.000271536
2.675	-0.000272431
2.683333	-0.000256766
2.691667	-0.000209287
2.7	-0.000109181
2.708333	6.65E-05
2.716667	0.000336759
2.725	0.000710238
2.733333	0.001182534
2.741667	0.001738578
2.75	0.002358463
2.758333	0.003023021
2.766667	0.003716968
2.775	0.004429687
2.783333	0.00515439
2.791667	0.005886734
2.8	0.006623644
2.808333	0.007362593
2.816667	0.008101471
2.825	0.008838881
2.833333	0.009574264
2.841667	0.01030783
2.85	0.01104024
2.858333	0.0117718
2.866667	0.01250188
2.875	0.01322921
2.883333	0.01395291
2.891667	0.01467306
2.9	0.0153903
2.908333	0.01610509
2.916667	0.01681739
2.925	0.01752703
2.933333	0.01823355
2.941667	0.01893099
2.95	0.01959945
2.958333	0.02026289
2.966667	0.02129623
2.975	0.02401381
2.983333	0.03095242
2.991667	0.04482125
3	0.06591377
3.008333	0.0899861
3.016667	0.1093608
3.025	0.1166688
3.033333	0.1081124
3.041667	0.085381
3.05	0.05591774
3.058333	0.02939923
3.066667	0.01190489
3.075	0.003492229
3.083333	0.000725992
3.091667	0.000237644
3.1	0.000257183
3.108333	0.000277132
3.116667	0.000264205
3.125	0.000244428
3.133333	0.000225056
3.141667	0.00020602
3.15	0.000187825
3.158333	0.000172488
3.166667	0.000161883
3.175	0.000156265
3.183333	0.000154581
3.191667	0.000155777
3.2	0.000159379
3.208333	0.000165079
3.216667	0.000172198
3.225	0.000179716
3.233333	0.000186771
3.241667	0.000193182
3.25	0.000199422
3.258333	0.000206213
3.266667	0.000214055
3.275	0.000222545
3.283333	0.000229877
3.291667	0.000233509
3.3	0.000232194
3.308333	0.000227552
3.316667	0.000223011
3.325	0.000220988
3.333333	0.000221655
3.341667	0.000223998
3.35	0.000227261
3.358333	0.000231326
3.366667	0.000236176
3.375	0.000241336
3.383333	0.000246149
3.391667	0.000250302
3.4	0.000253893
3.408333	0.00025731
3.416667	0.000261199
3.425	0.000266109
3.433333	0.000272021
3.441667	0.000278354
3.45	0.000284419
3.458333	0.000289809
3.466667	0.00029454
3.475	0.000299096
3.483333	0.000304125
3.491667	0.000309844
3.5	0.000315849
3.508333	0.000321414
3.516667	0.000325721
3.525	0.000328299
3.533333	0.000329636
3.541667	0.00033097
3.55	0.000333365
3.558333	0.000337016
3.566667	0.00034127
3.575	0.000345264
3.583333	0.000348583
3.591667	0.000351373
3.6	0.00035394
3.608333	0.00035651
3.616667	0.000359304
3.625	0.000362624
3.633333	0.000366766
3.641667	0.000371981
3.65	0.000378493
3.658333	0.000386171
3.666667	0.000393964
3.675	0.000399966
3.683333	0.000402868
3.691667	0.000403423
3.7	0.000403643
3.708333	0.000404794
3.716667	0.00040675
3.725	0.000408817
3.733333	0.000410613
3.741667	0.000412252
3.75	0.000413943
3.758333	0.000415757
3.766667	0.000417743
3.775	0.000419986
3.783333	0.000422519
3.791667	0.000425093
3.8	0.000427216
3.808333	0.000428464
3.816667	0.000428934
3.825	0.000429384
3.833333	0.000430837
3.841667	0.000433996
3.85	0.000438869
3.858333	0.000444658
3.866667	0.000450037
3.875	0.000454109
3.883333	0.000457078
3.891667	0.000459712
3.9	0.000462338
3.908333	0.000464682
3.916667	0.000466425
3.925	0.000467531
3.933333	0.000468038
3.941667	0.000467848
3.95	0.000467014
3.958333	0.000465963
3.966667	0.000465207
3.975	0.000464965
3.983333	0.000465117
3.991667	0.000465464
4	0.00046609
4.008333	0.000467688
4.016667	0.000471212
4.025	0.000476562
4.033333	0.000481557
4.041667	0.000483193
4.05	0.000480417
4.058333	0.000475213
4.066667	0.000470638
4.075	0.00046818
4.083333	0.000467081
4.091667	0.000465952
4.1	0.000464357
4.108333	0.000462782
4.116667	0.000461623
4.125	0.000460655
4.133333	0.000459302
4.141667	0.000457231
4.15	0.000454601
4.158333	0.000451874
4.166667	0.000449486
4.175	0.000447761
4.183333	0.000446998
4.191667	0.0004474
4.2	0.000448834
4.208333	0.000450548
4.216667	0.000450995
4.225	0.000448655
4.233333	0.000443716
4.241667	0.00043812
4.25	0.000433616
4.258333	0.000430401
4.266667	0.000427671
4.275	0.000424948
4.283333	0.000422549
4.291667	0.000420943
4.3	0.000419993
4.308333	0.000418998
4.316667	0.000417408
4.325	0.000415336
4.333333	0.000413463
4.341667	0.00041246
4.35	0.000412408
4.358333	0.000412699
4.366667	0.000412576
4.375	0.00041182
4.383333	0.000410941
4.391667	0.000410833
4.4	0.000412248
4.408333	0.000415333
4.416667	0.000419214
4.425	0.000422083
4.433333	0.000422258
4.441667	0.000419509
4.45	0.000415221
4.458333	0.000411216
4.466667	0.0004085
4.475	0.000406928
4.483333	0.000405707
4.491667	0.000404362
4.5	0.000403225
4.508333	0.000402864
4.516667	0.000403177
4.525	0.000403538
4.533333	0.00040381
4.541667	0.000404771
4.55	0.000407357
4.558333	0.000411693
4.566667	0.000417154
4.575	0.000423193
4.583333	0.000429593
4.591667	0.000435974
4.6	0.000441756
4.608333	0.000446774
4.616667	0.000451468
4.625	0.000456158
4.633333	0.00046033
4.641667	0.000463139
4.65	0.00046476
4.658333	0.00046663
4.666667	0.000470001
4.675	0.000474796
4.683333	0.000479966
4.691667	0.000484325
4.7	0.000487007
4.708333	0.000487741
4.716667	0.00048684
4.725	0.000484936
4.733333	0.000482671
4.741667	0.000480533
4.75	0.000478949
4.758333	0.000478409
4.766667	0.000479344
4.775	0.000481527
4.783333	0.000483681
4.791667	0.000484176
4.8	0.000482485
4.808333	0.000479598
4.816667	0.000476837
4.825	0.000474773
4.833333	0.000473127
4.841667	0.000471328
4.85	0.000469051
4.858333	0.000466269
4.866667	0.000462934
4.875	0.000459012
4.883333	0.000454761
4.891667	0.000450689
4.9	0.000447035
4.908333	0.000443544
4.916667	0.000439875
4.925	0.000435937
4.933333	0.000431787
4.941667	0.00042728
4.95	0.000422034
4.958333	0.00041566
4.966667	0.000408005
4.975	0.000399388
4.983333	0.000390671
4.991667	0.00038274
5	0.00037596
5.008333	0.000370424
5.016667	0.000366356
5.025	0.000363816
5.033333	0.000362147
5.041667	0.000360265
5.05	0.000357516
5.058333	0.000353735
5.066667	0.00034868
5.075	0.000342187
5.083333	0.000334706
5.091667	0.000327151
5.1	0.000320189
5.108333	0.000313938
5.116667	0.000308223
5.125	0.000303075
5.133333	0.000298791
5.141667	0.000295427
5.15	0.000292469
5.158333	0.000289161
5.166667	0.000285137
5.175	0.000280533
5.183333	0.000275537
5.191667	0.000270188
5.2	0.000264902
5.208333	0.000260804
5.216667	0.000258938
5.225	0.000259109
5.233333	0.000259887
5.241667	0.000259973
5.25	0.000259366
5.258333	0.000259049
5.266667	0.000259567
5.275	0.000260387
5.283333	0.000260383
5.291667	0.000258651
5.3	0.000255037
5.308333	0.000250012
5.316667	0.000243951
5.325	0.000236593
5.333333	0.000227299
5.341667	0.000215903
5.35	0.000203427
5.358333	0.000191808
5.366667	0.000182685
5.375	0.000176467
5.383333	0.000172664
5.391667	0.000170846
5.4	0.000170805
5.408333	0.000171937
5.416667	0.00017314
5.425	0.000173617
5.433333	0.000173416
5.441667	0.000173021
5.45	0.000172738
5.458333	0.000172585
5.466667	0.000172563
5.475	0.000172645
5.483333	0.000172548
5.491667	0.000171755
5.5	0.000169966
5.508333	0.000167474
5.516667	0.000164993
5.525	0.00016316
5.533333	0.000162274
5.541667	0.000162099
5.55	0.000161823
5.558333	0.000160612
5.566667	0.000158396
5.575	0.000155918
5.583333	0.000154086
5.591667	0.000153381
5.6	0.000153855
5.608333	0.000155363
5.616667	0.000157461
5.625	0.000159297
5.633333	0.000160154
5.641667	0.000160102
5.65	0.000159815
5.658333	0.000159834
5.666667	0.000160094
5.675	0.000160255
5.683333	0.000160281
5.691667	0.000160608
5.7	0.00016157
5.708333	0.000163019
5.716667	0.000164624
5.725	0.000166372
5.733333	0.000168551
5.741667	0.000171263
5.75	0.00017415
5.758333	0.000176817
5.766667	0.000179198
5.775	0.000181358
5.783333	0.000183262
5.791667	0.000185069
5.8	0.000187289
5.808333	0.00019034
5.816667	0.00019417
5.825	0.000198163
5.833333	0.000201419
5.841667	0.000203427
5.85	0.000204507
5.858333	0.000205491
5.866667	0.000206932
5.875	0.000208776
5.883333	0.00021052
5.891667	0.00021176
5.9	0.000212599
5.908333	0.000213549
5.916667	0.000215143
5.925	0.000217576
5.933333	0.00022053
5.941667	0.000223324
5.95	0.000225406
5.958333	0.000226788
5.966667	0.000228062
5.975	0.000229813
5.983333	0.000232007
5.991667	0.000234183
6	0.000236139
6.008333	0.000238217
6.016667	0.000241034
6.025	0.000245072
6.033333	0.000250448
6.041667	0.000256781
6.05	0.000263266
6.058333	0.000269037
6.066667	0.000273619
6.075	0.000277039
6.083333	0.000279691
6.091667	0.000282373
6.1	0.000286415
6.108333	0.000294276
6.116667	0.000311047
6.125	0.0003465
6.133333	0.000414796
6.141667	0.0005286
6.15	0.000689257
6.158333	0.000878785
6.166667	0.001059566
6.175	0.001184333
6.183333	0.001214359
6.191667	0.001138218
6.2	0.000979822
6.208333	0.000788368
6.216667	0.000614587
6.225	0.000488818
6.233333	0.000414688
6.241667	0.000378531
6.25	0.000363577
6.258333	0.000358831
6.266667	0.000360049
6.275	0.000366256
6.283333	0.000376411
6.291667	0.000388488
6.3	0.000400163
6.308333	0.000409775
6.316667	0.000416677
6.325	0.000420947
6.333333	0.000422742
6.341667	0.000422057
6.35	0.000419166
6.358333	0.00041505
6.366667	0.000410937
6.375	0.000407457
6.383333	0.000404529
6.391667	0.000401769
6.4	0.000398681
6.408333	0.000394531
6.416667	0.000388641
6.425	0.000381265
6.433333	0.00037415
6.441667	0.000370313
6.45	0.000372145
6.458333	0.000370368
6.466667	0.000313364
6.475	7.26E-05
6.483333	-0.000535868
6.491667	-0.00162226
6.5	-0.003053483
6.508333	-0.00445405
6.516667	-0.005456228
6.525	-0.005944561
6.533333	-0.006046273
6.541667	-0.005956143
6.55	-0.005806647
6.558333	-0.005649645
6.566667	-0.005494326
6.575	-0.005339529
6.583333	-0.00518465
6.591667	-0.00503011
6.6	-0.004876312
6.608333	-0.004723191
6.616667	-0.004570402
6.625	-0.004417595
6.633333	-0.004264526
6.641667	-0.004111253
6.65	-0.003958244
6.658333	-0.003806092
6.666667	-0.003654968
6.675	-0.003504541
6.683333	-0.003354464
6.691667	-0.003204688
6.7	-0.003055234
6.708333	-0.002905913
6.716667	-0.002756398
6.725	-0.002606619
6.733333	-0.002456926
6.741667	-0.002307773
6.75	-0.002159201
6.758333	-0.00201074
6.766667	-0.0018619
6.775	-0.001712661
6.783333	-0.001563419
6.791667	-0.001414478
6.8	-0.00126588
6.808333	-0.001117773
6.816667	-0.000970647
6.825	-0.000824809
6.833333	-0.000679936
6.841667	-0.000535332
6.85	-0.000390586
6.858333	-0.000245821
6.866667	-0.000101361
6.875	4.25E-05
6.883333	0.000185508
6.891667	0.000327483
6.9	0.000468578
6.908333	0.000609405
6.916667	0.000750531
6.925	0.000891861
6.933333	0.001032785
6.941667	0.001172978
6.95	0.001312673
6.958333	0.001452338
6.966667	0.001592327
6.975	0.001732636
6.983333	0.001872752
6.991667	0.002011921
7	0.00214994
7.008333	0.002287433
7.016667	0.002425212
7.025	0.002562422
7.033333	0.002691299
7.041667	0.002787549
7.05	0.002805118
7.058333	0.002692871
7.066667	0.002436724
7.075	0.002091859
7.083333	0.001757074
7.091667	0.001507081
7.1	0.001355208
7.108333	0.001273498
7.116667	0.00122989
7.125	0.00120572
7.133333	0.001193184
7.141667	0.001188088
7.15	0.001186833
7.158333	0.001186822
7.166667	0.001187
7.175	0.001187336
7.183333	0.001187924
7.191667	0.001188602
7.2	0.001189023
7.208333	0.0011888
7.216667	0.001187563
7.225	0.001184903
7.233333	0.001180436
7.241667	0.001174178
7.25	0.001166753
7.258333	0.001159057
7.266667	0.001151543
7.275	0.00114397
7.283333	0.001135819
7.291667	0.001126613
7.3	0.00111578
7.308333	0.001102701
7.316667	0.001087226
7.325	0.001069982
7.333333	0.001051914
7.341667	0.001033615
7.35	0.001015022
7.358333	0.000995692
7.366667	0.000975478
7.375	0.000955023
7.383333	0.000935525
7.391667	0.000918038
7.4	0.00090304
7.408333	0.000890553
7.416667	0.00088051
7.425	0.000872802
7.433333	0.000866815
7.441667	0.000861112
7.45	0.000853691
7.458333	0.000842571
7.466667	0.000826072
7.475	0.000803012
7.483333	0.00077349
7.491667	0.00073988
7.5	0.000706762
7.508333	0.000679318
7.516667	0.000660956
7.525	0.000651773
7.533333	0.000649024
7.541667	0.00064918
7.55	0.000649784
7.558333	0.00064975
7.566667	0.000648756
7.575	0.000646804
7.583333	0.000644025
7.591667	0.000640605
7.6	0.000637069
7.608333	0.000634365
7.616667	0.000633452
7.625	0.000635028
7.633333	0.000639744
7.641667	0.000648338
7.65	0.000661135
7.658333	0.000677239
7.666667	0.000694402
7.675	0.000709906
7.683333	0.000721671
7.691667	0.000728622
7.7	0.000730198
7.708333	0.000725634
7.716667	0.000714146
7.725	0.000696387
7.733333	0.000675544
7.741667	0.000656311
7.75	0.000642374
7.758333	0.000634491
7.766667	0.000630535
7.775	0.00062713
7.783333	0.000621378
7.791667	0.000612084
7.8	0.000600331
7.808333	0.000588954
7.816667	0.000581008
7.825	0.000578292
7.833333	0.000580739
7.841667	0.000586741
7.85	0.000593972
7.858333	0.00060026
7.866667	0.000604153
7.875	0.000605263
7.883333	0.000604332
7.891667	0.000602648
7.9	0.000601113
7.908333	0.000599679
7.916667	0.00059738
7.925	0.000592969
7.933333	0.00058572
7.941667	0.000575569
7.95	0.000562713
7.958333	0.000547521
7.966667	0.000530712
7.975	0.000513382
7.983333	0.000496823
7.991667	0.000482194
8	0.000470232
8.008333	0.000461105
8.016666	0.000454623
8.025	0.000450403
8.033334	0.000447888
8.041667	0.000446532
8.05	0.000445902
8.058333	0.000445556
8.066667	0.000445027
8.075	0.000444081
8.083333	0.000442866
8.091666	0.00044176
8.1	0.00044106
8.108334	0.000440754
8.116667	0.000440635
8.125	0.000440814
8.133333	0.000441659
8.141666	0.000442985
8.15	0.000443656
8.158334	0.000442468
8.166667	0.000439167
8.175	0.000434548
8.183333	0.000429828
8.191667	0.000426199
8.2	0.000424542
8.208333	0.000425141
8.216666	0.000427555
8.225	0.000430998
8.233334	0.000434846
8.241667	0.000438865
8.25	0.000443362
8.258333	0.000448838
8.266666	0.000455108
8.275	0.000461027
8.283334	0.000465449
8.291667	0.000468221
8.3	0.000470024
8.308333	0.000471447
8.316667	0.000472646
8.325	0.000473741
8.333333	0.000475071
8.341666	0.000476766
8.35	0.000478372
8.358334	0.000479214
8.366667	0.000478987
8.375	0.000477847
8.383333	0.000476182
8.391666	0.000474405
8.4	0.000472684
8.408334	0.000470918
8.416667	0.000469055
8.425	0.000467319
8.433333	0.000465896
8.441667	0.000464652
8.45	0.000463281
8.458333	0.000461675
8.466666	0.000460047
8.475	0.000458766
8.483334	0.000458047
8.491667	0.000457719
8.5	0.000457335
8.508333	0.000456594
8.516666	0.00045557
8.525	0.00045462
8.533334	0.000454266
8.541667	0.000455041
8.55	0.000457179
8.558333	0.000460107
8.566667	0.000462361
8.575	0.000462446
8.583333	0.000460062
8.591666	0.000456601
8.6	0.000454091
8.608334	0.000453372
8.616667	0.000453439
8.625	0.00045269
8.633333	0.000450622
8.641666	0.000448052
8.65	0.000445839
8.658334	0.000443913
8.666667	0.000441704
8.675	0.000439033
8.683333	0.000436284
8.691667	0.000433896
8.7	0.000432037
8.708333	0.000430822
8.716666	0.000430353
8.725	0.000430256
8.733334	0.000429645
8.741667	0.00042779
8.75	0.000424899
8.758333	0.000421982
8.766666	0.000419967
8.775	0.000419024
8.783334	0.000418667
8.791667	0.000418361
8.8	0.000417881
8.808333	0.000417251
8.816667	0.000416465
8.825	0.00041537
8.833333	0.000413939
8.841666	0.000412542
8.85	0.000411566
8.858334	0.000411008
8.866667	0.000410445
8.875	0.000409372
8.883333	0.000407636
8.891666	0.00040555
8.9	0.000403538
8.908334	0.000401877
8.916667	0.000400759
8.925	0.000400219
8.933333	0.000399966
8.941667	0.000399619
8.95	0.00039912
8.958333	0.000398587
8.966666	0.000397895
8.975	0.000396792
8.983334	0.000395399
8.991667	0.000394121
9	0.000393003
9.008333	0.000391491
9.016666	0.000388823
9.025	0.000384804
9.033334	0.000380151
9.041667	0.000375994
9.05	0.000372928
9.058333	0.000370767
9.066667	0.000369139
9.075	0.000368062
9.083333	0.000367746
9.091666	0.000367992
9.1	0.000368279
9.108334	0.000368174
9.116667	0.000367343
9.125	0.000365432
9.133333	0.000362311
9.141666	0.000358209
9.15	0.000353348
9.158334	0.000347763
9.166667	0.000341997
9.175	0.000337545
9.183333	0.000335921
9.191667	0.000337072
9.2	0.000338893
9.208333	0.000338569
9.216666	0.000334758
9.225	0.000328578
9.233334	0.000322361
9.241667	0.000317715
9.25	0.000314836
9.258333	0.000313196
9.266666	0.000312235
9.275	0.000311531
9.283334	0.000310909
9.291667	0.000310555
9.3	0.000310727
9.308333	0.000311356
9.316667	0.00031203
9.325	0.00031222
9.333333	0.000311516
9.341666	0.000309829
9.35	0.00030743
9.358334	0.000304792
9.366667	0.000302371
9.375	0.000300348
9.383333	0.000298601
9.391666	0.000296898
9.4	0.000295296
9.408334	0.000294432
9.416667	0.000295255
9.425	0.00029793
9.433333	0.000300821
9.441667	0.000301238
9.45	0.000298172
9.458333	0.000293698
9.466666	0.000290748
9.475	0.000290223
9.483334	0.000290774
9.491667	0.00029061
9.5	0.000288986
9.508333	0.000286359
9.516666	0.000283711
9.525	0.000281826
9.533334	0.000280988
9.541667	0.000280947
9.55	0.00028114
9.558333	0.000281148
9.566667	0.000280958
9.575	0.000280779
9.583333	0.00028079
9.591666	0.000281073
9.6	0.000281636
9.608334	0.000282541
9.616667	0.000284057
9.625	0.000286307
9.633333	0.000288855
9.641666	0.000290882
9.65	0.000292063
9.658334	0.000293139
9.666667	0.000295356
9.675	0.000299402
9.683333	0.000305072
9.691667	0.000311412
9.7	0.000316985
9.708333	0.000320341
9.716666	0.000320759
9.725	0.00031862
9.733334	0.000315074
9.741667	0.000311144
9.75	0.000307139
9.758333	0.000302922
9.766666	0.000298526
9.775	0.000294298
9.783334	0.000290394
9.791667	0.000286445
9.8	0.000282046
9.808333	0.000277478
9.816667	0.000273664
9.825	0.000271328
9.833333	0.000270385
9.841666	0.000270087
9.85	0.000269663
9.858334	0.000268873
9.866667	0.000267971
9.875	0.000267204
9.883333	0.000266407
9.891666	0.000265114
9.9	0.00026305
9.908334	0.000260498
9.916667	0.000257939
9.925	0.000255488
9.933333	0.00025288
9.941667	0.000249855
9.95	0.000246402
9.958333	0.000242822
9.966666	0.000239611
9.975	0.000237227
9.983334	0.000235748
9.991667	0.000234768
10	0.000233814
10.00833	0.000232894
10.01667	0.000232458
10.025	0.000232797
10.03333	0.000233561
10.04167	0.000233993
10.05	0.000233568
10.05833	0.000232305
10.06667	0.000230704
10.075	0.000229381
10.08333	0.000228625
10.09167	0.000228327
10.1	0.000228278
10.10833	0.000228461
10.11667	0.000228975
10.125	0.000229806
10.13333	0.000230763
10.14167	0.000231657
10.15	0.000232358
10.15833	0.000232663
10.16667	0.000232447
10.175	0.000231918
10.18333	0.000231627
10.19167	0.000232138
10.2	0.000233408
10.20833	0.000234477
10.21667	0.000234239
10.225	0.000232659
10.23333	0.000230625
10.24167	0.000228606
10.25	0.000226136
10.25833	0.00022281
10.26667	0.00021914
10.275	0.000216175
10.28333	0.000214443
10.29167	0.000213649
10.3	0.000213143
10.30833	0.000212565
10.31667	0.000211921
10.325	0.00021125
10.33333	0.000210527
10.34167	0.000209924
10.35	0.000209913
10.35833	0.000210755
10.36667	0.000212006
10.375	0.000212763
10.38333	0.000212245
10.39167	0.000210222
10.4	0.0002071
10.40833	0.000203569
10.41667	0.000200026
10.425	0.000196412
10.43333	0.000192545
10.44167	0.000188649
10.45	0.000185307
10.45833	0.000182744
10.46667	0.000180453
10.475	0.000177831
10.48333	0.000174876
10.49167	0.000172142
10.5	0.000170037
10.50833	0.000168294
10.51667	0.000166047
10.525	0.000162669
10.53333	0.000158448
10.54167	0.00015432
10.55	0.000151031
10.55833	0.000148669
10.56667	0.000146966
10.575	0.000145879
10.58333	0.000145543
10.59167	0.00014548
10.6	0.000144385
10.60833	0.000141349
10.61667	0.000137027
10.625	0.000133082
10.63333	0.000130586
10.64167	0.000129279
10.65	0.000128306
10.65833	0.000127278
10.66667	0.000126399
10.675	0.000125725
10.68333	0.000124719
10.69167	0.000122733
10.7	0.000119764
10.70833	0.000116535
10.71667	0.000113919
10.725	0.000112433
10.73333	0.000112239
10.74167	0.00011326
10.75	0.000115231
10.75833	0.000117809
10.76667	0.00012093
10.775	0.000125166
10.78333	0.000131458
10.79167	0.000140559
10.8	0.000152782
10.80833	0.000167958
10.81667	0.000185523
10.825	0.000204757
10.83333	0.000224993
10.84167	0.000245955
10.85	0.000267807
10.85833	0.000290737
10.86667	0.000314642
10.875	0.000339285
10.88333	0.000364415
10.89167	0.000389759
10.9	0.000415225
10.90833	0.000441238
10.91667	0.000468515
10.925	0.000497434
10.93333	0.000527799
10.94167	0.000559099
10.95	0.000590827
10.95833	0.000622489
10.96667	0.000653651
10.975	0.000684176
10.98333	0.000714298
10.99167	0.00074435
11	0.000774268
11.00833	0.00080362
11.01667	0.000832077
11.025	0.000859842
11.03333	0.000887357
11.04167	0.000914898
11.05	0.000942621
11.05833	0.000970718
11.06667	0.000999332
11.075	0.001028441
11.08333	0.001057867
11.09167	0.001087643
11.1	0.001118325
11.10833	0.001150701
11.11667	0.001185033
11.125	0.001220673
11.13333	0.001256533
11.14167	0.001291957
11.15	0.001327068
11.15833	0.001362365
11.16667	0.001398228
11.175	0.001434997
11.18333	0.001473345
11.19167	0.001513995
11.2	0.001557071
11.20833	0.001602288
11.21667	0.001650039
11.225	0.001701739
11.23333	0.001758445
11.24167	0.0018185
11.25	0.00187644
11.25833	0.001924515
11.26667	0.001955934
11.275	0.001968186
11.28333	0.001965094
11.29167	0.001955885
11.3	0.001951057
11.30833	0.001957651
11.31667	0.001977265
11.325	0.002007138
11.33333	0.002042599
11.34167	0.002079111
11.35	0.002113376
11.35833	0.002143532
11.36667	0.002168886
11.375	0.002189755
11.38333	0.002207328
11.39167	0.002223283
11.4	0.002239194
11.40833	0.002256121
11.41667	0.002274867
11.425	0.002296653
11.43333	0.002323277
11.44167	0.002356198
11.45	0.002395455
11.45833	0.002440538
11.46667	0.002493266
11.475	0.002556261
11.48333	0.002618324
11.49167	0.002632335
11.5	0.002516791
11.50833	0.00220995
11.51667	0.00174167
11.525	0.001234673
11.53333	0.000818215
11.54167	0.000547476
11.55	0.000400353
11.55833	0.000325218
11.56667	0.000281531
11.575	0.000250239
11.58333	0.000225686
11.59167	0.000206467
11.6	0.000191625
11.60833	0.000180181
11.61667	0.000171304
11.625	0.000164319
11.63333	0.000158716
11.64167	0.000154149
11.65	0.000150461
11.65833	0.000147604
11.66667	0.000145432
11.675	0.00014367
11.68333	0.000142012
11.69167	0.000140175
11.7	0.000138048
11.70833	0.000135716
11.71667	0.000133317
11.725	0.000131048
11.73333	0.000129342
11.74167	0.000128616
11.75	0.000128854
11.75833	0.000129387
11.76667	0.000129148
11.775	0.000127368
11.78333	0.000124056
11.79167	0.000119843
11.8	0.000115532
11.80833	0.000111904
11.81667	0.000109345
11.825	0.000107653
11.83333	0.00010629
11.84167	0.000104964
11.85	0.000103746
11.85833	0.000102788
11.86667	0.000102103
11.875	0.000101514
11.88333	0.000100803
11.89167	9.99E-05
11.9	9.89E-05
11.90833	9.78E-05
11.91667	9.63E-05
11.925	9.48E-05
11.93333	9.36E-05
11.94167	9.32E-05
11.95	9.36E-05
11.95833	9.46E-05
11.96667	9.57E-05
11.975	9.66E-05
11.98333	9.72E-05
11.99167	9.72E-05
12	9.66E-05
12.00833	9.56E-05
12.01667	9.48E-05
12.025	9.47E-05
12.03333	9.53E-05
12.04167	9.62E-05
12.05	9.68E-05
12.05833	9.70E-05
12.06667	9.70E-05
12.075	9.72E-05
12.08333	9.76E-05
12.09167	9.84E-05
12.1	9.98E-05
12.10833	0.000101809
12.11667	0.000103798
12.125	0.00010524
12.13333	0.000105932
12.14167	0.000106208
12.15	0.000106826
12.15833	0.000108488
12.16667	0.000111248
12.175	0.000114288
12.18333	0.000116538
12.19167	0.000117566
12.2	0.000117991
12.20833	0.000118818
12.21667	0.000120383
12.225	0.000122245
12.23333	0.000124231
12.24167	0.000126928
12.25	0.000130832
12.25833	0.000135366
12.26667	0.000139143
12.275	0.000141043
12.28333	0.000140898
12.29167	0.000139352
12.3	0.000137392
12.30833	0.000135943
12.31667	0.000135608
12.325	0.000136275
12.33333	0.00013705
12.34167	0.00013702
12.35	0.000136159
12.35833	0.000135317
12.36667	0.000135317
12.375	0.000136167
12.38333	0.000137132
12.39167	0.000137374
12.4	0.000136517
12.40833	0.000134759
12.41667	0.000132702
12.425	0.000131175
12.43333	0.000130847
12.44167	0.000131697
12.45	0.000132904
12.45833	0.000133537
12.46667	0.000133261
12.475	0.000132389
12.48333	0.00013151
12.49167	0.000131186
12.5	0.000131764
12.50833	0.000133175
12.51667	0.000135135
12.525	0.000137549
12.53333	0.000140246
12.54167	0.000142336
12.55	0.000142541
12.55833	0.000140481
12.56667	0.000137251
12.575	0.000134435
12.58333	0.000132822
12.59167	0.000132144
12.6	0.000131741
12.60833	0.000131238
12.61667	0.000130586
12.625	0.000129711
12.63333	0.000128292
12.64167	0.000125907
12.65	0.000122383
12.65833	0.000118088
12.66667	0.0001138
12.675	0.000110198
12.68333	0.000107296
12.69167	0.000104293
12.7	0.000100158
12.70833	9.47E-05
12.71667	8.88E-05
12.725	8.38E-05
12.73333	8.00E-05
12.74167	7.74E-05
12.75	7.59E-05
12.75833	7.56E-05
12.76667	7.63E-05
12.775	7.73E-05
12.78333	7.76E-05
12.79167	7.66E-05
12.8	7.44E-05
12.80833	7.18E-05
12.81667	6.95E-05
12.825	6.77E-05
12.83333	6.65E-05
12.84167	6.56E-05
12.85	6.48E-05
12.85833	6.42E-05
12.86667	6.42E-05
12.875	6.49E-05
12.88333	6.61E-05
12.89167	6.71E-05
12.9	6.74E-05
12.90833	6.73E-05
12.91667	6.68E-05
12.925	6.60E-05
12.93333	6.49E-05
12.94167	6.30E-05
12.95	6.05E-05
12.95833	5.78E-05
12.96667	5.60E-05
12.975	5.56E-05
12.98333	5.64E-05
12.99167	5.73E-05
13	5.75E-05
13.00833	5.68E-05
13.01667	5.59E-05
13.025	5.53E-05
13.03333	5.57E-05
13.04167	5.69E-05
13.05	5.87E-05
13.05833	6.04E-05
13.06667	6.14E-05
13.075	6.16E-05
13.08333	6.14E-05
13.09167	6.09E-05
13.1	6.03E-05
13.10833	5.98E-05
13.11667	5.94E-05
13.125	5.89E-05
13.13333	5.82E-05
13.14167	5.69E-05
13.15	5.50E-05
13.15833	5.28E-05
13.16667	5.09E-05
13.175	4.97E-05
13.18333	4.97E-05
13.19167	5.07E-05
13.2	5.26E-05
13.20833	5.49E-05
13.21667	5.74E-05
13.225	5.93E-05
13.23333	5.97E-05
13.24167	5.82E-05
13.25	5.57E-05
13.25833	5.38E-05
13.26667	5.36E-05
13.275	5.49E-05
13.28333	5.63E-05
13.29167	5.63E-05
13.3	5.44E-05
13.30833	5.19E-05
13.31667	4.99E-05
13.325	4.91E-05
13.33333	4.93E-05
13.34167	5.03E-05
13.35	5.17E-05
13.35833	5.29E-05
13.36667	5.32E-05
13.375	5.22E-05
13.38333	5.03E-05
13.39167	4.84E-05
13.4	4.70E-05
13.40833	4.60E-05
13.41667	4.50E-05
13.425	4.40E-05
13.43333	4.34E-05
13.44167	4.33E-05
13.45	4.34E-05
13.45833	4.36E-05
13.46667	4.34E-05
13.475	4.32E-05
13.48333	4.30E-05
13.49167	4.28E-05
13.5	4.23E-05
13.50833	4.11E-05
13.51667	3.88E-05
13.525	3.59E-05
13.53333	3.30E-05
13.54167	3.07E-05
13.55	2.93E-05
13.55833	2.86E-05
13.56667	2.81E-05
13.575	2.71E-05
13.58333	2.50E-05
13.59167	2.20E-05
13.6	1.85E-05
13.60833	1.50E-05
13.61667	1.20E-05
13.625	9.90E-06
13.63333	8.93E-06
13.64167	9.00E-06
13.65	9.43E-06
13.65833	9.35E-06
13.66667	8.31E-06
13.675	6.49E-06
13.68333	4.31E-06
13.69167	2.14E-06
13.7	2.72E-07
13.70833	-9.28E-07
13.71667	-1.22E-06
13.725	-7.23E-07
13.73333	5.59E-08
13.74167	4.69E-07
13.75	1.08E-07
13.75833	-9.91E-07
13.76667	-2.43E-06
13.775	-3.67E-06
13.78333	-4.39E-06
13.79167	-4.55E-06
13.8	-4.10E-06
13.80833	-2.88E-06
13.81667	-1.06E-06
13.825	3.50E-07
13.83333	-1.79E-07
13.84167	-3.57E-06
13.85	-9.34E-06
13.85833	-1.58E-05
13.86667	-2.15E-05
13.875	-2.55E-05
13.88333	-2.83E-05
13.89167	-3.08E-05
13.9	-3.37E-05
13.90833	-3.73E-05
13.91667	-4.17E-05
13.925	-4.60E-05
13.93333	-4.94E-05
13.94167	-5.14E-05
13.95	-5.29E-05
13.95833	-5.47E-05
13.96667	-5.77E-05
13.975	-6.19E-05
13.98333	-6.67E-05
13.99167	-7.11E-05
14	-7.45E-05
14.00833	-7.71E-05
14.01667	-7.96E-05
14.025	-8.27E-05
14.03333	-8.66E-05
14.04167	-9.10E-05
14.05	-9.50E-05
14.05833	-9.83E-05
14.06667	-0.000100859
14.075	-0.00010287
14.08333	-0.000104297
14.09167	-0.00010512
14.1	-0.000105716
14.10833	-0.000106793
14.11667	-0.000108764
14.125	-0.000111323
14.13333	-0.000113789
14.14167	-0.000115704
14.15	-0.000117049
14.15833	-0.000118066
14.16667	-0.000119012
14.175	-0.000120085
14.18333	-0.00012134
14.19167	-0.000122629
14.2	-0.000123605
14.20833	-0.00012394
14.21667	-0.000123654
14.225	-0.000123221
14.23333	-0.00012327
14.24167	-0.000123963
14.25	-0.000124756
14.25833	-0.00012489
14.26667	-0.000124104
14.275	-0.000122845
14.28333	-0.000121806
14.29167	-0.000121433
14.3	-0.000121828
14.30833	-0.000122897
14.31667	-0.000124499
14.325	-0.000126481
14.33333	-0.000128701
14.34167	-0.00013097
14.35	-0.00013306
14.35833	-0.00013468
14.36667	-0.000135414
14.375	-0.000134748
14.38333	-0.000132497
14.39167	-0.000129096
14.4	-0.000125375
14.40833	-0.000122115
14.41667	-0.000119906
14.425	-0.000118978
14.43333	-0.000118952
14.44167	-0.000119001
14.45	-0.000118565
14.45833	-0.000117797
14.46667	-0.00011716
14.475	-0.000116907
14.48333	-0.000116978
14.49167	-0.000117265
14.5	-0.000117671
14.50833	-0.000118028
14.51667	-0.000118189
14.525	-0.000118293
14.53333	-0.000118781
14.54167	-0.000119884
14.55	-0.000121273
14.55833	-0.000122409
14.56667	-0.000123147
14.575	-0.000123769
14.58333	-0.000124577
14.59167	-0.000125587
14.6	-0.000126485
14.60833	-0.000126824
14.61667	-0.00012641
14.625	-0.0001253
14.63333	-0.000123497
14.64167	-0.000120983
14.65	-0.000118114
14.65833	-0.000115577
14.66667	-0.000113633
14.675	-0.000111722
14.68333	-0.000109199
14.69167	-0.000106175
14.7	-0.000103261
14.70833	-0.000100754
14.71667	-9.84E-05
14.725	-9.56E-05
14.73333	-9.26E-05
14.74167	-8.97E-05
14.75	-8.73E-05
14.75833	-8.54E-05
14.76667	-8.40E-05
14.775	-8.31E-05
14.78333	-8.29E-05
14.79167	-8.30E-05
14.8	-8.30E-05
14.80833	-8.24E-05
14.81667	-8.05E-05
14.825	-7.76E-05
14.83333	-7.41E-05
14.84167	-7.01E-05
14.85	-6.53E-05
14.85833	-5.89E-05
14.86667	-5.07E-05
14.875	-4.18E-05
14.88333	-3.38E-05
14.89167	-2.77E-05
14.9	-2.36E-05
14.90833	-2.12E-05
14.91667	-2.03E-05
14.925	-2.11E-05
14.93333	-2.34E-05
14.94167	-2.67E-05
14.95	-3.07E-05
14.95833	-3.49E-05
14.96667	-3.84E-05
14.975	-4.03E-05
14.98333	-4.03E-05
14.99167	-3.85E-05
15	-3.57E-05
15.00833	-3.22E-05
15.01667	-2.90E-05
15.025	-2.67E-05
15.03333	-2.59E-05
15.04167	-2.63E-05
15.05	-2.74E-05
15.05833	-2.89E-05
15.06667	-3.06E-05
15.075	-3.19E-05
15.08333	-3.30E-05
15.09167	-3.41E-05
15.1	-3.54E-05
15.10833	-3.66E-05
15.11667	-3.70E-05
15.125	-3.63E-05
15.13333	-3.45E-05
15.14167	-3.26E-05
15.15	-3.15E-05
15.15833	-3.17E-05
15.16667	-3.30E-05
15.175	-3.48E-05
15.18333	-3.60E-05
15.19167	-3.59E-05
15.2	-3.41E-05
15.20833	-3.13E-05
15.21667	-2.86E-05
15.225	-2.69E-05
15.23333	-2.67E-05
15.24167	-2.74E-05
15.25	-2.84E-05
15.25833	-2.88E-05
15.26667	-2.85E-05
15.275	-2.77E-05
15.28333	-2.73E-05
15.29167	-2.79E-05
15.3	-2.94E-05
15.30833	-3.11E-05
15.31667	-3.25E-05
15.325	-3.34E-05
15.33333	-3.38E-05
15.34167	-3.37E-05
15.35	-3.30E-05
15.35833	-3.20E-05
15.36667	-3.08E-05
15.375	-2.94E-05
15.38333	-2.75E-05
15.39167	-2.47E-05
15.4	-2.14E-05
15.40833	-1.83E-05
15.41667	-1.62E-05
15.425	-1.53E-05
15.43333	-1.54E-05
15.44167	-1.61E-05
15.45	-1.71E-05
15.45833	-1.79E-05
15.46667	-1.79E-05
15.475	-1.70E-05
15.48333	-1.58E-05
15.49167	-1.51E-05
15.5	-1.53E-05
15.50833	-1.62E-05
15.51667	-1.74E-05
15.525	-1.86E-05
15.53333	-1.98E-05
15.54167	-2.06E-05
15.55	-2.07E-05
15.55833	-2.01E-05
15.56667	-1.93E-05
15.575	-1.83E-05
15.58333	-1.66E-05
15.59167	-1.39E-05
15.6	-1.07E-05
15.60833	-8.62E-06
15.61667	-8.66E-06
15.625	-1.06E-05
15.63333	-1.33E-05
15.64167	-1.55E-05
15.65	-1.66E-05
15.65833	-1.66E-05
15.66667	-1.58E-05
15.675	-1.47E-05
15.68333	-1.37E-05
15.69167	-1.27E-05
15.7	-1.13E-05
15.70833	-8.88E-06
15.71667	-5.25E-06
15.725	-4.17E-07
15.73333	4.89E-06
15.74167	9.30E-06
15.75	1.16E-05
15.75833	1.16E-05
15.76667	1.05E-05
15.775	9.61E-06
15.78333	9.91E-06
15.79167	1.16E-05
15.8	1.46E-05
15.80833	1.88E-05
15.81667	2.38E-05
15.825	2.88E-05
15.83333	3.35E-05
15.84167	3.79E-05
15.85	4.27E-05
15.85833	4.82E-05
15.86667	5.45E-05
15.875	6.19E-05
15.88333	7.12E-05
15.89167	8.42E-05
15.9	0.000103373
15.90833	0.00013173
15.91667	0.0001726
15.925	0.000228763
15.93333	0.000302058
15.94167	0.00039319
15.95	0.000501126
15.95833	0.000622004
15.96667	0.000748921
15.975	0.000873402
15.98333	0.000987079
15.99167	0.001082089
16	0.001150973
16.00833	0.001187444
16.01667	0.001188137
16.025	0.001154341
16.03333	0.00109265
16.04167	0.001013909
16.05	0.000930268
16.05833	0.000851531
16.06667	0.000782784
16.075	0.000724528
16.08333	0.000674535
16.09167	0.000629649
16.1	0.000586536
16.10833	0.000542056
16.11667	0.000494197
16.125	0.000443116
16.13333	0.000390966
16.14167	0.000340533
16.15	0.000293974
16.15833	0.000252388
16.16667	0.000215992
16.175	0.000184525
16.18333	0.000157643
16.19167	0.000134908
16.2	0.000115611
16.20833	9.89E-05
16.21667	8.40E-05
16.225	7.05E-05
16.23333	5.83E-05
16.24167	4.77E-05
16.25	3.87E-05
16.25833	3.10E-05
16.26667	2.44E-05
16.275	1.85E-05
16.28333	1.34E-05
16.29167	9.23E-06
16.3	6.18E-06
16.30833	3.93E-06
16.31667	1.76E-06
16.325	-9.09E-07
16.33333	-4.12E-06
16.34167	-7.57E-06
16.35	-1.10E-05
16.35833	-1.43E-05
16.36667	-1.75E-05
16.375	-2.01E-05
16.38333	-2.20E-05
16.39167	-2.35E-05
16.4	-2.49E-05
16.40833	-2.65E-05
16.41667	-2.82E-05
16.425	-3.02E-05
16.43333	-3.24E-05
16.44167	-3.46E-05
16.45	-3.62E-05
16.45833	-3.66E-05
16.46667	-3.60E-05
16.475	-3.46E-05
16.48333	-3.30E-05
16.49167	-3.19E-05
16.5	-3.23E-05
16.50833	-3.43E-05
16.51667	-3.69E-05
16.525	-3.90E-05
16.53333	-4.00E-05
16.54167	-4.00E-05
16.55	-3.96E-05
16.55833	-3.97E-05
16.56667	-4.09E-05
16.575	-4.31E-05
16.58333	-4.55E-05
16.59167	-4.74E-05
16.6	-4.88E-05
16.60833	-4.99E-05
16.61667	-5.10E-05
16.625	-5.21E-05
16.63333	-5.31E-05
16.64167	-5.38E-05
16.65	-5.42E-05
16.65833	-5.48E-05
16.66667	-5.58E-05
[truncated: 2,790 more rows]
