# Supplementary material for: Improvement of Peak Integration in Capillary Electrophoresis: Reference Data Set No. 1
Source: Electrophoresis. 2026 Mar 11;47(4):276–94. doi: 10.1002/elps.70077 (PMC13084974; doi:10.1002/elps.70077)
Supplement: Supplementary file 2 — Supporting File 2: elps70077‐sup‐0002‐RawElectropherograms.zip. [file ELPS-47--s002.zip › Raw Electropherograms/com6-type1-sam12-R.csv]

0.008333334	1.27E-05
0.01666667	3.30E-05
0.025	7.62E-05
0.03333334	0.000156332
0.04166667	0.000290167
0.05	0.000495695
0.05833333	0.000789128
0.06666667	0.001182076
0.075	0.001678739
0.08333334	0.002272673
0.09166667	0.00294387
0.1	0.003657892
0.1083333	0.004368633
0.1166667	0.005024597
0.125	0.005577233
0.1333333	0.005989593
0.1416667	0.00624299
0.15	0.006339353
0.1583333	0.006298568
0.1666667	0.00615209
0.175	0.005935054
0.1833333	0.005679253
0.1916667	0.005408853
0.2	0.005139541
0.2083333	0.004880317
0.2166667	0.004635964
0.225	0.004408352
0.2333333	0.004196748
0.2416667	0.003998425
0.25	0.003810152
0.2583333	0.003629569
0.2666667	0.003455374
0.275	0.003286794
0.2833333	0.003123157
0.2916667	0.002963908
0.3	0.002808969
0.3083333	0.002658855
0.3166667	0.002514176
0.325	0.002375182
0.3333333	0.002241589
0.3416667	0.002112612
0.35	0.001987211
0.3583333	0.00186475
0.3666667	0.001745444
0.375	0.0016299
0.3833333	0.001518261
0.3916667	0.001409799
0.4	0.001303174
0.4083333	0.001197048
0.4166667	0.001090717
0.425	0.000984374
0.4333333	0.000878915
0.4416667	0.000775285
0.45	0.000673641
0.4583333	0.000573255
0.4666667	0.000473272
0.475	0.000373486
0.4833333	0.000274513
0.4916667	0.000177138
0.5	8.15E-05
0.5083333	-1.31E-05
0.5166667	-0.000107359
0.525	-0.000201553
0.5333334	-0.000295132
0.5416667	-0.000387207
0.55	-0.000477146
0.5583333	-0.000564773
0.5666667	-0.000650093
0.575	-0.00073288
0.5833333	-0.000812471
0.5916666	-0.000887968
0.6	-0.000958491
0.6083333	-0.001023162
0.6166667	-0.001080953
0.625	-0.001130607
0.6333333	-0.001170445
0.6416667	-0.001198605
0.65	-0.001214165
0.6583334	-0.001218241
0.6666667	-0.001213737
0.675	-0.001203917
0.6833333	-0.001191333
0.6916667	-0.001177963
0.7	-0.001165841
0.7083333	-0.001156956
0.7166666	-0.00115224
0.725	-0.001151368
0.7333333	-0.00115433
0.7416667	-0.001162942
0.75	-0.001180135
0.7583333	-0.001207542
0.7666667	-0.001243979
0.775	-0.001286045
0.7833334	-0.001329981
0.7916667	-0.001373138
0.8	-0.001414403
0.8083333	-0.001453817
0.8166667	-0.001491964
0.825	-0.001529466
0.8333333	-0.001566615
0.8416666	-0.001603264
0.85	-0.001638975
0.8583333	-0.001673423
0.8666667	-0.001706596
0.875	-0.001738634
0.8833333	-0.001769636
0.8916667	-0.001799699
0.9	-0.001828928
0.9083334	-0.001857363
0.9166667	-0.001884777
0.925	-0.001910821
0.9333333	-0.001935754
0.9416667	-0.001960892
0.95	-0.001987688
0.9583333	-0.002016149
0.9666666	-0.002044663
0.975	-0.002071593
0.9833333	-0.002096567
0.9916667	-0.002119903
1	-0.002141446
1.008333	-0.002160531
1.016667	-0.002176818
1.025	-0.002190694
1.033333	-0.002202742
1.041667	-0.002213284
1.05	-0.002222594
1.058333	-0.002231203
1.066667	-0.002239794
1.075	-0.002248898
1.083333	-0.002258588
1.091667	-0.002268195
1.1	-0.002276562
1.108333	-0.002282981
1.116667	-0.002288047
1.125	-0.0022933
1.133333	-0.002299663
1.141667	-0.002306662
1.15	-0.002313383
1.158333	-0.002319656
1.166667	-0.002325993
1.175	-0.002332646
1.183333	-0.002339162
1.191667	-0.002344921
1.2	-0.002349835
1.208333	-0.002354372
1.216667	-0.0023591
1.225	-0.002364401
1.233333	-0.00237035
1.241667	-0.002376728
1.25	-0.002383128
1.258333	-0.002389211
1.266667	-0.00239503
1.275	-0.00240086
1.283333	-0.00240656
1.291667	-0.00241144
1.3	-0.002415087
1.308333	-0.002418093
1.316667	-0.002421573
1.325	-0.002426028
1.333333	-0.002431028
1.341667	-0.002435979
1.35	-0.00244084
1.358333	-0.00244597
1.366667	-0.002451688
1.375	-0.002457891
1.383333	-0.002464004
1.391667	-0.002469439
1.4	-0.002474092
1.408333	-0.002478309
1.416667	-0.002482425
1.425	-0.002486482
1.433333	-0.002490364
1.441667	-0.002494179
1.45	-0.002498418
1.458333	-0.002503585
1.466667	-0.002509635
1.475	-0.002516001
1.483333	-0.002522167
1.491667	-0.002527945
1.5	-0.002533324
1.508333	-0.002538219
1.516667	-0.002542604
1.525	-0.002546813
1.533333	-0.00255134
1.541667	-0.002556223
1.55	-0.002561018
1.558333	-0.002565473
1.566667	-0.00256988
1.575	-0.002574582
1.583333	-0.002579484
1.591667	-0.002584126
1.6	-0.002588246
1.608333	-0.002592351
1.616667	-0.002597485
1.625	-0.00260409
1.633333	-0.002611395
1.641667	-0.002618194
1.65	-0.00262386
1.658333	-0.002628472
1.666667	-0.002632417
1.675	-0.002636202
1.683333	-0.002640389
1.691667	-0.002645385
1.7	-0.002651248
1.708333	-0.00265776
1.716667	-0.002664708
1.725	-0.002671968
1.733333	-0.002679169
1.741667	-0.002685536
1.75	-0.002690434
1.758333	-0.002693947
1.766667	-0.002696827
1.775	-0.002699979
1.783333	-0.002703927
1.791667	-0.002708603
1.8	-0.002713498
1.808333	-0.002718177
1.816667	-0.002722602
1.825	-0.002727073
1.833333	-0.002731707
1.841667	-0.002736084
1.85	-0.002739463
1.858333	-0.0027414
1.866667	-0.002742201
1.875	-0.002742827
1.883333	-0.002744302
1.891667	-0.002747238
1.9	-0.002751805
1.908333	-0.00275775
1.916667	-0.002764367
1.925	-0.002770919
1.933333	-0.00277717
1.941667	-0.00278322
1.95	-0.002788916
1.958333	-0.00279399
1.966667	-0.002798405
1.975	-0.002798818
1.983333	-0.002775781
1.991667	-0.002677914
2	-0.002429195
2.008333	-0.00198229
2.016667	-0.001388963
2.025	-0.000800196
2.033333	-0.000363682
2.041667	-0.000125274
2.05	-3.46E-05
2.058333	-1.56E-05
2.066667	-1.75E-05
2.075	-2.08E-05
2.083333	-2.25E-05
2.091667	-2.34E-05
2.1	-2.36E-05
2.108333	-2.25E-05
2.116667	-2.03E-05
2.125	-1.74E-05
2.133333	-1.50E-05
2.141667	-1.34E-05
2.15	-1.20E-05
2.158333	-1.10E-05
2.166667	-1.15E-05
2.175	-1.51E-05
2.183333	-2.19E-05
2.191667	-2.95E-05
2.2	-3.57E-05
2.208333	-3.91E-05
2.216667	-4.01E-05
2.225	-3.99E-05
2.233333	-4.05E-05
2.241667	-4.30E-05
2.25	-4.66E-05
2.258333	-5.00E-05
2.266667	-5.28E-05
2.275	-5.54E-05
2.283333	-5.83E-05
2.291667	-6.13E-05
2.3	-6.40E-05
2.308333	-6.61E-05
2.316667	-6.74E-05
2.325	-6.80E-05
2.333333	-6.84E-05
2.341667	-6.95E-05
2.35	-7.17E-05
2.358333	-7.44E-05
2.366667	-7.60E-05
2.375	-7.48E-05
2.383333	-7.05E-05
2.391667	-6.49E-05
2.4	-6.11E-05
2.408333	-6.10E-05
2.416667	-6.37E-05
2.425	-6.73E-05
2.433333	-7.00E-05
2.441667	-7.13E-05
2.45	-7.18E-05
2.458333	-7.24E-05
2.466667	-7.36E-05
2.475	-7.51E-05
2.483333	-7.68E-05
2.491667	-7.87E-05
2.5	-8.14E-05
2.508333	-8.60E-05
2.516667	-9.37E-05
2.525	-0.000105448
2.533333	-0.00012077
2.541667	-0.000138033
2.55	-0.000155404
2.558333	-0.000172183
2.566667	-0.000188693
2.575	-0.000205323
2.583333	-0.000222053
2.591667	-0.000238691
2.6	-0.000255078
2.608333	-0.000271209
2.616667	-0.000287328
2.625	-0.000303935
2.633333	-0.000321306
2.641667	-0.000338975
2.65	-0.000355847
2.658333	-0.00037057
2.666667	-0.000381187
2.675	-0.000383403
2.683333	-0.000368159
2.691667	-0.000319943
2.7	-0.000217345
2.708333	-3.69E-05
2.716667	0.000240229
2.725	0.000622332
2.733333	0.001104683
2.741667	0.001672443
2.75	0.0023061
2.758333	0.002986625
2.766667	0.00369845
2.775	0.004430115
2.783333	0.005173728
2.791667	0.005924195
2.8	0.00667832
2.808333	0.007433943
2.816667	0.00818944
2.825	0.008943666
2.833333	0.009696055
2.841667	0.01044669
2.85	0.01119596
2.858333	0.01194389
2.866667	0.01268978
2.875	0.01343273
2.883333	0.01417254
2.891667	0.01490976
2.9	0.01564496
2.908333	0.01637832
2.916667	0.01710981
2.925	0.01783933
2.933333	0.01856655
2.941667	0.01928813
2.95	0.01998899
2.958333	0.02065728
2.966667	0.02146538
2.975	0.02326715
2.983333	0.02811446
2.991667	0.03885906
3	0.05711679
3.008333	0.08065951
3.016667	0.1030925
3.025	0.1167844
3.033333	0.116272
3.041667	0.1002947
3.05	0.0731198
3.058333	0.04365578
3.066667	0.02055423
3.075	0.007216718
3.083333	0.001701385
3.091667	0.000240333
3.1	9.47E-05
3.108333	0.00013312
3.116667	0.000133079
3.125	0.00011152
3.133333	8.73E-05
3.141667	6.42E-05
3.15	4.30E-05
3.158333	2.43E-05
3.166667	9.20E-06
3.175	-1.51E-06
3.183333	-7.25E-06
3.191667	-8.17E-06
3.2	-5.24E-06
3.208333	-4.47E-08
3.216667	5.84E-06
3.225	1.14E-05
3.233333	1.62E-05
3.241667	2.02E-05
3.25	2.37E-05
3.258333	2.68E-05
3.266667	2.99E-05
3.275	3.30E-05
3.283333	3.57E-05
3.291667	3.78E-05
3.3	3.98E-05
3.308333	4.23E-05
3.316667	4.61E-05
3.325	5.13E-05
3.333333	5.71E-05
3.341667	6.19E-05
3.35	6.47E-05
3.358333	6.58E-05
3.366667	6.59E-05
3.375	6.63E-05
3.383333	6.78E-05
3.391667	7.08E-05
3.4	7.50E-05
3.408333	7.99E-05
3.416667	8.52E-05
3.425	9.08E-05
3.433333	9.70E-05
3.441667	0.000103444
3.45	0.000109442
3.458333	0.000113845
3.466667	0.000115875
3.475	0.000115704
3.483333	0.000114437
3.491667	0.000113364
3.5	0.000113253
3.508333	0.000114244
3.516667	0.000116244
3.525	0.000119191
3.533333	0.000123002
3.541667	0.000127479
3.55	0.000132494
3.558333	0.000137962
3.566667	0.000143729
3.575	0.000149515
3.583333	0.000155073
3.591667	0.000160337
3.6	0.000165097
3.608333	0.000168666
3.616667	0.000170484
3.625	0.000171095
3.633333	0.000171691
3.641667	0.000172831
3.65	0.00017412
3.658333	0.00017501
3.666667	0.000175528
3.675	0.000176236
3.683333	0.000177681
3.691667	0.000179995
3.7	0.000182781
3.708333	0.000185352
3.716667	0.000187289
3.725	0.000188898
3.733333	0.000190958
3.741667	0.000193965
3.75	0.000197709
3.758333	0.000201564
3.766667	0.000204928
3.775	0.000207365
3.783333	0.000208754
3.791667	0.000209507
3.8	0.000210423
3.808333	0.000212167
3.816667	0.000214949
3.825	0.000218514
3.833333	0.000222236
3.841667	0.000225477
3.85	0.000228066
3.858333	0.000230271
3.866667	0.000232261
3.875	0.000233851
3.883333	0.000234824
3.891667	0.000235219
3.9	0.00023533
3.908333	0.000235591
3.916667	0.000236329
3.925	0.000237428
3.933333	0.000238366
3.941667	0.000238739
3.95	0.000238769
3.958333	0.000239056
3.966667	0.000239812
3.975	0.000240624
3.983333	0.00024103
3.991667	0.000241078
4	0.000241205
4.008333	0.000241652
4.016667	0.000242196
4.025	0.000242412
4.033333	0.000242207
4.041667	0.000241868
4.05	0.000241518
4.058333	0.000240866
4.066667	0.0002396
4.075	0.00023786
4.083333	0.000236247
4.091667	0.000235308
4.1	0.000234991
4.108333	0.0002346
4.116667	0.00023343
4.125	0.000231259
4.133333	0.000228278
4.141667	0.000224911
4.15	0.000221744
4.158333	0.000219319
4.166667	0.000217713
4.175	0.000216555
4.183333	0.000215493
4.191667	0.000214424
4.2	0.000213344
4.208333	0.000212189
4.216667	0.000210907
4.225	0.000209518
4.233333	0.000207998
4.241667	0.000206202
4.25	0.000204027
4.258333	0.000201535
4.266667	0.000198919
4.275	0.000196382
4.283333	0.000194144
4.291667	0.000192367
4.3	0.00019107
4.308333	0.000190247
4.316667	0.000190023
4.325	0.000190515
4.333333	0.000191446
4.341667	0.000191994
4.35	0.000191335
4.358333	0.000189349
4.366667	0.000186559
4.375	0.000183448
4.383333	0.00018011
4.391667	0.000176467
4.4	0.000172596
4.408333	0.000168856
4.416667	0.000165757
4.425	0.000163768
4.433333	0.000163212
4.441667	0.000164002
4.45	0.000165328
4.458333	0.000165805
4.466667	0.000164539
4.475	0.000161827
4.483333	0.000158425
4.491667	0.000154764
4.5	0.000151102
4.508333	0.000147838
4.516667	0.000145178
4.525	0.00014288
4.533333	0.000140525
4.541667	0.000138018
4.55	0.000135623
4.558333	0.000133582
4.566667	0.000131857
4.575	0.000130326
4.583333	0.000129171
4.591667	0.000128605
4.6	0.00012831
4.608333	0.000127591
4.616667	0.000126153
4.625	0.000124451
4.633333	0.000123292
4.641667	0.000123177
4.65	0.000123885
4.658333	0.000124663
4.666667	0.000124883
4.675	0.000124492
4.683333	0.000123743
4.691667	0.000122692
4.7	0.000121079
4.708333	0.000118766
4.716667	0.000116032
4.725	0.000113312
4.733333	0.000110757
4.741667	0.000108138
4.75	0.000105284
4.758333	0.000102356
4.766667	9.97E-05
4.775	9.75E-05
4.783333	9.53E-05
4.791667	9.25E-05
4.8	8.90E-05
4.808333	8.60E-05
4.816667	8.42E-05
4.825	8.39E-05
4.833333	8.44E-05
4.841667	8.48E-05
4.85	8.45E-05
4.858333	8.34E-05
4.866667	8.17E-05
4.875	7.93E-05
4.883333	7.57E-05
4.891667	7.07E-05
4.9	6.51E-05
4.908333	5.98E-05
4.916667	5.54E-05
4.925	5.17E-05
4.933333	4.82E-05
4.941667	4.42E-05
4.95	3.89E-05
4.958333	3.25E-05
4.966667	2.52E-05
4.975	1.77E-05
4.983333	1.05E-05
4.991667	4.31E-06
5	-5.92E-07
5.008333	-4.56E-06
5.016667	-8.00E-06
5.025	-1.12E-05
5.033333	-1.47E-05
5.041667	-1.87E-05
5.05	-2.34E-05
5.058333	-2.82E-05
5.066667	-3.29E-05
5.075	-3.77E-05
5.083333	-4.32E-05
5.091667	-4.96E-05
5.1	-5.57E-05
5.108333	-6.00E-05
5.116667	-6.19E-05
5.125	-6.24E-05
5.133333	-6.32E-05
5.141667	-6.47E-05
5.15	-6.61E-05
5.158333	-6.71E-05
5.166667	-6.82E-05
5.175	-7.07E-05
5.183333	-7.54E-05
5.191667	-8.19E-05
5.2	-8.94E-05
5.208333	-9.70E-05
5.216667	-0.000103928
5.225	-0.000109691
5.233333	-0.00011399
5.241667	-0.000116918
5.25	-0.000118863
5.258333	-0.000120342
5.266667	-0.000121627
5.275	-0.000122689
5.283333	-0.000123579
5.291667	-0.000124924
5.3	-0.00012777
5.308333	-0.000132728
5.316667	-0.000139404
5.325	-0.000146896
5.333333	-0.000154574
5.341667	-0.000162169
5.35	-0.000169434
5.358333	-0.000175916
5.366667	-0.000181031
5.375	-0.000184428
5.383333	-0.000186339
5.391667	-0.000187382
5.4	-0.000187919
5.408333	-0.000187788
5.416667	-0.000186782
5.425	-0.00018543
5.433333	-0.000184961
5.441667	-0.000186283
5.45	-0.000189114
5.458333	-0.000192508
5.466667	-0.000195839
5.475	-0.000199024
5.483333	-0.000202037
5.491667	-0.000204492
5.5	-0.00020567
5.508333	-0.000205096
5.516667	-0.00020311
5.525	-0.00020073
5.533333	-0.000199005
5.541667	-0.000198767
5.55	-0.00020051
5.558333	-0.000203941
5.566667	-0.000207909
5.575	-0.00021122
5.583333	-0.000213418
5.591667	-0.000214569
5.6	-0.000214815
5.608333	-0.000214305
5.616667	-0.000213262
5.625	-0.00021185
5.633333	-0.000210192
5.641667	-0.000208635
5.65	-0.000207759
5.658333	-0.000207979
5.666667	-0.000209123
5.675	-0.000210695
5.683333	-0.000212323
5.691667	-0.000213713
5.7	-0.000214554
5.708333	-0.000214677
5.716667	-0.000214037
5.725	-0.000212763
5.733333	-0.000211194
5.741667	-0.000209715
5.75	-0.000208408
5.758333	-0.000206936
5.766667	-0.00020491
5.775	-0.000202317
5.783333	-0.000199325
5.791667	-0.000195857
5.8	-0.000191905
5.808333	-0.000188164
5.816667	-0.000185799
5.825	-0.000185359
5.833333	-0.000186201
5.841667	-0.000187133
5.85	-0.000187334
5.858333	-0.000186589
5.866667	-0.000185005
5.875	-0.000182923
5.883333	-0.000180893
5.891667	-0.000179268
5.9	-0.000177845
5.908333	-0.000176191
5.916667	-0.000174269
5.925	-0.000172474
5.933333	-0.0001713
5.941667	-0.000171084
5.95	-0.000171807
5.958333	-0.000172965
5.966667	-0.000173844
5.975	-0.0001739
5.983333	-0.00017282
5.991667	-0.000170447
6	-0.000166901
6.008333	-0.000162683
6.016667	-0.000158504
6.025	-0.000154864
6.033333	-0.000151716
6.041667	-0.000148512
6.05	-0.000144653
6.058333	-0.00014
6.066667	-0.000135019
6.075	-0.0001303
6.083333	-0.000126042
6.091667	-0.000121653
6.1	-0.000115097
6.108333	-0.000101727
6.116667	-7.32E-05
6.125	-1.75E-05
6.133333	7.79E-05
6.141667	0.000219572
6.15	0.000399362
6.158333	0.000589546
6.166667	0.000747107
6.175	0.000827871
6.183333	0.000805449
6.191667	0.000685498
6.2	0.000505403
6.208333	0.000316978
6.216667	0.000162479
6.225	5.97E-05
6.233333	3.53E-06
6.241667	-2.15E-05
6.25	-2.97E-05
6.258333	-2.96E-05
6.266667	-2.52E-05
6.275	-1.85E-05
6.283333	-1.12E-05
6.291667	-4.63E-06
6.3	3.20E-07
6.308333	3.56E-06
6.316667	5.36E-06
6.325	5.80E-06
6.333333	4.78E-06
6.341667	2.47E-06
6.35	-4.36E-07
6.358333	-3.26E-06
6.366667	-5.75E-06
6.375	-8.21E-06
6.383333	-1.11E-05
6.391667	-1.46E-05
6.4	-1.83E-05
6.408333	-2.21E-05
6.416667	-2.63E-05
6.425	-3.07E-05
6.433333	-3.35E-05
6.441667	-3.74E-05
6.45	-7.91E-05
6.458333	-0.000270739
6.466667	-0.000798468
6.475	-0.001811109
6.483333	-0.003236812
6.491667	-0.004727636
6.5	-0.005874943
6.508333	-0.006493904
6.516667	-0.006674021
6.525	-0.006615222
6.533333	-0.006472331
6.541667	-0.006314587
6.55	-0.006158601
6.558333	-0.006004922
6.566667	-0.005852599
6.575	-0.005701087
6.583333	-0.005550016
6.591667	-0.005399011
6.6	-0.00524753
6.608333	-0.005095053
6.616667	-0.004941516
6.625	-0.004787575
6.633333	-0.004634406
6.641667	-0.004483089
6.65	-0.004333816
6.658333	-0.004185703
6.666667	-0.004037526
6.675	-0.003888939
6.683333	-0.003740765
6.691667	-0.003593791
6.7	-0.003447562
6.708333	-0.003300905
6.716667	-0.003153358
6.725	-0.003005538
6.733333	-0.002858322
6.741667	-0.002712119
6.75	-0.002566684
6.758333	-0.002421401
6.766667	-0.002275776
6.775	-0.002129663
6.783333	-0.001983263
6.791667	-0.001836855
6.8	-0.001690656
6.808333	-0.001544885
6.816667	-0.00139983
6.825	-0.001255594
6.833333	-0.001111858
6.841667	-0.000967879
6.85	-0.000822935
6.858333	-0.000677057
6.866667	-0.000531364
6.875	-0.000387374
6.883333	-0.000245709
6.891667	-0.000105731
6.9	3.35E-05
6.908333	0.000172142
6.916667	0.000310022
6.925	0.000447191
6.933333	0.000584304
6.941667	0.000721894
6.95	0.000859752
6.958333	0.000997219
6.966667	0.001133952
6.975	0.001270123
6.983333	0.001406074
6.991667	0.001541927
7	0.001677621
7.008333	0.001813129
7.016667	0.001948752
7.025	0.002084877
7.033333	0.00221904
7.041667	0.002337515
7.05	0.002405304
7.058333	0.002369385
7.066667	0.002189711
7.075	0.001883972
7.083333	0.001535915
7.091667	0.001241259
7.1	0.001045078
7.108333	0.000934836
7.116667	0.000876796
7.125	0.000845898
7.133333	0.00083046
7.141667	0.000824835
7.15	0.000824623
7.158333	0.000826817
7.166667	0.000830293
7.175	0.000834841
7.183333	0.000840288
7.191667	0.000846144
7.2	0.000851426
7.208333	0.00085482
7.216667	0.000855401
7.225	0.000853095
7.233333	0.000848517
7.241667	0.000842668
7.25	0.00083676
7.258333	0.000831801
7.266667	0.000828043
7.275	0.000824429
7.283333	0.000818819
7.291667	0.000809498
7.3	0.000796642
7.308333	0.000781767
7.316667	0.000766303
7.325	0.000751074
7.333333	0.000736289
7.341667	0.000721399
7.35	0.000705309
7.358333	0.000687201
7.366667	0.000667363
7.375	0.000647157
7.383333	0.00062811
7.391667	0.000611112
7.4	0.000596322
7.408333	0.000583563
7.416667	0.000572693
7.425	0.000563696
7.433333	0.000556544
7.441667	0.00055093
7.45	0.000545893
7.458333	0.000539795
7.466667	0.000530671
7.475	0.000516523
7.483333	0.000495631
7.491667	0.000467468
7.5	0.000433866
7.508333	0.000399232
7.516667	0.000369079
7.525	0.000347499
7.533333	0.000335179
7.541667	0.000329714
7.55	0.000327751
7.558333	0.000326928
7.566667	0.000326302
7.575	0.000325695
7.583333	0.000325114
7.591667	0.00032467
7.6	0.000324424
7.608333	0.000323981
7.616667	0.000322647
7.625	0.000320498
7.633333	0.000319213
7.641667	0.000321418
7.65	0.00032898
7.658333	0.000341676
7.666667	0.000357375
7.675	0.000373386
7.683333	0.000387598
7.691667	0.00039858
7.7	0.000405245
7.708333	0.000406828
7.716667	0.000402954
7.725	0.000393704
7.733333	0.000379674
7.741667	0.000362262
7.75	0.000344031
7.758333	0.000328321
7.766667	0.000317749
7.775	0.000312645
7.783333	0.000310727
7.791667	0.00030832
7.8	0.000302475
7.808333	0.000292704
7.816667	0.000281118
7.825	0.000271063
7.833333	0.000265259
7.841667	0.000264611
7.85	0.000268072
7.858333	0.000273474
7.866667	0.000278711
7.875	0.000282619
7.883333	0.000284866
7.891667	0.000285421
7.9	0.000284612
7.908333	0.000283353
7.916667	0.000282578
7.925	0.000282209
7.933333	0.000281043
7.941667	0.000277609
7.95	0.000270929
7.958333	0.000260685
7.966667	0.000247136
7.975	0.000231057
7.983333	0.000213433
7.991667	0.000195243
8	0.00017767
8.008333	0.000162199
8.016666	0.000150252
8.025	0.000142533
8.033334	0.000138748
8.041667	0.000137795
8.05	0.000138234
8.058333	0.000138756
8.066667	0.000138465
8.075	0.00013699
8.083333	0.00013445
8.091666	0.000131358
8.1	0.000128426
8.108334	0.000126191
8.116667	0.000124715
8.125	0.000123568
8.133333	0.000122193
8.141666	0.000120375
8.15	0.000118271
8.158334	0.000115972
8.166667	0.000113227
8.175	0.000109792
8.183333	0.000105925
8.191667	0.000102367
8.2	9.99E-05
8.208333	9.92E-05
8.216666	0.00010046
8.225	0.00010369
8.233334	0.000108246
8.241667	0.000113171
8.25	0.000117879
8.258333	0.000122443
8.266666	0.000127163
8.275	0.000132017
8.283334	0.000136662
8.291667	0.000140823
8.3	0.000144538
8.308333	0.000148088
8.316667	0.000151634
8.325	0.000154775
8.333333	0.000156481
8.341666	0.000155766
8.35	0.000152644
8.358334	0.000148296
8.366667	0.000144109
8.375	0.000140861
8.383333	0.000138789
8.391666	0.000137948
8.4	0.000138119
8.408334	0.000138473
8.416667	0.000137862
8.425	0.000135932
8.433333	0.000133563
8.441667	0.000131965
8.45	0.000131719
8.458333	0.000132557
8.466666	0.000133649
8.475	0.000133939
8.483334	0.000132639
8.491667	0.000129696
8.5	0.000125911
8.508333	0.000122439
8.516666	0.00012001
8.525	0.000118628
8.533334	0.000117861
8.541667	0.000117246
8.55	0.000116561
8.558333	0.00011592
8.566667	0.000115566
8.575	0.000115499
8.583333	0.000115406
8.591666	0.000114951
8.6	0.000113968
8.608334	0.000112452
8.616667	0.000110611
8.625	0.000108875
8.633333	0.000107501
8.641666	0.000106178
8.65	0.000104386
8.658334	0.000102039
8.666667	9.97E-05
8.675	9.81E-05
8.683333	9.78E-05
8.691667	9.87E-05
8.7	9.97E-05
8.708333	9.95E-05
8.716666	9.77E-05
8.725	9.52E-05
8.733334	9.28E-05
8.741667	9.08E-05
8.75	8.93E-05
8.758333	8.79E-05
8.766666	8.65E-05
8.775	8.49E-05
8.783334	8.28E-05
8.791667	8.05E-05
8.8	7.87E-05
8.808333	7.83E-05
8.816667	7.91E-05
8.825	8.04E-05
8.833333	8.12E-05
8.841666	8.13E-05
8.85	8.10E-05
8.858334	8.05E-05
8.866667	7.95E-05
8.875	7.74E-05
8.883333	7.41E-05
8.891666	7.05E-05
8.9	6.75E-05
8.908334	6.57E-05
8.916667	6.47E-05
8.925	6.41E-05
8.933333	6.39E-05
8.941667	6.37E-05
8.95	6.36E-05
8.958333	6.32E-05
8.966666	6.26E-05
8.975	6.18E-05
8.983334	6.09E-05
8.991667	5.99E-05
9	5.90E-05
9.008333	5.85E-05
9.016666	5.86E-05
9.025	5.90E-05
9.033334	5.90E-05
9.041667	5.80E-05
9.05	5.60E-05
9.058333	5.35E-05
9.066667	5.10E-05
9.075	4.92E-05
9.083333	4.83E-05
9.091666	4.81E-05
9.1	4.83E-05
9.108334	4.86E-05
9.116667	4.85E-05
9.125	4.67E-05
9.133333	4.21E-05
9.141666	3.50E-05
9.15	2.67E-05
9.158334	1.89E-05
9.166667	1.28E-05
9.175	8.73E-06
9.183333	7.21E-06
9.191667	8.24E-06
9.2	1.11E-05
9.208333	1.41E-05
9.216666	1.52E-05
9.225	1.28E-05
9.233334	7.41E-06
9.241667	9.80E-07
9.25	-4.33E-06
9.258333	-7.73E-06
9.266666	-9.49E-06
9.275	-1.02E-05
9.283334	-1.01E-05
9.291667	-9.76E-06
9.3	-9.37E-06
9.308333	-9.06E-06
9.316667	-8.77E-06
9.325	-8.49E-06
9.333333	-8.49E-06
9.341666	-9.10E-06
9.35	-1.04E-05
9.358334	-1.21E-05
9.366667	-1.41E-05
9.375	-1.68E-05
9.383333	-2.00E-05
9.391666	-2.34E-05
9.4	-2.64E-05
9.408334	-2.90E-05
9.416667	-3.15E-05
9.425	-3.44E-05
9.433333	-3.77E-05
9.441667	-4.12E-05
9.45	-4.40E-05
9.458333	-4.53E-05
9.466666	-4.51E-05
9.475	-4.40E-05
9.483334	-4.33E-05
9.491667	-4.30E-05
9.5	-4.30E-05
9.508333	-4.27E-05
9.516666	-4.22E-05
9.525	-4.20E-05
9.533334	-4.28E-05
9.541667	-4.48E-05
9.55	-4.74E-05
9.558333	-4.96E-05
9.566667	-5.08E-05
9.575	-5.13E-05
9.583333	-5.16E-05
9.591666	-5.21E-05
9.6	-5.30E-05
9.608334	-5.39E-05
9.616667	-5.47E-05
9.625	-5.50E-05
9.633333	-5.45E-05
9.641666	-5.32E-05
9.65	-5.10E-05
9.658334	-4.77E-05
9.666667	-4.30E-05
9.675	-3.69E-05
9.683333	-3.05E-05
9.691667	-2.44E-05
9.7	-1.91E-05
9.708333	-1.50E-05
9.716666	-1.22E-05
9.725	-1.09E-05
9.733334	-1.10E-05
9.741667	-1.26E-05
9.75	-1.50E-05
9.758333	-1.75E-05
9.766666	-1.93E-05
9.775	-2.05E-05
9.783334	-2.18E-05
9.791667	-2.37E-05
9.8	-2.67E-05
9.808333	-3.05E-05
9.816667	-3.43E-05
9.825	-3.75E-05
9.833333	-4.00E-05
9.841666	-4.24E-05
9.85	-4.52E-05
9.858334	-4.88E-05
9.866667	-5.29E-05
9.875	-5.64E-05
9.883333	-5.89E-05
9.891666	-6.08E-05
9.9	-6.26E-05
9.908334	-6.48E-05
9.916667	-6.70E-05
9.925	-6.88E-05
9.933333	-7.02E-05
9.941667	-7.15E-05
9.95	-7.28E-05
9.958333	-7.44E-05
9.966666	-7.65E-05
9.975	-7.93E-05
9.983334	-8.28E-05
9.991667	-8.66E-05
10	-9.04E-05
10.00833	-9.39E-05
10.01667	-9.68E-05
10.025	-9.90E-05
10.03333	-9.98E-05
10.04167	-9.95E-05
10.05	-9.90E-05
10.05833	-9.95E-05
10.06667	-0.000100974
10.075	-0.00010287
10.08333	-0.00010455
10.09167	-0.000105735
10.1	-0.000106208
10.10833	-0.000105888
10.11667	-0.000105146
10.125	-0.000104569
10.13333	-0.00010439
10.14167	-0.000104386
10.15	-0.000104222
10.15833	-0.000103802
10.16667	-0.000103284
10.175	-0.000102844
10.18333	-0.000102624
10.19167	-0.000102904
10.2	-0.000103969
10.20833	-0.000105877
10.21667	-0.000108529
10.225	-0.000111841
10.23333	-0.000115514
10.24167	-0.000118788
10.25	-0.000120916
10.25833	-0.000121929
10.26667	-0.000122681
10.275	-0.000124011
10.28333	-0.00012596
10.29167	-0.000127796
10.3	-0.000128754
10.30833	-0.000128649
10.31667	-0.000127893
10.325	-0.000127245
10.33333	-0.000127554
10.34167	-0.000129208
10.35	-0.000131741
10.35833	-0.00013417
10.36667	-0.000135776
10.375	-0.000136618
10.38333	-0.00013727
10.39167	-0.000138227
10.4	-0.000139698
10.40833	-0.000141647
10.41667	-0.000143789
10.425	-0.000145719
10.43333	-0.000147305
10.44167	-0.00014887
10.45	-0.000150837
10.45833	-0.000153158
10.46667	-0.000155255
10.475	-0.000156652
10.48333	-0.000157651
10.49167	-0.000159223
10.5	-0.000162069
10.50833	-0.000165936
10.51667	-0.000169922
10.525	-0.00017336
10.53333	-0.00017621
10.54167	-0.000178792
10.55	-0.000181634
10.55833	-0.000185423
10.56667	-0.000190444
10.575	-0.000195924
10.58333	-0.00020051
10.59167	-0.00020352
10.6	-0.000205483
10.60833	-0.000207476
10.61667	-0.000210095
10.625	-0.000213143
10.63333	-0.000216011
10.64167	-0.000218187
10.65	-0.000219539
10.65833	-0.000220228
10.66667	-0.000220235
10.675	-0.000219133
10.68333	-0.000216793
10.69167	-0.000214499
10.7	-0.000214752
10.70833	-0.000219278
10.71667	-0.000227079
10.725	-0.000234883
10.73333	-0.000239678
10.74167	-0.000240695
10.75	-0.000238992
10.75833	-0.000235703
10.76667	-0.000230935
10.775	-0.000224106
10.78333	-0.0002148
10.79167	-0.000203054
10.8	-0.000189055
10.80833	-0.000172984
10.81667	-0.000155151
10.825	-0.00013607
10.83333	-0.000116076
10.84167	-9.49E-05
10.85	-7.22E-05
10.85833	-4.79E-05
10.86667	-2.29E-05
10.875	1.80E-06
10.88333	2.56E-05
10.89167	4.89E-05
10.9	7.25E-05
10.90833	9.71E-05
10.91667	0.000123132
10.925	0.000150707
10.93333	0.000179697
10.94167	0.000210255
10.95	0.000242438
10.95833	0.000275176
10.96667	0.000306223
10.975	0.000334069
10.98333	0.000359587
10.99167	0.000385016
11	0.000411741
11.00833	0.000439655
11.01667	0.000468113
11.025	0.000496898
11.03333	0.000526052
11.04167	0.000555083
11.05	0.000582997
11.05833	0.000609241
11.06667	0.00063435
11.075	0.000659425
11.08333	0.000685301
11.09167	0.00071229
11.1	0.000740483
11.10833	0.000770021
11.11667	0.000800867
11.125	0.000832576
11.13333	0.000864741
11.14167	0.0008974
11.15	0.000930771
11.15833	0.000964694
11.16667	0.000998508
11.175	0.001031693
11.18333	0.001064729
11.19167	0.001099359
11.2	0.001137622
11.20833	0.001180716
11.21667	0.001228608
11.225	0.001280718
11.23333	0.001336467
11.24167	0.001394726
11.25	0.001452502
11.25833	0.001504257
11.26667	0.001542918
11.275	0.001562886
11.28333	0.001564011
11.29167	0.001553293
11.3	0.001541976
11.30833	0.001539875
11.31667	0.001551352
11.325	0.001575064
11.33333	0.001606476
11.34167	0.001640778
11.35	0.001674615
11.35833	0.001706075
11.36667	0.001733869
11.375	0.001757104
11.38333	0.001775879
11.39167	0.00179157
11.4	0.001806036
11.40833	0.00182062
11.41667	0.001836065
11.425	0.001852971
11.43333	0.00187223
11.44167	0.001895323
11.45	0.001924425
11.45833	0.001961857
11.46667	0.002009857
11.475	0.002071638
11.48333	0.002149191
11.49167	0.002229508
11.5	0.002263673
11.50833	0.002168525
11.51667	0.001879197
11.525	0.001421232
11.53333	0.000915669
11.54167	0.000494678
11.55	0.000217963
11.55833	6.63E-05
11.56667	-1.09E-05
11.575	-5.45E-05
11.58333	-8.47E-05
11.59167	-0.000108112
11.6	-0.000126597
11.60833	-0.000140898
11.61667	-0.000151537
11.625	-0.000159197
11.63333	-0.000164893
11.64167	-0.000169668
11.65	-0.00017393
11.65833	-0.00017751
11.66667	-0.000180416
11.675	-0.000183176
11.68333	-0.000186358
11.69167	-0.00018983
11.7	-0.000192821
11.70833	-0.000194758
11.71667	-0.000195779
11.725	-0.000196435
11.73333	-0.000197202
11.74167	-0.000198398
11.75	-0.000200324
11.75833	-0.000203274
11.76667	-0.000207242
11.775	-0.000211682
11.78333	-0.000215855
11.79167	-0.000219341
11.8	-0.000222147
11.80833	-0.0002244
11.81667	-0.000226263
11.825	-0.000227913
11.83333	-0.000229459
11.84167	-0.000230979
11.85	-0.000232559
11.85833	-0.000234131
11.86667	-0.000235498
11.875	-0.000236578
11.88333	-0.000237361
11.89167	-0.000237677
11.9	-0.00023732
11.90833	-0.000236549
11.91667	-0.000236128
11.925	-0.000236634
11.93333	-0.00023789
11.94167	-0.00023935
11.95	-0.000240631
11.95833	-0.000241455
11.96667	-0.000241395
11.975	-0.000240017
11.98333	-0.000237383
11.99167	-0.000234347
12	-0.000232138
12.00833	-0.000231486
12.01667	-0.000232045
12.025	-0.000232838
12.03333	-0.000233188
12.04167	-0.000233103
12.05	-0.000232797
12.05833	-0.00023216
12.06667	-0.000230745
12.075	-0.000228141
12.08333	-0.000224501
12.09167	-0.000220843
12.1	-0.0002186
12.10833	-0.000218477
12.11667	-0.000219673
12.125	-0.00022047
12.13333	-0.000219554
12.14167	-0.000216708
12.15	-0.000212908
12.15833	-0.000210088
12.16667	-0.000209935
12.175	-0.000212196
12.18333	-0.000214804
12.19167	-0.000215881
12.2	-0.000215337
12.20833	-0.000214428
12.21667	-0.000214133
12.225	-0.000214186
12.23333	-0.000213713
12.24167	-0.000212293
12.25	-0.000210077
12.25833	-0.000207264
12.26667	-0.000203893
12.275	-0.000200171
12.28333	-0.000196777
12.29167	-0.000194594
12.3	-0.000194009
12.30833	-0.000194568
12.31667	-0.000195444
12.325	-0.000196073
12.33333	-0.000196416
12.34167	-0.000196718
12.35	-0.000197105
12.35833	-0.000197362
12.36667	-0.00019718
12.375	-0.000196606
12.38333	-0.000196125
12.39167	-0.000196189
12.4	-0.000196599
12.40833	-0.000196599
12.41667	-0.000195868
12.425	-0.000195157
12.43333	-0.000195481
12.44167	-0.000196885
12.45	-0.000198361
12.45833	-0.000198994
12.46667	-0.000198819
12.475	-0.000198506
12.48333	-0.000198562
12.49167	-0.000198815
12.5	-0.000198744
12.50833	-0.000198226
12.51667	-0.000197828
12.525	-0.000198245
12.53333	-0.000199709
12.54167	-0.000201982
12.55	-0.000204556
12.55833	-0.00020697
12.56667	-0.000209119
12.575	-0.000211187
12.58333	-0.000213288
12.59167	-0.000215251
12.6	-0.000216898
12.60833	-0.000218235
12.61667	-0.000219293
12.625	-0.000219997
12.63333	-0.000220258
12.64167	-0.000220057
12.65	-0.000219539
12.65833	-0.000219259
12.66667	-0.000220094
12.675	-0.000222679
12.68333	-0.000226978
12.69167	-0.000232372
12.7	-0.000238001
12.70833	-0.000243075
12.71667	-0.000247184
12.725	-0.000250455
12.73333	-0.000253342
12.74167	-0.000256185
12.75	-0.000258923
12.75833	-0.000261206
12.76667	-0.000262812
12.775	-0.000263829
12.78333	-0.000264395
12.79167	-0.000264548
12.8	-0.000264444
12.80833	-0.000264566
12.81667	-0.000265498
12.825	-0.000267338
12.83333	-0.000269461
12.84167	-0.000271093
12.85	-0.00027208
12.85833	-0.000272844
12.86667	-0.000273727
12.875	-0.000274636
12.88333	-0.000275318
12.89167	-0.000275724
12.9	-0.000276066
12.90833	-0.000276532
12.91667	-0.00027702
12.925	-0.000277281
12.93333	-0.000277311
12.94167	-0.0002774
12.95	-0.000277761
12.95833	-0.000278261
12.96667	-0.0002786
12.975	-0.000278775
12.98333	-0.000279147
12.99167	-0.000280019
13	-0.000281353
13.00833	-0.000282902
13.01667	-0.000284396
13.025	-0.000285424
13.03333	-0.000285436
13.04167	-0.000284012
13.05	-0.000281248
13.05833	-0.000277784
13.06667	-0.000274479
13.075	-0.000272252
13.08333	-0.000271946
13.09167	-0.000273656
13.1	-0.000276271
13.10833	-0.000278369
13.11667	-0.000279486
13.125	-0.000280358
13.13333	-0.000281975
13.14167	-0.000284649
13.15	-0.000287961
13.15833	-0.00029124
13.16667	-0.000293933
13.175	-0.000295717
13.18333	-0.000296596
13.19167	-0.000296924
13.2	-0.000297137
13.20833	-0.00029742
13.21667	-0.00029771
13.225	-0.000297964
13.23333	-0.000298176
13.24167	-0.000298139
13.25	-0.000297688
13.25833	-0.00029717
13.26667	-0.000297226
13.275	-0.000298087
13.28333	-0.000299301
13.29167	-0.000300009
13.3	-0.000299491
13.30833	-0.00029758
13.31667	-0.000294726
13.325	-0.000291925
13.33333	-0.000290465
13.34167	-0.000291318
13.35	-0.000294376
13.35833	-0.000298392
13.36667	-0.000301838
13.375	-0.000303913
13.38333	-0.000304751
13.39167	-0.000304803
13.4	-0.000304278
13.40833	-0.000303309
13.41667	-0.000302494
13.425	-0.000302695
13.43333	-0.000304196
13.44167	-0.000306439
13.45	-0.000308793
13.45833	-0.000311222
13.46667	-0.000314117
13.475	-0.00031757
13.48333	-0.000321083
13.49167	-0.000324
13.5	-0.000325941
13.50833	-0.000326939
13.51667	-0.000327367
13.525	-0.000327826
13.53333	-0.00032879
13.54167	-0.000330403
13.55	-0.000332512
13.55833	-0.000334721
13.56667	-0.000336606
13.575	-0.000338279
13.58333	-0.00034051
13.59167	-0.000343762
13.6	-0.000347354
13.60833	-0.000350017
13.61667	-0.000351355
13.625	-0.000352141
13.63333	-0.000353251
13.64167	-0.000354726
13.65	-0.000356175
13.65833	-0.000357617
13.66667	-0.000359461
13.675	-0.000361804
13.68333	-0.000364244
13.69167	-0.000366516
13.7	-0.000368927
13.70833	-0.000371978
13.71667	-0.000375737
13.725	-0.000379857
13.73333	-0.000383981
13.74167	-0.000387907
13.75	-0.000391353
13.75833	-0.00039386
13.76667	-0.000394944
13.775	-0.00039427
13.78333	-0.000391845
13.79167	-0.00038835
13.8	-0.000385337
13.80833	-0.00038489
13.81667	-0.00038841
13.825	-0.000395473
13.83333	-0.000403926
13.84167	-0.000411466
13.85	-0.000417151
13.85833	-0.000421397
13.86667	-0.00042481
13.875	-0.000427559
13.88333	-0.000429571
13.89167	-0.000430763
13.9	-0.000430983
13.90833	-0.000430208
13.91667	-0.000429004
13.925	-0.000428475
13.93333	-0.000429433
13.94167	-0.000431851
13.95	-0.0004352
13.95833	-0.000438858
13.96667	-0.000442136
13.975	-0.000444375
13.98333	-0.000445344
13.99167	-0.000445589
14	-0.000446018
14.00833	-0.000447217
14.01667	-0.000449237
14.025	-0.000451706
14.03333	-0.000454117
14.04167	-0.000456061
14.05	-0.000457376
14.05833	-0.000458099
14.06667	-0.000458404
14.075	-0.000458613
14.08333	-0.000459127
14.09167	-0.000460293
14.1	-0.000462253
14.10833	-0.000464834
14.11667	-0.000467684
14.125	-0.00047062
14.13333	-0.000473674
14.14167	-0.000476804
14.15	-0.000479795
14.15833	-0.000482492
14.16667	-0.000484906
14.175	-0.0004871
14.18333	-0.000488997
14.19167	-0.000490319
14.2	-0.000490781
14.20833	-0.000490274
14.21667	-0.000488866
14.225	-0.000486706
14.23333	-0.000483971
14.24167	-0.000481051
14.25	-0.000478674
14.25833	-0.0004775
14.26667	-0.000477541
14.275	-0.000478141
14.28333	-0.000478637
14.29167	-0.000478931
14.3	-0.000479449
14.30833	-0.000480667
14.31667	-0.000482816
14.325	-0.000485815
14.33333	-0.00048919
14.34167	-0.000492059
14.35	-0.000493452
14.35833	-0.000492916
14.36667	-0.000491057
14.375	-0.000489317
14.38333	-0.00048878
14.39167	-0.000489045
14.4	-0.000488445
14.40833	-0.000485539
14.41667	-0.000480525
14.425	-0.000475284
14.43333	-0.000471894
14.44167	-0.000471149
14.45	-0.000472378
14.45833	-0.000474297
14.46667	-0.000475913
14.475	-0.000476785
14.48333	-0.000476934
14.49167	-0.000476815
14.5	-0.000477079
14.50833	-0.000478093
14.51667	-0.000479657
14.525	-0.000481151
14.53333	-0.000481792
14.54167	-0.000480887
14.55	-0.00047823
14.55833	-0.00047446
14.56667	-0.000470895
14.575	-0.00046863
14.58333	-0.000467673
14.59167	-0.000467099
14.6	-0.000465997
14.60833	-0.00046416
14.61667	-0.000462126
14.625	-0.000460569
14.63333	-0.00045985
14.64167	-0.000459902
14.65	-0.000460263
14.65833	-0.000460122
14.66667	-0.000458717
14.675	-0.000455853
14.68333	-0.000451952
14.69167	-0.000447691
14.7	-0.000443697
14.70833	-0.000440359
14.71667	-0.000437617
14.725	-0.00043495
14.73333	-0.000431787
14.74167	-0.000428107
14.75	-0.000424504
14.75833	-0.000421677
14.76667	-0.000419784
14.775	-0.000418346
14.78333	-0.000416696
14.79167	-0.000414446
14.8	-0.000411663
14.80833	-0.000408609
14.81667	-0.000405151
14.825	-0.000400592
14.83333	-0.000394248
14.84167	-0.000386115
14.85	-0.000376888
14.85833	-0.000367567
14.86667	-0.000359237
14.875	-0.000352942
14.88333	-0.000349429
14.89167	-0.000348963
14.9	-0.000351325
14.90833	-0.00035587
14.91667	-0.000361566
14.925	-0.00036718
14.93333	-0.000371531
14.94167	-0.000373874
14.95	-0.000374142
14.95833	-0.000372935
14.96667	-0.000371136
14.975	-0.000369586
14.98333	-0.000368785
14.99167	-0.000368692
15	-0.000368785
15.00833	-0.000368517
15.01667	-0.000367753
15.025	-0.000366859
15.03333	-0.000366431
15.04167	-0.000366837
15.05	-0.000367992
15.05833	-0.000369474
15.06667	-0.000370715
15.075	-0.000371162
15.08333	-0.000370439
15.09167	-0.000368569
15.1	-0.00036604
15.10833	-0.000363614
15.11667	-0.000361856
15.125	-0.000360858
15.13333	-0.000360444
15.14167	-0.000360575
15.15	-0.000361364
15.15833	-0.000362791
15.16667	-0.000364509
15.175	-0.000366136
15.18333	-0.000367597
15.19167	-0.000368975
15.2	-0.000370193
15.20833	-0.000370879
15.21667	-0.000370558
15.225	-0.00036902
15.23333	-0.000366613
15.24167	-0.000364151
15.25	-0.000362378
15.25833	-0.000361595
15.26667	-0.000361655
15.275	-0.000362102
15.28333	-0.00036253
15.29167	-0.000362903
15.3	-0.000363357
15.30833	-0.000363976
15.31667	-0.000364706
15.325	-0.000365302
15.33333	-0.000365328
15.34167	-0.000364427
15.35	-0.000362691
15.35833	-0.000360776
15.36667	-0.000359491
15.375	-0.000359207
15.38333	-0.000359569
15.39167	-0.000359882
15.4	-0.000359815
15.40833	-0.000359703
15.41667	-0.00035996
15.425	-0.000360493
15.43333	-0.000360843
15.44167	-0.000360727
15.45	-0.000360131
15.45833	-0.000359122
15.46667	-0.000357848
15.475	-0.00035651
15.48333	-0.000355274
15.49167	-0.000354398
15.5	-0.000354245
15.50833	-0.000354815
15.51667	-0.000355542
15.525	-0.000355758
15.53333	-0.0003554
15.54167	-0.000354968
15.55	-0.000354737
15.55833	-0.000354316
15.56667	-0.00035318
15.575	-0.000351418
15.58333	-0.00034963
15.59167	-0.000348114
15.6	-0.000346523
15.60833	-0.000344627
15.61667	-0.000343122
15.625	-0.000343051
15.63333	-0.000344683
15.64167	-0.000347227
15.65	-0.000349339
15.65833	-0.00034982
15.66667	-0.000348326
15.675	-0.00034558
15.68333	-0.000342704
15.69167	-0.000340488
15.7	-0.000339076
15.70833	-0.000338163
15.71667	-0.000337478
15.725	-0.000337027
15.73333	-0.000336986
15.74167	-0.000337265
15.75	-0.000337366
15.75833	-0.000336774
15.76667	-0.00033547
15.775	-0.00033382
15.78333	-0.000331994
15.79167	-0.000329856
15.8	-0.000327405
15.80833	-0.000324916
15.81667	-0.000322558
15.825	-0.000320196
15.83333	-0.00031751
15.84167	-0.000313971
15.85	-0.000308815
15.85833	-0.000301171
15.86667	-0.00029004
15.875	-0.000274256
15.88333	-0.000252698
15.89167	-0.000224687
15.9	-0.000189941
15.90833	-0.000148017
15.91667	-9.81E-05
15.925	-3.99E-05
15.93333	2.59E-05
15.94167	9.63E-05
15.95	0.000166286
15.95833	0.000229713
15.96667	0.0002806
15.975	0.000314377
15.98333	0.000328578
15.99167	0.000323135
16	0.000300296
16.00833	0.000264313
16.01667	0.000220906
16.025	0.000176322
16.03333	0.000135787
16.04167	0.000101745
16.05	7.32E-05
16.05833	4.68E-05
16.06667	1.97E-05
16.075	-9.43E-06
16.08333	-3.98E-05
16.09167	-7.00E-05
16.1	-9.91E-05
16.10833	-0.000126857
16.11667	-0.000153009
16.125	-0.000177253
16.13333	-0.00019908
16.14167	-0.000218328
16.15	-0.000235554
16.15833	-0.000251647
16.16667	-0.000267044
16.175	-0.000281379
16.18333	-0.000294022
16.19167	-0.00030477
16.2	-0.000314027
16.20833	-0.000322368
16.21667	-0.000330105
16.225	-0.000337195
16.23333	-0.000343427
16.24167	-0.000348773
16.25	-0.000353586
16.25833	-0.000358272
16.26667	-0.000362717
16.275	-0.000366241
16.28333	-0.000368323
16.29167	-0.000369232
16.3	-0.000369772
16.30833	-0.000370368
16.31667	-0.000370678
16.325	-0.000370134
16.33333	-0.000368819
16.34167	-0.00036785
16.35	-0.000368696
16.35833	-0.000371907
16.36667	-0.000376631
16.375	-0.000381496
16.38333	-0.000385586
16.39167	-0.00038866
16.4	-0.000390854
16.40833	-0.000392232
16.41667	-0.000392683
16.425	-0.000392325
16.43333	-0.000391793
16.44167	-0.000391766
16.45	-0.000392344
16.45833	-0.000393156
16.46667	-0.000393994
16.475	-0.000394937
16.48333	-0.000396073
16.49167	-0.000397421
16.5	-0.000399087
16.50833	-0.00040124
16.51667	-0.000403822
16.525	-0.000406411
16.53333	-0.00040846
16.54167	-0.000409856
16.55	-0.000411015
16.55833	-0.000412125
16.56667	-0.000412662
16.575	-0.000411969
16.58333	-0.000410158
16.59167	-0.000408176
16.6	-0.000406925
16.60833	-0.000406489
16.61667	-0.000406258
16.625	-0.000405658
16.63333	-0.000404611
16.64167	-0.000403382
16.65	-0.000402093
16.65833	-0.000400502
16.66667	-0.000398334
[truncated: 2,790 more rows]
