# Supplementary material for: Improvement of Peak Integration in Capillary Electrophoresis: Reference Data Set No. 1
Source: Electrophoresis. 2026 Mar 11;47(4):276–94. doi: 10.1002/elps.70077 (PMC13084974; doi:10.1002/elps.70077)
Supplement: Supplementary file 2 — Supporting File 2: elps70077‐sup‐0002‐RawElectropherograms.zip. [file ELPS-47--s002.zip › Raw Electropherograms/com6-type1-sam13-R.csv]

0.008333334	1.09E-05
0.01666667	3.10E-05
0.025	7.45E-05
0.03333334	0.000156008
0.04166667	0.000292894
0.05	0.000503346
0.05833333	0.000803623
0.06666667	0.001205087
0.075	0.001711287
0.08333334	0.00231484
0.09166667	0.002994668
0.1	0.003715325
0.1083333	0.004429821
0.1166667	0.005086023
0.125	0.005635276
0.1333333	0.006041326
0.1416667	0.0062869
0.15	0.006375682
0.1583333	0.006329019
0.1666667	0.006178964
0.175	0.005960289
0.1833333	0.005704097
0.1916667	0.005434293
0.2	0.005166911
0.2083333	0.004911114
0.2166667	0.004670735
0.225	0.004445974
0.2333333	0.004235256
0.2416667	0.004036706
0.25	0.003848802
0.2583333	0.003670316
0.2666667	0.003500026
0.275	0.00333672
0.2833333	0.003179509
0.2916667	0.003027834
0.3	0.002881214
0.3083333	0.002739232
0.3166667	0.002601702
0.325	0.002468802
0.3333333	0.002340838
0.3416667	0.00221793
0.35	0.002099879
0.3583333	0.001986366
0.3666667	0.001877066
0.375	0.00177167
0.3833333	0.001669679
0.3916667	0.001570132
0.4	0.001471512
0.4083333	0.00137227
0.4166667	0.001271695
0.425	0.001170229
0.4333333	0.001069058
0.4416667	0.000969365
0.45	0.000871789
0.4583333	0.00077625
0.4666667	0.000682175
0.475	0.000589106
0.4833333	0.000497028
0.4916667	0.000406131
0.5	0.000316311
0.5083333	0.000227224
0.5166667	0.000138693
0.525	5.08E-05
0.5333334	-3.62E-05
0.5416667	-0.000121702
0.55	-0.000204779
0.5583333	-0.000285018
0.5666667	-0.000362393
0.575	-0.000436787
0.5833333	-0.000507511
0.5916666	-0.000573274
0.6	-0.000632513
0.6083333	-0.000683736
0.6166667	-0.00072581
0.625	-0.000758234
0.6333333	-0.00078119
0.6416667	-0.000795249
0.65	-0.000801031
0.6583334	-0.000799235
0.6666667	-0.00079108
0.675	-0.000778571
0.6833333	-0.00076412
0.6916667	-0.000749797
0.7	-0.000736967
0.7083333	-0.000726447
0.7166666	-0.000719026
0.725	-0.000716038
0.7333333	-0.000719391
0.7416667	-0.000730697
0.75	-0.000750292
0.7583333	-0.000777219
0.7666667	-0.000809848
0.775	-0.000846304
0.7833334	-0.000884544
0.7916667	-0.000922684
0.8	-0.000959572
0.8083333	-0.000994831
0.8166667	-0.001028363
0.825	-0.00105986
0.8333333	-0.001089092
0.8416666	-0.001116477
0.85	-0.001143008
0.8583333	-0.001169376
0.8666667	-0.001195453
0.875	-0.001220535
0.8833333	-0.001243711
0.8916667	-0.001264151
0.9	-0.001281645
0.9083334	-0.001297113
0.9166667	-0.001312539
0.925	-0.001329985
0.9333333	-0.001350306
0.9416667	-0.001372814
0.95	-0.001396045
0.9583333	-0.001418643
0.9666666	-0.001439743
0.975	-0.00145904
0.9833333	-0.001476679
0.9916667	-0.00149291
1	-0.001507796
1.008333	-0.001521297
1.016667	-0.00153359
1.025	-0.001545072
1.033333	-0.00155586
1.041667	-0.001565609
1.05	-0.001574032
1.058333	-0.001581393
1.066667	-0.001588091
1.075	-0.001594335
1.083333	-0.001600496
1.091667	-0.001607444
1.1	-0.001615845
1.108333	-0.00162521
1.116667	-0.001634073
1.125	-0.001641266
1.133333	-0.001646809
1.141667	-0.001651354
1.15	-0.001654945
1.158333	-0.001656629
1.166667	-0.001655951
1.175	-0.001654662
1.183333	-0.001656104
1.191667	-0.001662306
1.2	-0.001672171
1.208333	-0.001682822
1.216667	-0.001692276
1.225	-0.001700424
1.233333	-0.001707956
1.241667	-0.001715008
1.25	-0.00172101
1.258333	-0.001725532
1.266667	-0.001728971
1.275	-0.00173229
1.283333	-0.001736209
1.291667	-0.001740668
1.3	-0.001745094
1.308333	-0.001749061
1.316667	-0.001752701
1.325	-0.001756512
1.333333	-0.001760889
1.341667	-0.00176584
1.35	-0.001771104
1.358333	-0.00177636
1.366667	-0.00178137
1.375	-0.001786102
1.383333	-0.001790874
1.391667	-0.001796167
1.4	-0.001802091
1.408333	-0.001808107
1.416667	-0.001813497
1.425	-0.001818042
1.433333	-0.001822073
1.441667	-0.001826033
1.45	-0.001830019
1.458333	-0.001833621
1.466667	-0.001836304
1.475	-0.001838073
1.483333	-0.001839612
1.491667	-0.001841735
1.5	-0.001844719
1.508333	-0.001848161
1.516667	-0.001851361
1.525	-0.001853876
1.533333	-0.001855906
1.541667	-0.001858201
1.55	-0.001861487
1.558333	-0.001865905
1.566667	-0.001871012
1.575	-0.00187619
1.583333	-0.001881044
1.591667	-0.001885649
1.6	-0.001890372
1.608333	-0.001895208
1.616667	-0.001899205
1.625	-0.001901016
1.633333	-0.001900509
1.641667	-0.001899976
1.65	-0.001902781
1.658333	-0.00191018
1.666667	-0.00192013
1.675	-0.001929697
1.683333	-0.001937628
1.691667	-0.001944341
1.7	-0.001950491
1.708333	-0.001956202
1.716667	-0.00196141
1.725	-0.001966354
1.733333	-0.001971398
1.741667	-0.001976576
1.75	-0.001981623
1.758333	-0.001986362
1.766667	-0.001990788
1.775	-0.001994848
1.783333	-0.001998466
1.791667	-0.002001777
1.8	-0.002004977
1.808333	-0.002007898
1.816667	-0.002010193
1.825	-0.002012089
1.833333	-0.002014559
1.841667	-0.002018433
1.85	-0.002023533
1.858333	-0.002028953
1.866667	-0.002034053
1.875	-0.002038851
1.883333	-0.002043586
1.891667	-0.00204831
1.9	-0.002052922
1.908333	-0.00205734
1.916667	-0.002061561
1.925	-0.002065662
1.933333	-0.002069529
1.941667	-0.002072804
1.95	-0.002075426
1.958333	-0.002077918
1.966667	-0.002078354
1.975	-0.002062399
1.983333	-0.001991302
1.991667	-0.001807511
2	-0.001475021
2.008333	-0.001032185
2.016667	-0.000591461
2.025	-0.000262693
2.033333	-8.01E-05
2.041667	-7.55E-06
2.05	9.15E-06
2.058333	5.99E-06
2.066667	-2.18E-06
2.075	-1.09E-05
2.083333	-1.85E-05
2.091667	-2.44E-05
2.1	-2.86E-05
2.108333	-3.12E-05
2.116667	-3.28E-05
2.125	-3.40E-05
2.133333	-3.58E-05
2.141667	-3.87E-05
2.15	-4.21E-05
2.158333	-4.49E-05
2.166667	-4.61E-05
2.175	-4.57E-05
2.183333	-4.46E-05
2.191667	-4.35E-05
2.2	-4.25E-05
2.208333	-4.18E-05
2.216667	-4.19E-05
2.225	-4.33E-05
2.233333	-4.63E-05
2.241667	-5.03E-05
2.25	-5.43E-05
2.258333	-5.77E-05
2.266667	-6.05E-05
2.275	-6.31E-05
2.283333	-6.58E-05
2.291667	-6.84E-05
2.3	-7.04E-05
2.308333	-7.17E-05
2.316667	-7.25E-05
2.325	-7.34E-05
2.333333	-7.42E-05
2.341667	-7.44E-05
2.35	-7.29E-05
2.358333	-6.83E-05
2.366667	-5.93E-05
2.375	-4.56E-05
2.383333	-2.87E-05
2.391667	-1.15E-05
2.4	2.88E-06
2.408333	1.30E-05
2.416667	1.90E-05
2.425	2.25E-05
2.433333	2.49E-05
2.441667	2.75E-05
2.45	3.12E-05
2.458333	3.60E-05
2.466667	4.05E-05
2.475	4.23E-05
2.483333	4.03E-05
2.491667	3.50E-05
2.5	2.75E-05
2.508333	1.84E-05
2.516667	7.85E-06
2.525	-4.28E-06
2.533333	-1.79E-05
2.541667	-3.29E-05
2.55	-4.88E-05
2.558333	-6.56E-05
2.566667	-8.30E-05
2.575	-0.000100836
2.583333	-0.00011852
2.591667	-0.000135172
2.6	-0.000149667
2.608333	-0.000161342
2.616667	-0.000170708
2.625	-0.000179276
2.633333	-0.000188489
2.641667	-0.000198826
2.65	-0.000209484
2.658333	-0.000217818
2.666667	-0.000217721
2.675	-0.000197295
2.683333	-0.000137325
2.691667	-1.26E-05
2.7	0.000203062
2.708333	0.000529002
2.716667	0.000971876
2.725	0.00152389
2.733333	0.002166331
2.741667	0.002875868
2.75	0.003630351
2.758333	0.004412208
2.766667	0.005209621
2.775	0.006015982
2.783333	0.006828029
2.791667	0.007643983
2.8	0.008462664
2.808333	0.009283159
2.816667	0.01010466
2.825	0.01092616
2.833333	0.01174627
2.841667	0.01256366
2.85	0.01337767
2.858333	0.01418851
2.866667	0.01499666
2.875	0.01580231
2.883333	0.01660547
2.891667	0.01740626
2.9	0.01820478
2.908333	0.01900083
2.916667	0.01979292
2.925	0.02057371
2.933333	0.02132396
2.941667	0.02207329
2.95	0.02320223
2.958333	0.02600098
2.966667	0.0329015
2.975	0.0464208
2.983333	0.0667502
2.991667	0.09003712
3	0.1097097
3.008333	0.119623
3.016667	0.1159549
3.025	0.09817255
3.033333	0.07052292
3.041667	0.0415361
3.05	0.0193054
3.058333	0.006731387
3.066667	0.001655731
3.075	0.000361577
3.083333	0.000251275
3.091667	0.000290949
3.1	0.000290852
3.108333	0.000271011
3.116667	0.00024952
3.125	0.000230245
3.133333	0.000213858
3.141667	0.000201065
3.15	0.000192706
3.158333	0.000189118
3.166667	0.000189796
3.175	0.000193726
3.183333	0.000200015
3.191667	0.000208046
3.2	0.000217199
3.208333	0.000226624
3.216667	0.000235401
3.225	0.000242811
3.233333	0.000248537
3.241667	0.000252642
3.25	0.00025551
3.258333	0.000257704
3.266667	0.000259772
3.275	0.000262056
3.283333	0.000264727
3.291667	0.000267856
3.3	0.000271469
3.308333	0.00027531
3.316667	0.000278711
3.325	0.000281077
3.333333	0.000282519
3.341667	0.000283904
3.35	0.00028627
3.358333	0.000289965
3.366667	0.000294302
3.375	0.00029831
3.383333	0.000301778
3.391667	0.000305262
3.4	0.000309367
3.408333	0.000314239
3.416667	0.000319585
3.425	0.000324909
3.433333	0.000329737
3.441667	0.000333801
3.45	0.000337269
3.458333	0.000340525
3.466667	0.00034368
3.475	0.000346735
3.483333	0.000349928
3.491667	0.000353456
3.5	0.000356883
3.508333	0.000359528
3.516667	0.000361487
3.525	0.000363901
3.533333	0.00036804
3.541667	0.00037431
3.55	0.000381861
3.558333	0.000388924
3.566667	0.000393871
3.575	0.0003963
3.583333	0.000397142
3.591667	0.000397675
3.6	0.000398576
3.608333	0.000400037
3.616667	0.000402175
3.625	0.000404932
3.633333	0.000407867
3.641667	0.000410572
3.65	0.000413023
3.658333	0.000415258
3.666667	0.000417274
3.675	0.000419572
3.683333	0.000423141
3.691667	0.000428561
3.7	0.000435215
3.708333	0.000441469
3.716667	0.000445586
3.725	0.000446763
3.733333	0.000445582
3.741667	0.000443563
3.75	0.000442207
3.758333	0.000442281
3.766667	0.000443608
3.775	0.000445418
3.783333	0.000447031
3.791667	0.000448357
3.8	0.0004499
3.808333	0.000452202
3.816667	0.000455257
3.825	0.000458397
3.833333	0.000460729
3.841667	0.000461739
3.85	0.000461705
3.858333	0.000461564
3.866667	0.00046226
3.875	0.000464018
3.883333	0.000466265
3.891667	0.00046834
3.9	0.000469994
3.908333	0.000471003
3.916667	0.000470981
3.925	0.000469945
3.933333	0.000468664
3.941667	0.000467934
3.95	0.000467923
3.958333	0.000468366
3.966667	0.000469048
3.975	0.000469886
3.983333	0.000470847
3.991667	0.000471771
4	0.000472195
4.008333	0.000471566
4.016667	0.00046989
4.025	0.000468027
4.033333	0.000466932
4.041667	0.000466552
4.05	0.00046587
4.058333	0.000464112
4.066667	0.000461556
4.075	0.000458896
4.083333	0.000456315
4.091667	0.000453483
4.1	0.000450235
4.108333	0.000446849
4.116667	0.000443898
4.125	0.000441853
4.133333	0.000440747
4.141667	0.000440151
4.15	0.00043948
4.158333	0.000438374
4.166667	0.000436738
4.175	0.000434581
4.183333	0.000432037
4.191667	0.000429396
4.2	0.000427097
4.208333	0.000425499
4.216667	0.000424519
4.225	0.000423461
4.233333	0.00042155
4.241667	0.000418879
4.25	0.000416659
4.258333	0.000415966
4.266667	0.000416532
4.275	0.000417076
4.283333	0.000416499
4.291667	0.000414696
4.3	0.000412274
4.308333	0.00040983
4.316667	0.000407629
4.325	0.000405774
4.333333	0.000404537
4.341667	0.000404164
4.35	0.000404466
4.358333	0.000404824
4.366667	0.000404667
4.375	0.000403557
4.383333	0.00040124
4.391667	0.00039814
4.4	0.000395458
4.408333	0.000394378
4.416667	0.00039513
4.425	0.00039668
4.433333	0.000397243
4.441667	0.000395518
4.45	0.00039174
4.458333	0.000387378
4.466667	0.000383679
4.475	0.000380591
4.483333	0.000377215
4.491667	0.000373077
4.5	0.000368647
4.508333	0.000365011
4.516667	0.000363305
4.525	0.000364203
4.533333	0.00036775
4.541667	0.000373501
4.55	0.000380714
4.558333	0.000388458
4.566667	0.000395812
4.575	0.000402253
4.583333	0.000407741
4.591667	0.000412487
4.6	0.000416923
4.608333	0.000421867
4.616667	0.000428557
4.625	0.00043802
4.633333	0.000450004
4.641667	0.000462391
4.65	0.000472236
4.658333	0.000477608
4.666667	0.000478469
4.675	0.00047623
4.683333	0.000472751
4.691667	0.000469446
4.7	0.00046704
4.708333	0.000465747
4.716667	0.000465367
4.725	0.000465412
4.733333	0.000465311
4.741667	0.000464879
4.75	0.000464562
4.758333	0.000464957
4.766667	0.000465944
4.775	0.000466697
4.783333	0.000466686
4.791667	0.000466354
4.8	0.000466537
4.808333	0.000467595
4.816667	0.00046929
4.825	0.000471249
4.833333	0.000473186
4.841667	0.00047477
4.85	0.000475641
4.858333	0.000475619
4.866667	0.000474751
4.875	0.000473227
4.883333	0.000471331
4.891667	0.00046945
4.9	0.000467937
4.908333	0.000466943
4.916667	0.000466421
4.925	0.000466332
4.933333	0.00046638
4.941667	0.000465505
4.95	0.000462309
4.958333	0.000456538
4.966667	0.000449635
4.975	0.000443507
4.983333	0.000438932
4.991667	0.000435233
5	0.000431206
5.008333	0.000426311
5.016667	0.000420976
5.025	0.000416033
5.033333	0.000412084
5.041667	0.000409316
5.05	0.000407402
5.058333	0.000405669
5.066667	0.000403643
5.075	0.000401497
5.083333	0.00039975
5.091667	0.000398532
5.1	0.000397284
5.108333	0.000395156
5.116667	0.000391703
5.125	0.000387341
5.133333	0.000383083
5.141667	0.000379823
5.15	0.000377879
5.158333	0.000377096
5.166667	0.000377081
5.175	0.000377119
5.183333	0.000376336
5.191667	0.000374548
5.2	0.000372764
5.208333	0.000372164
5.216667	0.000372749
5.225	0.000373516
5.233333	0.000373695
5.241667	0.000373326
5.25	0.000372842
5.258333	0.000372447
5.266667	0.000372067
5.275	0.000371542
5.283333	0.000370663
5.291667	0.000368863
5.3	0.000365216
5.308333	0.000359189
5.316667	0.000351407
5.325	0.000343543
5.333333	0.00033721
5.341667	0.000332981
5.35	0.000330448
5.358333	0.000329033
5.366667	0.000328377
5.375	0.000328165
5.383333	0.000328153
5.391667	0.000328552
5.4	0.000329763
5.408333	0.000331666
5.416667	0.000333436
5.425	0.000334386
5.433333	0.000334684
5.441667	0.000335023
5.45	0.000335731
5.458333	0.000336368
5.466667	0.00033614
5.475	0.000334818
5.483333	0.000333063
5.491667	0.00033183
5.5	0.00033164
5.508333	0.000332464
5.516667	0.000334021
5.525	0.000336018
5.533333	0.000338085
5.541667	0.000339717
5.55	0.000340495
5.558333	0.000340398
5.566667	0.000339571
5.575	0.000338011
5.583333	0.000335679
5.591667	0.000332981
5.6	0.000330869
5.608333	0.000330333
5.616667	0.000331719
5.625	0.000334617
5.633333	0.000338215
5.641667	0.000341572
5.65	0.000343677
5.658333	0.000343911
5.666667	0.000342846
5.675	0.000341993
5.683333	0.000342514
5.691667	0.000344537
5.7	0.000347532
5.708333	0.000350911
5.716667	0.000354074
5.725	0.000356283
5.733333	0.000357237
5.741667	0.000357818
5.75	0.000359606
5.758333	0.000363536
5.766667	0.000369232
5.775	0.000375435
5.783333	0.000380956
5.791667	0.000385217
5.8	0.000388224
5.808333	0.000390321
5.816667	0.000392128
5.825	0.000394292
5.833333	0.000397235
5.841667	0.000401087
5.85	0.000405822
5.858333	0.000411116
5.866667	0.00041626
5.875	0.000420466
5.883333	0.000423592
5.891667	0.000426449
5.9	0.0004302
5.908333	0.000435129
5.916667	0.000440057
5.925	0.000443053
5.933333	0.000443108
5.941667	0.000441052
5.95	0.000438776
5.958333	0.000437975
5.966667	0.000439759
5.975	0.000444494
5.983333	0.00045117
5.991667	0.000457291
6	0.000460375
6.008333	0.000460062
6.016667	0.000458185
6.025	0.000456642
6.033333	0.000455767
6.041667	0.000454746
6.05	0.000452742
6.058333	0.000449672
6.066667	0.00044702
6.075	0.000448678
6.083333	0.000461556
6.091667	0.000495888
6.1	0.000564028
6.108333	0.000675783
6.116667	0.000830565
6.125	0.001010496
6.133333	0.001180608
6.141667	0.001298726
6.15	0.001331355
6.158333	0.001268156
6.166667	0.001127966
6.175	0.000951789
6.183333	0.000784665
6.191667	0.000656892
6.2	0.000576448
6.208333	0.000534788
6.216667	0.00051814
6.225	0.000515357
6.233333	0.000519756
6.241667	0.000527635
6.25	0.000536557
6.258333	0.000544664
6.266667	0.000550877
6.275	0.000555076
6.283333	0.000557564
6.291667	0.000558324
6.3	0.000557058
6.308333	0.000553966
6.316667	0.000550091
6.325	0.000546631
6.333333	0.000544105
6.341667	0.000542164
6.35	0.000539981
6.358333	0.000536721
6.366667	0.000531957
6.375	0.000525974
6.383333	0.000520472
6.391667	0.0005183
6.4	0.000513423
6.408333	0.000458371
6.416667	0.000223208
6.425	-0.000390716
6.433333	-0.00151968
6.441667	-0.003049128
6.45	-0.004589658
6.458333	-0.005730551
6.466667	-0.006318696
6.475	-0.00647312
6.483333	-0.006402742
6.491667	-0.006257892
6.5	-0.006101739
6.508333	-0.00594772
6.516667	-0.005795121
6.525	-0.005642574
6.533333	-0.005490143
6.541667	-0.005338803
6.55	-0.005189221
6.558333	-0.005041007
6.566667	-0.004893143
6.575	-0.004744705
6.583333	-0.004595086
6.591667	-0.004444126
6.6	-0.004292324
6.608333	-0.004140873
6.616667	-0.003990915
6.625	-0.003842689
6.633333	-0.003695715
6.641667	-0.003549583
6.65	-0.00340404
6.658333	-0.003258608
6.666667	-0.003112972
6.675	-0.002967551
6.683333	-0.002822984
6.691667	-0.002679091
6.7	-0.002534848
6.708333	-0.002389371
6.716667	-0.002242576
6.725	-0.002095219
6.733333	-0.001948521
6.741667	-0.001803499
6.75	-0.001660164
6.758333	-0.001517545
6.766667	-0.001374546
6.775	-0.001230661
6.783333	-0.001086205
6.791667	-0.000942167
6.8	-0.000799492
6.808333	-0.000658225
6.816667	-0.000517402
6.825	-0.00037602
6.833333	-0.000234049
6.841667	-9.23E-05
6.85	4.83E-05
6.858333	0.000187494
6.866667	0.000325453
6.875	0.000462387
6.883333	0.000598591
6.891667	0.000734393
6.9	0.000870101
6.908333	0.001006041
6.916667	0.001142509
6.925	0.001279518
6.933333	0.001416661
6.941667	0.001553316
6.95	0.00168914
6.958333	0.001824263
6.966667	0.001958996
6.975	0.002093595
6.983333	0.002228241
6.991667	0.002361596
7	0.002484336
7.008333	0.002568416
7.016667	0.002564453
7.025	0.002424669
7.033333	0.002147827
7.041667	0.001802642
7.05	0.001488484
7.058333	0.001266781
7.066667	0.00113659
7.075	0.001064673
7.083333	0.001021944
7.091667	0.000995494
7.1	0.000982232
7.108333	0.000980582
7.116667	0.000987757
7.125	0.001000527
7.133333	0.001016121
7.141667	0.001032315
7.15	0.001047224
7.158333	0.001059186
7.166667	0.001066919
7.175	0.001069933
7.183333	0.001068953
7.191667	0.001065478
7.2	0.001060989
7.208333	0.001056541
7.216667	0.001052611
7.225	0.001049146
7.233333	0.001045771
7.241667	0.001042049
7.25	0.001037646
7.258333	0.001032259
7.266667	0.001025401
7.275	0.00101658
7.283333	0.001005683
7.291667	0.000993025
7.3	0.000979014
7.308333	0.000963714
7.316667	0.000946548
7.325	0.000926931
7.333333	0.000905585
7.341667	0.00088466
7.35	0.000866149
7.358333	0.000850752
7.366667	0.000838142
7.375	0.000827633
7.383333	0.000818633
7.391667	0.000811003
7.4	0.00080483
7.408333	0.000799678
7.416667	0.000794359
7.425	0.0007874
7.433333	0.000777248
7.441667	0.000761945
7.45	0.000739373
7.458333	0.000708889
7.466667	0.000673167
7.475	0.000637952
7.483333	0.000609309
7.491667	0.000590403
7.5	0.000580475
7.508333	0.000576474
7.516667	0.000575468
7.525	0.000575841
7.533333	0.000576995
7.541667	0.000578564
7.55	0.000580013
7.558333	0.000580642
7.566667	0.000579909
7.575	0.000577882
7.583333	0.000575542
7.591667	0.000574376
7.6	0.000575565
7.608333	0.000579625
7.616667	0.000586681
7.625	0.000596821
7.633333	0.000610083
7.641667	0.000625942
7.65	0.000642594
7.658333	0.000657048
7.666667	0.000666313
7.675	0.00066882
7.683333	0.000664722
7.691667	0.000655018
7.7	0.000640832
7.708333	0.00062355
7.716667	0.000605419
7.725	0.000589598
7.733333	0.000579089
7.741667	0.000574861
7.75	0.000574689
7.758333	0.000574004
7.766667	0.000568535
7.775	0.000557296
7.783333	0.000543416
7.791667	0.000531945
7.8	0.000526581
7.808333	0.000527822
7.816667	0.000533447
7.825	0.000540458
7.833333	0.000546634
7.841667	0.00055087
7.85	0.000552807
7.858333	0.000552505
7.866667	0.00055043
7.875	0.00054729
7.883333	0.000543669
7.891667	0.000539757
7.9	0.000535306
7.908333	0.000529651
7.916667	0.00052169
7.925	0.000510365
7.933333	0.000495497
7.941667	0.000478014
7.95	0.000459168
7.958333	0.000439946
7.966667	0.000421554
7.975	0.000405982
7.983333	0.000395261
7.991667	0.000390068
8	0.000389326
8.008333	0.000391126
8.016666	0.00039364
8.025	0.00039554
8.033334	0.000396211
8.041667	0.000395741
8.05	0.000394452
8.058333	0.000392534
8.066667	0.000390206
8.075	0.000387944
8.083333	0.000386361
8.091666	0.000385813
8.1	0.000386097
8.108334	0.000386424
8.116667	0.000385888
8.125	0.000384003
8.133333	0.000380885
8.141666	0.000377186
8.15	0.000373885
8.158334	0.000371933
8.166667	0.000371866
8.175	0.000373524
8.183333	0.000376053
8.191667	0.000378516
8.2	0.00038065
8.208333	0.00038306
8.216666	0.000386577
8.225	0.000391632
8.233334	0.000398055
8.241667	0.000405047
8.25	0.000411484
8.258333	0.00041651
8.266666	0.00041993
8.275	0.000422083
8.283334	0.000423279
8.291667	0.00042361
8.3	0.000423312
8.308333	0.000422981
8.316667	0.000423122
8.325	0.000423774
8.333333	0.00042456
8.341666	0.000425015
8.35	0.000424855
8.358334	0.000423946
8.366667	0.000422217
8.375	0.000419796
8.383333	0.000417277
8.391666	0.000415437
8.4	0.000414528
8.408334	0.000414088
8.416667	0.000413552
8.425	0.000412762
8.433333	0.000411715
8.441667	0.000410274
8.45	0.000408292
8.458333	0.000405915
8.466666	0.000403654
8.475	0.000402067
8.483334	0.000401232
8.491667	0.000400592
8.5	0.000399441
8.508333	0.000397645
8.516666	0.000395756
8.525	0.000394408
8.533334	0.000393719
8.541667	0.000393376
8.55	0.000393167
8.558333	0.000393271
8.566667	0.000393909
8.575	0.000394877
8.583333	0.000395652
8.591666	0.000395741
8.6	0.000394829
8.608334	0.000392623
8.616667	0.000388861
8.625	0.000383854
8.633333	0.00037884
8.641666	0.000375252
8.65	0.000373546
8.658334	0.000372894
8.666667	0.000371933
8.675	0.000369873
8.683333	0.000366978
8.691667	0.000364106
8.7	0.00036205
8.708333	0.000361048
8.716666	0.000360828
8.725	0.000361014
8.733334	0.00036161
8.741667	0.000363015
8.75	0.000365369
8.758333	0.000367869
8.766666	0.000369132
8.775	0.000368413
8.783334	0.000366136
8.791667	0.000363182
8.8	0.000360083
8.808333	0.000357095
8.816667	0.00035442
8.825	0.000351932
8.833333	0.000349186
8.841666	0.000346206
8.85	0.000343904
8.858334	0.000343256
8.866667	0.000344135
8.875	0.000345316
8.883333	0.000345595
8.891666	0.000344675
8.9	0.000343066
8.908334	0.000341378
8.916667	0.000339873
8.925	0.000338689
8.933333	0.00033804
8.941667	0.000338022
8.95	0.000338323
8.958333	0.000338387
8.966666	0.00033772
8.975	0.000335991
8.983334	0.000333082
8.991667	0.000329167
9	0.00032467
9.008333	0.0003202
9.016666	0.000316408
9.025	0.000313655
9.033334	0.000311893
9.041667	0.000310946
9.05	0.000310659
9.058333	0.00031076
9.066667	0.000310697
9.075	0.000309624
9.083333	0.000306726
9.091666	0.000301763
9.1	0.000295304
9.108334	0.000288378
9.116667	0.000281904
9.125	0.000276469
9.133333	0.000272624
9.141666	0.000270911
9.15	0.00027125
9.158334	0.000272542
9.166667	0.000273198
9.175	0.000272106
9.183333	0.00026913
9.191667	0.000265051
9.2	0.000261236
9.208333	0.000258945
9.216666	0.000258446
9.225	0.000258979
9.233334	0.000259772
9.241667	0.000260744
9.25	0.000262145
9.258333	0.000263806
9.266666	0.000265099
9.275	0.000265539
9.283334	0.000265315
9.291667	0.000265118
9.3	0.000265483
9.308333	0.000266198
9.316667	0.00026644
9.325	0.000265535
9.333333	0.000263669
9.341666	0.000261705
9.35	0.000260346
9.358334	0.000259493
9.366667	0.00025845
9.375	0.000256538
9.383333	0.00025367
9.391666	0.000250388
9.4	0.000247397
9.408334	0.000244957
9.416667	0.000242788
9.425	0.000240449
9.433333	0.000237789
9.441667	0.000235114
9.45	0.00023298
9.458333	0.000231735
9.466666	0.000231121
9.475	0.000230528
9.483334	0.000229612
9.491667	0.000228606
9.5	0.000227951
9.508333	0.000227738
9.516666	0.000227522
9.525	0.000226695
9.533334	0.000225022
9.541667	0.00022278
9.55	0.000220519
9.558333	0.000218712
9.566667	0.000217456
9.575	0.000216588
9.583333	0.000216141
9.591666	0.000216492
9.6	0.000218
9.608334	0.000220779
9.616667	0.000224534
9.625	0.000228424
9.633333	0.000231441
9.641666	0.000233326
9.65	0.000234895
9.658334	0.000237308
9.666667	0.000241336
9.675	0.000246976
9.683333	0.000253372
9.691667	0.000259146
9.7	0.000263214
9.708333	0.000265349
9.716666	0.000265919
9.725	0.000265367
9.733334	0.000264078
9.741667	0.000262409
9.75	0.000260364
9.758333	0.000257589
9.766666	0.000253946
9.775	0.000249706
9.783334	0.000245225
9.791667	0.000240766
9.8	0.00023653
9.808333	0.000232607
9.816667	0.000229087
9.825	0.000226207
9.833333	0.000224199
9.841666	0.00022291
9.85	0.000221741
9.858334	0.000220165
9.866667	0.00021825
9.875	0.000216391
9.883333	0.000214633
9.891666	0.000212621
9.9	0.000210237
9.908334	0.000207793
9.916667	0.000205576
9.925	0.000203479
9.933333	0.000201263
9.941667	0.000198979
9.95	0.000196952
9.958333	0.000195403
9.966666	0.000194252
9.975	0.000193294
9.983334	0.000192441
9.991667	0.000191804
10	0.000191543
10.00833	0.000191748
10.01667	0.000192512
10.025	0.000193857
10.03333	0.000195477
10.04167	0.000196639
10.05	0.000196546
10.05833	0.000194844
10.06667	0.000191756
10.075	0.00018793
10.08333	0.000184231
10.09167	0.000181381
10.1	0.000179637
10.10833	0.00017884
10.11667	0.000178799
10.125	0.000179358
10.13333	0.000180226
10.14167	0.000180885
10.15	0.000181012
10.15833	0.000180826
10.16667	0.000180602
10.175	0.000179991
10.18333	0.00017849
10.19167	0.000176452
10.2	0.000174914
10.20833	0.00017437
10.21667	0.000174191
10.225	0.000173427
10.23333	0.000171959
10.24167	0.000170577
10.25	0.000170108
10.25833	0.000170875
10.26667	0.00017263
10.275	0.00017469
10.28333	0.000176348
10.29167	0.000177264
10.3	0.000177335
10.30833	0.000176463
10.31667	0.000174798
10.325	0.000172861
10.33333	0.000171017
10.34167	0.000169046
10.35	0.000166573
10.35833	0.000163816
10.36667	0.000161491
10.375	0.000160031
10.38333	0.000159122
10.39167	0.000158269
10.4	0.000157431
10.40833	0.000156812
10.41667	0.000156198
10.425	0.000154834
10.43333	0.000152107
10.44167	0.000148222
10.45	0.000144109
10.45833	0.000140697
10.46667	0.000138175
10.475	0.000135995
10.48333	0.000133466
10.49167	0.000130244
10.5	0.000126384
10.50833	0.000122193
10.51667	0.000118166
10.525	0.000114802
10.53333	0.000112258
10.54167	0.000110313
10.55	0.00010863
10.55833	0.000106938
10.56667	0.000105094
10.575	0.000103105
10.58333	0.000101093
10.59167	9.93E-05
10.6	9.79E-05
10.60833	9.71E-05
10.61667	9.69E-05
10.625	9.70E-05
10.63333	9.73E-05
10.64167	9.77E-05
10.65	9.80E-05
10.65833	9.80E-05
10.66667	9.80E-05
10.675	9.84E-05
10.68333	9.96E-05
10.69167	0.000102047
10.7	0.000105988
10.70833	0.000111617
10.71667	0.00011918
10.725	0.000129033
10.73333	0.000141688
10.74167	0.000157598
10.75	0.000176773
10.75833	0.000198741
10.76667	0.000222657
10.775	0.000247378
10.78333	0.000271875
10.79167	0.000295926
10.8	0.000320349
10.80833	0.000346273
10.81667	0.000374012
10.825	0.000402555
10.83333	0.000430282
10.84167	0.000456389
10.85	0.000481531
10.85833	0.000506971
10.86667	0.000533514
10.875	0.000561327
10.88333	0.000590246
10.89167	0.000619963
10.9	0.000650026
10.90833	0.00067991
10.91667	0.00070934
10.925	0.000738557
10.93333	0.000768077
10.94167	0.000798114
10.95	0.000828426
10.95833	0.000858434
10.96667	0.000887442
10.975	0.0009153
10.98333	0.000942931
10.99167	0.000971764
11	0.001002308
11.00833	0.001033269
11.01667	0.001062345
11.025	0.001088448
11.03333	0.001112856
11.04167	0.001137797
11.05	0.001164511
11.05833	0.00119286
11.06667	0.001222141
11.075	0.001251891
11.08333	0.001282159
11.09167	0.001313288
11.1	0.001345456
11.10833	0.00137835
11.11667	0.001411352
11.125	0.001444209
11.13333	0.001477689
11.14167	0.001513414
11.15	0.00155291
11.15833	0.001596894
11.16667	0.001645435
11.175	0.001698401
11.18333	0.001755491
11.19167	0.00181561
11.2	0.001875967
11.20833	0.001931522
11.21667	0.001975432
11.225	0.002001382
11.23333	0.002007563
11.24167	0.001999486
11.25	0.001988251
11.25833	0.001984842
11.26667	0.001994945
11.275	0.002017859
11.28333	0.002049237
11.29167	0.002084322
11.3	0.002119362
11.30833	0.002151594
11.31667	0.002179258
11.325	0.002201896
11.33333	0.002220329
11.34167	0.002236146
11.35	0.002251126
11.35833	0.002266686
11.36667	0.002283104
11.375	0.002299208
11.38333	0.00231358
11.39167	0.002326474
11.4	0.002340719
11.40833	0.002361078
11.41667	0.002393365
11.425	0.002444834
11.43333	0.00252315
11.44167	0.002625823
11.45	0.002717875
11.45833	0.002717853
11.46667	0.002529174
11.475	0.002120059
11.48333	0.001577079
11.49167	0.001055259
11.5	0.000669543
11.50833	0.000440285
11.51667	0.000322845
11.525	0.000263102
11.53333	0.000227142
11.54167	0.00020102
11.55	0.000180483
11.55833	0.000164151
11.56667	0.000151329
11.575	0.000141617
11.58333	0.000134744
11.59167	0.0001303
11.6	0.000127453
11.60833	0.000125103
11.61667	0.000122391
11.625	0.000119284
11.63333	0.000116456
11.64167	0.000114724
11.65	0.000114609
11.65833	0.000115961
11.66667	0.000117708
11.675	0.000118349
11.68333	0.000117078
11.69167	0.000114217
11.7	0.000110485
11.70833	0.000106186
11.71667	0.000101335
11.725	9.62E-05
11.73333	9.13E-05
11.74167	8.73E-05
11.75	8.46E-05
11.75833	8.30E-05
11.76667	8.18E-05
11.775	8.07E-05
11.78333	7.97E-05
11.79167	7.89E-05
11.8	7.84E-05
11.80833	7.83E-05
11.81667	7.88E-05
11.825	7.96E-05
11.83333	8.03E-05
11.84167	8.05E-05
11.85	8.03E-05
11.85833	8.00E-05
11.86667	7.98E-05
11.875	7.99E-05
11.88333	8.02E-05
11.89167	8.06E-05
11.9	8.11E-05
11.90833	8.17E-05
11.91667	8.26E-05
11.925	8.37E-05
11.93333	8.48E-05
11.94167	8.56E-05
11.95	8.60E-05
11.95833	8.61E-05
11.96667	8.61E-05
11.975	8.59E-05
11.98333	8.56E-05
11.99167	8.57E-05
12	8.66E-05
12.00833	8.85E-05
12.01667	9.12E-05
12.025	9.48E-05
12.03333	9.90E-05
12.04167	0.000103094
12.05	0.000106055
12.05833	0.0001073
12.06667	0.000106946
12.075	0.00010537
12.08333	0.000103191
12.09167	0.000101525
12.1	0.00010154
12.10833	0.000103563
12.11667	0.000107016
12.125	0.000111003
12.13333	0.000114624
12.14167	0.000117082
12.15	0.000117909
12.15833	0.000117291
12.16667	0.000116028
12.175	0.000115056
12.18333	0.00011497
12.19167	0.000115972
12.2	0.000117939
12.20833	0.000120398
12.21667	0.000122681
12.225	0.000124145
12.23333	0.000124276
12.24167	0.000122905
12.25	0.000120908
12.25833	0.000120092
12.26667	0.000121731
12.275	0.000125367
12.28333	0.000129048
12.29167	0.000130657
12.3	0.000129353
12.30833	0.000125978
12.31667	0.000122253
12.325	0.000119619
12.33333	0.00011877
12.34167	0.000119638
12.35	0.000121635
12.35833	0.000124134
12.36667	0.000126697
12.375	0.000128888
12.38333	0.000130221
12.39167	0.000130456
12.4	0.000129845
12.40833	0.000128865
12.41667	0.000127811
12.425	0.000126701
12.43333	0.000125509
12.44167	0.000124309
12.45	0.000123203
12.45833	0.000122253
12.46667	0.000121538
12.475	0.000121102
12.48333	0.000120699
12.49167	0.000119913
12.5	0.00011877
12.50833	0.000117935
12.51667	0.000117999
12.525	0.000118744
12.53333	0.000119347
12.54167	0.000119139
12.55	0.000118062
12.55833	0.000116523
12.56667	0.000114907
12.575	0.000113338
12.58333	0.000111781
12.59167	0.000110082
12.6	0.000108041
12.60833	0.000105538
12.61667	0.000102483
12.625	9.88E-05
12.63333	9.45E-05
12.64167	9.03E-05
12.65	8.68E-05
12.65833	8.40E-05
12.66667	8.16E-05
12.675	7.88E-05
12.68333	7.60E-05
12.69167	7.37E-05
12.7	7.24E-05
12.70833	7.23E-05
12.71667	7.32E-05
12.725	7.47E-05
12.73333	7.63E-05
12.74167	7.75E-05
12.75	7.78E-05
12.75833	7.68E-05
12.76667	7.46E-05
12.775	7.16E-05
12.78333	6.87E-05
12.79167	6.61E-05
12.8	6.43E-05
12.80833	6.31E-05
12.81667	6.26E-05
12.825	6.30E-05
12.83333	6.36E-05
12.84167	6.39E-05
12.85	6.37E-05
12.85833	6.28E-05
12.86667	6.15E-05
12.875	5.99E-05
12.88333	5.84E-05
12.89167	5.72E-05
12.9	5.63E-05
12.90833	5.55E-05
12.91667	5.50E-05
12.925	5.48E-05
12.93333	5.47E-05
12.94167	5.47E-05
12.95	5.48E-05
12.95833	5.49E-05
12.96667	5.50E-05
12.975	5.54E-05
12.98333	5.66E-05
12.99167	5.87E-05
13	6.14E-05
13.00833	6.35E-05
13.01667	6.40E-05
13.025	6.27E-05
13.03333	6.04E-05
13.04167	5.82E-05
13.05	5.69E-05
13.05833	5.62E-05
13.06667	5.51E-05
13.075	5.34E-05
13.08333	5.13E-05
13.09167	4.97E-05
13.1	4.90E-05
13.10833	4.91E-05
13.11667	4.96E-05
13.125	5.02E-05
13.13333	5.11E-05
13.14167	5.24E-05
13.15	5.43E-05
13.15833	5.68E-05
13.16667	5.94E-05
13.175	6.15E-05
13.18333	6.19E-05
13.19167	6.01E-05
13.2	5.61E-05
13.20833	5.12E-05
13.21667	4.69E-05
13.225	4.43E-05
13.23333	4.37E-05
13.24167	4.45E-05
13.25	4.59E-05
13.25833	4.71E-05
13.26667	4.73E-05
13.275	4.63E-05
13.28333	4.46E-05
13.29167	4.35E-05
13.3	4.35E-05
13.30833	4.40E-05
13.31667	4.39E-05
13.325	4.28E-05
13.33333	4.12E-05
13.34167	3.98E-05
13.35	3.86E-05
13.35833	3.72E-05
13.36667	3.50E-05
13.375	3.18E-05
13.38333	2.81E-05
13.39167	2.44E-05
13.4	2.13E-05
13.40833	1.89E-05
13.41667	1.73E-05
13.425	1.70E-05
13.43333	1.74E-05
13.44167	1.78E-05
13.45	1.70E-05
13.45833	1.46E-05
13.46667	1.12E-05
13.475	7.76E-06
13.48333	4.60E-06
13.49167	1.64E-06
13.5	-1.40E-06
13.50833	-4.60E-06
13.51667	-7.58E-06
13.525	-9.76E-06
13.53333	-1.11E-05
13.54167	-1.22E-05
13.55	-1.40E-05
13.55833	-1.64E-05
13.56667	-1.91E-05
13.575	-2.18E-05
13.58333	-2.42E-05
13.59167	-2.61E-05
13.6	-2.76E-05
13.60833	-2.90E-05
13.61667	-3.05E-05
13.625	-3.22E-05
13.63333	-3.41E-05
13.64167	-3.63E-05
13.65	-3.90E-05
13.65833	-4.21E-05
13.66667	-4.56E-05
13.675	-4.89E-05
13.68333	-5.12E-05
13.69167	-5.22E-05
13.7	-5.16E-05
13.70833	-5.01E-05
13.71667	-4.84E-05
13.725	-4.74E-05
13.73333	-4.79E-05
13.74167	-5.08E-05
13.75	-5.60E-05
13.75833	-6.26E-05
13.76667	-6.95E-05
13.775	-7.58E-05
13.78333	-8.12E-05
13.79167	-8.58E-05
13.8	-8.94E-05
13.80833	-9.15E-05
13.81667	-9.23E-05
13.825	-9.20E-05
13.83333	-9.12E-05
13.84167	-9.06E-05
13.85	-9.07E-05
13.85833	-9.16E-05
13.86667	-9.28E-05
13.875	-9.40E-05
13.88333	-9.53E-05
13.89167	-9.70E-05
13.9	-9.96E-05
13.90833	-0.000103209
13.91667	-0.000107288
13.925	-0.000111394
13.93333	-0.00011519
13.94167	-0.000118244
13.95	-0.000120018
13.95833	-0.000120319
13.96667	-0.000119515
13.975	-0.000118259
13.98333	-0.000117142
13.99167	-0.000116505
14	-0.000116412
14.00833	-0.000116754
14.01667	-0.00011735
14.025	-0.000117902
14.03333	-0.000118006
14.04167	-0.000117559
14.05	-0.000117
14.05833	-0.000116922
14.06667	-0.000117566
14.075	-0.00011877
14.08333	-0.000120271
14.09167	-0.000121906
14.1	-0.00012346
14.10833	-0.000124637
14.11667	-0.000125337
14.125	-0.00012577
14.13333	-0.000126217
14.14167	-0.00012685
14.15	-0.000127636
14.15833	-0.000128284
14.16667	-0.000128318
14.175	-0.000127319
14.18333	-0.000125218
14.19167	-0.000122417
14.2	-0.000119574
14.20833	-0.000117231
14.21667	-0.000115652
14.225	-0.000114963
14.23333	-0.000115246
14.24167	-0.000116397
14.25	-0.000117909
14.25833	-0.000119172
14.26667	-0.000119936
14.275	-0.000120238
14.28333	-0.000119999
14.29167	-0.000119038
14.3	-0.000117444
14.30833	-0.000115629
14.31667	-0.000113919
14.325	-0.000112385
14.33333	-0.000111103
14.34167	-0.0001105
14.35	-0.000110932
14.35833	-0.000111919
14.36667	-0.000112377
14.375	-0.000111807
14.38333	-0.000110682
14.39167	-0.000109531
14.4	-0.000108175
14.40833	-0.000105977
14.41667	-0.000102781
14.425	-9.94E-05
14.43333	-9.68E-05
14.44167	-9.55E-05
14.45	-9.48E-05
14.45833	-9.40E-05
14.46667	-9.30E-05
14.475	-9.18E-05
14.48333	-9.06E-05
14.49167	-8.92E-05
14.5	-8.72E-05
14.50833	-8.50E-05
14.51667	-8.35E-05
14.525	-8.36E-05
14.53333	-8.56E-05
14.54167	-8.87E-05
14.55	-9.17E-05
14.55833	-9.34E-05
14.56667	-9.31E-05
14.575	-9.15E-05
14.58333	-8.93E-05
14.59167	-8.72E-05
14.6	-8.54E-05
14.60833	-8.38E-05
14.61667	-8.21E-05
14.625	-7.99E-05
14.63333	-7.74E-05
14.64167	-7.47E-05
14.65	-7.19E-05
14.65833	-6.86E-05
14.66667	-6.50E-05
14.675	-6.20E-05
14.68333	-6.02E-05
14.69167	-5.98E-05
14.7	-5.97E-05
14.70833	-5.89E-05
14.71667	-5.68E-05
14.725	-5.31E-05
14.73333	-4.77E-05
14.74167	-4.08E-05
14.75	-3.30E-05
14.75833	-2.47E-05
14.76667	-1.66E-05
14.775	-9.10E-06
14.78333	-2.53E-06
14.79167	3.01E-06
14.8	7.32E-06
14.80833	9.69E-06
14.81667	9.22E-06
14.825	5.65E-06
14.83333	-3.73E-08
14.84167	-6.17E-06
14.85	-1.12E-05
14.85833	-1.43E-05
14.86667	-1.52E-05
14.875	-1.42E-05
14.88333	-1.22E-05
14.89167	-9.88E-06
14.9	-7.32E-06
14.90833	-4.40E-06
14.91667	-1.33E-06
14.925	1.18E-06
14.93333	2.21E-06
14.94167	1.14E-06
14.95	-1.88E-06
14.95833	-5.89E-06
14.96667	-9.52E-06
14.975	-1.19E-05
14.98333	-1.32E-05
14.99167	-1.39E-05
15	-1.43E-05
15.00833	-1.45E-05
15.01667	-1.41E-05
15.025	-1.30E-05
15.03333	-1.16E-05
15.04167	-1.06E-05
15.05	-1.04E-05
15.05833	-1.03E-05
15.06667	-9.80E-06
15.075	-8.46E-06
15.08333	-6.71E-06
15.09167	-5.21E-06
15.1	-4.30E-06
15.10833	-3.86E-06
15.11667	-3.65E-06
15.125	-3.48E-06
15.13333	-3.28E-06
15.14167	-2.98E-06
15.15	-2.50E-06
15.15833	-1.85E-06
15.16667	-1.26E-06
15.175	-1.18E-06
15.18333	-1.99E-06
15.19167	-3.62E-06
15.2	-5.48E-06
15.20833	-6.73E-06
15.21667	-6.79E-06
15.225	-5.80E-06
15.23333	-4.47E-06
15.24167	-3.71E-06
15.25	-4.09E-06
15.25833	-5.42E-06
15.26667	-6.66E-06
15.275	-6.71E-06
15.28333	-5.46E-06
15.29167	-3.70E-06
15.3	-2.16E-06
15.30833	-8.01E-07
15.31667	8.23E-07
15.325	2.78E-06
15.33333	4.55E-06
15.34167	5.54E-06
15.35	5.45E-06
15.35833	4.34E-06
15.36667	2.57E-06
15.375	7.90E-07
15.38333	-5.36E-07
15.39167	-1.32E-06
15.4	-1.70E-06
15.40833	-1.72E-06
15.41667	-1.43E-06
15.425	-1.08E-06
15.43333	-8.87E-07
15.44167	-7.86E-07
15.45	-5.70E-07
15.45833	-1.12E-07
15.46667	6.52E-07
15.475	1.82E-06
15.48333	3.43E-06
15.49167	5.33E-06
15.5	7.16E-06
15.50833	8.50E-06
15.51667	8.90E-06
15.525	8.12E-06
15.53333	6.41E-06
15.54167	4.66E-06
15.55	3.94E-06
15.55833	4.60E-06
15.56667	5.97E-06
15.575	7.15E-06
15.58333	7.91E-06
15.59167	8.60E-06
15.6	9.44E-06
15.60833	1.04E-05
15.61667	1.15E-05
15.625	1.29E-05
15.63333	1.43E-05
15.64167	1.54E-05
15.65	1.56E-05
15.65833	1.48E-05
15.66667	1.36E-05
15.675	1.30E-05
15.68333	1.35E-05
15.69167	1.52E-05
15.7	1.79E-05
15.70833	2.13E-05
15.71667	2.45E-05
15.725	2.66E-05
15.73333	2.79E-05
15.74167	2.93E-05
15.75	3.24E-05
15.75833	3.82E-05
15.76667	4.67E-05
15.775	5.78E-05
15.78333	7.17E-05
15.79167	8.93E-05
15.8	0.00011177
15.80833	0.000140343
15.81667	0.000175975
15.825	0.000219472
15.83333	0.000271175
15.84167	0.000330206
15.85	0.000393901
15.85833	0.000458088
15.86667	0.000517957
15.875	0.00056883
15.88333	0.000606597
15.89167	0.000628185
15.9	0.000632227
15.90833	0.000619527
15.91667	0.000593029
15.925	0.000557404
15.93333	0.000518154
15.94167	0.000480231
15.95	0.000446688
15.95833	0.000418074
15.96667	0.000392925
15.975	0.000369098
15.98333	0.000344887
15.99167	0.000319433
16	0.000292633
16.00833	0.000264976
16.01667	0.000237323
16.025	0.000210561
16.03333	0.000185359
16.04167	0.000162136
16.05	0.000141148
16.05833	0.000122506
16.06667	0.000106245
16.075	9.23E-05
16.08333	8.04E-05
16.09167	7.00E-05
16.1	6.08E-05
16.10833	5.24E-05
16.11667	4.49E-05
16.125	3.85E-05
16.13333	3.33E-05
16.14167	2.94E-05
16.15	2.67E-05
16.15833	2.50E-05
16.16667	2.38E-05
16.175	2.20E-05
16.18333	1.89E-05
16.19167	1.46E-05
16.2	9.74E-06
16.20833	5.56E-06
16.21667	2.65E-06
16.225	5.33E-07
16.23333	-2.01E-06
16.24167	-5.60E-06
16.25	-9.51E-06
16.25833	-1.25E-05
16.26667	-1.39E-05
16.275	-1.40E-05
16.28333	-1.34E-05
16.29167	-1.24E-05
16.3	-1.14E-05
16.30833	-1.14E-05
16.31667	-1.26E-05
16.325	-1.47E-05
16.33333	-1.71E-05
16.34167	-1.91E-05
16.35	-2.06E-05
16.35833	-2.14E-05
16.36667	-2.18E-05
16.375	-2.22E-05
16.38333	-2.29E-05
16.39167	-2.41E-05
16.4	-2.56E-05
16.40833	-2.68E-05
16.41667	-2.75E-05
16.425	-2.74E-05
16.43333	-2.70E-05
16.44167	-2.69E-05
16.45	-2.74E-05
16.45833	-2.83E-05
16.46667	-2.96E-05
16.475	-3.06E-05
16.48333	-3.09E-05
16.49167	-3.04E-05
16.5	-2.99E-05
16.50833	-3.01E-05
16.51667	-3.12E-05
16.525	-3.25E-05
16.53333	-3.34E-05
16.54167	-3.35E-05
16.55	-3.34E-05
16.55833	-3.37E-05
16.56667	-3.48E-05
16.575	-3.60E-05
16.58333	-3.67E-05
16.59167	-3.70E-05
16.6	-3.73E-05
16.60833	-3.77E-05
16.61667	-3.82E-05
16.625	-3.90E-05
16.63333	-3.99E-05
16.64167	-4.04E-05
16.65	-3.94E-05
16.65833	-3.64E-05
16.66667	-3.17E-05
[truncated: 2,790 more rows]
