# Supplementary material for: Improvement of Peak Integration in Capillary Electrophoresis: Reference Data Set No. 1
Source: Electrophoresis. 2026 Mar 11;47(4):276–94. doi: 10.1002/elps.70077 (PMC13084974; doi:10.1002/elps.70077)
Supplement: Supplementary file 2 — Supporting File 2: elps70077‐sup‐0002‐RawElectropherograms.zip. [file ELPS-47--s002.zip › Raw Electropherograms/com6-type1-sam14-R.csv]

0.008333334	1.20E-05
0.01666667	2.89E-05
0.025	6.80E-05
0.03333334	0.00014418
0.04166667	0.000274837
0.05	0.000478067
0.05833333	0.000770491
0.06666667	0.001164295
0.075	0.00166383
0.08333334	0.002262075
0.09166667	0.002937969
0.1	0.003656011
0.1083333	0.004369184
0.1166667	0.005025268
0.125	0.005575478
0.1333333	0.00598339
0.1416667	0.006231416
0.15	0.006322652
0.1583333	0.00627771
0.1666667	0.00612817
0.175	0.005908921
0.1833333	0.005651489
0.1916667	0.005379956
0.2	0.005110059
0.2083333	0.00485047
0.2166667	0.004605059
0.225	0.004374873
0.2333333	0.00415932
0.2416667	0.003956765
0.25	0.003765013
0.2583333	0.003582079
0.2666667	0.003406879
0.275	0.003239058
0.2833333	0.003078241
0.2916667	0.002923794
0.3	0.002775069
0.3083333	0.0026315
0.3166667	0.002492521
0.325	0.002357669
0.3333333	0.002226636
0.3416667	0.002099331
0.35	0.001975991
0.3583333	0.001857288
0.3666667	0.001744021
0.375	0.001636393
0.3833333	0.001533538
0.3916667	0.001433626
0.4	0.001334332
0.4083333	0.001233738
0.4166667	0.001131192
0.425	0.001027357
0.4333333	0.000923336
0.4416667	0.000819821
0.45	0.000717089
0.4583333	0.000615317
0.4666667	0.000514511
0.475	0.000414271
0.4833333	0.00031409
0.4916667	0.000213936
0.5	0.000114478
0.5083333	1.67E-05
0.5166667	-7.87E-05
0.525	-0.000171274
0.5333334	-0.000261076
0.5416667	-0.000348486
0.55	-0.000433911
0.5583333	-0.000517499
0.5666667	-0.000598747
0.575	-0.000676245
0.5833333	-0.000748016
0.5916666	-0.000812318
0.6	-0.00086816
0.6083333	-0.000915166
0.6166667	-0.000953078
0.625	-0.000981603
0.6333333	-0.001000825
0.6416667	-0.001011696
0.65	-0.001016036
0.6583334	-0.001016065
0.6666667	-0.001013961
0.675	-0.001011506
0.6833333	-0.001009893
0.6916667	-0.001009937
0.7	-0.001012504
0.7083333	-0.001018852
0.7166666	-0.001030579
0.725	-0.001049276
0.7333333	-0.001076035
0.7416667	-0.001111016
0.75	-0.001153097
0.7583333	-0.001199827
0.7666667	-0.001248065
0.775	-0.001295112
0.7833334	-0.001339599
0.7916667	-0.001381624
0.8	-0.00142207
0.8083333	-0.001461729
0.8166667	-0.001500938
0.825	-0.001539528
0.8333333	-0.001576763
0.8416666	-0.001611363
0.85	-0.001642022
0.8583333	-0.001668498
0.8666667	-0.001692563
0.875	-0.001717303
0.8833333	-0.001744896
0.8916667	-0.001775756
0.9	-0.001809455
0.9083334	-0.001844786
0.9166667	-0.001879383
0.925	-0.001911048
0.9333333	-0.001939502
0.9416667	-0.001966231
0.95	-0.001993097
0.9583333	-0.002021279
0.9666666	-0.002050944
0.975	-0.002081368
0.9833333	-0.002111346
0.9916667	-0.002139676
1	-0.002165325
1.008333	-0.002187483
1.016667	-0.002205897
1.025	-0.002221182
1.033333	-0.002234455
1.041667	-0.002246641
1.05	-0.002258133
1.058333	-0.00226878
1.066667	-0.002278257
1.075	-0.002286635
1.083333	-0.002294663
1.091667	-0.002303217
1.1	-0.002312545
1.108333	-0.002322085
1.116667	-0.002330974
1.125	-0.002338763
1.133333	-0.002345648
1.141667	-0.002352089
1.15	-0.002358317
1.158333	-0.002364222
1.166667	-0.00236949
1.175	-0.0023739
1.183333	-0.002377495
1.191667	-0.002380621
1.2	-0.002383865
1.208333	-0.00238784
1.216667	-0.00239284
1.225	-0.002398904
1.233333	-0.00240612
1.241667	-0.002414379
1.25	-0.002422955
1.258333	-0.002430674
1.266667	-0.002436876
1.275	-0.002441958
1.283333	-0.002446689
1.291667	-0.002451316
1.3	-0.002455611
1.308333	-0.002459452
1.316667	-0.002463069
1.325	-0.002466775
1.333333	-0.002470568
1.341667	-0.002474423
1.35	-0.002478931
1.358333	-0.002485082
1.366667	-0.002493307
1.375	-0.002502918
1.383333	-0.00251257
1.391667	-0.002521135
1.4	-0.00252828
1.408333	-0.002534512
1.416667	-0.002540633
1.425	-0.0025471
1.433333	-0.002553817
1.441667	-0.00256034
1.45	-0.00256617
1.458333	-0.002571065
1.466667	-0.002575133
1.475	-0.002578706
1.483333	-0.002582286
1.491667	-0.002586491
1.5	-0.002591759
1.508333	-0.002597988
1.516667	-0.002604619
1.525	-0.00261113
1.533333	-0.002617456
1.541667	-0.002623633
1.55	-0.002629109
1.558333	-0.002632886
1.566667	-0.002634775
1.575	-0.002636258
1.583333	-0.002639506
1.591667	-0.002645347
1.6	-0.002652608
1.608333	-0.002659556
1.616667	-0.002665259
1.625	-0.002669703
1.633333	-0.002673473
1.641667	-0.002677388
1.65	-0.002682235
1.658333	-0.002688471
1.666667	-0.00269613
1.675	-0.002704918
1.683333	-0.002714392
1.691667	-0.00272407
1.7	-0.002733503
1.708333	-0.002742313
1.716667	-0.002750274
1.725	-0.002757289
1.733333	-0.002763275
1.741667	-0.00276814
1.75	-0.002771899
1.758333	-0.002774809
1.766667	-0.002777431
1.775	-0.002780553
1.783333	-0.002784815
1.791667	-0.002790205
1.8	-0.002796169
1.808333	-0.002802201
1.816667	-0.002808049
1.825	-0.002813473
1.833333	-0.002818163
1.841667	-0.002822068
1.85	-0.002825689
1.858333	-0.002829667
1.866667	-0.002834119
1.875	-0.002838653
1.883333	-0.002842892
1.891667	-0.002846774
1.9	-0.002850436
1.908333	-0.002853952
1.916667	-0.002857257
1.925	-0.002860337
1.933333	-0.002863318
1.941667	-0.002866395
1.95	-0.002870023
1.958333	-0.002874698
1.966667	-0.002875622
1.975	-0.002848074
1.983333	-0.002733435
1.991667	-0.002453353
2	-0.001969773
2.008333	-0.001351986
2.016667	-0.000761196
2.025	-0.000338074
2.033333	-0.000113621
2.041667	-2.95E-05
2.05	-1.15E-05
2.058333	-1.42E-05
2.066667	-2.06E-05
2.075	-2.67E-05
2.083333	-3.15E-05
2.091667	-3.42E-05
2.1	-3.51E-05
2.108333	-3.49E-05
2.116667	-3.49E-05
2.125	-3.62E-05
2.133333	-3.81E-05
2.141667	-3.90E-05
2.15	-3.79E-05
2.158333	-3.55E-05
2.166667	-3.49E-05
2.175	-3.82E-05
2.183333	-4.44E-05
2.191667	-5.05E-05
2.2	-5.45E-05
2.208333	-5.64E-05
2.216667	-5.80E-05
2.225	-6.05E-05
2.233333	-6.36E-05
2.241667	-6.65E-05
2.25	-6.85E-05
2.258333	-6.96E-05
2.266667	-7.04E-05
2.275	-7.12E-05
2.283333	-7.24E-05
2.291667	-7.37E-05
2.3	-7.48E-05
2.308333	-7.54E-05
2.316667	-7.58E-05
2.325	-7.65E-05
2.333333	-7.73E-05
2.341667	-7.78E-05
2.35	-7.72E-05
2.358333	-7.56E-05
2.366667	-7.41E-05
2.375	-7.37E-05
2.383333	-7.45E-05
2.391667	-7.62E-05
2.4	-7.82E-05
2.408333	-8.00E-05
2.416667	-8.09E-05
2.425	-8.08E-05
2.433333	-8.04E-05
2.441667	-8.12E-05
2.45	-8.37E-05
2.458333	-8.70E-05
2.466667	-9.00E-05
2.475	-9.28E-05
2.483333	-9.68E-05
2.491667	-0.00010388
2.5	-0.000114597
2.508333	-0.000128407
2.516667	-0.000144124
2.525	-0.000160668
2.533333	-0.000177484
2.541667	-0.00019449
2.55	-0.000211753
2.558333	-0.000229228
2.566667	-0.000246715
2.575	-0.000263803
2.583333	-0.000279952
2.591667	-0.000294827
2.6	-0.000308581
2.608333	-0.000321783
2.616667	-0.000335146
2.625	-0.000349131
2.633333	-0.00036338
2.641667	-0.000376396
2.65	-0.000385646
2.658333	-0.00038752
2.666667	-0.000376146
2.675	-0.000341471
2.683333	-0.000268791
2.691667	-0.000141561
2.7	5.35E-05
2.708333	0.000321947
2.716667	0.00066049
2.725	0.001059256
2.733333	0.001505539
2.741667	0.001986653
2.75	0.002491761
2.758333	0.003012896
2.766667	0.003544714
2.775	0.004083507
2.783333	0.004626442
2.791667	0.005171362
2.8	0.00571657
2.808333	0.006260682
2.816667	0.006803017
2.825	0.007343888
2.833333	0.007884149
2.841667	0.008424189
2.85	0.008963466
2.858333	0.009501059
2.866667	0.01003651
2.875	0.01057006
2.883333	0.01110244
2.891667	0.01163426
2.9	0.01216557
2.908333	0.01269571
2.916667	0.01322386
2.925	0.0137497
2.933333	0.01427305
2.941667	0.01478873
2.95	0.01527637
2.958333	0.01574558
2.966667	0.01652768
2.975	0.01890733
2.983333	0.02554246
2.991667	0.03944056
3	0.06085683
3.008333	0.08424525
3.016667	0.09949851
3.025	0.09817974
3.033333	0.07974996
3.041667	0.05235765
3.05	0.02708144
3.058333	0.01058302
3.066667	0.002864543
3.075	0.00043682
3.083333	5.08E-05
3.091667	8.41E-05
3.1	0.000103742
3.108333	9.21E-05
3.116667	7.39E-05
3.125	5.54E-05
3.133333	3.72E-05
3.141667	2.04E-05
3.15	6.86E-06
3.158333	-2.73E-06
3.166667	-8.67E-06
3.175	-1.11E-05
3.183333	-9.84E-06
3.191667	-5.32E-06
3.2	1.32E-06
3.208333	8.80E-06
3.216667	1.60E-05
3.225	2.17E-05
3.233333	2.52E-05
3.241667	2.70E-05
3.25	2.82E-05
3.258333	2.95E-05
3.266667	3.08E-05
3.275	3.16E-05
3.283333	3.15E-05
3.291667	3.10E-05
3.3	3.09E-05
3.308333	3.21E-05
3.316667	3.45E-05
3.325	3.77E-05
3.333333	4.10E-05
3.341667	4.42E-05
3.35	4.74E-05
3.358333	5.03E-05
3.366667	5.23E-05
3.375	5.35E-05
3.383333	5.48E-05
3.391667	5.73E-05
3.4	6.14E-05
3.408333	6.64E-05
3.416667	7.14E-05
3.425	7.53E-05
3.433333	7.81E-05
3.441667	8.06E-05
3.45	8.34E-05
3.458333	8.70E-05
3.466667	9.10E-05
3.475	9.54E-05
3.483333	9.96E-05
3.491667	0.000103626
3.5	0.000107024
3.508333	0.000109527
3.516667	0.000111092
3.525	0.000112221
3.533333	0.000113752
3.541667	0.000116155
3.55	0.00011928
3.558333	0.000122786
3.566667	0.000126384
3.575	0.000129648
3.583333	0.000132009
3.591667	0.000133332
3.6	0.000134025
3.608333	0.000134498
3.616667	0.000134904
3.625	0.00013544
3.633333	0.000136439
3.641667	0.000138067
3.65	0.000140365
3.658333	0.000143446
3.666667	0.000147309
3.675	0.000151627
3.683333	0.000155818
3.691667	0.000159077
3.7	0.000160705
3.708333	0.000160918
3.716667	0.000160851
3.725	0.000161529
3.733333	0.000163116
3.741667	0.000165056
3.75	0.000166763
3.758333	0.000168104
3.766667	0.000169274
3.775	0.000170436
3.783333	0.000171613
3.791667	0.000172708
3.8	0.000173435
3.808333	0.000173375
3.816667	0.000172462
3.825	0.000171203
3.833333	0.000170156
3.841667	0.000169411
3.85	0.000168793
3.858333	0.000168394
3.866667	0.000168674
3.875	0.000169985
3.883333	0.000172056
3.891667	0.000174116
3.9	0.000175491
3.908333	0.000176095
3.916667	0.000176184
3.925	0.000175618
3.933333	0.000173725
3.941667	0.00017025
3.95	0.000166006
3.958333	0.00016227
3.966667	0.000159662
3.975	0.000157762
3.983333	0.00015568
3.991667	0.000152871
4	0.000149388
4.008333	0.000145655
4.016667	0.000142172
4.025	0.000139367
4.033333	0.00013746
4.041667	0.000136267
4.05	0.000135224
4.058333	0.00013385
4.066667	0.000132095
4.075	0.000130031
4.083333	0.000127532
4.091667	0.000124469
4.1	0.000121184
4.108333	0.000118479
4.116667	0.00011703
4.125	0.000116676
4.133333	0.000116408
4.141667	0.000115138
4.15	0.000112549
4.158333	0.000109118
4.166667	0.000105519
4.175	0.000102203
4.183333	9.93E-05
4.191667	9.70E-05
4.2	9.50E-05
4.208333	9.32E-05
4.216667	9.13E-05
4.225	8.90E-05
4.233333	8.66E-05
4.241667	8.44E-05
4.25	8.29E-05
4.258333	8.20E-05
4.266667	8.16E-05
4.275	8.12E-05
4.283333	8.06E-05
4.291667	7.90E-05
4.3	7.64E-05
4.308333	7.31E-05
4.316667	7.02E-05
4.325	6.84E-05
4.333333	6.77E-05
4.341667	6.72E-05
4.35	6.61E-05
4.358333	6.34E-05
4.366667	5.92E-05
4.375	5.45E-05
4.383333	5.04E-05
4.391667	4.74E-05
4.4	4.53E-05
4.408333	4.39E-05
4.416667	4.34E-05
4.425	4.38E-05
4.433333	4.44E-05
4.441667	4.42E-05
4.45	4.24E-05
4.458333	3.90E-05
4.466667	3.50E-05
4.475	3.11E-05
4.483333	2.73E-05
4.491667	2.35E-05
4.5	1.98E-05
4.508333	1.66E-05
4.516667	1.45E-05
4.525	1.38E-05
4.533333	1.43E-05
4.541667	1.52E-05
4.55	1.55E-05
4.558333	1.51E-05
4.566667	1.40E-05
4.575	1.27E-05
4.583333	1.12E-05
4.591667	9.57E-06
4.6	8.06E-06
4.608333	6.95E-06
4.616667	6.20E-06
4.625	5.49E-06
4.633333	4.51E-06
4.641667	3.13E-06
4.65	1.37E-06
4.658333	-7.00E-07
4.666667	-2.98E-06
4.675	-5.39E-06
4.683333	-7.83E-06
4.691667	-1.00E-05
4.7	-1.15E-05
4.708333	-1.21E-05
4.716667	-1.20E-05
4.725	-1.20E-05
4.733333	-1.30E-05
4.741667	-1.55E-05
4.75	-1.90E-05
4.758333	-2.23E-05
4.766667	-2.42E-05
4.775	-2.46E-05
4.783333	-2.42E-05
4.791667	-2.47E-05
4.8	-2.71E-05
4.808333	-3.15E-05
4.816667	-3.71E-05
4.825	-4.32E-05
4.833333	-4.92E-05
4.841667	-5.46E-05
4.85	-5.87E-05
4.858333	-6.11E-05
4.866667	-6.22E-05
4.875	-6.32E-05
4.883333	-6.54E-05
4.891667	-6.91E-05
4.9	-7.38E-05
4.908333	-7.85E-05
4.916667	-8.26E-05
4.925	-8.63E-05
4.933333	-8.98E-05
4.941667	-9.31E-05
4.95	-9.64E-05
4.958333	-9.98E-05
4.966667	-0.000103314
4.975	-0.000106581
4.983333	-0.00010917
4.991667	-0.000110857
5	-0.000111941
5.008333	-0.000113133
5.016667	-0.000115044
5.025	-0.000117671
5.033333	-0.000120286
5.041667	-0.000122082
5.05	-0.000122991
5.058333	-0.000123728
5.066667	-0.000124842
5.075	-0.000126053
5.083333	-0.000126693
5.091667	-0.000126619
5.1	-0.0001266
5.108333	-0.000127785
5.116667	-0.000130575
5.125	-0.000134114
5.133333	-0.000137165
5.141667	-0.000139132
5.15	-0.00014006
5.158333	-0.000140142
5.166667	-0.000139654
5.175	-0.000139218
5.183333	-0.000139386
5.191667	-0.00013984
5.2	-0.000139613
5.208333	-0.000138175
5.216667	-0.000135865
5.225	-0.000133488
5.233333	-0.000131808
5.241667	-0.000131358
5.25	-0.000132475
5.258333	-0.000135586
5.266667	-0.000141155
5.275	-0.000149068
5.283333	-0.000158306
5.291667	-0.000167426
5.3	-0.000175204
5.308333	-0.000180807
5.316667	-0.000183716
5.325	-0.000184026
5.333333	-0.000182722
5.341667	-0.000181161
5.35	-0.000180215
5.358333	-0.000180032
5.366667	-0.000180464
5.375	-0.000181276
5.383333	-0.000182204
5.391667	-0.000183176
5.4	-0.000184238
5.408333	-0.000185169
5.416667	-0.000185587
5.425	-0.000185411
5.433333	-0.000184834
5.441667	-0.000183784
5.45	-0.000181921
5.458333	-0.000179395
5.466667	-0.000177313
5.475	-0.000176869
5.483333	-0.000177942
5.491667	-0.000179157
5.5	-0.000179343
5.508333	-0.000178572
5.516667	-0.00017792
5.525	-0.000178397
5.533333	-0.000179984
5.541667	-0.000181612
5.55	-0.000182007
5.558333	-0.000180669
5.566667	-0.00017827
5.575	-0.000176143
5.583333	-0.000175092
5.591667	-0.000174861
5.6	-0.000174806
5.608333	-0.000174653
5.616667	-0.000174455
5.625	-0.000174385
5.633333	-0.000174649
5.641667	-0.000175305
5.65	-0.000176102
5.658333	-0.000176553
5.666667	-0.00017618
5.675	-0.000174858
5.683333	-0.00017298
5.691667	-0.000171162
5.7	-0.000169773
5.708333	-0.00016864
5.716667	-0.000167307
5.725	-0.000165511
5.733333	-0.000163287
5.741667	-0.000160769
5.75	-0.000158101
5.758333	-0.000155482
5.766667	-0.000153218
5.775	-0.000151545
5.783333	-0.000150338
5.791667	-0.000148926
5.8	-0.000146397
5.808333	-0.000142321
5.816667	-0.000137307
5.825	-0.000132855
5.833333	-0.000130516
5.841667	-0.00013068
5.85	-0.000132255
5.858333	-0.000133727
5.866667	-0.000134159
5.875	-0.000133295
5.883333	-0.000131216
5.891667	-0.000128333
5.9	-0.000125617
5.908333	-0.000124317
5.916667	-0.000124916
5.925	-0.000126511
5.933333	-0.000127509
5.941667	-0.000126831
5.95	-0.000124689
5.958333	-0.000122253
5.966667	-0.000120647
5.975	-0.000120137
5.983333	-0.000120021
5.991667	-0.000119191
6	-0.000116848
6.008333	-0.000112932
6.016667	-0.000108019
6.025	-0.000102744
6.033333	-9.69E-05
6.041667	-8.85E-05
6.05	-7.32E-05
6.058333	-4.46E-05
6.066667	5.14E-06
6.075	8.18E-05
6.083333	0.000183579
6.091667	0.000296716
6.1	0.000396211
6.108333	0.000454158
6.116667	0.000451859
6.125	0.0003892
6.133333	0.000285652
6.141667	0.000171688
6.15	7.47E-05
6.158333	8.24E-06
6.166667	-2.87E-05
6.175	-4.47E-05
6.183333	-4.85E-05
6.191667	-4.54E-05
6.2	-3.83E-05
6.208333	-2.87E-05
6.216667	-1.78E-05
6.225	-7.00E-06
6.233333	2.10E-06
6.241667	8.00E-06
6.25	9.96E-06
6.258333	8.34E-06
6.266667	4.24E-06
6.275	-1.07E-06
6.283333	-6.55E-06
6.291667	-1.15E-05
6.3	-1.60E-05
6.308333	-2.05E-05
6.316667	-2.57E-05
6.325	-3.14E-05
6.333333	-3.66E-05
6.341667	-3.90E-05
6.35	-3.75E-05
6.358333	-4.60E-05
6.366667	-0.000130232
6.375	-0.000440829
6.383333	-0.001174267
6.391667	-0.002416827
6.4	-0.003976624
6.408333	-0.00543189
6.416667	-0.006422665
6.425	-0.006876279
6.433333	-0.006952748
6.441667	-0.006853778
6.45	-0.006704923
6.458333	-0.006551418
6.466667	-0.006400283
6.475	-0.006250411
6.483333	-0.006101139
6.491667	-0.005952332
6.5	-0.005804006
6.508333	-0.005656257
6.516667	-0.005509011
6.525	-0.005361762
6.533333	-0.005213872
6.541667	-0.005065329
6.55	-0.004916914
6.558333	-0.004769415
6.566667	-0.004622985
6.575	-0.004477341
6.583333	-0.004332155
6.591667	-0.004187189
6.6	-0.004042145
6.608333	-0.003896669
6.616667	-0.00375063
6.625	-0.003604263
6.633333	-0.003457949
6.641667	-0.003311969
6.65	-0.003166515
6.658333	-0.003021736
6.666667	-0.002877545
6.675	-0.002733566
6.683333	-0.002589408
6.691667	-0.002445105
6.7	-0.002301015
6.708333	-0.002157446
6.716667	-0.00201451
6.725	-0.001872208
6.733333	-0.001730438
6.741667	-0.00158903
6.75	-0.001447946
6.758333	-0.001307372
6.766667	-0.001167431
6.775	-0.001027919
6.783333	-0.000888579
6.791667	-0.000749372
6.8	-0.00061037
6.808333	-0.000471372
6.816667	-0.000332005
6.825	-0.000192292
6.833333	-5.29E-05
6.841667	8.53E-05
6.85	0.000222273
6.858333	0.000358347
6.866667	0.000493739
6.875	0.000628166
6.883333	0.000761364
6.891667	0.000893619
6.9	0.001025695
6.908333	0.001158305
6.916667	0.001291636
6.925	0.001425389
6.933333	0.001559116
6.941667	0.001690801
6.95	0.001810029
6.958333	0.001887165
6.966667	0.001872018
6.975	0.001719546
6.983333	0.001436397
6.991667	0.001100507
7	0.000814267
7.008333	0.000632785
7.016667	0.000543557
7.025	0.000503156
7.033333	0.000478182
7.041667	0.000457604
7.05	0.00044328
7.058333	0.000438307
7.066667	0.000442747
7.075	0.000454482
7.083333	0.00047072
7.091667	0.000488691
7.1	0.000506166
7.108333	0.000521839
7.116667	0.000535231
7.125	0.000546098
7.133333	0.000553973
7.141667	0.000558343
7.15	0.00055911
7.158333	0.00055689
7.166667	0.000552841
7.175	0.000548102
7.183333	0.000543218
7.191667	0.000538193
7.2	0.000533104
7.208333	0.000528414
7.216667	0.000524506
7.225	0.000520907
7.233333	0.000516184
7.241667	0.000508733
7.25	0.000497881
7.258333	0.000484109
7.266667	0.000468459
7.275	0.000451926
7.283333	0.000435107
7.291667	0.000418145
7.3	0.000401001
7.308333	0.000383973
7.316667	0.000368048
7.325	0.000354521
7.333333	0.000343975
7.341667	0.000335898
7.35	0.000329249
7.358333	0.000323117
7.366667	0.000317127
7.375	0.000311237
7.383333	0.000304971
7.391667	0.000296593
7.4	0.000282954
7.408333	0.000260796
7.416667	0.000229489
7.425	0.000192933
7.433333	0.000158057
7.441667	0.000130869
7.45	0.000113539
7.458333	0.00010439
7.466667	0.000100054
7.475	9.79E-05
7.483333	9.68E-05
7.491667	9.67E-05
7.5	9.72E-05
7.508333	9.78E-05
7.516667	9.78E-05
7.525	9.69E-05
7.533333	9.48E-05
7.541667	9.18E-05
7.55	8.89E-05
7.558333	8.82E-05
7.566667	9.16E-05
7.575	9.99E-05
7.583333	0.000112541
7.591667	0.000128251
7.6	0.000145063
7.608333	0.000160467
7.616667	0.000171926
7.625	0.000177771
7.633333	0.000177629
7.641667	0.000172027
7.65	0.000161778
7.658333	0.000147898
7.666667	0.000131983
7.675	0.000116337
7.683333	0.000103202
7.691667	9.37E-05
7.7	8.72E-05
7.708333	8.21E-05
7.716667	7.65E-05
7.725	6.92E-05
7.733333	6.07E-05
7.741667	5.24E-05
7.75	4.57E-05
7.758333	4.14E-05
7.766667	4.00E-05
7.775	4.16E-05
7.783333	4.50E-05
7.791667	4.86E-05
7.8	5.11E-05
7.808333	5.18E-05
7.816667	5.08E-05
7.825	4.85E-05
7.833333	4.58E-05
7.841667	4.29E-05
7.85	3.96E-05
7.858333	3.49E-05
7.866667	2.74E-05
7.875	1.61E-05
7.883333	3.65E-07
7.891667	-1.93E-05
7.9	-4.13E-05
7.908333	-6.31E-05
7.916667	-8.23E-05
7.925	-9.73E-05
7.933333	-0.000107952
7.941667	-0.000114743
7.95	-0.00011874
7.958333	-0.000120867
7.966667	-0.000121716
7.975	-0.000121795
7.983333	-0.000121709
7.991667	-0.000121921
8	-0.000122491
8.008333	-0.00012324
8.016666	-0.000124145
8.025	-0.000125561
8.033334	-0.000127953
8.041667	-0.000131384
8.05	-0.000135582
8.058333	-0.000140321
8.066667	-0.000145409
8.075	-0.000150394
8.083333	-0.000154465
8.091666	-0.000156753
8.1	-0.000156779
8.108334	-0.000154845
8.116667	-0.00015213
8.125	-0.000150014
8.133333	-0.000149053
8.141666	-0.000148557
8.15	-0.00014738
8.158334	-0.000144962
8.166667	-0.000141494
8.175	-0.000137501
8.183333	-0.000133522
8.191667	-0.00012992
8.2	-0.000126757
8.208333	-0.00012387
8.216666	-0.000121202
8.225	-0.000119072
8.233334	-0.000118021
8.241667	-0.000118345
8.25	-0.000119828
8.258333	-0.000121988
8.266666	-0.000124447
8.275	-0.000126861
8.283334	-0.000128765
8.291667	-0.0001298
8.3	-0.000130136
8.308333	-0.000130374
8.316667	-0.000130959
8.325	-0.000131946
8.333333	-0.000133421
8.341666	-0.000135601
8.35	-0.000138484
8.358334	-0.00014174
8.366667	-0.000144839
8.375	-0.000147212
8.383333	-0.000148568
8.391666	-0.000149239
8.4	-0.000149991
8.408334	-0.000151325
8.416667	-0.000153061
8.425	-0.000154462
8.433333	-0.000154831
8.441667	-0.000154007
8.45	-0.000152554
8.458333	-0.000151578
8.466666	-0.000152055
8.475	-0.000153977
8.483334	-0.000156403
8.491667	-0.000158425
8.5	-0.000159834
8.508333	-0.000160947
8.516666	-0.000162162
8.525	-0.000163645
8.533334	-0.000165291
8.541667	-0.000166792
8.55	-0.000167847
8.558333	-0.000168402
8.566667	-0.000168636
8.575	-0.000168756
8.583333	-0.000168912
8.591666	-0.000169314
8.6	-0.000170209
8.608334	-0.00017171
8.616667	-0.000173558
8.625	-0.000175353
8.633333	-0.000176981
8.641666	-0.000178564
8.65	-0.000180032
8.658334	-0.000181064
8.666667	-0.000181545
8.675	-0.000181854
8.683333	-0.000182562
8.691667	-0.000183832
8.7	-0.000185344
8.708333	-0.000186805
8.716666	-0.000188321
8.725	-0.000190157
8.733334	-0.00019221
8.741667	-0.000193972
8.75	-0.000195082
8.758333	-0.00019566
8.766666	-0.000196081
8.775	-0.000196654
8.783334	-0.000197496
8.791667	-0.000198599
8.8	-0.000199966
8.808333	-0.000201609
8.816667	-0.000203498
8.825	-0.00020545
8.833333	-0.000207078
8.841666	-0.000208091
8.85	-0.000208672
8.858334	-0.000209436
8.866667	-0.000210859
8.875	-0.000212871
8.883333	-0.000215013
8.891666	-0.000216931
8.9	-0.000218537
8.908334	-0.000219833
8.916667	-0.000220761
8.925	-0.000221245
8.933333	-0.000221405
8.941667	-0.000221565
8.95	-0.000222091
8.958333	-0.000223294
8.966666	-0.000225429
8.975	-0.000228502
8.983334	-0.000232104
8.991667	-0.000235569
9	-0.00023853
9.008333	-0.000241201
9.016666	-0.00024407
9.025	-0.000247385
9.033334	-0.000251047
9.041667	-0.000254862
9.05	-0.000258621
9.058333	-0.000262074
9.066667	-0.000265066
9.075	-0.000267651
9.083333	-0.00027005
9.091666	-0.000272542
9.1	-0.00027537
9.108334	-0.000278611
9.116667	-0.000281986
9.125	-0.000284918
9.133333	-0.000286739
9.141666	-0.000286929
9.15	-0.000285361
9.158334	-0.000282556
9.166667	-0.000279702
9.175	-0.000278134
9.183333	-0.000278648
9.191667	-0.000281233
9.2	-0.000285093
9.208333	-0.00028909
9.216666	-0.000292499
9.225	-0.000295349
9.233334	-0.000298023
9.241667	-0.000300638
9.25	-0.000302795
9.258333	-0.000304017
9.266666	-0.000304461
9.275	-0.000304822
9.283334	-0.000305574
9.291667	-0.000306573
9.3	-0.000307418
9.308333	-0.000307862
9.316667	-0.00030791
9.325	-0.00030788
9.333333	-0.000308238
9.341666	-0.000309128
9.35	-0.000310313
9.358334	-0.000311825
9.366667	-0.000314109
9.375	-0.000317138
9.383333	-0.000320036
9.391666	-0.000321969
9.4	-0.00032286
9.408334	-0.000323094
9.416667	-0.000323139
9.425	-0.00032343
9.433333	-0.000324279
9.441667	-0.000325728
9.45	-0.000327308
9.458333	-0.000328191
9.466666	-0.000327937
9.475	-0.000326898
9.483334	-0.000325803
9.491667	-0.000325304
9.5	-0.000325941
9.508333	-0.00032799
9.516666	-0.000330851
9.525	-0.000333034
9.533334	-0.000333358
9.541667	-0.00033202
9.55	-0.000330005
9.558333	-0.000327889
9.566667	-0.00032559
9.575	-0.000322886
9.583333	-0.000319675
9.591666	-0.000315983
9.6	-0.000311863
9.608334	-0.000307269
9.616667	-0.000302009
9.625	-0.000295982
9.633333	-0.000289466
9.641666	-0.000283256
9.65	-0.000278391
9.658334	-0.000275504
9.666667	-0.000274591
9.675	-0.000275329
9.683333	-0.000277575
9.691667	-0.000281546
9.7	-0.000287626
9.708333	-0.000295915
9.716666	-0.000305686
9.725	-0.000315458
9.733334	-0.000323765
9.741667	-0.000329938
9.75	-0.000334032
9.758333	-0.000336565
9.766666	-0.00033842
9.775	-0.000340607
9.783334	-0.000343569
9.791667	-0.000346836
9.8	-0.000349533
9.808333	-0.000351321
9.816667	-0.000352647
9.825	-0.000354115
9.833333	-0.000355788
9.841666	-0.00035711
9.85	-0.000357568
9.858334	-0.000357322
9.866667	-0.000357032
9.875	-0.0003573
9.883333	-0.000358433
9.891666	-0.00036047
9.9	-0.000363093
9.908334	-0.000365675
9.916667	-0.000367593
9.925	-0.000368439
9.933333	-0.000368122
9.941667	-0.000366859
9.95	-0.000365157
9.958333	-0.000363778
9.966666	-0.000363536
9.975	-0.000364706
9.983334	-0.000366777
9.991667	-0.000368998
10	-0.000370912
10.00833	-0.000372533
10.01667	-0.000374161
10.025	-0.000375886
10.03333	-0.000377283
10.04167	-0.000377744
10.05	-0.000377189
10.05833	-0.000376202
10.06667	-0.000375465
10.075	-0.000375226
10.08333	-0.000375338
10.09167	-0.000375774
10.1	-0.000376809
10.10833	-0.00037856
10.11667	-0.000380587
10.125	-0.00038223
10.13333	-0.000383228
10.14167	-0.000383869
10.15	-0.000384655
10.15833	-0.000385851
10.16667	-0.000387292
10.175	-0.0003886
10.18333	-0.000389621
10.19167	-0.000390641
10.2	-0.00039199
10.20833	-0.0003937
10.21667	-0.000395551
10.225	-0.000397429
10.23333	-0.0003994
10.24167	-0.000401523
10.25	-0.000403788
10.25833	-0.000406135
10.26667	-0.000408363
10.275	-0.000410184
10.28333	-0.000411402
10.29167	-0.000412066
10.3	-0.000412464
10.30833	-0.00041303
10.31667	-0.000414204
10.325	-0.000416204
10.33333	-0.000418775
10.34167	-0.000421524
10.35	-0.000424486
10.35833	-0.000427991
10.36667	-0.000432018
10.375	-0.000436023
10.38333	-0.000439584
10.39167	-0.000442825
10.4	-0.000446159
10.40833	-0.000449643
10.41667	-0.000452749
10.425	-0.000454895
10.43333	-0.000456214
10.44167	-0.000457566
10.45	-0.000459757
10.45833	-0.000462957
10.46667	-0.00046676
10.475	-0.000470582
10.48333	-0.000474058
10.49167	-0.00047718
10.5	-0.00048013
10.50833	-0.000482947
10.51667	-0.000485443
10.525	-0.000487398
10.53333	-0.000488877
10.54167	-0.000490196
10.55	-0.000491496
10.55833	-0.000492659
10.56667	-0.000493787
10.575	-0.000495177
10.58333	-0.000496585
10.59167	-0.000497256
10.6	-0.00049676
10.60833	-0.000495333
10.61667	-0.000493355
10.625	-0.000490751
10.63333	-0.000487022
10.64167	-0.000481609
10.65	-0.000474118
10.65833	-0.000464242
10.66667	-0.000451814
10.675	-0.000436917
10.68333	-0.000419848
10.69167	-0.000400882
10.7	-0.000380162
10.70833	-0.000357993
10.71667	-0.000335258
10.725	-0.000313077
10.73333	-0.000291776
10.74167	-0.000270557
10.75	-0.000248369
10.75833	-0.000224792
10.76667	-0.000200078
10.775	-0.000174742
10.78333	-0.000149205
10.79167	-0.000123505
10.8	-9.73E-05
10.80833	-7.02E-05
10.81667	-4.24E-05
10.825	-1.44E-05
10.83333	1.33E-05
10.84167	4.05E-05
10.85	6.74E-05
10.85833	9.48E-05
10.86667	0.000123262
10.875	0.000152744
10.88333	0.000182457
10.89167	0.000211291
10.9	0.000238542
10.90833	0.000264339
10.91667	0.000289474
10.925	0.000314705
10.93333	0.000340283
10.94167	0.000366204
10.95	0.000392612
10.95833	0.000419729
10.96667	0.000447471
10.975	0.000475552
10.98333	0.000503957
10.99167	0.000533067
11	0.000563312
11.00833	0.000594847
11.01667	0.000627421
11.025	0.000660513
11.03333	0.000693463
11.04167	0.000725817
11.05	0.000757854
11.05833	0.000790887
11.06667	0.000826757
11.075	0.000866827
11.08333	0.000911437
11.09167	0.000960201
11.1	0.00101262
11.10833	0.001068007
11.11667	0.001124632
11.125	0.001178645
11.13333	0.001223892
11.14167	0.001253605
11.15	0.001264151
11.15833	0.001258809
11.16667	0.001247618
11.175	0.001242239
11.18333	0.001249678
11.19167	0.001270082
11.2	0.001299296
11.20833	0.001332611
11.21667	0.001366403
11.225	0.001397885
11.23333	0.001424935
11.24167	0.00144681
11.25	0.001464497
11.25833	0.001480069
11.26667	0.001495499
11.275	0.001511835
11.28333	0.001528937
11.29167	0.001545664
11.3	0.001560483
11.30833	0.001572456
11.31667	0.001582116
11.325	0.001592014
11.33333	0.001606598
11.34167	0.001631945
11.35	0.001676206
11.35833	0.001748811
11.36667	0.00185119
11.375	0.001955256
11.38333	0.001986537
11.39167	0.001848504
11.4	0.001497377
11.40833	0.001000993
11.41667	0.000502516
11.425	0.000119451
11.43333	-0.000116672
11.44167	-0.000241071
11.45	-0.000304479
11.45833	-0.000341155
11.46667	-0.000366237
11.475	-0.000385407
11.48333	-0.000401516
11.49167	-0.000415854
11.5	-0.000428218
11.50833	-0.000438035
11.51667	-0.000445422
11.525	-0.000450887
11.53333	-0.000454668
11.54167	-0.000456926
11.55	-0.000458267
11.55833	-0.000459746
11.56667	-0.000462234
11.575	-0.000465807
11.58333	-0.00046983
11.59167	-0.000473548
11.6	-0.000476476
11.60833	-0.000478402
11.61667	-0.000479214
11.625	-0.00047889
11.63333	-0.000477787
11.64167	-0.000476986
11.65	-0.00047788
11.65833	-0.000480991
11.66667	-0.000485409
11.675	-0.000489719
11.68333	-0.000493102
11.69167	-0.000495412
11.7	-0.00049679
11.70833	-0.000497337
11.71667	-0.000496913
11.725	-0.000495192
11.73333	-0.000491858
11.74167	-0.000487093
11.75	-0.000482209
11.75833	-0.000479348
11.76667	-0.000479821
11.775	-0.000482794
11.78333	-0.000486068
11.79167	-0.000487898
11.8	-0.000487831
11.80833	-0.000486367
11.81667	-0.000484414
11.825	-0.000482809
11.83333	-0.000481881
11.84167	-0.000481397
11.85	-0.000480875
11.85833	-0.000479914
11.86667	-0.000478458
11.875	-0.000476908
11.88333	-0.000475962
11.89167	-0.00047601
11.9	-0.000476774
11.90833	-0.000477646
11.91667	-0.000478212
11.925	-0.000478316
11.93333	-0.00047785
11.94167	-0.000476699
11.95	-0.000474986
11.95833	-0.000473142
11.96667	-0.000471484
11.975	-0.000469986
11.98333	-0.000468727
11.99167	-0.000468139
12	-0.000468481
12.00833	-0.000469402
12.01667	-0.000470307
12.025	-0.000471048
12.03333	-0.000471924
12.04167	-0.000473019
12.05	-0.000473838
12.05833	-0.000473764
12.06667	-0.000472594
12.075	-0.000470623
12.08333	-0.000468466
12.09167	-0.000466857
12.1	-0.000466198
12.10833	-0.000466209
12.11667	-0.000466172
12.125	-0.000465542
12.13333	-0.000464335
12.14167	-0.000463177
12.15	-0.000462961
12.15833	-0.000464115
12.16667	-0.000466008
12.175	-0.000467435
12.18333	-0.000467788
12.19167	-0.00046755
12.2	-0.000467531
12.20833	-0.000468057
12.21667	-0.000468902
12.225	-0.000469614
12.23333	-0.000469785
12.24167	-0.000469267
12.25	-0.000468332
12.25833	-0.000467461
12.26667	-0.000466939
12.275	-0.000466891
12.28333	-0.000467531
12.29167	-0.000468902
12.3	-0.00047053
12.30833	-0.000471741
12.31667	-0.000472244
12.325	-0.000472296
12.33333	-0.000472352
12.34167	-0.000472646
12.35	-0.000473004
12.35833	-0.000473045
12.36667	-0.000472486
12.375	-0.000471573
12.38333	-0.000471134
12.39167	-0.000471942
12.4	-0.000473969
12.40833	-0.000476353
12.41667	-0.00047816
12.425	-0.00047892
12.43333	-0.000478663
12.44167	-0.000477791
12.45	-0.000477083
12.45833	-0.000477325
12.46667	-0.000478707
12.475	-0.00048073
12.48333	-0.000482798
12.49167	-0.000484657
12.5	-0.000486393
12.50833	-0.000488278
12.51667	-0.000490643
12.525	-0.000493597
12.53333	-0.000496913
12.54167	-0.000500396
12.55	-0.00050414
12.55833	-0.00050839
12.56667	-0.000513118
12.575	-0.000517786
12.58333	-0.000521459
12.59167	-0.000523478
12.6	-0.00052413
12.60833	-0.000524376
12.61667	-0.000525035
12.625	-0.00052629
12.63333	-0.000527833
12.64167	-0.000529323
12.65	-0.000530802
12.65833	-0.000532657
12.66667	-0.00053528
12.675	-0.000538666
12.68333	-0.000542209
12.69167	-0.000544913
12.7	-0.000545975
12.70833	-0.000545271
12.71667	-0.000543445
12.725	-0.000541605
12.73333	-0.000540733
12.74167	-0.000541233
12.75	-0.000542972
12.75833	-0.000545479
12.76667	-0.000548061
12.775	-0.000549972
12.78333	-0.000550654
12.79167	-0.000550147
12.8	-0.000549268
12.80833	-0.000549071
12.81667	-0.00054995
12.825	-0.000551455
12.83333	-0.000552811
12.84167	-0.000553429
12.85	-0.000553124
12.85833	-0.000552021
12.86667	-0.000550486
12.875	-0.000548963
12.88333	-0.000547893
12.89167	-0.000547659
12.9	-0.000548344
12.90833	-0.000549387
12.91667	-0.000549808
12.925	-0.000549
12.93333	-0.00054735
12.94167	-0.000546057
12.95	-0.00054618
12.95833	-0.000547789
12.96667	-0.000550039
12.975	-0.000551961
12.98333	-0.000553105
12.99167	-0.000553634
13	-0.000554051
13.00833	-0.000554744
13.01667	-0.000555694
13.025	-0.0005567
13.03333	-0.00055768
13.04167	-0.000558686
13.05	-0.000559751
13.05833	-0.000560727
13.06667	-0.000561364
13.075	-0.000561673
13.08333	-0.000562072
13.09167	-0.00056297
13.1	-0.000564341
13.10833	-0.000565838
13.11667	-0.000567231
13.125	-0.000568524
13.13333	-0.000569675
13.14167	-0.000570402
13.15	-0.000570342
13.15833	-0.00056944
13.16667	-0.000568159
13.175	-0.000567157
13.18333	-0.000566818
13.19167	-0.00056725
13.2	-0.000568524
13.20833	-0.000570566
13.21667	-0.000572924
13.225	-0.000575095
13.23333	-0.000576969
13.24167	-0.000578776
13.25	-0.000580762
13.25833	-0.000582822
13.26667	-0.000584506
13.275	-0.000585344
13.28333	-0.000585202
13.29167	-0.000584401
13.3	-0.000583574
13.30833	-0.000583477
13.31667	-0.000584651
13.325	-0.000587028
13.33333	-0.000589989
13.34167	-0.00059272
13.35	-0.00059446
13.35833	-0.000594921
13.36667	-0.000594705
13.375	-0.000595056
13.38333	-0.000596955
13.39167	-0.000600446
13.4	-0.000604652
13.40833	-0.000608519
13.41667	-0.000611495
13.425	-0.000613619
13.43333	-0.000615191
13.44167	-0.000616524
13.45	-0.000618015
13.45833	-0.00062013
13.46667	-0.000623062
13.475	-0.000626471
13.48333	-0.000629734
13.49167	-0.00063248
13.5	-0.000634782
13.50833	-0.00063701
13.51667	-0.000639409
13.525	-0.000641733
13.53333	-0.000643395
13.54167	-0.000644088
13.55	-0.000644065
13.55833	-0.000643801
13.56667	-0.000643678
13.575	-0.000644095
13.58333	-0.00064541
13.59167	-0.000647366
13.6	-0.000648852
13.60833	-0.000648692
13.61667	-0.000646889
13.625	-0.000644986
13.63333	-0.000645138
13.64167	-0.000648771
13.65	-0.000655849
13.65833	-0.000665113
13.66667	-0.000674944
13.675	-0.000684023
13.68333	-0.00069144
13.69167	-0.000696559
13.7	-0.00069933
13.70833	-0.0007005
13.71667	-0.000701133
13.725	-0.000701819
13.73333	-0.000702538
13.74167	-0.000703182
13.75	-0.000703964
13.75833	-0.000705324
13.76667	-0.000707511
13.775	-0.000710353
13.78333	-0.000713363
13.79167	-0.000716101
13.8	-0.000718437
13.80833	-0.000720419
13.81667	-0.000722025
13.825	-0.000723265
13.83333	-0.000724405
13.84167	-0.000725839
13.85	-0.000727661
13.85833	-0.000729609
13.86667	-0.000731472
13.875	-0.000733312
13.88333	-0.000735179
13.89167	-0.00073687
13.9	-0.000738129
13.90833	-0.00073893
13.91667	-0.000739303
13.925	-0.000739206
13.93333	-0.000738714
13.94167	-0.000738259
13.95	-0.000738386
13.95833	-0.000739269
13.96667	-0.000740528
13.975	-0.00074156
13.98333	-0.000742015
13.99167	-0.000742037
14	-0.0007421
14.00833	-0.000742521
14.01667	-0.000743207
14.025	-0.000743739
14.03333	-0.00074378
14.04167	-0.000743359
14.05	-0.000742748
14.05833	-0.000742074
14.06667	-0.000741232
14.075	-0.000740185
14.08333	-0.000739079
14.09167	-0.000738062
14.1	-0.000737172
14.10833	-0.000736393
14.11667	-0.00073557
14.125	-0.000734337
14.13333	-0.000732474
14.14167	-0.000730373
14.15	-0.000728775
14.15833	-0.000727952
14.16667	-0.000727452
14.175	-0.000726741
14.18333	-0.000725709
14.19167	-0.000724547
14.2	-0.00072344
14.20833	-0.00072249
14.21667	-0.000721712
14.225	-0.000721086
14.23333	-0.000720672
14.24167	-0.000720482
14.25	-0.000720333
14.25833	-0.000719916
14.26667	-0.00071897
14.275	-0.00071742
14.28333	-0.000715476
14.29167	-0.000713553
14.3	-0.000711951
14.30833	-0.000710588
14.31667	-0.000709239
14.325	-0.000707895
14.33333	-0.000706587
14.34167	-0.000705149
14.35	-0.000703245
14.35833	-0.000700817
14.36667	-0.000698298
14.375	-0.000696197
14.38333	-0.000694554
14.39167	-0.000693105
14.4	-0.000691749
14.40833	-0.000690702
14.41667	-0.000690199
14.425	-0.000690188
14.43333	-0.000690274
14.44167	-0.000690073
14.45	-0.000689682
14.45833	-0.00068957
14.46667	-0.000689864
14.475	-0.000689827
14.48333	-0.000688426
14.49167	-0.00068548
14.5	-0.00068197
14.50833	-0.000679106
14.51667	-0.000677295
14.525	-0.000676137
14.53333	-0.000675071
14.54167	-0.00067379
14.55	-0.000672143
14.55833	-0.000669912
14.56667	-0.00066682
14.575	-0.000663057
14.58333	-0.000659559
14.59167	-0.000657227
14.6	-0.000655823
14.60833	-0.000654042
14.61667	-0.000650551
14.625	-0.000644594
14.63333	-0.000636168
14.64167	-0.000626072
14.65	-0.000615515
14.65833	-0.000605255
14.66667	-0.000595339
14.675	-0.000585884
14.68333	-0.00057783
14.69167	-0.00057238
14.7	-0.000570174
14.70833	-0.000571251
14.71667	-0.000575397
14.725	-0.000582036
14.73333	-0.000590053
14.74167	-0.00059823
14.75	-0.00060565
14.75833	-0.000611607
14.76667	-0.000615493
14.775	-0.000617109
14.78333	-0.000616971
14.79167	-0.000616044
14.8	-0.000615187
14.80833	-0.000614945
14.81667	-0.0006155
14.825	-0.000616692
14.83333	-0.000618145
14.84167	-0.000619553
14.85	-0.00062089
14.85833	-0.000622336
14.86667	-0.000623804
14.875	-0.000624716
14.88333	-0.00062456
14.89167	-0.000623602
14.9	-0.000622764
14.90833	-0.000622787
14.91667	-0.000623554
14.925	-0.00062428
14.93333	-0.000624318
14.94167	-0.000623655
14.95	-0.000622548
14.95833	-0.000621092
14.96667	-0.000619382
14.975	-0.000617903
14.98333	-0.00061724
14.99167	-0.000617504
15	-0.00061826
15.00833	-0.000619054
15.01667	-0.000619803
15.025	-0.0006206
15.03333	-0.000621334
15.04167	-0.000621587
15.05	-0.000620972
15.05833	-0.000619531
15.06667	-0.000617914
15.075	-0.000617001
15.08333	-0.00061712
15.09167	-0.000617832
15.1	-0.000618536
15.10833	-0.00061902
15.11667	-0.000619397
15.125	-0.000619527
15.13333	-0.00061883
15.14167	-0.000616692
15.15	-0.000613049
15.15833	-0.000608798
15.16667	-0.000605706
15.175	-0.000605252
15.18333	-0.000607364
15.19167	-0.000610665
15.2	-0.000613738
15.20833	-0.000615925
15.21667	-0.000617161
15.225	-0.000617504
15.23333	-0.000616774
15.24167	-0.000614662
15.25	-0.000611343
15.25833	-0.000607986
15.26667	-0.000606243
15.275	-0.000607017
15.28333	-0.000609823
15.29167	-0.000613324
15.3	-0.000616338
15.30833	-0.000618286
15.31667	-0.00061895
15.325	-0.000618175
15.33333	-0.000615999
15.34167	-0.000612903
15.35	-0.000609864
15.35833	-0.000607893
15.36667	-0.000607424
15.375	-0.000608116
15.38333	-0.000609096
15.39167	-0.00060942
15.4	-0.000608508
15.40833	-0.000606582
15.41667	-0.000604633
15.425	-0.000603791
15.43333	-0.000604522
15.44167	-0.000606284
15.45	-0.000607885
15.45833	-0.000608221
15.46667	-0.000606891
15.475	-0.00060438
15.48333	-0.000601605
15.49167	-0.000599317
15.5	-0.000597842
15.50833	-0.000597116
15.51667	-0.000596706
15.525	-0.000596002
15.53333	-0.000594661
15.54167	-0.000592858
15.55	-0.00059104
15.55833	-0.000589609
15.56667	-0.00058889
15.575	-0.00058914
15.58333	-0.000590317
15.59167	-0.000591833
15.6	-0.000592742
15.60833	-0.000592396
15.61667	-0.000590764
15.625	-0.000588011
15.63333	-0.00058395
15.64167	-0.000577968
15.65	-0.000569362
15.65833	-0.000557516
15.66667	-0.000541613
15.675	-0.000520293
15.68333	-0.000491682
15.69167	-0.000453994
15.7	-0.000406168
15.70833	-0.000348009
15.71667	-0.000280038
15.725	-0.000203606
15.73333	-0.000121504
15.74167	-3.86E-05
15.75	3.87E-05
15.75833	0.000103664
15.76667	0.000151191
15.775	0.000178173
15.78333	0.000183161
15.79167	0.000166159
15.8	0.000128914
15.80833	7.53E-05
15.81667	1.16E-05
15.825	-5.52E-05
15.83333	-0.000118461
15.84167	-0.000174806
15.85	-0.000223871
15.85833	-0.000267338
15.86667	-0.000307046
15.875	-0.000343822
15.88333	-0.000377543
15.89167	-0.000407737
15.9	-0.000434063
15.90833	-0.000456844
15.91667	-0.000477478
15.925	-0.000497814
15.93333	-0.000518695
15.94167	-0.000539452
15.95	-0.000558876
15.95833	-0.000576153
15.96667	-0.000590909
15.975	-0.000602979
15.98333	-0.000612654
15.99167	-0.000620809
16	-0.000628453
16.00833	-0.000635997
16.01667	-0.000643093
16.025	-0.000649057
16.03333	-0.000653356
16.04167	-0.000655934
16.05	-0.000657428
16.05833	-0.000658933
16.06667	-0.000661258
16.075	-0.000664372
16.08333	-0.000667658
16.09167	-0.000670653
16.1	-0.000673369
16.10833	-0.000675902
16.11667	-0.000678074
16.125	-0.000679515
16.13333	-0.000680193
16.14167	-0.000680707
16.15	-0.000681903
16.15833	-0.000684038
16.16667	-0.00068647
16.175	-0.000688221
16.18333	-0.000688743
16.19167	-0.000688158
16.2	-0.000687067
16.20833	-0.000686135
16.21667	-0.00068583
16.225	-0.00068634
16.23333	-0.000687487
16.24167	-0.000688717
16.25	-0.000689387
16.25833	-0.000689197
16.26667	-0.0006884
16.275	-0.000687577
16.28333	-0.000687059
16.29167	-0.000686653
16.3	-0.000686053
16.30833	-0.000685338
16.31667	-0.000684984
16.325	-0.000685502
16.33333	-0.000686929
16.34167	-0.000688583
16.35	-0.00068944
16.35833	-0.000688829
16.36667	-0.000686903
16.375	-0.000684578
16.38333	-0.000682972
16.39167	-0.000682797
16.4	-0.000684198
16.40833	-0.000686809
16.41667	-0.00068989
16.425	-0.000692554
16.43333	-0.000694107
16.44167	-0.000694286
16.45	-0.000693351
16.45833	-0.000692017
16.46667	-0.00069106
16.475	-0.000690781
16.48333	-0.000690967
16.49167	-0.00069125
16.5	-0.000691362
16.50833	-0.000691235
16.51667	-0.000691004
16.525	-0.000690851
16.53333	-0.000690769
16.54167	-0.000690498
16.55	-0.000689849
16.55833	-0.00068887
16.56667	-0.000687528
16.575	-0.000685416
16.58333	-0.000682075
16.59167	-0.000677694
16.6	-0.000673249
16.60833	-0.000669744
16.61667	-0.000667408
16.625	-0.000665732
16.63333	-0.000664126
16.64167	-0.000662264
16.65	-0.000660107
16.65833	-0.000657879
16.66667	-0.000655852
[truncated: 2,790 more rows]
