# Supplementary material for: Improvement of Peak Integration in Capillary Electrophoresis: Reference Data Set No. 1
Source: Electrophoresis. 2026 Mar 11;47(4):276–94. doi: 10.1002/elps.70077 (PMC13084974; doi:10.1002/elps.70077)
Supplement: Supplementary file 2 — Supporting File 2: elps70077‐sup‐0002‐RawElectropherograms.zip. [file ELPS-47--s002.zip › Raw Electropherograms/com6-type1-sam15-R.csv]

0.008333334	-2.85E-05
0.01666667	-3.51E-05
0.025	-4.32E-05
0.03333334	-5.07E-05
0.04166667	-5.42E-05
0.05	-5.01E-05
0.05833333	-3.40E-05
0.06666667	-1.33E-06
0.075	5.27E-05
0.08333334	0.000133563
0.09166667	0.000247162
0.1	0.000399567
0.1083333	0.000596069
0.1166667	0.000840846
0.125	0.001136996
0.1333333	0.001486197
0.1416667	0.001887899
0.15	0.002338562
0.1583333	0.002831273
0.1666667	0.003355827
0.175	0.003898859
0.1833333	0.004443619
0.1916667	0.00496975
0.2	0.005453993
0.2083333	0.005872302
0.2166667	0.006203327
0.225	0.00643241
0.2333333	0.006554879
0.2416667	0.006577406
0.25	0.006516479
0.2583333	0.006393943
0.2666667	0.006231613
0.275	0.006047457
0.2833333	0.005854525
0.2916667	0.005661637
0.3	0.005474478
0.3083333	0.005296458
0.3166667	0.00512924
0.325	0.004973192
0.3333333	0.004827887
0.3416667	0.004692562
0.35	0.004566286
0.3583333	0.004447863
0.3666667	0.004335862
0.375	0.004228998
0.3833333	0.004126523
0.3916667	0.004028037
0.4	0.003932845
0.4083333	0.00383975
0.4166667	0.003747638
0.425	0.003656127
0.4333333	0.003565416
0.4416667	0.003475711
0.45	0.003387023
0.4583333	0.003299441
0.4666667	0.003213309
0.475	0.00312902
0.4833333	0.003046658
0.4916667	0.002965961
0.5	0.002886645
0.5083333	0.002808571
0.5166667	0.00273167
0.525	0.0026558
0.5333334	0.002580736
0.5416667	0.002506368
0.55	0.00243295
0.5583333	0.002361011
0.5666667	0.002290878
0.575	0.002222441
0.5833333	0.002155345
0.5916666	0.002089258
0.6	0.002023879
0.6083333	0.001958981
0.6166667	0.001894616
0.625	0.001831196
0.6333333	0.001769233
0.6416667	0.001708981
0.65	0.00165049
0.6583334	0.001593757
0.6666667	0.001538597
0.675	0.001484517
0.6833333	0.001431096
0.6916667	0.001378391
0.7	0.001326781
0.7083333	0.001276415
0.7166666	0.001227114
0.725	0.00117863
0.7333333	0.001130927
0.7416667	0.001084149
0.75	0.001038391
0.7583333	0.000993606
0.7666667	0.000949685
0.775	0.000906378
0.7833334	0.000863254
0.7916667	0.000819881
0.8	0.000776153
0.8083333	0.000732407
0.8166667	0.000689019
0.825	0.000645969
0.8333333	0.000602938
0.8416666	0.000559829
0.85	0.000516847
0.8583333	0.00047408
0.8666667	0.000431337
0.875	0.000388257
0.8833333	0.000344575
0.8916667	0.000300337
0.9	0.000256006
0.9083334	0.000212286
0.9166667	0.000169769
0.925	0.000128701
0.9333333	8.91E-05
0.9416667	5.08E-05
0.95	1.39E-05
0.9583333	-2.10E-05
0.9666666	-5.34E-05
0.975	-8.27E-05
0.9833333	-0.000109118
0.9916667	-0.000134021
1	-0.000159003
1.008333	-0.00018511
1.016667	-0.000212438
1.025	-0.000240617
1.033333	-0.000269409
1.041667	-0.000299003
1.05	-0.000329699
1.058333	-0.000361498
1.066667	-0.000393983
1.075	-0.000426672
1.083333	-0.000459343
1.091667	-0.000491802
1.1	-0.000523493
1.108333	-0.000553604
1.116667	-0.000581544
1.125	-0.000607133
1.133333	-0.000630379
1.141667	-0.000651177
1.15	-0.000669472
1.158333	-0.000685472
1.166667	-0.000699621
1.175	-0.000712488
1.183333	-0.000724711
1.191667	-0.000736866
1.2	-0.000749279
1.208333	-0.000761967
1.216667	-0.000774898
1.225	-0.000788067
1.233333	-0.000801243
1.241667	-0.000813831
1.25	-0.000825293
1.258333	-0.000835631
1.266667	-0.000845194
1.275	-0.000854354
1.283333	-0.000863411
1.291667	-0.000872746
1.3	-0.000882704
1.308333	-0.000893243
1.316667	-0.000903856
1.325	-0.000913989
1.333333	-0.000923425
1.341667	-0.000932138
1.35	-0.000939921
1.358333	-0.00094628
1.366667	-0.000950813
1.375	-0.000953518
1.383333	-0.000954654
1.391667	-0.000954423
1.4	-0.000952937
1.408333	-0.000950363
1.416667	-0.000946928
1.425	-0.000942815
1.433333	-0.000938226
1.441667	-0.000933498
1.45	-0.000929065
1.458333	-0.000925217
1.466667	-0.000921976
1.475	-0.000919208
1.483333	-0.000916764
1.491667	-0.000914566
1.5	-0.000912651
1.508333	-0.000911135
1.516667	-0.000910074
1.525	-0.000909474
1.533333	-0.000909355
1.541667	-0.000909712
1.55	-0.000910379
1.558333	-0.00091102
1.566667	-0.000911292
1.575	-0.000911064
1.583333	-0.000910614
1.591667	-0.000910487
1.6	-0.000911117
1.608333	-0.000912421
1.616667	-0.000913993
1.625	-0.00091571
1.633333	-0.0009179
1.641667	-0.000920806
1.65	-0.000924129
1.658333	-0.000927344
1.666667	-0.000930313
1.675	-0.000933409
1.683333	-0.000936993
1.691667	-0.00094096
1.7	-0.00094479
1.708333	-0.0009479
1.716667	-0.000950072
1.725	-0.000951633
1.733333	-0.000953309
1.741667	-0.000955753
1.75	-0.000959195
1.758333	-0.000963405
1.766667	-0.000967994
1.775	-0.000972617
1.783333	-0.000977073
1.791667	-0.000981275
1.8	-0.000985261
1.808333	-0.000989132
1.816667	-0.000992943
1.825	-0.000996642
1.833333	-0.001000144
1.841667	-0.001003474
1.85	-0.001006674
1.858333	-0.001009729
1.866667	-0.00101272
1.875	-0.001015957
1.883333	-0.001019865
1.891667	-0.001024615
1.9	-0.001029924
1.908333	-0.001035199
1.916667	-0.001039941
1.925	-0.001043931
1.933333	-0.001047201
1.941667	-0.001050036
1.95	-0.001052994
1.958333	-0.001056656
1.966667	-0.001061086
1.975	-0.001063701
1.983333	-0.001054317
1.991667	-0.001010463
2	-0.000903279
2.008333	-0.000720467
2.016667	-0.000490598
2.025	-0.000274994
2.033333	-0.000124577
2.041667	-4.84E-05
2.05	-2.32E-05
2.058333	-2.09E-05
2.066667	-2.45E-05
2.075	-2.81E-05
2.083333	-3.11E-05
2.091667	-3.37E-05
2.1	-3.63E-05
2.108333	-3.89E-05
2.116667	-4.17E-05
2.125	-4.48E-05
2.133333	-4.82E-05
2.141667	-5.15E-05
2.15	-5.47E-05
2.158333	-5.76E-05
2.166667	-6.00E-05
2.175	-6.24E-05
2.183333	-6.50E-05
2.191667	-6.76E-05
2.2	-6.96E-05
2.208333	-7.04E-05
2.216667	-7.05E-05
2.225	-7.11E-05
2.233333	-7.26E-05
2.241667	-7.50E-05
2.25	-7.80E-05
2.258333	-8.13E-05
2.266667	-8.46E-05
2.275	-8.80E-05
2.283333	-9.09E-05
2.291667	-9.28E-05
2.3	-9.35E-05
2.308333	-9.33E-05
2.316667	-9.29E-05
2.325	-9.30E-05
2.333333	-9.38E-05
2.341667	-9.53E-05
2.35	-9.73E-05
2.358333	-9.96E-05
2.366667	-0.000102222
2.375	-0.000104953
2.383333	-0.000107367
2.391667	-0.00010908
2.4	-0.000110019
2.408333	-0.000110585
2.416667	-0.00011142
2.425	-0.000112839
2.433333	-0.000114556
2.441667	-0.00011595
2.45	-0.000116553
2.458333	-0.000116125
2.466667	-0.00011437
2.475	-0.000110705
2.483333	-0.000104241
2.491667	-9.43E-05
2.5	-8.12E-05
2.508333	-6.68E-05
2.516667	-5.36E-05
2.525	-4.34E-05
2.533333	-3.68E-05
2.541667	-3.31E-05
2.55	-3.14E-05
2.558333	-3.05E-05
2.566667	-2.98E-05
2.575	-2.87E-05
2.583333	-2.77E-05
2.591667	-2.74E-05
2.6	-2.88E-05
2.608333	-3.26E-05
2.616667	-3.93E-05
2.625	-4.91E-05
2.633333	-6.17E-05
2.641667	-7.59E-05
2.65	-9.09E-05
2.658333	-0.000105843
2.666667	-0.000120636
2.675	-0.000135496
2.683333	-0.000150666
2.691667	-0.000166133
2.7	-0.000181653
2.708333	-0.000196811
2.716667	-0.000211012
2.725	-0.000223476
2.733333	-0.000233386
2.741667	-0.000240322
2.75	-0.000244744
2.758333	-0.000248008
2.766667	-0.000251722
2.775	-0.000256874
2.783333	-0.000263043
2.791667	-0.000267688
2.8	-0.000264756
2.808333	-0.000242271
2.816667	-0.00018049
2.825	-5.31E-05
2.833333	0.000167415
2.841667	0.000501555
2.85	0.000956442
2.858333	0.001524139
2.866667	0.002185531
2.875	0.002916966
2.883333	0.003696214
2.891667	0.004505776
2.9	0.005333558
2.908333	0.00617205
2.916667	0.007016886
2.925	0.007865392
2.933333	0.008715637
2.941667	0.009566162
2.95	0.0104161
2.958333	0.0112651
2.966667	0.01211286
2.975	0.01295894
2.983333	0.0138028
2.991667	0.01464413
3	0.01548286
3.008333	0.01631898
3.016667	0.01715237
3.025	0.01798287
3.033333	0.01881027
3.041667	0.01963236
3.05	0.02043808
3.058333	0.02121744
3.066667	0.02209632
3.075	0.02372586
3.083333	0.02772595
3.091667	0.03644786
3.1	0.05142168
3.108333	0.07131738
3.116667	0.0918545
3.125	0.1084241
3.133333	0.1182941
3.141667	0.1199081
3.15	0.1114798
3.158333	0.09220769
3.166667	0.06530785
3.175	0.03817795
3.183333	0.01783625
3.191667	0.006520431
3.2	0.002005219
3.208333	0.000849482
3.216667	0.000729803
3.225	0.000742909
3.233333	0.000726383
3.241667	0.000698198
3.25	0.00067357
3.258333	0.000652298
3.266667	0.000628602
3.275	0.000598509
3.283333	0.000564024
3.291667	0.00053088
3.3	0.000503376
3.308333	0.000482172
3.316667	0.000465673
3.325	0.00045206
3.333333	0.000440206
3.341667	0.000429548
3.35	0.000419721
3.358333	0.000410471
3.366667	0.000401694
3.375	0.000393335
3.383333	0.000385318
3.391667	0.000377685
3.4	0.00037057
3.408333	0.000363924
3.416667	0.000357457
3.425	0.000350989
3.433333	0.000344697
3.441667	0.000338934
3.45	0.000333823
3.458333	0.000329115
3.466667	0.000324454
3.475	0.000319775
3.483333	0.000315402
3.491667	0.000311736
3.5	0.00030889
3.508333	0.000306681
3.516667	0.000304796
3.525	0.000303067
3.533333	0.000301648
3.541667	0.00030081
3.55	0.000300612
3.558333	0.000300966
3.566667	0.000301842
3.575	0.000303134
3.583333	0.000304461
3.591667	0.000305381
3.6	0.00030585
3.608333	0.000306185
3.616667	0.000306733
3.625	0.000307661
3.633333	0.000309005
3.641667	0.000310835
3.65	0.000313234
3.658333	0.000316173
3.666667	0.00031941
3.675	0.000322465
3.683333	0.000324938
3.691667	0.000326973
3.7	0.00032907
3.708333	0.000331495
3.716667	0.000334058
3.725	0.000336506
3.733333	0.000338905
3.741667	0.000341557
3.75	0.000344716
3.758333	0.000348542
3.766667	0.000353206
3.775	0.00035879
3.783333	0.000364985
3.791667	0.000371043
3.8	0.000376105
3.808333	0.000379656
3.816667	0.000381801
3.825	0.000383202
3.833333	0.00038464
3.841667	0.000386648
3.85	0.000389423
3.858333	0.000392996
3.866667	0.000397202
3.875	0.000401706
3.883333	0.000406172
3.891667	0.000410453
3.9	0.000414472
3.908333	0.000418168
3.916667	0.000421643
3.925	0.00042529
3.933333	0.000429414
3.941667	0.000433922
3.95	0.000438519
3.958333	0.000443075
3.966667	0.000447638
3.975	0.000452314
3.983333	0.000457108
3.991667	0.000461821
4	0.000466146
4.008333	0.00047008
4.016667	0.000474069
4.025	0.000478592
4.033333	0.000483692
4.041667	0.000489026
4.05	0.000494171
4.058333	0.00049891
4.066667	0.000503268
4.075	0.000507299
4.083333	0.000510939
4.091667	0.000514235
4.1	0.000517488
4.108333	0.000521071
4.116667	0.000525162
4.125	0.000529595
4.133333	0.000533909
4.141667	0.000537619
4.15	0.000540704
4.158333	0.000543706
4.166667	0.000547163
4.175	0.000551019
4.183333	0.000554718
4.191667	0.000557832
4.2	0.000560392
4.208333	0.000562578
4.216667	0.00056456
4.225	0.000566721
4.233333	0.000569712
4.241667	0.000573918
4.25	0.000578873
4.258333	0.000583492
4.266667	0.000586927
4.275	0.000589125
4.283333	0.000590749
4.291667	0.000592634
4.3	0.000595268
4.308333	0.00059858
4.316667	0.000602201
4.325	0.000605837
4.333333	0.00060932
4.341667	0.000612527
4.35	0.00061544
4.358333	0.000618208
4.366667	0.000621084
4.375	0.000624213
4.383333	0.000627492
4.391667	0.00063071
4.4	0.000633806
4.408333	0.00063701
4.416667	0.000640556
4.425	0.00064433
4.433333	0.000647903
4.441667	0.000650927
4.45	0.000653323
4.458333	0.000655223
4.466667	0.000656936
4.475	0.000658814
4.483333	0.00066106
4.491667	0.000663657
4.5	0.000666581
4.508333	0.000669982
4.516667	0.000673901
4.525	0.000677906
4.533333	0.000681248
4.541667	0.000683487
4.55	0.000684939
4.558333	0.000686489
4.566667	0.000688948
4.575	0.000692427
4.583333	0.000696238
4.591667	0.000699535
4.6	0.000702106
4.608333	0.000704497
4.616667	0.00070734
4.625	0.000710655
4.633333	0.000713907
4.641667	0.000716604
4.65	0.000718746
4.658333	0.000720758
4.666667	0.000723124
4.675	0.000726227
4.683333	0.000730362
4.691667	0.000735667
4.7	0.000742089
4.708333	0.000749443
4.716667	0.000757374
4.725	0.000765357
4.733333	0.000772972
4.741667	0.00078018
4.75	0.000787128
4.758333	0.000793688
4.766667	0.000799578
4.775	0.00080489
4.783333	0.000810217
4.791667	0.000816237
4.8	0.000823196
4.808333	0.000830811
4.816667	0.000838671
4.825	0.000846569
4.833333	0.000854354
4.841667	0.000861555
4.85	0.000867415
4.858333	0.000871502
4.866667	0.000874128
4.875	0.000876114
4.883333	0.000878096
4.891667	0.000880238
4.9	0.000882532
4.908333	0.000885014
4.916667	0.000887681
4.925	0.000890397
4.933333	0.000893127
4.941667	0.000896033
4.95	0.000899229
4.958333	0.000902556
4.966667	0.000905626
4.975	0.000908148
4.983333	0.000910129
4.991667	0.000911858
5	0.000913579
5.008333	0.000915319
5.016667	0.000917003
5.025	0.000918727
5.033333	0.000920743
5.041667	0.000923194
5.05	0.000925947
5.058333	0.000928633
5.066667	0.000930917
5.075	0.000932653
5.083333	0.000933811
5.091667	0.000934403
5.1	0.000934497
5.108333	0.000934288
5.116667	0.000934046
5.125	0.000933982
5.133333	0.00093421
5.141667	0.000934657
5.15	0.000935108
5.158333	0.00093529
5.166667	0.000934903
5.175	0.000933729
5.183333	0.000931751
5.191667	0.00092924
5.2	0.00092658
5.208333	0.000924088
5.216667	0.000921842
5.225	0.000919763
5.233333	0.000917632
5.241667	0.000915144
5.25	0.000912141
5.258333	0.000908919
5.266667	0.000906009
5.275	0.000903808
5.283333	0.000902321
5.291667	0.000901222
5.3	0.000900012
5.308333	0.000898242
5.316667	0.000895694
5.325	0.000892453
5.333333	0.000888955
5.341667	0.000885725
5.35	0.000882991
5.358333	0.000880584
5.366667	0.000878166
5.375	0.000875458
5.383333	0.000872355
5.391667	0.000869017
5.4	0.000865791
5.408333	0.000862923
5.416667	0.000860412
5.425	0.000858195
5.433333	0.000856262
5.441667	0.000854462
5.45	0.000852525
5.458333	0.000850383
5.466667	0.000848386
5.475	0.000846952
5.483333	0.000846073
5.491667	0.00084535
5.5	0.000844326
5.508333	0.000842661
5.516667	0.000839982
5.525	0.000835907
5.533333	0.000830345
5.541667	0.000823773
5.55	0.000816979
5.558333	0.000810444
5.566667	0.0008041
5.575	0.000797607
5.583333	0.000790834
5.591667	0.000783965
5.6	0.000777394
5.608333	0.000771556
5.616667	0.000766739
5.625	0.000762843
5.633333	0.000759468
5.641667	0.000756443
5.65	0.000754032
5.658333	0.000752401
5.666667	0.000751164
5.675	0.000749681
5.683333	0.000747725
5.691667	0.000745639
5.7	0.000744019
5.708333	0.000743181
5.716667	0.000742827
5.725	0.000742115
5.733333	0.000740275
5.741667	0.000737235
5.75	0.000733696
5.758333	0.000730485
5.766667	0.000727844
5.775	0.000725344
5.783333	0.000722464
5.791667	0.000719249
5.8	0.000716344
5.808333	0.000714362
5.816667	0.000713229
5.825	0.000712227
5.833333	0.000710666
5.841667	0.000708479
5.85	0.000706118
5.858333	0.000703972
5.866667	0.000702091
5.875	0.000700399
5.883333	0.00069898
5.891667	0.000697989
5.9	0.00069749
5.908333	0.000697441
5.916667	0.000697658
5.925	0.000697792
5.933333	0.000697497
5.941667	0.000696637
5.95	0.000695307
5.958333	0.000693675
5.966667	0.000691943
5.975	0.000690311
5.983333	0.000688843
5.991667	0.000687394
6	0.000685733
6.008333	0.000683833
6.016667	0.000682104
6.025	0.000681117
6.033333	0.000680994
6.041667	0.000681207
6.05	0.000681125
6.058333	0.000680625
6.066667	0.000680096
6.075	0.000680096
6.083333	0.000680916
6.091667	0.000682328
6.1	0.00068368
6.108333	0.000684332
6.116667	0.000684097
6.125	0.000683263
6.133333	0.000682283
6.141667	0.000681609
6.15	0.000681542
6.158333	0.000682138
6.166667	0.000683222
6.175	0.000684507
6.183333	0.000685725
6.191667	0.000686653
6.2	0.000687111
6.208333	0.00068704
6.216667	0.00068656
6.225	0.000685941
6.233333	0.000685602
6.241667	0.000686035
6.25	0.000687454
6.258333	0.000689399
6.266667	0.000690918
6.275	0.000691276
6.283333	0.000690457
6.291667	0.000689007
6.3	0.000687536
6.308333	0.000686366
6.316667	0.000685483
6.325	0.000684727
6.333333	0.000684034
6.341667	0.00068346
6.35	0.000683069
6.358333	0.000683002
6.366667	0.000683725
6.375	0.000685949
6.383333	0.000690345
6.391667	0.000697788
6.4	0.000710521
6.408333	0.000733607
6.416667	0.000775781
6.425	0.000848595
6.433333	0.00096295
6.441667	0.001123015
6.45	0.001319226
6.458333	0.001523998
6.466667	0.001694378
6.475	0.001784116
6.483333	0.001762621
6.491667	0.001631867
6.5	0.0014292
6.508333	0.001210757
6.516667	0.001025081
6.525	0.000895042
6.533333	0.000818044
6.541667	0.000778612
6.55	0.000760913
6.558333	0.000754271
6.566667	0.000752933
6.575	0.000754096
6.583333	0.000756569
6.591667	0.000760064
6.6	0.000764687
6.608333	0.000770643
6.616667	0.000778209
6.625	0.00078759
6.633333	0.000798341
6.641667	0.000809073
6.65	0.000818178
6.658333	0.000824809
6.666667	0.000828981
6.675	0.000830937
6.683333	0.00083071
6.691667	0.000828303
6.7	0.000824165
6.708333	0.000819255
6.716667	0.000814665
6.725	0.000811186
6.733333	0.000809088
6.741667	0.000808094
6.75	0.000807531
6.758333	0.00080666
6.766667	0.000805032
6.775	0.000802644
6.783333	0.000799835
6.791667	0.000797052
6.8	0.000794765
6.808333	0.00079352
6.816667	0.000793792
6.825	0.000795677
6.833333	0.000798672
6.841667	0.00080166
6.85	0.000803243
6.858333	0.000802349
6.866667	0.000799041
6.875	0.000795063
6.883333	0.000791218
6.891667	0.000773449
6.9	0.000684124
6.908333	0.000401411
6.916667	-0.000223301
6.925	-0.001248203
6.933333	-0.002527557
6.941667	-0.003748037
6.95	-0.004625142
6.958333	-0.00507107
6.966667	-0.005183522
6.975	-0.005117938
6.983333	-0.004987031
6.991667	-0.004841093
7	-0.004693311
7.008333	-0.00454494
7.016667	-0.004395779
7.025	-0.004246041
7.033333	-0.004096128
7.041667	-0.003946263
7.05	-0.003796376
7.058333	-0.003646247
7.066667	-0.003495727
7.075	-0.00334492
7.083333	-0.00319393
7.091667	-0.003042687
7.1	-0.002891228
7.108333	-0.002740018
7.116667	-0.002589796
7.125	-0.002440985
7.133333	-0.002293363
7.141667	-0.002146229
7.15	-0.001998901
7.158333	-0.001851104
7.166667	-0.001702931
7.175	-0.001554526
7.183333	-0.00140588
7.191667	-0.001257088
7.2	-0.001108583
7.208333	-0.000960987
7.216667	-0.000814591
7.225	-0.000669103
7.233333	-0.000523869
7.241667	-0.000378355
7.25	-0.000232585
7.258333	-8.71E-05
7.266667	5.74E-05
7.275	0.000200555
7.283333	0.000342101
7.291667	0.000482585
7.3	0.000622962
7.308333	0.000764076
7.316667	0.000906307
7.325	0.001049489
7.333333	0.001193009
7.341667	0.00133612
7.35	0.001478288
7.358333	0.001619473
7.366667	0.001760159
7.375	0.001900963
7.383333	0.0020421
7.391667	0.0021833
7.4	0.002324212
7.408333	0.002464645
7.416667	0.0026046
7.425	0.002744269
7.433333	0.002884015
7.441667	0.003024153
7.45	0.003164202
7.458333	0.003300175
7.466667	0.003418028
7.475	0.003486112
7.483333	0.003457915
7.491667	0.003296074
7.5	0.003007501
7.508333	0.002655085
7.516667	0.002324324
7.525	0.002072357
7.533333	0.001906775
7.541667	0.00180389
7.55	0.00173711
7.558333	0.001690786
7.566667	0.001659065
7.575	0.001640074
7.583333	0.001632139
7.591667	0.001632784
7.6	0.001638886
7.608333	0.001647066
7.616667	0.001654301
7.625	0.00165854
7.633333	0.001659121
7.641667	0.001656786
7.65	0.001653191
7.658333	0.001650244
7.666667	0.001649462
7.675	0.001651533
7.683333	0.00165613
7.691667	0.001662213
7.7	0.001668625
7.708333	0.001674503
7.716667	0.001679327
7.725	0.001682699
7.733333	0.001684267
7.741667	0.001683977
7.75	0.00168208
7.758333	0.001678891
7.766667	0.001674499
7.775	0.001668878
7.783333	0.001662236
7.791667	0.001654938
7.8	0.001646895
7.808333	0.001637165
7.816667	0.001624346
7.825	0.001607414
7.833333	0.001586251
7.841667	0.001561657
7.85	0.001535196
7.858333	0.001508873
7.866667	0.001484569
7.875	0.001463529
7.883333	0.00144615
7.891667	0.001432236
7.9	0.00142134
7.908333	0.001412988
7.916667	0.001406629
7.925	0.001401611
7.933333	0.001397338
7.941667	0.001393225
7.95	0.001388416
7.958333	0.001381379
7.966667	0.001369853
7.975	0.001351677
7.983333	0.001326304
7.991667	0.00129592
8	0.001265243
8.008333	0.001239825
8.016666	0.001223732
8.025	0.00121792
8.033334	0.001220405
8.041667	0.001227796
8.05	0.001236793
8.058333	0.001244828
8.066667	0.001250081
8.075	0.001251612
8.083333	0.001249604
8.091666	0.001245216
8.1	0.001239859
8.108334	0.001234699
8.116667	0.001230814
8.125	0.001229532
8.133333	0.001232266
8.141666	0.001239967
8.15	0.001252804
8.158334	0.001270216
8.166667	0.00129075
8.175	0.00131201
8.183333	0.001331232
8.191667	0.001346294
8.2	0.001356497
8.208333	0.001362406
8.216666	0.001364943
8.225	0.001364499
8.233334	0.001360707
8.241667	0.001352988
8.25	0.001341429
8.258333	0.001327433
8.266666	0.001313735
8.275	0.001303665
8.283334	0.001299668
8.291667	0.001301747
8.3	0.001306891
8.308333	0.001310177
8.316667	0.001307365
8.325	0.00129737
8.333333	0.001282956
8.341666	0.001269106
8.35	0.001260336
8.358334	0.0012585
8.366667	0.001262326
8.375	0.001268681
8.383333	0.001274522
8.391666	0.001278322
8.4	0.001280285
8.408334	0.001281448
8.416667	0.001282539
8.425	0.001283482
8.433333	0.001283612
8.441667	0.00128223
8.45	0.001278933
8.458333	0.001273531
8.466666	0.001265924
8.475	0.001256183
8.483334	0.001244675
8.491667	0.001231998
8.5	0.001218706
8.508333	0.001205098
8.516666	0.001191393
8.525	0.001178216
8.533334	0.001166869
8.541667	0.001158886
8.55	0.001155104
8.558333	0.001155131
8.566667	0.001157645
8.575	0.001161046
8.583333	0.001164008
8.591666	0.001165885
8.6	0.001166824
8.608334	0.001167465
8.616667	0.001168303
8.625	0.001169398
8.633333	0.001170706
8.641666	0.001172442
8.65	0.001175016
8.658334	0.001178667
8.666667	0.001183249
8.675	0.001188412
8.683333	0.001193926
8.691667	0.001199704
8.7	0.001205679
8.708333	0.001211613
8.716666	0.00121709
8.725	0.001221787
8.733334	0.001225874
8.741667	0.001229879
8.75	0.00123398
8.758333	0.001237679
8.766666	0.00124038
8.775	0.001242097
8.783334	0.001243338
8.791667	0.001244549
8.8	0.001245867
8.808333	0.001247153
8.816667	0.001248095
8.825	0.001248389
8.833333	0.001247995
8.841666	0.001247153
8.85	0.001246121
8.858334	0.001244966
8.866667	0.001243614
8.875	0.001242042
8.883333	0.001240335
8.891666	0.001238622
8.9	0.00123702
8.908334	0.001235574
8.916667	0.001234289
8.925	0.001233187
8.933333	0.001232333
8.941667	0.001231775
8.95	0.001231562
8.958333	0.001231764
8.966666	0.001232285
8.975	0.001232795
8.983334	0.001232903
8.991667	0.001232527
9	0.001231931
9.008333	0.001231343
9.016666	0.001230728
9.025	0.001230039
9.033334	0.001229502
9.041667	0.001229357
9.05	0.001229431
9.058333	0.001229238
9.066667	0.001228519
9.075	0.001227375
9.083333	0.001225993
9.091666	0.001224481
9.1	0.001222916
9.108334	0.001221433
9.116667	0.001220215
9.125	0.001219347
9.133333	0.001218706
9.141666	0.001218155
9.15	0.001217768
9.158334	0.001217723
9.166667	0.001217954
9.175	0.001218051
9.183333	0.001217589
9.191667	0.00121649
9.2	0.001215048
9.208333	0.001213729
9.216666	0.001212843
9.225	0.001212247
9.233334	0.001211476
9.241667	0.001210198
9.25	0.00120854
9.258333	0.001206934
9.266666	0.001205742
9.275	0.001205023
9.283334	0.001204673
9.291667	0.00120461
9.3	0.001204778
9.308333	0.001204994
9.316667	0.001205027
9.325	0.001204859
9.333333	0.001204778
9.341666	0.001205087
9.35	0.001205832
9.358334	0.001206774
9.366667	0.001207493
9.375	0.001207504
9.383333	0.001206487
9.391666	0.001204576
9.4	0.001202386
9.408334	0.001200631
9.416667	0.00119973
9.425	0.001199715
9.433333	0.00120033
9.441667	0.001201108
9.45	0.001201514
9.458333	0.001201179
9.466666	0.001200091
9.475	0.001198515
9.483334	0.001196824
9.491667	0.001195323
9.5	0.001194179
9.508333	0.001193371
9.516666	0.001192816
9.525	0.001192477
9.533334	0.001192305
9.541667	0.001192104
9.55	0.001191549
9.558333	0.00119042
9.566667	0.0011888
9.575	0.001187097
9.583333	0.001185764
9.591666	0.001184959
9.6	0.001184441
9.608334	0.001183815
9.616667	0.001182888
9.625	0.001181811
9.633333	0.001180895
9.641666	0.001180228
9.65	0.001179531
9.658334	0.001178417
9.666667	0.001176685
9.675	0.001174357
9.683333	0.001171608
9.691667	0.001168743
9.7	0.001166008
9.708333	0.00116336
9.716666	0.001160473
9.725	0.001157042
9.733334	0.001153152
9.741667	0.001149278
9.75	0.001145929
9.758333	0.001143325
9.766666	0.001141306
9.775	0.001139496
9.783334	0.001137547
9.791667	0.001135334
9.8	0.001133002
9.808333	0.001130745
9.816667	0.001128651
9.825	0.001126748
9.833333	0.001125172
9.841666	0.001124136
9.85	0.001123711
9.858334	0.001123667
9.866667	0.001123611
9.875	0.001123354
9.883333	0.001123022
9.891666	0.001122762
9.9	0.001122478
9.908334	0.001121923
9.916667	0.001121014
9.925	0.001119953
9.933333	0.001119055
9.941667	0.001118448
9.95	0.0011179
9.958333	0.00111695
9.966666	0.001115266
9.975	0.001112942
9.983334	0.001110405
9.991667	0.001108069
10	0.001106229
10.00833	0.00110507
10.01667	0.001104683
10.025	0.001105018
10.03333	0.001105867
10.04167	0.001106869
10.05	0.001107607
10.05833	0.001107793
10.06667	0.001107462
10.075	0.001106925
10.08333	0.001106534
10.09167	0.001106407
10.1	0.00110646
10.10833	0.001106661
10.11667	0.00110722
10.125	0.001108438
10.13333	0.001110572
10.14167	0.001113724
10.15	0.00111787
10.15833	0.001122937
10.16667	0.001128864
10.175	0.001135539
10.18333	0.001142584
10.19167	0.001149308
10.2	0.001154982
10.20833	0.001159199
10.21667	0.00116216
10.225	0.0011645
10.23333	0.001166608
10.24167	0.001168188
10.25	0.001168616
10.25833	0.001167607
10.26667	0.001165431
10.275	0.001162618
10.28333	0.001159571
10.29167	0.001156386
10.3	0.001153007
10.30833	0.001149416
10.31667	0.001145765
10.325	0.001142293
10.33333	0.001139108
10.34167	0.001136124
10.35	0.001133278
10.35833	0.001130782
10.36667	0.001128994
10.375	0.001127955
10.38333	0.001127191
10.39167	0.001126129
10.4	0.001124624
10.40833	0.001122974
10.41667	0.001121506
10.425	0.001120333
10.43333	0.001119435
10.44167	0.001118716
10.45	0.001117971
10.45833	0.00111698
10.46667	0.001115717
10.475	0.001114424
10.48333	0.001113467
10.49167	0.001113117
10.5	0.00111324
10.50833	0.001113173
10.51667	0.001112077
10.525	0.001109533
10.53333	0.001105938
10.54167	0.001102295
10.55	0.001099519
10.55833	0.001097936
10.56667	0.00109734
10.575	0.001097284
10.58333	0.001097344
10.59167	0.001097292
10.6	0.001097117
10.60833	0.00109696
10.61667	0.001097005
10.625	0.001097243
10.63333	0.001097541
10.64167	0.001097832
10.65	0.001097981
10.65833	0.001097657
10.66667	0.001096673
10.675	0.001095351
10.68333	0.001094289
10.69167	0.001093827
10.7	0.001093831
10.70833	0.00109392
10.71667	0.00109379
10.725	0.001093384
10.73333	0.001092859
10.74167	0.001092393
10.75	0.001092028
10.75833	0.001091629
10.76667	0.001090992
10.775	0.001089998
10.78333	0.001088668
10.79167	0.0010872
10.8	0.001085956
10.80833	0.001085319
10.81667	0.001085304
10.825	0.00108536
10.83333	0.001084659
10.84167	0.001082763
10.85	0.00107991
10.85833	0.001076736
10.86667	0.001073811
10.875	0.001071379
10.88333	0.001069479
10.89167	0.001068119
10.9	0.001067366
10.90833	0.001067229
10.91667	0.001067512
10.925	0.001067799
10.93333	0.001067653
10.94167	0.001066901
10.95	0.001065724
10.95833	0.001064464
10.96667	0.001063295
10.975	0.001062065
10.98333	0.001060385
10.99167	0.001058001
11	0.001055147
11.00833	0.001052525
11.01667	0.001050793
11.025	0.001050118
11.03333	0.001050156
11.04167	0.001050357
11.05	0.001050361
11.05833	0.001050167
11.06667	0.001050051
11.075	0.001050219
11.08333	0.001050677
11.09167	0.001051255
11.1	0.001051765
11.10833	0.001052111
11.11667	0.001052331
11.125	0.001052484
11.13333	0.001052555
11.14167	0.001052439
11.15	0.001052108
11.15833	0.001051724
11.16667	0.001051486
11.175	0.0010514
11.18333	0.001051292
11.19167	0.001051005
11.2	0.001050495
11.20833	0.00104988
11.21667	0.001049373
11.225	0.001049146
11.23333	0.00104918
11.24167	0.001049325
11.25	0.00104944
11.25833	0.001049377
11.26667	0.0010489
11.275	0.001047838
11.28333	0.001046252
11.29167	0.001044467
11.3	0.001042891
11.30833	0.001041681
11.31667	0.001040611
11.325	0.001039252
11.33333	0.001037423
11.34167	0.001035452
11.35	0.001033757
11.35833	0.001032334
11.36667	0.00103078
11.375	0.001028679
11.38333	0.001025774
11.39167	0.001022022
11.4	0.001017578
11.40833	0.001012813
11.41667	0.001008224
11.425	0.001004275
11.43333	0.001001172
11.44167	0.000998803
11.45	0.000996862
11.45833	0.000995014
11.46667	0.00099301
11.475	0.000990767
11.48333	0.00098832
11.49167	0.000985757
11.5	0.000983272
11.50833	0.000981074
11.51667	0.000979204
11.525	0.000977516
11.53333	0.00097575
11.54167	0.000973601
11.55	0.00097103
11.55833	0.00096852
11.56667	0.00096672
11.575	0.00096583
11.58333	0.000965521
11.59167	0.000965413
11.6	0.000965491
11.60833	0.000966128
11.61667	0.000967901
11.625	0.000971485
11.63333	0.000977557
11.64167	0.000986457
11.65	0.000998072
11.65833	0.001012068
11.66667	0.001028102
11.675	0.001045804
11.68333	0.001064863
11.69167	0.001085151
11.7	0.001106739
11.70833	0.001129568
11.71667	0.001153264
11.725	0.001177486
11.73333	0.001202259
11.74167	0.001227893
11.75	0.001254633
11.75833	0.001282558
11.76667	0.001311637
11.775	0.00134179
11.78333	0.001372818
11.79167	0.001404468
11.8	0.001436532
11.80833	0.001468975
11.81667	0.001501784
11.825	0.001534656
11.83333	0.001567069
11.84167	0.001598623
11.85	0.001629215
11.85833	0.001659077
11.86667	0.001688663
11.875	0.001718439
11.88333	0.001748763
11.89167	0.001779836
11.9	0.00181172
11.90833	0.001844332
11.91667	0.001877438
11.925	0.001910683
11.93333	0.001943775
11.94167	0.001976933
11.95	0.002011232
11.95833	0.002048276
11.96667	0.002089284
11.975	0.002134237
11.98333	0.002181884
11.99167	0.002230451
12	0.002278417
12.00833	0.002324592
12.01667	0.002368052
12.025	0.002408586
12.03333	0.002447307
12.04167	0.00248659
12.05	0.002529144
12.05833	0.00257691
12.06667	0.002630856
12.075	0.002691492
12.08333	0.002759214
12.09167	0.002833873
12.1	0.002913963
12.10833	0.002995763
12.11667	0.00307247
12.125	0.003134388
12.13333	0.003171526
12.14167	0.00317847
12.15	0.003158379
12.15833	0.003122643
12.16667	0.003085896
12.175	0.003059868
12.18333	0.00304988
12.19167	0.003055196
12.2	0.003071759
12.20833	0.003094945
12.21667	0.003120974
12.225	0.003147159
12.23333	0.003171839
12.24167	0.003194321
12.25	0.003215075
12.25833	0.003235877
12.26667	0.003259622
12.275	0.003289849
12.28333	0.003330246
12.29167	0.003383074
12.3	0.003444251
12.30833	0.003494944
12.31667	0.003496591
12.325	0.003400527
12.33333	0.003174406
12.34167	0.002828676
12.35	0.0024198
12.35833	0.00202439
12.36667	0.001702726
12.375	0.001477256
12.38333	0.001336325
12.39167	0.001253054
12.4	0.00120249
12.40833	0.001168519
12.41667	0.001142815
12.425	0.001121573
12.43333	0.001103215
12.44167	0.001087163
12.45	0.001073141
12.45833	0.001060802
12.46667	0.00104975
12.475	0.001039661
12.48333	0.0010304
12.49167	0.001021974
12.5	0.001014441
12.50833	0.001007717
12.51667	0.001001514
12.525	0.000995506
12.53333	0.000989489
12.54167	0.000983451
12.55	0.000977449
12.55833	0.000971444
12.56667	0.000965338
12.575	0.000959162
12.58333	0.000953205
12.59167	0.000947952
12.6	0.000943705
12.60833	0.000940353
12.61667	0.000937499
12.625	0.00093472
12.63333	0.00093177
12.64167	0.000928562
12.65	0.000925068
12.65833	0.000921227
12.66667	0.000917062
12.675	0.000912856
12.68333	0.000908986
12.69167	0.00090564
12.7	0.000902746
12.70833	0.000900213
12.71667	0.000898078
12.725	0.000896357
12.73333	0.000895042
12.74167	0.000894114
12.75	0.000893429
12.75833	0.000892777
12.76667	0.000892118
12.775	0.000891563
12.78333	0.000891171
12.79167	0.000890791
12.8	0.000890136
12.80833	0.000889
12.81667	0.000887483
12.825	0.000885971
12.83333	0.000884797
12.84167	0.000884038
12.85	0.000883561
12.85833	0.000883114
12.86667	0.000882462
12.875	0.00088162
12.88333	0.000880957
12.89167	0.00088096
12.9	0.000881806
12.90833	0.000883196
12.91667	0.000884574
12.925	0.00088561
12.93333	0.00088634
12.94167	0.000886858
12.95	0.000887003
12.95833	0.000886567
12.96667	0.000885591
12.975	0.000884377
12.98333	0.000883356
12.99167	0.000882957
13	0.000883386
13.00833	0.000884529
13.01667	0.000886008
13.025	0.00088739
13.03333	0.000888363
13.04167	0.000888906
13.05	0.000889335
13.05833	0.000890032
13.06667	0.000891108
13.075	0.000892323
13.08333	0.000893306
13.09167	0.000893872
13.1	0.000894185
13.10833	0.00089452
13.11667	0.000894994
13.125	0.000895597
13.13333	0.00089635
13.14167	0.000897143
13.15	0.000897698
13.15833	0.000897758
13.16667	0.000897359
13.175	0.00089686
13.18333	0.000896744
13.19167	0.000897229
13.2	0.000897996
13.20833	0.000898432
13.21667	0.000898071
13.225	0.000896912
13.23333	0.000895381
13.24167	0.00089404
13.25	0.000893336
13.25833	0.000893362
13.26667	0.000893768
13.275	0.000894092
13.28333	0.00089423
13.29167	0.000894345
13.3	0.000894491
13.30833	0.00089458
13.31667	0.000894647
13.325	0.000894759
13.33333	0.00089483
13.34167	0.000894651
13.35	0.000894163
13.35833	0.00089366
13.36667	0.000893634
13.375	0.000894252
13.38333	0.000895005
13.39167	0.000895094
13.4	0.00089407
13.40833	0.000891998
13.41667	0.000889164
13.425	0.000885796
13.43333	0.000881936
13.44167	0.000877392
13.45	0.000871934
13.45833	0.000865616
13.46667	0.000858896
13.475	0.00085244
13.48333	0.000846896
13.49167	0.000842638
13.5	0.000839636
13.50833	0.000837483
13.51667	0.000835661
13.525	0.000833824
13.53333	0.000831846
13.54167	0.0008297
13.55	0.000827376
13.55833	0.00082494
13.56667	0.000822634
13.575	0.000820864
13.58333	0.000819843
13.59167	0.000819344
13.6	0.000818986
13.60833	0.00081861
13.61667	0.00081829
13.625	0.000817996
13.63333	0.000817422
13.64167	0.000816189
13.65	0.000814192
13.65833	0.000811715
13.66667	0.000809234
13.675	0.000807211
13.68333	0.000805873
13.69167	0.00080508
13.7	0.000804447
13.70833	0.000803616
13.71667	0.000802409
13.725	0.000800923
13.73333	0.00079941
13.74167	0.000798024
13.75	0.000796732
13.75833	0.000795454
13.76667	0.000794195
13.775	0.000792921
13.78333	0.000791453
13.79167	0.000789568
13.8	0.000787225
13.80833	0.00078471
13.81667	0.000782512
13.825	0.000780959
13.83333	0.000779949
13.84167	0.000779089
13.85	0.000778012
13.85833	0.000776608
13.86667	0.000774983
13.875	0.0007733
13.88333	0.000771638
13.89167	0.00076998
13.9	0.000768263
13.90833	0.000766479
13.91667	0.00076469
13.925	0.000762973
13.93333	0.000761386
13.94167	0.000759956
13.95	0.000758708
13.95833	0.000757743
13.96667	0.000757162
13.975	0.000756916
13.98333	0.000756711
13.99167	0.000756223
14	0.000755329
14.00833	0.000754163
14.01667	0.000753045
14.025	0.000752326
14.03333	0.00075217
14.04167	0.000752308
14.05	0.000752125
14.05833	0.000751119
14.06667	0.00074929
14.075	0.000747062
14.08333	0.000744883
14.09167	0.000743002
14.1	0.000741452
14.10833	0.000740133
14.11667	0.000738945
14.125	0.000737842
14.13333	0.000736699
14.14167	0.000735361
14.15	0.000733867
14.15833	0.000732463
14.16667	0.000731312
14.175	0.000730351
14.18333	0.000729486
14.19167	0.000728834
14.2	0.000728581
14.20833	0.000728726
14.21667	0.000728983
14.225	0.000728983
14.23333	0.000728548
14.24167	0.000727844
14.25	0.000727247
14.25833	0.000726916
14.26667	0.000726704
14.275	0.000726432
14.28333	0.000726033
14.29167	0.000725489
14.3	0.000724755
14.30833	0.000723954
14.31667	0.000723455
14.325	0.000723526
14.33333	0.000723992
14.34167	0.00072436
14.35	0.000724278
14.35833	0.000723697
14.36667	0.000722781
14.375	0.000721701
14.38333	0.000720609
14.39167	0.000719637
14.4	0.000718914
14.40833	0.000718482
14.41667	0.00071843
14.425	0.000718903
14.43333	0.000719931
14.44167	0.000721172
14.45	0.000722121
14.45833	0.000722501
14.46667	0.00072239
14.475	0.000722081
14.48333	0.000721902
14.49167	0.000722095
14.5	0.000722602
14.50833	0.000723057
14.51667	0.000723239
14.525	0.000723325
14.53333	0.000723649
14.54167	0.000724305
14.55	0.000724964
14.55833	0.000725076
14.56667	0.0007242
14.575	0.000722405
14.58333	0.000720337
14.59167	0.000718787
14.6	0.000717972
14.60833	0.00071742
14.61667	0.000716519
14.625	0.000715062
14.63333	0.000713252
14.64167	0.000711344
14.65	0.000709374
14.65833	0.000707321
14.66667	0.000705477
14.675	0.000704438
14.68333	0.000704587
14.69167	0.000705555
14.7	0.000706445
14.70833	0.000706639
14.71667	0.000706293
14.725	0.000705894
14.73333	0.000705484
14.74167	0.000704512
14.75	0.000702437
14.75833	0.000699323
14.76667	0.000695869
14.775	0.000692897
14.78333	0.000690799
14.79167	0.000689417
14.8	0.000688247
14.80833	0.000686765
14.81667	0.000684734
14.825	0.000682406
14.83333	0.000680413
14.84167	0.000679199
14.85	0.000678547
14.85833	0.000677809
14.86667	0.000676554
14.875	0.000674963
14.88333	0.000673544
14.89167	0.000672493
14.9	0.000671543
14.90833	0.000670385
14.91667	0.000669211
14.925	0.000668734
14.93333	0.000669599
14.94167	0.000671629
14.95	0.000673808
14.95833	0.000674974
14.96667	0.000674494
14.975	0.000672389
14.98333	0.000669058
14.99167	0.000665035
15	0.000660926
15.00833	0.000657179
15.01667	0.000653792
15.025	0.000650596
15.03333	0.000647709
15.04167	0.000645593
15.05	0.000644635
15.05833	0.000644833
15.06667	0.000645757
15.075	0.000646722
15.08333	0.000647098
15.09167	0.000646588
15.1	0.000645176
15.10833	0.000642974
15.11667	0.000640024
15.125	0.000636391
15.13333	0.000632372
15.14167	0.000628483
15.15	0.000625148
15.15833	0.000622533
15.16667	0.000620592
15.175	0.000619095
15.18333	0.000617702
15.19167	0.000616241
15.2	0.000614863
15.20833	0.000613894
15.21667	0.000613455
15.225	0.000613235
15.23333	0.000612631
15.24167	0.000611119
15.25	0.000608586
15.25833	0.000605453
15.26667	0.000602491
15.275	0.000600349
15.28333	0.000599101
15.29167	0.0005982
15.3	0.000596959
15.30833	0.000595093
15.31667	0.000592955
15.325	0.000591185
15.33333	0.000590064
15.34167	0.000589274
15.35	0.000588302
15.35833	0.000586942
15.36667	0.00058537
15.375	0.00058382
15.38333	0.00058239
15.39167	0.00058122
15.4	0.000580654
15.40833	0.000580829
15.41667	0.000581265
15.425	0.00058119
15.43333	0.000580352
15.44167	0.000579208
15.45	0.000578396
15.45833	0.000578117
15.46667	0.000578135
15.475	0.000578191
15.48333	0.000578281
15.49167	0.000578478
15.5	0.000578616
15.50833	0.0005784
15.51667	0.00057774
15.525	0.00057682
15.53333	0.00057593
15.54167	0.000575282
15.55	0.00057498
15.55833	0.00057492
15.56667	0.00057479
15.575	0.000574321
15.58333	0.000573564
15.59167	0.000572909
15.6	0.000572704
15.60833	0.00057302
15.61667	0.000573665
15.625	0.000574306
15.63333	0.000574607
15.64167	0.000574365
15.65	0.000573449
15.65833	0.000571813
15.66667	0.000569712
15.675	0.000567637
15.68333	0.000565976
15.69167	0.000564911
15.7	0.000564419
15.70833	0.000564229
15.71667	0.000563905
15.725	0.000563182
15.73333	0.000562251
15.74167	0.000561539
15.75	0.000561178
15.75833	0.000560805
15.76667	0.000559878
15.775	0.000558164
15.78333	0.000555929
15.79167	0.000553772
15.8	0.00055233
15.80833	0.000551958
15.81667	0.00055255
15.825	0.00055366
15.83333	0.00055467
15.84167	0.000555009
15.85	0.000554558
15.85833	0.000553712
15.86667	0.000553001
15.875	0.000552651
15.88333	0.000552636
15.89167	0.000552885
15.9	0.000553403
15.90833	0.000554215
15.91667	0.000555202
15.925	0.000555977
15.93333	0.000555955
15.94167	0.000554789
15.95	0.000552718
15.95833	0.000550505
15.96667	0.000548944
15.975	0.000548363
15.98333	0.000548504
15.99167	0.000548866
16	0.000549175
16.00833	0.000549574
16.01667	0.000550415
16.025	0.00055195
16.03333	0.000554163
16.04167	0.000556883
16.05	0.00056003
16.05833	0.000563707
16.06667	0.000567991
16.075	0.000572756
16.08333	0.000577666
16.09167	0.000582267
16.1	0.000586256
16.10833	0.000589628
16.11667	0.000592437
16.125	0.000594426
16.13333	0.000595104
16.14167	0.000594206
16.15	0.000591967
16.15833	0.000589088
16.16667	0.000586364
16.175	0.000584289
16.18333	0.000582967
16.19167	0.000582233
16.2	0.000581939
16.20833	0.000582166
16.21667	0.000583179
16.225	0.000585046
16.23333	0.000587389
16.24167	0.000589501
16.25	0.000590682
16.25833	0.000590589
16.26667	0.000589304
16.275	0.000587191
16.28333	0.000584684
16.29167	0.000582121
16.3	0.000579711
16.30833	0.000577569
16.31667	0.000575826
16.325	0.000574701
16.33333	0.000574376
16.34167	0.000574779
16.35	0.000575516
16.35833	0.000576124
16.36667	0.000576377
16.375	0.000576362
16.38333	0.000576366
16.39167	0.00057663
16.4	0.000577096
16.40833	0.000577368
16.41667	0.00057707
16.425	0.000576284
16.43333	0.000575498
16.44167	0.000575118
16.45	0.00057511
16.45833	0.000575215
16.46667	0.000575341
16.475	0.000575628
16.48333	0.000576265
16.49167	0.000577323
16.5	0.000578672
16.50833	0.00058002
16.51667	0.000581026
16.525	0.000581574
16.53333	0.00058195
16.54167	0.000582587
16.55	0.000583537
16.55833	0.000584442
16.56667	0.000585031
16.575	0.000585377
16.58333	0.000585631
16.59167	0.00058588
16.6	0.000586264
16.60833	0.000587095
16.61667	0.000588603
16.625	0.000590622
16.63333	0.00059269
16.64167	0.000594452
16.65	0.000595879
16.65833	0.000597153
16.66667	0.000598546
[truncated: 2,790 more rows]
