# Supplementary material for: Improvement of Peak Integration in Capillary Electrophoresis: Reference Data Set No. 1
Source: Electrophoresis. 2026 Mar 11;47(4):276–94. doi: 10.1002/elps.70077 (PMC13084974; doi:10.1002/elps.70077)
Supplement: Supplementary file 2 — Supporting File 2: elps70077‐sup‐0002‐RawElectropherograms.zip. [file ELPS-47--s002.zip › Raw Electropherograms/com6-type1-sam16-R.csv]

0.008333334	-3.31E-05
0.01666667	-3.88E-05
0.025	-4.58E-05
0.03333334	-5.18E-05
0.04166667	-5.34E-05
0.05	-4.70E-05
0.05833333	-2.86E-05
0.06666667	6.29E-06
0.075	6.32E-05
0.08333334	0.000148401
0.09166667	0.000268363
0.1	0.000429079
0.1083333	0.000635538
0.1166667	0.000891652
0.125	0.001200192
0.1333333	0.001562197
0.1416667	0.001976058
0.15	0.00243713
0.1583333	0.002937913
0.1666667	0.003467944
0.175	0.004013248
0.1833333	0.004555911
0.1916667	0.005074438
0.2	0.005544916
0.2083333	0.005943395
0.2166667	0.006249506
0.225	0.006450664
0.2333333	0.006545305
0.2416667	0.00654329
0.25	0.006463066
0.2583333	0.006326854
0.2666667	0.00615596
0.275	0.005967628
0.2833333	0.005774081
0.2916667	0.005583107
0.3	0.005399305
0.3083333	0.005225133
0.3166667	0.005061664
0.325	0.004909087
0.3333333	0.004766971
0.3416667	0.004634485
0.35	0.004510529
0.3583333	0.004393898
0.3666667	0.004283465
0.375	0.004178271
0.3833333	0.00407742
0.3916667	0.00398
0.4	0.003885008
0.4083333	0.00379144
0.4166667	0.003698554
0.425	0.003606144
0.4333333	0.00351448
0.4416667	0.003424034
0.45	0.003335141
0.4583333	0.003247853
0.4666667	0.003162079
0.475	0.003077772
0.4833333	0.002994955
0.4916667	0.002913494
0.5	0.002833091
0.5083333	0.002753515
0.5166667	0.002674822
0.525	0.002597347
0.5333334	0.002521612
0.5416667	0.002448011
0.55	0.002376489
0.5583333	0.002306513
0.5666667	0.002237376
0.575	0.002168629
0.5833333	0.002100203
0.5916666	0.002032287
0.6	0.001965232
0.6083333	0.001899432
0.6166667	0.001835175
0.625	0.001772586
0.6333333	0.001711685
0.6416667	0.001652382
0.65	0.001594484
0.6583334	0.001537681
0.6666667	0.001481738
0.675	0.001426678
0.6833333	0.001372769
0.6916667	0.001320206
0.7	0.001268864
0.7083333	0.001218379
0.7166666	0.001168452
0.725	0.001119062
0.7333333	0.00107041
0.7416667	0.001022752
0.75	0.000976149
0.7583333	0.000930332
0.7666667	0.000884879
0.775	0.000839561
0.7833334	0.000794426
0.7916667	0.00074964
0.8	0.000705276
0.8083333	0.000661202
0.8166667	0.000617031
0.825	0.000572253
0.8333333	0.000526574
0.8416666	0.00048022
0.85	0.000433769
0.8583333	0.00038765
0.8666667	0.00034187
0.875	0.000296339
0.8833333	0.000251278
0.8916667	0.000207115
0.9	0.000164125
0.9083334	0.000122391
0.9166667	8.21E-05
0.925	4.37E-05
0.9333333	7.75E-06
0.9416667	-2.58E-05
0.95	-5.72E-05
0.9583333	-8.64E-05
0.9666666	-0.000113178
0.975	-0.000137299
0.9833333	-0.000159264
0.9916667	-0.000180394
1	-0.000202477
1.008333	-0.000227019
1.016667	-0.000254627
1.025	-0.000285029
1.033333	-0.000317533
1.041667	-0.00035141
1.05	-0.000386141
1.058333	-0.000421438
1.066667	-0.000456963
1.075	-0.000491988
1.083333	-0.000525571
1.091667	-0.000556838
1.1	-0.000585087
1.108333	-0.0006098
1.116667	-0.000630882
1.125	-0.000648789
1.133333	-0.000664417
1.141667	-0.000678677
1.15	-0.000692159
1.158333	-0.000705063
1.166667	-0.000717513
1.175	-0.00072984
1.183333	-0.000742573
1.191667	-0.00075613
1.2	-0.000770472
1.208333	-0.000785045
1.216667	-0.000799153
1.225	-0.000812415
1.233333	-0.000824921
1.241667	-0.000837095
1.25	-0.000849284
1.258333	-0.000861485
1.266667	-0.000873402
1.275	-0.000884734
1.283333	-0.000895388
1.291667	-0.000905432
1.3	-0.000914801
1.308333	-0.00092309
1.316667	-0.000929758
1.325	-0.000934571
1.333333	-0.000937667
1.341667	-0.000939269
1.35	-0.000939429
1.358333	-0.000938132
1.366667	-0.00093548
1.375	-0.000931744
1.383333	-0.000927303
1.391667	-0.000922523
1.4	-0.000917614
1.408333	-0.000912834
1.416667	-0.000908647
1.425	-0.000905525
1.433333	-0.000903636
1.441667	-0.000902727
1.45	-0.000902325
1.458333	-0.000901952
1.466667	-0.000901327
1.475	-0.000900444
1.483333	-0.000899516
1.491667	-0.000899024
1.5	-0.000899673
1.508333	-0.000901941
1.516667	-0.000905596
1.525	-0.000909727
1.533333	-0.000913348
1.541667	-0.000915937
1.55	-0.000917602
1.558333	-0.000918761
1.566667	-0.000919715
1.575	-0.000920575
1.583333	-0.000921451
1.591667	-0.000922542
1.6	-0.000924073
1.608333	-0.000926167
1.616667	-0.000928775
1.625	-0.000931673
1.633333	-0.000934538
1.641667	-0.000937175
1.65	-0.000939716
1.658333	-0.000942554
1.666667	-0.000946
1.675	-0.000950109
1.683333	-0.000954747
1.691667	-0.000959743
1.7	-0.000964839
1.708333	-0.000969593
1.716667	-0.000973608
1.725	-0.000976943
1.733333	-0.00098002
1.741667	-0.00098329
1.75	-0.000987005
1.758333	-0.000991061
1.766667	-0.000995051
1.775	-0.000998534
1.783333	-0.001001444
1.791667	-0.001004055
1.8	-0.001006719
1.808333	-0.001009695
1.816667	-0.00101313
1.825	-0.001017012
1.833333	-0.00102118
1.841667	-0.001025401
1.85	-0.001029462
1.858333	-0.001033239
1.866667	-0.001036722
1.875	-0.001039948
1.883333	-0.001042891
1.891667	-0.001045611
1.9	-0.001048386
1.908333	-0.001051445
1.916667	-0.001054697
1.925	-0.001057945
1.933333	-0.001061309
1.941667	-0.001065243
1.95	-0.001070045
1.958333	-0.001075558
1.966667	-0.001081169
1.975	-0.001084115
1.983333	-0.001073748
1.991667	-0.001026418
2	-0.00091261
2.008333	-0.000721797
2.016667	-0.000486177
2.025	-0.000269167
2.033333	-0.000120349
2.041667	-4.60E-05
2.05	-2.12E-05
2.058333	-1.81E-05
2.066667	-2.06E-05
2.075	-2.37E-05
2.083333	-2.72E-05
2.091667	-3.08E-05
2.1	-3.41E-05
2.108333	-3.66E-05
2.116667	-3.87E-05
2.125	-4.09E-05
2.133333	-4.39E-05
2.141667	-4.76E-05
2.15	-5.18E-05
2.158333	-5.61E-05
2.166667	-6.00E-05
2.175	-6.34E-05
2.183333	-6.59E-05
2.191667	-6.74E-05
2.2	-6.83E-05
2.208333	-6.92E-05
2.216667	-7.10E-05
2.225	-7.36E-05
2.233333	-7.68E-05
2.241667	-7.99E-05
2.25	-8.27E-05
2.258333	-8.54E-05
2.266667	-8.80E-05
2.275	-9.04E-05
2.283333	-9.23E-05
2.291667	-9.33E-05
2.3	-9.35E-05
2.308333	-9.37E-05
2.316667	-9.44E-05
2.325	-9.55E-05
2.333333	-9.65E-05
2.341667	-9.72E-05
2.35	-9.77E-05
2.358333	-9.84E-05
2.366667	-9.98E-05
2.375	-0.000101835
2.383333	-0.000104092
2.391667	-0.000106104
2.4	-0.000107668
2.408333	-0.000108935
2.416667	-0.000110127
2.425	-0.000111215
2.433333	-0.000111982
2.441667	-0.000112195
2.45	-0.000111673
2.458333	-0.000110157
2.466667	-0.000107285
2.475	-0.000102803
2.483333	-9.69E-05
2.491667	-9.04E-05
2.5	-8.44E-05
2.508333	-7.95E-05
2.516667	-7.56E-05
2.525	-7.24E-05
2.533333	-6.94E-05
2.541667	-6.64E-05
2.55	-6.38E-05
2.558333	-6.17E-05
2.566667	-6.02E-05
2.575	-5.94E-05
2.583333	-5.99E-05
2.591667	-6.28E-05
2.6	-6.88E-05
2.608333	-7.79E-05
2.616667	-8.95E-05
2.625	-0.000102673
2.633333	-0.000116751
2.641667	-0.000131715
2.65	-0.000147671
2.658333	-0.000164416
2.666667	-0.000181414
2.675	-0.000198096
2.683333	-0.000214126
2.691667	-0.000229493
2.7	-0.000244308
2.708333	-0.000258587
2.716667	-0.000272222
2.725	-0.000285018
2.733333	-0.000296775
2.741667	-0.000307452
2.75	-0.000317454
2.758333	-0.000327554
2.766667	-0.000338078
2.775	-0.000347771
2.783333	-0.000352711
2.791667	-0.000345007
2.8	-0.000311095
2.808333	-0.000230715
2.816667	-7.89E-05
2.825	0.000168391
2.833333	0.0005261
2.841667	0.000995394
2.85	0.001563881
2.858333	0.002210945
2.866667	0.002914555
2.875	0.003656141
2.883333	0.004422225
2.891667	0.00520362
2.9	0.00599397
2.908333	0.006788928
2.916667	0.007585935
2.925	0.008383911
2.933333	0.009182468
2.941667	0.009981167
2.95	0.01077932
2.958333	0.01157622
2.966667	0.01237127
2.975	0.01316395
2.983333	0.01395386
2.991667	0.01474072
3	0.01552426
3.008333	0.0163044
3.016667	0.01708145
3.025	0.01785563
3.033333	0.01862311
3.041667	0.01936894
3.05	0.02010553
3.058333	0.02109903
3.066667	0.02334165
3.075	0.02885218
3.083333	0.03996532
3.091667	0.0573561
3.1	0.07838492
3.108333	0.09806272
3.116667	0.1118644
3.125	0.1169557
3.133333	0.1113843
3.141667	0.09438475
3.15	0.06875076
3.158333	0.041516
3.166667	0.02009026
3.175	0.007562164
3.183333	0.002260514
3.191667	0.00077932
3.2	0.000584893
3.208333	0.000597172
3.216667	0.000585664
3.225	0.000559103
3.233333	0.000535321
3.241667	0.000516068
3.25	0.000496097
3.258333	0.00047031
3.266667	0.000438921
3.275	0.000406813
3.283333	0.000378601
3.291667	0.00035568
3.3	0.000337068
3.308333	0.000321332
3.316667	0.000307571
3.325	0.000295408
3.333333	0.000284594
3.341667	0.000274736
3.35	0.000265449
3.358333	0.000256546
3.366667	0.000248108
3.375	0.00024036
3.383333	0.000233438
3.391667	0.000227206
3.4	0.000221379
3.408333	0.000215821
3.416667	0.000210557
3.425	0.000205591
3.433333	0.000200756
3.441667	0.000195857
3.45	0.000190977
3.458333	0.000186343
3.466667	0.00018204
3.475	0.00017817
3.483333	0.00017504
3.491667	0.00017285
3.5	0.000171512
3.508333	0.000170853
3.516667	0.000170838
3.525	0.000171401
3.533333	0.000172362
3.541667	0.000173438
3.55	0.000174362
3.558333	0.000175018
3.566667	0.000175517
3.575	0.000176139
3.583333	0.000177052
3.591667	0.000178132
3.6	0.000179045
3.608333	0.000179593
3.616667	0.000179965
3.625	0.000180669
3.633333	0.000182182
3.641667	0.000184555
3.65	0.000187419
3.658333	0.000190407
3.666667	0.000193384
3.675	0.000196371
3.683333	0.000199374
3.691667	0.000202432
3.7	0.000205576
3.708333	0.000208758
3.716667	0.000211977
3.725	0.000215519
3.733333	0.000219751
3.741667	0.000224646
3.75	0.00022966
3.758333	0.000234194
3.766667	0.000238068
3.775	0.00024147
3.783333	0.000244558
3.791667	0.000247274
3.8	0.000249591
3.808333	0.000251778
3.816667	0.000254192
3.825	0.00025693
3.833333	0.000259925
3.841667	0.000263155
3.85	0.000266582
3.858333	0.000270028
3.866667	0.000273384
3.875	0.000276864
3.883333	0.000280913
3.891667	0.000285745
3.9	0.000290941
3.908333	0.000295676
3.916667	0.000299454
3.925	0.000302505
3.933333	0.000305492
3.941667	0.000308953
3.95	0.00031301
3.958333	0.000317492
3.966667	0.000322193
3.975	0.000326991
3.983333	0.000331782
3.991667	0.000336412
4	0.000340737
4.008333	0.000344712
4.016667	0.000348385
4.025	0.000351794
4.033333	0.000355113
4.041667	0.000358708
4.05	0.000362959
4.058333	0.000367902
4.066667	0.000373036
4.075	0.000377618
4.083333	0.000381261
4.091667	0.000384137
4.1	0.000386711
4.108333	0.000389416
4.116667	0.000392467
4.125	0.000395868
4.133333	0.000399467
4.141667	0.00040311
4.15	0.000406664
4.158333	0.000410009
4.166667	0.000413086
4.175	0.000415996
4.183333	0.000418957
4.191667	0.00042212
4.2	0.000425406
4.208333	0.00042861
4.216667	0.000431534
4.225	0.000434037
4.233333	0.000436112
4.241667	0.000437919
4.25	0.000439767
4.258333	0.000441924
4.266667	0.000444453
4.275	0.000447191
4.283333	0.000450023
4.291667	0.000453029
4.3	0.00045627
4.308333	0.000459563
4.316667	0.000462759
4.325	0.000465937
4.333333	0.000469342
4.341667	0.000473134
4.35	0.000477202
4.358333	0.000481192
4.366667	0.000484798
4.375	0.000487875
4.383333	0.000490304
4.391667	0.000491902
4.4	0.000492651
4.408333	0.000492968
4.416667	0.000493672
4.425	0.000495426
4.433333	0.00049831
4.441667	0.000501946
4.45	0.000505894
4.458333	0.000509847
4.466667	0.000513628
4.475	0.000517115
4.483333	0.000520174
4.491667	0.000522666
4.5	0.000524491
4.508333	0.000525743
4.516667	0.000526764
4.525	0.000527933
4.533333	0.000529476
4.541667	0.00053139
4.55	0.000533398
4.558333	0.000535164
4.566667	0.000536729
4.575	0.000538528
4.583333	0.000540879
4.591667	0.000543635
4.6	0.000546433
4.608333	0.000549
4.616667	0.000551187
4.625	0.000552956
4.633333	0.000554346
4.641667	0.000555463
4.65	0.000556532
4.658333	0.000557903
4.666667	0.000559822
4.675	0.000562213
4.683333	0.000564881
4.691667	0.000567921
4.7	0.000571668
4.708333	0.000576329
4.716667	0.000581652
4.725	0.000587046
4.733333	0.000591911
4.741667	0.000596035
4.75	0.000599816
4.758333	0.000603929
4.766667	0.000608672
4.775	0.000613827
4.783333	0.000619032
4.791667	0.00062412
4.8	0.00062909
4.808333	0.000633899
4.816667	0.000638396
4.825	0.000642452
4.833333	0.000646006
4.841667	0.000649005
4.85	0.000651389
4.858333	0.000653226
4.866667	0.000654716
4.875	0.000656124
4.883333	0.000657592
4.891667	0.000659064
4.9	0.00066039
4.908333	0.000661496
4.916667	0.000662431
4.925	0.000663262
4.933333	0.000664044
4.941667	0.000664853
4.95	0.000665758
4.958333	0.000666775
4.966667	0.000667933
4.975	0.000669308
4.983333	0.000670947
4.991667	0.000672869
5	0.000675026
5.008333	0.000677243
5.016667	0.000679303
5.025	0.000681095
5.033333	0.000682637
5.041667	0.00068387
5.05	0.000684615
5.058333	0.000684794
5.066667	0.000684619
5.075	0.000684448
5.083333	0.00068447
5.091667	0.000684585
5.1	0.000684481
5.108333	0.000683665
5.116667	0.00068171
5.125	0.000678677
5.133333	0.000675187
5.141667	0.000671942
5.15	0.000669211
5.158333	0.000666712
5.166667	0.000664029
5.175	0.000661094
5.183333	0.000658143
5.191667	0.000655357
5.2	0.000652801
5.208333	0.000650574
5.216667	0.00064867
5.225	0.000646688
5.233333	0.000643965
5.241667	0.000640154
5.25	0.000635758
5.258333	0.000631757
5.266667	0.000628743
5.275	0.000626363
5.283333	0.000623658
5.291667	0.000619955
5.3	0.000615444
5.308333	0.000610899
5.316667	0.000606924
5.325	0.000603538
5.333333	0.000600278
5.341667	0.000596665
5.35	0.000592608
5.358333	0.000588387
5.366667	0.000584323
5.375	0.000580583
5.383333	0.000577208
5.391667	0.00057422
5.4	0.000571623
5.408333	0.000569422
5.416667	0.000567526
5.425	0.000565693
5.433333	0.000563603
5.441667	0.00056107
5.45	0.000558168
5.458333	0.000555273
5.466667	0.000552803
5.475	0.000550825
5.483333	0.00054891
5.491667	0.00054647
5.5	0.000543166
5.508333	0.000538878
5.516667	0.000533521
5.525	0.000527117
5.533333	0.000519943
5.541667	0.000512347
5.55	0.000504464
5.558333	0.000496212
5.566667	0.000487734
5.575	0.000479654
5.583333	0.000472795
5.591667	0.000467617
5.6	0.000463974
5.608333	0.00046137
5.616667	0.000459343
5.625	0.000457536
5.633333	0.000455562
5.641667	0.000453044
5.65	0.00045003
5.658333	0.000447027
5.666667	0.000444524
5.675	0.000442542
5.683333	0.000440721
5.691667	0.000438623
5.7	0.000436027
5.708333	0.000432927
5.716667	0.000429437
5.725	0.00042576
5.733333	0.000422157
5.741667	0.000418849
5.75	0.000415854
5.758333	0.00041312
5.766667	0.000410713
5.775	0.000408836
5.783333	0.000407573
5.791667	0.00040669
5.8	0.000405826
5.808333	0.000404783
5.816667	0.000403527
5.825	0.000402022
5.833333	0.000400219
5.841667	0.000398386
5.85	0.000397157
5.858333	0.000397012
5.866667	0.00039766
5.875	0.000398058
5.883333	0.000397127
5.891667	0.000394549
5.9	0.000391081
5.908333	0.000387926
5.916667	0.000385825
5.925	0.000384748
5.933333	0.000384305
5.941667	0.000384167
5.95	0.000384096
5.958333	0.000383731
5.966667	0.000382632
5.975	0.000380758
5.983333	0.000378665
5.991667	0.000377104
6	0.000376515
6.008333	0.00037697
6.016667	0.000378255
6.025	0.000379954
6.033333	0.000381574
6.041667	0.000382733
6.05	0.000383332
6.058333	0.000383578
6.066667	0.000383835
6.075	0.000384342
6.083333	0.000385054
6.091667	0.000385806
6.1	0.000386503
6.108333	0.000387143
6.116667	0.000387695
6.125	0.000388056
6.133333	0.000388123
6.141667	0.000387915
6.15	0.000387594
6.158333	0.000387397
6.166667	0.000387438
6.175	0.000387739
6.183333	0.000388373
6.191667	0.000389475
6.2	0.000390966
6.208333	0.000392426
6.216667	0.000393331
6.225	0.000393361
6.233333	0.000392556
6.241667	0.000391252
6.25	0.000389874
6.258333	0.000388749
6.266667	0.000388078
6.275	0.000387959
6.283333	0.000388298
6.291667	0.000388745
6.3	0.000388932
6.308333	0.000388879
6.316667	0.000389002
6.325	0.000389852
6.333333	0.000391878
6.341667	0.000395332
6.35	0.000400327
6.358333	0.000407267
6.366667	0.000417512
6.375	0.00043451
6.383333	0.000465028
6.391667	0.000519436
6.4	0.000609435
6.408333	0.000742491
6.416667	0.000914499
6.425	0.001104373
6.433333	0.001274925
6.441667	0.001382362
6.45	0.001392841
6.458333	0.001299188
6.466667	0.001127493
6.475	0.000926614
6.483333	0.000745166
6.491667	0.000611488
6.5	0.000529103
6.508333	0.000486024
6.516667	0.00046701
6.525	0.000460584
6.533333	0.000460085
6.541667	0.00046216
6.55	0.000465449
6.558333	0.000469886
6.566667	0.000475962
6.575	0.000483859
6.583333	0.000493087
6.591667	0.000502702
6.6	0.000511669
6.608333	0.000519112
6.616667	0.000524484
6.625	0.000527665
6.633333	0.000528801
6.641667	0.000528093
6.65	0.000525728
6.658333	0.000522107
6.666667	0.000517897
6.675	0.0005138
6.683333	0.000510328
6.691667	0.00050769
6.7	0.000505772
6.708333	0.000504203
6.716667	0.000502639
6.725	0.000500985
6.733333	0.000499349
6.741667	0.000497714
6.75	0.000495914
6.758333	0.000494149
6.766667	0.000493135
6.775	0.000493728
6.783333	0.000496283
6.791667	0.000500288
6.8	0.000504464
6.808333	0.000507396
6.816667	0.000508327
6.825	0.000507873
6.833333	0.000507422
6.841667	0.000501465
6.85	0.000454981
6.858333	0.000274282
6.866667	-0.000188012
6.875	-0.001048267
6.883333	-0.002257932
6.891667	-0.003558323
6.9	-0.004621319
6.908333	-0.005260106
6.916667	-0.005503137
6.925	-0.005498637
6.933333	-0.005386792
6.941667	-0.005244561
6.95	-0.005097833
6.958333	-0.004950777
6.966667	-0.004802987
6.975	-0.004654147
6.983333	-0.004504301
6.991667	-0.004353665
7	-0.004202634
7.008333	-0.0040517
7.016667	-0.003901344
7.025	-0.00375187
7.033333	-0.003603272
7.041667	-0.003455181
7.05	-0.003307126
7.058333	-0.003158711
7.066667	-0.003009714
7.075	-0.002860308
7.083333	-0.002711065
7.091667	-0.002562474
7.1	-0.002414409
7.108333	-0.002266288
7.116667	-0.002117861
7.125	-0.001969554
7.133333	-0.001821943
7.141667	-0.001675084
7.15	-0.001528438
7.158333	-0.001381379
7.166667	-0.001233689
7.175	-0.001085728
7.183333	-0.000938151
7.191667	-0.000791561
7.2	-0.000646282
7.208333	-0.000502355
7.216667	-0.000359524
7.225	-0.0002173
7.233333	-7.52E-05
7.241667	6.68E-05
7.25	0.000208549
7.258333	0.000349928
7.266667	0.000490919
7.275	0.000631742
7.283333	0.00077264
7.291667	0.000913806
7.3	0.001055442
7.308333	0.00119767
7.316667	0.001340274
7.325	0.001482598
7.333333	0.001623858
7.341667	0.001763694
7.35	0.001902495
7.358333	0.00204112
7.366667	0.002180163
7.375	0.002319586
7.383333	0.002459075
7.391667	0.002598625
7.4	0.002738539
7.408333	0.00287864
7.416667	0.003015708
7.425	0.003137853
7.433333	0.003217198
7.441667	0.003209934
7.45	0.003075667
7.458333	0.002811801
7.466667	0.00247182
7.475	0.002139531
7.483333	0.001877859
7.491667	0.001701061
7.5	0.001588475
7.508333	0.001513615
7.516667	0.001460448
7.525	0.001423188
7.533333	0.001400098
7.541667	0.001389477
7.55	0.001388881
7.558333	0.001395598
7.566667	0.00140683
7.575	0.001419701
7.583333	0.001431599
7.591667	0.001440797
7.6	0.001446854
7.608333	0.00145058
7.616667	0.001453519
7.625	0.001457188
7.633333	0.001462296
7.641667	0.001468532
7.65	0.001474954
7.658333	0.001480576
7.666667	0.001484632
7.675	0.001486603
7.683333	0.001486272
7.691667	0.001483802
7.7	0.001479656
7.708333	0.001474489
7.716667	0.001469027
7.725	0.001463808
7.733333	0.00145885
7.741667	0.001453657
7.75	0.001447484
7.758333	0.001439463
7.766667	0.001428623
7.775	0.001414057
7.783333	0.00139536
7.791667	0.001373015
7.8	0.00134832
7.808333	0.001322873
7.816667	0.001298077
7.825	0.001274943
7.833333	0.001254182
7.841667	0.001236416
7.85	0.001222096
7.858333	0.001211189
7.866667	0.001203071
7.875	0.001196932
7.883333	0.001192208
7.891667	0.00118845
7.9	0.00118478
7.908333	0.001179513
7.916667	0.001170427
7.925	0.001155604
7.933333	0.001134321
7.941667	0.001107678
7.95	0.001078799
7.958333	0.001052141
7.966667	0.001031902
7.975	0.001020364
7.983333	0.001017321
7.991667	0.001020681
8	0.001027603
8.008333	0.00103534
8.016666	0.001041591
8.025	0.001044687
8.033334	0.001043905
8.041667	0.001039647
8.05	0.001033213
8.058333	0.001026355
8.066667	0.001020718
8.075	0.001017459
8.083333	0.001017343
8.091666	0.001021057
8.1	0.001029331
8.108334	0.001042567
8.116667	0.001060177
8.125	0.001080323
8.133333	0.001100458
8.141666	0.001118105
8.15	0.001131475
8.158334	0.001139954
8.166667	0.001144163
8.175	0.001145195
8.183333	0.00114359
8.191667	0.001139022
8.2	0.001130916
8.208333	0.001119472
8.216666	0.001106311
8.225	0.00109427
8.233334	0.001086254
8.241667	0.001083776
8.25	0.001086086
8.258333	0.001090325
8.266666	0.001092553
8.275	0.001089524
8.283334	0.001080554
8.291667	0.001068093
8.3	0.001056347
8.308333	0.001048945
8.316667	0.001047313
8.325	0.001050562
8.333333	0.00105641
8.341666	0.001062397
8.35	0.001066796
8.358334	0.001069088
8.366667	0.001069862
8.375	0.001070037
8.383333	0.001069952
8.391666	0.001069028
8.4	0.001066372
8.408334	0.001061525
8.416667	0.001054648
8.425	0.001046166
8.433333	0.001036398
8.441667	0.001025446
8.45	0.001013327
8.458333	0.001000158
8.466666	0.000986323
8.475	0.00097255
8.483334	0.000959933
8.491667	0.000949834
8.5	0.000943478
8.508333	0.000941347
8.516666	0.000942722
8.525	0.000945877
8.533334	0.000949014
8.541667	0.000951089
8.55	0.000951853
8.558333	0.000951484
8.566667	0.000950411
8.575	0.000949349
8.583333	0.000949096
8.591666	0.000950057
8.6	0.000952102
8.608334	0.000954926
8.616667	0.000958413
8.625	0.000962548
8.633333	0.000967275
8.641666	0.000972487
8.65	0.000977989
8.658334	0.000983551
8.666667	0.000989135
8.675	0.000994962
8.683333	0.001001205
8.691667	0.00100759
8.7	0.001013421
8.708333	0.001018014
8.716666	0.001021218
8.725	0.001023464
8.733334	0.001025267
8.741667	0.001026787
8.75	0.001027882
8.758333	0.0010284
8.766666	0.001028415
8.775	0.001028035
8.783334	0.001027167
8.791667	0.001025721
8.8	0.001024
8.808333	0.001022659
8.816667	0.001022127
8.825	0.001022238
8.833333	0.001022439
8.841666	0.001022145
8.85	0.001020994
8.858334	0.001019027
8.866667	0.001016665
8.875	0.001014479
8.883333	0.001012858
8.891666	0.001011819
8.9	0.001011129
8.908334	0.001010623
8.916667	0.001010317
8.925	0.001010276
8.933333	0.001010414
8.941667	0.001010522
8.95	0.001010422
8.958333	0.001010094
8.966666	0.001009572
8.975	0.001008935
8.983334	0.001008347
8.991667	0.001007941
9	0.001007639
9.008333	0.001007233
9.016666	0.00100657
9.025	0.00100572
9.033334	0.001004938
9.041667	0.001004312
9.05	0.001003567
9.058333	0.001002379
9.066667	0.001000859
9.075	0.000999648
9.083333	0.000999305
9.091666	0.000999652
9.1	0.000999853
9.108334	0.000999212
9.116667	0.000997651
9.125	0.000995576
9.133333	0.000993602
9.141666	0.000992283
9.15	0.000991717
9.158334	0.000991486
9.166667	0.00099114
9.175	0.000990722
9.183333	0.000990592
9.191667	0.000990864
9.2	0.000991307
9.208333	0.000991728
9.216666	0.000992145
9.225	0.000992525
9.233334	0.000992585
9.241667	0.000992142
9.25	0.000991304
9.258333	0.000990156
9.266666	0.000988506
9.275	0.000986237
9.283334	0.000983756
9.291667	0.000981767
9.3	0.000980668
9.308333	0.000980381
9.316667	0.000980575
9.325	0.00098091
9.333333	0.000981182
9.341666	0.00098132
9.35	0.00098126
9.358334	0.000980787
9.366667	0.000979677
9.375	0.000978012
9.383333	0.000976235
9.391666	0.000974834
9.4	0.000973977
9.408334	0.000973471
9.416667	0.000972919
9.425	0.000972014
9.433333	0.000970721
9.441667	0.000969306
9.45	0.000968117
9.458333	0.000967339
9.466666	0.000966895
9.475	0.000966474
9.483334	0.000965677
9.491667	0.000964299
9.5	0.000962585
9.508333	0.000961177
9.516666	0.000960637
9.525	0.000960935
9.533334	0.000961427
9.541667	0.000961382
9.55	0.000960525
9.558333	0.000959076
9.566667	0.000957497
9.575	0.000956129
9.583333	0.000955064
9.591666	0.000954177
9.6	0.000953168
9.608334	0.000951611
9.616667	0.000949238
9.625	0.000946157
9.633333	0.000942677
9.641666	0.000938933
9.65	0.000934847
9.658334	0.000930436
9.666667	0.00092604
9.675	0.000922062
9.683333	0.000918616
9.691667	0.000915594
9.7	0.000912994
9.708333	0.000910889
9.716666	0.000909053
9.725	0.000907041
9.733334	0.000904691
9.741667	0.000902239
9.75	0.000899978
9.758333	0.000898004
9.766666	0.000896357
9.775	0.000895135
9.783334	0.000894371
9.791667	0.000893932
9.8	0.0008936
9.808333	0.000893213
9.816667	0.000892755
9.825	0.000892285
9.833333	0.00089189
9.841666	0.000891652
9.85	0.000891592
9.858334	0.000891544
9.866667	0.000891116
9.875	0.000890002
9.883333	0.000888374
9.891666	0.000886761
9.9	0.000885442
9.908334	0.000884119
9.916667	0.000882294
9.925	0.00087988
9.933333	0.000877377
9.941667	0.000875529
9.95	0.000874713
9.958333	0.000874724
9.966666	0.000875007
9.975	0.000875052
9.983334	0.000874627
9.991667	0.000873841
10	0.00087304
10.00833	0.0008725
10.01667	0.000872172
10.025	0.000871927
10.03333	0.000871949
10.04167	0.000872601
10.05	0.000873845
10.05833	0.000875119
10.06667	0.000875916
10.075	0.000876449
10.08333	0.000877619
10.09167	0.000880297
10.1	0.000884723
10.10833	0.000890523
10.11667	0.000897132
10.125	0.000904135
10.13333	0.000911344
10.14167	0.000918653
10.15	0.000925824
10.15833	0.000932436
10.16667	0.000938013
10.175	0.000942159
10.18333	0.000944555
10.19167	0.000945006
10.2	0.000943568
10.20833	0.000940662
10.21667	0.00093694
10.225	0.000933036
10.23333	0.000929426
10.24167	0.000926275
10.25	0.000923339
10.25833	0.000920374
10.26667	0.000917424
10.275	0.000914674
10.28333	0.000912152
10.29167	0.000909824
10.3	0.00090766
10.30833	0.000905562
10.31667	0.000903297
10.325	0.000900619
10.33333	0.000897571
10.34167	0.00089458
10.35	0.000892095
10.35833	0.000890266
10.36667	0.000889029
10.375	0.000888344
10.38333	0.000888221
10.39167	0.000888553
10.4	0.000888985
10.40833	0.000889193
10.41667	0.000889178
10.425	0.000889126
10.43333	0.000889052
10.44167	0.000888657
10.45	0.000887539
10.45833	0.000885434
10.46667	0.000882473
10.475	0.000879191
10.48333	0.0008762
10.49167	0.000873745
10.5	0.000871692
10.50833	0.000869885
10.51667	0.000868417
10.525	0.000867482
10.53333	0.000867102
10.54167	0.000867117
10.55	0.000867244
10.55833	0.000867162
10.56667	0.000866745
10.575	0.00086619
10.58333	0.000865854
10.59167	0.000865955
10.6	0.000866447
10.60833	0.000867117
10.61667	0.000867669
10.625	0.000867829
10.63333	0.000867482
10.64167	0.000866644
10.65	0.000865366
10.65833	0.000863794
10.66667	0.000862267
10.675	0.000861153
10.68333	0.000860605
10.69167	0.000860464
10.7	0.000860382
10.70833	0.000860129
10.71667	0.000859719
10.725	0.000859227
10.73333	0.000858583
10.74167	0.000857588
10.75	0.000856124
10.75833	0.000854388
10.76667	0.00085282
10.775	0.00085168
10.78333	0.000850819
10.79167	0.000849813
10.8	0.000848368
10.80833	0.000846513
10.81667	0.000844564
10.825	0.000842851
10.83333	0.000841431
10.84167	0.000839979
10.85	0.000838004
10.85833	0.000835273
10.86667	0.000832081
10.875	0.000829056
10.88333	0.000826784
10.89167	0.00082545
10.9	0.000824757
10.90833	0.000824172
10.91667	0.000823278
10.925	0.000822019
10.93333	0.000820641
10.94167	0.000819344
10.95	0.000818078
10.95833	0.000816662
10.96667	0.000815135
10.975	0.000813823
10.98333	0.000813052
10.99167	0.000812717
11	0.000812355
11.00833	0.000811655
11.01667	0.000810765
11.025	0.000810124
11.03333	0.000810042
11.04167	0.000810448
11.05	0.000810996
11.05833	0.000811368
11.06667	0.000811528
11.075	0.000811566
11.08333	0.000811495
11.09167	0.000811283
11.1	0.000811026
11.10833	0.000810932
11.11667	0.000811048
11.125	0.000811093
11.13333	0.000810731
11.14167	0.000809997
11.15	0.000809357
11.15833	0.0008092
11.16667	0.000809345
11.175	0.000809215
11.18333	0.00080841
11.19167	0.000807006
11.2	0.000805423
11.20833	0.000804026
11.21667	0.00080277
11.225	0.000801228
11.23333	0.000799011
11.24167	0.000796109
11.25	0.000792891
11.25833	0.000789803
11.26667	0.000787083
11.275	0.000784647
11.28333	0.000782218
11.29167	0.000779513
11.3	0.000776354
11.30833	0.0007727
11.31667	0.000768669
11.325	0.00076453
11.33333	0.000760566
11.34167	0.000756946
11.35	0.000753682
11.35833	0.000750743
11.36667	0.000748094
11.375	0.000745744
11.38333	0.000743669
11.39167	0.000741843
11.4	0.000740197
11.40833	0.000738569
11.41667	0.000736821
11.425	0.000734836
11.43333	0.000732463
11.44167	0.000729602
11.45	0.000726368
11.45833	0.000723019
11.46667	0.000719715
11.475	0.000716522
11.48333	0.000713579
11.49167	0.00071118
11.5	0.000709619
11.50833	0.000709102
11.51667	0.000709631
11.525	0.000710964
11.53333	0.000712875
11.54167	0.000715528
11.55	0.000719581
11.55833	0.000725728
11.56667	0.000734229
11.575	0.00074492
11.58333	0.000757594
11.59167	0.000772074
11.6	0.000787988
11.60833	0.000804838
11.61667	0.000822309
11.625	0.000840515
11.63333	0.000859819
11.64167	0.000880443
11.65	0.000902358
11.65833	0.000925496
11.66667	0.000949778
11.675	0.000975046
11.68333	0.001001094
11.69167	0.001027808
11.7	0.001055218
11.70833	0.001083385
11.71667	0.001112312
11.725	0.001141813
11.73333	0.001171403
11.74167	0.001200594
11.75	0.001229301
11.75833	0.001257848
11.76667	0.001286592
11.775	0.001315609
11.78333	0.001344644
11.79167	0.001373451
11.8	0.001402155
11.80833	0.001431171
11.81667	0.00146082
11.825	0.001491103
11.83333	0.001521815
11.84167	0.001552697
11.85	0.001583539
11.85833	0.001614477
11.86667	0.001646332
11.875	0.001680363
11.88333	0.001717478
11.89167	0.001757704
11.9	0.001800243
11.90833	0.001843918
11.91667	0.001887485
11.925	0.001929775
11.93333	0.001969878
11.94167	0.002007376
11.95	0.002042741
11.95833	0.002077561
11.96667	0.002114329
11.975	0.002155785
11.98333	0.00220421
11.99167	0.002260935
12	0.002326179
12.00833	0.002399288
12.01667	0.002478957
12.025	0.002562784
12.03333	0.002646048
12.04167	0.002720714
12.05	0.002776414
12.05833	0.002804328
12.06667	0.002802167
12.075	0.002776463
12.08333	0.002739985
12.09167	0.002706133
12.1	0.002684157
12.10833	0.002677552
12.11667	0.002685145
12.125	0.002703089
12.13333	0.002726704
12.14167	0.00275182
12.15	0.002775505
12.15833	0.002796084
12.16667	0.002812933
12.175	0.002826631
12.18333	0.002839204
12.19167	0.002853923
12.2	0.002874862
12.20833	0.00290684
12.21667	0.002954867
12.225	0.003020272
12.23333	0.003091678
12.24167	0.003135838
12.25	0.003100671
12.25833	0.00293899
12.26667	0.002641447
12.275	0.002251592
12.28333	0.001846932
12.29167	0.001499519
12.3	0.001245737
12.30833	0.001082975
12.31667	0.000986658
12.325	0.00092971
12.33333	0.00089284
12.34167	0.000865545
12.35	0.000843156
12.35833	0.000823911
12.36667	0.000807207
12.375	0.000792645
12.38333	0.000779733
12.39167	0.000768028
12.4	0.000757325
12.40833	0.000747699
12.41667	0.000739329
12.425	0.000732236
12.43333	0.000726171
12.44167	0.000720725
12.45	0.000715472
12.45833	0.00071007
12.46667	0.000704356
12.475	0.000698473
12.48333	0.000692863
12.49167	0.000687908
12.5	0.000683576
12.50833	0.000679474
12.51667	0.000675295
12.525	0.000671111
12.53333	0.00066717
12.54167	0.000663485
12.55	0.000659902
12.55833	0.000656474
12.56667	0.00065349
12.575	0.000651039
12.58333	0.000648793
12.59167	0.00064633
12.6	0.000643536
12.60833	0.000640556
12.61667	0.000637583
12.625	0.000634849
12.63333	0.000632554
12.64167	0.000630796
12.65	0.000629533
12.65833	0.000628635
12.66667	0.000627939
12.675	0.000627313
12.68333	0.000626642
12.69167	0.00062583
12.7	0.000624828
12.70833	0.000623763
12.71667	0.000622932
12.725	0.00062253
12.73333	0.00062241
12.74167	0.000622179
12.75	0.000621535
12.75833	0.000620578
12.76667	0.000619784
12.775	0.000619534
12.78333	0.000619683
12.79167	0.000619758
12.8	0.000619527
12.80833	0.00061927
12.81667	0.00061949
12.825	0.000620417
12.83333	0.000621684
12.84167	0.000622638
12.85	0.00062298
12.85833	0.000622928
12.86667	0.000622835
12.875	0.000622731
12.88333	0.00062244
12.89167	0.000622012
12.9	0.000621852
12.90833	0.000622377
12.91667	0.000623688
12.925	0.000625536
12.93333	0.000627447
12.94167	0.000628956
12.95	0.000629887
12.95833	0.000630435
12.96667	0.000630878
12.975	0.000631336
12.98333	0.000631779
12.99167	0.000632122
13	0.00063232
13.00833	0.000632435
13.01667	0.000632685
13.025	0.000633262
13.03333	0.000634223
13.04167	0.000635508
13.05	0.000637047
13.05833	0.000638668
13.06667	0.000640065
13.075	0.000640966
13.08333	0.000641283
13.09167	0.000641167
13.1	0.000640873
13.10833	0.000640623
13.11667	0.000640404
13.125	0.000639994
13.13333	0.000639223
13.14167	0.000638165
13.15	0.000637081
13.15833	0.000636227
13.16667	0.000635762
13.175	0.000635721
13.18333	0.000635989
13.19167	0.000636306
13.2	0.000636429
13.20833	0.00063635
13.21667	0.000636287
13.225	0.000636462
13.23333	0.00063692
13.24167	0.000637602
13.25	0.000638377
13.25833	0.000639129
13.26667	0.000639796
13.275	0.000640396
13.28333	0.000641007
13.29167	0.000641737
13.3	0.00064262
13.30833	0.000643432
13.31667	0.000643674
13.325	0.000642784
13.33333	0.000640318
13.34167	0.000636082
13.35	0.000630461
13.35833	0.000624389
13.36667	0.000618637
13.375	0.000613339
13.38333	0.000608213
13.39167	0.000603046
13.4	0.000597913
13.40833	0.000593126
13.41667	0.000588927
13.425	0.000585254
13.43333	0.000581991
13.44167	0.000579312
13.45	0.000577617
13.45833	0.000577025
13.46667	0.000577163
13.475	0.000577372
13.48333	0.000577077
13.49167	0.000576086
13.5	0.000574645
13.50833	0.000573147
13.51667	0.000571746
13.525	0.000570241
13.53333	0.000568345
13.54167	0.000566013
13.55	0.000563577
13.55833	0.000561539
13.56667	0.000560213
13.575	0.000559442
13.58333	0.000558693
13.59167	0.000557512
13.6	0.000555914
13.60833	0.000554349
13.61667	0.000553235
13.625	0.000552505
13.63333	0.000551671
13.64167	0.000550423
13.65	0.000549045
13.65833	0.000548046
13.66667	0.000547595
13.675	0.000547305
13.68333	0.000546586
13.69167	0.000545204
13.7	0.00054349
13.70833	0.000542022
13.71667	0.000541184
13.725	0.000540927
13.73333	0.000540871
13.74167	0.000540581
13.75	0.000539787
13.75833	0.000538513
13.76667	0.000536986
13.775	0.000535552
13.78333	0.000534501
13.79167	0.000533901
13.8	0.000533562
13.80833	0.000533234
13.81667	0.000532705
13.825	0.0005318
13.83333	0.000530437
13.84167	0.000528641
13.85	0.000526622
13.85833	0.000524655
13.86667	0.000522878
13.875	0.000521302
13.88333	0.000520147
13.89167	0.000519872
13.9	0.000520684
13.90833	0.000522275
13.91667	0.000524085
13.925	0.000525691
13.93333	0.000526883
13.94167	0.000527583
13.95	0.000527728
13.95833	0.000527315
13.96667	0.000526514
13.975	0.000525586
13.98333	0.000524722
13.99167	0.000523873
14	0.000522777
14.00833	0.000521164
14.01667	0.000519026
14.025	0.000516642
14.03333	0.000514299
14.04167	0.000512097
14.05	0.000510059
14.05833	0.000508331
14.06667	0.00050706
14.075	0.000506215
14.08333	0.000505589
14.09167	0.000505015
14.1	0.000504471
14.10833	0.000504043
14.11667	0.000503767
14.125	0.00050348
14.13333	0.000503022
14.14167	0.000502463
14.15	0.000502054
14.15833	0.000501894
14.16667	0.000501812
14.175	0.00050154
14.18333	0.000500891
14.19167	0.000499904
14.2	0.000498958
14.20833	0.000498589
14.21667	0.000499003
14.225	0.000499811
14.23333	0.000500366
14.24167	0.000500366
14.25	0.000500053
14.25833	0.000499751
14.26667	0.000499517
14.275	0.00049926
14.28333	0.000499044
14.29167	0.00049917
14.3	0.000499897
14.30833	0.0005011
14.31667	0.000502285
14.325	0.000502925
14.33333	0.000502802
14.34167	0.000502091
14.35	0.000501201
14.35833	0.000500478
14.36667	0.000500038
14.375	0.000499841
14.38333	0.000499755
14.39167	0.000499636
14.4	0.000499502
14.40833	0.000499491
14.41667	0.000499576
14.425	0.000499476
14.43333	0.00049901
14.44167	0.000498343
14.45	0.000497777
14.45833	0.000497475
14.46667	0.00049752
14.475	0.000497904
14.48333	0.000498336
14.49167	0.000498314
14.5	0.000497591
14.50833	0.000496488
14.51667	0.000495624
14.525	0.000495303
14.53333	0.00049527
14.54167	0.000495017
14.55	0.000494335
14.55833	0.000493418
14.56667	0.000492562
14.575	0.000491854
14.58333	0.000491086
14.59167	0.000489906
14.6	0.000488114
14.60833	0.000485867
14.61667	0.000483628
14.625	0.000481919
14.63333	0.000480901
14.64167	0.000480145
14.65	0.000478957
14.65833	0.000477079
14.66667	0.00047493
14.675	0.000473108
14.68333	0.000471801
14.69167	0.000470635
14.7	0.000469197
14.70833	0.000467639
14.71667	0.000466581
14.725	0.000466306
14.73333	0.00046628
14.74167	0.000465598
14.75	0.000463728
14.75833	0.000460878
14.76667	0.000457671
14.775	0.000454631
14.78333	0.000452034
14.79167	0.000450093
14.8	0.000449143
14.80833	0.000449445
14.81667	0.000450946
14.825	0.000453237
14.83333	0.000455644
14.84167	0.000457298
14.85	0.000457395
14.85833	0.000455439
14.86667	0.000451554
14.875	0.000446517
14.88333	0.000441328
14.89167	0.00043666
14.9	0.000432767
14.90833	0.000429668
14.91667	0.000427339
14.925	0.000425786
14.93333	0.000425089
14.94167	0.000425287
14.95	0.000426266
14.95833	0.000427723
14.96667	0.000429176
14.975	0.000430085
14.98333	0.000430044
14.99167	0.000428986
15	0.000427149
15.00833	0.000424855
15.01667	0.000422254
15.025	0.00041927
15.03333	0.000415865
15.04167	0.000412282
15.05	0.000408933
15.05833	0.000406176
15.06667	0.000404187
15.075	0.000402935
15.08333	0.000402179
15.09167	0.000401449
15.1	0.000400301
15.10833	0.000398681
15.11667	0.000396892
15.125	0.000395186
15.13333	0.000393439
15.14167	0.000391312
15.15	0.000388693
15.15833	0.000385985
15.16667	0.000383746
15.175	0.000382051
15.18333	0.000380367
15.19167	0.000378136
15.2	0.000375308
15.20833	0.000372283
15.21667	0.000369504
15.225	0.000367358
15.23333	0.000366148
15.24167	0.000365809
15.25	0.000365675
15.25833	0.000364892
15.26667	0.000363138
15.275	0.000360865
15.28333	0.000358965
15.29167	0.000358105
15.3	0.000358183
15.30833	0.000358462
15.31667	0.000358217
15.325	0.000357252
15.33333	0.000355832
15.34167	0.000354327
15.35	0.000353009
15.35833	0.00035179
15.36667	0.00035027
15.375	0.000348192
15.38333	0.000345852
15.39167	0.000343889
15.4	0.000342652
15.40833	0.000342023
15.41667	0.000341758
15.425	0.000341754
15.43333	0.000341911
15.44167	0.000341993
15.45	0.000341717
15.45833	0.000341006
15.46667	0.000340022
15.475	0.000338979
15.48333	0.00033804
15.49167	0.000337344
15.5	0.00033693
15.50833	0.000336617
15.51667	0.000336178
15.525	0.000335656
15.53333	0.000335373
15.54167	0.000335515
15.55	0.000335719
15.55833	0.00033534
15.56667	0.000334185
15.575	0.000332791
15.58333	0.000331853
15.59167	0.000331473
15.6	0.000331149
15.60833	0.000330344
15.61667	0.000329096
15.625	0.000328004
15.63333	0.000327632
15.64167	0.000327874
15.65	0.000328027
15.65833	0.000327405
15.66667	0.000325937
15.675	0.000324111
15.68333	0.000322461
15.69167	0.000321187
15.7	0.000320297
15.70833	0.000319943
15.71667	0.000320371
15.725	0.000321586
15.73333	0.000323214
15.74167	0.000324704
15.75	0.000325717
15.75833	0.000326276
15.76667	0.0003266
15.775	0.000326801
15.78333	0.000326846
15.79167	0.000326768
15.8	0.000326801
15.80833	0.000327136
15.81667	0.000327677
15.825	0.000328206
15.83333	0.000328694
15.84167	0.000329237
15.85	0.000329774
15.85833	0.000330068
15.86667	0.00033002
15.875	0.00032983
15.88333	0.000329815
15.89167	0.000330139
15.9	0.000330821
15.90833	0.000331827
15.91667	0.00033319
15.925	0.00033515
15.93333	0.000338007
15.94167	0.000341922
15.95	0.000346802
15.95833	0.000352357
15.96667	0.000358064
15.975	0.000363343
15.98333	0.000367791
15.99167	0.000371162
16	0.000373054
16.00833	0.000373036
16.01667	0.000371143
16.025	0.000368044
16.03333	0.000364598
16.04167	0.000361271
16.05	0.00035803
16.05833	0.000354741
16.06667	0.000351694
16.075	0.000349566
16.08333	0.000348926
16.09167	0.000349842
16.1	0.000351876
16.10833	0.000354376
16.11667	0.000356771
16.125	0.000358664
16.13333	0.000359826
16.14167	0.000360094
16.15	0.000359286
16.15833	0.000357375
16.16667	0.000354711
16.175	0.000351906
16.18333	0.000349466
16.19167	0.00034751
16.2	0.000345923
16.20833	0.000344709
16.21667	0.00034415
16.225	0.000344481
16.23333	0.000345551
16.24167	0.000346854
16.25	0.00034783
16.25833	0.000348054
16.26667	0.000347536
16.275	0.000346888
16.28333	0.000346847
16.29167	0.000347558
16.3	0.000348449
16.30833	0.000348892
16.31667	0.0003489
16.325	0.000348985
16.33333	0.000349514
16.34167	0.000350386
16.35	0.000351269
16.35833	0.000351973
16.36667	0.000352588
16.375	0.000353344
16.38333	0.000354439
16.39167	0.000355851
16.4	0.000357289
16.40833	0.000358377
16.41667	0.000359006
16.425	0.000359368
16.43333	0.000359714
16.44167	0.000360217
16.45	0.000360936
16.45833	0.0003618
16.46667	0.000362705
16.475	0.000363573
16.48333	0.000364352
16.49167	0.000365082
16.5	0.00036576
16.50833	0.000366248
16.51667	0.000366449
16.525	0.000366546
16.53333	0.000366885
16.54167	0.000367682
16.55	0.000368949
16.55833	0.00037054
16.56667	0.000372164
16.575	0.000373457
16.58333	0.000374183
16.59167	0.00037441
16.6	0.000374425
16.60833	0.000374604
16.61667	0.000375297
16.625	0.000376575
16.63333	0.000378095
16.64167	0.000379428
16.65	0.000380419
16.65833	0.000381224
16.66667	0.000381984
[truncated: 2,790 more rows]
