# Supplementary material for: Improvement of Peak Integration in Capillary Electrophoresis: Reference Data Set No. 1
Source: Electrophoresis. 2026 Mar 11;47(4):276–94. doi: 10.1002/elps.70077 (PMC13084974; doi:10.1002/elps.70077)
Supplement: Supplementary file 2 — Supporting File 2: elps70077‐sup‐0002‐RawElectropherograms.zip. [file ELPS-47--s002.zip › Raw Electropherograms/com6-type1-sam17-R.csv]

0.008333334	-2.18E-05
0.01666667	-2.78E-05
0.025	-3.47E-05
0.03333334	-3.94E-05
0.04166667	-3.82E-05
0.05	-2.73E-05
0.05833333	-2.09E-06
0.06666667	4.23E-05
0.075	0.000111304
0.08333334	0.000210781
0.09166667	0.000346828
0.1	0.000525598
0.1083333	0.000752587
0.1166667	0.001031943
0.125	0.001366004
0.1333333	0.001754925
0.1416667	0.002196182
0.15	0.002684046
0.1583333	0.003209196
0.1666667	0.003758483
0.175	0.004314631
0.1833333	0.004856408
0.1916667	0.005359758
0.2	0.005799856
0.2083333	0.006154135
0.2166667	0.006406084
0.225	0.00654893
0.2333333	0.006587621
0.2416667	0.006537672
0.25	0.006421037
0.2583333	0.006260682
0.2666667	0.006076239
0.275	0.005882148
0.2833333	0.005687963
0.2916667	0.005499557
0.3	0.005320232
0.3083333	0.005151611
0.3166667	0.004994147
0.325	0.004847463
0.3333333	0.004710678
0.3416667	0.004582617
0.35	0.004461899
0.3583333	0.00434716
0.3666667	0.004237436
0.375	0.004132308
0.3833333	0.004031558
0.3916667	0.003934529
0.4	0.0038401
0.4083333	0.003747206
0.4166667	0.003655229
0.425	0.003564037
0.4333333	0.00347374
0.4416667	0.003384404
0.45	0.003296006
0.4583333	0.003208645
0.4666667	0.003122561
0.475	0.003037937
0.4833333	0.002954789
0.4916667	0.002872989
0.5	0.002792288
0.5083333	0.002712402
0.5166667	0.002633244
0.525	0.002554893
0.5333334	0.002477381
0.5416667	0.002400752
0.55	0.002325229
0.5583333	0.002251051
0.5666667	0.0021782
0.575	0.00210641
0.5833333	0.002035469
0.5916666	0.001965497
0.6	0.001896892
0.6083333	0.00183003
0.6166667	0.001764957
0.625	0.001701456
0.6333333	0.001639225
0.6416667	0.001577973
0.65	0.00151762
0.6583334	0.001458347
0.6666667	0.00140037
0.675	0.001343597
0.6833333	0.001287647
0.6916667	0.001232196
0.7	0.001177203
0.7083333	0.001122877
0.7166666	0.001069471
0.725	0.001017123
0.7333333	0.000965748
0.7416667	0.000915092
0.75	0.000864849
0.7583333	0.000814647
0.7666667	0.000764113
0.775	0.000713032
0.7833334	0.000661466
0.7916667	0.000609692
0.8	0.000558019
0.8083333	0.000506729
0.8166667	0.000456136
0.825	0.000406615
0.8333333	0.000358589
0.8416666	0.000312544
0.85	0.000268988
0.8583333	0.000228263
0.8666667	0.000190433
0.875	0.000155389
0.8833333	0.000123099
0.8916667	9.35E-05
0.9	6.62E-05
0.9083334	4.03E-05
0.9166667	1.45E-05
0.925	-1.21E-05
0.9333333	-3.95E-05
0.9416667	-6.75E-05
0.95	-9.55E-05
0.9583333	-0.000123736
0.9666666	-0.000151932
0.975	-0.000179421
0.9833333	-0.000205144
0.9916667	-0.000228517
1	-0.000250019
1.008333	-0.00027087
1.016667	-0.00029204
1.025	-0.000313554
1.033333	-0.000334673
1.041667	-0.000354748
1.05	-0.000373729
1.058333	-0.00039199
1.066667	-0.000409961
1.075	-0.000427842
1.083333	-0.000445489
1.091667	-0.000462532
1.1	-0.000478745
1.108333	-0.000494294
1.116667	-0.000509564
1.125	-0.000524838
1.133333	-0.00054004
1.141667	-0.000554815
1.15	-0.000568692
1.158333	-0.000581082
1.166667	-0.000591263
1.175	-0.000598587
1.183333	-0.000602808
1.191667	-0.000604224
1.2	-0.0006034
1.208333	-0.00060083
1.216667	-0.000596959
1.225	-0.00059247
1.233333	-0.00058822
1.241667	-0.000584759
1.25	-0.00058201
1.258333	-0.000579443
1.266667	-0.000576623
1.275	-0.000573669
1.283333	-0.000571203
1.291667	-0.000569951
1.3	-0.000570331
1.308333	-0.000572305
1.316667	-0.000575639
1.325	-0.000580069
1.333333	-0.000585187
1.341667	-0.00059038
1.35	-0.000595067
1.358333	-0.000598922
1.366667	-0.000602048
1.375	-0.000604861
1.383333	-0.000607848
1.391667	-0.00061122
1.4	-0.000614815
1.408333	-0.000618316
1.416667	-0.00062152
1.425	-0.000624411
1.433333	-0.000627026
1.441667	-0.000629429
1.45	-0.000631847
1.458333	-0.000634562
1.466667	-0.000637688
1.475	-0.000641137
1.483333	-0.000644859
1.491667	-0.00064892
1.5	-0.000653226
1.508333	-0.000657275
1.516667	-0.000660278
1.525	-0.000661612
1.533333	-0.00066141
1.541667	-0.000660777
1.55	-0.000661235
1.558333	-0.000663701
1.566667	-0.000667851
1.575	-0.000672542
1.583333	-0.000676803
1.591667	-0.000680514
1.6	-0.00068428
1.608333	-0.000688721
1.616667	-0.000693895
1.625	-0.00069939
1.633333	-0.000704784
1.641667	-0.00070985
1.65	-0.000714541
1.658333	-0.000718899
1.666667	-0.000722993
1.675	-0.000726849
1.683333	-0.000730451
1.691667	-0.000733845
1.7	-0.000737168
1.708333	-0.000740506
1.716667	-0.000743821
1.725	-0.000747066
1.733333	-0.000750382
1.741667	-0.000754006
1.75	-0.000758056
1.758333	-0.000762437
1.766667	-0.000766963
1.775	-0.000771448
1.783333	-0.000775807
1.791667	-0.000779986
1.8	-0.000783932
1.808333	-0.000787642
1.816667	-0.000791259
1.825	-0.000795007
1.833333	-0.000798937
1.841667	-0.000802856
1.85	-0.000806488
1.858333	-0.000809755
1.866667	-0.000812858
1.875	-0.000816032
1.883333	-0.000819184
1.891667	-0.000821974
1.9	-0.000824381
1.908333	-0.000826888
1.916667	-0.000829928
1.925	-0.000833403
1.933333	-0.000836842
1.941667	-0.000839923
1.95	-0.000842828
1.958333	-0.000845816
1.966667	-0.000846904
1.975	-0.000837136
1.983333	-0.000797279
1.991667	-0.000704434
2	-0.000551999
2.008333	-0.000367198
2.016667	-0.000200078
2.025	-8.78E-05
2.033333	-3.33E-05
2.041667	-1.64E-05
2.05	-1.52E-05
2.058333	-1.78E-05
2.066667	-2.02E-05
2.075	-2.23E-05
2.083333	-2.41E-05
2.091667	-2.58E-05
2.1	-2.73E-05
2.108333	-2.82E-05
2.116667	-2.87E-05
2.125	-2.86E-05
2.133333	-2.76E-05
2.141667	-2.48E-05
2.15	-2.01E-05
2.158333	-1.41E-05
2.166667	-8.44E-06
2.175	-4.78E-06
2.183333	-3.37E-06
2.191667	-3.24E-06
2.2	-3.27E-06
2.208333	-3.17E-06
2.216667	-3.40E-06
2.225	-4.40E-06
2.233333	-6.07E-06
2.241667	-7.76E-06
2.25	-8.63E-06
2.258333	-8.23E-06
2.266667	-6.95E-06
2.275	-5.84E-06
2.283333	-5.84E-06
2.291667	-7.13E-06
2.3	-9.12E-06
2.308333	-1.09E-05
2.316667	-1.20E-05
2.325	-1.22E-05
2.333333	-1.19E-05
2.341667	-1.14E-05
2.35	-1.08E-05
2.358333	-1.02E-05
2.366667	-9.66E-06
2.375	-9.05E-06
2.383333	-8.31E-06
2.391667	-7.28E-06
2.4	-5.41E-06
2.408333	-1.62E-06
2.416667	5.25E-06
2.425	1.56E-05
2.433333	2.82E-05
2.441667	4.09E-05
2.45	5.18E-05
2.458333	5.98E-05
2.466667	6.51E-05
2.475	6.82E-05
2.483333	6.99E-05
2.491667	7.05E-05
2.5	7.08E-05
2.508333	7.12E-05
2.516667	7.20E-05
2.525	7.23E-05
2.533333	7.08E-05
2.541667	6.60E-05
2.55	5.73E-05
2.558333	4.53E-05
2.566667	3.12E-05
2.575	1.57E-05
2.583333	-2.35E-07
2.591667	-1.63E-05
2.6	-3.22E-05
2.608333	-4.81E-05
2.616667	-6.41E-05
2.625	-8.02E-05
2.633333	-9.60E-05
2.641667	-0.000110768
2.65	-0.000123937
2.658333	-0.00013506
2.666667	-0.000144269
2.675	-0.00015248
2.683333	-0.000160854
2.691667	-0.000169683
2.7	-0.000177473
2.708333	-0.00018017
2.716667	-0.000169929
2.725	-0.000133529
2.733333	-5.20E-05
2.741667	9.70E-05
2.75	0.000333812
2.758333	0.000670232
2.766667	0.00110586
2.775	0.001629084
2.783333	0.002221949
2.791667	0.002865486
2.8	0.003543127
2.808333	0.004242074
2.816667	0.004953563
2.825	0.005672529
2.833333	0.006396417
2.841667	0.007123642
2.85	0.007852584
2.858333	0.008581646
2.866667	0.009309664
2.875	0.01003612
2.883333	0.01076101
2.891667	0.01148451
2.9	0.01220658
2.908333	0.01292681
2.916667	0.01364448
2.925	0.01435896
2.933333	0.01506997
2.941667	0.01577762
2.95	0.01648232
2.958333	0.01718419
2.966667	0.01787927
2.975	0.01855223
2.983333	0.0192135
2.991667	0.02013025
3	0.02232352
3.008333	0.02791021
3.016667	0.03940108
3.025	0.05760605
3.033333	0.07963776
3.041667	0.09944341
3.05	0.1106715
3.058333	0.1090865
3.066667	0.09384523
3.075	0.06872082
3.083333	0.04157859
3.091667	0.02017321
3.1	0.007659826
3.108333	0.002369121
3.116667	0.000895873
3.125	0.000707921
3.133333	0.000726394
3.141667	0.000721671
3.15	0.000702225
3.158333	0.000684109
3.166667	0.000667028
3.175	0.000645552
3.183333	0.000617147
3.191667	0.000585228
3.2	0.000555761
3.208333	0.000532191
3.216667	0.000514299
3.225	0.000500184
3.233333	0.000488095
3.241667	0.000477035
3.25	0.000466742
3.258333	0.000457443
3.266667	0.000449415
3.275	0.000442527
3.283333	0.000436239
3.291667	0.000430103
3.3	0.000424065
3.308333	0.000418291
3.316667	0.000412818
3.325	0.000407565
3.333333	0.000402559
3.341667	0.000398096
3.35	0.000394642
3.358333	0.000392508
3.366667	0.000391521
3.375	0.000391115
3.383333	0.000390831
3.391667	0.000390645
3.4	0.00039072
3.408333	0.000391033
3.416667	0.000391435
3.425	0.00039193
3.433333	0.00039272
3.441667	0.000393964
3.45	0.000395618
3.458333	0.000397414
3.466667	0.000399083
3.475	0.000400662
3.483333	0.000402588
3.491667	0.000405479
3.5	0.000409566
3.508333	0.000414379
3.516667	0.000419237
3.525	0.000423934
3.533333	0.000428684
3.541667	0.000433434
3.55	0.000437763
3.558333	0.000441469
3.566667	0.000444956
3.575	0.000448871
3.583333	0.00045348
3.591667	0.000458378
3.6	0.00046289
3.608333	0.000466809
3.616667	0.000470623
3.625	0.000474941
3.633333	0.000479832
3.641667	0.000484839
3.65	0.000489481
3.658333	0.000493776
3.666667	0.00049822
3.675	0.000503246
3.683333	0.000508804
3.691667	0.000514451
3.7	0.000519756
3.708333	0.000524495
3.716667	0.000528716
3.725	0.000532724
3.733333	0.00053696
3.741667	0.000541799
3.75	0.000547364
3.758333	0.000553366
3.766667	0.000559047
3.775	0.000563555
3.783333	0.000566497
3.791667	0.000568189
3.8	0.000569455
3.808333	0.000571221
3.816667	0.000574037
3.825	0.000577781
3.833333	0.000581879
3.841667	0.000585821
3.85	0.000589415
3.858333	0.000592608
3.866667	0.000595357
3.875	0.000597827
3.883333	0.000600439
3.891667	0.000603546
3.9	0.000607107
3.908333	0.000610817
3.916667	0.000614539
3.925	0.000618346
3.933333	0.000622194
3.941667	0.00062583
3.95	0.000629053
3.958333	0.000631932
3.966667	0.000634648
3.975	0.000637338
3.983333	0.000640076
3.991667	0.000642911
4	0.000645779
4.008333	0.000648491
4.016667	0.000650879
4.025	0.000652868
4.033333	0.000654433
4.041667	0.000655595
4.05	0.000656523
4.058333	0.000657473
4.066667	0.000658527
4.075	0.000659592
4.083333	0.000660643
4.091667	0.000661839
4.1	0.000663284
4.108333	0.000664797
4.116667	0.000666112
4.125	0.000667129
4.133333	0.000667892
4.141667	0.00066841
4.15	0.000668716
4.158333	0.000669114
4.166667	0.000670072
4.175	0.000671793
4.183333	0.000673901
4.191667	0.000675671
4.2	0.000676531
4.208333	0.000676453
4.216667	0.00067592
4.225	0.000675559
4.233333	0.000675865
4.241667	0.000676949
4.25	0.000678472
4.258333	0.000679884
4.266667	0.000680786
4.275	0.000681158
4.283333	0.000681285
4.291667	0.000681426
4.3	0.000681639
4.308333	0.000681847
4.316667	0.000682056
4.325	0.000682388
4.333333	0.000682976
4.341667	0.000683833
4.35	0.000684764
4.358333	0.000685461
4.366667	0.000685744
4.375	0.000685852
4.383333	0.00068634
4.391667	0.000687532
4.4	0.00068922
4.408333	0.000690825
4.416667	0.000691831
4.425	0.000692125
4.433333	0.000691921
4.441667	0.000691436
4.45	0.000690814
4.458333	0.000690196
4.466667	0.000689752
4.475	0.00068954
4.483333	0.000689477
4.491667	0.000689462
4.5	0.000689443
4.508333	0.000689365
4.516667	0.000689156
4.525	0.000688735
4.533333	0.000687979
4.541667	0.000686828
4.55	0.000685573
4.558333	0.000684936
4.566667	0.000685629
4.575	0.0006878
4.583333	0.000690945
4.591667	0.000694357
4.6	0.000697576
4.608333	0.000700619
4.616667	0.000703912
4.625	0.000707787
4.633333	0.000711992
4.641667	0.000715897
4.65	0.000719182
4.658333	0.000722151
4.666667	0.000725322
4.675	0.000728965
4.683333	0.0007331
4.691667	0.000737712
4.7	0.000742808
4.708333	0.000748262
4.716667	0.000753712
4.725	0.000758663
4.733333	0.000762753
4.741667	0.000765942
4.75	0.000768457
4.758333	0.00077064
4.766667	0.000772752
4.775	0.000774898
4.783333	0.000776961
4.791667	0.000778642
4.8	0.000779703
4.808333	0.000780143
4.816667	0.000780087
4.825	0.000779703
4.833333	0.000779364
4.841667	0.000779603
4.85	0.000780609
4.858333	0.000781898
4.866667	0.000782728
4.875	0.000782821
4.883333	0.00078249
4.891667	0.00078224
4.9	0.000782378
4.908333	0.000782862
4.916667	0.000783339
4.925	0.000783365
4.933333	0.000782751
4.941667	0.000781663
4.95	0.000780359
4.958333	0.000778869
4.966667	0.000777084
4.975	0.000774842
4.983333	0.000771985
4.991667	0.00076852
5	0.000764757
5.008333	0.000761125
5.016667	0.00075775
5.025	0.000754409
5.033333	0.000750795
5.041667	0.000746723
5.05	0.000742219
5.058333	0.000737496
5.066667	0.000732958
5.075	0.000729017
5.083333	0.000725798
5.091667	0.000723057
5.1	0.000720397
5.108333	0.000717614
5.116667	0.000714757
5.125	0.000711944
5.133333	0.000709157
5.141667	0.000706259
5.15	0.000703219
5.158333	0.000700172
5.166667	0.000697248
5.175	0.000694219
5.183333	0.000690647
5.191667	0.000686463
5.2	0.000682212
5.208333	0.000678398
5.216667	0.000674903
5.225	0.000671327
5.233333	0.000667725
5.241667	0.000664499
5.25	0.000661749
5.258333	0.000659183
5.266667	0.000656631
5.275	0.000654284
5.283333	0.000652418
5.291667	0.000651158
5.3	0.00065051
5.308333	0.000650432
5.316667	0.000650793
5.325	0.000651218
5.333333	0.000651065
5.341667	0.000649739
5.35	0.00064702
5.358333	0.000643071
5.366667	0.000638217
5.375	0.000632826
5.383333	0.000627138
5.391667	0.000621099
5.4	0.00061458
5.408333	0.000607856
5.416667	0.000601649
5.425	0.000596575
5.433333	0.000592645
5.441667	0.000589427
5.45	0.000586569
5.458333	0.000584148
5.466667	0.000582483
5.475	0.000581637
5.483333	0.000581123
5.491667	0.000580158
5.5	0.000578407
5.508333	0.000576306
5.516667	0.000574626
5.525	0.000573788
5.533333	0.000573691
5.541667	0.000573956
5.55	0.000574254
5.558333	0.000574302
5.566667	0.000573844
5.575	0.000572857
5.583333	0.000571523
5.591667	0.000570022
5.6	0.000568423
5.608333	0.000566818
5.616667	0.000565417
5.625	0.000564475
5.633333	0.000564124
5.641667	0.000564367
5.65	0.000565127
5.658333	0.000566207
5.666667	0.000567209
5.675	0.000567693
5.683333	0.000567488
5.691667	0.000566721
5.7	0.000565689
5.708333	0.000564732
5.716667	0.000564169
5.725	0.000564236
5.733333	0.000564966
5.741667	0.000566095
5.75	0.000567213
5.758333	0.00056801
5.766667	0.000568368
5.775	0.000568386
5.783333	0.000568379
5.791667	0.000568725
5.8	0.00056956
5.808333	0.000570681
5.816667	0.000571799
5.825	0.000572808
5.833333	0.00057378
5.841667	0.00057473
5.85	0.000575531
5.858333	0.000576116
5.866667	0.000576694
5.875	0.000577651
5.883333	0.000579204
5.891667	0.000581197
5.9	0.00058325
5.908333	0.000585109
5.916667	0.00058683
5.925	0.000588566
5.933333	0.000590295
5.941667	0.000591964
5.95	0.000593636
5.958333	0.000595395
5.966667	0.000597231
5.975	0.000599202
5.983333	0.000601415
5.991667	0.000603762
6	0.000605788
6.008333	0.00060701
6.016667	0.000607379
6.025	0.000607371
6.033333	0.000607643
6.041667	0.00060859
6.05	0.000610177
6.058333	0.000612151
6.066667	0.000614271
6.075	0.000616338
6.083333	0.000618141
6.091667	0.000619624
6.1	0.000621256
6.108333	0.000624012
6.116667	0.000628736
6.125	0.000635453
6.133333	0.000643391
6.141667	0.000651471
6.15	0.000658639
6.158333	0.000664003
6.166667	0.000667244
6.175	0.000669524
6.183333	0.000674736
6.191667	0.000690468
6.2	0.000727747
6.208333	0.000798531
6.216667	0.000910759
6.225	0.001061801
6.233333	0.001233175
6.241667	0.001390677
6.25	0.001493197
6.258333	0.001508899
6.266667	0.00143135
6.275	0.001285154
6.283333	0.001115054
6.291667	0.000964239
6.3	0.000856608
6.308333	0.000793684
6.316667	0.000763837
6.325	0.000753555
6.333333	0.000753388
6.341667	0.000758227
6.35	0.000765387
6.358333	0.000773307
6.366667	0.000781145
6.375	0.000788417
6.383333	0.000794493
6.391667	0.000798538
6.4	0.000799891
6.408333	0.000798501
6.416667	0.0007951
6.425	0.000790797
6.433333	0.000786573
6.441667	0.000783023
6.45	0.000780486
6.458333	0.000779107
6.466667	0.000778582
6.475	0.000778031
6.483333	0.000776507
6.491667	0.00077375
6.5	0.000770439
6.508333	0.000767816
6.516667	0.000767075
6.525	0.000768669
6.533333	0.000772093
6.541667	0.000776373
6.55	0.000780951
6.558333	0.000786044
6.566667	0.000789072
6.575	0.000769232
6.583333	0.000658177
6.591667	0.000323672
6.6	-0.000381324
6.608333	-0.001491066
6.616667	-0.002822254
6.625	-0.004039627
6.633333	-0.004871428
6.641667	-0.005262386
6.65	-0.005334094
6.658333	-0.005246609
6.666667	-0.005106173
6.675	-0.004956122
6.683333	-0.004806284
6.691667	-0.004657172
6.7	-0.004508611
6.708333	-0.004360538
6.716667	-0.004212685
6.725	-0.004064791
6.733333	-0.003916789
6.741667	-0.003768627
6.75	-0.003620122
6.758333	-0.00347114
6.766667	-0.003321949
6.775	-0.003173079
6.783333	-0.003024805
6.791667	-0.002876882
6.8	-0.002728835
6.808333	-0.002580401
6.816667	-0.002431639
6.825	-0.002282739
6.833333	-0.002133828
6.841667	-0.00198495
6.85	-0.001836203
6.858333	-0.001687732
6.866667	-0.001539543
6.875	-0.001391504
6.883333	-0.001243524
6.891667	-0.001095731
6.9	-0.000948381
6.908333	-0.000801563
6.916667	-0.000655014
6.925	-0.000508357
6.933333	-0.000361446
6.941667	-0.000214484
6.95	-6.79E-05
6.958333	7.81E-05
6.966667	0.00022354
6.975	0.000368606
6.983333	0.000513438
6.991667	0.000657894
7	0.000801735
7.008333	0.00094476
7.016667	0.001086824
7.025	0.001227863
7.033333	0.001367953
7.041667	0.001507267
7.05	0.001646027
7.058333	0.001784556
7.066667	0.001923237
7.075	0.002062276
7.083333	0.002201531
7.091667	0.002340659
7.1	0.002479393
7.108333	0.002617732
7.116667	0.002755906
7.125	0.002893526
7.133333	0.003026132
7.141667	0.003138088
7.15	0.00319615
7.158333	0.003155474
7.166667	0.002986316
7.175	0.002706431
7.183333	0.002383891
7.191667	0.002096992
7.2	0.001887657
7.208333	0.001751445
7.216667	0.001661845
7.225	0.001596175
7.233333	0.001544286
7.241667	0.001504302
7.25	0.001476552
7.258333	0.001460813
7.266667	0.00145587
7.275	0.001459591
7.283333	0.001469254
7.291667	0.001482144
7.3	0.001496255
7.308333	0.001510698
7.316667	0.001525577
7.325	0.001541376
7.333333	0.0015582
7.341667	0.001575295
7.35	0.001591321
7.358333	0.001604967
7.366667	0.001615312
7.375	0.001621559
7.383333	0.001622897
7.391667	0.001619205
7.4	0.001611851
7.408333	0.001603343
7.416667	0.001595847
7.425	0.001590054
7.433333	0.001585223
7.441667	0.001580119
7.45	0.001573827
7.458333	0.001565792
7.466667	0.001555346
7.475	0.001541499
7.483333	0.001523368
7.491667	0.001500897
7.5	0.001475234
7.508333	0.001448356
7.516667	0.00142226
7.525	0.001398485
7.533333	0.001378026
7.541667	0.001361266
7.55	0.001347948
7.558333	0.001337372
7.566667	0.001328774
7.575	0.001321588
7.583333	0.001315497
7.591667	0.00131024
7.6	0.001305178
7.608333	0.001298994
7.616667	0.001289759
7.625	0.001275472
7.633333	0.001254968
7.641667	0.001228999
7.65	0.00120065
7.658333	0.001174346
7.666667	0.001153897
7.675	0.001141019
7.683333	0.001135197
7.691667	0.001134716
7.7	0.001137592
7.708333	0.001141928
7.716667	0.001145929
7.725	0.001148064
7.733333	0.001147393
7.741667	0.001143847
7.75	0.001138344
7.758333	0.001132574
7.766667	0.00112842
7.775	0.001127467
7.783333	0.001130868
7.791667	0.00113938
7.8	0.001152959
7.808333	0.001170255
7.816667	0.001188759
7.825	0.001205686
7.833333	0.001218937
7.841667	0.001227602
7.85	0.001231715
7.858333	0.001231618
7.866667	0.001227546
7.875	0.001219686
7.883333	0.001208384
7.891667	0.001194499
7.9	0.001179758
7.908333	0.001166772
7.916667	0.001158264
7.925	0.001155775
7.933333	0.001158491
7.941667	0.001163103
7.95	0.001165368
7.958333	0.001162354
7.966667	0.001153838
7.975	0.001142256
7.983333	0.001131348
7.991667	0.001124274
8	0.00112224
8.008333	0.001124322
8.016666	0.001128387
8.025	0.001132257
8.033334	0.001134545
8.041667	0.001134951
8.05	0.00113406
8.058333	0.001132607
8.066667	0.00113083
8.075	0.001128338
8.083333	0.00112446
8.091666	0.001118649
8.1	0.00111068
8.108334	0.001100592
8.116667	0.001088496
8.125	0.001074474
8.133333	0.001058821
8.141666	0.001042474
8.15	0.00102707
8.158334	0.001014367
8.166667	0.001005542
8.175	0.001000807
8.183333	0.000999447
8.191667	0.001000144
8.2	0.001001589
8.208333	0.001002964
8.216666	0.001003914
8.225	0.001004286
8.233334	0.001004085
8.241667	0.00100353
8.25	0.001002952
8.258333	0.001002576
8.266666	0.001002472
8.275	0.001002617
8.283334	0.001002997
8.291667	0.001003549
8.3	0.001004197
8.308333	0.001005106
8.316667	0.001006704
8.325	0.001009326
8.333333	0.00101294
8.341666	0.001017388
8.35	0.001022514
8.358334	0.001028139
8.366667	0.001034021
8.375	0.001039941
8.383333	0.001045603
8.391666	0.001050543
8.4	0.001054306
8.408334	0.001056697
8.416667	0.001057845
8.425	0.001058076
8.433333	0.001057781
8.441667	0.001057182
8.45	0.001056377
8.458333	0.001055557
8.466666	0.001055058
8.475	0.001055028
8.483334	0.001055159
8.491667	0.001054887
8.5	0.001053836
8.508333	0.001052059
8.516666	0.001049899
8.525	0.001047757
8.533334	0.001046035
8.541667	0.001044955
8.55	0.001044478
8.558333	0.00104446
8.566667	0.001044765
8.575	0.001045194
8.583333	0.001045402
8.591666	0.001044985
8.6	0.001043711
8.608334	0.001041707
8.616667	0.001039367
8.625	0.001037039
8.633333	0.001034796
8.641666	0.001032483
8.65	0.001030039
8.658334	0.001027722
8.666667	0.001025971
8.675	0.001025002
8.683333	0.001024678
8.691667	0.001024723
8.7	0.001024883
8.708333	0.001024939
8.716666	0.001024723
8.725	0.001024179
8.733334	0.001023334
8.741667	0.001022276
8.75	0.001021169
8.758333	0.001020219
8.766666	0.001019426
8.775	0.00101845
8.783334	0.001016986
8.791667	0.001015145
8.8	0.001013339
8.808333	0.001011916
8.816667	0.001010932
8.825	0.001010247
8.833333	0.001009744
8.841666	0.001009479
8.85	0.00100955
8.858334	0.001009893
8.866667	0.001010161
8.875	0.001009855
8.883333	0.001008715
8.891666	0.001007114
8.9	0.001005903
8.908334	0.00100575
8.916667	0.001006503
8.925	0.001007248
8.933333	0.001007043
8.941667	0.001005679
8.95	0.00100382
8.958333	0.001002342
8.966666	0.001001652
8.975	0.001001526
8.983334	0.00100141
8.991667	0.001000892
9	0.000999849
9.008333	0.000998296
9.016666	0.000996355
9.025	0.000994399
9.033334	0.000992987
9.041667	0.000992417
9.05	0.000992451
9.058333	0.000992522
9.066667	0.000992142
9.075	0.000991114
9.083333	0.0009895
9.091666	0.000987571
9.1	0.00098566
9.108334	0.000984054
9.116667	0.000982974
9.125	0.000982463
9.133333	0.000982333
9.141666	0.00098234
9.15	0.000982288
9.158334	0.000982013
9.166667	0.000981346
9.175	0.000980228
9.183333	0.000978731
9.191667	0.000976928
9.2	0.000974949
9.208333	0.000973098
9.216666	0.000971794
9.225	0.000971302
9.233334	0.000971369
9.241667	0.000971351
9.25	0.000970714
9.258333	0.000969425
9.266666	0.000967827
9.275	0.000966206
9.283334	0.000964422
9.291667	0.000961926
9.3	0.000958245
9.308333	0.000953477
9.316667	0.000948265
9.325	0.000943262
9.333333	0.000938684
9.341666	0.000934474
9.35	0.000930727
9.358334	0.000927813
9.366667	0.000926007
9.375	0.000925053
9.383333	0.000924364
9.391666	0.000923492
9.4	0.000922326
9.408334	0.000920985
9.416667	0.0009198
9.425	0.000919212
9.433333	0.000919431
9.441667	0.000920121
9.45	0.000920571
9.458333	0.000920299
9.466666	0.000919405
9.475	0.000918437
9.483334	0.000917882
9.491667	0.000917759
9.5	0.000917606
9.508333	0.000916772
9.516666	0.000914857
9.525	0.000911977
9.533334	0.000908688
9.541667	0.000905611
9.55	0.000903063
9.558333	0.000901103
9.566667	0.000899743
9.575	0.000898931
9.583333	0.000898428
9.591666	0.000897966
9.6	0.000897497
9.608334	0.000897247
9.616667	0.000897471
9.625	0.000898186
9.633333	0.000899151
9.641666	0.000900019
9.65	0.00090038
9.658334	0.000899889
9.666667	0.000898507
9.675	0.000896599
9.683333	0.000894748
9.691667	0.000893462
9.7	0.000893008
9.708333	0.000893422
9.716666	0.000894636
9.725	0.000896528
9.733334	0.000898942
9.741667	0.000901833
9.75	0.000905406
9.758333	0.000909966
9.766666	0.000915647
9.775	0.000922289
9.783334	0.000929501
9.791667	0.000936944
9.8	0.000944521
9.808333	0.000952162
9.816667	0.000959385
9.825	0.000965286
9.833333	0.000969049
9.841666	0.000970453
9.85	0.000969846
9.858334	0.000967763
9.866667	0.000964701
9.875	0.00096114
9.883333	0.000957511
9.891666	0.000954032
9.9	0.000950642
9.908334	0.000947237
9.916667	0.000943925
9.925	0.000940934
9.933333	0.000938293
9.941667	0.0009358
9.95	0.000933245
9.958333	0.000930626
9.966666	0.000928111
9.975	0.000925873
9.983334	0.00092398
9.991667	0.000922307
10	0.000920568
10.00833	0.000918653
10.01667	0.000916883
10.025	0.000915658
10.03333	0.000914939
10.04167	0.000914287
10.05	0.000913251
10.05833	0.000911512
10.06667	0.000908725
10.075	0.000904732
10.08333	0.000899937
10.09167	0.000895336
10.1	0.000891928
10.10833	0.000890106
10.11667	0.000889506
10.125	0.000889432
10.13333	0.000889421
10.14167	0.000889447
10.15	0.000889648
10.15833	0.00089002
10.16667	0.000890445
10.175	0.000890806
10.18333	0.000890926
10.19167	0.000890531
10.2	0.000889499
10.20833	0.000888087
10.21667	0.000886694
10.225	0.000885371
10.23333	0.000883877
10.24167	0.000882145
10.25	0.000880517
10.25833	0.000879385
10.26667	0.000878725
10.275	0.00087817
10.28333	0.0008775
10.29167	0.000876859
10.3	0.000876397
10.30833	0.000875972
10.31667	0.000875309
10.325	0.000874277
10.33333	0.000873044
10.34167	0.000872042
10.35	0.000871588
10.35833	0.000871468
10.36667	0.000871081
10.375	0.000870038
10.38333	0.000868596
10.39167	0.000867367
10.4	0.000866652
10.40833	0.000866227
10.41667	0.000865676
10.425	0.000864852
10.43333	0.000863992
10.44167	0.000863329
10.45	0.000862692
10.45833	0.00086163
10.46667	0.00085979
10.475	0.000857133
10.48333	0.000854045
10.49167	0.000851147
10.5	0.000848856
10.50833	0.000847116
10.51667	0.000845663
10.525	0.000844497
10.53333	0.000843912
10.54167	0.000844076
10.55	0.00084462
10.55833	0.000844739
10.56667	0.000843763
10.575	0.000841692
10.58333	0.0008392
10.59167	0.000837084
10.6	0.000835661
10.60833	0.000834689
10.61667	0.000833858
10.625	0.000833172
10.63333	0.00083277
10.64167	0.000832617
10.65	0.00083245
10.65833	0.000832032
10.66667	0.000831336
10.675	0.000830542
10.68333	0.000829797
10.69167	0.000828933
10.7	0.000827543
10.70833	0.000825461
10.71667	0.000823077
10.725	0.000821043
10.73333	0.000819724
10.74167	0.000818938
10.75	0.000818078
10.75833	0.000816546
10.76667	0.000814129
10.775	0.000810958
10.78333	0.000807241
10.79167	0.000803135
10.8	0.000798833
10.80833	0.000794455
10.81667	0.000789952
10.825	0.000785377
10.83333	0.000781022
10.84167	0.000777174
10.85	0.000773955
10.85833	0.000771452
10.86667	0.000769716
10.875	0.000768572
10.88333	0.000767656
10.89167	0.000766713
10.9	0.000765648
10.90833	0.000764366
10.91667	0.00076272
10.925	0.000760753
10.93333	0.000758741
10.94167	0.000756934
10.95	0.000755284
10.95833	0.000753608
10.96667	0.000752013
10.975	0.000750821
10.98333	0.000750106
10.99167	0.000749581
11	0.00074907
11.00833	0.00074885
11.01667	0.000749547
11.025	0.000751838
11.03333	0.00075626
11.04167	0.000763163
11.05	0.00077267
11.05833	0.000784598
11.06667	0.000798434
11.075	0.000813603
11.08333	0.00082979
11.09167	0.000847012
11.1	0.000865419
11.10833	0.000885051
11.11667	0.00090567
11.125	0.000926852
11.13333	0.000948314
11.14167	0.000970114
11.15	0.00099257
11.15833	0.001016002
11.16667	0.001040645
11.175	0.001066577
11.18333	0.001093719
11.19167	0.001121864
11.2	0.001150712
11.20833	0.001179975
11.21667	0.001209468
11.225	0.001239173
11.23333	0.001269154
11.24167	0.001299385
11.25	0.001329694
11.25833	0.001359817
11.26667	0.00138963
11.275	0.001419209
11.28333	0.001448687
11.29167	0.001478221
11.3	0.001507953
11.30833	0.001537953
11.31667	0.001568131
11.325	0.001598299
11.33333	0.001628377
11.34167	0.001658473
11.35	0.001688886
11.35833	0.001720294
11.36667	0.00175377
11.375	0.001790192
11.38333	0.001829676
11.39167	0.001871541
11.4	0.001914524
11.40833	0.001957156
11.41667	0.001998097
11.425	0.002036348
11.43333	0.002071679
11.44167	0.002105195
11.45	0.002139337
11.45833	0.002177138
11.46667	0.002221398
11.475	0.002274055
11.48333	0.002335936
11.49167	0.002406493
11.5	0.002483267
11.50833	0.002561159
11.51667	0.002632245
11.525	0.002686821
11.53333	0.002716471
11.54167	0.002718717
11.55	0.002699982
11.55833	0.002673522
11.56667	0.002653204
11.575	0.002647735
11.58333	0.002658866
11.59167	0.002683237
11.6	0.002715647
11.60833	0.002751525
11.61667	0.002787996
11.625	0.00282361
11.63333	0.002857491
11.64167	0.002888903
11.65	0.002917308
11.65833	0.002942327
11.66667	0.002963573
11.675	0.002980668
11.68333	0.002993576
11.69167	0.003003083
11.7	0.003011543
11.70833	0.003024362
11.71667	0.003050946
11.725	0.003100354
11.73333	0.003167536
11.74167	0.003216855
11.75	0.003183462
11.75833	0.003006738
11.76667	0.002676714
11.775	0.002251882
11.78333	0.001828298
11.79167	0.001485296
11.8	0.001251839
11.80833	0.001112048
11.81667	0.001032412
11.825	0.000984289
11.83333	0.000951219
11.84167	0.000926092
11.85	0.000906222
11.85833	0.000890218
11.86667	0.000876874
11.875	0.000865195
11.88333	0.000854667
11.89167	0.000845198
11.9	0.000836905
11.90833	0.000830006
11.91667	0.000824623
11.925	0.000820518
11.93333	0.000817001
11.94167	0.000813358
11.95	0.000809345
11.95833	0.000805177
11.96667	0.000801083
11.975	0.00079713
11.98333	0.000793472
11.99167	0.000790451
12	0.000788301
12.00833	0.000786785
12.01667	0.000785396
12.025	0.000783775
12.03333	0.000781883
12.04167	0.000779819
12.05	0.000777733
12.05833	0.000775795
12.06667	0.000774149
12.075	0.000772804
12.08333	0.000771657
12.09167	0.000770614
12.1	0.000769634
12.10833	0.000768751
12.11667	0.000768066
12.125	0.000767682
12.13333	0.000767574
12.14167	0.000767428
12.15	0.000766821
12.15833	0.00076567
12.16667	0.000764344
12.175	0.000763372
12.18333	0.000763185
12.19167	0.000763934
12.2	0.000765346
12.20833	0.000766855
12.21667	0.000768039
12.225	0.000768866
12.23333	0.000769559
12.24167	0.000770398
12.25	0.000771541
12.25833	0.000772934
12.26667	0.000774343
12.275	0.00077552
12.28333	0.000776362
12.29167	0.00077688
12.3	0.000777181
12.30833	0.000777405
12.31667	0.000777744
12.325	0.000778418
12.33333	0.000779577
12.34167	0.000781193
12.35	0.000783067
12.35833	0.000784885
12.36667	0.000786383
12.375	0.000787515
12.38333	0.00078835
12.39167	0.000788834
12.4	0.000788882
12.40833	0.000788663
12.41667	0.000788633
12.425	0.000789207
12.43333	0.000790373
12.44167	0.000791673
12.45	0.000792664
12.45833	0.000793364
12.46667	0.00079418
12.475	0.000795402
12.48333	0.000796959
12.49167	0.000798699
12.5	0.000800662
12.50833	0.000802834
12.51667	0.000804879
12.525	0.000806287
12.53333	0.000806861
12.54167	0.000806943
12.55	0.000807125
12.55833	0.000807665
12.56667	0.000808276
12.575	0.000808515
12.58333	0.000808355
12.59167	0.000808124
12.6	0.00080806
12.60833	0.000808083
12.61667	0.000808016
12.625	0.000807818
12.63333	0.000807595
12.64167	0.000807494
12.65	0.000807677
12.65833	0.000808232
12.66667	0.000809133
12.675	0.000810269
12.68333	0.000811525
12.69167	0.000812739
12.7	0.000813704
12.70833	0.000814229
12.71667	0.000814278
12.725	0.00081408
12.73333	0.00081398
12.74167	0.000814084
12.75	0.000814229
12.75833	0.000814248
12.76667	0.0008143
12.775	0.000814773
12.78333	0.000815839
12.79167	0.000817135
12.8	0.000818003
12.80833	0.000817929
12.81667	0.000816792
12.825	0.000814758
12.83333	0.000812009
12.84167	0.000808507
12.85	0.000803981
12.85833	0.000798158
12.86667	0.000791017
12.875	0.000782911
12.88333	0.000774596
12.89167	0.000767045
12.9	0.000761028
12.90833	0.000756674
12.91667	0.000753429
12.925	0.000750627
12.93333	0.000748016
12.94167	0.000745662
12.95	0.000743561
12.95833	0.000741549
12.96667	0.000739522
12.975	0.00073754
12.98333	0.00073586
12.99167	0.000734754
13	0.000734203
13.00833	0.000733808
13.01667	0.000733014
13.025	0.000731442
13.03333	0.000729185
13.04167	0.000726812
13.05	0.000724938
13.05833	0.000723835
13.06667	0.00072334
13.075	0.000723086
13.08333	0.000722777
13.09167	0.000722308
13.1	0.000721645
13.10833	0.000720661
13.11667	0.000719197
13.125	0.000717212
13.13333	0.000714965
13.14167	0.000712998
13.15	0.000711739
13.15833	0.000711147
13.16667	0.00071086
13.175	0.000710547
13.18333	0.000709988
13.19167	0.000709109
13.2	0.000707969
13.20833	0.000706766
13.21667	0.000705663
13.225	0.000704698
13.23333	0.00070383
13.24167	0.000703137
13.25	0.000702847
13.25833	0.000703089
13.26667	0.000703763
13.275	0.000704635
13.28333	0.000705447
13.29167	0.00070592
13.3	0.000705931
13.30833	0.000705734
13.31667	0.000705767
13.325	0.000706211
13.33333	0.000706736
13.34167	0.000706766
13.35	0.000705876
13.35833	0.000704017
13.36667	0.000701588
13.375	0.000699159
13.38333	0.000697188
13.39167	0.000695799
13.4	0.000694785
13.40833	0.000693731
13.41667	0.000692405
13.425	0.00069103
13.43333	0.000690002
13.44167	0.000689417
13.45	0.000689045
13.45833	0.000688665
13.46667	0.000688314
13.475	0.000688154
13.48333	0.000688274
13.49167	0.000688613
13.5	0.000689045
13.50833	0.000689391
13.51667	0.000689324
13.525	0.000688575
13.53333	0.000687212
13.54167	0.000685658
13.55	0.000684336
13.55833	0.000683423
13.56667	0.000682931
13.575	0.000682764
13.58333	0.000682794
13.59167	0.000682995
13.6	0.000683386
13.60833	0.00068377
13.61667	0.000683814
13.625	0.000683319
13.63333	0.000682343
13.64167	0.000681095
13.65	0.000679754
13.65833	0.000678461
13.66667	0.00067747
13.675	0.000677198
13.68333	0.000677869
13.69167	0.000679229
13.7	0.000680585
13.70833	0.000681285
13.71667	0.000681248
13.725	0.000680964
13.73333	0.000680883
13.74167	0.00068095
13.75	0.000680819
13.75833	0.000680372
13.76667	0.000679877
13.775	0.00067975
13.78333	0.0006801
13.79167	0.00068064
13.8	0.00068092
13.80833	0.000680633
13.81667	0.000679754
13.825	0.000678536
13.83333	0.000677396
13.84167	0.000676639
13.85	0.000676237
13.85833	0.000675909
13.86667	0.000675451
13.875	0.000674881
13.88333	0.000674237
13.89167	0.000673398
13.9	0.000672188
13.90833	0.00067059
13.91667	0.000668835
13.925	0.00066733
13.93333	0.000666395
13.94167	0.00066603
13.95	0.000665873
13.95833	0.000665434
13.96667	0.000664529
13.975	0.000663407
13.98333	0.000662483
13.99167	0.000661992
14	0.00066191
14.00833	0.000661973
14.01667	0.000661813
14.025	0.000661176
14.03333	0.00066014
14.04167	0.000658948
14.05	0.000657681
14.05833	0.000656176
14.06667	0.000654273
14.075	0.000652079
14.08333	0.000650093
14.09167	0.000649091
14.1	0.000649691
14.10833	0.000651877
14.11667	0.000654817
14.125	0.000657108
14.13333	0.000657469
14.14167	0.000655353
14.15	0.000651129
14.15833	0.000645768
14.16667	0.000640236
14.175	0.000635114
14.18333	0.000630584
14.19167	0.000626583
14.2	0.000622962
14.20833	0.000619646
14.21667	0.000616774
14.225	0.000614584
14.23333	0.000613198
14.24167	0.000612468
14.25	0.000611998
14.25833	0.000611205
14.26667	0.000609536
14.275	0.000606831
14.28333	0.000603382
14.29167	0.000599679
14.3	0.000596046
14.30833	0.00059263
14.31667	0.000589594
14.325	0.000587128
14.33333	0.000585206
14.34167	0.000583537
14.35	0.000581909
14.35833	0.0005804
14.36667	0.000579197
14.375	0.000578336
14.38333	0.000577688
14.39167	0.000577126
14.4	0.000576623
14.40833	0.000576153
14.41667	0.000575613
14.425	0.000574861
14.43333	0.000573885
14.44167	0.000572998
14.45	0.000572633
14.45833	0.000572816
14.46667	0.000572998
14.475	0.000572659
14.48333	0.000571895
14.49167	0.000571147
14.5	0.00057051
14.50833	0.000569601
14.51667	0.000567969
14.525	0.000565503
14.53333	0.000562448
14.54167	0.000559289
14.55	0.000556544
14.55833	0.000554528
14.56667	0.000553139
14.575	0.000552025
14.58333	0.000551011
14.59167	0.000550222
14.6	0.000549808
14.60833	0.000549693
14.61667	0.00054967
14.625	0.000549667
14.63333	0.0005497
14.64167	0.000549734
14.65	0.000549763
14.65833	0.000550147
14.66667	0.000551399
14.675	0.000553519
14.68333	0.000555772
14.69167	0.000557292
14.7	0.000557717
14.70833	0.000557266
14.71667	0.00055651
14.725	0.000556082
14.73333	0.000556316
14.74167	0.000557065
14.75	0.000557918
14.75833	0.000558533
14.76667	0.00055882
14.775	0.000558987
14.78333	0.000559319
14.79167	0.000560015
14.8	0.000561107
14.80833	0.000562392
14.81667	0.000563368
14.825	0.000563495
14.83333	0.000562772
14.84167	0.000561845
14.85	0.000561383
14.85833	0.000561491
14.86667	0.000561837
14.875	0.000562161
14.88333	0.000562601
14.89167	0.000563599
14.9	0.000565469
14.90833	0.00056798
14.91667	0.000570376
14.925	0.000571962
14.93333	0.000572637
14.94167	0.000572871
14.95	0.000573196
14.95833	0.000573829
14.96667	0.000574779
14.975	0.000576142
14.98333	0.000578102
14.99167	0.000580665
15	0.000583455
15.00833	0.000585899
15.01667	0.000587657
15.025	0.000588901
15.03333	0.000590123
15.04167	0.000591606
15.05	0.000593256
15.05833	0.000594784
15.06667	0.000595927
15.075	0.000596505
15.08333	0.000596531
15.09167	0.000596348
15.1	0.000596426
15.10833	0.000596996
15.11667	0.000597995
15.125	0.000599209
15.13333	0.000600416
15.14167	0.000601508
15.15	0.000602689
15.15833	0.000604525
15.16667	0.000607666
15.175	0.00061246
15.18333	0.000618726
15.19167	0.000625886
15.2	0.000633299
15.20833	0.000640396
15.21667	0.000646636
15.225	0.000651453
15.23333	0.000654444
15.24167	0.000655577
15.25	0.000655226
15.25833	0.0006539
15.26667	0.000652008
15.275	0.000649933
15.28333	0.000648141
15.29167	0.000647113
15.3	0.000647076
15.30833	0.000647783
15.31667	0.000648685
15.325	0.000649169
15.33333	0.00064889
15.34167	0.000648063
15.35	0.000647437
15.35833	0.000647724
15.36667	0.000648949
15.375	0.000650305
15.38333	0.000650775
15.39167	0.000649862
15.4	0.00064788
15.40833	0.000645585
15.41667	0.000643577
15.425	0.000642024
15.43333	0.000640784
15.44167	0.000639744
15.45	0.000639025
15.45833	0.000638846
15.46667	0.000639215
15.475	0.000639852
15.48333	0.000640445
15.49167	0.00064088
15.5	0.000641286
15.50833	0.000641815
15.51667	0.000642456
15.525	0.000643015
15.53333	0.000643462
15.54167	0.000644051
15.55	0.000644933
15.55833	0.000645842
15.56667	0.000646442
15.575	0.000646893
15.58333	0.000647776
15.59167	0.000649437
15.6	0.000651542
15.60833	0.000653457
15.61667	0.000654914
15.625	0.000656106
15.63333	0.000657238
15.64167	0.000658263
15.65	0.000659023
15.65833	0.000659358
15.66667	0.000659153
15.675	0.00065843
15.68333	0.000657395
15.69167	0.000656299
15.7	0.000655357
15.70833	0.000654813
15.71667	0.000654977
15.725	0.00065596
15.73333	0.000657473
15.74167	0.000659041
15.75	0.0006603
15.75833	0.000661161
15.76667	0.000661753
15.775	0.000662305
15.78333	0.000663061
15.79167	0.000664193
15.8	0.000665691
15.80833	0.000667363
15.81667	0.000668965
15.825	0.000670318
15.83333	0.000671342
15.84167	0.00067205
15.85	0.000672523
15.85833	0.000672855
15.86667	0.000673167
15.875	0.000673674
15.88333	0.000674572
15.89167	0.000675906
15.9	0.000677541
15.90833	0.000679333
15.91667	0.00068127
15.925	0.000683434
15.93333	0.000685733
15.94167	0.00068783
15.95	0.00068941
15.95833	0.00069049
15.96667	0.000691373
15.975	0.000692315
15.98333	0.000693284
15.99167	0.000694096
16	0.000694532
16.00833	0.000694495
16.01667	0.00069423
16.025	0.00069426
16.03333	0.000694912
16.04167	0.000696022
16.05	0.000697251
16.05833	0.000698563
16.06667	0.000700224
16.075	0.000702445
16.08333	0.000705063
16.09167	0.000707544
16.1	0.000709292
16.10833	0.000710193
16.11667	0.000710767
16.125	0.000711568
16.13333	0.000712607
16.14167	0.000713576
16.15	0.00071447
16.15833	0.000715666
16.16667	0.000717487
16.175	0.000719942
16.18333	0.000722848
16.19167	0.000726238
16.2	0.000730421
16.20833	0.000735704
16.21667	0.000742175
16.225	0.000750028
16.23333	0.000759974
16.24167	0.000773251
16.25	0.000791244
16.25833	0.00081522
16.26667	0.000846226
16.275	0.000884932
16.28333	0.000931345
16.29167	0.000984684
16.3	0.001043484
16.30833	0.001105662
16.31667	0.001168374
16.325	0.001227882
16.33333	0.001279827
16.34167	0.001319941
16.35	0.001344785
16.35833	0.001352444
16.36667	0.001343239
16.375	0.001319855
16.38333	0.001286641
16.39167	0.001248516
16.4	0.001209937
16.40833	0.001173995
16.41667	0.001141969
16.425	0.00111353
16.43333	0.001087323
16.44167	0.001061723
16.45	0.001035582
16.45833	0.001008563
16.46667	0.000981007
16.475	0.0009536
16.48333	0.000927132
16.49167	0.000902332
16.5	0.000879776
16.50833	0.000859823
16.51667	0.00084246
16.525	0.000827257
16.53333	0.000813682
16.54167	0.000801485
16.55	0.000790659
16.55833	0.00078122
16.56667	0.000773057
16.575	0.000765983
16.58333	0.000759732
16.59167	0.000753965
16.6	0.000748403
16.60833	0.000743069
16.61667	0.000738256
16.625	0.000734314
16.63333	0.000731465
16.64167	0.000729732
16.65	0.000728853
16.65833	0.000728238
16.66667	0.000727307
[truncated: 2,790 more rows]
