# Supplementary material for: Improvement of Peak Integration in Capillary Electrophoresis: Reference Data Set No. 1
Source: Electrophoresis. 2026 Mar 11;47(4):276–94. doi: 10.1002/elps.70077 (PMC13084974; doi:10.1002/elps.70077)
Supplement: Supplementary file 2 — Supporting File 2: elps70077‐sup‐0002‐RawElectropherograms.zip. [file ELPS-47--s002.zip › Raw Electropherograms/com6-type1-sam18-R.csv]

0.008333334	-2.59E-05
0.01666667	-3.21E-05
0.025	-3.89E-05
0.03333334	-4.30E-05
0.04166667	-4.13E-05
0.05	-3.00E-05
0.05833333	-4.93E-06
0.06666667	3.89E-05
0.075	0.000107467
0.08333334	0.000206918
0.09166667	0.000343729
0.1	0.000523917
0.1083333	0.000752397
0.1166667	0.001032189
0.125	0.001363695
0.1333333	0.001744401
0.1416667	0.002169173
0.15	0.002630781
0.1583333	0.003120266
0.1666667	0.003627077
0.175	0.00413904
0.1833333	0.004642148
0.1916667	0.005120166
0.2	0.005554438
0.2083333	0.005924724
0.2166667	0.006211899
0.225	0.006402206
0.2333333	0.006491382
0.2416667	0.006486427
0.25	0.006403927
0.2583333	0.006265536
0.2666667	0.006092712
0.275	0.005903061
0.2833333	0.005709153
0.2916667	0.005518854
0.3	0.005336396
0.3083333	0.005163822
0.3166667	0.005002189
0.325	0.004851893
0.3333333	0.004712522
0.3416667	0.004582979
0.35	0.004461959
0.3583333	0.004348308
0.3666667	0.004240938
0.375	0.004138719
0.3833333	0.004040614
0.3916667	0.003945746
0.4	0.003853347
0.4083333	0.003762677
0.4166667	0.003673267
0.425	0.003585104
0.4333333	0.003498465
0.4416667	0.003413495
0.45	0.003330063
0.4583333	0.003247898
0.4666667	0.003166806
0.475	0.003086772
0.4833333	0.003007885
0.4916667	0.002930298
0.5	0.00285418
0.5083333	0.002779517
0.5166667	0.002706069
0.525	0.002633635
0.5333334	0.002562281
0.5416667	0.002492264
0.55	0.002423752
0.5583333	0.002356693
0.5666667	0.002290823
0.575	0.00222585
0.5833333	0.002161618
0.5916666	0.002098203
0.6	0.0020358
0.6083333	0.001974586
0.6166667	0.001914643
0.625	0.001856059
0.6333333	0.001798984
0.6416667	0.001743443
0.65	0.00168917
0.6583334	0.001635741
0.6666667	0.00158295
0.675	0.00153099
0.6833333	0.001480296
0.6916667	0.001431271
0.7	0.001384109
0.7083333	0.001338851
0.7166666	0.001295358
0.725	0.001253273
0.7333333	0.001212183
0.7416667	0.001171928
0.75	0.001132689
0.7583333	0.001094703
0.7666667	0.001057863
0.775	0.001021735
0.7833334	0.000986029
0.7916667	0.000950899
0.8	0.000916708
0.8083333	0.000883527
0.8166667	0.000851087
0.825	0.000819068
0.8333333	0.000787277
0.8416666	0.000755657
0.85	0.000724372
0.8583333	0.000693638
0.8666667	0.000663322
0.875	0.00063296
0.8833333	0.000602253
0.8916667	0.000571359
0.9	0.000540569
0.9083334	0.000509899
0.9166667	0.00047905
0.925	0.000447739
0.9333333	0.000415966
0.9416667	0.000383973
0.95	0.000352051
0.9583333	0.000320505
0.9666666	0.000289679
0.975	0.000259664
0.9833333	0.000230007
0.9916667	0.000199892
1	0.000168786
1.008333	0.000136804
1.016667	0.000104532
1.025	7.27E-05
1.033333	4.21E-05
1.041667	1.31E-05
1.05	-1.41E-05
1.058333	-3.99E-05
1.066667	-6.52E-05
1.075	-9.06E-05
1.083333	-0.000116583
1.091667	-0.00014323
1.1	-0.000171077
1.108333	-0.00020108
1.116667	-0.000233855
1.125	-0.000269007
1.133333	-0.000305407
1.141667	-0.000341885
1.15	-0.000377681
1.158333	-0.000412535
1.166667	-0.000446595
1.175	-0.000480115
1.183333	-0.000513058
1.191667	-0.000544973
1.2	-0.000575382
1.208333	-0.000604302
1.216667	-0.000632294
1.225	-0.000659991
1.233333	-0.000687774
1.241667	-0.000715833
1.25	-0.000744261
1.258333	-0.000772987
1.266667	-0.000801649
1.275	-0.0008297
1.283333	-0.000856686
1.291667	-0.000882328
1.3	-0.000906475
1.308333	-0.000929017
1.316667	-0.000949841
1.325	-0.000968784
1.333333	-0.000985552
1.341667	-0.000999827
1.35	-0.001011759
1.358333	-0.001022317
1.366667	-0.001032859
1.375	-0.001044098
1.383333	-0.001055505
1.391667	-0.001065876
1.4	-0.00107443
1.408333	-0.001081299
1.416667	-0.00108711
1.425	-0.0010923
1.433333	-0.00109686
1.441667	-0.001100428
1.45	-0.001102474
1.458333	-0.001102481
1.466667	-0.001100209
1.475	-0.00109569
1.483333	-0.001089096
1.491667	-0.001080688
1.5	-0.001070879
1.508333	-0.001060214
1.516667	-0.001049168
1.525	-0.001037978
1.533333	-0.001026701
1.541667	-0.00101544
1.55	-0.001004286
1.558333	-0.000993095
1.566667	-0.000981588
1.575	-0.000969674
1.583333	-0.000957619
1.591667	-0.000945892
1.6	-0.000934985
1.608333	-0.000925362
1.616667	-0.000917394
1.625	-0.000911195
1.633333	-0.000906628
1.641667	-0.000903484
1.65	-0.000901632
1.658333	-0.000900887
1.666667	-0.000900868
1.675	-0.000901166
1.683333	-0.000901666
1.691667	-0.000902485
1.7	-0.000903584
1.708333	-0.000904691
1.716667	-0.000905544
1.725	-0.000906076
1.733333	-0.00090643
1.741667	-0.000906829
1.75	-0.000907522
1.758333	-0.000908669
1.766667	-0.000910197
1.775	-0.000911765
1.783333	-0.000913046
1.791667	-0.000914045
1.8	-0.000915118
1.808333	-0.000916615
1.816667	-0.000918582
1.825	-0.000920996
1.833333	-0.000923913
1.841667	-0.000927266
1.85	-0.000930708
1.858333	-0.000933938
1.866667	-0.000936959
1.875	-0.000939984
1.883333	-0.000943087
1.891667	-0.000946146
1.9	-0.000949048
1.908333	-0.000951853
1.916667	-0.000954676
1.925	-0.000957575
1.933333	-0.000960462
1.941667	-0.0009632
1.95	-0.000965815
1.958333	-0.000968702
1.966667	-0.000972215
1.975	-0.000974327
1.983333	-0.000965569
1.991667	-0.000925083
2	-0.000826623
2.008333	-0.000659417
2.016667	-0.000449721
2.025	-0.000253294
2.033333	-0.000116378
2.041667	-4.72E-05
2.05	-2.45E-05
2.058333	-2.26E-05
2.066667	-2.62E-05
2.075	-2.99E-05
2.083333	-3.32E-05
2.091667	-3.64E-05
2.1	-3.95E-05
2.108333	-4.25E-05
2.116667	-4.54E-05
2.125	-4.83E-05
2.133333	-5.12E-05
2.141667	-5.42E-05
2.15	-5.74E-05
2.158333	-6.06E-05
2.166667	-6.35E-05
2.175	-6.58E-05
2.183333	-6.79E-05
2.191667	-7.02E-05
2.2	-7.32E-05
2.208333	-7.68E-05
2.216667	-8.02E-05
2.225	-8.26E-05
2.233333	-8.37E-05
2.241667	-8.42E-05
2.25	-8.56E-05
2.258333	-8.84E-05
2.266667	-9.23E-05
2.275	-9.64E-05
2.283333	-9.99E-05
2.291667	-0.000103004
2.3	-0.000106115
2.308333	-0.000109337
2.316667	-0.000112299
2.325	-0.000114583
2.333333	-0.000116292
2.341667	-0.000118084
2.35	-0.000120629
2.358333	-0.000124089
2.366667	-0.000128076
2.375	-0.000131931
2.383333	-0.000135038
2.391667	-0.000137143
2.4	-0.000138529
2.408333	-0.000139855
2.416667	-0.000141606
2.425	-0.000143774
2.433333	-0.000146147
2.441667	-0.000148613
2.45	-0.000151012
2.458333	-0.00015302
2.466667	-0.000154477
2.475	-0.000155546
2.483333	-0.00015631
2.491667	-0.000156246
2.5	-0.000154156
2.508333	-0.000148706
2.516667	-0.000139143
2.525	-0.000125911
2.533333	-0.000110898
2.541667	-9.69E-05
2.55	-8.64E-05
2.558333	-8.04E-05
2.566667	-7.79E-05
2.575	-7.76E-05
2.583333	-7.79E-05
2.591667	-7.83E-05
2.6	-7.87E-05
2.608333	-7.97E-05
2.616667	-8.22E-05
2.625	-8.74E-05
2.633333	-9.61E-05
2.641667	-0.000108287
2.65	-0.000123195
2.658333	-0.000139523
2.666667	-0.000156209
2.675	-0.000172734
2.683333	-0.000189081
2.691667	-0.000205468
2.7	-0.000222068
2.708333	-0.000238903
2.716667	-0.000255879
2.725	-0.000272933
2.733333	-0.000290029
2.741667	-0.000306837
2.75	-0.000322443
2.758333	-0.000335377
2.766667	-0.000344209
2.775	-0.00034849
2.783333	-0.000349388
2.791667	-0.00034906
2.8	-0.000348419
2.808333	-0.000343461
2.816667	-0.000320375
2.825	-0.000250705
2.833333	-9.03E-05
2.841667	0.000213318
2.85	0.000704218
2.858333	0.001401417
2.866667	0.002292439
2.875	0.003341351
2.883333	0.004504204
2.891667	0.005741931
2.9	0.007026017
2.908333	0.008338057
2.916667	0.009666782
2.925	0.01100511
2.933333	0.01234834
2.941667	0.01369349
2.95	0.01503899
2.958333	0.01638415
2.966667	0.01772835
2.975	0.01907074
2.983333	0.02041027
2.991667	0.02174588
3	0.02307688
3.008333	0.02440285
3.016667	0.0257236
3.025	0.02703908
3.033333	0.02834945
3.041667	0.02965528
3.05	0.03095743
3.058333	0.03225632
3.066667	0.03355161
3.075	0.03484187
3.083333	0.03612033
3.091667	0.03737163
3.1	0.03863876
3.108333	0.04030835
3.116667	0.04358983
3.125	0.05064075
3.133333	0.06353103
3.141667	0.08215919
3.15	0.1031441
3.158333	0.1217253
3.166667	0.1351092
3.175	0.1436567
3.183333	0.1493111
3.191667	0.1533399
3.2	0.1547651
3.208333	0.1499937
3.216667	0.134509
3.225	0.1068727
3.233333	0.07213207
3.241667	0.0398565
3.25	0.01746144
3.258333	0.005972013
3.266667	0.001816776
3.275	0.000909504
3.283333	0.000861544
3.291667	0.000876639
3.3	0.000852957
3.308333	0.000815034
3.316667	0.000773292
3.325	0.00072996
3.333333	0.000688113
3.341667	0.000650652
3.35	0.000618495
3.358333	0.000590842
3.366667	0.000566434
3.375	0.000544295
3.383333	0.000523754
3.391667	0.0005043
3.4	0.000485633
3.408333	0.000467785
3.416667	0.000451002
3.425	0.00043546
3.433333	0.000421152
3.441667	0.000408076
3.45	0.000396453
3.458333	0.000386559
3.466667	0.000378251
3.475	0.000370875
3.483333	0.00036373
3.491667	0.00035651
3.5	0.000349235
3.508333	0.000341922
3.516667	0.000334472
3.525	0.000326827
3.533333	0.000319127
3.541667	0.000311669
3.55	0.000304736
3.558333	0.000298567
3.566667	0.000293322
3.575	0.000288945
3.583333	0.000285257
3.591667	0.000282317
3.6	0.000280354
3.608333	0.000279184
3.616667	0.000278059
3.625	0.00027626
3.633333	0.000273645
3.641667	0.000270616
3.65	0.00026777
3.658333	0.000265621
3.666667	0.000264358
3.675	0.00026365
3.683333	0.00026273
3.691667	0.000260942
3.7	0.000258286
3.708333	0.000255428
3.716667	0.0002531
3.725	0.000251502
3.733333	0.000250332
3.741667	0.000249255
3.75	0.000248119
3.758333	0.000246897
3.766667	0.000245661
3.775	0.00024464
3.783333	0.000244059
3.791667	0.000243895
3.8	0.000243917
3.808333	0.000243921
3.816667	0.000243828
3.825	0.000243858
3.833333	0.000244509
3.841667	0.000246052
3.85	0.000247974
3.858333	0.000249237
3.866667	0.000249185
3.875	0.000248089
3.883333	0.000246927
3.891667	0.000246771
3.9	0.000248376
3.908333	0.000251859
3.916667	0.000256613
3.925	0.000261799
3.933333	0.000267003
3.941667	0.000272293
3.95	0.000277709
3.958333	0.000283033
3.966667	0.000288051
3.975	0.000292752
3.983333	0.000297327
3.991667	0.000301994
4	0.000306893
4.008333	0.000312015
4.016667	0.000317182
4.025	0.000322133
4.033333	0.000326678
4.041667	0.000330851
4.05	0.000334956
4.058333	0.000339422
4.066667	0.000344534
4.075	0.00035027
4.083333	0.000356384
4.091667	0.000362508
4.1	0.000368308
4.108333	0.000373617
4.116667	0.000378538
4.125	0.000383403
4.133333	0.00038854
4.141667	0.000394002
4.15	0.000399549
4.158333	0.000405017
4.166667	0.000410553
4.175	0.000416268
4.183333	0.000421893
4.191667	0.000427049
4.2	0.000431698
4.208333	0.000436045
4.216667	0.000440273
4.225	0.000444479
4.233333	0.000448767
4.241667	0.000453282
4.25	0.000458073
4.258333	0.000462972
4.266667	0.000467677
4.275	0.000471942
4.283333	0.000475735
4.291667	0.000479281
4.3	0.000482891
4.308333	0.000486746
4.316667	0.000490747
4.325	0.000494659
4.333333	0.000498373
4.341667	0.000501908
4.35	0.000505243
4.358333	0.000508364
4.366667	0.000511445
4.375	0.000514824
4.383333	0.000518721
4.391667	0.000523061
4.4	0.000527579
4.408333	0.000532027
4.416667	0.000536237
4.425	0.000540197
4.433333	0.000544109
4.441667	0.000548359
4.45	0.000553265
4.458333	0.000558864
4.466667	0.000564851
4.475	0.000570621
4.483333	0.00057558
4.491667	0.000579473
4.5	0.000582468
4.508333	0.00058483
4.516667	0.000586756
4.525	0.000588551
4.533333	0.000590712
4.541667	0.000593733
4.55	0.00059776
4.558333	0.000602368
4.566667	0.000606839
4.575	0.000610784
4.583333	0.000614248
4.591667	0.000617303
4.6	0.000619832
4.608333	0.000621777
4.616667	0.000623517
4.625	0.000625715
4.633333	0.000628736
4.641667	0.000632379
4.65	0.000636242
4.658333	0.000640098
4.666667	0.000643965
4.675	0.000647962
4.683333	0.000652216
4.691667	0.000656836
4.7	0.000661813
4.708333	0.000667043
4.716667	0.000672489
4.725	0.00067829
4.733333	0.00068466
4.741667	0.000691649
4.75	0.00069901
4.758333	0.000706293
4.766667	0.000713226
4.775	0.000719879
4.783333	0.000726383
4.791667	0.000732712
4.8	0.000738844
4.808333	0.000744876
4.816667	0.000750989
4.825	0.000757407
4.833333	0.000764344
4.841667	0.000771925
4.85	0.000780035
4.858333	0.000788182
4.866667	0.000795577
4.875	0.000801604
4.883333	0.000806283
4.891667	0.000810273
4.9	0.000814319
4.908333	0.000818774
4.916667	0.000823546
4.925	0.00082833
4.933333	0.000832748
4.941667	0.000836462
4.95	0.000839338
4.958333	0.00084167
4.966667	0.000844136
4.975	0.000847392
4.983333	0.000851493
4.991667	0.000855867
5	0.000859827
5.008333	0.000863183
5.016667	0.000866257
5.025	0.000869367
5.033333	0.000872571
5.041667	0.000875861
5.05	0.000879284
5.058333	0.000882719
5.066667	0.000885814
5.075	0.000888333
5.083333	0.000890415
5.091667	0.000892442
5.1	0.000894781
5.108333	0.000897665
5.116667	0.000901055
5.125	0.000904545
5.133333	0.000907552
5.141667	0.00090972
5.15	0.00091115
5.158333	0.000912264
5.166667	0.000913501
5.175	0.000914998
5.183333	0.000916522
5.191667	0.000917699
5.2	0.0009184
5.208333	0.000918768
5.216667	0.000918903
5.225	0.000918679
5.233333	0.000917997
5.241667	0.000916965
5.25	0.000915855
5.258333	0.000914916
5.266667	0.000914313
5.275	0.000914097
5.283333	0.000914209
5.291667	0.000914693
5.3	0.00091571
5.308333	0.000917144
5.316667	0.000918388
5.325	0.00091872
5.333333	0.000917833
5.341667	0.00091584
5.35	0.000912983
5.358333	0.000909597
5.366667	0.000906095
5.375	0.000902895
5.383333	0.000900354
5.391667	0.000898689
5.4	0.00089787
5.408333	0.000897504
5.416667	0.000896994
5.425	0.000895817
5.433333	0.000893723
5.441667	0.000890765
5.45	0.000887353
5.458333	0.000884157
5.466667	0.000881832
5.475	0.000880789
5.483333	0.00088108
5.491667	0.000882335
5.5	0.000883732
5.508333	0.000884298
5.516667	0.000883546
5.525	0.000881922
5.533333	0.000880357
5.541667	0.000879303
5.55	0.000878245
5.558333	0.000876129
5.566667	0.000871938
5.575	0.000864908
5.583333	0.000854671
5.591667	0.000841554
5.6	0.000826839
5.608333	0.000812687
5.616667	0.000801519
5.625	0.000795085
5.633333	0.000793818
5.641667	0.000796713
5.65	0.000801798
5.658333	0.000807013
5.666667	0.000811089
5.675	0.000813689
5.683333	0.000814982
5.691667	0.000815224
5.7	0.000814647
5.708333	0.000813447
5.716667	0.000811722
5.725	0.000809547
5.733333	0.000807162
5.741667	0.000804972
5.75	0.000803176
5.758333	0.000801567
5.766667	0.000799779
5.775	0.000797682
5.783333	0.000795495
5.791667	0.000793539
5.8	0.00079206
5.808333	0.000791114
5.816667	0.000790458
5.825	0.000789695
5.833333	0.000788573
5.841667	0.000787091
5.85	0.00078528
5.858333	0.000783119
5.866667	0.000780709
5.875	0.000778414
5.883333	0.000776697
5.891667	0.000775833
5.9	0.000775803
5.908333	0.000776336
5.916667	0.00077695
5.925	0.000777189
5.933333	0.00077698
5.941667	0.000776719
5.95	0.000776898
5.958333	0.000777669
5.966667	0.000778783
5.975	0.000779845
5.983333	0.000780594
5.991667	0.00078094
6	0.000780791
6.008333	0.000779957
6.016667	0.000778336
6.025	0.000776205
6.033333	0.000774209
6.041667	0.000772994
6.05	0.000772815
6.058333	0.0007734
6.066667	0.00077422
6.075	0.000774853
6.083333	0.000775214
6.091667	0.000775397
6.1	0.000775423
6.108333	0.00077517
6.116667	0.000774615
6.125	0.000774175
6.133333	0.000774492
6.141667	0.000775747
6.15	0.000777252
6.158333	0.000777952
6.166667	0.000777401
6.175	0.000776149
6.183333	0.000775144
6.191667	0.000774957
6.2	0.000775617
6.208333	0.000776853
6.216667	0.000778291
6.225	0.00077951
6.233333	0.000780206
6.241667	0.000780407
6.25	0.000780415
6.258333	0.000780523
6.266667	0.000780881
6.275	0.000781525
6.283333	0.000782494
6.291667	0.000783823
6.3	0.000785492
6.308333	0.000787273
6.316667	0.000788666
6.325	0.000789158
6.333333	0.000788607
6.341667	0.000787292
6.35	0.000785645
6.358333	0.000783972
6.366667	0.000782359
6.375	0.000780869
6.383333	0.000779718
6.391667	0.000779163
6.4	0.000779245
6.408333	0.000779722
6.416667	0.000780232
6.425	0.000780541
6.433333	0.000780735
6.441667	0.000781424
6.45	0.000784494
6.458333	0.000794713
6.466667	0.000821561
6.475	0.000880104
6.483333	0.000989419
6.491667	0.001167525
6.5	0.00142312
6.508333	0.001746561
6.516667	0.002103876
6.525	0.002437141
6.533333	0.002673637
6.541667	0.002745993
6.55	0.002620753
6.558333	0.002322089
6.566667	0.001930229
6.575	0.001546539
6.583333	0.001246002
6.591667	0.001051757
6.6	0.000944994
6.608333	0.000892479
6.616667	0.000867292
6.625	0.000854455
6.633333	0.000847474
6.641667	0.00084389
6.65	0.000842847
6.658333	0.000843979
6.666667	0.000846773
6.675	0.000850502
6.683333	0.000854768
6.691667	0.000859976
6.7	0.000866935
6.708333	0.00087582
6.716667	0.00088577
6.725	0.000895605
6.733333	0.000904504
6.741667	0.000912022
6.75	0.000917748
6.758333	0.000921134
6.766667	0.00092157
6.775	0.000918668
6.783333	0.000912782
6.791667	0.000905197
6.8	0.00089768
6.808333	0.00089163
6.816667	0.000887532
6.825	0.000884838
6.833333	0.000882424
6.841667	0.000879277
6.85	0.000874952
6.858333	0.000869528
6.866667	0.00086347
6.875	0.000857566
6.883333	0.000852741
6.891667	0.000849739
6.9	0.000849001
6.908333	0.00085057
6.916667	0.000853926
6.925	0.000857964
6.933333	0.000861198
6.941667	0.000862189
6.95	0.000860162
6.958333	0.000855651
6.966667	0.000850923
6.975	0.000848077
6.983333	0.000837375
6.991667	0.000769742
7	0.000530649
7.008333	-3.56E-05
7.016667	-0.001017503
7.025	-0.002308015
7.033333	-0.003606971
7.041667	-0.004599985
7.05	-0.00515059
7.058333	-0.005327057
7.066667	-0.005285989
7.075	-0.005156472
7.083333	-0.005003311
7.091667	-0.004846878
7.1	-0.004690688
7.108333	-0.004534863
7.116667	-0.004379116
7.125	-0.004223052
7.133333	-0.00406649
7.141667	-0.003909562
7.15	-0.003752608
7.158333	-0.003596012
7.166667	-0.003440071
7.175	-0.003284864
7.183333	-0.003130231
7.191667	-0.002975922
7.2	-0.002821807
7.208333	-0.00266793
7.216667	-0.002514366
7.225	-0.002361018
7.233333	-0.002207622
7.241667	-0.002053943
7.25	-0.001899939
7.258333	-0.001745768
7.266667	-0.001591627
7.275	-0.001437638
7.283333	-0.001283929
7.291667	-0.001130775
7.3	-0.000978541
7.308333	-0.000827517
7.316667	-0.000677791
7.325	-0.000529237
7.333333	-0.000381619
7.341667	-0.000234712
7.35	-8.84E-05
7.358333	5.74E-05
7.366667	0.000203215
7.375	0.000349496
7.383333	0.00049673
7.391667	0.000644922
7.4	0.00079374
7.408333	0.000942808
7.416667	0.001091704
7.425	0.001240041
7.433333	0.001387734
7.441667	0.001535129
7.45	0.001682647
7.458333	0.001830261
7.466667	0.001977518
7.475	0.002124034
7.483333	0.002269845
7.491667	0.002415281
7.5	0.00256072
7.508333	0.002706498
7.516667	0.002852876
7.525	0.002999876
7.533333	0.003147159
7.541667	0.003293708
7.55	0.003435191
7.558333	0.003557011
7.566667	0.003626563
7.575	0.003596362
7.583333	0.003428455
7.591667	0.003129795
7.6	0.002764013
7.608333	0.002418138
7.616667	0.002151344
7.625	0.001972664
7.633333	0.001858082
7.641667	0.001778927
7.65	0.001716882
7.658333	0.001664259
7.666667	0.001619272
7.675	0.00158257
7.683333	0.001555372
7.691667	0.001538366
7.7	0.001531132
7.708333	0.001532059
7.716667	0.00153866
7.725	0.001548264
7.733333	0.001558706
7.741667	0.001568716
7.75	0.001577992
7.758333	0.0015871
7.766667	0.001596905
7.775	0.001607966
7.783333	0.001620293
7.791667	0.001633417
7.8	0.001646549
7.808333	0.001658708
7.816667	0.001668889
7.825	0.00167631
7.833333	0.00168068
7.841667	0.001682285
7.85	0.001681782
7.858333	0.001679868
7.866667	0.001677092
7.875	0.001673874
7.883333	0.001670498
7.891667	0.001666959
7.9	0.00166269
7.908333	0.001656644
7.916667	0.001647588
7.925	0.001634505
7.933333	0.001616925
7.941667	0.001595199
7.95	0.001570459
7.958333	0.001544341
7.966667	0.001518633
7.975	0.001495041
7.983333	0.001474947
7.991667	0.001459118
8	0.001447529
8.008333	0.001439463
8.016666	0.001433782
8.025	0.001429278
8.033334	0.001424972
8.041667	0.001420174
8.05	0.001414184
8.058333	0.001405936
8.066667	0.001393933
8.075	0.00137677
8.083333	0.001354091
8.091666	0.001327459
8.1	0.001300473
8.108334	0.001277715
8.116667	0.001263037
8.125	0.001258168
8.133333	0.001262259
8.141666	0.001272235
8.15	0.001283858
8.158334	0.001293126
8.166667	0.001297552
8.175	0.001296695
8.183333	0.001291856
8.191667	0.001285069
8.2	0.001277994
8.208333	0.001271382
8.216666	0.001265433
8.225	0.001260679
8.233334	0.001258451
8.241667	0.001260549
8.25	0.001268461
8.258333	0.001282711
8.266666	0.001302592
8.275	0.001326282
8.283334	0.001351152
8.291667	0.001374245
8.3	0.001392994
8.308333	0.001405843
8.316667	0.001412448
8.325	0.001413524
8.333333	0.001410253
8.341666	0.001403496
8.35	0.001393337
8.358334	0.001379695
8.366667	0.001363553
8.375	0.001347605
8.383333	0.001335561
8.391666	0.001330346
8.4	0.001332439
8.408334	0.001339335
8.416667	0.001346294
8.425	0.001348335
8.433333	0.001342766
8.441667	0.00133073
8.45	0.001316603
8.458333	0.001305446
8.466666	0.001300354
8.475	0.001301497
8.483334	0.001306944
8.491667	0.001314115
8.5	0.001320805
8.508333	0.001325577
8.516666	0.001327932
8.525	0.001328312
8.533334	0.001327664
8.541667	0.001326684
8.55	0.001325384
8.558333	0.001323305
8.566667	0.001319937
8.575	0.0013148
8.583333	0.00130751
8.591666	0.00129801
8.6	0.001286712
8.608334	0.001274213
8.616667	0.001260899
8.625	0.001246944
8.633333	0.001232687
8.641666	0.001219116
8.65	0.001207929
8.658334	0.001200926
8.666667	0.001199022
8.675	0.001201585
8.683333	0.001206692
8.691667	0.001212247
8.7	0.001216937
8.708333	0.001220465
8.716666	0.001223154
8.725	0.001225427
8.733334	0.00122761
8.741667	0.00122999
8.75	0.001232907
8.758333	0.001236789
8.766666	0.001242131
8.775	0.001249254
8.783334	0.001257956
8.791667	0.001267478
8.8	0.001276869
8.808333	0.001285449
8.816667	0.001293082
8.825	0.001299892
8.833333	0.001305845
8.841666	0.001310725
8.85	0.001314446
8.858334	0.001317218
8.866667	0.001319382
8.875	0.001321163
8.883333	0.001322672
8.891666	0.001324087
8.9	0.001325652
8.908334	0.001327295
8.916667	0.001328595
8.925	0.001329266
8.933333	0.001329448
8.941667	0.00132947
8.95	0.001329511
8.958333	0.001329508
8.966666	0.001329396
8.975	0.001329195
8.983334	0.001328867
8.991667	0.001328237
9	0.001327228
9.008333	0.001326047
9.016666	0.001324929
9.025	0.001323834
9.033334	0.001322608
9.041667	0.001321487
9.05	0.001320917
9.058333	0.001320992
9.066667	0.00132142
9.075	0.001321983
9.083333	0.001322791
9.091666	0.001324099
9.1	0.001325939
9.108334	0.001327928
9.116667	0.001329508
9.125	0.001330391
9.133333	0.001330666
9.141666	0.001330618
9.15	0.001330547
9.158334	0.0013307
9.166667	0.001331113
9.175	0.001331616
9.183333	0.001331996
9.191667	0.001332071
9.2	0.001331776
9.208333	0.001331329
9.216666	0.001331218
9.225	0.001331847
9.233334	0.001333259
9.241667	0.001335166
9.25	0.001337104
9.258333	0.001338504
9.266666	0.001339018
9.275	0.001338854
9.283334	0.001338523
9.291667	0.001338288
9.3	0.001337986
9.308333	0.00133742
9.316667	0.001336694
9.325	0.001336124
9.333333	0.001335904
9.341666	0.001335941
9.35	0.001336064
9.358334	0.001336135
9.366667	0.00133599
9.375	0.001335446
9.383333	0.001334514
9.391666	0.001333568
9.4	0.001333155
9.408334	0.001333535
9.416667	0.001334414
9.425	0.001335155
9.433333	0.001335271
9.441667	0.001334682
9.45	0.001333702
9.458333	0.001332883
9.466666	0.001332656
9.475	0.001332905
9.483334	0.001333147
9.491667	0.00133314
9.5	0.001333117
9.508333	0.001333393
9.516666	0.001333963
9.525	0.001334492
9.533334	0.001334623
9.541667	0.001334317
9.55	0.00133387
9.558333	0.001333542
9.566667	0.001333326
9.575	0.001333125
9.583333	0.001332995
9.591666	0.001333091
9.6	0.001333363
9.608334	0.001333393
9.616667	0.00133276
9.625	0.001331445
9.633333	0.001329731
9.641666	0.001327988
9.65	0.00132658
9.658334	0.001325794
9.666667	0.001325686
9.675	0.001326013
9.683333	0.001326352
9.691667	0.001326364
9.7	0.001326006
9.708333	0.001325522
9.716666	0.001325261
9.725	0.001325458
9.733334	0.001326084
9.741667	0.001326747
9.75	0.001326922
9.758333	0.001326263
9.766666	0.001324702
9.775	0.001322363
9.783334	0.001319598
9.791667	0.001317095
9.8	0.001315627
9.808333	0.001315489
9.816667	0.001316134
9.825	0.001316503
9.833333	0.00131565
9.841666	0.001313232
9.85	0.00130957
9.858334	0.001305256
9.866667	0.001300756
9.875	0.001296353
9.883333	0.001292247
9.891666	0.001288645
9.9	0.001285702
9.908334	0.001283366
9.916667	0.001281377
9.925	0.001279537
9.933333	0.001277857
9.941667	0.001276407
9.95	0.001275096
9.958333	0.001273755
9.966666	0.001272436
9.975	0.001271512
9.983334	0.00127127
9.991667	0.001271512
10	0.001271605
10.00833	0.00127114
10.01667	0.00127035
10.025	0.001269795
10.03333	0.001269732
10.04167	0.001269937
10.05	0.001270056
10.05833	0.001270007
10.06667	0.001269843
10.075	0.001269426
10.08333	0.001268465
10.09167	0.001266971
10.1	0.001265436
10.10833	0.001264311
10.11667	0.001263496
10.125	0.00126262
10.13333	0.001261652
10.14167	0.001261093
10.15	0.001261543
10.15833	0.001263075
10.16667	0.001265105
10.175	0.001266863
10.18333	0.001267899
10.19167	0.001268245
10.2	0.001268286
10.20833	0.001268454
10.21667	0.001268908
10.225	0.00126946
10.23333	0.001269966
10.24167	0.001270834
10.25	0.001272954
10.25833	0.001276966
10.26667	0.001282606
10.275	0.001289006
10.28333	0.001295518
10.29167	0.001302097
10.3	0.001308884
10.30833	0.001315709
10.31667	0.001322016
10.325	0.001327101
10.33333	0.001330361
10.34167	0.001331586
10.35	0.001331095
10.35833	0.001329485
10.36667	0.001327254
10.375	0.001324624
10.38333	0.001321778
10.39167	0.001319006
10.4	0.001316514
10.40833	0.001314223
10.41667	0.001311902
10.425	0.001309458
10.43333	0.00130694
10.44167	0.001304299
10.45	0.001301415
10.45833	0.00129845
10.46667	0.001295965
10.475	0.001294546
10.48333	0.001294225
10.49167	0.001294237
10.5	0.001293547
10.50833	0.001291577
10.51667	0.001288481
10.525	0.001284953
10.53333	0.001281865
10.54167	0.001279879
10.55	0.001279186
10.55833	0.001279488
10.56667	0.00128014
10.575	0.001280442
10.58333	0.001280054
10.59167	0.001279149
10.6	0.001278155
10.60833	0.001277424
10.61667	0.001277085
10.625	0.001277007
10.63333	0.001276899
10.64167	0.001276426
10.65	0.001275316
10.65833	0.001273483
10.66667	0.001271136
10.675	0.001268677
10.68333	0.001266506
10.69167	0.001264885
10.7	0.00126395
10.70833	0.001263607
10.71667	0.001263574
10.725	0.00126354
10.73333	0.001263365
10.74167	0.001263071
10.75	0.001262777
10.75833	0.001262646
10.76667	0.001262676
10.775	0.001262549
10.78333	0.001261927
10.79167	0.001260843
10.8	0.00125961
10.80833	0.001258489
10.81667	0.001257572
10.825	0.001256883
10.83333	0.001256417
10.84167	0.001256198
10.85	0.001256164
10.85833	0.001256138
10.86667	0.001255859
10.875	0.001255225
10.88333	0.001254465
10.89167	0.00125394
10.9	0.001253884
10.90833	0.00125441
10.91667	0.001255542
10.925	0.001257043
10.93333	0.001258265
10.94167	0.001258519
10.95	0.001257654
10.95833	0.001256168
10.96667	0.001254641
10.975	0.001253232
10.98333	0.001251657
10.99167	0.001249574
11	0.001246933
11.00833	0.001244031
11.01667	0.001241308
11.025	0.001239095
11.03333	0.001237504
11.04167	0.001236457
11.05	0.001235779
11.05833	0.001235247
11.06667	0.001234617
11.075	0.001233667
11.08333	0.001232363
11.09167	0.001230873
11.1	0.00122942
11.10833	0.00122812
11.11667	0.001226902
11.125	0.001225457
11.13333	0.001223419
11.14167	0.001220759
11.15	0.001217879
11.15833	0.001215361
11.16667	0.0012137
11.175	0.001213107
11.18333	0.001213502
11.19167	0.001214541
11.2	0.001215708
11.20833	0.001216397
11.21667	0.001216114
11.225	0.001214702
11.23333	0.00121244
11.24167	0.001209911
11.25	0.001207765
11.25833	0.001206487
11.26667	0.001206264
11.275	0.001206867
11.28333	0.001207758
11.29167	0.001208439
11.3	0.001208782
11.30833	0.001209065
11.31667	0.001209598
11.325	0.001210321
11.33333	0.001210857
11.34167	0.001210921
11.35	0.001210544
11.35833	0.001209993
11.36667	0.001209535
11.375	0.001209252
11.38333	0.001209054
11.39167	0.001208846
11.4	0.001208689
11.40833	0.001208663
11.41667	0.001208629
11.425	0.00120838
11.43333	0.001207925
11.44167	0.001207367
11.45	0.001206636
11.45833	0.001205549
11.46667	0.001204103
11.475	0.00120255
11.48333	0.001201093
11.49167	0.001199685
11.5	0.001198187
11.50833	0.001196548
11.51667	0.001194738
11.525	0.001192633
11.53333	0.001190111
11.54167	0.001187228
11.55	0.001184087
11.55833	0.001180582
11.56667	0.001176495
11.575	0.001171812
11.58333	0.001166899
11.59167	0.001162264
11.6	0.001158267
11.60833	0.001155023
11.61667	0.00115243
11.625	0.001150247
11.63333	0.001148209
11.64167	0.001146208
11.65	0.001144323
11.65833	0.001142524
11.66667	0.001140453
11.675	0.001137603
11.68333	0.001133747
11.69167	0.00112918
11.7	0.001124632
11.70833	0.001120929
11.71667	0.001118585
11.725	0.001117617
11.73333	0.001117706
11.74167	0.001118544
11.75	0.001120076
11.75833	0.001122374
11.76667	0.001125377
11.775	0.001128715
11.78333	0.001131956
11.79167	0.001135085
11.8	0.001138866
11.80833	0.001144517
11.81667	0.001153022
11.825	0.001164783
11.83333	0.001179632
11.84167	0.001196928
11.85	0.001215737
11.85833	0.001235213
11.86667	0.001255047
11.875	0.001275677
11.88333	0.001297679
11.89167	0.001321033
11.9	0.001345258
11.90833	0.00137018
11.91667	0.001396324
11.925	0.001424458
11.93333	0.001454707
11.94167	0.001486346
11.95	0.001518346
11.95833	0.001550086
11.96667	0.001581542
11.975	0.001613028
11.98333	0.00164479
11.99167	0.001676954
12	0.001709573
12.00833	0.001742464
12.01667	0.001775052
12.025	0.00180671
12.03333	0.001837317
12.04167	0.00186738
12.05	0.0018977
12.05833	0.001928993
12.06667	0.001961675
12.075	0.001995627
12.08333	0.002030306
12.09167	0.002065279
12.1	0.002100728
12.10833	0.002137382
12.11667	0.002176162
12.125	0.002217982
12.13333	0.002263479
12.14167	0.002312496
12.15	0.002363808
12.15833	0.00241553
12.16667	0.002465867
12.175	0.00251358
12.18333	0.002557978
12.19167	0.002598826
12.2	0.002636615
12.20833	0.002672903
12.21667	0.002710048
12.225	0.002750322
12.23333	0.002795279
12.24167	0.002845854
12.25	0.002902795
12.25833	0.002966721
12.26667	0.003037557
12.275	0.003113598
12.28333	0.003190555
12.29167	0.003261209
12.3	0.003316309
12.30833	0.003347568
12.31667	0.003351863
12.325	0.003333848
12.33333	0.003304463
12.34167	0.003276125
12.35	0.003258057
12.35833	0.003254421
12.36667	0.003265284
12.375	0.003288619
12.38333	0.003321499
12.39167	0.00336032
12.4	0.003401227
12.40833	0.003441073
12.41667	0.003478136
12.425	0.003511947
12.43333	0.00354277
12.44167	0.003571827
12.45	0.003601603
12.45833	0.003633507
12.46667	0.003660694
12.475	0.003659762
12.48333	0.0035915
12.49167	0.003418181
12.5	0.003130026
12.50833	0.00275987
12.51667	0.002371259
12.525	0.002027839
12.53333	0.001766581
12.54167	0.001591004
12.55	0.001482617
12.55833	0.001417402
12.56667	0.001376364
12.575	0.001348101
12.58333	0.001326799
12.59167	0.001309395
12.6	0.001294065
12.60833	0.001279943
12.61667	0.00126693
12.625	0.001255214
12.63333	0.00124472
12.64167	0.001234971
12.65	0.001225386
12.65833	0.001215655
12.66667	0.001205876
12.675	0.001196407
12.68333	0.001187667
12.69167	0.001180012
12.7	0.001173552
12.70833	0.001167983
12.71667	0.00116276
12.725	0.001157507
12.73333	0.001152333
12.74167	0.001147687
12.75	0.001143828
12.75833	0.001140364
12.76667	0.001136538
12.775	0.001132108
12.78333	0.00112763
12.79167	0.001123808
12.8	0.001120783
12.80833	0.001118165
12.81667	0.001115467
12.825	0.001112513
12.83333	0.001109526
12.84167	0.001106791
12.85	0.001104321
12.85833	0.001101904
12.86667	0.001099419
12.875	0.001096983
12.88333	0.001094721
12.89167	0.001092538
12.9	0.001090303
12.90833	0.001088139
12.91667	0.001086235
12.925	0.001084507
12.93333	0.001082588
12.94167	0.001080226
12.95	0.001077536
12.95833	0.001074798
12.96667	0.001072198
12.975	0.001069859
12.98333	0.001067959
12.99167	0.001066659
13	0.001066014
13.00833	0.001065884
13.01667	0.001065988
13.025	0.001066092
13.03333	0.001066055
13.04167	0.001065761
13.05	0.001065124
13.05833	0.001064252
13.06667	0.00106338
13.075	0.001062598
13.08333	0.001061831
13.09167	0.001061123
13.1	0.001060639
13.10833	0.001060355
13.11667	0.001060009
13.125	0.001059528
13.13333	0.001059193
13.14167	0.001059324
13.15	0.001060005
13.15833	0.001061048
13.16667	0.001062032
13.175	0.001062505
13.18333	0.001062319
13.19167	0.001061749
13.2	0.001061294
13.20833	0.001061317
13.21667	0.001061831
13.225	0.001062643
13.23333	0.001063719
13.24167	0.001065247
13.25	0.00106743
13.25833	0.001070209
13.26667	0.00107304
13.275	0.001075078
13.28333	0.001075808
13.29167	0.001075368
13.3	0.001074217
13.30833	0.00107279
13.31667	0.001071561
13.325	0.001071062
13.33333	0.00107161
13.34167	0.001073133
13.35	0.001075257
13.35833	0.001077566
13.36667	0.00107963
13.375	0.001081012
13.38333	0.001081441
13.39167	0.00108096
13.4	0.001079891
13.40833	0.001078736
13.41667	0.001078013
13.425	0.00107808
13.43333	0.001078967
13.44167	0.001080275
13.45	0.001081426
13.45833	0.001082052
13.46667	0.001082137
13.475	0.001081973
13.48333	0.001082007
13.49167	0.001082547
13.5	0.001083616
13.50833	0.001085028
13.51667	0.001086593
13.525	0.00108812
13.53333	0.001089305
13.54167	0.00108977
13.55	0.001089264
13.55833	0.001087695
13.56667	0.001085006
13.575	0.001081232
13.58333	0.001076594
13.59167	0.001071401
13.6	0.001065832
13.60833	0.001060031
13.61667	0.001054473
13.625	0.001049858
13.63333	0.00104649
13.64167	0.001043845
13.65	0.001040988
13.65833	0.00103756
13.66667	0.001034081
13.675	0.001031309
13.68333	0.001029518
13.69167	0.00102843
13.7	0.001027625
13.70833	0.00102685
13.71667	0.001026176
13.725	0.001025859
13.73333	0.00102599
13.74167	0.001026344
13.75	0.001026604
13.75833	0.001026627
13.76667	0.001026399
13.775	0.0010259
13.78333	0.001025014
13.79167	0.001023628
13.8	0.001021869
13.80833	0.001020078
13.81667	0.001018502
13.825	0.001017168
13.83333	0.001015991
13.84167	0.00101487
13.85	0.001013748
13.85833	0.001012608
13.86667	0.001011539
13.875	0.001010705
13.88333	0.001010071
13.89167	0.00100923
13.9	0.001007777
13.90833	0.00100572
13.91667	0.001003448
13.925	0.001001362
13.93333	0.000999611
13.94167	0.000998106
13.95	0.000996742
13.95833	0.00099545
13.96667	0.000994057
13.975	0.000992421
13.98333	0.000990715
13.99167	0.000989303
14	0.000988286
14.00833	0.000987366
14.01667	0.000986263
14.025	0.000985034
14.03333	0.000983831
14.04167	0.000982553
14.05	0.000981018
14.05833	0.00097926
14.06667	0.000977509
14.075	0.000975926
14.08333	0.000974465
14.09167	0.000973053
14.1	0.000971735
14.10833	0.000970628
14.11667	0.000969753
14.125	0.000968956
14.13333	0.000968035
14.14167	0.000966895
14.15	0.00096548
14.15833	0.000963811
14.16667	0.000962056
14.175	0.000960302
14.18333	0.000958465
14.19167	0.000956502
14.2	0.000954632
14.20833	0.000953317
14.21667	0.0009529
14.225	0.000953332
14.23333	0.000954218
14.24167	0.000955105
14.25	0.000955626
14.25833	0.000955634
14.26667	0.000955284
14.275	0.000954814
14.28333	0.000954211
14.29167	0.000953246
14.3	0.000951726
14.30833	0.000949632
14.31667	0.000947155
14.325	0.000944559
14.33333	0.000941977
14.34167	0.000939425
14.35	0.000936888
14.35833	0.000934418
14.36667	0.000932127
14.375	0.000930134
14.38333	0.000928424
14.39167	0.000926729
14.4	0.000924703
14.40833	0.000922348
14.41667	0.000920173
14.425	0.000918724
14.43333	0.00091809
14.44167	0.000917889
14.45	0.00091764
14.45833	0.000917196
14.46667	0.000916768
14.475	0.000916567
14.48333	0.000916481
14.49167	0.000916164
14.5	0.000915412
14.50833	0.000914268
14.51667	0.000912789
14.525	0.000911143
14.53333	0.000909839
14.54167	0.000909358
14.55	0.000909619
14.55833	0.000910018
14.56667	0.000909977
14.575	0.000909418
14.58333	0.000908662
14.59167	0.000907876
14.6	0.000906896
14.60833	0.000905559
14.61667	0.00090399
14.625	0.000902485
14.63333	0.000901226
14.64167	0.000900209
14.65	0.00089927
14.65833	0.000898156
14.66667	0.000896737
14.675	0.000895165
14.68333	0.000893761
14.69167	0.000892874
14.7	0.000892658
14.70833	0.000892948
14.71667	0.000893302
14.725	0.000893239
14.73333	0.000892513
14.74167	0.000891306
14.75	0.00089002
14.75833	0.00088881
14.76667	0.000887394
14.775	0.000885416
14.78333	0.000882998
14.79167	0.000880737
14.8	0.000879187
14.80833	0.000878401
14.81667	0.000877962
14.825	0.000877328
14.83333	0.000876173
14.84167	0.000874471
14.85	0.0008725
14.85833	0.00087072
14.86667	0.000869542
14.875	0.000869103
14.88333	0.000869177
14.89167	0.000869244
14.9	0.000868604
14.90833	0.00086683
14.91667	0.000864204
14.925	0.000861473
14.93333	0.000859231
14.94167	0.000857651
14.95	0.00085653
14.95833	0.000855379
14.96667	0.000853706
14.975	0.000851296
14.98333	0.00084839
14.99167	0.000845496
15	0.000842974
15.00833	0.000840772
15.01667	0.000838544
15.025	0.000836108
15.03333	0.000833731
15.04167	0.00083185
15.05	0.000830498
15.05833	0.000829186
15.06667	0.000827458
15.075	0.000825372
15.08333	0.000823386
15.09167	0.0008219
15.1	0.000820957
15.10833	0.000820119
15.11667	0.000818677
15.125	0.000816252
15.13333	0.000813276
15.14167	0.000810754
15.15	0.000809535
15.15833	0.000809699
15.16667	0.00081053
15.175	0.000811223
15.18333	0.000811495
15.19167	0.000811417
15.2	0.000810955
15.20833	0.000810005
15.21667	0.000808705
15.225	0.000807349
15.23333	0.000806022
15.24167	0.000804488
15.25	0.000802506
15.25833	0.000800148
15.26667	0.000797842
15.275	0.000796106
15.28333	0.000795111
15.29167	0.000794545
15.3	0.000794061
15.30833	0.000793546
15.31667	0.000792921
15.325	0.000791822
15.33333	0.000789687
15.34167	0.000786167
15.35	0.000781406
15.35833	0.000775885
15.36667	0.000770148
15.375	0.000764765
15.38333	0.000760153
15.39167	0.000756487
15.4	0.00075382
15.40833	0.000752274
15.41667	0.000752006
15.425	0.00075287
15.43333	0.000754297
15.44167	0.000755679
15.45	0.000756685
15.45833	0.000757109
15.46667	0.000756729
15.475	0.00075544
15.48333	0.000753291
15.49167	0.000750411
15.5	0.000747051
15.50833	0.000743493
15.51667	0.000739951
15.525	0.000736523
15.53333	0.000733189
15.54167	0.000729848
15.55	0.00072654
15.55833	0.00072353
15.56667	0.000721093
15.575	0.000719111
15.58333	0.000717003
15.59167	0.000714317
15.6	0.000711214
15.60833	0.000708245
15.61667	0.00070573
15.625	0.000703696
15.63333	0.000702184
15.64167	0.000701327
15.65	0.000701003
15.65833	0.00070075
15.66667	0.000700116
15.675	0.000699095
15.68333	0.000698026
15.69167	0.000697184
15.7	0.000696488
15.70833	0.00069565
15.71667	0.000694498
15.725	0.000693098
15.73333	0.000691585
15.74167	0.000690058
15.75	0.00068846
15.75833	0.000686567
15.76667	0.00068415
15.775	0.000681218
15.78333	0.000678171
15.79167	0.000675511
15.8	0.000673477
15.80833	0.000671968
15.81667	0.000670791
15.825	0.000669748
15.83333	0.000668615
15.84167	0.000667289
15.85	0.000665993
15.85833	0.000665095
15.86667	0.000664674
15.875	0.000664432
15.88333	0.000664145
15.89167	0.000664059
15.9	0.000664856
15.90833	0.000667561
15.91667	0.000673223
15.925	0.000682034
15.93333	0.000692532
15.94167	0.000702079
15.95	0.000708439
15.95833	0.000711013
15.96667	0.000710815
15.975	0.000709452
15.98333	0.000708066
15.99167	0.000706893
16	0.000705402
16.00833	0.00070291
16.01667	0.000699278
16.025	0.000694852
16.03333	0.000689536
16.04167	0.000682343
16.05	0.00067234
16.05833	0.000660125
16.06667	0.000647951
16.075	0.000638157
16.08333	0.000631597
16.09167	0.0006277
16.1	0.000625458
16.10833	0.000624079
16.11667	0.000623014
16.125	0.000621889
16.13333	0.000620443
16.14167	0.000618581
16.15	0.000616398
16.15833	0.000614237
16.16667	0.00061249
16.175	0.000611298
16.18333	0.000610519
16.19167	0.000609908
16.2	0.000609297
16.20833	0.000608571
16.21667	0.000607681
16.225	0.000606768
16.23333	0.000606105
16.24167	0.0006059
16.25	0.000606161
16.25833	0.000606772
16.26667	0.000607573
16.275	0.000608396
16.28333	0.000608966
16.29167	0.000608966
16.3	0.000608385
16.30833	0.000607725
16.31667	0.000607695
16.325	0.000608672
16.33333	0.000610463
16.34167	0.000612535
16.35	0.000614364
16.35833	0.000615664
16.36667	0.000616439
16.375	0.000616845
16.38333	0.000616968
16.39167	0.000616785
16.4	0.000616219
16.40833	0.000615217
16.41667	0.000613973
16.425	0.000612866
16.43333	0.000612252
16.44167	0.000612326
16.45	0.000613358
16.45833	0.000615705
16.46667	0.000619456
16.475	0.000623968
16.48333	0.000628047
16.49167	0.000630766
16.5	0.000632066
16.50833	0.000632476
16.51667	0.000632372
16.525	0.000631679
16.53333	0.000630163
16.54167	0.000627771
16.55	0.00062466
16.55833	0.000621103
16.56667	0.000617515
16.575	0.000614472
16.58333	0.000612386
16.59167	0.000611279
16.6	0.00061081
16.60833	0.000610646
16.61667	0.00061075
16.625	0.00061122
16.63333	0.000612099
16.64167	0.00061338
16.65	0.000614941
16.65833	0.000616431
16.66667	0.000617314
[truncated: 2,790 more rows]
