# Supplementary material for: Improvement of Peak Integration in Capillary Electrophoresis: Reference Data Set No. 1
Source: Electrophoresis. 2026 Mar 11;47(4):276–94. doi: 10.1002/elps.70077 (PMC13084974; doi:10.1002/elps.70077)
Supplement: Supplementary file 2 — Supporting File 2: elps70077‐sup‐0002‐RawElectropherograms.zip. [file ELPS-47--s002.zip › Raw Electropherograms/com6-type1-sam19-R.csv]

0.008333334	-2.09E-05
0.01666667	-2.69E-05
0.025	-3.38E-05
0.03333334	-3.84E-05
0.04166667	-3.73E-05
0.05	-2.67E-05
0.05833333	-2.03E-06
0.06666667	4.22E-05
0.075	0.000112079
0.08333334	0.000213981
0.09166667	0.000353955
0.1	0.000537701
0.1083333	0.000769969
0.1166667	0.001053624
0.125	0.001388896
0.1333333	0.001773231
0.1416667	0.002201404
0.15	0.002665836
0.1583333	0.003157172
0.1666667	0.003664911
0.175	0.004177343
0.1833333	0.004680779
0.1916667	0.005158599
0.2	0.005591203
0.2083333	0.005957492
0.2166667	0.0062383
0.225	0.006420799
0.2333333	0.006502181
0.2416667	0.006490707
0.25	0.006403472
0.2583333	0.006262016
0.2666667	0.006087489
0.275	0.005897161
0.2833333	0.005703084
0.2916667	0.005512618
0.3	0.00532984
0.3083333	0.005157005
0.3166667	0.004995331
0.325	0.004845224
0.3333333	0.00470636
0.3416667	0.004577812
0.35	0.004458118
0.3583333	0.004345533
0.3666667	0.004238468
0.375	0.004135869
0.3833333	0.004037205
0.3916667	0.003942121
0.4	0.003849946
0.4083333	0.003759835
0.4166667	0.003671341
0.425	0.003584437
0.4333333	0.003498957
0.4416667	0.00341443
0.45	0.003330555
0.4583333	0.003247589
0.4666667	0.003166083
0.475	0.003086418
0.4833333	0.003008589
0.4916667	0.002932325
0.5	0.002857298
0.5083333	0.002783358
0.5166667	0.002710581
0.525	0.002639066
0.5333334	0.002568748
0.5416667	0.002499446
0.55	0.002431083
0.5583333	0.002363712
0.5666667	0.002297297
0.575	0.002231672
0.5833333	0.002166804
0.5916666	0.002102889
0.6	0.002040181
0.6083333	0.00197887
0.6166667	0.001919042
0.625	0.001860633
0.6333333	0.001803432
0.6416667	0.001747202
0.65	0.001691815
0.6583334	0.001637317
0.6666667	0.001583997
0.675	0.00153235
0.6833333	0.001482688
0.6916667	0.00143487
0.7	0.001388576
0.7083333	0.001343694
0.7166666	0.001300327
0.725	0.001258496
0.7333333	0.001217984
0.7416667	0.001178432
0.75	0.001139529
0.7583333	0.001101147
0.7666667	0.001063377
0.775	0.001026437
0.7833334	0.000990458
0.7916667	0.000955399
0.8	0.00092116
0.8083333	0.00088755
0.8166667	0.000854157
0.825	0.000820488
0.8333333	0.000786357
0.8416666	0.00075208
0.85	0.000718094
0.8583333	0.000684507
0.8666667	0.000651062
0.875	0.000617478
0.8833333	0.00058369
0.8916667	0.000549819
0.9	0.000516113
0.9083334	0.000482917
0.9166667	0.000450432
0.925	0.000418287
0.9333333	0.000385657
0.9416667	0.000352129
0.95	0.000318382
0.9583333	0.000285838
0.9666666	0.000255697
0.975	0.000228323
0.9833333	0.000203259
0.9916667	0.000179451
1	0.000155546
1.008333	0.000130422
1.016667	0.000103727
1.025	7.58E-05
1.033333	4.72E-05
1.041667	1.78E-05
1.05	-1.29E-05
1.058333	-4.55E-05
1.066667	-8.06E-05
1.075	-0.000118442
1.083333	-0.000158288
1.091667	-0.000199221
1.1	-0.000240512
1.108333	-0.000281781
1.116667	-0.000322733
1.125	-0.000362795
1.133333	-0.000401188
1.141667	-0.000437398
1.15	-0.000471413
1.158333	-0.000503626
1.166667	-0.000534724
1.175	-0.000565607
1.183333	-0.000597164
1.191667	-0.000629924
1.2	-0.000663735
1.208333	-0.000697821
1.216667	-0.000731234
1.225	-0.000763327
1.233333	-0.000793938
1.241667	-0.00082311
1.25	-0.000850614
1.258333	-0.000875875
1.266667	-0.000898473
1.275	-0.000918496
1.283333	-0.000936419
1.291667	-0.000952814
1.3	-0.000968237
1.308333	-0.000983134
1.316667	-0.000997599
1.325	-0.001011238
1.333333	-0.001023334
1.341667	-0.00103322
1.35	-0.0010406
1.358333	-0.001045693
1.366667	-0.001048956
1.375	-0.001050577
1.383333	-0.001050342
1.391667	-0.001048058
1.4	-0.001043878
1.408333	-0.001038119
1.416667	-0.001030851
1.425	-0.001021862
1.433333	-0.001011007
1.441667	-0.00099859
1.45	-0.000985246
1.458333	-0.000971556
1.466667	-0.000957903
1.475	-0.00094457
1.483333	-0.000931762
1.491667	-0.00091964
1.5	-0.000908434
1.508333	-0.000898529
1.516667	-0.000890423
1.525	-0.000884563
1.533333	-0.000881076
1.541667	-0.000879522
1.55	-0.000878945
1.558333	-0.000878163
1.566667	-0.000876401
1.575	-0.000873677
1.583333	-0.000870626
1.591667	-0.000868022
1.6	-0.00086645
1.608333	-0.000866056
1.616667	-0.000866473
1.625	-0.000867154
1.633333	-0.000867803
1.641667	-0.000868511
1.65	-0.000869565
1.658333	-0.0008712
1.666667	-0.000873424
1.675	-0.00087589
1.683333	-0.000878055
1.691667	-0.000879563
1.7	-0.00088061
1.708333	-0.000881828
1.716667	-0.000883747
1.725	-0.000886373
1.733333	-0.000889212
1.741667	-0.000891708
1.75	-0.000893723
1.758333	-0.000895597
1.766667	-0.000897717
1.775	-0.000900161
1.783333	-0.000902716
1.791667	-0.000905119
1.8	-0.000907246
1.808333	-0.000909202
1.816667	-0.00091131
1.825	-0.000913989
1.833333	-0.000917494
1.841667	-0.000921704
1.85	-0.000926141
1.858333	-0.000930313
1.866667	-0.000933942
1.875	-0.000937004
1.883333	-0.000939842
1.891667	-0.00094315
1.9	-0.000947524
1.908333	-0.000952937
1.916667	-0.000958838
1.925	-0.000964664
1.933333	-0.000970151
1.941667	-0.000975382
1.95	-0.000980817
1.958333	-0.000986766
1.966667	-0.000990689
1.975	-0.000981819
1.983333	-0.000937413
1.991667	-0.000830516
2	-0.000653327
2.008333	-0.000438031
2.016667	-0.000243928
2.025	-0.000115261
2.033333	-5.57E-05
2.041667	-4.14E-05
2.05	-4.61E-05
2.058333	-5.52E-05
2.066667	-6.40E-05
2.075	-7.19E-05
2.083333	-7.89E-05
2.091667	-8.56E-05
2.1	-9.21E-05
2.108333	-9.88E-05
2.116667	-0.000105586
2.125	-0.000112135
2.133333	-0.000118136
2.141667	-0.00012356
2.15	-0.000128437
2.158333	-0.000132594
2.166667	-0.000135928
2.175	-0.000138797
2.183333	-0.000141848
2.191667	-0.000145279
2.2	-0.000148449
2.208333	-0.000150368
2.216667	-0.000150606
2.225	-0.000149809
2.233333	-0.00014931
2.241667	-0.000150152
2.25	-0.000152417
2.258333	-0.000155386
2.266667	-0.000158232
2.275	-0.000160497
2.283333	-0.000162181
2.291667	-0.000163447
2.3	-0.000164241
2.308333	-0.000164293
2.316667	-0.000163529
2.325	-0.000162415
2.333333	-0.00016186
2.341667	-0.000162628
2.35	-0.000164788
2.358333	-0.000167806
2.366667	-0.000170928
2.375	-0.000173565
2.383333	-0.000175417
2.391667	-0.000176489
2.4	-0.000177059
2.408333	-0.000177458
2.416667	-0.000177857
2.425	-0.000178274
2.433333	-0.000178713
2.441667	-0.000179205
2.45	-0.000179656
2.458333	-0.000179835
2.466667	-0.000179529
2.475	-0.000178628
2.483333	-0.000176884
2.491667	-0.000173722
2.5	-0.000168536
2.508333	-0.000161432
2.516667	-0.000153456
2.525	-0.000146054
2.533333	-0.000140186
2.541667	-0.000135958
2.55	-0.000132971
2.558333	-0.00013075
2.566667	-0.000128824
2.575	-0.000126474
2.583333	-0.000122931
2.591667	-0.000118375
2.6	-0.000114776
2.608333	-0.000115182
2.616667	-0.000121649
2.625	-0.000133857
2.633333	-0.000149712
2.641667	-0.000167027
2.65	-0.000184469
2.658333	-0.000201486
2.666667	-0.000217989
2.675	-0.00023425
2.683333	-0.000250649
2.691667	-0.000267196
2.7	-0.000283424
2.708333	-0.000298899
2.716667	-0.000313684
2.725	-0.000328276
2.733333	-0.00034301
2.741667	-0.000357498
2.75	-0.000370495
2.758333	-0.000380687
2.766667	-0.000387799
2.775	-0.000392746
2.783333	-0.000396211
2.791667	-0.000395726
2.8	-0.000381403
2.808333	-0.00033078
2.816667	-0.00020567
2.825	4.40E-05
2.833333	0.000467036
2.841667	0.001092501
2.85	0.001918945
2.858333	0.002917241
2.866667	0.004044633
2.875	0.005259603
2.883333	0.006529987
2.891667	0.00783401
2.9	0.009157911
2.908333	0.01049338
2.916667	0.01183553
2.925	0.01318127
2.933333	0.01452826
2.941667	0.0158746
2.95	0.01721897
2.958333	0.01856046
2.966667	0.01989835
2.975	0.02123233
2.983333	0.02256252
2.991667	0.02388899
3	0.02521127
3.008333	0.02652856
3.016667	0.02784035
3.025	0.02914669
3.033333	0.03044799
3.041667	0.03174465
3.05	0.03303709
3.058333	0.03432583
3.066667	0.03560947
3.075	0.03687757
3.083333	0.03811864
3.091667	0.03944749
3.1	0.04148569
3.108333	0.04581371
3.116667	0.05477253
3.125	0.06994854
3.133333	0.09009239
3.141667	0.1109375
3.15	0.128017
3.158333	0.1396412
3.166667	0.146987
3.175	0.1519588
3.183333	0.1549708
3.191667	0.1537446
3.2	0.1438592
3.208333	0.1218117
3.216667	0.08936019
3.225	0.05458882
3.233333	0.0268322
3.241667	0.01032149
3.25	0.003188059
3.258333	0.001137055
3.266667	0.000853792
3.275	0.000875186
3.283333	0.000868395
3.291667	0.000834368
3.3	0.000792813
3.308333	0.000748377
3.316667	0.000704013
3.325	0.00066312
3.333333	0.000627514
3.341667	0.000597037
3.35	0.000570476
3.358333	0.000546552
3.366667	0.000524424
3.375	0.000503711
3.383333	0.000484262
3.391667	0.000466038
3.4	0.000449088
3.408333	0.000433501
3.416667	0.000419352
3.425	0.00040656
3.433333	0.000394892
3.441667	0.00038413
3.45	0.000374239
3.458333	0.000365272
3.466667	0.000357062
3.475	0.000349198
3.483333	0.000341285
3.491667	0.000333145
3.5	0.000324816
3.508333	0.00031649
3.516667	0.00030851
3.525	0.000301253
3.533333	0.000294805
3.541667	0.000288937
3.55	0.000283439
3.558333	0.000278428
3.566667	0.000274215
3.575	0.000270929
3.583333	0.000268303
3.591667	0.000265893
3.6	0.000263453
3.608333	0.000261053
3.616667	0.000258897
3.625	0.000257045
3.633333	0.000255372
3.641667	0.000253599
3.65	0.000251476
3.658333	0.000249032
3.666667	0.00024673
3.675	0.000245053
3.683333	0.00024391
3.691667	0.000242654
3.7	0.000240788
3.708333	0.000238482
3.716667	0.000236403
3.725	0.000234962
3.733333	0.00023384
3.741667	0.000232432
3.75	0.000230711
3.758333	0.00022934
3.766667	0.000228912
3.775	0.000229288
3.783333	0.000229776
3.791667	0.000229769
3.8	0.000229202
3.808333	0.000228509
3.816667	0.0002282
3.825	0.000228465
3.833333	0.000229128
3.841667	0.000229824
3.85	0.000230316
3.858333	0.000230733
3.866667	0.000231519
3.875	0.000233121
3.883333	0.000235777
3.891667	0.000239495
3.9	0.000244133
3.908333	0.000249445
3.916667	0.000255115
3.925	0.000260886
3.933333	0.000266686
3.941667	0.000272512
3.95	0.000278164
3.958333	0.000283252
3.966667	0.000287555
3.975	0.000291284
3.983333	0.000295021
3.991667	0.000299282
4	0.00030417
4.008333	0.000309445
4.016667	0.000314761
4.025	0.000319962
4.033333	0.000325132
4.041667	0.000330463
4.05	0.000336018
4.058333	0.000341684
4.066667	0.000347313
4.075	0.000352915
4.083333	0.000358637
4.091667	0.000364583
4.1	0.000370555
4.108333	0.000376098
4.116667	0.000380799
4.125	0.000384674
4.133333	0.000388123
4.141667	0.000391576
4.15	0.000395197
4.158333	0.000399012
4.166667	0.000403084
4.175	0.000407435
4.183333	0.000411894
4.191667	0.000416149
4.2	0.000420027
4.208333	0.000423659
4.216667	0.000427377
4.225	0.000431366
4.233333	0.000435446
4.241667	0.000439055
4.25	0.000441641
4.258333	0.000443239
4.266667	0.000444658
4.275	0.000446893
4.283333	0.000450283
4.291667	0.00045421
4.3	0.000457827
4.308333	0.000460941
4.316667	0.000464004
4.325	0.000467438
4.333333	0.000471238
4.341667	0.000475142
4.35	0.000478916
4.358333	0.000482488
4.366667	0.000485931
4.375	0.000489384
4.383333	0.00049302
4.391667	0.000496954
4.4	0.000501066
4.408333	0.000505138
4.416667	0.000509016
4.425	0.000512607
4.433333	0.000515837
4.441667	0.000518747
4.45	0.000521544
4.458333	0.000524487
4.466667	0.000527777
4.475	0.000531409
4.483333	0.000535116
4.491667	0.000538509
4.5	0.000541378
4.508333	0.000543889
4.516667	0.000546373
4.525	0.000549063
4.533333	0.000552006
4.541667	0.000555258
4.55	0.000558905
4.558333	0.000562809
4.566667	0.000566565
4.575	0.000569899
4.583333	0.000572901
4.591667	0.000575785
4.6	0.000578638
4.608333	0.000581496
4.616667	0.000584416
4.625	0.000587445
4.633333	0.000590537
4.641667	0.000593506
4.65	0.000596102
4.658333	0.000598274
4.666667	0.000600338
4.675	0.000602789
4.683333	0.000605837
4.691667	0.000609219
4.7	0.000612464
4.708333	0.000615396
4.716667	0.000618178
4.725	0.000621002
4.733333	0.000623878
4.741667	0.000626899
4.75	0.000630394
4.758333	0.000634708
4.766667	0.000639793
4.775	0.00064512
4.783333	0.000650141
4.791667	0.000654712
4.8	0.000658959
4.808333	0.000662837
4.816667	0.000666089
4.825	0.000668749
4.833333	0.000671405
4.841667	0.000674676
4.85	0.000678498
4.858333	0.000682291
4.866667	0.000685658
4.875	0.000688661
4.883333	0.000691578
4.891667	0.000694715
4.9	0.000698466
4.908333	0.000703216
4.916667	0.000708975
4.925	0.000714999
4.933333	0.000719931
4.941667	0.000722725
4.95	0.000723518
4.958333	0.000723481
4.966667	0.000723828
4.975	0.00072505
4.983333	0.000726931
4.991667	0.000728875
5	0.000730362
5.008333	0.000731211
5.016667	0.000731599
5.025	0.000731893
5.033333	0.0007324
5.041667	0.000733208
5.05	0.000734244
5.058333	0.000735462
5.066667	0.000736825
5.075	0.000738092
5.083333	0.000738844
5.091667	0.000738874
5.1	0.000738412
5.108333	0.000737879
5.116667	0.000737432
5.125	0.000736985
5.133333	0.000736442
5.141667	0.000735834
5.15	0.000735138
5.158333	0.000734109
5.166667	0.000732336
5.175	0.00072965
5.183333	0.000726339
5.191667	0.000722885
5.2	0.000719558
5.208333	0.000716176
5.216667	0.000712123
5.225	0.000706688
5.233333	0.00069961
5.241667	0.000691433
5.25	0.000683144
5.258333	0.000675507
5.266667	0.000668701
5.275	0.000662468
5.283333	0.000656448
5.291667	0.000650443
5.3	0.000644598
5.308333	0.000639372
5.316667	0.000635099
5.325	0.000631616
5.333333	0.000628445
5.341667	0.000625208
5.35	0.000621747
5.358333	0.000618149
5.366667	0.000614699
5.375	0.000611678
5.383333	0.000609193
5.391667	0.000607159
5.4	0.000605453
5.408333	0.000604112
5.416667	0.00060324
5.425	0.000602674
5.433333	0.000601929
5.441667	0.000600718
5.45	0.000599273
5.458333	0.000598017
5.466667	0.000597104
5.475	0.000596412
5.483333	0.000595808
5.491667	0.000595298
5.5	0.000594925
5.508333	0.000594754
5.516667	0.000594828
5.525	0.00059494
5.533333	0.000594392
5.541667	0.00059218
5.55	0.000587504
5.558333	0.00058021
5.566667	0.000570964
5.575	0.000561182
5.583333	0.000552606
5.591667	0.000546474
5.6	0.00054301
5.608333	0.000541631
5.616667	0.000541624
5.625	0.00054241
5.633333	0.000543498
5.641667	0.0005445
5.65	0.000545256
5.658333	0.00054574
5.666667	0.000545945
5.675	0.000545867
5.683333	0.000545502
5.691667	0.000544891
5.7	0.000544295
5.708333	0.000544068
5.716667	0.000544254
5.725	0.000544503
5.733333	0.000544444
5.741667	0.000544015
5.75	0.000543457
5.758333	0.000543054
5.766667	0.000542902
5.775	0.000542935
5.783333	0.000543047
5.791667	0.000543103
5.8	0.000542969
5.808333	0.000542548
5.816667	0.000541888
5.825	0.000541136
5.833333	0.000540488
5.841667	0.000540055
5.85	0.000539824
5.858333	0.000539694
5.866667	0.00053962
5.875	0.000539683
5.883333	0.000539888
5.891667	0.000539973
5.9	0.000539664
5.908333	0.000539143
5.916667	0.000539068
5.925	0.000539962
5.933333	0.000541668
5.941667	0.000543438
5.95	0.000544645
5.958333	0.000545278
5.966667	0.000545692
5.975	0.000546068
5.983333	0.000546381
5.991667	0.000546809
6	0.000547689
6.008333	0.00054903
6.016667	0.000550333
6.025	0.000551119
6.033333	0.000551458
6.041667	0.000552021
6.05	0.000553589
6.058333	0.000556499
6.066667	0.000560395
6.075	0.000564501
6.083333	0.000568226
6.091667	0.000571404
6.1	0.000574175
6.108333	0.000576798
6.116667	0.000579543
6.125	0.000582598
6.133333	0.000585929
6.141667	0.000589281
6.15	0.000592325
6.158333	0.000594873
6.166667	0.000597104
6.175	0.000599407
6.183333	0.000601891
6.191667	0.000604186
6.2	0.000605799
6.208333	0.000606719
6.216667	0.000607591
6.225	0.000609174
6.233333	0.000611704
6.241667	0.000614803
6.25	0.000617854
6.258333	0.000620335
6.266667	0.000622023
6.275	0.000623129
6.283333	0.000624113
6.291667	0.000625368
6.3	0.000626989
6.308333	0.000628814
6.316667	0.000630669
6.325	0.000632465
6.333333	0.000634071
6.341667	0.000635196
6.35	0.000635617
6.358333	0.000635374
6.366667	0.000634719
6.375	0.000633858
6.383333	0.00063289
6.391667	0.000631996
6.4	0.000631593
6.408333	0.000632521
6.416667	0.000636641
6.425	0.000648432
6.433333	0.000676945
6.441667	0.000736941
6.45	0.00084741
6.458333	0.001026303
6.466667	0.001281727
6.475	0.00160275
6.483333	0.001953542
6.491667	0.002274349
6.5	0.002492171
6.508333	0.002542734
6.516667	0.002399184
6.525	0.002092738
6.533333	0.001706518
6.541667	0.001338508
6.55	0.001056671
6.558333	0.000878371
6.566667	0.000782788
6.575	0.000737391
6.583333	0.000716653
6.591667	0.000706717
6.6	0.000701971
6.608333	0.000700481
6.616667	0.000701297
6.625	0.000703488
6.633333	0.000706244
6.641667	0.00070947
6.65	0.000713851
6.658333	0.000720248
6.666667	0.000728972
6.675	0.000739392
6.683333	0.000749983
6.691667	0.000759009
6.7	0.000765421
6.708333	0.000769127
6.716667	0.000770465
6.725	0.000769604
6.733333	0.000766374
6.741667	0.000760771
6.75	0.000753515
6.758333	0.000745952
6.766667	0.000739377
6.775	0.000734326
6.783333	0.000730485
6.791667	0.000727106
6.8	0.000723545
6.808333	0.000719566
6.816667	0.000715271
6.825	0.000710867
6.833333	0.000706591
6.841667	0.000702824
6.85	0.00070009
6.858333	0.000698865
6.866667	0.000699297
6.875	0.000701033
6.883333	0.000703238
6.891667	0.00070487
6.9	0.00070503
6.908333	0.000703417
6.916667	0.000700951
6.925	0.000699457
6.933333	0.000694592
6.941667	0.000653554
6.95	0.000484616
6.958333	3.85E-05
6.966667	-0.000810083
6.975	-0.002026193
6.983333	-0.003359117
6.991667	-0.004473615
7	-0.005163841
7.008333	-0.005442068
7.016667	-0.005453106
7.025	-0.005343135
7.033333	-0.005196381
7.041667	-0.005042985
7.05	-0.004888657
7.058333	-0.00473341
7.066667	-0.004577182
7.075	-0.004420374
7.083333	-0.004263625
7.091667	-0.004107483
7.1	-0.003952131
7.108333	-0.003797393
7.116667	-0.003642999
7.125	-0.003488857
7.133333	-0.003334992
7.141667	-0.003181379
7.15	-0.00302783
7.158333	-0.002874065
7.166667	-0.002719983
7.175	-0.002565812
7.183333	-0.002411883
7.191667	-0.002258383
7.2	-0.002105296
7.208333	-0.001952492
7.216667	-0.001799852
7.225	-0.00164729
7.233333	-0.001494735
7.241667	-0.001342162
7.25	-0.001189739
7.258333	-0.00103784
7.266667	-0.000886876
7.275	-0.000737034
7.283333	-0.000588194
7.291667	-0.00044018
7.3	-0.000292972
7.308333	-0.000146367
7.316667	2.53E-07
7.325	0.000147566
7.333333	0.000295699
7.341667	0.0004442
7.35	0.000592522
7.358333	0.000740491
7.366667	0.000888228
7.375	0.001035705
7.383333	0.001182579
7.391667	0.001328614
7.4	0.001474153
7.408333	0.00161995
7.416667	0.001766458
7.425	0.001913432
7.433333	0.002060249
7.441667	0.002206624
7.45	0.002352782
7.458333	0.002498936
7.466667	0.002644874
7.475	0.002790112
7.483333	0.002934393
7.491667	0.003078014
7.5	0.003221396
7.508333	0.003362421
7.516667	0.003489904
7.525	0.003575437
7.533333	0.003573261
7.541667	0.003440235
7.55	0.003171191
7.558333	0.002818443
7.566667	0.002467424
7.575	0.002185374
7.583333	0.001990881
7.591667	0.001864418
7.6	0.001777008
7.608333	0.001708858
7.616667	0.001651801
7.625	0.001604211
7.633333	0.001566548
7.641667	0.001539383
7.65	0.001522675
7.658333	0.001515478
7.666667	0.001516007
7.675	0.001522083
7.683333	0.001531646
7.691667	0.001543056
7.7	0.001555383
7.708333	0.001568478
7.716667	0.001582578
7.725	0.00159768
7.733333	0.001613244
7.741667	0.001628414
7.75	0.001642466
7.758333	0.001655001
7.766667	0.00166567
7.775	0.001673907
7.783333	0.001679134
7.791667	0.001681183
7.8	0.001680527
7.808333	0.001678076
7.816667	0.00167482
7.825	0.001671523
7.833333	0.001668498
7.841667	0.001665559
7.85	0.001661915
7.858333	0.001656171
7.866667	0.001646813
7.875	0.001632955
7.883333	0.001614671
7.891667	0.001592744
7.9	0.001568321
7.908333	0.001542836
7.916667	0.001518022
7.925	0.001495618
7.933333	0.001476813
7.941667	0.001461834
7.95	0.00145001
7.958333	0.001440253
7.966667	0.001431849
7.975	0.001424797
7.983333	0.001419365
7.991667	0.001415361
8	0.001411736
8.008333	0.001406778
8.016666	0.001398593
8.025	0.00138551
8.033334	0.001366511
8.041667	0.00134179
8.05	0.001313392
8.058333	0.001285423
8.066667	0.001263063
8.075	0.001250342
8.083333	0.001248132
8.091666	0.001253836
8.1	0.001262933
8.108334	0.001271147
8.116667	0.001275927
8.125	0.001276735
8.133333	0.001274403
8.141666	0.001270086
8.15	0.001264628
8.158334	0.001258582
8.166667	0.001252569
8.175	0.00124754
8.183333	0.001244798
8.191667	0.001245808
8.2	0.001251791
8.208333	0.001263283
8.216666	0.001279842
8.225	0.001300137
8.233334	0.00132215
8.241667	0.001343485
8.25	0.001361888
8.258333	0.001375869
8.266666	0.001384947
8.275	0.00138934
8.283334	0.001389384
8.291667	0.001385275
8.3	0.001377061
8.308333	0.001364958
8.316667	0.001349822
8.325	0.001333557
8.333333	0.001319058
8.341666	0.001309395
8.35	0.001306344
8.358334	0.001309149
8.366667	0.001314301
8.375	0.001316909
8.383333	0.001313124
8.391666	0.001302328
8.4	0.00128752
8.408334	0.001273401
8.416667	0.001263704
8.425	0.001259621
8.433333	0.001259927
8.441667	0.001262113
8.45	0.001263723
8.458333	0.001263421
8.466666	0.001261167
8.475	0.001257461
8.483334	0.001252539
8.491667	0.001246266
8.5	0.001238462
8.508333	0.001229167
8.516666	0.001218744
8.525	0.001207739
8.533334	0.001196664
8.541667	0.001185603
8.55	0.001174055
8.558333	0.001161247
8.566667	0.001146749
8.575	0.00113092
8.583333	0.001114849
8.591666	0.001100082
8.6	0.001088306
8.608334	0.001080964
8.616667	0.001078766
8.625	0.001081273
8.633333	0.001086861
8.641666	0.001093302
8.65	0.001098722
8.658334	0.001102269
8.666667	0.00110415
8.675	0.001105227
8.683333	0.001106471
8.691667	0.001108591
8.7	0.001111865
8.708333	0.001116291
8.716666	0.001121812
8.725	0.00112842
8.733334	0.001136057
8.741667	0.001144495
8.75	0.001153313
8.758333	0.001162056
8.766666	0.001170371
8.775	0.001178008
8.783334	0.001184814
8.791667	0.001190793
8.8	0.001196101
8.808333	0.001200963
8.816667	0.001205586
8.825	0.001210053
8.833333	0.001214195
8.841666	0.001217715
8.85	0.001220584
8.858334	0.001223128
8.866667	0.001225725
8.875	0.001228459
8.883333	0.001231179
8.891666	0.001233704
8.9	0.001236036
8.908334	0.001238286
8.916667	0.001240429
8.925	0.001242213
8.933333	0.001243345
8.941667	0.001243785
8.95	0.001243792
8.958333	0.001243681
8.966666	0.001243629
8.975	0.001243711
8.983334	0.001244009
8.991667	0.001244523
9	0.001245152
9.008333	0.0012458
9.016666	0.001246464
9.025	0.001247309
9.033334	0.001248643
9.041667	0.001250576
9.05	0.001252804
9.058333	0.001254868
9.066667	0.001256406
9.075	0.001257315
9.083333	0.001257807
9.091666	0.001258269
9.1	0.001258917
9.108334	0.001259759
9.116667	0.001260802
9.125	0.001262069
9.133333	0.001263499
9.141666	0.001265056
9.15	0.001266871
9.158334	0.001269143
9.166667	0.001271863
9.175	0.001274601
9.183333	0.001276828
9.191667	0.001278535
9.2	0.001280285
9.208333	0.001282532
9.216666	0.001285125
9.225	0.001287628
9.233334	0.001289852
9.241667	0.001291987
9.25	0.001294326
9.258333	0.001296937
9.266666	0.001299534
9.275	0.001301717
9.283334	0.001303397
9.291667	0.001304954
9.3	0.001306918
9.308333	0.001309559
9.316667	0.001312818
9.325	0.001316343
9.333333	0.001319692
9.341666	0.001322597
9.35	0.00132513
9.358334	0.001327544
9.366667	0.001330003
9.375	0.001332495
9.383333	0.001334894
9.391666	0.001336973
9.4	0.001338497
9.408334	0.001339402
9.416667	0.001339857
9.425	0.00134021
9.433333	0.001340888
9.441667	0.001342203
9.45	0.001344066
9.458333	0.001345996
9.466666	0.001347657
9.475	0.001349211
9.483334	0.001350962
9.491667	0.001352854
9.5	0.001354512
9.508333	0.001355652
9.516666	0.001356333
9.525	0.001356855
9.533334	0.001357567
9.541667	0.001358643
9.55	0.001359932
9.558333	0.001361106
9.566667	0.001361929
9.575	0.001362342
9.583333	0.00136229
9.591666	0.001361754
9.6	0.001360875
9.608334	0.001359943
9.616667	0.001359329
9.625	0.001359351
9.633333	0.001360171
9.641666	0.001361646
9.65	0.001363311
9.658334	0.001364525
9.666667	0.001364816
9.675	0.001364142
9.683333	0.001362815
9.691667	0.001361322
9.7	0.001360089
9.708333	0.00135928
9.716666	0.001358718
9.725	0.001358122
9.733334	0.001357287
9.741667	0.001356076
9.75	0.001354441
9.758333	0.001352489
9.766666	0.001350317
9.775	0.001347836
9.783334	0.001344845
9.791667	0.001341287
9.8	0.001337297
9.808333	0.001333129
9.816667	0.001329221
9.825	0.001326021
9.833333	0.001323618
9.841666	0.001321658
9.85	0.00131971
9.858334	0.001317605
9.866667	0.001315419
9.875	0.001313239
9.883333	0.001311064
9.891666	0.001308806
9.9	0.001306396
9.908334	0.001303863
9.916667	0.001301467
9.925	0.001299579
9.933333	0.001298487
9.941667	0.001298361
9.95	0.001299255
9.958333	0.001300957
9.966666	0.001302801
9.975	0.001303855
9.983334	0.001303449
9.991667	0.001301531
10	0.001298632
10.00833	0.001295589
10.01667	0.001293115
10.025	0.001291502
10.03333	0.001290742
10.04167	0.001290668
10.05	0.001290862
10.05833	0.001290672
10.06667	0.00128964
10.075	0.0012879
10.08333	0.001286011
10.09167	0.001284428
10.1	0.001283191
10.10833	0.001282141
10.11667	0.001281291
10.125	0.001280937
10.13333	0.001281347
10.14167	0.001282472
10.15	0.001283936
10.15833	0.001285192
10.16667	0.001285806
10.175	0.001285978
10.18333	0.001286659
10.19167	0.001288846
10.2	0.001292814
10.20833	0.001298063
10.21667	0.001303811
10.225	0.001309421
10.23333	0.001314521
10.24167	0.001318995
10.25	0.001322951
10.25833	0.001326628
10.26667	0.001330018
10.275	0.00133279
10.28333	0.001334552
10.29167	0.001335159
10.3	0.00133482
10.30833	0.001333937
10.31667	0.001332778
10.325	0.001331344
10.33333	0.001329504
10.34167	0.001327224
10.35	0.001324568
10.35833	0.001321577
10.36667	0.001318283
10.375	0.00131489
10.38333	0.00131169
10.39167	0.001308829
10.4	0.001306292
10.40833	0.001303993
10.41667	0.001301788
10.425	0.001299527
10.43333	0.001297157
10.44167	0.001294762
10.45	0.001292448
10.45833	0.00129018
10.46667	0.001287844
10.475	0.001285423
10.48333	0.001283083
10.49167	0.001281068
10.5	0.001279503
10.50833	0.001278244
10.51667	0.001277
10.525	0.001275711
10.53333	0.001274742
10.54167	0.001274507
10.55	0.001274977
10.55833	0.001275599
10.56667	0.001275726
10.575	0.001275051
10.58333	0.001273673
10.59167	0.001271758
10.6	0.00126943
10.60833	0.001266763
10.61667	0.001263779
10.625	0.001260538
10.63333	0.00125733
10.64167	0.001254749
10.65	0.001253348
10.65833	0.001253165
10.66667	0.001253653
10.675	0.001254167
10.68333	0.001254443
10.69167	0.001254555
10.7	0.001254559
10.70833	0.001254432
10.71667	0.001254216
10.725	0.001254026
10.73333	0.001253873
10.74167	0.001253597
10.75	0.001252979
10.75833	0.001251895
10.76667	0.001250368
10.775	0.001248628
10.78333	0.001247067
10.79167	0.001246065
10.8	0.001245681
10.80833	0.001245555
10.81667	0.001245104
10.825	0.001243953
10.83333	0.001242191
10.84167	0.001240283
10.85	0.001238745
10.85833	0.001237802
10.86667	0.001237314
10.875	0.001236975
10.88333	0.001236532
10.89167	0.001235846
10.9	0.001234915
10.90833	0.001233689
10.91667	0.001231901
10.925	0.001229219
10.93333	0.001225743
10.94167	0.001222156
10.95	0.001219254
10.95833	0.001217388
10.96667	0.001216412
10.975	0.001215879
10.98333	0.001215219
10.99167	0.001214027
11	0.001212347
11.00833	0.001210559
11.01667	0.001209002
11.025	0.001207713
11.03333	0.001206491
11.04167	0.001205128
11.05	0.001203597
11.05833	0.001201998
11.06667	0.001200274
11.075	0.001198199
11.08333	0.00119568
11.09167	0.001192924
11.1	0.001190346
11.10833	0.00118833
11.11667	0.001187075
11.125	0.001186427
11.13333	0.001185969
11.14167	0.001185365
11.15	0.001184657
11.15833	0.001184121
11.16667	0.001183838
11.175	0.001183525
11.18333	0.001182795
11.19167	0.001181595
11.2	0.001180355
11.20833	0.00117965
11.21667	0.001179639
11.225	0.001179978
11.23333	0.001180265
11.24167	0.001180343
11.25	0.001180172
11.25833	0.00117971
11.26667	0.001179013
11.275	0.001178216
11.28333	0.001177445
11.29167	0.001176842
11.3	0.001176558
11.30833	0.001176655
11.31667	0.001176909
11.325	0.001176886
11.33333	0.001176275
11.34167	0.001175255
11.35	0.001174323
11.35833	0.001173697
11.36667	0.001173068
11.375	0.001172014
11.38333	0.001170449
11.39167	0.001168545
11.4	0.001166373
11.40833	0.00116387
11.41667	0.001161117
11.425	0.001158383
11.43333	0.00115585
11.44167	0.00115338
11.45	0.001150578
11.45833	0.001147054
11.46667	0.001142643
11.475	0.001137473
11.48333	0.001131888
11.49167	0.001126286
11.5	0.001120836
11.50833	0.001115512
11.51667	0.001110408
11.525	0.001105797
11.53333	0.001101792
11.54167	0.001098253
11.55	0.001094926
11.55833	0.001091551
11.56667	0.001087941
11.575	0.001084097
11.58333	0.001080144
11.59167	0.001076244
11.6	0.001072653
11.60833	0.001069665
11.61667	0.001067236
11.625	0.001064852
11.63333	0.001061913
11.64167	0.001058232
11.65	0.00105416
11.65833	0.001050275
11.66667	0.00104693
11.675	0.001044162
11.68333	0.001041926
11.69167	0.001040328
11.7	0.001039557
11.70833	0.00103981
11.71667	0.001041263
11.725	0.001044102
11.73333	0.001048513
11.74167	0.001054715
11.75	0.001062933
11.75833	0.001073305
11.76667	0.001085654
11.775	0.001099493
11.78333	0.00111432
11.79167	0.001130011
11.8	0.001146805
11.80833	0.00116498
11.81667	0.001184601
11.825	0.001205411
11.83333	0.001227021
11.84167	0.001249339
11.85	0.001272775
11.85833	0.001297902
11.86667	0.001324952
11.875	0.001353614
11.88333	0.001383394
11.89167	0.001413848
11.9	0.001444455
11.90833	0.00147469
11.91667	0.001504358
11.925	0.001533709
11.93333	0.001563121
11.94167	0.001592815
11.95	0.001622792
11.95833	0.001652937
11.96667	0.001683202
11.975	0.001713675
11.98333	0.001744602
11.99167	0.001776233
12	0.001808695
12.00833	0.001842003
12.01667	0.001876257
12.025	0.001911785
12.03333	0.001949277
12.04167	0.00198967
12.05	0.00203377
12.05833	0.002081722
12.06667	0.002132788
12.075	0.00218555
12.08333	0.002238419
12.09167	0.002289969
12.1	0.002338972
12.10833	0.002384529
12.11667	0.002426539
12.125	0.002466187
12.13333	0.002505746
12.14167	0.002547756
12.15	0.002594277
12.15833	0.002646845
12.16667	0.002706565
12.175	0.002773866
12.18333	0.002847925
12.19167	0.00292616
12.2	0.003003668
12.20833	0.003072765
12.21667	0.003123783
12.225	0.00314844
12.23333	0.003144804
12.24167	0.003119752
12.25	0.003086135
12.25833	0.003056727
12.26667	0.003039669
12.275	0.00303771
12.28333	0.003049813
12.29167	0.003073074
12.3	0.003103975
12.30833	0.003139019
12.31667	0.003175125
12.325	0.003210157
12.33333	0.00324345
12.34167	0.0032757
12.35	0.003308371
12.35833	0.003343493
12.36667	0.003383528
12.375	0.003429621
12.38333	0.003476378
12.39167	0.003504381
12.4	0.003477342
12.40833	0.003353383
12.41667	0.003110114
12.425	0.002766132
12.43333	0.002378624
12.44167	0.002016425
12.45	0.001728624
12.45833	0.001529865
12.46667	0.001406673
12.475	0.001334276
12.48333	0.001290534
12.49167	0.001261391
12.5	0.001239847
12.50833	0.001222759
12.51667	0.001208354
12.525	0.001195326
12.53333	0.001182936
12.54167	0.001171123
12.55	0.001160286
12.55833	0.001150914
12.56667	0.001143288
12.575	0.001137283
12.58333	0.001132291
12.59167	0.001127567
12.6	0.00112262
12.60833	0.00111727
12.61667	0.001111615
12.625	0.001106083
12.63333	0.001101248
12.64167	0.001097485
12.65	0.001094744
12.65833	0.001092546
12.66667	0.001090351
12.675	0.001088034
12.68333	0.00108587
12.69167	0.001084153
12.7	0.001082808
12.70833	0.001081526
12.71667	0.001080204
12.725	0.001079071
12.73333	0.001078345
12.74167	0.001077849
12.75	0.001077216
12.75833	0.001076318
12.76667	0.001075398
12.775	0.001074832
12.78333	0.001074824
12.79167	0.001075178
12.8	0.001075305
12.80833	0.001074538
12.81667	0.001072727
12.825	0.001070432
12.83333	0.001068473
12.84167	0.001067296
12.85	0.001066733
12.85833	0.001066186
12.86667	0.001065072
12.875	0.001063399
12.88333	0.001061808
12.89167	0.001060996
12.9	0.001061078
12.90833	0.001061499
12.91667	0.001061462
12.925	0.001060598
12.93333	0.001059238
12.94167	0.001058046
12.95	0.001057357
12.95833	0.001056977
12.96667	0.001056522
12.975	0.001055811
12.98333	0.001054823
12.99167	0.001053657
13	0.001052614
13.00833	0.001052115
13.01667	0.001052391
13.025	0.001053311
13.03333	0.001054395
13.04167	0.001055155
13.05	0.001055431
13.05833	0.001055386
13.06667	0.001055151
13.075	0.001054667
13.08333	0.001053941
13.09167	0.00105324
13.1	0.001052849
13.10833	0.001052845
13.11667	0.001053169
13.125	0.001053751
13.13333	0.001054518
13.14167	0.001055427
13.15	0.00105644
13.15833	0.001057435
13.16667	0.001058199
13.175	0.00105866
13.18333	0.001058977
13.19167	0.001059324
13.2	0.001059733
13.20833	0.001060195
13.21667	0.001060799
13.225	0.001061719
13.23333	0.00106293
13.24167	0.001064118
13.25	0.001064856
13.25833	0.001064945
13.26667	0.001064558
13.275	0.001063988
13.28333	0.001063265
13.29167	0.001062151
13.3	0.001060493
13.30833	0.001058623
13.31667	0.001057252
13.325	0.001056954
13.33333	0.001057696
13.34167	0.00105894
13.35	0.001060057
13.35833	0.001060639
13.36667	0.001060601
13.375	0.001060147
13.38333	0.001059633
13.39167	0.001059383
13.4	0.001059584
13.40833	0.001060251
13.41667	0.001061246
13.425	0.00106227
13.43333	0.001063026
13.44167	0.001063377
13.45	0.001063291
13.45833	0.001062624
13.46667	0.001061149
13.475	0.001058798
13.48333	0.001055736
13.49167	0.001052145
13.5	0.001047954
13.50833	0.001042873
13.51667	0.001036637
13.525	0.001029346
13.53333	0.001021631
13.54167	0.001014423
13.55	0.00100844
13.55833	0.001003779
13.56667	0.001000065
13.575	0.000996891
13.58333	0.000994075
13.59167	0.000991616
13.6	0.000989482
13.60833	0.000987571
13.61667	0.000985771
13.625	0.00098405
13.63333	0.000982512
13.64167	0.000981409
13.65	0.000980903
13.65833	0.000980809
13.66667	0.00098069
13.675	0.000980057
13.68333	0.000978615
13.69167	0.000976462
13.7	0.000974156
13.70833	0.000972297
13.71667	0.000971034
13.725	0.000970062
13.73333	0.000969067
13.74167	0.000968028
13.75	0.000967078
13.75833	0.000966162
13.76667	0.000964977
13.775	0.000963226
13.78333	0.000960916
13.79167	0.000958402
13.8	0.000956044
13.80833	0.000953861
13.81667	0.000951637
13.825	0.000949293
13.83333	0.000947096
13.84167	0.000945393
13.85	0.000944264
13.85833	0.000943456
13.86667	0.000942495
13.875	0.000940964
13.88333	0.000938777
13.89167	0.000936281
13.9	0.00093396
13.90833	0.000932075
13.91667	0.000930533
13.925	0.000929102
13.93333	0.000927761
13.94167	0.000926774
13.95	0.000926293
13.95833	0.000926048
13.96667	0.00092556
13.975	0.000924509
13.98333	0.000922825
13.99167	0.000920598
14	0.000918057
14.00833	0.000915535
14.01667	0.000913248
14.025	0.000911195
14.03333	0.00090925
14.04167	0.000907365
14.05	0.000905521
14.05833	0.000903603
14.06667	0.000901472
14.075	0.000899192
14.08333	0.000897069
14.09167	0.000895523
14.1	0.000894833
14.10833	0.000894859
14.11667	0.000895083
14.125	0.000895076
14.13333	0.000894833
14.14167	0.000894662
14.15	0.000894852
14.15833	0.00089537
14.16667	0.000895668
14.175	0.000894923
14.18333	0.000892684
14.19167	0.000889286
14.2	0.000885546
14.20833	0.000882149
14.21667	0.00087937
14.225	0.00087709
14.23333	0.000874959
14.24167	0.000872612
14.25	0.000869978
14.25833	0.0008674
14.26667	0.000865284
14.275	0.000863601
14.28333	0.000861995
14.29167	0.000860289
14.3	0.000858676
14.30833	0.00085742
14.31667	0.000856563
14.325	0.000855859
14.33333	0.000854932
14.34167	0.00085355
14.35	0.000851836
14.35833	0.000850223
14.36667	0.000849083
14.375	0.000848461
14.38333	0.00084807
14.39167	0.00084753
14.4	0.000846643
14.40833	0.000845511
14.41667	0.000844386
14.425	0.000843477
14.43333	0.000842899
14.44167	0.000842664
14.45	0.000842668
14.45833	0.000842746
14.46667	0.000842758
14.475	0.000842579
14.48333	0.000842117
14.49167	0.000841282
14.5	0.000839934
14.50833	0.000838012
14.51667	0.000835806
14.525	0.000833858
14.53333	0.000832446
14.54167	0.000831321
14.55	0.000830002
14.55833	0.000828318
14.56667	0.00082653
14.575	0.000824943
14.58333	0.000823584
14.59167	0.00082222
14.6	0.000820693
14.60833	0.000819158
14.61667	0.000817902
14.625	0.000816986
14.63333	0.00081614
14.64167	0.000815079
14.65	0.000813831
14.65833	0.000812665
14.66667	0.000811789
14.675	0.000811156
14.68333	0.000810482
14.69167	0.00080948
14.7	0.000808109
14.70833	0.000806648
14.71667	0.000805482
14.725	0.000804711
14.73333	0.000804052
14.74167	0.000803109
14.75	0.000801705
14.75833	0.000800002
14.76667	0.000798326
14.775	0.000796896
14.78333	0.000795815
14.79167	0.000795122
14.8	0.000794731
14.80833	0.000794299
14.81667	0.000793345
14.825	0.000791568
14.83333	0.00078905
14.84167	0.000786167
14.85	0.000783175
14.85833	0.000780042
14.86667	0.000776604
14.875	0.000772897
14.88333	0.000769258
14.89167	0.000766024
14.9	0.000763293
14.90833	0.000760976
14.91667	0.000758916
14.925	0.000756905
14.93333	0.000754766
14.94167	0.000752352
14.95	0.000749394
14.95833	0.000745654
14.96667	0.000741202
14.975	0.000736546
14.98333	0.000732292
14.99167	0.000728708
15	0.000725623
15.00833	0.000722814
15.01667	0.000720304
15.025	0.000718232
15.03333	0.000716593
15.04167	0.000715219
15.05	0.000713877
15.05833	0.000712391
15.06667	0.000710595
15.075	0.000708256
15.08333	0.000705108
15.09167	0.000701059
15.1	0.00069632
15.10833	0.000691231
15.11667	0.000685971
15.125	0.000680465
15.13333	0.000674486
15.14167	0.0006679
15.15	0.0006609
15.15833	0.00065409
15.16667	0.000648178
15.175	0.000643481
15.18333	0.000639819
15.19167	0.000636704
15.2	0.000633601
15.20833	0.000630118
15.21667	0.000626124
15.225	0.000621639
15.23333	0.000616647
15.24167	0.000611115
15.25	0.000605166
15.25833	0.000599198
15.26667	0.000593767
15.275	0.000589259
15.28333	0.000585739
15.29167	0.00058309
15.3	0.000581201
15.30833	0.000579987
15.31667	0.00057926
15.325	0.000578784
15.33333	0.000578411
15.34167	0.000578105
15.35	0.000577897
15.35833	0.000577781
15.36667	0.000577644
15.375	0.000577282
15.38333	0.00057647
15.39167	0.000575084
15.4	0.000573162
15.40833	0.000570945
15.41667	0.000568844
15.425	0.00056738
15.43333	0.00056693
15.44167	0.000567418
15.45	0.000568304
15.45833	0.000568934
15.46667	0.000568986
15.475	0.000568476
15.48333	0.00056757
15.49167	0.000566419
15.5	0.000565164
15.50833	0.000564028
15.51667	0.000563346
15.525	0.000563372
15.53333	0.000564069
15.54167	0.000565048
15.55	0.000565685
15.55833	0.00056554
15.56667	0.000564739
15.575	0.000563905
15.58333	0.000563618
15.59167	0.000563938
15.6	0.000564426
15.60833	0.000564553
15.61667	0.000564098
15.625	0.000563253
15.63333	0.000562336
15.64167	0.00056164
15.65	0.000561386
15.65833	0.000561565
15.66667	0.00056183
15.675	0.000561725
15.68333	0.000561051
15.69167	0.000560015
15.7	0.000559039
15.70833	0.000558507
15.71667	0.00055863
15.725	0.000559364
15.73333	0.000560466
15.74167	0.000561602
15.75	0.000562467
15.75833	0.000562839
15.76667	0.000562679
15.775	0.000562213
15.78333	0.000561852
15.79167	0.000561979
15.8	0.000562698
15.80833	0.000563797
15.81667	0.000564933
15.825	0.000565846
15.83333	0.000566427
15.84167	0.000566594
15.85	0.000566345
15.85833	0.000565894
15.86667	0.0005656
15.875	0.000565674
15.88333	0.000566073
15.89167	0.000566587
15.9	0.000567004
15.90833	0.00056731
15.91667	0.000567671
15.925	0.000568256
15.93333	0.000569083
15.94167	0.000570003
15.95	0.00057086
15.95833	0.00057172
15.96667	0.00057286
15.975	0.000574462
15.98333	0.000576511
15.99167	0.000578903
16	0.000581611
16.00833	0.000584595
16.01667	0.00058778
16.025	0.000591129
16.03333	0.000594474
16.04167	0.000597294
16.05	0.000599057
16.05833	0.00059982
16.06667	0.000600271
16.075	0.000601105
16.08333	0.00060254
16.09167	0.000604343
16.1	0.000606161
16.10833	0.000607655
16.11667	0.000608645
16.125	0.000609379
16.13333	0.000610575
16.14167	0.000612855
16.15	0.000616167
16.15833	0.000619933
16.16667	0.000623617
16.175	0.000626981
16.18333	0.000629995
16.19167	0.000632636
16.2	0.000634767
16.20833	0.000636265
16.21667	0.000637319
16.225	0.000638403
16.23333	0.000639886
16.24167	0.000641737
16.25	0.00064363
16.25833	0.000645176
16.26667	0.000646036
16.275	0.000645928
16.28333	0.000644855
16.29167	0.00064332
16.3	0.00064211
16.30833	0.000641748
16.31667	0.000642333
16.325	0.000643782
16.33333	0.000645965
16.34167	0.000648692
16.35	0.00065171
16.35833	0.000654779
16.36667	0.000657681
16.375	0.00066017
16.38333	0.000661939
16.39167	0.000662684
16.4	0.000662316
16.40833	0.00066103
16.41667	0.000659183
16.425	0.000657119
16.43333	0.000655107
16.44167	0.000653312
16.45	0.000651714
16.45833	0.000650156
16.46667	0.000648573
16.475	0.000647154
16.48333	0.000646278
16.49167	0.00064623
16.5	0.000646971
16.50833	0.000648201
16.51667	0.000649557
16.525	0.000650816
16.53333	0.000651859
16.54167	0.000652615
16.55	0.00065307
16.55833	0.000653293
16.56667	0.000653338
16.575	0.000653118
16.58333	0.000652459
16.59167	0.000651341
16.6	0.000650041
16.60833	0.000649061
16.61667	0.000648771
16.625	0.000649076
16.63333	0.000649538
16.64167	0.000649773
16.65	0.000649754
16.65833	0.000649754
16.66667	0.000650037
[truncated: 2,790 more rows]
