# Supplementary material for: Improvement of Peak Integration in Capillary Electrophoresis: Reference Data Set No. 1
Source: Electrophoresis. 2026 Mar 11;47(4):276–94. doi: 10.1002/elps.70077 (PMC13084974; doi:10.1002/elps.70077)
Supplement: Supplementary file 3 — Supporting File 3: elps70077‐sup‐0003‐SupMat.zip. [file ELPS-47--s005.zip]

Archive with 228 entries (227 files):
- Final Reference Integration Limits/
- Final Reference Integration Limits/com1-type1-sam1-F.csv
- Final Reference Integration Limits/com1-type1-sam10-F.csv
- Final Reference Integration Limits/com1-type1-sam11-F.csv
- Final Reference Integration Limits/com1-type1-sam2-F.csv
- Final Reference Integration Limits/com1-type1-sam3-F.csv
- Final Reference Integration Limits/com1-type1-sam4-F.csv
- Final Reference Integration Limits/com1-type1-sam5-F.csv
- Final Reference Integration Limits/com1-type1-sam6-F.csv
- Final Reference Integration Limits/com1-type1-sam7-F.csv
- Final Reference Integration Limits/com1-type1-sam8-F.csv
- Final Reference Integration Limits/com1-type1-sam9-F.csv
- Final Reference Integration Limits/com1-type2-sam1-F.csv
- Final Reference Integration Limits/com1-type2-sam10-F.csv
- Final Reference Integration Limits/com1-type2-sam11-F.csv
- Final Reference Integration Limits/com1-type2-sam2-F.csv
- Final Reference Integration Limits/com1-type2-sam3-F.csv
- Final Reference Integration Limits/com1-type2-sam4-F.csv
- Final Reference Integration Limits/com1-type2-sam5-F.csv
- Final Reference Integration Limits/com1-type2-sam6-F.csv
- Final Reference Integration Limits/com1-type2-sam7-F.csv
- Final Reference Integration Limits/com1-type2-sam8-F.csv
- Final Reference Integration Limits/com1-type2-sam9-F.csv
- Final Reference Integration Limits/com1-type3-sam1-F.csv
- Final Reference Integration Limits/com1-type3-sam10-F.csv
- Final Reference Integration Limits/com1-type3-sam11-F.csv
- Final Reference Integration Limits/com1-type3-sam2-F.csv
- Final Reference Integration Limits/com1-type3-sam3-F.csv
- Final Reference Integration Limits/com1-type3-sam4-F.csv
- Final Reference Integration Limits/com1-type3-sam5-F.csv
- Final Reference Integration Limits/com1-type3-sam6-F.csv
- Final Reference Integration Limits/com1-type3-sam7-F.csv
- Final Reference Integration Limits/com1-type3-sam8-F.csv
- Final Reference Integration Limits/com1-type3-sam9-F.csv
- Final Reference Integration Limits/com1-type4-sam1-F.csv
- Final Reference Integration Limits/com1-type4-sam10-F.csv
- Final Reference Integration Limits/com1-type4-sam11-F.csv
- Final Reference Integration Limits/com1-type4-sam2-F.csv
- Final Reference Integration Limits/com1-type4-sam3-F.csv
- Final Reference Integration Limits/com1-type4-sam4-F.csv
- Final Reference Integration Limits/com1-type4-sam5-F.csv
- Final Reference Integration Limits/com1-type4-sam6-F.csv
- Final Reference Integration Limits/com1-type4-sam7-F.csv
- Final Reference Integration Limits/com1-type4-sam8-F.csv
- Final Reference Integration Limits/com1-type4-sam9-F.csv
- Final Reference Integration Limits/com1-type5-sam1-F.csv
- Final Reference Integration Limits/com1-type5-sam10-F.csv
- Final Reference Integration Limits/com1-type5-sam11-F.csv
- Final Reference Integration Limits/com1-type5-sam2-F.csv
- Final Reference Integration Limits/com1-type5-sam3-F.csv
- Final Reference Integration Limits/com1-type5-sam4-F.csv
- Final Reference Integration Limits/com1-type5-sam5-F.csv
- Final Reference Integration Limits/com1-type5-sam6-F.csv
- Final Reference Integration Limits/com1-type5-sam7-F.csv
- Final Reference Integration Limits/com1-type5-sam8-F.csv
- Final Reference Integration Limits/com1-type5-sam9-F.csv
- Final Reference Integration Limits/com1-type6-sam1-F.csv
- Final Reference Integration Limits/com1-type6-sam10-F.csv
- Final Reference Integration Limits/com1-type6-sam11-F.csv
- Final Reference Integration Limits/com1-type6-sam2-F.csv
- Final Reference Integration Limits/com1-type6-sam3-F.csv
- Final Reference Integration Limits/com1-type6-sam4-F.csv
- Final Reference Integration Limits/com1-type6-sam5-F.csv
- Final Reference Integration Limits/com1-type6-sam6-F.csv
- Final Reference Integration Limits/com1-type6-sam7-F.csv
- Final Reference Integration Limits/com1-type6-sam8-F.csv
- Final Reference Integration Limits/com1-type6-sam9-F.csv
- Final Reference Integration Limits/com1-type7-sam1-F.csv
- Final Reference Integration Limits/com1-type7-sam2-F.csv
- Final Reference Integration Limits/com2-type1-sam1-F.csv
- Final Reference Integration Limits/com2-type1-sam10-F.csv
- Final Reference Integration Limits/com2-type1-sam11-F.csv
- Final Reference Integration Limits/com2-type1-sam12-F.csv
- Final Reference Integration Limits/com2-type1-sam13-F.csv
- Final Reference Integration Limits/com2-type1-sam14-F.csv
- Final Reference Integration Limits/com2-type1-sam15-F.csv
- Final Reference Integration Limits/com2-type1-sam16-F.csv
- Final Reference Integration Limits/com2-type1-sam17-F.csv
- Final Reference Integration Limits/com2-type1-sam18-F.csv
- Final Reference Integration Limits/com2-type1-sam19-F.csv
- Final Reference Integration Limits/com2-type1-sam2-F.csv
- Final Reference Integration Limits/com2-type1-sam20-F.csv
- Final Reference Integration Limits/com2-type1-sam21-F.csv
- Final Reference Integration Limits/com2-type1-sam22-F.csv
- Final Reference Integration Limits/com2-type1-sam23-F.csv
- Final Reference Integration Limits/com2-type1-sam24-F.csv
- Final Reference Integration Limits/com2-type1-sam25-F.csv
- Final Reference Integration Limits/com2-type1-sam26-F.csv
- Final Reference Integration Limits/com2-type1-sam27-F.csv
- Final Reference Integration Limits/com2-type1-sam28-F.csv
- Final Reference Integration Limits/com2-type1-sam29-F.csv
- Final Reference Integration Limits/com2-type1-sam3-F.csv
- Final Reference Integration Limits/com2-type1-sam30-F.csv
- Final Reference Integration Limits/com2-type1-sam4-F.csv
- Final Reference Integration Limits/com2-type1-sam5-F.csv
- Final Reference Integration Limits/com2-type1-sam6-F.csv
- Final Reference Integration Limits/com2-type1-sam7-F.csv
- Final Reference Integration Limits/com2-type1-sam8-F.csv
- Final Reference Integration Limits/com2-type1-sam9-F.csv
- Final Reference Integration Limits/com2-type2-sam1-F.csv
- Final Reference Integration Limits/com2-type2-sam10-F.csv
- Final Reference Integration Limits/com2-type2-sam11-F.csv
- Final Reference Integration Limits/com2-type2-sam12-F.csv
- Final Reference Integration Limits/com2-type2-sam13-F.csv
- Final Reference Integration Limits/com2-type2-sam14-F.csv
- Final Reference Integration Limits/com2-type2-sam15-F.csv
- Final Reference Integration Limits/com2-type2-sam16-F.csv
- Final Reference Integration Limits/com2-type2-sam17-F.csv
- Final Reference Integration Limits/com2-type2-sam18-F.csv
- Final Reference Integration Limits/com2-type2-sam19-F.csv
- Final Reference Integration Limits/com2-type2-sam2-F.csv
- Final Reference Integration Limits/com2-type2-sam20-F.csv
- Final Reference Integration Limits/com2-type2-sam21-F.csv
- Final Reference Integration Limits/com2-type2-sam22-F.csv
- Final Reference Integration Limits/com2-type2-sam23-F.csv
- Final Reference Integration Limits/com2-type2-sam24-F.csv
- Final Reference Integration Limits/com2-type2-sam25-F.csv
- Final Reference Integration Limits/com2-type2-sam26-F.csv
- Final Reference Integration Limits/com2-type2-sam27-F.csv
- Final Reference Integration Limits/com2-type2-sam28-F.csv
- Final Reference Integration Limits/com2-type2-sam3-F.csv
- Final Reference Integration Limits/com2-type2-sam4-F.csv
- Final Reference Integration Limits/com2-type2-sam5-F.csv
- Final Reference Integration Limits/com2-type2-sam6-F.csv
- Final Reference Integration Limits/com2-type2-sam7-F.csv
- Final Reference Integration Limits/com2-type2-sam8-F.csv
- Final Reference Integration Limits/com2-type2-sam9-F.csv
- Final Reference Integration Limits/com3-type1-sam1-F.csv
- Final Reference Integration Limits/com3-type2-sam1-F.csv
- Final Reference Integration Limits/com3-type2-sam2-F.csv
- Final Reference Integration Limits/com4-type1-sam1-F.csv
- Final Reference Integration Limits/com4-type1-sam2-F.csv
- Final Reference Integration Limits/com4-type1-sam3-F.csv
- Final Reference Integration Limits/com4-type1-sam4-F.csv
- Final Reference Integration Limits/com4-type1-sam5-F.csv
- Final Reference Integration Limits/com4-type1-sam6-F.csv
- Final Reference Integration Limits/com4-type1-sam7-F.csv
- Final Reference Integration Limits/com4-type10-sam1-F.csv
- Final Reference Integration Limits/com4-type10-sam2-F.csv
- Final Reference Integration Limits/com4-type10-sam3-F.csv
- Final Reference Integration Limits/com4-type10-sam4-F.csv
- Final Reference Integration Limits/com4-type10-sam5-F.csv
- Final Reference Integration Limits/com4-type10-sam6-F.csv
- Final Reference Integration Limits/com4-type11-sam1-F.csv
- Final Reference Integration Limits/com4-type11-sam2-F.csv
- Final Reference Integration Limits/com4-type11-sam3-F.csv
- Final Reference Integration Limits/com4-type11-sam4-F.csv
- Final Reference Integration Limits/com4-type12-sam1-F.csv
- Final Reference Integration Limits/com4-type12-sam2-F.csv
- Final Reference Integration Limits/com4-type12-sam3-F.csv
- Final Reference Integration Limits/com4-type12-sam4-F.csv
- Final Reference Integration Limits/com4-type12-sam5-F.csv
- Final Reference Integration Limits/com4-type12-sam6-F.csv
- Final Reference Integration Limits/com4-type13-sam1-F.csv
- Final Reference Integration Limits/com4-type13-sam2-F.csv
- Final Reference Integration Limits/com4-type13-sam3-F.csv
- Final Reference Integration Limits/com4-type13-sam4-F.csv
- Final Reference Integration Limits/com4-type13-sam5-F.csv
- Final Reference Integration Limits/com4-type13-sam6-F.csv
- Final Reference Integration Limits/com4-type14-sam1-F.csv
- Final Reference Integration Limits/com4-type14-sam2-F.csv
- Final Reference Integration Limits/com4-type14-sam3-F.csv
- Final Reference Integration Limits/com4-type2-sam1-F.csv
- Final Reference Integration Limits/com4-type3-sam1-F.csv
- Final Reference Integration Limits/com4-type4-sam1-F.csv
- Final Reference Integration Limits/com4-type4-sam2-F.csv
- Final Reference Integration Limits/com4-type5-sam1-F.csv
- Final Reference Integration Limits/com4-type5-sam2-F.csv
- Final Reference Integration Limits/com4-type6-sam1-F.csv
- Final Reference Integration Limits/com4-type6-sam2-F.csv
- Final Reference Integration Limits/com4-type7-sam1-F.csv
- Final Reference Integration Limits/com4-type7-sam2-F.csv
- Final Reference Integration Limits/com4-type7-sam3-F.csv
- Final Reference Integration Limits/com4-type7-sam4-F.csv
- Final Reference Integration Limits/com4-type8-sam1-F.csv
- Final Reference Integration Limits/com4-type8-sam2-F.csv
- Final Reference Integration Limits/com4-type8-sam3-F.csv
- Final Reference Integration Limits/com4-type9-sam1-F.csv
- Final Reference Integration Limits/com4-type9-sam2-F.csv
- Final Reference Integration Limits/com4-type9-sam3-F.csv
- Final Reference Integration Limits/com5-type1-sam1-F.csv
- Final Reference Integration Limits/com5-type1-sam10-F.csv
- Final Reference Integration Limits/com5-type1-sam2-F.csv
- Final Reference Integration Limits/com5-type1-sam3-F.csv
- Final Reference Integration Limits/com5-type1-sam4-F.csv
- Final Reference Integration Limits/com5-type1-sam5-F.csv
- Final Reference Integration Limits/com5-type1-sam6-F.csv
- Final Reference Integration Limits/com5-type1-sam7-F.csv
- Final Reference Integration Limits/com5-type1-sam8-F.csv
- Final Reference Integration Limits/com5-type1-sam9-F.csv
- Final Reference Integration Limits/com6-type1-sam1-F.csv
- Final Reference Integration Limits/com6-type1-sam10-F.csv
- Final Reference Integration Limits/com6-type1-sam11-F.csv
- Final Reference Integration Limits/com6-type1-sam12-F.csv
- Final Reference Integration Limits/com6-type1-sam13-F.csv
- Final Reference Integration Limits/com6-type1-sam14-F.csv
- Final Reference Integration Limits/com6-type1-sam15-F.csv
- Final Reference Integration Limits/com6-type1-sam16-F.csv
- Final Reference Integration Limits/com6-type1-sam17-F.csv
- Final Reference Integration Limits/com6-type1-sam18-F.csv
- Final Reference Integration Limits/com6-type1-sam19-F.csv
- Final Reference Integration Limits/com6-type1-sam2-F.csv
- Final Reference Integration Limits/com6-type1-sam20-F.csv
- Final Reference Integration Limits/com6-type1-sam21-F.csv
- Final Reference Integration Limits/com6-type1-sam22-F.csv
- Final Reference Integration Limits/com6-type1-sam23-F.csv
- Final Reference Integration Limits/com6-type1-sam24-F.csv
- Final Reference Integration Limits/com6-type1-sam25-F.csv
- Final Reference Integration Limits/com6-type1-sam3-F.csv
- Final Reference Integration Limits/com6-type1-sam4-F.csv
- Final Reference Integration Limits/com6-type1-sam5-F.csv
- Final Reference Integration Limits/com6-type1-sam6-F.csv
- Final Reference Integration Limits/com6-type1-sam7-F.csv
- Final Reference Integration Limits/com6-type1-sam8-F.csv
- Final Reference Integration Limits/com6-type1-sam9-F.csv
- Final Reference Integration Limits/com7-type1-sam1-F.csv
- Final Reference Integration Limits/com7-type1-sam10-F.csv
- Final Reference Integration Limits/com7-type1-sam11-F.csv
- Final Reference Integration Limits/com7-type1-sam12-F.csv
- Final Reference Integration Limits/com7-type1-sam13-F.csv
- Final Reference Integration Limits/com7-type1-sam2-F.csv
- Final Reference Integration Limits/com7-type1-sam3-F.csv
- Final Reference Integration Limits/com7-type1-sam4-F.csv
- Final Reference Integration Limits/com7-type1-sam5-F.csv
- Final Reference Integration Limits/com7-type1-sam6-F.csv
- Final Reference Integration Limits/com7-type1-sam7-F.csv
- Final Reference Integration Limits/com7-type1-sam8-F.csv
- Final Reference Integration Limits/com7-type1-sam9-F.csv
