# Supplementary material for: Improvement of Peak Integration in Capillary Electrophoresis: Reference Data Set No. 1
Source: Electrophoresis. 2026 Mar 11;47(4):276–94. doi: 10.1002/elps.70077 (PMC13084974; doi:10.1002/elps.70077)
Supplement: Supplementary file 3 — Supporting File 3: elps70077‐sup‐0003‐SupMat.zip. [file ELPS-47--s005.zip › Final Reference Integration Limits/com1-type1-sam1-F.csv]

1185	3.79
1216	84.46
1216	84.46
1227	47.51
1227	47.51
1241	18.06
1241	18.06
1255	9.4
1354	5.16
1380	5.32
1533	3.63
1790	76.35
1790	76.35
1819	145.17
1819	145.17
1940	82.59
1940	82.59
1977	45.46
1977	45.46
2051	28.31
2051	28.31
2080	21.21
2080	21.21
2124	15.4
2124	15.4
2174	10.92
2174	10.92
2241	0.26
2295	0.0
2372	0.34
