# Supplementary material for: Improvement of Peak Integration in Capillary Electrophoresis: Reference Data Set No. 1
Source: Electrophoresis. 2026 Mar 11;47(4):276–94. doi: 10.1002/elps.70077 (PMC13084974; doi:10.1002/elps.70077)
Supplement: Supplementary file 3 — Supporting File 3: elps70077‐sup‐0003‐SupMat.zip. [file ELPS-47--s005.zip › Final Reference Integration Limits/com1-type1-sam10-F.csv]

1186	7.32
1216	97.31
1216	97.31
1227	59.23
1227	59.23
1242	22.03
1242	22.03
1254	15.17
1254	15.17
1292	14.32
1292	14.32
1421	33.92
1421	33.92
1828	206.82
1828	206.82
1900	20.41
1900	20.41
1985	9.21
1985	9.21
2036	0.0
