# Supplementary material for: Improvement of Peak Integration in Capillary Electrophoresis: Reference Data Set No. 1
Source: Electrophoresis. 2026 Mar 11;47(4):276–94. doi: 10.1002/elps.70077 (PMC13084974; doi:10.1002/elps.70077)
Supplement: Supplementary file 3 — Supporting File 3: elps70077‐sup‐0003‐SupMat.zip. [file ELPS-47--s005.zip › Final Reference Integration Limits/com1-type1-sam11-F.csv]

1188	7.05
1215	100.47
1215	100.47
1227	55.73
1227	55.73
1243	17.2
1243	17.2
1264	6.34
1264	6.34
1298	7.32
1298	7.32
1417	23.19
1417	23.19
1823	192.23
1823	192.23
1893	26.14
1893	26.14
1962	10.12
1962	10.12
2008	1.22
