# Supplementary material for: Improvement of Peak Integration in Capillary Electrophoresis: Reference Data Set No. 1
Source: Electrophoresis. 2026 Mar 11;47(4):276–94. doi: 10.1002/elps.70077 (PMC13084974; doi:10.1002/elps.70077)
Supplement: Supplementary file 3 — Supporting File 3: elps70077‐sup‐0003‐SupMat.zip. [file ELPS-47--s005.zip › Final Reference Integration Limits/com1-type1-sam2-F.csv]

1187	5.85
1217	72.98
1217	72.98
1228	43.49
1228	43.49
1244	13.37
1244	13.37
1266	5.83
1358	5.05
1380	4.6
1492	3.18
1762	59.0
1762	59.0
1820	108.65
1820	108.65
1907	90.92
1907	90.92
1971	27.58
1971	27.58
2031	25.79
2031	25.79
2074	16.15
2074	16.15
2123	11.31
2123	11.31
2183	8.04
2183	8.04
2247	0.35
2296	2.14
2352	0.0
