# Supplementary material for: Improvement of Peak Integration in Capillary Electrophoresis: Reference Data Set No. 1
Source: Electrophoresis. 2026 Mar 11;47(4):276–94. doi: 10.1002/elps.70077 (PMC13084974; doi:10.1002/elps.70077)
Supplement: Supplementary file 3 — Supporting File 3: elps70077‐sup‐0003‐SupMat.zip. [file ELPS-47--s005.zip › Final Reference Integration Limits/com1-type1-sam3-F.csv]

1185	4.35
1215	78.63
1215	78.63
1226	45.16
1226	45.16
1240	17.4
1240	17.4
1253	11.1
1253	11.1
1471	7.14
1471	7.14
1822	161.54
1822	161.54
1900	22.04
1900	22.04
1967	19.15
1967	19.15
2031	7.68
2031	7.68
2080	0.9
