# Supplementary material for: Improvement of Peak Integration in Capillary Electrophoresis: Reference Data Set No. 1
Source: Electrophoresis. 2026 Mar 11;47(4):276–94. doi: 10.1002/elps.70077 (PMC13084974; doi:10.1002/elps.70077)
Supplement: Supplementary file 3 — Supporting File 3: elps70077‐sup‐0003‐SupMat.zip. [file ELPS-47--s005.zip › Final Reference Integration Limits/com1-type1-sam4-F.csv]

1181	4.09
1217	74.65
1217	74.65
1227	40.3
1227	40.3
1240	15.72
1240	15.72
1268	6.58
1268	6.58
1313	7.68
1313	7.68
1458	10.2
1458	10.2
1825	145.12
1825	145.12
1904	15.99
1904	15.99
1965	11.07
1965	11.07
2010	7.94
2010	7.94
2065	0.0
