# Supplementary material for: Improvement of Peak Integration in Capillary Electrophoresis: Reference Data Set No. 1
Source: Electrophoresis. 2026 Mar 11;47(4):276–94. doi: 10.1002/elps.70077 (PMC13084974; doi:10.1002/elps.70077)
Supplement: Supplementary file 3 — Supporting File 3: elps70077‐sup‐0003‐SupMat.zip. [file ELPS-47--s005.zip › Final Reference Integration Limits/com1-type1-sam5-F.csv]

1178	1.4
1217	72.26
1217	72.26
1227	42.81
1227	42.81
1243	13.96
1243	13.96
1267	5.31
1267	5.31
1424	8.96
1424	8.96
1826	171.72
1826	171.72
1900	12.54
1900	12.54
1961	2.18
1961	2.18
2039	0.0
