# Supplementary material for: Improvement of Peak Integration in Capillary Electrophoresis: Reference Data Set No. 1
Source: Electrophoresis. 2026 Mar 11;47(4):276–94. doi: 10.1002/elps.70077 (PMC13084974; doi:10.1002/elps.70077)
Supplement: Supplementary file 3 — Supporting File 3: elps70077‐sup‐0003‐SupMat.zip. [file ELPS-47--s005.zip › Final Reference Integration Limits/com1-type1-sam6-F.csv]

1186	2.08
1216	57.94
1216	57.94
1227	36.37
1227	36.37
1243	11.72
1243	11.72
1258	4.88
1258	4.88
1311	6.03
1311	6.03
1413	9.88
1413	9.88
1828	143.24
1828	143.24
1899	19.84
1899	19.84
1965	6.92
1965	6.92
2051	0.0
