# Supplementary material for: Improvement of Peak Integration in Capillary Electrophoresis: Reference Data Set No. 1
Source: Electrophoresis. 2026 Mar 11;47(4):276–94. doi: 10.1002/elps.70077 (PMC13084974; doi:10.1002/elps.70077)
Supplement: Supplementary file 3 — Supporting File 3: elps70077‐sup‐0003‐SupMat.zip. [file ELPS-47--s005.zip › Final Reference Integration Limits/com1-type1-sam8-F.csv]

1187	4.09
1216	81.41
1216	81.41
1227	45.87
1227	45.87
1241	14.13
1241	14.13
1272	5.67
1272	5.67
1306	10.69
1306	10.69
1417	16.66
1417	16.66
1820	167.62
1820	167.62
1891	18.65
1891	18.65
1959	10.38
1959	10.38
2044	0.0
