# Supplementary material for: Improvement of Peak Integration in Capillary Electrophoresis: Reference Data Set No. 1
Source: Electrophoresis. 2026 Mar 11;47(4):276–94. doi: 10.1002/elps.70077 (PMC13084974; doi:10.1002/elps.70077)
Supplement: Supplementary file 3 — Supporting File 3: elps70077‐sup‐0003‐SupMat.zip. [file ELPS-47--s005.zip › Final Reference Integration Limits/com1-type1-sam9-F.csv]

1182	2.03
1217	79.55
1217	79.55
1227	45.11
1227	45.11
1241	14.02
1241	14.02
1265	6.12
1265	6.12
1302	8.03
1302	8.03
1417	20.82
1417	20.82
1831	142.04
1831	142.04
1883	19.29
1883	19.29
1971	3.03
