# Supplementary material for: Improvement of Peak Integration in Capillary Electrophoresis: Reference Data Set No. 1
Source: Electrophoresis. 2026 Mar 11;47(4):276–94. doi: 10.1002/elps.70077 (PMC13084974; doi:10.1002/elps.70077)
Supplement: Supplementary file 3 — Supporting File 3: elps70077‐sup‐0003‐SupMat.zip. [file ELPS-47--s005.zip › Final Reference Integration Limits/com1-type2-sam1-F.csv]

1188	0.0
1214	87.07
1214	87.07
1225	44.92
1225	44.92
1238	10.31
1238	10.31
1253	0.0
1704	0.42
1936	448.38
1936	448.38
2070	198.78
2070	198.78
2270	0.0
2290	0.0
2344	1.23
