# Supplementary material for: Improvement of Peak Integration in Capillary Electrophoresis: Reference Data Set No. 1
Source: Electrophoresis. 2026 Mar 11;47(4):276–94. doi: 10.1002/elps.70077 (PMC13084974; doi:10.1002/elps.70077)
Supplement: Supplementary file 3 — Supporting File 3: elps70077‐sup‐0003‐SupMat.zip. [file ELPS-47--s005.zip › Final Reference Integration Limits/com1-type2-sam10-F.csv]

1181	0.08
1214	98.5
1214	98.5
1224	57.24
1224	57.24
1244	13.41
1244	13.41
1283	12.28
1283	12.28
1382	36.49
1382	36.49
2025	16.9
2025	16.9
2088	5.93
