# Supplementary material for: Improvement of Peak Integration in Capillary Electrophoresis: Reference Data Set No. 1
Source: Electrophoresis. 2026 Mar 11;47(4):276–94. doi: 10.1002/elps.70077 (PMC13084974; doi:10.1002/elps.70077)
Supplement: Supplementary file 3 — Supporting File 3: elps70077‐sup‐0003‐SupMat.zip. [file ELPS-47--s005.zip › Final Reference Integration Limits/com1-type2-sam11-F.csv]

1184	0.0
1214	110.53
1214	110.53
1224	65.38
1224	65.38
1237	20.04
1237	20.04
1257	11.88
1257	11.88
1405	43.77
1405	43.77
2049	7.14
