# Supplementary material for: Improvement of Peak Integration in Capillary Electrophoresis: Reference Data Set No. 1
Source: Electrophoresis. 2026 Mar 11;47(4):276–94. doi: 10.1002/elps.70077 (PMC13084974; doi:10.1002/elps.70077)
Supplement: Supplementary file 3 — Supporting File 3: elps70077‐sup‐0003‐SupMat.zip. [file ELPS-47--s005.zip › Final Reference Integration Limits/com1-type2-sam2-F.csv]

1185	0.0
1214	76.72
1214	76.72
1224	40.82
1224	40.82
1239	8.94
1239	8.94
1255	0.0
1665	0.01
1915	229.1
1915	229.1
2080	105.27
2080	105.27
2263	0.0
