# Supplementary material for: Improvement of Peak Integration in Capillary Electrophoresis: Reference Data Set No. 1
Source: Electrophoresis. 2026 Mar 11;47(4):276–94. doi: 10.1002/elps.70077 (PMC13084974; doi:10.1002/elps.70077)
Supplement: Supplementary file 3 — Supporting File 3: elps70077‐sup‐0003‐SupMat.zip. [file ELPS-47--s005.zip › Final Reference Integration Limits/com1-type2-sam3-F.csv]

1177	0.86
1213	81.21
1213	81.21
1224	47.71
1224	47.71
1245	13.21
1245	13.21
1256	8.91
1256	8.91
1461	14.57
1461	14.57
1947	438.98
1947	438.98
2046	27.64
2046	27.64
2107	13.46
2107	13.46
2241	1.04
