# Supplementary material for: Improvement of Peak Integration in Capillary Electrophoresis: Reference Data Set No. 1
Source: Electrophoresis. 2026 Mar 11;47(4):276–94. doi: 10.1002/elps.70077 (PMC13084974; doi:10.1002/elps.70077)
Supplement: Supplementary file 3 — Supporting File 3: elps70077‐sup‐0003‐SupMat.zip. [file ELPS-47--s005.zip › Final Reference Integration Limits/com1-type2-sam4-F.csv]

1182	0.61
1215	79.6
1215	79.6
1225	42.44
1225	42.44
1239	14.48
1239	14.48
1254	9.72
1254	9.72
1461	12.89
1461	12.89
1949	365.96
1949	365.96
2057	15.34
2057	15.34
2103	7.25
2103	7.25
2237	0.37
