# Supplementary material for: Improvement of Peak Integration in Capillary Electrophoresis: Reference Data Set No. 1
Source: Electrophoresis. 2026 Mar 11;47(4):276–94. doi: 10.1002/elps.70077 (PMC13084974; doi:10.1002/elps.70077)
Supplement: Supplementary file 3 — Supporting File 3: elps70077‐sup‐0003‐SupMat.zip. [file ELPS-47--s005.zip › Final Reference Integration Limits/com1-type2-sam5-F.csv]

1181	1.12
1215	77.21
1215	77.21
1225	39.36
1225	39.36
1239	15.54
1239	15.54
1260	6.77
1260	6.77
1450	12.05
1450	12.05
1949	296.95
1949	296.95
2061	11.31
2061	11.31
2104	6.55
2104	6.55
2233	0.86
