# Supplementary material for: Improvement of Peak Integration in Capillary Electrophoresis: Reference Data Set No. 1
Source: Electrophoresis. 2026 Mar 11;47(4):276–94. doi: 10.1002/elps.70077 (PMC13084974; doi:10.1002/elps.70077)
Supplement: Supplementary file 3 — Supporting File 3: elps70077‐sup‐0003‐SupMat.zip. [file ELPS-47--s005.zip › Final Reference Integration Limits/com1-type2-sam6-F.csv]

1184	0.0
1215	65.09
1215	65.09
1225	34.71
1225	34.71
1238	9.9
1238	9.9
1260	2.98
1260	2.98
1417	11.83
1417	11.83
1956	151.33
1956	151.33
2059	5.76
2059	5.76
2139	1.86
