# Supplementary material for: Improvement of Peak Integration in Capillary Electrophoresis: Reference Data Set No. 1
Source: Electrophoresis. 2026 Mar 11;47(4):276–94. doi: 10.1002/elps.70077 (PMC13084974; doi:10.1002/elps.70077)
Supplement: Supplementary file 3 — Supporting File 3: elps70077‐sup‐0003‐SupMat.zip. [file ELPS-47--s005.zip › Final Reference Integration Limits/com1-type2-sam7-F.csv]

1183	2.59
1214	61.03
1214	61.03
1225	35.76
1225	35.76
1236	13.08
1236	13.08
1254	6.74
1254	6.74
1399	10.8
1399	10.8
1953	103.66
1953	103.66
2053	1.06
