# Supplementary material for: Improvement of Peak Integration in Capillary Electrophoresis: Reference Data Set No. 1
Source: Electrophoresis. 2026 Mar 11;47(4):276–94. doi: 10.1002/elps.70077 (PMC13084974; doi:10.1002/elps.70077)
Supplement: Supplementary file 3 — Supporting File 3: elps70077‐sup‐0003‐SupMat.zip. [file ELPS-47--s005.zip › Final Reference Integration Limits/com1-type2-sam8-F.csv]

1181	0.82
1214	86.82
1214	86.82
1225	45.75
1225	45.75
1237	18.34
1237	18.34
1263	7.36
1263	7.36
1410	13.65
1410	13.65
1947	140.57
1947	140.57
2040	11.13
2040	11.13
2104	4.0
2104	4.0
2229	0.0
