# Supplementary material for: Improvement of Peak Integration in Capillary Electrophoresis: Reference Data Set No. 1
Source: Electrophoresis. 2026 Mar 11;47(4):276–94. doi: 10.1002/elps.70077 (PMC13084974; doi:10.1002/elps.70077)
Supplement: Supplementary file 3 — Supporting File 3: elps70077‐sup‐0003‐SupMat.zip. [file ELPS-47--s005.zip › Final Reference Integration Limits/com1-type2-sam9-F.csv]

1184	1.05
1214	81.35
1214	81.35
1225	45.3
1225	45.3
1238	14.43
1238	14.43
1258	9.96
1258	9.96
1394	29.21
1394	29.21
2031	7.26
