# Supplementary material for: Improvement of Peak Integration in Capillary Electrophoresis: Reference Data Set No. 1
Source: Electrophoresis. 2026 Mar 11;47(4):276–94. doi: 10.1002/elps.70077 (PMC13084974; doi:10.1002/elps.70077)
Supplement: Supplementary file 3 — Supporting File 3: elps70077‐sup‐0003‐SupMat.zip. [file ELPS-47--s005.zip › Final Reference Integration Limits/com1-type3-sam1-F.csv]

496	0.43
533	61.68
533	61.68
551	91.0
551	91.0
558	62.57
558	62.57
575	22.81
575	22.81
588	46.88
588	46.88
607	41.98
607	41.98
622	66.28
622	66.28
638	78.06
638	78.06
647	88.08
647	88.08
673	88.3
673	88.3
692	155.38
692	155.38
706	129.25
706	129.25
721	159.93
721	159.93
735	316.83
735	316.83
749	251.41
749	251.41
806	93.16
806	93.16
848	168.08
848	168.08
925	171.01
925	171.01
990	338.11
990	338.11
1105	0.0
