# Supplementary material for: Improvement of Peak Integration in Capillary Electrophoresis: Reference Data Set No. 1
Source: Electrophoresis. 2026 Mar 11;47(4):276–94. doi: 10.1002/elps.70077 (PMC13084974; doi:10.1002/elps.70077)
Supplement: Supplementary file 3 — Supporting File 3: elps70077‐sup‐0003‐SupMat.zip. [file ELPS-47--s005.zip › Final Reference Integration Limits/com1-type3-sam10-F.csv]

497	1.98
533	88.23
533	88.23
554	47.23
554	47.23
578	12.45
578	12.45
596	11.57
596	11.57
611	4.67
611	4.67
624	18.5
624	18.5
637	23.24
637	23.24
644	20.32
644	20.32
680	15.3
680	15.3
697	6.65
697	6.65
732	7.21
732	7.21
739	10.42
739	10.42
778	22.65
778	22.65
789	13.17
789	13.17
800	9.51
800	9.51
820	8.73
820	8.73
834	7.62
834	7.62
842	5.32
935	4.66
973	6.25
