# Supplementary material for: Improvement of Peak Integration in Capillary Electrophoresis: Reference Data Set No. 1
Source: Electrophoresis. 2026 Mar 11;47(4):276–94. doi: 10.1002/elps.70077 (PMC13084974; doi:10.1002/elps.70077)
Supplement: Supplementary file 3 — Supporting File 3: elps70077‐sup‐0003‐SupMat.zip. [file ELPS-47--s005.zip › Final Reference Integration Limits/com1-type3-sam2-F.csv]

495	0.67
532	102.32
532	102.32
556	66.3
556	66.3
576	17.46
576	17.46
587	25.94
587	25.94
607	22.91
607	22.91
624	30.86
624	30.86
639	36.25
639	36.25
650	43.18
650	43.18
676	38.25
676	38.25
695	64.99
695	64.99
709	54.63
709	54.63
725	69.52
725	69.52
739	138.3
739	138.3
754	115.65
754	115.65
826	58.7
826	58.7
854	73.9
854	73.9
932	93.32
932	93.32
998	155.73
998	155.73
1096	1.93
