# Supplementary material for: Improvement of Peak Integration in Capillary Electrophoresis: Reference Data Set No. 1
Source: Electrophoresis. 2026 Mar 11;47(4):276–94. doi: 10.1002/elps.70077 (PMC13084974; doi:10.1002/elps.70077)
Supplement: Supplementary file 3 — Supporting File 3: elps70077‐sup‐0003‐SupMat.zip. [file ELPS-47--s005.zip › Final Reference Integration Limits/com1-type3-sam3-F.csv]

495	0.0
532	92.88
532	92.88
556	51.71
556	51.71
578	8.01
578	8.01
608	7.55
608	7.55
623	10.89
623	10.89
639	14.04
639	14.04
649	16.01
649	16.01
676	14.82
676	14.82
694	29.41
694	29.41
707	23.5
707	23.5
724	31.48
724	31.48
740	64.02
740	64.02
752	57.93
752	57.93
814	17.44
814	17.44
854	32.58
854	32.58
933	37.34
933	37.34
1001	70.67
1001	70.67
1074	0.0
