# Supplementary material for: Improvement of Peak Integration in Capillary Electrophoresis: Reference Data Set No. 1
Source: Electrophoresis. 2026 Mar 11;47(4):276–94. doi: 10.1002/elps.70077 (PMC13084974; doi:10.1002/elps.70077)
Supplement: Supplementary file 3 — Supporting File 3: elps70077‐sup‐0003‐SupMat.zip. [file ELPS-47--s005.zip › Final Reference Integration Limits/com1-type3-sam4-F.csv]

496	0.0
532	98.2
532	98.2
554	42.64
554	42.64
580	3.11
580	3.11
607	1.9
607	1.9
624	2.51
624	2.51
640	3.53
640	3.53
656	11.78
656	11.78
677	5.13
677	5.13
709	9.46
709	9.46
726	13.14
726	13.14
739	27.24
739	27.24
754	27.86
754	27.86
814	5.83
814	5.83
854	13.08
854	13.08
933	17.28
933	17.28
998	31.49
998	31.49
1063	0.0
