# Supplementary material for: Improvement of Peak Integration in Capillary Electrophoresis: Reference Data Set No. 1
Source: Electrophoresis. 2026 Mar 11;47(4):276–94. doi: 10.1002/elps.70077 (PMC13084974; doi:10.1002/elps.70077)
Supplement: Supplementary file 3 — Supporting File 3: elps70077‐sup‐0003‐SupMat.zip. [file ELPS-47--s005.zip › Final Reference Integration Limits/com1-type3-sam5-F.csv]

491	0.0
532	78.81
532	78.81
554	37.24
554	37.24
580	7.15
580	7.15
604	5.06
604	5.06
621	2.41
621	2.41
641	4.17
641	4.17
664	6.5
664	6.5
677	2.98
677	2.98
699	5.87
699	5.87
722	8.24
722	8.24
751	18.92
751	18.92
821	4.45
821	4.45
853	6.74
853	6.74
935	10.34
935	10.34
994	11.58
994	11.58
1069	0.0
