# Supplementary material for: Improvement of Peak Integration in Capillary Electrophoresis: Reference Data Set No. 1
Source: Electrophoresis. 2026 Mar 11;47(4):276–94. doi: 10.1002/elps.70077 (PMC13084974; doi:10.1002/elps.70077)
Supplement: Supplementary file 3 — Supporting File 3: elps70077‐sup‐0003‐SupMat.zip. [file ELPS-47--s005.zip › Final Reference Integration Limits/com1-type3-sam7-F.csv]

497	1.65
533	83.49
533	83.49
552	113.27
552	113.27
559	95.01
559	95.01
568	98.85
568	98.85
575	68.03
575	68.03
580	68.55
580	68.55
595	50.96
595	50.96
610	47.32
610	47.32
625	124.06
625	124.06
637	183.88
637	183.88
643	159.45
643	159.45
680	70.15
680	70.15
698	30.66
698	30.66
732	28.13
732	28.13
741	41.57
741	41.57
789	20.64
789	20.64
808	15.55
808	15.55
848	10.7
939	8.79
972	6.36
