# Supplementary material for: Improvement of Peak Integration in Capillary Electrophoresis: Reference Data Set No. 1
Source: Electrophoresis. 2026 Mar 11;47(4):276–94. doi: 10.1002/elps.70077 (PMC13084974; doi:10.1002/elps.70077)
Supplement: Supplementary file 3 — Supporting File 3: elps70077‐sup‐0003‐SupMat.zip. [file ELPS-47--s005.zip › Final Reference Integration Limits/com1-type3-sam8-F.csv]

494	0.29
532	91.74
532	91.74
552	74.78
552	74.78
557	70.39
557	70.39
575	30.66
575	30.66
580	26.25
580	26.25
593	23.71
593	23.71
607	18.81
607	18.81
625	45.34
625	45.34
637	76.31
637	76.31
643	67.02
643	67.02
680	38.63
680	38.63
701	14.75
701	14.75
731	13.18
731	13.18
741	15.2
741	15.2
790	18.81
790	18.81
805	8.7
805	8.7
845	6.91
944	9.63
971	5.85
