# Supplementary material for: Improvement of Peak Integration in Capillary Electrophoresis: Reference Data Set No. 1
Source: Electrophoresis. 2026 Mar 11;47(4):276–94. doi: 10.1002/elps.70077 (PMC13084974; doi:10.1002/elps.70077)
Supplement: Supplementary file 3 — Supporting File 3: elps70077‐sup‐0003‐SupMat.zip. [file ELPS-47--s005.zip › Final Reference Integration Limits/com1-type3-sam9-F.csv]

495	0.01
532	98.7
532	98.7
553	59.37
553	59.37
576	21.32
576	21.32
581	17.15
581	17.15
594	12.98
594	12.98
610	8.59
610	8.59
625	24.03
625	24.03
638	38.16
638	38.16
643	35.67
643	35.67
682	18.5
682	18.5
696	5.73
696	5.73
730	7.37
730	7.37
741	12.14
741	12.14
780	19.64
780	19.64
788	10.22
788	10.22
810	6.5
810	6.5
847	1.91
944	5.92
974	1.94
