# Supplementary material for: Improvement of Peak Integration in Capillary Electrophoresis: Reference Data Set No. 1
Source: Electrophoresis. 2026 Mar 11;47(4):276–94. doi: 10.1002/elps.70077 (PMC13084974; doi:10.1002/elps.70077)
Supplement: Supplementary file 3 — Supporting File 3: elps70077‐sup‐0003‐SupMat.zip. [file ELPS-47--s005.zip › Final Reference Integration Limits/com1-type4-sam1-F.csv]

496	0.0
534	86.52
534	86.52
556	23.67
556	23.67
577	7.77
603	10.14
633	10.06
633	10.06
647	90.85
647	90.85
673	21.58
694	15.7
723	11.8
723	11.8
746	24.07
746	24.07
762	70.71
762	70.71
804	41.59
804	41.59
821	10.79
840	14.12
863	0.0
863	0.0
884	0.55
896	4.24
932	1.96
