# Supplementary material for: Improvement of Peak Integration in Capillary Electrophoresis: Reference Data Set No. 1
Source: Electrophoresis. 2026 Mar 11;47(4):276–94. doi: 10.1002/elps.70077 (PMC13084974; doi:10.1002/elps.70077)
Supplement: Supplementary file 3 — Supporting File 3: elps70077‐sup‐0003‐SupMat.zip. [file ELPS-47--s005.zip › Final Reference Integration Limits/com1-type4-sam10-F.csv]

495	2.38
534	143.39
534	143.39
557	45.95
557	45.95
588	22.2
588	22.2
624	14.85
624	14.85
637	15.09
637	15.09
652	37.33
652	37.33
672	50.55
672	50.55
684	16.89
684	16.89
712	4.18
735	1.07
754	27.36
754	27.36
769	0.0
830	1.88
861	7.04
861	7.04
873	0.0
897	0.0
938	0.0
942	0.0
977	281.59
977	281.59
1056	0.0
1104	0.01
1155	0.0
