# Supplementary material for: Improvement of Peak Integration in Capillary Electrophoresis: Reference Data Set No. 1
Source: Electrophoresis. 2026 Mar 11;47(4):276–94. doi: 10.1002/elps.70077 (PMC13084974; doi:10.1002/elps.70077)
Supplement: Supplementary file 3 — Supporting File 3: elps70077‐sup‐0003‐SupMat.zip. [file ELPS-47--s005.zip › Final Reference Integration Limits/com1-type4-sam2-F.csv]

495	3.65
534	120.79
534	120.79
555	33.99
555	33.99
579	17.4
602	17.88
630	18.59
634	18.86
645	98.04
645	98.04
670	30.99
670	30.99
683	21.81
695	24.37
722	22.38
722	22.38
744	32.68
744	32.68
760	88.96
760	88.96
800	58.36
800	58.36
819	25.13
832	22.99
859	15.02
890	12.8
924	6.88
