# Supplementary material for: Improvement of Peak Integration in Capillary Electrophoresis: Reference Data Set No. 1
Source: Electrophoresis. 2026 Mar 11;47(4):276–94. doi: 10.1002/elps.70077 (PMC13084974; doi:10.1002/elps.70077)
Supplement: Supplementary file 3 — Supporting File 3: elps70077‐sup‐0003‐SupMat.zip. [file ELPS-47--s005.zip › Final Reference Integration Limits/com1-type4-sam3-F.csv]

496	0.0
534	99.97
534	99.97
555	22.0
555	22.0
577	8.79
599	9.49
626	9.78
626	9.78
643	93.4
643	93.4
668	25.53
694	14.07
714	16.62
714	16.62
738	24.74
738	24.74
753	79.85
753	79.85
792	47.73
792	47.73
812	9.15
812	9.15
822	9.15
822	9.15
849	2.07
877	2.31
912	0.0
