# Supplementary material for: Improvement of Peak Integration in Capillary Electrophoresis: Reference Data Set No. 1
Source: Electrophoresis. 2026 Mar 11;47(4):276–94. doi: 10.1002/elps.70077 (PMC13084974; doi:10.1002/elps.70077)
Supplement: Supplementary file 3 — Supporting File 3: elps70077‐sup‐0003‐SupMat.zip. [file ELPS-47--s005.zip › Final Reference Integration Limits/com1-type4-sam4-F.csv]

496	0.0
534	105.26
534	105.26
555	24.95
555	24.95
579	11.12
604	9.21
631	11.25
631	11.25
647	99.09
647	99.09
674	27.58
697	18.16
724	17.97
724	17.97
744	26.1
744	26.1
762	76.96
762	76.96
806	64.05
806	64.05
826	24.73
837	24.76
860	9.0
893	7.24
928	8.18
