# Supplementary material for: Improvement of Peak Integration in Capillary Electrophoresis: Reference Data Set No. 1
Source: Electrophoresis. 2026 Mar 11;47(4):276–94. doi: 10.1002/elps.70077 (PMC13084974; doi:10.1002/elps.70077)
Supplement: Supplementary file 3 — Supporting File 3: elps70077‐sup‐0003‐SupMat.zip. [file ELPS-47--s005.zip › Final Reference Integration Limits/com1-type4-sam5-F.csv]

495	0.0
533	95.13
533	95.13
554	25.98
554	25.98
577	13.14
601	14.54
625	15.55
634	19.92
644	93.63
644	93.63
669	27.95
694	19.79
721	20.37
721	20.37
741	28.57
741	28.57
757	76.18
757	76.18
797	54.33
797	54.33
826	23.73
832	25.14
852	19.07
885	13.85
920	10.9
