# Supplementary material for: Improvement of Peak Integration in Capillary Electrophoresis: Reference Data Set No. 1
Source: Electrophoresis. 2026 Mar 11;47(4):276–94. doi: 10.1002/elps.70077 (PMC13084974; doi:10.1002/elps.70077)
Supplement: Supplementary file 3 — Supporting File 3: elps70077‐sup‐0003‐SupMat.zip. [file ELPS-47--s005.zip › Final Reference Integration Limits/com1-type4-sam6-F.csv]

495	0.0
533	187.33
533	187.33
556	57.06
556	57.06
585	19.88
585	19.88
622	2.82
622	2.82
636	1.14
636	1.14
650	55.94
650	55.94
668	67.11
668	67.11
680	19.52
680	19.52
705	6.13
727	0.0
749	42.46
749	42.46
772	0.0
830	26.13
857	26.58
857	26.58
870	8.15
896	0.0
940	0.0
940	0.0
976	333.66
976	333.66
1058	0.0
1106	0.0
1154	0.0
