# Supplementary material for: Improvement of Peak Integration in Capillary Electrophoresis: Reference Data Set No. 1
Source: Electrophoresis. 2026 Mar 11;47(4):276–94. doi: 10.1002/elps.70077 (PMC13084974; doi:10.1002/elps.70077)
Supplement: Supplementary file 3 — Supporting File 3: elps70077‐sup‐0003‐SupMat.zip. [file ELPS-47--s005.zip › Final Reference Integration Limits/com1-type4-sam7-F.csv]

494	5.39
534	188.34
534	188.34
556	49.96
556	49.96
583	18.11
583	18.11
601	23.55
601	23.55
618	13.31
618	13.31
635	13.68
635	13.68
651	40.46
651	40.46
669	59.66
669	59.66
682	19.73
682	19.73
711	6.97
729	3.83
749	38.73
749	38.73
772	2.44
829	0.17
857	9.19
857	9.19
869	0.0
894	0.0
937	2.74
937	2.74
973	328.18
973	328.18
1056	0.0
1101	0.0
1149	0.0
