# Supplementary material for: Improvement of Peak Integration in Capillary Electrophoresis: Reference Data Set No. 1
Source: Electrophoresis. 2026 Mar 11;47(4):276–94. doi: 10.1002/elps.70077 (PMC13084974; doi:10.1002/elps.70077)
Supplement: Supplementary file 3 — Supporting File 3: elps70077‐sup‐0003‐SupMat.zip. [file ELPS-47--s005.zip › Final Reference Integration Limits/com1-type4-sam8-F.csv]

493	3.39
534	202.93
534	202.93
557	63.5
557	63.5
586	28.47
586	28.47
626	19.3
626	19.3
638	24.85
638	24.85
653	50.62
653	50.62
670	67.7
670	67.7
682	26.7
682	26.7
714	11.5
736	11.0
752	43.54
752	43.54
766	13.65
832	4.84
861	9.42
861	9.42
876	3.21
900	0.64
938	0.37
942	0.0
977	281.27
977	281.27
1058	0.0
1100	0.0
1153	0.0
