# Supplementary material for: Improvement of Peak Integration in Capillary Electrophoresis: Reference Data Set No. 1
Source: Electrophoresis. 2026 Mar 11;47(4):276–94. doi: 10.1002/elps.70077 (PMC13084974; doi:10.1002/elps.70077)
Supplement: Supplementary file 3 — Supporting File 3: elps70077‐sup‐0003‐SupMat.zip. [file ELPS-47--s005.zip › Final Reference Integration Limits/com1-type4-sam9-F.csv]

494	0.35
534	146.2
534	146.2
556	47.49
556	47.49
589	19.15
589	19.15
620	8.85
620	8.85
637	10.04
637	10.04
653	28.88
653	28.88
670	50.94
670	50.94
683	12.08
683	12.08
710	0.95
736	0.0
752	36.87
752	36.87
772	3.38
832	0.0
855	12.56
855	12.56
860	1.96
895	1.96
941	0.0
941	0.0
976	276.42
976	276.42
1054	0.0
1110	0.21
1147	0.0
