# Supplementary material for: Improvement of Peak Integration in Capillary Electrophoresis: Reference Data Set No. 1
Source: Electrophoresis. 2026 Mar 11;47(4):276–94. doi: 10.1002/elps.70077 (PMC13084974; doi:10.1002/elps.70077)
Supplement: Supplementary file 3 — Supporting File 3: elps70077‐sup‐0003‐SupMat.zip. [file ELPS-47--s005.zip › Final Reference Integration Limits/com1-type5-sam1-F.csv]

458	0.0
487	14.85
487	14.85
509	15.89
509	15.89
536	0.56
536	0.56
551	7.87
551	7.87
572	0.0
589	0.0
602	10.38
602	10.38
620	11.26
620	11.26
631	1.1
677	0.0
694	36.07
694	36.07
710	0.0
771	0.0
800	0.0
833	0.0
872	2.91
872	2.91
903	214.99
903	214.99
1021	7.87
1021	7.87
1086	19.88
1086	19.88
1103	5.85
