# Supplementary material for: Improvement of Peak Integration in Capillary Electrophoresis: Reference Data Set No. 1
Source: Electrophoresis. 2026 Mar 11;47(4):276–94. doi: 10.1002/elps.70077 (PMC13084974; doi:10.1002/elps.70077)
Supplement: Supplementary file 3 — Supporting File 3: elps70077‐sup‐0003‐SupMat.zip. [file ELPS-47--s005.zip › Final Reference Integration Limits/com1-type5-sam10-F.csv]

458	0.0
488	33.28
488	33.28
510	30.47
510	30.47
535	2.61
535	2.61
551	9.41
551	9.41
574	0.0
587	1.02
601	15.15
601	15.15
621	14.65
621	14.65
631	4.21
673	0.25
692	48.29
692	48.29
714	0.2
768	0.0
799	0.0
828	0.0
868	6.21
868	6.21
900	253.21
900	253.21
1018	7.16
1018	7.16
1078	23.37
1078	23.37
1106	0.38
