# Supplementary material for: Improvement of Peak Integration in Capillary Electrophoresis: Reference Data Set No. 1
Source: Electrophoresis. 2026 Mar 11;47(4):276–94. doi: 10.1002/elps.70077 (PMC13084974; doi:10.1002/elps.70077)
Supplement: Supplementary file 3 — Supporting File 3: elps70077‐sup‐0003‐SupMat.zip. [file ELPS-47--s005.zip › Final Reference Integration Limits/com1-type5-sam11-F.csv]

457	0.0
489	39.48
489	39.48
510	29.42
510	29.42
537	3.86
537	3.86
553	11.18
553	11.18
574	0.0
587	0.0
601	11.66
601	11.66
619	13.66
619	13.66
628	4.07
676	0.0
691	42.81
691	42.81
709	0.0
766	0.0
793	0.0
827	0.0
864	7.36
864	7.36
895	245.85
895	245.85
1014	5.9
1014	5.9
1073	21.0
1073	21.0
1091	0.0
