# Supplementary material for: Improvement of Peak Integration in Capillary Electrophoresis: Reference Data Set No. 1
Source: Electrophoresis. 2026 Mar 11;47(4):276–94. doi: 10.1002/elps.70077 (PMC13084974; doi:10.1002/elps.70077)
Supplement: Supplementary file 3 — Supporting File 3: elps70077‐sup‐0003‐SupMat.zip. [file ELPS-47--s005.zip › Final Reference Integration Limits/com1-type5-sam2-F.csv]

458	0.0
489	21.71
489	21.71
509	22.63
509	22.63
536	1.38
536	1.38
553	12.19
553	12.19
573	0.0
587	0.06
600	11.8
600	11.8
620	13.12
620	13.12
629	4.6
674	0.0
691	47.31
691	47.31
709	0.0
764	0.0
791	0.0
825	0.0
861	8.2
861	8.2
894	259.96
894	259.96
1002	2.19
1002	2.19
1071	22.48
1071	22.48
1092	0.06
