# Supplementary material for: Improvement of Peak Integration in Capillary Electrophoresis: Reference Data Set No. 1
Source: Electrophoresis. 2026 Mar 11;47(4):276–94. doi: 10.1002/elps.70077 (PMC13084974; doi:10.1002/elps.70077)
Supplement: Supplementary file 3 — Supporting File 3: elps70077‐sup‐0003‐SupMat.zip. [file ELPS-47--s005.zip › Final Reference Integration Limits/com1-type5-sam3-F.csv]

456	0.0
488	18.5
488	18.5
509	23.45
509	23.45
535	2.18
535	2.18
551	12.53
551	12.53
573	0.0
585	0.66
600	14.3
600	14.3
618	14.31
618	14.31
626	5.05
670	1.32
689	46.21
689	46.21
706	0.0
762	0.0
790	0.0
822	0.0
861	8.23
861	8.23
891	269.92
891	269.92
988	3.66
1009	4.77
1064	22.17
1064	22.17
1090	0.0
