# Supplementary material for: Improvement of Peak Integration in Capillary Electrophoresis: Reference Data Set No. 1
Source: Electrophoresis. 2026 Mar 11;47(4):276–94. doi: 10.1002/elps.70077 (PMC13084974; doi:10.1002/elps.70077)
Supplement: Supplementary file 3 — Supporting File 3: elps70077‐sup‐0003‐SupMat.zip. [file ELPS-47--s005.zip › Final Reference Integration Limits/com1-type5-sam4-F.csv]

458	0.0
489	15.09
489	15.09
510	17.2
510	17.2
537	0.41
537	0.41
552	8.65
552	8.65
574	1.93
588	0.0
603	12.25
603	12.25
619	12.93
619	12.93
631	2.74
679	1.31
694	39.05
694	39.05
711	0.0
769	0.0
795	0.92
834	0.0
870	5.5
870	5.5
903	228.41
903	228.41
993	5.17
1025	2.67
1083	15.47
1083	15.47
1102	1.77
