# Supplementary material for: Improvement of Peak Integration in Capillary Electrophoresis: Reference Data Set No. 1
Source: Electrophoresis. 2026 Mar 11;47(4):276–94. doi: 10.1002/elps.70077 (PMC13084974; doi:10.1002/elps.70077)
Supplement: Supplementary file 3 — Supporting File 3: elps70077‐sup‐0003‐SupMat.zip. [file ELPS-47--s005.zip › Final Reference Integration Limits/com1-type5-sam5-F.csv]

459	0.0
490	52.0
490	52.0
510	21.55
510	21.55
533	0.0
543	0.0
552	3.9
552	3.9
569	0.0
592	0.0
603	5.87
603	5.87
622	5.7
622	5.7
627	0.0
682	0.0
694	38.18
694	38.18
706	0.0
774	0.0
794	0.0
837	0.0
871	0.0
875	0.0
904	256.28
904	256.28
1020	12.08
1020	12.08
1083	19.58
1083	19.58
1109	0.0
