# Supplementary material for: Improvement of Peak Integration in Capillary Electrophoresis: Reference Data Set No. 1
Source: Electrophoresis. 2026 Mar 11;47(4):276–94. doi: 10.1002/elps.70077 (PMC13084974; doi:10.1002/elps.70077)
Supplement: Supplementary file 3 — Supporting File 3: elps70077‐sup‐0003‐SupMat.zip. [file ELPS-47--s005.zip › Final Reference Integration Limits/com1-type5-sam6-F.csv]

458	0.0
489	14.11
489	14.11
510	17.6
510	17.6
536	0.0
538	0.0
552	7.82
552	7.82
570	0.0
588	0.0
601	6.59
601	6.59
621	7.97
621	7.97
629	0.74
677	0.0
691	37.18
691	37.18
707	0.0
768	0.05
790	0.0
829	0.0
867	4.14
867	4.14
895	221.53
895	221.53
1011	3.24
1011	3.24
1075	15.36
1075	15.36
1093	2.41
1093	2.41
1109	0.0
