# Supplementary material for: Improvement of Peak Integration in Capillary Electrophoresis: Reference Data Set No. 1
Source: Electrophoresis. 2026 Mar 11;47(4):276–94. doi: 10.1002/elps.70077 (PMC13084974; doi:10.1002/elps.70077)
Supplement: Supplementary file 3 — Supporting File 3: elps70077‐sup‐0003‐SupMat.zip. [file ELPS-47--s005.zip › Final Reference Integration Limits/com1-type5-sam7-F.csv]

458	0.0
488	11.63
488	11.63
510	12.93
510	12.93
536	0.89
541	1.78
554	9.23
554	9.23
572	0.0
587	0.0
603	10.65
603	10.65
621	11.86
621	11.86
631	0.24
681	0.0
695	35.97
695	35.97
710	0.0
772	0.0
800	0.0
834	0.0
874	3.48
874	3.48
905	218.75
905	218.75
1008	2.76
1030	2.95
1087	14.47
1087	14.47
1109	0.0
