# Supplementary material for: Improvement of Peak Integration in Capillary Electrophoresis: Reference Data Set No. 1
Source: Electrophoresis. 2026 Mar 11;47(4):276–94. doi: 10.1002/elps.70077 (PMC13084974; doi:10.1002/elps.70077)
Supplement: Supplementary file 3 — Supporting File 3: elps70077‐sup‐0003‐SupMat.zip. [file ELPS-47--s005.zip › Final Reference Integration Limits/com1-type5-sam8-F.csv]

458	0.0
489	36.85
489	36.85
510	25.38
510	25.38
537	2.78
537	2.78
554	8.4
554	8.4
571	0.49
587	1.98
603	9.93
603	9.93
620	11.95
620	11.95
631	2.49
674	1.29
693	32.77
693	32.77
713	0.0
768	0.72
795	1.54
830	0.0
870	6.16
870	6.16
900	181.59
900	181.59
1019	4.7
1019	4.7
1083	16.45
1083	16.45
1102	1.99
