# Supplementary material for: Improvement of Peak Integration in Capillary Electrophoresis: Reference Data Set No. 1
Source: Electrophoresis. 2026 Mar 11;47(4):276–94. doi: 10.1002/elps.70077 (PMC13084974; doi:10.1002/elps.70077)
Supplement: Supplementary file 3 — Supporting File 3: elps70077‐sup‐0003‐SupMat.zip. [file ELPS-47--s005.zip › Final Reference Integration Limits/com1-type5-sam9-F.csv]

458	0.0
487	15.1
487	15.1
510	18.36
510	18.36
535	2.88
535	2.88
552	10.14
552	10.14
575	1.06
586	0.64
601	12.21
601	12.21
620	13.09
620	13.09
630	3.92
677	0.91
692	40.9
692	40.9
712	0.0
767	0.0
798	0.0
829	0.08
868	6.04
868	6.04
899	225.47
899	225.47
1012	3.78
1012	3.78
1079	19.54
1079	19.54
1096	4.39
