# Supplementary material for: Improvement of Peak Integration in Capillary Electrophoresis: Reference Data Set No. 1
Source: Electrophoresis. 2026 Mar 11;47(4):276–94. doi: 10.1002/elps.70077 (PMC13084974; doi:10.1002/elps.70077)
Supplement: Supplementary file 3 — Supporting File 3: elps70077‐sup‐0003‐SupMat.zip. [file ELPS-47--s005.zip › Final Reference Integration Limits/com1-type6-sam1-F.csv]

482	1.21
524	119.41
524	119.41
542	12.5
542	12.5
565	0.08
587	0.73
599	6.23
599	6.23
615	0.19
623	0.0
659	9.4
659	9.4
665	3.96
665	3.96
675	0.0
681	0.63
704	3.27
704	3.27
729	7.74
729	7.74
744	24.72
744	24.72
784	35.15
784	35.15
805	0.83
811	0.0
841	0.64
864	0.0
888	5.52
888	5.52
910	1.53
935	2.08
971	0.87
