# Supplementary material for: Improvement of Peak Integration in Capillary Electrophoresis: Reference Data Set No. 1
Source: Electrophoresis. 2026 Mar 11;47(4):276–94. doi: 10.1002/elps.70077 (PMC13084974; doi:10.1002/elps.70077)
Supplement: Supplementary file 3 — Supporting File 3: elps70077‐sup‐0003‐SupMat.zip. [file ELPS-47--s005.zip › Final Reference Integration Limits/com1-type6-sam10-F.csv]

479	0.75
524	134.66
524	134.66
542	16.08
542	16.08
564	2.27
588	2.73
599	8.5
599	8.5
612	3.31
624	0.0
657	10.65
657	10.65
670	0.0
674	0.0
704	0.0
704	0.0
728	5.67
728	5.67
743	27.96
743	27.96
783	31.52
783	31.52
806	0.0
815	0.0
842	0.25
862	0.0
887	6.44
887	6.44
912	0.0
941	3.08
967	0.54
