# Supplementary material for: Improvement of Peak Integration in Capillary Electrophoresis: Reference Data Set No. 1
Source: Electrophoresis. 2026 Mar 11;47(4):276–94. doi: 10.1002/elps.70077 (PMC13084974; doi:10.1002/elps.70077)
Supplement: Supplementary file 3 — Supporting File 3: elps70077‐sup‐0003‐SupMat.zip. [file ELPS-47--s005.zip › Final Reference Integration Limits/com1-type6-sam11-F.csv]

479	0.59
523	99.43
523	99.43
542	12.25
542	12.25
567	0.0
587	1.08
599	9.65
599	9.65
615	1.65
621	0.0
657	7.63
657	7.63
668	0.0
678	0.0
703	0.03
703	0.03
728	4.62
728	4.62
743	28.58
743	28.58
782	24.28
782	24.28
805	0.0
812	2.52
842	0.09
859	0.63
888	5.53
888	5.53
907	1.92
946	0.0
965	0.0
