# Supplementary material for: Improvement of Peak Integration in Capillary Electrophoresis: Reference Data Set No. 1
Source: Electrophoresis. 2026 Mar 11;47(4):276–94. doi: 10.1002/elps.70077 (PMC13084974; doi:10.1002/elps.70077)
Supplement: Supplementary file 3 — Supporting File 3: elps70077‐sup‐0003‐SupMat.zip. [file ELPS-47--s005.zip › Final Reference Integration Limits/com1-type6-sam2-F.csv]

482	0.51
524	137.17
524	137.17
541	15.52
541	15.52
564	1.82
587	1.87
599	10.75
599	10.75
612	2.67
622	0.27
656	9.83
656	9.83
671	0.0
676	0.0
706	0.0
706	0.0
729	5.41
729	5.41
744	28.15
744	28.15
783	27.46
783	27.46
800	1.83
815	0.89
842	1.36
866	0.07
890	6.25
890	6.25
907	1.51
934	1.03
968	0.75
