# Supplementary material for: Improvement of Peak Integration in Capillary Electrophoresis: Reference Data Set No. 1
Source: Electrophoresis. 2026 Mar 11;47(4):276–94. doi: 10.1002/elps.70077 (PMC13084974; doi:10.1002/elps.70077)
Supplement: Supplementary file 3 — Supporting File 3: elps70077‐sup‐0003‐SupMat.zip. [file ELPS-47--s005.zip › Final Reference Integration Limits/com1-type6-sam3-F.csv]

483	0.79
524	114.45
524	114.45
542	14.84
542	14.84
564	0.88
586	0.0
600	8.96
600	8.96
613	2.25
623	0.0
656	8.05
656	8.05
667	0.0
675	0.0
703	0.0
703	0.0
730	6.4
730	6.4
744	33.23
744	33.23
782	25.73
782	25.73
804	0.0
813	0.0
842	0.0
873	2.77
885	6.02
885	6.02
912	2.43
936	1.81
973	1.07
