# Supplementary material for: Improvement of Peak Integration in Capillary Electrophoresis: Reference Data Set No. 1
Source: Electrophoresis. 2026 Mar 11;47(4):276–94. doi: 10.1002/elps.70077 (PMC13084974; doi:10.1002/elps.70077)
Supplement: Supplementary file 3 — Supporting File 3: elps70077‐sup‐0003‐SupMat.zip. [file ELPS-47--s005.zip › Final Reference Integration Limits/com1-type6-sam4-F.csv]

483	1.04
524	98.96
524	98.96
543	9.92
543	9.92
565	0.0
585	0.19
600	9.09
600	9.09
614	0.44
622	0.0
657	8.24
657	8.24
675	0.0
675	0.0
704	0.0
704	0.0
730	5.06
730	5.06
745	27.85
745	27.85
783	24.91
783	24.91
803	0.0
817	1.53
844	0.0
871	1.47
887	5.71
887	5.71
914	0.0
933	1.15
967	0.0
