# Supplementary material for: Improvement of Peak Integration in Capillary Electrophoresis: Reference Data Set No. 1
Source: Electrophoresis. 2026 Mar 11;47(4):276–94. doi: 10.1002/elps.70077 (PMC13084974; doi:10.1002/elps.70077)
Supplement: Supplementary file 3 — Supporting File 3: elps70077‐sup‐0003‐SupMat.zip. [file ELPS-47--s005.zip › Final Reference Integration Limits/com1-type6-sam5-F.csv]

479	0.0
524	124.84
524	124.84
542	14.4
542	14.4
566	2.06
584	0.0
599	8.75
599	8.75
614	2.2
621	0.0
658	12.73
658	12.73
671	0.0
675	0.59
702	3.69
702	3.69
728	10.19
728	10.19
743	36.03
743	36.03
782	38.91
782	38.91
802	0.0
813	0.0
847	0.0
864	0.0
888	6.95
888	6.95
913	1.46
937	2.05
974	2.31
