# Supplementary material for: Improvement of Peak Integration in Capillary Electrophoresis: Reference Data Set No. 1
Source: Electrophoresis. 2026 Mar 11;47(4):276–94. doi: 10.1002/elps.70077 (PMC13084974; doi:10.1002/elps.70077)
Supplement: Supplementary file 3 — Supporting File 3: elps70077‐sup‐0003‐SupMat.zip. [file ELPS-47--s005.zip › Final Reference Integration Limits/com1-type6-sam6-F.csv]

483	0.0
523	110.23
523	110.23
542	13.68
542	13.68
564	2.46
587	1.11
599	9.44
599	9.44
612	1.75
622	0.0
657	12.7
657	12.7
674	0.0
674	0.0
702	3.6
702	3.6
728	9.09
728	9.09
743	25.54
743	25.54
783	39.58
783	39.58
805	1.07
817	0.37
845	0.0
865	1.02
885	4.89
885	4.89
913	1.96
934	0.0
964	1.39
