# Supplementary material for: Improvement of Peak Integration in Capillary Electrophoresis: Reference Data Set No. 1
Source: Electrophoresis. 2026 Mar 11;47(4):276–94. doi: 10.1002/elps.70077 (PMC13084974; doi:10.1002/elps.70077)
Supplement: Supplementary file 3 — Supporting File 3: elps70077‐sup‐0003‐SupMat.zip. [file ELPS-47--s005.zip › Final Reference Integration Limits/com1-type6-sam7-F.csv]

483	0.0
524	116.69
524	116.69
542	13.93
542	13.93
568	0.0
584	2.75
600	8.56
600	8.56
616	0.0
622	0.01
658	9.69
658	9.69
672	0.0
679	0.0
703	0.0
703	0.0
729	5.86
729	5.86
744	24.64
744	24.64
783	27.24
783	27.24
806	0.9
811	0.0
843	1.33
864	0.0
886	5.32
886	5.32
913	0.16
935	0.74
970	0.97
