# Supplementary material for: Improvement of Peak Integration in Capillary Electrophoresis: Reference Data Set No. 1
Source: Electrophoresis. 2026 Mar 11;47(4):276–94. doi: 10.1002/elps.70077 (PMC13084974; doi:10.1002/elps.70077)
Supplement: Supplementary file 3 — Supporting File 3: elps70077‐sup‐0003‐SupMat.zip. [file ELPS-47--s005.zip › Final Reference Integration Limits/com1-type6-sam8-F.csv]

485	0.0
525	89.49
525	89.49
543	9.98
543	9.98
564	0.9
588	2.45
600	8.04
600	8.04
611	2.37
624	0.41
659	7.34
659	7.34
669	0.0
677	0.0
706	2.14
706	2.14
729	5.52
729	5.52
744	21.07
744	21.07
783	24.7
783	24.7
807	0.0
817	0.19
840	1.77
868	0.29
889	4.89
889	4.89
909	2.19
942	1.92
963	1.55
