# Supplementary material for: Improvement of Peak Integration in Capillary Electrophoresis: Reference Data Set No. 1
Source: Electrophoresis. 2026 Mar 11;47(4):276–94. doi: 10.1002/elps.70077 (PMC13084974; doi:10.1002/elps.70077)
Supplement: Supplementary file 3 — Supporting File 3: elps70077‐sup‐0003‐SupMat.zip. [file ELPS-47--s005.zip › Final Reference Integration Limits/com1-type6-sam9-F.csv]

482	0.0
523	109.0
523	109.0
542	12.31
542	12.31
563	2.68
588	1.47
600	11.63
600	11.63
615	0.0
624	1.42
658	6.07
658	6.07
668	0.0
675	0.0
702	1.33
707	0.0
728	4.12
728	4.12
744	25.09
744	25.09
783	25.4
783	25.4
802	2.09
817	1.35
842	1.6
863	0.01
888	4.67
888	4.67
912	0.34
937	2.04
969	1.05
