# Supplementary material for: Improvement of Peak Integration in Capillary Electrophoresis: Reference Data Set No. 1
Source: Electrophoresis. 2026 Mar 11;47(4):276–94. doi: 10.1002/elps.70077 (PMC13084974; doi:10.1002/elps.70077)
Supplement: Supplementary file 3 — Supporting File 3: elps70077‐sup‐0003‐SupMat.zip. [file ELPS-47--s005.zip › Final Reference Integration Limits/com1-type7-sam1-F.csv]

488	6.75
524	443.23
524	443.23
536	159.48
536	159.48
544	141.1
544	141.1
559	410.0
559	410.0
565	345.68
565	345.68
573	408.01
573	408.01
585	406.54
585	406.54
604	202.94
604	202.94
627	611.06
627	611.06
634	548.24
634	548.24
646	242.77
646	242.77
653	212.82
653	212.82
660	307.33
660	307.33
671	431.04
671	431.04
689	328.23
689	328.23
697	396.98
697	396.98
715	607.45
715	607.45
724	306.86
724	306.86
736	292.38
736	292.38
747	199.38
747	199.38
765	157.66
765	157.66
784	91.08
784	91.08
790	111.37
790	111.37
806	151.69
806	151.69
826	102.86
826	102.86
849	29.78
849	29.78
864	35.13
864	35.13
874	33.4
874	33.4
884	29.69
884	29.69
897	119.77
897	119.77
912	8.96
