# Supplementary material for: Improvement of Peak Integration in Capillary Electrophoresis: Reference Data Set No. 1
Source: Electrophoresis. 2026 Mar 11;47(4):276–94. doi: 10.1002/elps.70077 (PMC13084974; doi:10.1002/elps.70077)
Supplement: Supplementary file 3 — Supporting File 3: elps70077‐sup‐0003‐SupMat.zip. [file ELPS-47--s005.zip › Final Reference Integration Limits/com1-type7-sam2-F.csv]

490	3.9
501	4451.76
501	4451.76
524	477.11
524	477.11
536	177.62
536	177.62
545	150.87
545	150.87
559	423.23
559	423.23
565	358.28
565	358.28
572	413.47
572	413.47
584	428.4
584	428.4
598	349.77
598	349.77
618	363.86
618	363.86
628	649.43
628	649.43
634	602.83
634	602.83
645	261.82
645	261.82
653	228.53
653	228.53
659	331.35
659	331.35
670	463.5
670	463.5
687	347.52
687	347.52
695	423.76
695	423.76
712	637.29
712	637.29
721	338.93
721	338.93
734	312.87
734	312.87
746	216.35
746	216.35
763	173.27
763	173.27
781	98.83
781	98.83
787	123.09
787	123.09
804	161.98
804	161.98
823	117.12
823	117.12
846	33.34
846	33.34
862	40.56
862	40.56
872	33.83
872	33.83
881	33.81
881	33.81
912	6.39
