# Supplementary material for: Improvement of Peak Integration in Capillary Electrophoresis: Reference Data Set No. 1
Source: Electrophoresis. 2026 Mar 11;47(4):276–94. doi: 10.1002/elps.70077 (PMC13084974; doi:10.1002/elps.70077)
Supplement: Supplementary file 3 — Supporting File 3: elps70077‐sup‐0003‐SupMat.zip. [file ELPS-47--s005.zip › Final Reference Integration Limits/com2-type1-sam1-F.csv]

3.9595	16.0383
4.1485	42.8609
6.0439	-3.783
6.2113	34.4527
6.8053	0.8139
6.9619	268.2833
6.9619	268.2833
7.1077	1223.22
7.1077	1223.22
7.1833	1113.8279
7.1833	1113.8279
7.2211	1429.5252
7.2211	1429.5252
7.3615	2607.7086
7.3615	2607.7086
7.4263	4161.3322
7.4263	4161.3322
7.5937	399.2711
7.5937	399.2711
7.6855	1116.9941
7.6855	1116.9941
7.7611	58.9968
7.7611	58.9968
7.8421	-10.4309
8.4847	26.1998
8.6737	949.6452
8.6737	949.6452
8.7385	2740.3362
8.7385	2740.3362
8.7871	6487.3431
8.7871	6487.3431
8.8465	12368.2378
8.8465	12368.2378
8.9761	735.2527
8.9761	735.2527
9.0139	691.5953
9.0139	691.5953
9.1165	192.1764
9.1165	192.1764
9.1975	30.2011
9.8239	-10.6462
9.8941	-24.2131
10.0993	85.5716
10.2343	47.4879
