# Supplementary material for: Improvement of Peak Integration in Capillary Electrophoresis: Reference Data Set No. 1
Source: Electrophoresis. 2026 Mar 11;47(4):276–94. doi: 10.1002/elps.70077 (PMC13084974; doi:10.1002/elps.70077)
Supplement: Supplementary file 3 — Supporting File 3: elps70077‐sup‐0003‐SupMat.zip. [file ELPS-47--s005.zip › Final Reference Integration Limits/com2-type1-sam10-F.csv]

3.9595	-5.3035
4.1431	50.2092
6.0547	12.7136
6.2005	32.4192
6.8377	43.1869
6.9835	229.4456
6.9835	229.4456
7.0915	1071.0377
7.0915	1071.0377
7.1779	1171.8819
7.1779	1171.8819
7.2049	1424.6949
7.2049	1424.6949
7.3615	2702.4511
7.3615	2702.4511
7.4155	4352.5026
7.4155	4352.5026
7.5937	395.546
7.5937	395.546
7.6801	1176.7861
7.6801	1176.7861
7.7665	96.0143
7.7665	96.0143
7.8313	24.1056
8.5009	49.3157
8.6737	1022.0727
8.6737	1022.0727
8.7385	2969.2925
8.7385	2969.2925
8.7871	6725.3725
8.7871	6725.3725
8.8465	12209.7618
8.8465	12209.7618
8.9653	773.8145
8.9653	773.8145
9.0193	769.4592
9.0193	769.4592
9.1273	235.2332
9.1273	235.2332
9.1867	48.2932
10.0831	7.1031
10.2397	11.052
