# Supplementary material for: Improvement of Peak Integration in Capillary Electrophoresis: Reference Data Set No. 1
Source: Electrophoresis. 2026 Mar 11;47(4):276–94. doi: 10.1002/elps.70077 (PMC13084974; doi:10.1002/elps.70077)
Supplement: Supplementary file 3 — Supporting File 3: elps70077‐sup‐0003‐SupMat.zip. [file ELPS-47--s005.zip › Final Reference Integration Limits/com2-type1-sam11-F.csv]

3.9649	49.2333
4.1485	-18.4299
6.0493	27.6734
6.2059	5.7168
6.7999	13.0887
6.9565	212.7581
6.9565	212.7581
7.1023	1159.6511
7.1023	1159.6511
7.1725	1165.6487
7.1725	1165.6487
7.2103	1444.5082
7.2103	1444.5082
7.3615	2775.064
7.3615	2775.064
7.4101	4351.6366
7.4101	4351.6366
7.5883	386.6377
7.5883	386.6377
7.6747	1143.1804
7.6747	1143.1804
7.7557	66.2832
7.7557	66.2832
7.8529	-14.5035
8.4523	21.9602
8.6737	990.2164
8.6737	990.2164
8.7385	2994.6559
8.7385	2994.6559
8.7817	6629.8154
8.7817	6629.8154
8.8411	12110.8933
8.8411	12110.8933
8.9707	719.8898
8.9707	719.8898
9.0031	719.1693
9.0031	719.1693
9.1219	246.5856
9.1219	246.5856
9.2083	-22.9567
10.1047	83.4285
10.2451	-10.1049
