# Supplementary material for: Improvement of Peak Integration in Capillary Electrophoresis: Reference Data Set No. 1
Source: Electrophoresis. 2026 Mar 11;47(4):276–94. doi: 10.1002/elps.70077 (PMC13084974; doi:10.1002/elps.70077)
Supplement: Supplementary file 3 — Supporting File 3: elps70077‐sup‐0003‐SupMat.zip. [file ELPS-47--s005.zip › Final Reference Integration Limits/com2-type1-sam12-F.csv]

3.9433	-13.82
4.1809	-23.5004
6.0331	30.3678
6.2059	6.4529
6.8269	69.3952
6.9781	235.4882
6.9781	235.4882
7.0969	1231.6877
7.0969	1231.6877
7.1725	1219.6792
7.1725	1219.6792
7.2103	1517.4897
7.2103	1517.4897
7.3561	2867.3304
7.3561	2867.3304
7.4101	4477.8368
7.4101	4477.8368
7.5829	438.3739
7.5829	438.3739
7.6693	1226.9475
7.6693	1226.9475
7.7611	92.5844
7.7611	92.5844
7.8529	1.2028
8.5225	72.0885
8.6629	979.3969
8.6629	979.3969
8.7331	2938.7232
8.7331	2938.7232
8.7817	6686.543
8.7817	6686.543
8.8357	12378.6089
8.8357	12378.6089
8.9545	722.3532
8.9545	722.3532
8.9869	683.497
8.9869	683.497
9.1165	206.1548
9.1165	206.1548
9.1867	15.7034
10.0885	42.1103
10.2397	23.5127
