# Supplementary material for: Improvement of Peak Integration in Capillary Electrophoresis: Reference Data Set No. 1
Source: Electrophoresis. 2026 Mar 11;47(4):276–94. doi: 10.1002/elps.70077 (PMC13084974; doi:10.1002/elps.70077)
Supplement: Supplementary file 3 — Supporting File 3: elps70077‐sup‐0003‐SupMat.zip. [file ELPS-47--s005.zip › Final Reference Integration Limits/com2-type1-sam13-F.csv]

3.9541	3.0715
4.1377	69.7979
6.0331	2.8463
6.2059	-3.8031
6.8269	39.9009
6.9781	209.9143
6.9781	209.9143
7.0969	1166.3342
7.0969	1166.3342
7.1779	1174.079
7.1779	1174.079
7.2049	1499.4227
7.2049	1499.4227
7.3561	2793.2673
7.3561	2793.2673
7.4101	4465.6364
7.4101	4465.6364
7.5883	474.1218
7.5883	474.1218
7.6693	1204.6042
7.6693	1204.6042
7.7503	49.9444
7.7503	49.9444
7.8583	-24.8427
8.4523	5.4335
8.6683	979.8105
8.6683	979.8105
8.7331	2985.152
8.7331	2985.152
8.7817	6633.4959
8.7817	6633.4959
8.8411	12327.7681
8.8411	12327.7681
8.9599	764.145
8.9599	764.145
9.0031	746.9357
9.0031	746.9357
9.1165	242.0703
9.1165	242.0703
9.2029	-24.5666
10.0993	36.6713
10.2505	8.8707
