# Supplementary material for: Improvement of Peak Integration in Capillary Electrophoresis: Reference Data Set No. 1
Source: Electrophoresis. 2026 Mar 11;47(4):276–94. doi: 10.1002/elps.70077 (PMC13084974; doi:10.1002/elps.70077)
Supplement: Supplementary file 3 — Supporting File 3: elps70077‐sup‐0003‐SupMat.zip. [file ELPS-47--s005.zip › Final Reference Integration Limits/com2-type1-sam14-F.csv]

3.9379	-38.18
4.1701	1.0619
6.0493	8.5123
6.2059	18.8894
6.8323	44.7269
6.9727	212.9979
6.9727	212.9979
7.0969	1169.4568
7.0969	1169.4568
7.1779	1175.7136
7.1779	1175.7136
7.2049	1468.4247
7.2049	1468.4247
7.3561	2797.5866
7.3561	2797.5866
7.4155	4428.4078
7.4155	4428.4078
7.5937	430.2113
7.5937	430.2113
7.6747	1163.6894
7.6747	1163.6894
7.7611	59.1418
7.7611	59.1418
7.8745	-29.57
8.4631	26.5081
8.6791	1062.3242
8.6791	1062.3242
8.7385	3017.6398
8.7385	3017.6398
8.7817	6412.0417
8.7817	6412.0417
8.8411	12255.298
8.8411	12255.298
8.9761	711.2599
8.9761	711.2599
8.9977	724.6251
8.9977	724.6251
9.1165	197.1071
9.1165	197.1071
9.1867	6.5396
10.0939	55.5015
10.2451	5.5376
