# Supplementary material for: Improvement of Peak Integration in Capillary Electrophoresis: Reference Data Set No. 1
Source: Electrophoresis. 2026 Mar 11;47(4):276–94. doi: 10.1002/elps.70077 (PMC13084974; doi:10.1002/elps.70077)
Supplement: Supplementary file 3 — Supporting File 3: elps70077‐sup‐0003‐SupMat.zip. [file ELPS-47--s005.zip › Final Reference Integration Limits/com2-type1-sam15-F.csv]

3.9487	8.5433
4.1431	57.4576
6.0331	-24.5482
6.2059	30.1652
6.7891	38.9671
6.9781	243.023
6.9781	243.023
7.0969	1189.7752
7.0969	1189.7752
7.1725	1182.7085
7.1725	1182.7085
7.2103	1486.1893
7.2103	1486.1893
7.3561	2817.6625
7.3561	2817.6625
7.4101	4527.9109
7.4101	4527.9109
7.5883	450.4997
7.5883	450.4997
7.6693	1166.2967
7.6693	1166.2967
7.7557	88.7221
7.7557	88.7221
7.8205	0.2157
8.4739	20.7587
8.6791	1104.0362
8.6791	1104.0362
8.7331	2989.4515
8.7331	2989.4515
8.7817	6692.4517
8.7817	6692.4517
8.8411	12596.2888
8.8411	12596.2888
8.9545	753.5799
8.9545	753.5799
8.9869	673.4128
8.9869	673.4128
9.1165	227.2342
9.1165	227.2342
9.1867	-0.101
10.0939	56.7266
10.2451	26.7078
