# Supplementary material for: Improvement of Peak Integration in Capillary Electrophoresis: Reference Data Set No. 1
Source: Electrophoresis. 2026 Mar 11;47(4):276–94. doi: 10.1002/elps.70077 (PMC13084974; doi:10.1002/elps.70077)
Supplement: Supplementary file 3 — Supporting File 3: elps70077‐sup‐0003‐SupMat.zip. [file ELPS-47--s005.zip › Final Reference Integration Limits/com2-type1-sam16-F.csv]

3.9649	76.3397
4.1431	35.5951
6.0439	44.2826
6.2059	5.2813
6.8161	67.0435
6.9673	238.8757
6.9673	238.8757
7.1077	1360.6332
7.1077	1360.6332
7.1779	1202.1685
7.1779	1202.1685
7.1995	1464.3051
7.1995	1464.3051
7.3561	2852.9863
7.3561	2852.9863
7.4155	4483.7023
7.4155	4483.7023
7.5883	487.0866
7.5883	487.0866
7.6747	1214.7016
7.6747	1214.7016
7.7557	111.0789
7.7557	111.0789
7.8745	-5.5645
8.4955	33.571
8.6683	1046.2803
8.6683	1046.2803
8.7331	2963.2359
8.7331	2963.2359
8.7817	6642.447
8.7817	6642.447
8.8411	12272.9942
8.8411	12272.9942
8.9653	722.9331
8.9653	722.9331
9.0031	731.6602
9.0031	731.6602
9.1165	212.1775
9.1165	212.1775
9.1813	48.8371
10.0993	54.4015
10.2397	41.4858
