# Supplementary material for: Improvement of Peak Integration in Capillary Electrophoresis: Reference Data Set No. 1
Source: Electrophoresis. 2026 Mar 11;47(4):276–94. doi: 10.1002/elps.70077 (PMC13084974; doi:10.1002/elps.70077)
Supplement: Supplementary file 3 — Supporting File 3: elps70077‐sup‐0003‐SupMat.zip. [file ELPS-47--s005.zip › Final Reference Integration Limits/com2-type1-sam17-F.csv]

3.9595	26.8566
4.1593	-7.6124
6.0385	-12.2819
6.2167	31.3847
6.8215	25.8277
6.9781	200.8079
6.9781	200.8079
7.1023	1162.1826
7.1023	1162.1826
7.1725	1142.1974
7.1725	1142.1974
7.2103	1475.5385
7.2103	1475.5385
7.3561	2714.5133
7.3561	2714.5133
7.4155	4361.9345
7.4155	4361.9345
7.5829	412.0249
7.5829	412.0249
7.6747	1161.4518
7.6747	1161.4518
7.7611	70.2602
7.7611	70.2602
7.8637	-22.3042
8.5063	62.5285
8.6683	991.909
8.6683	991.909
8.7331	2941.7098
8.7331	2941.7098
8.7817	6562.9298
8.7817	6562.9298
8.8411	12242.4017
8.8411	12242.4017
8.9599	741.9286
8.9599	741.9286
8.9977	678.1245
8.9977	678.1245
9.1165	188.7102
9.1165	188.7102
9.1921	-11.3489
10.0993	45.5253
10.2451	5.9491
