# Supplementary material for: Improvement of Peak Integration in Capillary Electrophoresis: Reference Data Set No. 1
Source: Electrophoresis. 2026 Mar 11;47(4):276–94. doi: 10.1002/elps.70077 (PMC13084974; doi:10.1002/elps.70077)
Supplement: Supplementary file 3 — Supporting File 3: elps70077‐sup‐0003‐SupMat.zip. [file ELPS-47--s005.zip › Final Reference Integration Limits/com2-type1-sam18-F.csv]

3.9487	18.6274
4.1593	-26.0702
6.0385	3.9683
6.2167	-5.66
6.8215	60.461
6.9619	245.7134
6.9619	245.7134
7.0861	1021.8243
7.0861	1021.8243
7.1725	1176.9563
7.1725	1176.9563
7.2103	1429.9367
7.2103	1429.9367
7.3561	2800.8661
7.3561	2800.8661
7.4155	4373.9997
7.4155	4373.9997
7.5829	435.2384
7.5829	435.2384
7.6747	1175.9914
7.6747	1175.9914
7.7611	57.9651
7.7611	57.9651
7.8367	-9.1809
8.5117	56.316
8.6791	1101.1301
8.6791	1101.1301
8.7331	2925.682
8.7331	2925.682
8.7817	6555.2988
8.7817	6555.2988
8.8411	12336.3042
8.8411	12336.3042
8.9707	710.8122
8.9707	710.8122
8.9977	722.4753
8.9977	722.4753
9.1165	251.6762
9.1165	251.6762
9.1975	-12.7454
10.0885	9.5894
10.2451	-25.2863
