# Supplementary material for: Improvement of Peak Integration in Capillary Electrophoresis: Reference Data Set No. 1
Source: Electrophoresis. 2026 Mar 11;47(4):276–94. doi: 10.1002/elps.70077 (PMC13084974; doi:10.1002/elps.70077)
Supplement: Supplementary file 3 — Supporting File 3: elps70077‐sup‐0003‐SupMat.zip. [file ELPS-47--s005.zip › Final Reference Integration Limits/com2-type1-sam19-F.csv]

3.9757	21.8902
4.1701	-3.9324
6.0223	14.7463
6.2059	32.8892
6.8161	15.8606
6.9781	175.0993
6.9781	175.0993
7.0915	1039.2662
7.0915	1039.2662
7.1725	1151.5003
7.1725	1151.5003
7.2103	1430.3171
7.2103	1430.3171
7.3561	2686.9098
7.3561	2686.9098
7.4155	4383.0083
7.4155	4383.0083
7.5829	427.7825
7.5829	427.7825
7.6747	1146.0966
7.6747	1146.0966
7.7611	80.2829
7.7611	80.2829
7.8853	-42.7684
8.4523	16.5122
8.6737	1034.2848
8.6737	1034.2848
8.7277	2858.4639
8.7277	2858.4639
8.7817	6582.2833
8.7817	6582.2833
8.8411	12406.5129
8.8411	12406.5129
8.9437	826.5642
8.9437	826.5642
9.0031	724.8749
9.0031	724.8749
9.1165	247.5907
9.1165	247.5907
9.1975	-23.1602
10.0885	46.603
10.2397	9.6176
