# Supplementary material for: Improvement of Peak Integration in Capillary Electrophoresis: Reference Data Set No. 1
Source: Electrophoresis. 2026 Mar 11;47(4):276–94. doi: 10.1002/elps.70077 (PMC13084974; doi:10.1002/elps.70077)
Supplement: Supplementary file 3 — Supporting File 3: elps70077‐sup‐0003‐SupMat.zip. [file ELPS-47--s005.zip › Final Reference Integration Limits/com2-type1-sam2-F.csv]

3.9649	34.104
4.1485	-13.9073
6.0493	22.3184
6.2059	2.3825
6.8161	5.6776
6.9889	180.0463
6.9889	180.0463
7.1077	1184.6048
7.1077	1184.6048
7.1779	1070.0254
7.1779	1070.0254
7.2157	1341.9922
7.2157	1341.9922
7.3669	2587.9702
7.3669	2587.9702
7.4209	4113.9138
7.4209	4113.9138
7.5883	362.9223
7.5883	362.9223
7.6855	1057.6191
7.6855	1057.6191
7.7611	59.0958
7.7611	59.0958
7.8961	-34.2114
8.5279	54.962
8.6737	936.6359
8.6737	936.6359
8.7385	2832.8733
8.7385	2832.8733
8.7871	6462.7319
8.7871	6462.7319
8.8465	12176.7933
8.8465	12176.7933
8.9599	718.7426
8.9599	718.7426
9.0085	643.6076
9.0085	643.6076
9.1219	203.552
9.1219	203.552
9.2083	-11.3601
10.0777	14.7244
10.2451	-20.1784
