# Supplementary material for: Improvement of Peak Integration in Capillary Electrophoresis: Reference Data Set No. 1
Source: Electrophoresis. 2026 Mar 11;47(4):276–94. doi: 10.1002/elps.70077 (PMC13084974; doi:10.1002/elps.70077)
Supplement: Supplementary file 3 — Supporting File 3: elps70077‐sup‐0003‐SupMat.zip. [file ELPS-47--s005.zip › Final Reference Integration Limits/com2-type1-sam20-F.csv]

3.9487	-9.2033
4.1755	-14.6352
6.0385	29.7521
6.2005	38.6371
6.8323	52.0169
6.9781	271.86
6.9781	271.86
7.0861	1114.2773
7.0861	1114.2773
7.1725	1243.4918
7.1725	1243.4918
7.2049	1522.7784
7.2049	1522.7784
7.3561	2796.9153
7.3561	2796.9153
7.4101	4537.3864
7.4101	4537.3864
7.5883	463.5508
7.5883	463.5508
7.6693	1206.2852
7.6693	1206.2852
7.7503	118.1092
7.7503	118.1092
7.9015	-25.6832
8.4793	42.2939
8.6791	1119.4794
8.6791	1119.4794
8.7331	2971.7655
8.7331	2971.7655
8.7763	6407.829
8.7763	6407.829
8.8357	12371.2766
8.8357	12371.2766
8.9653	715.8169
8.9653	715.8169
8.9977	771.5599
8.9977	771.5599
9.1165	255.4558
9.1165	255.4558
9.1921	-1.8107
10.0939	80.4591
10.2505	18.2619
