# Supplementary material for: Improvement of Peak Integration in Capillary Electrophoresis: Reference Data Set No. 1
Source: Electrophoresis. 2026 Mar 11;47(4):276–94. doi: 10.1002/elps.70077 (PMC13084974; doi:10.1002/elps.70077)
Supplement: Supplementary file 3 — Supporting File 3: elps70077‐sup‐0003‐SupMat.zip. [file ELPS-47--s005.zip › Final Reference Integration Limits/com2-type1-sam21-F.csv]

3.9595	48.5479
4.1647	7.4281
6.0439	5.7139
6.2167	-3.8508
6.7999	28.1899
6.9943	239.1022
6.9943	239.1022
7.0969	1222.5933
7.0969	1222.5933
7.1725	1181.2387
7.1725	1181.2387
7.2157	1445.4514
7.2157	1445.4514
7.3561	2816.7423
7.3561	2816.7423
7.4155	4458.3732
7.4155	4458.3732
7.5829	396.8024
7.5829	396.8024
7.6747	1189.0979
7.6747	1189.0979
7.7557	95.3735
7.7557	95.3735
7.9015	-48.6927
8.5171	68.397
8.6737	1025.1882
8.6737	1025.1882
8.7385	3098.0177
8.7385	3098.0177
8.7817	6508.5979
8.7817	6508.5979
8.8411	12315.9594
8.8411	12315.9594
8.9653	750.4543
8.9653	750.4543
8.9923	703.4558
8.9923	703.4558
9.1165	243.2556
9.1165	243.2556
9.1867	22.7777
10.0939	60.0989
10.2343	22.0217
