# Supplementary material for: Improvement of Peak Integration in Capillary Electrophoresis: Reference Data Set No. 1
Source: Electrophoresis. 2026 Mar 11;47(4):276–94. doi: 10.1002/elps.70077 (PMC13084974; doi:10.1002/elps.70077)
Supplement: Supplementary file 3 — Supporting File 3: elps70077‐sup‐0003‐SupMat.zip. [file ELPS-47--s005.zip › Final Reference Integration Limits/com2-type1-sam22-F.csv]

3.9595	36.7741
4.1377	30.8729
6.0439	31.5067
6.2059	15.533
6.8215	50.0441
6.9565	242.8603
6.9565	242.8603
7.0861	1124.2057
7.0861	1124.2057
7.1671	1180.3377
7.1671	1180.3377
7.2103	1530.2754
7.2103	1530.2754
7.3561	2850.9372
7.3561	2850.9372
7.4101	4548.5288
7.4101	4548.5288
7.5829	421.793
7.5829	421.793
7.6693	1216.7653
7.6693	1216.7653
7.7557	104.5128
7.7557	104.5128
7.8205	-0.0331
8.4793	37.4559
8.6683	1053.0073
8.6683	1053.0073
8.7331	3046.9639
8.7331	3046.9639
8.7763	6411.5709
8.7763	6411.5709
8.8357	12445.7808
8.8357	12445.7808
8.9599	741.3534
8.9599	741.3534
8.9923	714.5031
8.9923	714.5031
9.1111	229.9185
9.1111	229.9185
9.1813	39.3506
10.0885	35.402
10.2343	7.4985
