# Supplementary material for: Improvement of Peak Integration in Capillary Electrophoresis: Reference Data Set No. 1
Source: Electrophoresis. 2026 Mar 11;47(4):276–94. doi: 10.1002/elps.70077 (PMC13084974; doi:10.1002/elps.70077)
Supplement: Supplementary file 3 — Supporting File 3: elps70077‐sup‐0003‐SupMat.zip. [file ELPS-47--s005.zip › Final Reference Integration Limits/com2-type1-sam23-F.csv]

3.9487	-19.5688
4.1593	-16.2234
6.0493	39.1352
6.2221	23.2855
6.8269	8.9229
6.9943	208.6468
6.9943	208.6468
7.1023	1197.7252
7.1023	1197.7252
7.1725	1101.747
7.1725	1101.747
7.2103	1470.4919
7.2103	1470.4919
7.3561	2699.2647
7.3561	2699.2647
7.4101	4367.2753
7.4101	4367.2753
7.5883	359.9091
7.5883	359.9091
7.6747	1154.3887
7.6747	1154.3887
7.7503	73.7825
7.7503	73.7825
7.8637	-34.0783
8.4739	24.1809
8.6737	1048.6954
8.6737	1048.6954
8.7385	3118.5253
8.7385	3118.5253
8.7817	6713.5868
8.7817	6713.5868
8.8411	12264.9178
8.8411	12264.9178
8.9491	813.0201
8.9491	813.0201
9.0085	773.4536
9.0085	773.4536
9.1111	277.3137
9.1111	277.3137
9.1759	90.7901
10.0831	14.4387
10.2451	21.0732
