# Supplementary material for: Improvement of Peak Integration in Capillary Electrophoresis: Reference Data Set No. 1
Source: Electrophoresis. 2026 Mar 11;47(4):276–94. doi: 10.1002/elps.70077 (PMC13084974; doi:10.1002/elps.70077)
Supplement: Supplementary file 3 — Supporting File 3: elps70077‐sup‐0003‐SupMat.zip. [file ELPS-47--s005.zip › Final Reference Integration Limits/com2-type1-sam24-F.csv]

3.9379	-35.501
4.1485	2.8364
6.0385	14.0944
6.2005	24.2194
6.8323	29.9981
6.9673	232.7285
6.9673	232.7285
7.0969	1176.8745
7.0969	1176.8745
7.1725	1161.6593
7.1725	1161.6593
7.1995	1441.8619
7.1995	1441.8619
7.3561	2749.2412
7.3561	2749.2412
7.4155	4429.7145
7.4155	4429.7145
7.5883	468.587
7.5883	468.587
7.6747	1213.7179
7.6747	1213.7179
7.7665	75.9375
7.7665	75.9375
7.8259	11.1054
8.4739	37.2978
8.6791	1095.5444
8.6791	1095.5444
8.7331	2936.6464
8.7331	2936.6464
8.7817	6562.4821
8.7817	6562.4821
8.8411	12270.3694
8.8411	12270.3694
8.9707	763.6589
8.9707	763.6589
8.9923	733.0565
8.9923	733.0565
9.1111	252.6216
9.1111	252.6216
9.1867	27.9486
10.0885	49.3288
10.2397	-6.4148
