# Supplementary material for: Improvement of Peak Integration in Capillary Electrophoresis: Reference Data Set No. 1
Source: Electrophoresis. 2026 Mar 11;47(4):276–94. doi: 10.1002/elps.70077 (PMC13084974; doi:10.1002/elps.70077)
Supplement: Supplementary file 3 — Supporting File 3: elps70077‐sup‐0003‐SupMat.zip. [file ELPS-47--s005.zip › Final Reference Integration Limits/com2-type1-sam25-F.csv]

3.9541	25.9619
4.1431	38.2383
6.0547	31.6973
6.2113	-4.6052
6.8323	36.0493
6.9727	206.1676
6.9727	206.1676
7.0969	1113.6027
7.0969	1113.6027
7.1725	1157.6995
7.1725	1157.6995
7.2049	1401.4038
7.2049	1401.4038
7.3561	2767.915
7.3561	2767.915
7.4155	4474.8997
7.4155	4474.8997
7.5883	422.9925
7.5883	422.9925
7.6747	1144.4691
7.6747	1144.4691
7.7557	61.7023
7.7557	61.7023
7.8799	-24.3862
8.4901	52.3285
8.6683	1012.5418
8.6683	1012.5418
8.7385	3089.6127
8.7385	3089.6127
8.8411	12287.3422
8.8411	12287.3422
8.9491	768.9728
8.9491	768.9728
9.0031	724.8763
9.0031	724.8763
9.1165	255.6499
9.1165	255.6499
9.1921	26.1175
10.0993	23.5053
10.2343	47.3087
