# Supplementary material for: Improvement of Peak Integration in Capillary Electrophoresis: Reference Data Set No. 1
Source: Electrophoresis. 2026 Mar 11;47(4):276–94. doi: 10.1002/elps.70077 (PMC13084974; doi:10.1002/elps.70077)
Supplement: Supplementary file 3 — Supporting File 3: elps70077‐sup‐0003‐SupMat.zip. [file ELPS-47--s005.zip › Final Reference Integration Limits/com2-type1-sam26-F.csv]

3.9649	61.7451
4.1539	-1.1393
6.0547	74.7546
6.2113	17.8353
6.8323	41.9911
6.9673	238.2027
6.9673	238.2027
7.1023	1215.7399
7.1023	1215.7399
7.1725	1127.1256
7.1725	1127.1256
7.2049	1483.0808
7.2049	1483.0808
7.3561	2845.2491
7.3561	2845.2491
7.4155	4360.7651
7.4155	4360.7651
7.5829	422.0292
7.5829	422.0292
7.6747	1165.83
7.6747	1165.83
7.7557	83.4024
7.7557	83.4024
7.8691	-8.2225
8.4739	35.0594
8.6683	1052.9549
8.6683	1052.9549
8.7331	2934.6461
8.7331	2934.6461
8.7871	6971.5785
8.7871	6971.5785
8.8411	12382.6688
8.8411	12382.6688
8.9653	739.7167
8.9653	739.7167
9.0031	746.6783
9.0031	746.6783
9.1165	211.7937
9.1165	211.7937
9.1975	17.0296
10.0993	63.526
10.2397	-12.4682
