# Supplementary material for: Improvement of Peak Integration in Capillary Electrophoresis: Reference Data Set No. 1
Source: Electrophoresis. 2026 Mar 11;47(4):276–94. doi: 10.1002/elps.70077 (PMC13084974; doi:10.1002/elps.70077)
Supplement: Supplementary file 3 — Supporting File 3: elps70077‐sup‐0003‐SupMat.zip. [file ELPS-47--s005.zip › Final Reference Integration Limits/com2-type1-sam27-F.csv]

3.9703	67.7388
4.1431	29.1179
6.0385	-2.611
6.2059	20.0003
6.7999	47.1621
6.9673	246.3664
6.9673	246.3664
7.1023	1320.885
7.1023	1320.885
7.1779	1248.3222
7.1779	1248.3222
7.2049	1534.9668
7.2049	1534.9668
7.3561	2830.8174
7.3561	2830.8174
7.4101	4394.9519
7.4101	4394.9519
7.5937	463.6794
7.5937	463.6794
7.6747	1167.1997
7.6747	1167.1997
7.7503	145.7924
7.7503	145.7924
7.8691	-20.9212
8.5279	61.7334
8.6791	1034.655
8.6791	1034.655
8.7385	3015.0143
8.7385	3015.0143
8.7817	6647.3377
8.7817	6647.3377
8.8411	12293.3159
8.8411	12293.3159
8.9707	741.9356
8.9707	741.9356
9.0031	728.3223
9.0031	728.3223
9.1165	243.0321
9.1165	243.0321
9.1921	-24.0243
10.1047	49.21
10.2451	2.7125
