# Supplementary material for: Improvement of Peak Integration in Capillary Electrophoresis: Reference Data Set No. 1
Source: Electrophoresis. 2026 Mar 11;47(4):276–94. doi: 10.1002/elps.70077 (PMC13084974; doi:10.1002/elps.70077)
Supplement: Supplementary file 3 — Supporting File 3: elps70077‐sup‐0003‐SupMat.zip. [file ELPS-47--s005.zip › Final Reference Integration Limits/com2-type1-sam28-F.csv]

3.9595	50.1002
4.1485	7.8496
6.0331	-6.8942
6.2005	36.1313
6.8269	52.6295
6.9727	220.6935
6.9727	220.6935
7.0969	1224.9363
7.0969	1224.9363
7.1725	1253.1142
7.1725	1253.1142
7.2049	1500.8211
7.2049	1500.8211
7.3561	2801.8535
7.3561	2801.8535
7.4047	4607.718
7.4047	4607.718
7.5829	484.2984
7.5829	484.2984
7.6693	1245.6582
7.6693	1245.6582
7.7665	85.5877
7.7665	85.5877
7.8421	33.4309
8.5009	69.8152
8.6737	1068.5075
8.6737	1068.5075
8.7331	3047.6546
8.7331	3047.6546
8.7763	6508.1718
8.7763	6508.1718
8.8357	12436.6495
8.8357	12436.6495
8.9545	773.1487
8.9545	773.1487
8.9923	764.971
8.9923	764.971
9.1165	227.5545
9.1165	227.5545
9.1867	8.7423
10.0993	73.0402
10.2397	39.0727
