# Supplementary material for: Improvement of Peak Integration in Capillary Electrophoresis: Reference Data Set No. 1
Source: Electrophoresis. 2026 Mar 11;47(4):276–94. doi: 10.1002/elps.70077 (PMC13084974; doi:10.1002/elps.70077)
Supplement: Supplementary file 3 — Supporting File 3: elps70077‐sup‐0003‐SupMat.zip. [file ELPS-47--s005.zip › Final Reference Integration Limits/com2-type1-sam29-F.csv]

3.9433	-29.5331
4.1485	-10.2308
6.0385	5.7722
6.2113	-1.5921
6.8269	60.2268
6.9673	231.8953
6.9673	231.8953
7.0969	1242.6314
7.0969	1242.6314
7.1725	1196.9445
7.1725	1196.9445
7.1995	1483.2337
7.1995	1483.2337
7.3561	2724.6896
7.3561	2724.6896
7.4155	4409.1418
7.4155	4409.1418
7.5829	412.4179
7.5829	412.4179
7.6747	1184.5984
7.6747	1184.5984
7.7557	66.8638
7.7557	66.8638
7.8691	-8.415
8.4847	14.5429
8.6791	1123.6231
8.6791	1123.6231
8.7331	3027.3103
8.7331	3027.3103
8.7763	6351.0274
8.7763	6351.0274
8.8357	12241.744
8.8357	12241.744
8.9599	702.5415
8.9599	702.5415
8.9977	731.3986
8.9977	731.3986
9.1111	207.1181
9.1111	207.1181
9.1921	-4.0802
10.1101	102.1645
10.2343	34.5607
