# Supplementary material for: Improvement of Peak Integration in Capillary Electrophoresis: Reference Data Set No. 1
Source: Electrophoresis. 2026 Mar 11;47(4):276–94. doi: 10.1002/elps.70077 (PMC13084974; doi:10.1002/elps.70077)
Supplement: Supplementary file 3 — Supporting File 3: elps70077‐sup‐0003‐SupMat.zip. [file ELPS-47--s005.zip › Final Reference Integration Limits/com2-type1-sam3-F.csv]

3.9541	38.7309
4.1485	66.6009
6.0439	2.1652
6.2167	9.682
6.8107	49.7747
6.9781	230.7672
6.9781	230.7672
7.1077	1298.0562
7.1077	1298.0562
7.1779	1135.6447
7.1779	1135.6447
7.2103	1456.8042
7.2103	1456.8042
7.3561	2758.1635
7.3561	2758.1635
7.4155	4315.3938
7.4155	4315.3938
7.5937	409.1135
7.5937	409.1135
7.6747	1228.5577
7.6747	1228.5577
7.7719	62.6838
7.7719	62.6838
7.8745	-1.1923
8.5333	60.8702
8.6791	965.7477
8.6791	965.7477
8.7331	2835.8194
8.7331	2835.8194
8.7817	6388.1804
8.7817	6388.1804
8.8411	12244.1357
8.8411	12244.1357
8.9653	726.497
8.9653	726.497
8.9923	696.4653
8.9923	696.4653
9.1165	242.6135
9.1165	242.6135
9.1867	22.5595
10.0939	49.2767
10.2505	9.185
