# Supplementary material for: Improvement of Peak Integration in Capillary Electrophoresis: Reference Data Set No. 1
Source: Electrophoresis. 2026 Mar 11;47(4):276–94. doi: 10.1002/elps.70077 (PMC13084974; doi:10.1002/elps.70077)
Supplement: Supplementary file 3 — Supporting File 3: elps70077‐sup‐0003‐SupMat.zip. [file ELPS-47--s005.zip › Final Reference Integration Limits/com2-type1-sam30-F.csv]

3.9757	87.183
4.1377	36.4148
6.0493	-14.6704
6.2167	20.2898
6.8431	29.7627
6.9673	202.5392
6.9673	202.5392
7.0969	1148.3059
7.0969	1148.3059
7.1779	1128.2958
7.1779	1128.2958
7.2049	1380.8832
7.2049	1380.8832
7.3615	2670.3886
7.3615	2670.3886
7.4209	4287.2327
7.4209	4287.2327
7.6099	392.4392
7.6099	392.4392
7.6855	1077.3469
7.6855	1077.3469
7.7557	94.8477
7.7557	94.8477
7.8745	-1.2781
8.4847	45.1459
8.6845	1054.3891
8.6845	1054.3891
8.7439	2910.9725
8.7439	2910.9725
8.7925	6481.0684
8.7925	6481.0684
8.8519	12023.7482
8.8519	12023.7482
8.9707	740.1728
8.9707	740.1728
9.0193	717.1211
9.0193	717.1211
9.1273	232.1773
9.1273	232.1773
9.1975	30.4677
10.0885	10.0304
10.2451	46.4072
