# Supplementary material for: Improvement of Peak Integration in Capillary Electrophoresis: Reference Data Set No. 1
Source: Electrophoresis. 2026 Mar 11;47(4):276–94. doi: 10.1002/elps.70077 (PMC13084974; doi:10.1002/elps.70077)
Supplement: Supplementary file 3 — Supporting File 3: elps70077‐sup‐0003‐SupMat.zip. [file ELPS-47--s005.zip › Final Reference Integration Limits/com2-type1-sam4-F.csv]

3.9703	50.2988
4.1323	53.3644
6.0439	-0.2064
6.2113	61.7291
6.7945	24.803
6.9943	236.4591
6.9943	236.4591
7.1023	1192.1564
7.1023	1192.1564
7.1779	1090.3289
7.1779	1090.3289
7.2103	1360.4608
7.2103	1360.4608
7.3615	2685.3863
7.3615	2685.3863
7.4209	4338.8313
7.4209	4338.8313
7.5883	388.5755
7.5883	388.5755
7.6801	1157.3476
7.6801	1157.3476
7.7665	48.0742
7.7665	48.0742
7.8853	-14.0332
8.4847	26.6566
8.6683	926.914
8.6683	926.914
8.7385	2874.6536
8.7385	2874.6536
8.7871	6539.774
8.7871	6539.774
8.8465	12091.5743
8.8465	12091.5743
8.9653	716.9121
8.9653	716.9121
9.0139	727.3131
9.0139	727.3131
9.1165	209.135
9.1165	209.135
9.1975	-4.5134
10.1047	84.6513
10.2343	31.6962
