# Supplementary material for: Improvement of Peak Integration in Capillary Electrophoresis: Reference Data Set No. 1
Source: Electrophoresis. 2026 Mar 11;47(4):276–94. doi: 10.1002/elps.70077 (PMC13084974; doi:10.1002/elps.70077)
Supplement: Supplementary file 3 — Supporting File 3: elps70077‐sup‐0003‐SupMat.zip. [file ELPS-47--s005.zip › Final Reference Integration Limits/com2-type1-sam5-F.csv]

3.9649	46.5147
4.1647	29.9999
6.0439	37.0901
6.2059	26.7878
6.8377	3.9465
6.9943	181.3005
6.9943	181.3005
7.1077	1129.9408
7.1077	1129.9408
7.1833	1018.9458
7.1833	1018.9458
7.2157	1312.9157
7.2157	1312.9157
7.3669	2607.953
7.3669	2607.953
7.4209	4119.3375
7.4209	4119.3375
7.5991	339.4168
7.5991	339.4168
7.6855	1035.6117
7.6855	1035.6117
7.7665	29.8508
7.7665	29.8508
7.8367	-26.6734
8.5225	38.6583
8.6791	958.5532
8.6791	958.5532
8.7385	2819.3595
8.7385	2819.3595
8.7871	6150.6932
8.7871	6150.6932
8.8465	11975.788
8.8465	11975.788
8.9653	705.4414
8.9653	705.4414
9.0139	643.1341
9.0139	643.1341
9.1165	208.5418
9.1165	208.5418
9.1921	24.982
10.1047	30.2985
10.2451	10.3321
