# Supplementary material for: Improvement of Peak Integration in Capillary Electrophoresis: Reference Data Set No. 1
Source: Electrophoresis. 2026 Mar 11;47(4):276–94. doi: 10.1002/elps.70077 (PMC13084974; doi:10.1002/elps.70077)
Supplement: Supplementary file 3 — Supporting File 3: elps70077‐sup‐0003‐SupMat.zip. [file ELPS-47--s005.zip › Final Reference Integration Limits/com2-type1-sam6-F.csv]

3.9757	52.6486
4.1593	-2.4926
6.0439	-3.5174
6.2059	27.162
6.8377	81.7895
6.9781	210.6463
6.9781	210.6463
7.0969	1130.5416
7.0969	1130.5416
7.1779	1169.1758
7.1779	1169.1758
7.2049	1432.9647
7.2049	1432.9647
7.3615	2773.4972
7.3615	2773.4972
7.4155	4306.3061
7.4155	4306.3061
7.5883	425.9797
7.5883	425.9797
7.6801	1193.8301
7.6801	1193.8301
7.7503	118.6415
7.7503	118.6415
7.8205	15.5738
8.5117	45.3539
8.6791	1034.1594
8.6791	1034.1594
8.7331	2794.2524
8.7331	2794.2524
8.7763	6318.0861
8.7763	6318.0861
8.8411	12275.9657
8.8411	12275.9657
8.9815	709.943
8.9815	709.943
9.0031	695.0725
9.0031	695.0725
9.1111	227.7941
9.1111	227.7941
9.1921	9.9905
10.0993	13.8563
10.2397	3.3964
