# Supplementary material for: Improvement of Peak Integration in Capillary Electrophoresis: Reference Data Set No. 1
Source: Electrophoresis. 2026 Mar 11;47(4):276–94. doi: 10.1002/elps.70077 (PMC13084974; doi:10.1002/elps.70077)
Supplement: Supplementary file 3 — Supporting File 3: elps70077‐sup‐0003‐SupMat.zip. [file ELPS-47--s005.zip › Final Reference Integration Limits/com2-type1-sam7-F.csv]

3.9379	10.5093
4.1593	24.4506
6.0439	-9.2812
6.2059	-12.2828
6.7945	50.2184
6.9781	248.6891
6.9781	248.6891
7.1077	1274.8311
7.1077	1274.8311
7.1779	1173.2208
7.1779	1173.2208
7.2049	1409.0021
7.2049	1409.0021
7.3615	2734.3045
7.3615	2734.3045
7.4209	4310.4418
7.4209	4310.4418
7.5991	423.6522
7.5991	423.6522
7.6801	1113.8153
7.6801	1113.8153
7.7665	48.3114
7.7665	48.3114
7.8907	-7.1339
8.5333	58.5395
8.6845	1083.4705
8.6845	1083.4705
8.7439	2983.4421
8.7439	2983.4421
8.7871	6479.3141
8.7871	6479.3141
8.8465	12035.7486
8.8465	12035.7486
8.9653	749.2846
8.9653	749.2846
9.0139	701.758
9.0139	701.758
9.1219	236.4302
9.1219	236.4302
9.2029	8.081
10.0939	14.6299
10.2505	6.3703
