# Supplementary material for: Improvement of Peak Integration in Capillary Electrophoresis: Reference Data Set No. 1
Source: Electrophoresis. 2026 Mar 11;47(4):276–94. doi: 10.1002/elps.70077 (PMC13084974; doi:10.1002/elps.70077)
Supplement: Supplementary file 3 — Supporting File 3: elps70077‐sup‐0003‐SupMat.zip. [file ELPS-47--s005.zip › Final Reference Integration Limits/com2-type1-sam8-F.csv]

3.9595	27.5579
4.1539	7.4776
6.0439	38.6874
6.2167	8.0172
6.8053	20.9442
6.9727	212.0858
6.9727	212.0858
7.1023	1208.6266
7.1023	1208.6266
7.1779	1132.4018
7.1779	1132.4018
7.2103	1437.9441
7.2103	1437.9441
7.3615	2751.8174
7.3615	2751.8174
7.4155	4321.0002
7.4155	4321.0002
7.5937	419.829
7.5937	419.829
7.6747	1161.061
7.6747	1161.061
7.7665	86.3558
7.7665	86.3558
7.8691	-5.9155
8.4955	50.1077
8.6791	1046.2362
8.6791	1046.2362
8.7331	2796.8766
8.7331	2796.8766
8.7871	6809.2244
8.7871	6809.2244
8.8411	12123.9653
8.8411	12123.9653
8.9707	731.8805
8.9707	731.8805
9.0085	723.2254
9.0085	723.2254
9.1165	263.1597
9.1165	263.1597
9.2029	-47.9218
10.1101	96.2644
10.2343	19.3513
