# Supplementary material for: Improvement of Peak Integration in Capillary Electrophoresis: Reference Data Set No. 1
Source: Electrophoresis. 2026 Mar 11;47(4):276–94. doi: 10.1002/elps.70077 (PMC13084974; doi:10.1002/elps.70077)
Supplement: Supplementary file 3 — Supporting File 3: elps70077‐sup‐0003‐SupMat.zip. [file ELPS-47--s005.zip › Final Reference Integration Limits/com2-type1-sam9-F.csv]

3.9649	32.9103
4.1539	17.5064
6.0385	20.8656
6.2005	50.1198
6.8269	23.8038
6.9727	187.4607
6.9727	187.4607
7.0915	1076.7826
7.0915	1076.7826
7.1779	1142.3714
7.1779	1142.3714
7.2103	1426.1515
7.2103	1426.1515
7.3561	2681.2249
7.3561	2681.2249
7.4155	4302.4015
7.4155	4302.4015
7.5829	396.6331
7.5829	396.6331
7.6747	1151.443
7.6747	1151.443
7.7665	46.2727
7.7665	46.2727
7.9123	-29.7363
8.4523	12.6283
8.6737	1005.4892
8.6737	1005.4892
8.7385	2934.0292
8.7385	2934.0292
8.7817	6635.5729
8.7817	6635.5729
8.8411	12215.9173
8.8411	12215.9173
8.9707	714.0094
8.9707	714.0094
9.0085	720.3344
9.0085	720.3344
9.1219	243.7852
9.1219	243.7852
9.1975	-27.2156
10.0831	5.2747
10.2397	-6.3677
