# Supplementary material for: Improvement of Peak Integration in Capillary Electrophoresis: Reference Data Set No. 1
Source: Electrophoresis. 2026 Mar 11;47(4):276–94. doi: 10.1002/elps.70077 (PMC13084974; doi:10.1002/elps.70077)
Supplement: Supplementary file 3 — Supporting File 3: elps70077‐sup‐0003‐SupMat.zip. [file ELPS-47--s005.zip › Final Reference Integration Limits/com2-type2-sam16-F.csv]

0.7798	0.6255
0.8232	0.6805
0.8232	0.6805
0.8372	0.642
0.98	0.6918
1.0122	0.9455
1.0122	0.9455
1.0318	0.6979
1.309	0.739
1.5722	0.7196
1.603	0.7233
1.6268	0.8857
1.6268	0.8857
1.6772	0.9006
1.6772	0.9006
1.6996	0.809
1.6996	0.809
1.7122	0.8056
1.7122	0.8056
1.7682	0.7898
1.7682	0.7898
1.7906	0.7869
1.7906	0.7869
1.8494	0.8633
1.8494	0.8633
1.8592	0.7715
2.0902	0.728
2.3002	0.7274
