# Supplementary material for: Improvement of Peak Integration in Capillary Electrophoresis: Reference Data Set No. 1
Source: Electrophoresis. 2026 Mar 11;47(4):276–94. doi: 10.1002/elps.70077 (PMC13084974; doi:10.1002/elps.70077)
Supplement: Supplementary file 3 — Supporting File 3: elps70077‐sup‐0003‐SupMat.zip. [file ELPS-47--s005.zip › Final Reference Integration Limits/com3-type1-sam1-F.csv]

22.46376518	4.120177031
22.94378438	4.152774811
22.94378438	4.152774811
23.39380238	4.191467166
23.39380238	4.191467166
23.83782014	4.206377268
23.83782014	4.206377268
24.06782935	4.213571548
24.06782935	4.213571548
24.68485403	4.216963053
24.68485403	4.216963053
25.04586847	4.201546311
25.04586847	4.201546311
25.44188431	4.193842411
25.44188431	4.193842411
25.75189671	4.198434949
25.75189671	4.198434949
26.19091427	4.162299633
26.19091427	4.162299633
26.96594527	4.139098525
28.11599127	4.03393507
28.52300755	4.245337844
28.52300755	4.245337844
28.88602207	3.955838084
30.35508084	3.902205825
30.9441044	3.895625472
33.27019744	3.883251548
33.78621808	3.882604837
35.96130508	3.897741437
36.68633409	3.923714161
36.80533885	3.925338387
38.38440201	3.927302361
38.38440201	3.927302361
38.75841697	3.934416175
39.13243193	3.937789798
39.56444921	3.961870074
39.56444921	3.961870074
40.65749293	4.053914547
40.65749293	4.053914547
41.61653129	4.156643152
41.61653129	4.156643152
42.45556485	4.144111276
42.45556485	4.144111276
43.78061786	3.857392073
