# Supplementary material for: Improvement of Peak Integration in Capillary Electrophoresis: Reference Data Set No. 1
Source: Electrophoresis. 2026 Mar 11;47(4):276–94. doi: 10.1002/elps.70077 (PMC13084974; doi:10.1002/elps.70077)
Supplement: Supplementary file 3 — Supporting File 3: elps70077‐sup‐0003‐SupMat.zip. [file ELPS-47--s005.zip › Final Reference Integration Limits/com3-type2-sam1-F.csv]

21.44916667	0.7186451
22.7	1.699382
22.7	1.699382
23.43	1.67757881
23.43	1.67757881
23.87833333	1.72876549
23.87833333	1.72876549
24.05333333	1.6649586
24.05333333	1.6649586
24.42666667	1.57427716
24.42666667	1.57427716
24.82166667	1.50691617
24.82166667	1.50691617
25.12333333	1.52174091
25.12333333	1.52174091
25.60416667	1.29322255
25.60416667	1.29322255
26.88666667	1.07035565
27.43583333	1.06055069
28.86583333	1.02293873
30.1075	1.03460562
31.35916667	1.07311738
33.12833333	1.17413783
33.95583333	1.214208
35.97083333	1.45802891
36.90916667	1.75810969
36.90916667	1.75810969
38.88916667	2.0225668
38.88916667	2.0225668
39.26583333	2.020277
39.26583333	2.020277
39.64083333	2.134317
39.64083333	2.134317
40.07166667	2.4408114
40.07166667	2.4408114
41.40666667	3.221058
41.40666667	3.221058
42.3325	4.61964655
42.3325	4.61964655
43.62	3.324527
43.62	3.324527
45.46	1.90710044
