# Supplementary material for: Improvement of Peak Integration in Capillary Electrophoresis: Reference Data Set No. 1
Source: Electrophoresis. 2026 Mar 11;47(4):276–94. doi: 10.1002/elps.70077 (PMC13084974; doi:10.1002/elps.70077)
Supplement: Supplementary file 3 — Supporting File 3: elps70077‐sup‐0003‐SupMat.zip. [file ELPS-47--s005.zip › Final Reference Integration Limits/com3-type2-sam2-F.csv]

21.18166667	0.816506743
22.4375	1.91809082
22.4375	1.91809082
22.92166667	2.24416
22.92166667	2.24416
23.10083333	2.23572159
23.10083333	2.23572159
23.5575	2.49509025
23.5575	2.49509025
23.665	2.49984479
23.665	2.49984479
24.08666667	2.45783663
24.08666667	2.45783663
24.45166667	2.33934879
24.45166667	2.33934879
24.74416667	2.33676314
24.74416667	2.33676314
25.21333333	2.016529
25.21333333	2.016529
26.01583333	1.75867093
26.91083333	1.65938938
27.47	4.727976
27.47	4.727976
28.40916667	1.60316539
29.915	1.81830609
30.41583333	1.847968
32.38583333	1.83765876
33.31083333	1.887427
34.98333333	2.17031
36.01166667	2.698461
36.01166667	2.698461
36.5475	2.74649715
36.5475	2.74649715
37.64	3.47827387
37.64	3.47827387
38.1075	3.81879282
38.1075	3.81879282
38.44	4.12654972
38.44	4.12654972
38.8525	4.718517
38.8525	4.718517
39.42583333	6.106531
39.42583333	6.106531
40.145	7.0567317
40.145	7.0567317
41.1525	9.375164
41.1525	9.375164
41.89916667	8.104323
41.89916667	8.104323
42.2625	7.92575741
42.2625	7.92575741
43.77166667	5.48594236
43.77166667	5.48594236
54.0775	1.9425981
