# Supplementary material for: Improvement of Peak Integration in Capillary Electrophoresis: Reference Data Set No. 1
Source: Electrophoresis. 2026 Mar 11;47(4):276–94. doi: 10.1002/elps.70077 (PMC13084974; doi:10.1002/elps.70077)
Supplement: Supplementary file 3 — Supporting File 3: elps70077‐sup‐0003‐SupMat.zip. [file ELPS-47--s005.zip › Final Reference Integration Limits/com4-type1-sam1-F.csv]

3.5897	-0.007640319
3.8934	-0.013099878
4.0203	-0.012056685
4.1921	-0.012779916
4.6203	-0.012619811
4.6402	-0.0134858
4.6402	-0.0134858
4.6651	-0.014125647
4.6651	-0.014125647
4.68	-0.012745774
4.68	-0.012745774
4.7099	-0.012159375
4.7099	-0.012159375
4.7298	-0.009451875
4.7298	-0.009451875
4.7522	-0.011963655
4.7522	-0.011963655
4.7697	-0.001681645
4.7697	-0.001681645
4.7771	-0.007961361
4.7771	-0.007961361
4.7921	-0.010884329
4.9091	-0.009054417
4.9365	-0.005427998
4.9365	-0.005427998
4.9439	-0.005830072
4.9439	-0.005830072
4.9738	-0.004551809
4.9738	-0.004551809
4.9987	-0.004993093
4.9987	-0.004993093
5.0186	-0.008405281
5.0435	-0.010098386
5.0709	-0.010289332
5.2476	-0.009976189
5.3298	-0.008037479
5.3298	-0.008037479
5.3821	0.001765739
5.3821	0.001765739
5.4393	-0.001927765
5.4393	-0.001927765
5.514	0.015399463
5.514	0.015399463
5.5389	0.002847116
5.5389	0.002847116
5.5962	0.002482764
5.5962	0.002482764
5.631	0.000866367
5.631	0.000866367
5.6584	0.000226274
5.6584	0.000226274
5.7157	-0.002123137
5.7157	-0.002123137
5.7679	0.009112488
5.7679	0.009112488
5.7978	0.011400263
5.7978	0.011400263
5.8351	-0.006816214
5.8351	-0.006816214
5.9472	-0.001709898
5.9472	-0.001709898
5.982	-0.004751924
6.0094	-0.00485929
6.0542	-0.003818169
6.0542	-0.003818169
6.1389	-0.010272783
7.0201	-0.008861162
7.1048	-0.010570652
7.5852	-0.0151225
7.635	0.000841983
7.635	0.000841983
7.65	-0.009646368
7.65	-0.009646368
7.6649	-0.001876365
7.6649	-0.001876365
7.6873	-0.01359316
7.6873	-0.01359316
7.6997	-0.016799256
7.6997	-0.016799256
7.7172	-0.019403387
7.7421	-0.02670167
7.762	-0.02293944
