# Supplementary material for: Improvement of Peak Integration in Capillary Electrophoresis: Reference Data Set No. 1
Source: Electrophoresis. 2026 Mar 11;47(4):276–94. doi: 10.1002/elps.70077 (PMC13084974; doi:10.1002/elps.70077)
Supplement: Supplementary file 3 — Supporting File 3: elps70077‐sup‐0003‐SupMat.zip. [file ELPS-47--s005.zip › Final Reference Integration Limits/com4-type1-sam2-F.csv]

3.4956	-0.010659783
3.7811	-0.013548609
3.8917	-0.017933909
3.9122	-0.01548437
3.9328	-0.018210696
3.9585	-0.013187461
3.974	-0.013925107
3.9997	-0.013079063
3.9997	-0.013079063
4.0357	-0.012697595
4.0357	-0.012697595
4.1463	-0.005661782
4.1463	-0.005661782
4.1592	-0.00827095
4.1592	-0.00827095
4.1849	-0.014931632
4.2492	-0.013214891
4.28	-0.010658838
4.28	-0.010658838
4.3058	-0.010756811
4.3058	-0.010756811
4.3366	-0.007108773
4.4138	-0.014929691
4.4369	-0.013815866
5.2574	-0.015801061
5.3139	-0.012653671
5.3139	-0.012653671
5.3705	-0.002875498
5.3705	-0.002875498
5.4271	-0.006556088
5.4271	-0.006556088
5.5068	0.024274273
5.5068	0.024274273
5.5326	0.00388112
5.5326	0.00388112
5.5814	0.006476886
5.5814	0.006476886
5.6277	-0.000908012
5.6277	-0.000908012
5.7306	-0.010654085
5.7306	-0.010654085
5.8232	-0.015039159
7.014	-0.013967145
7.0937	-0.012234457
