# Supplementary material for: Improvement of Peak Integration in Capillary Electrophoresis: Reference Data Set No. 1
Source: Electrophoresis. 2026 Mar 11;47(4):276–94. doi: 10.1002/elps.70077 (PMC13084974; doi:10.1002/elps.70077)
Supplement: Supplementary file 3 — Supporting File 3: elps70077‐sup‐0003‐SupMat.zip. [file ELPS-47--s005.zip › Final Reference Integration Limits/com4-type1-sam3-F.csv]

3.4874	-0.01065168
3.7386	-0.017596425
3.7745	-0.015000551
3.7899	-0.015455007
3.8104	-0.016836135
3.836	-0.016452372
3.836	-0.016452372
3.8565	-0.016779723
3.8616	-0.016817445
3.895	-0.015560891
3.895	-0.015560891
3.9411	-0.014995105
3.9411	-0.014995105
3.977	-0.013791985
3.977	-0.013791985
3.9924	-0.005031172
3.9924	-0.005031172
4.0077	-0.010789523
4.0077	-0.010789523
4.0308	-0.011857947
4.0308	-0.011857947
4.0821	0.153272182
4.0821	0.153272182
4.1436	-0.006825432
4.1436	-0.006825432
4.1641	-0.010149735
4.1641	-0.010149735
4.1846	-0.015412893
4.2	-0.015481283
4.2205	-0.017753648
4.2205	-0.017753648
4.241	-0.02021119
4.241	-0.02021119
4.2666	-0.013492112
4.3666	-0.013361392
4.3845	-0.014077428
5.2482	-0.01376649
5.3097	-0.011507194
5.3097	-0.011507194
5.361	-0.004430649
5.361	-0.004430649
5.4199	-0.004624397
5.4199	-0.004624397
5.525	0.005569911
5.525	0.005569911
5.5712	0.006949468
5.5712	0.006949468
5.6173	-0.001036182
5.6173	-0.001036182
5.7198	-0.013147546
5.7198	-0.013147546
5.8172	-0.015998608
5.8172	-0.015998608
5.8351	-0.015437091
7.009	-0.0129473
7.1371	-0.012720993
7.5703	-0.027926816
7.6139	0.061300732
7.6139	0.061300732
7.6241	0.024441799
7.6241	0.024441799
7.6318	0.004034505
7.6318	0.004034505
7.6497	-0.017604141
7.6497	-0.017604141
7.6626	-0.025158526
7.6626	-0.025158526
7.6882	-0.03848372
