# Supplementary material for: Improvement of Peak Integration in Capillary Electrophoresis: Reference Data Set No. 1
Source: Electrophoresis. 2026 Mar 11;47(4):276–94. doi: 10.1002/elps.70077 (PMC13084974; doi:10.1002/elps.70077)
Supplement: Supplementary file 3 — Supporting File 3: elps70077‐sup‐0003‐SupMat.zip. [file ELPS-47--s005.zip › Final Reference Integration Limits/com4-type1-sam4-F.csv]

3.5831	-0.014289766
3.8611	-0.014449025
4.0269	-0.012504874
4.1731	-0.012351875
4.2146	-0.012672115
4.2414	-0.01453521
4.2755	-0.011341115
4.3048	-0.006819288
4.3048	-0.006819288
4.3731	-0.010795527
4.3731	-0.010795527
4.4096	0.010737821
4.4096	0.010737821
4.4243	0.003034143
4.4243	0.003034143
4.4438	-0.011530619
4.4584	-0.010211537
4.4803	-0.011876059
5.2702	-0.01124166
5.3263	-0.010523026
5.3263	-0.010523026
5.3921	-0.002265656
5.3921	-0.002265656
5.4385	-0.00773539
5.4385	-0.00773539
5.536	-0.002571811
5.536	-0.002571811
5.5774	0.001668907
5.5774	0.001668907
5.6335	-0.00103916
5.6335	-0.00103916
5.6652	-0.001230561
5.6652	-0.001230561
5.731	-0.008011028
5.731	-0.008011028
5.8286	-0.013546564
5.8627	-0.013217302
5.9212	-0.008002872
5.9578	-0.00697512
5.9797	-0.008925457
6.0285	-0.010207932
6.065	-0.001699933
6.065	-0.001699933
6.1431	-0.009593588
6.1821	-0.010524894
6.204	-0.010574375
7.0061	-0.011830589
7.0939	-0.010850887
7.5669	-0.015567164
7.6059	0.066250078
7.6059	0.066250078
7.6278	0.046956066
7.6278	0.046956066
7.6766	-0.013940689
7.6766	-0.013940689
7.6936	-0.017452408
7.6936	-0.017452408
7.718	-0.008997395
7.718	-0.008997395
7.7497	-0.022215119
7.7497	-0.022215119
7.779	-0.026273161
7.779	-0.026273161
7.818	-0.029717766
