# Supplementary material for: Improvement of Peak Integration in Capillary Electrophoresis: Reference Data Set No. 1
Source: Electrophoresis. 2026 Mar 11;47(4):276–94. doi: 10.1002/elps.70077 (PMC13084974; doi:10.1002/elps.70077)
Supplement: Supplementary file 3 — Supporting File 3: elps70077‐sup‐0003‐SupMat.zip. [file ELPS-47--s005.zip › Final Reference Integration Limits/com4-type1-sam5-F.csv]

2.9757	-0.015605073
3.0036	-0.015428724
3.1909	-0.014304292
3.2011	-0.011131115
3.2011	-0.011131115
3.2213	-0.014846504
3.272	-0.01216416
3.3125	-0.012083523
3.3581	-0.013189657
3.3783	-0.016501639
3.4897	-0.015444477
3.7733	-0.019173617
3.7911	-0.015288744
3.8164	-0.016270798
3.8772	-0.017403809
3.905	-0.016648745
3.9227	-0.017419685
3.9303	-0.008502085
3.9557	-0.015244061
3.9709	0.004047655
3.9709	0.004047655
3.9936	-0.013446724
3.9936	-0.013446724
4.0088	-0.011559037
4.0088	-0.011559037
4.0342	-0.013235339
4.0342	-0.013235339
4.1582	-0.014086044
4.1582	-0.014086044
4.1861	-0.015887745
5.1736	-0.012608484
5.2268	-0.01175343
5.2268	-0.01175343
5.2471	-0.013609147
5.3737	-0.011685071
5.4193	0.0024029
5.4193	0.0024029
5.4927	-0.009565932
5.4927	-0.009565932
5.5206	-0.009932246
5.5206	-0.009932246
5.6573	-0.012268488
5.6573	-0.012268488
5.7003	-0.014176487
5.7333	-0.01363402
5.8143	-0.013757589
5.8573	-0.012201363
5.9105	0.005904165
5.9105	0.005904165
5.9713	-0.000195004
5.9713	-0.000195004
6.0295	-0.003301141
6.0295	-0.003301141
6.065	0.008135035
6.065	0.008135035
6.1055	0.012305159
6.1055	0.012305159
6.146	0.005921296
6.146	0.005921296
6.2296	0.007089548
6.2296	0.007089548
6.2853	0.010851515
6.2853	0.010851515
6.3233	0.016188715
6.3233	0.016188715
6.417	-0.003587023
6.417	-0.003587023
6.4321	-0.012463315
7.0019	-0.009907129
7.0804	-0.009777346
7.5818	-0.017458966
7.5995	-0.006888797
7.5995	-0.006888797
7.6197	0.101218656
7.6197	0.101218656
7.6324	0.095689669
7.6324	0.095689669
7.6552	0.026754813
7.6552	0.026754813
7.6653	0.033091336
7.6653	0.033091336
7.678	-0.015062283
