# Supplementary material for: Improvement of Peak Integration in Capillary Electrophoresis: Reference Data Set No. 1
Source: Electrophoresis. 2026 Mar 11;47(4):276–94. doi: 10.1002/elps.70077 (PMC13084974; doi:10.1002/elps.70077)
Supplement: Supplementary file 3 — Supporting File 3: elps70077‐sup‐0003‐SupMat.zip. [file ELPS-47--s005.zip › Final Reference Integration Limits/com4-type1-sam6-F.csv]

3.4789	-0.010196758
3.7895	-0.017122256
4.0316	-0.014980142
4.1842	-0.016596388
4.4474	-0.013884366
4.4684	0.005022476
4.4684	0.005022476
4.4763	-0.006054183
4.4763	-0.006054183
4.5	-0.013373501
4.6974	-0.015289848
4.7184	0.025877099
4.7184	0.025877099
4.7342	-0.015276993
4.8	-0.015124576
4.8263	-0.013476046
5.2368	-0.014974637
5.2868	-0.012887715
5.2868	-0.012887715
5.2974	-0.011985363
5.2974	-0.011985363
5.3553	-0.003752838
5.3553	-0.003752838
5.3789	-0.00319253
5.3789	-0.00319253
5.4132	-0.006259785
5.4132	-0.006259785
5.5132	0.003102716
5.5132	0.003102716
5.5632	0.006406195
5.5632	0.006406195
5.6053	-0.000281735
5.6053	-0.000281735
5.7079	-0.011505744
5.7079	-0.011505744
5.7711	0.011287068
5.7711	0.011287068
5.7842	-0.00845312
5.7842	-0.00845312
5.7895	-0.017500812
5.8316	-0.017003423
5.8605	-0.005343464
5.8605	-0.005343464
5.8842	-0.010944156
5.8842	-0.010944156
5.9474	-0.014907594
5.9895	-0.014503234
6.0211	-0.008640235
6.0211	-0.008640235
6.0684	-0.000755952
6.0684	-0.000755952
6.1105	-0.012923637
6.6526	-0.013557716
6.6895	-0.012794066
7.0184	-0.014944603
7.0974	-0.012981125
