# Supplementary material for: Improvement of Peak Integration in Capillary Electrophoresis: Reference Data Set No. 1
Source: Electrophoresis. 2026 Mar 11;47(4):276–94. doi: 10.1002/elps.70077 (PMC13084974; doi:10.1002/elps.70077)
Supplement: Supplementary file 3 — Supporting File 3: elps70077‐sup‐0003‐SupMat.zip. [file ELPS-47--s005.zip › Final Reference Integration Limits/com4-type1-sam7-F.csv]

3.5011	-0.009310841
3.7953	-0.016311975
4.0317	-0.014065438
4.1657	-0.014501716
4.3102	-0.013059649
4.3601	-0.013570189
4.3706	-0.01382772
4.3942	-0.008400704
4.3942	-0.008400704
4.4179	-0.012256697
5.2374	-0.013777643
5.2979	-0.013289082
5.3057	-0.013010873
5.3557	-0.005863918
5.3557	-0.005863918
5.3819	-0.00194852
5.3819	-0.00194852
5.4108	-0.005889974
5.4108	-0.005889974
5.508	0.004399194
5.508	0.004399194
5.5606	0.007163306
5.5606	0.007163306
5.6078	0.000688264
5.6078	0.000688264
5.705	-0.010410612
5.705	-0.010410612
5.8049	-0.016355308
5.8259	-0.016320983
5.8758	-0.011383253
5.8758	-0.011383253
5.952	-0.014550207
5.9887	-0.014122199
6.0176	-0.008451402
6.0176	-0.008451402
6.1096	-0.013495297
7.0027	-0.014242984
7.1025	-0.013140111
7.4598	-0.014385174
7.4966	-0.012017816
