# Supplementary material for: Improvement of Peak Integration in Capillary Electrophoresis: Reference Data Set No. 1
Source: Electrophoresis. 2026 Mar 11;47(4):276–94. doi: 10.1002/elps.70077 (PMC13084974; doi:10.1002/elps.70077)
Supplement: Supplementary file 3 — Supporting File 3: elps70077‐sup‐0003‐SupMat.zip. [file ELPS-47--s005.zip › Final Reference Integration Limits/com4-type10-sam1-F.csv]

6.0735	-0.002965132
6.2036	-0.002474885
7.6415	-0.000791531
7.7601	-0.003645961
7.7601	-0.003645961
7.9019	0.004073359
7.9019	0.004073359
8.0263	0.005056117
8.0263	0.005056117
8.0841	0.008457227
8.0841	0.008457227
8.1188	0.014559334
8.1188	0.014559334
8.2519	0.002663085
8.2519	0.002663085
8.3242	0.00892191
8.3242	0.00892191
8.3879	0.000217229
8.4689	-5.3095e-05
8.5239	-0.000774006
10.1295	-0.004737242
10.2134	-0.004484101
