# Supplementary material for: Improvement of Peak Integration in Capillary Electrophoresis: Reference Data Set No. 1
Source: Electrophoresis. 2026 Mar 11;47(4):276–94. doi: 10.1002/elps.70077 (PMC13084974; doi:10.1002/elps.70077)
Supplement: Supplementary file 3 — Supporting File 3: elps70077‐sup‐0003‐SupMat.zip. [file ELPS-47--s005.zip › Final Reference Integration Limits/com4-type10-sam2-F.csv]

6.0766	-0.003393322
6.2005	-0.003481428
7.6332	-0.001783177
7.7514	-0.003755448
7.7514	-0.003755448
7.9013	0.003166436
7.9013	0.003166436
8.0166	0.0039856
8.0166	0.0039856
8.0801	0.007909872
8.0801	0.007909872
8.1146	0.014178926
8.1146	0.014178926
8.2386	0.001664274
8.2386	0.001664274
8.3135	0.007432489
8.3135	0.007432489
8.3798	0.000216363
8.4692	-0.00020802
8.5182	-0.001022832
10.1268	-0.00509429
10.2046	-0.004201612
