# Supplementary material for: Improvement of Peak Integration in Capillary Electrophoresis: Reference Data Set No. 1
Source: Electrophoresis. 2026 Mar 11;47(4):276–94. doi: 10.1002/elps.70077 (PMC13084974; doi:10.1002/elps.70077)
Supplement: Supplementary file 3 — Supporting File 3: elps70077‐sup‐0003‐SupMat.zip. [file ELPS-47--s005.zip › Final Reference Integration Limits/com4-type10-sam3-F.csv]

6.0737	-0.003503571
6.2034	-0.003638043
7.6419	-0.00144931
7.7514	-0.004148624
7.7514	-0.004148624
7.9071	0.003294926
7.9071	0.003294926
8.0166	0.004970138
8.0166	0.004970138
8.0772	0.008622868
8.0772	0.008622868
8.1118	0.013304988
8.1118	0.013304988
8.2472	0.002085002
8.2472	0.002085002
8.3107	0.008011218
8.3107	0.008011218
8.3798	-0.00016281
8.4663	0.000207871
8.5297	-0.002333286
10.1296	-0.004961394
10.219	-0.004663208
