# Supplementary material for: Improvement of Peak Integration in Capillary Electrophoresis: Reference Data Set No. 1
Source: Electrophoresis. 2026 Mar 11;47(4):276–94. doi: 10.1002/elps.70077 (PMC13084974; doi:10.1002/elps.70077)
Supplement: Supplementary file 3 — Supporting File 3: elps70077‐sup‐0003‐SupMat.zip. [file ELPS-47--s005.zip › Final Reference Integration Limits/com4-type10-sam4-F.csv]

6.0708	-0.003620773
6.189	-0.002653768
7.639	-0.001789248
7.7457	-0.004250287
7.7457	-0.004250287
7.8927	0.003091798
7.8927	0.003091798
8.0224	0.004047508
8.0224	0.004047508
8.0772	0.00775254
8.0772	0.00775254
8.1089	0.013206102
8.1089	0.013206102
8.2559	0.002001984
8.2559	0.002001984
8.3135	0.008270453
8.3135	0.008270453
8.377	-0.000429357
8.4634	-0.000518313
8.524	-0.00216757
10.1239	-0.005919154
10.2104	-0.004731527
