# Supplementary material for: Improvement of Peak Integration in Capillary Electrophoresis: Reference Data Set No. 1
Source: Electrophoresis. 2026 Mar 11;47(4):276–94. doi: 10.1002/elps.70077 (PMC13084974; doi:10.1002/elps.70077)
Supplement: Supplementary file 3 — Supporting File 3: elps70077‐sup‐0003‐SupMat.zip. [file ELPS-47--s005.zip › Final Reference Integration Limits/com4-type10-sam5-F.csv]

6.0767	-0.003564681
6.1976	-0.003332775
7.6397	-0.001569714
7.7462	-0.003965364
7.7462	-0.003965364
7.8988	0.002920068
7.8988	0.002920068
8.0168	0.00411708
8.0168	0.00411708
8.0773	0.008490237
8.0773	0.008490237
8.1061	0.014294319
8.1061	0.014294319
8.2442	0.002903525
8.2442	0.002903525
8.3133	0.008104583
8.3133	0.008104583
8.3766	0.000265445
8.4601	0.000102163
8.5177	-0.001917641
10.1239	-0.005219204
10.2045	-0.004136571
