# Supplementary material for: Improvement of Peak Integration in Capillary Electrophoresis: Reference Data Set No. 1
Source: Electrophoresis. 2026 Mar 11;47(4):276–94. doi: 10.1002/elps.70077 (PMC13084974; doi:10.1002/elps.70077)
Supplement: Supplementary file 3 — Supporting File 3: elps70077‐sup‐0003‐SupMat.zip. [file ELPS-47--s005.zip › Final Reference Integration Limits/com4-type10-sam6-F.csv]

6.0796	-0.003017492
6.2004	-0.003422496
7.6329	-0.001300754
7.7451	-0.003780803
7.7451	-0.003780803
7.8947	0.003277323
7.8947	0.003277323
8.0126	0.00444489
8.0126	0.00444489
8.0759	0.008247555
8.0759	0.008247555
8.1075	0.014073435
8.1075	0.014073435
8.2427	0.002464944
8.2427	0.002464944
8.3089	0.008443815
8.3089	0.008443815
8.3722	0.000637029
8.4556	0.000510694
8.5131	-0.001967305
10.1297	-0.00518593
10.2045	-0.003883686
