# Supplementary material for: Improvement of Peak Integration in Capillary Electrophoresis: Reference Data Set No. 1
Source: Electrophoresis. 2026 Mar 11;47(4):276–94. doi: 10.1002/elps.70077 (PMC13084974; doi:10.1002/elps.70077)
Supplement: Supplementary file 3 — Supporting File 3: elps70077‐sup‐0003‐SupMat.zip. [file ELPS-47--s005.zip › Final Reference Integration Limits/com4-type11-sam1-F.csv]

7.0246	-0.000897934
7.0699	-0.002194841
7.1279	-0.002380888
7.146	-0.002111942
7.1859	-0.002299888
7.1967	0.019897167
7.1967	0.019897167
7.2112	-0.002421723
7.6767	-0.001012545
7.78	0.000671271
7.78	0.000671271
7.972	0.005075416
7.972	0.005075416
8.0318	0.012900388
8.0318	0.012900388
8.0607	0.019758243
8.0607	0.019758243
8.2382	-0.003390681
8.2382	-0.003390681
8.4158	-0.003547975
9.1149	-0.004206545
9.2689	-0.003007823
9.2689	-0.003007823
9.2906	-0.004253012
