# Supplementary material for: Improvement of Peak Integration in Capillary Electrophoresis: Reference Data Set No. 1
Source: Electrophoresis. 2026 Mar 11;47(4):276–94. doi: 10.1002/elps.70077 (PMC13084974; doi:10.1002/elps.70077)
Supplement: Supplementary file 3 — Supporting File 3: elps70077‐sup‐0003‐SupMat.zip. [file ELPS-47--s005.zip › Final Reference Integration Limits/com4-type11-sam2-F.csv]

7.0212	-0.002511504
7.0716	-0.003469748
7.3113	-0.002230437
7.324	-0.001360676
7.324	-0.001360676
7.3456	-0.00333609
7.6682	-0.001241095
7.7745	0.000177618
7.7745	0.000177618
7.9764	0.003579316
7.9764	0.003579316
8.0323	0.012917883
8.0323	0.012917883
8.0647	0.018700171
8.0647	0.018700171
8.2576	-0.003622703
8.2576	-0.003622703
8.4396	-0.004147267
9.1263	-0.004637366
9.2488	0.008634677
9.2488	0.008634677
9.2777	-0.004572911
