# Supplementary material for: Improvement of Peak Integration in Capillary Electrophoresis: Reference Data Set No. 1
Source: Electrophoresis. 2026 Mar 11;47(4):276–94. doi: 10.1002/elps.70077 (PMC13084974; doi:10.1002/elps.70077)
Supplement: Supplementary file 3 — Supporting File 3: elps70077‐sup‐0003‐SupMat.zip. [file ELPS-47--s005.zip › Final Reference Integration Limits/com4-type11-sam3-F.csv]

7.0247	-0.002320556
7.0699	-0.002998346
7.3845	-0.003475226
7.4044	-0.002299451
7.4044	-0.002299451
7.4388	-0.003451182
7.6902	0.0
7.7751	0.000395942
7.7751	0.000395942
7.9759	0.003384078
7.9759	0.003384078
8.0157	0.010780178
8.0157	0.010780178
8.0645	0.019197306
8.0645	0.019197306
8.2326	-0.004133246
8.2326	-0.004133246
8.4225	-0.003739123
9.1314	-0.00463212
9.2851	-0.004334312
