# Supplementary material for: Improvement of Peak Integration in Capillary Electrophoresis: Reference Data Set No. 1
Source: Electrophoresis. 2026 Mar 11;47(4):276–94. doi: 10.1002/elps.70077 (PMC13084974; doi:10.1002/elps.70077)
Supplement: Supplementary file 3 — Supporting File 3: elps70077‐sup‐0003‐SupMat.zip. [file ELPS-47--s005.zip › Final Reference Integration Limits/com4-type11-sam4-F.csv]

7.0211	-0.002119548
7.0681	-0.003296786
7.4096	-0.002861634
7.433	-0.004346377
7.4656	-0.003080116
7.4782	-0.002806104
7.6607	-0.001093275
7.7691	-0.000402277
7.7691	-0.000402277
7.9643	0.003333791
7.9643	0.003333791
8.0112	0.01101203
8.0112	0.01101203
8.06	0.018893654
8.06	0.018893654
8.2443	-0.003938009
8.2443	-0.003938009
8.4395	-0.004396873
9.1513	-0.003469748
9.2796	-0.004534814
