# Supplementary material for: Improvement of Peak Integration in Capillary Electrophoresis: Reference Data Set No. 1
Source: Electrophoresis. 2026 Mar 11;47(4):276–94. doi: 10.1002/elps.70077 (PMC13084974; doi:10.1002/elps.70077)
Supplement: Supplementary file 3 — Supporting File 3: elps70077‐sup‐0003‐SupMat.zip. [file ELPS-47--s005.zip › Final Reference Integration Limits/com4-type12-sam1-F.csv]

7.0505	-0.003624871
7.0856	-0.003673738
8.2998	-0.005167996
8.4418	-0.005794417
8.8877	-0.002385882
9.0297	0.023847116
9.0297	0.023847116
9.0948	0.065417275
9.0948	0.065417275
9.1883	0.004246158
9.1883	0.004246158
9.2902	-0.002406797
9.2902	-0.002406797
9.3336	-0.00564385
9.8898	-0.007762172
10.0434	-0.007555653
