# Supplementary material for: Improvement of Peak Integration in Capillary Electrophoresis: Reference Data Set No. 1
Source: Electrophoresis. 2026 Mar 11;47(4):276–94. doi: 10.1002/elps.70077 (PMC13084974; doi:10.1002/elps.70077)
Supplement: Supplementary file 3 — Supporting File 3: elps70077‐sup‐0003‐SupMat.zip. [file ELPS-47--s005.zip › Final Reference Integration Limits/com4-type12-sam2-F.csv]

7.0452	-0.003965332
7.0786	-0.003275192
8.2949	-0.005733654
8.4367	-0.005431678
8.8822	-0.002866354
8.999	0.018418232
8.999	0.018418232
9.0924	0.065165937
9.0924	0.065165937
9.1875	0.003767527
9.1875	0.003767527
9.2909	-0.002705078
9.2909	-0.002705078
9.3326	-0.005756282
9.8949	-0.00711843
10.0317	-0.006962275
