# Supplementary material for: Improvement of Peak Integration in Capillary Electrophoresis: Reference Data Set No. 1
Source: Electrophoresis. 2026 Mar 11;47(4):276–94. doi: 10.1002/elps.70077 (PMC13084974; doi:10.1002/elps.70077)
Supplement: Supplementary file 3 — Supporting File 3: elps70077‐sup‐0003‐SupMat.zip. [file ELPS-47--s005.zip › Final Reference Integration Limits/com4-type12-sam3-F.csv]

7.0436	-0.003819464
7.0903	-0.003587723
7.9595	-0.007784284
8.0079	-0.007366837
8.2932	-0.005130965
8.435	-0.005387595
8.8622	-0.00331125
9.0056	0.021584572
9.0056	0.021584572
9.0941	0.063430928
9.0941	0.063430928
9.1808	0.004638096
9.1808	0.004638096
9.2793	-0.002274485
9.2793	-0.002274485
9.3326	-0.005270885
9.9049	-0.006460889
10.0384	-0.006851478
