# Supplementary material for: Improvement of Peak Integration in Capillary Electrophoresis: Reference Data Set No. 1
Source: Electrophoresis. 2026 Mar 11;47(4):276–94. doi: 10.1002/elps.70077 (PMC13084974; doi:10.1002/elps.70077)
Supplement: Supplementary file 3 — Supporting File 3: elps70077‐sup‐0003‐SupMat.zip. [file ELPS-47--s005.zip › Final Reference Integration Limits/com4-type12-sam4-F.csv]

7.0398	-0.003958621
7.088	-0.00381281
8.2968	-0.005923228
8.4383	-0.005391597
8.8678	-0.003043726
9.0077	0.022006908
9.0077	0.022006908
9.0926	0.064903736
9.0926	0.064903736
9.1808	0.004379326
9.1808	0.004379326
9.2924	-0.00237248
9.2924	-0.00237248
9.3357	-0.005912911
9.8901	-0.007903704
10.0449	-0.007349746
