# Supplementary material for: Improvement of Peak Integration in Capillary Electrophoresis: Reference Data Set No. 1
Source: Electrophoresis. 2026 Mar 11;47(4):276–94. doi: 10.1002/elps.70077 (PMC13084974; doi:10.1002/elps.70077)
Supplement: Supplementary file 3 — Supporting File 3: elps70077‐sup‐0003‐SupMat.zip. [file ELPS-47--s005.zip › Final Reference Integration Limits/com4-type12-sam5-F.csv]

7.0409	-0.003333051
7.0841	-0.003421686
8.302	-0.004568128
8.4415	-0.005747925
8.8818	-0.002955578
9.0181	0.024134971
9.0181	0.024134971
9.0912	0.067205191
9.0912	0.067205191
9.1809	0.004509948
9.1809	0.004509948
9.2706	-0.002026946
9.2706	-0.002026946
9.3271	-0.00617299
9.9119	-0.006316845
10.0415	-0.006793252
