# Supplementary material for: Improvement of Peak Integration in Capillary Electrophoresis: Reference Data Set No. 1
Source: Electrophoresis. 2026 Mar 11;47(4):276–94. doi: 10.1002/elps.70077 (PMC13084974; doi:10.1002/elps.70077)
Supplement: Supplementary file 3 — Supporting File 3: elps70077‐sup‐0003‐SupMat.zip. [file ELPS-47--s005.zip › Final Reference Integration Limits/com4-type12-sam6-F.csv]

7.022	-0.003923583
7.0783	-0.004140919
7.3533	-0.007834087
7.3814	-0.008498677
8.2791	-0.00523474
8.4364	-0.005797649
8.4845	-0.006320209
8.506	-0.005453947
8.8687	-0.003215723
9.0128	0.023666078
9.0128	0.023666078
9.0824	0.068475813
9.0824	0.068475813
9.1768	0.004723107
9.1768	0.004723107
9.2679	-0.002375844
9.2679	-0.002375844
9.3225	-0.005754035
9.8939	-0.006918939
10.0529	-0.007775406
