# Supplementary material for: Improvement of Peak Integration in Capillary Electrophoresis: Reference Data Set No. 1
Source: Electrophoresis. 2026 Mar 11;47(4):276–94. doi: 10.1002/elps.70077 (PMC13084974; doi:10.1002/elps.70077)
Supplement: Supplementary file 3 — Supporting File 3: elps70077‐sup‐0003‐SupMat.zip. [file ELPS-47--s005.zip › Final Reference Integration Limits/com4-type13-sam1-F.csv]

6.0842	-0.002433307
6.2057	-0.002346324
8.9186	0.00086044
9.165	0.110494353
9.165	0.110494353
9.2339	0.013394436
9.2339	0.013394436
9.2733	0.011049489
9.2733	0.011049489
9.3292	-0.00207712
9.3489	-0.002063878
9.4047	-0.004329696
10.1207	-0.005424781
10.2127	-0.004560605
