# Supplementary material for: Improvement of Peak Integration in Capillary Electrophoresis: Reference Data Set No. 1
Source: Electrophoresis. 2026 Mar 11;47(4):276–94. doi: 10.1002/elps.70077 (PMC13084974; doi:10.1002/elps.70077)
Supplement: Supplementary file 3 — Supporting File 3: elps70077‐sup‐0003‐SupMat.zip. [file ELPS-47--s005.zip › Final Reference Integration Limits/com4-type13-sam2-F.csv]

6.0584	-0.004579769
6.2086	-0.004567792
8.9094	-0.000806958
9.1674	0.102624916
9.1674	0.102624916
9.236	0.010831887
9.236	0.010831887
9.2752	0.009404842
9.2752	0.009404842
9.3601	-0.003452558
9.3601	-0.003452558
9.4156	-0.005689957
10.1275	-0.006083755
10.2125	-0.005018503
