# Supplementary material for: Improvement of Peak Integration in Capillary Electrophoresis: Reference Data Set No. 1
Source: Electrophoresis. 2026 Mar 11;47(4):276–94. doi: 10.1002/elps.70077 (PMC13084974; doi:10.1002/elps.70077)
Supplement: Supplementary file 3 — Supporting File 3: elps70077‐sup‐0003‐SupMat.zip. [file ELPS-47--s005.zip › Final Reference Integration Limits/com4-type13-sam3-F.csv]

6.0552	-0.004563041
6.202	-0.00384074
8.9267	0.00055559
9.1715	0.10928303
9.1715	0.10928303
9.2367	0.011283712
9.2367	0.011283712
9.2759	0.010559449
9.2759	0.010559449
9.3444	-0.003381676
9.3607	-0.003320348
9.4162	-0.006480662
10.1243	-0.005857293
10.2059	-0.005356218
