# Supplementary material for: Improvement of Peak Integration in Capillary Electrophoresis: Reference Data Set No. 1
Source: Electrophoresis. 2026 Mar 11;47(4):276–94. doi: 10.1002/elps.70077 (PMC13084974; doi:10.1002/elps.70077)
Supplement: Supplementary file 3 — Supporting File 3: elps70077‐sup‐0003‐SupMat.zip. [file ELPS-47--s005.zip › Final Reference Integration Limits/com4-type13-sam4-F.csv]

6.0618	-0.003866076
6.2312	-0.004713563
8.9157	-5.0449e-05
9.1731	0.107057452
9.1731	0.107057452
9.2382	0.011317423
9.2382	0.011317423
9.2773	0.010548926
9.2773	0.010548926
9.3392	-0.003292771
9.3718	-0.002616686
9.4207	-0.00671666
10.1276	-0.005636766
10.2156	-0.005176159
