# Supplementary material for: Improvement of Peak Integration in Capillary Electrophoresis: Reference Data Set No. 1
Source: Electrophoresis. 2026 Mar 11;47(4):276–94. doi: 10.1002/elps.70077 (PMC13084974; doi:10.1002/elps.70077)
Supplement: Supplementary file 3 — Supporting File 3: elps70077‐sup‐0003‐SupMat.zip. [file ELPS-47--s005.zip › Final Reference Integration Limits/com4-type13-sam5-F.csv]

6.0649	-0.003696145
6.2183	-0.004492742
8.9104	-5.0234e-05
9.1649	0.103670597
9.1649	0.103670597
9.2367	0.010876056
9.2367	0.010876056
9.2759	0.010873316
9.2759	0.010873316
9.3379	-0.003559811
9.3705	-0.003210608
9.4064	-0.005290366
10.1243	-0.005687388
10.2092	-0.005467272
