# Supplementary material for: Improvement of Peak Integration in Capillary Electrophoresis: Reference Data Set No. 1
Source: Electrophoresis. 2026 Mar 11;47(4):276–94. doi: 10.1002/elps.70077 (PMC13084974; doi:10.1002/elps.70077)
Supplement: Supplementary file 3 — Supporting File 3: elps70077‐sup‐0003‐SupMat.zip. [file ELPS-47--s005.zip › Final Reference Integration Limits/com4-type13-sam6-F.csv]

6.0714	-0.003111145
6.2021	-0.003275073
8.9061	9.9907e-05
9.1674	0.109658606
9.1674	0.109658606
9.236	0.009854422
9.236	0.009854422
9.2752	0.00989671
9.2752	0.00989671
9.3372	-0.003489512
9.3633	-0.00309913
9.4091	-0.005477044
10.1275	-0.005699159
10.2125	-0.00472253
