# Supplementary material for: Improvement of Peak Integration in Capillary Electrophoresis: Reference Data Set No. 1
Source: Electrophoresis. 2026 Mar 11;47(4):276–94. doi: 10.1002/elps.70077 (PMC13084974; doi:10.1002/elps.70077)
Supplement: Supplementary file 3 — Supporting File 3: elps70077‐sup‐0003‐SupMat.zip. [file ELPS-47--s005.zip › Final Reference Integration Limits/com4-type14-sam1-F.csv]

3.5575	-0.011526722
3.8809	-0.016208306
4.0296	-0.013403188
4.16	-0.01348452
4.2695	-0.01635568
4.4052	-0.013620748
4.4052	-0.013620748
4.4599	-0.01576151
4.4886	-0.013674904
4.5304	-0.017145699
4.5304	-0.017145699
4.5512	-0.013606982
4.7469	-0.013743014
4.7756	-0.01294635
4.786	-0.012475877
4.8564	-0.011820918
4.8564	-0.011820918
4.966	-0.011596452
5.2372	-0.01292407
5.2972	-0.010404086
5.2972	-0.010404086
5.3598	-0.005869436
5.3598	-0.005869436
5.4068	-0.003078633
5.4068	-0.003078633
5.5085	0.003841979
5.5085	0.003841979
5.5685	0.002200919
5.5685	0.002200919
5.6024	0.000500007
5.6024	0.000500007
5.7067	-0.009573865
5.7067	-0.009573865
5.8032	-0.015568861
5.845	-0.015498596
5.8893	-0.011147284
5.8893	-0.011147284
5.9258	-0.019750357
6.0041	-0.012807395
6.0406	-0.006050969
6.0406	-0.006050969
6.0823	-0.003893674
6.0823	-0.003893674
6.1319	-0.012543127
7.0031	-0.014518801
7.0943	-0.010389478
7.5169	-0.013270971
7.556	0.035870716
7.556	0.035870716
7.5638	0.042628162
7.5638	0.042628162
7.5743	0.021454673
7.5743	0.021454673
7.5873	-0.007177221
