# Supplementary material for: Improvement of Peak Integration in Capillary Electrophoresis: Reference Data Set No. 1
Source: Electrophoresis. 2026 Mar 11;47(4):276–94. doi: 10.1002/elps.70077 (PMC13084974; doi:10.1002/elps.70077)
Supplement: Supplementary file 3 — Supporting File 3: elps70077‐sup‐0003‐SupMat.zip. [file ELPS-47--s005.zip › Final Reference Integration Limits/com4-type14-sam2-F.csv]

3.5478	-0.012978011
3.7958	-0.015657533
3.8214	-0.015896551
3.8469	-0.017022813
3.8827	-0.016876947
3.9032	-0.016567426
3.9364	-0.015233234
3.9645	-0.015215816
3.9926	-0.014483618
4.0131	-0.013349589
4.0233	-0.013664325
4.0489	-0.012066688
4.054	-0.01206506
4.1026	0.15714094
4.1026	0.15714094
4.1205	0.15166001
4.1205	0.15166001
4.1716	-0.012567835
4.1716	-0.012567835
4.1997	-0.013679697
4.1997	-0.013679697
4.2253	-0.016043706
4.2253	-0.016043706
4.2432	-0.013040086
4.2432	-0.013040086
4.2559	-0.009448828
4.2559	-0.009448828
4.2764	-0.013403922
4.2764	-0.013403922
4.2994	-0.009508652
4.3173	-0.01247866
4.3352	-0.013107506
4.3838	-0.013295554
4.4016	-0.012242668
4.486	-0.013330733
4.5065	-0.013458445
5.258	-0.013753108
5.3117	-0.012131815
5.3245	-0.012980613
5.3782	-0.004613613
5.3782	-0.004613613
5.4242	-0.004744394
5.4242	-0.004744394
5.5341	0.004388795
5.5341	0.004388795
5.5852	0.006990034
5.5852	0.006990034
5.6261	-0.000420587
5.6261	-0.000420587
5.7284	-0.011107691
5.7284	-0.011107691
5.7437	-0.006431324
5.7437	-0.006431324
5.8127	-0.015417675
7.0117	-0.014064319
7.1369	-0.014237867
7.5536	-0.028346652
7.6047	0.052178901
7.6047	0.052178901
7.6252	0.047328312
7.6252	0.047328312
7.6354	0.030701177
7.6354	0.030701177
7.6635	-0.023923595
7.6635	-0.023923595
7.6763	-0.032546338
