# Supplementary material for: Improvement of Peak Integration in Capillary Electrophoresis: Reference Data Set No. 1
Source: Electrophoresis. 2026 Mar 11;47(4):276–94. doi: 10.1002/elps.70077 (PMC13084974; doi:10.1002/elps.70077)
Supplement: Supplementary file 3 — Supporting File 3: elps70077‐sup‐0003‐SupMat.zip. [file ELPS-47--s005.zip › Final Reference Integration Limits/com4-type14-sam3-F.csv]

3.4711	-0.010411668
3.7658	-0.01535615
4.0289	-0.014418974
4.1868	-0.016443161
4.4026	-0.014334138
4.4421	-0.013386848
4.4421	-0.013386848
4.4553	-0.014128814
4.4816	-0.014257191
4.5263	-0.014370333
4.5263	-0.014370333
4.5605	-0.01418082
4.6395	-0.015393642
4.6737	-0.015952203
4.7289	-0.01631864
4.7553	-0.017029833
5.2237	-0.01996774
5.2816	-0.014043264
5.2816	-0.014043264
5.2974	-0.012507131
5.2974	-0.012507131
5.3605	-0.009267547
5.3605	-0.009267547
5.3921	-0.012289453
5.3921	-0.012289453
5.4105	-0.009476201
5.4105	-0.009476201
5.5211	-0.000768512
5.5211	-0.000768512
5.5526	0.00587879
5.5526	0.00587879
5.6053	-0.000452296
5.6053	-0.000452296
5.7	-0.01079048
5.7	-0.01079048
5.7711	-0.014668
5.7711	-0.014668
5.7816	-0.004046105
5.7816	-0.004046105
5.8079	-0.014646465
5.8263	-0.014301756
5.8447	-0.006768614
5.8447	-0.006768614
5.8789	-0.010230107
5.8789	-0.010230107
5.95	-0.014453651
5.9895	-0.014546566
6.0211	-0.008623868
6.0211	-0.008623868
6.0789	-0.004956601
6.0789	-0.004956601
6.1079	-0.011492167
6.7132	-0.013026004
6.7474	-0.010354843
7.0105	-0.015768986
7.0947	-0.011068077
