# Supplementary material for: Improvement of Peak Integration in Capillary Electrophoresis: Reference Data Set No. 1
Source: Electrophoresis. 2026 Mar 11;47(4):276–94. doi: 10.1002/elps.70077 (PMC13084974; doi:10.1002/elps.70077)
Supplement: Supplementary file 3 — Supporting File 3: elps70077‐sup‐0003‐SupMat.zip. [file ELPS-47--s005.zip › Final Reference Integration Limits/com4-type2-sam1-F.csv]

7.0395	-0.003694857
7.0848	-0.00365095
7.9828	-0.00572471
8.0029	-0.006737842
8.2794	-0.006223457
8.4402	-0.005734421
8.8691	-0.003462947
9.0233	0.023795389
9.0233	0.023795389
9.0953	0.065850243
9.0953	0.065850243
9.1908	0.005349974
9.1908	0.005349974
9.293	-0.002147916
9.293	-0.002147916
9.3383	-0.006085378
9.8811	-0.006505566
10.0486	-0.007273344
