# Supplementary material for: Improvement of Peak Integration in Capillary Electrophoresis: Reference Data Set No. 1
Source: Electrophoresis. 2026 Mar 11;47(4):276–94. doi: 10.1002/elps.70077 (PMC13084974; doi:10.1002/elps.70077)
Supplement: Supplementary file 3 — Supporting File 3: elps70077‐sup‐0003‐SupMat.zip. [file ELPS-47--s005.zip › Final Reference Integration Limits/com4-type3-sam1-F.csv]

4.02	-0.002970639
4.1722	-0.002736633
5.2531	-0.002624384
5.2687	-0.002232673
5.7525	-0.001578602
5.7701	-0.00253065
6.4315	-0.000177997
6.453	-0.045705054
6.453	-0.045705054
6.4705	-0.002491577
7.0168	-0.001888897
7.0949	-0.001148875
