# Supplementary material for: Improvement of Peak Integration in Capillary Electrophoresis: Reference Data Set No. 1
Source: Electrophoresis. 2026 Mar 11;47(4):276–94. doi: 10.1002/elps.70077 (PMC13084974; doi:10.1002/elps.70077)
Supplement: Supplementary file 3 — Supporting File 3: elps70077‐sup‐0003‐SupMat.zip. [file ELPS-47--s005.zip › Final Reference Integration Limits/com4-type5-sam1-F.csv]

4.1697	-0.003272011
4.2614	-0.003718919
7.8332	-0.00118473
7.9367	0.002075936
7.9367	0.002075936
7.984	0.002312719
7.984	0.002312719
8.0639	0.011891372
8.0639	0.011891372
8.1348	0.005647482
8.1348	0.005647482
8.2945	0.008397329
8.2945	0.008397329
8.5044	0.000171794
8.5044	0.000171794
8.5813	0.004348681
8.5813	0.004348681
8.6493	-0.003674578
9.149	-0.003944344
9.288	-0.002759466
