# Supplementary material for: Improvement of Peak Integration in Capillary Electrophoresis: Reference Data Set No. 1
Source: Electrophoresis. 2026 Mar 11;47(4):276–94. doi: 10.1002/elps.70077 (PMC13084974; doi:10.1002/elps.70077)
Supplement: Supplementary file 3 — Supporting File 3: elps70077‐sup‐0003‐SupMat.zip. [file ELPS-47--s005.zip › Final Reference Integration Limits/com4-type5-sam2-F.csv]

4.1744	-0.004344474
4.2626	-0.006404222
7.8666	0.001847503
7.9213	0.001097586
7.9213	0.001097586
7.97	4.7229e-05
7.97	4.7229e-05
8.0065	0.001872686
8.0065	0.001872686
8.0643	0.009720475
8.0643	0.009720475
8.1342	0.003403579
8.1342	0.003403579
8.2954	0.007100119
8.2954	0.007100119
8.4566	-0.001266746
8.4566	-0.001266746
8.5022	-0.002479533
8.5022	-0.002479533
8.5752	0.002958599
8.5752	0.002958599
8.6452	-0.005522506
8.9037	-0.002782268
8.9524	-0.002936472
9.1379	-0.004864479
9.3082	-0.005111256
