# Supplementary material for: Improvement of Peak Integration in Capillary Electrophoresis: Reference Data Set No. 1
Source: Electrophoresis. 2026 Mar 11;47(4):276–94. doi: 10.1002/elps.70077 (PMC13084974; doi:10.1002/elps.70077)
Supplement: Supplementary file 3 — Supporting File 3: elps70077‐sup‐0003‐SupMat.zip. [file ELPS-47--s005.zip › Final Reference Integration Limits/com4-type6-sam1-F.csv]

6.0669	-0.004908422
6.2131	-0.004879765
7.7167	-0.00469317
7.8171	9.2739e-05
7.8171	9.2739e-05
7.948	0.000571474
7.948	0.000571474
8.0972	0.035463087
8.0972	0.035463087
8.2463	0.005045
8.2463	0.005045
8.292	0.009235424
8.292	0.009235424
8.3346	-0.003470903
10.1274	-0.005951841
10.2157	-0.005922088
