# Supplementary material for: Improvement of Peak Integration in Capillary Electrophoresis: Reference Data Set No. 1
Source: Electrophoresis. 2026 Mar 11;47(4):276–94. doi: 10.1002/elps.70077 (PMC13084974; doi:10.1002/elps.70077)
Supplement: Supplementary file 3 — Supporting File 3: elps70077‐sup‐0003‐SupMat.zip. [file ELPS-47--s005.zip › Final Reference Integration Limits/com4-type6-sam2-F.csv]

6.064	-0.004931538
6.219	-0.004612173
7.7265	-0.005483249
7.8176	0.000553771
7.8176	0.000553771
7.9392	-0.001474686
7.9392	-0.001474686
8.1064	0.033823092
8.1064	0.033823092
8.2583	0.004722972
8.2583	0.004722972
8.3009	0.00898516
8.3009	0.00898516
8.3495	-0.004432452
10.1275	-0.006468335
10.2186	-0.006982305
