# Supplementary material for: Improvement of Peak Integration in Capillary Electrophoresis: Reference Data Set No. 1
Source: Electrophoresis. 2026 Mar 11;47(4):276–94. doi: 10.1002/elps.70077 (PMC13084974; doi:10.1002/elps.70077)
Supplement: Supplementary file 3 — Supporting File 3: elps70077‐sup‐0003‐SupMat.zip. [file ELPS-47--s005.zip › Final Reference Integration Limits/com4-type7-sam2-F.csv]

4.1832	-0.002294054
4.2568	-0.006687032
4.6057	-0.005327899
4.6745	-0.004321735
4.7089	-0.003496876
4.7383	-0.004965461
4.7383	-0.004965461
4.7604	-0.004772918
4.7973	-0.002164357
4.8145	-0.001858822
4.8145	-0.001858822
4.8489	0.001703118
4.8489	0.001703118
4.8759	0.012336491
4.8759	0.012336491
4.898	0.006640262
4.898	0.006640262
4.93	0.011939991
4.93	0.011939991
4.9594	0.040938124
4.9594	0.040938124
4.9889	0.059717596
4.9889	0.059717596
5.0675	0.002491144
5.0675	0.002491144
5.1216	-0.001388183
5.1216	-0.001388183
5.1412	-0.000740991
5.1412	-0.000740991
5.2002	0.013750928
5.2002	0.013750928
5.2468	0.014457843
5.2468	0.014457843
5.3009	0.023620486
5.3009	0.023620486
5.3525	0.002678913
5.3525	0.002678913
5.4139	0.017816987
5.4139	0.017816987
5.4507	0.01521373
5.4507	0.01521373
5.463	0.014547655
5.463	0.014547655
5.5048	-0.001951558
5.522	-0.002968024
5.5588	0.000534563
5.5588	0.000534563
5.5957	-0.004528266
5.6301	-0.003292204
5.6669	-0.003287205
5.6964	-0.003214035
5.7529	-0.001976128
5.7603	-0.002111546
5.7799	0.001673075
5.7799	0.001673075
5.802	-0.002426351
5.8364	-0.004002362
5.8978	-0.00185319
5.8978	-0.00185319
5.9445	-0.003299051
5.9789	-0.003446466
6.033	-0.004223318
8.1333	-0.003680021
8.2218	-0.00305389
