# Supplementary material for: Improvement of Peak Integration in Capillary Electrophoresis: Reference Data Set No. 1
Source: Electrophoresis. 2026 Mar 11;47(4):276–94. doi: 10.1002/elps.70077 (PMC13084974; doi:10.1002/elps.70077)
Supplement: Supplementary file 3 — Supporting File 3: elps70077‐sup‐0003‐SupMat.zip. [file ELPS-47--s005.zip › Final Reference Integration Limits/com4-type8-sam1-F.csv]

4.136	-0.008302812
4.2664	-0.00889682
4.6113	-0.009224175
4.6605	-0.008867395
4.6605	-0.008867395
4.7533	-0.009472333
4.7533	-0.009472333
4.8779	-0.006900626
4.8779	-0.006900626
4.9388	-0.006246822
4.9388	-0.006246822
5.0634	-0.00960694
5.0634	-0.00960694
5.1851	-0.006001297
5.1851	-0.006001297
5.2605	-0.008278751
5.3126	-0.008308597
5.417	-0.003508373
5.417	-0.003508373
5.5155	-0.010257646
5.5474	-0.009876617
5.6256	-0.007406665
5.6256	-0.007406665
5.6894	-0.007084129
5.6894	-0.007084129
5.7677	-0.00856249
5.7677	-0.00856249
5.8546	-0.005050459
5.8546	-0.005050459
5.9213	-0.005659294
5.9213	-0.005659294
6.0198	-0.005613304
6.0198	-0.005613304
6.0691	-0.005738109
6.0691	-0.005738109
6.1125	-0.006911799
6.1125	-0.006911799
6.2169	-0.006148348
6.2575	-0.006263644
6.3357	0.006496203
6.3357	0.006496203
6.3618	-0.001183804
6.3618	-0.001183804
6.3937	0.005722131
6.3937	0.005722131
6.4458	0.012579803
6.4458	0.012579803
6.4777	0.009240277
6.4777	0.009240277
6.5067	0.005940291
6.5067	0.005940291
6.5531	0.036883004
6.5531	0.036883004
6.5879	0.018493185
6.5879	0.018493185
6.669	0.022988139
6.669	0.022988139
6.7009	0.012957944
6.7009	0.012957944
6.7502	0.001948969
6.7502	0.001948969
6.7849	0.034411304
6.7849	0.034411304
6.8052	0.051634442
6.8052	0.051634442
6.8313	0.023686716
6.8313	0.023686716
6.869	0.012878953
6.869	0.012878953
6.9096	0.005478022
6.9096	0.005478022
6.9443	0.003565545
6.9443	0.003565545
6.9646	0.010518334
6.9646	0.010518334
7.0313	0.010749145
7.0313	0.010749145
7.0719	0.004868563
7.0719	0.004868563
7.1269	0.026010992
7.1269	0.026010992
7.182	0.008521183
7.182	0.008521183
7.2313	0.002644729
7.2313	0.002644729
7.266	0.005424617
7.266	0.005424617
7.3356	0.045376841
7.3356	0.045376841
7.3617	0.010273688
7.3617	0.010273688
7.4081	-0.000709325
7.4081	-0.000709325
7.4689	0.029347857
7.4689	0.029347857
7.4979	0.003756383
7.4979	0.003756383
7.5269	0.002249315
7.5269	0.002249315
7.5559	0.001126474
7.5559	0.001126474
7.6138	-0.001169555
7.6138	-0.001169555
7.6428	0.00440128
7.6428	0.00440128
7.6921	-0.002419039
7.6921	-0.002419039
7.7413	-0.005980187
7.7529	-0.005948274
7.8167	-0.004223807
7.8167	-0.004223807
7.8602	-0.002438914
7.8602	-0.002438914
7.9239	-0.003467067
7.9239	-0.003467067
8.0486	-0.00737172
8.0486	-0.00737172
8.1123	-0.004400109
8.1123	-0.004400109
8.1819	-0.004460341
8.1819	-0.004460341
8.2196	-0.004707946
8.5065	-0.007995758
8.6166	-0.010190953
8.6166	-0.010190953
8.776	-0.010233085
8.776	-0.010233085
8.8543	-0.008243481
8.8543	-0.008243481
9.0166	-0.008544069
9.0166	-0.008544069
9.0745	-0.009823083
9.0745	-0.009823083
9.2165	-0.009585495
9.2165	-0.009585495
9.3006	-0.010029514
9.3006	-0.010029514
9.3412	-0.011355046
9.376	-0.011454687
9.5064	-0.00535812
9.5064	-0.00535812
9.5701	-0.011717004
