# Supplementary material for: Improvement of Peak Integration in Capillary Electrophoresis: Reference Data Set No. 1
Source: Electrophoresis. 2026 Mar 11;47(4):276–94. doi: 10.1002/elps.70077 (PMC13084974; doi:10.1002/elps.70077)
Supplement: Supplementary file 3 — Supporting File 3: elps70077‐sup‐0003‐SupMat.zip. [file ELPS-47--s005.zip › Final Reference Integration Limits/com4-type8-sam2-F.csv]

3.8052	-0.010777848
3.8311	-0.010604504
4.1077	-0.010440388
4.2632	-0.010509169
4.655	-0.010059115
4.7472	-0.009587464
4.7587	-0.009721191
4.8595	-0.006860922
4.8595	-0.006860922
4.8883	-0.006327581
4.8883	-0.006327581
4.9287	-0.00519448
4.9287	-0.00519448
4.9661	-0.008161578
5.1073	-0.009724261
5.1793	-0.006090448
5.1793	-0.006090448
5.2426	-0.008964898
5.2945	-0.010924183
5.4068	-0.007279759
5.4068	-0.007279759
5.5106	-0.011441262
5.5422	-0.011613742
5.62	-0.009378911
5.62	-0.009378911
5.6805	-0.008223984
5.6805	-0.008223984
5.7525	-0.010243818
5.7525	-0.010243818
5.8476	-0.007435699
5.8476	-0.007435699
5.9139	-0.007148507
5.9139	-0.007148507
6.0262	-0.006656284
6.0262	-0.006656284
6.0723	-0.007947022
6.0723	-0.007947022
6.2163	-0.007466161
6.2624	-0.006199392
6.32	0.007557519
6.32	0.007557519
6.3546	-0.001146401
6.3546	-0.001146401
6.3776	0.005077864
6.3776	0.005077864
6.4497	0.014045395
6.4497	0.014045395
6.4727	0.009443522
6.4727	0.009443522
6.5015	0.007822751
6.5015	0.007822751
6.5476	0.043077089
6.5476	0.043077089
6.5822	0.026015479
6.5822	0.026015479
6.6628	0.027818637
6.6628	0.027818637
6.6916	0.016017444
6.6916	0.016017444
6.7464	0.004036564
6.7464	0.004036564
6.8242	0.027312726
6.8242	0.027312726
6.8242	0.027312726
6.8587	0.016342966
6.8587	0.016342966
6.9048	0.006719084
6.9048	0.006719084
6.9365	0.005103612
6.9365	0.005103612
6.9567	0.012321885
6.9567	0.012321885
7.0258	0.018728701
7.0258	0.018728701
7.0661	0.007801482
7.0661	0.007801482
7.0661	0.007801482
7.1209	0.033101782
7.1209	0.033101782
7.1756	0.011559938
7.1756	0.011559938
7.2217	0.003520594
7.2217	0.003520594
7.2591	0.007025472
7.2591	0.007025472
7.3312	0.04702818
7.3312	0.04702818
7.3571	0.012311534
7.3571	0.012311534
7.4003	-0.000720539
7.4003	-0.000720539
7.4608	0.029845431
7.4608	0.029845431
7.4925	0.004768772
7.4925	0.004768772
7.5184	0.002344858
7.5184	0.002344858
7.5645	0.002317919
7.5645	0.002317919
7.6077	-0.000865442
7.6077	-0.000865442
7.6365	0.00421442
7.6365	0.00421442
7.6884	-0.003084408
7.6884	-0.003084408
7.746	-0.00661217
7.746	-0.00661217
7.8122	-0.004694712
7.8122	-0.004694712
7.8554	-0.002715163
7.8554	-0.002715163
7.9159	-0.004037221
7.9159	-0.004037221
8.0312	-0.008374424
8.0312	-0.008374424
8.1032	-0.004972162
8.1032	-0.004972162
8.1608	-0.004804645
8.518	-0.009480578
8.6044	-0.012272732
8.6044	-0.012272732
8.7715	-0.011311619
8.7715	-0.011311619
8.8406	-0.009282399
8.8406	-0.009282399
9.0135	-0.010236219
9.0135	-0.010236219
9.0711	-0.01234289
9.0711	-0.01234289
9.1604	-0.011085198
9.1604	-0.011085198
9.2094	-0.010861266
9.2094	-0.010861266
9.3016	-0.010955432
9.3707	-0.012890535
9.5061	-0.007465157
9.5061	-0.007465157
9.5723	-0.01275752
9.5723	-0.01275752
9.5925	-0.014844812
