# Supplementary material for: Improvement of Peak Integration in Capillary Electrophoresis: Reference Data Set No. 1
Source: Electrophoresis. 2026 Mar 11;47(4):276–94. doi: 10.1002/elps.70077 (PMC13084974; doi:10.1002/elps.70077)
Supplement: Supplementary file 3 — Supporting File 3: elps70077‐sup‐0003‐SupMat.zip. [file ELPS-47--s005.zip › Final Reference Integration Limits/com4-type8-sam3-F.csv]

4.1135	-0.009976855
4.2574	-0.009393719
4.6085	-0.009967675
4.6545	-0.009576386
4.6545	-0.009576386
4.7437	-0.008707861
4.7437	-0.008707861
4.8617	-0.007081729
4.8617	-0.007081729
4.8991	-0.003393807
4.8991	-0.003393807
4.9308	-0.006631144
4.9308	-0.006631144
4.9797	-0.008407047
4.9797	-0.008407047
5.0487	-0.009335208
5.1034	-0.00979682
5.1696	-0.006907189
5.1696	-0.006907189
5.2617	-0.010418413
5.2933	-0.010216617
5.394	-0.005991866
5.394	-0.005991866
5.4919	-0.010345588
5.5293	-0.011362569
5.5955	-0.008648154
5.5955	-0.008648154
5.6732	-0.007961129
5.6732	-0.007961129
5.7422	-0.009176125
5.7652	-0.00908599
5.8458	-0.005579018
5.8458	-0.005579018
5.9062	-0.006900942
5.9062	-0.006900942
6.0098	-0.005727213
6.0098	-0.005727213
6.0703	-0.006779005
6.0703	-0.006779005
6.1163	-0.004068276
6.1163	-0.004068276
6.2026	-0.006705476
6.2487	-0.007138294
6.3148	0.009217491
6.3148	0.009217491
6.3551	-0.000642312
6.3551	-0.000642312
6.4415	0.014458088
6.4415	0.014458088
6.4645	0.011652546
6.4645	0.011652546
6.4933	0.007728823
6.4933	0.007728823
6.5422	0.044730797
6.5422	0.044730797
6.5767	0.025899697
6.5767	0.025899697
6.6602	0.029233539
6.6602	0.029233539
6.6861	0.0165492
6.6861	0.0165492
6.7436	0.003811243
6.7436	0.003811243
6.7925	0.073490649
6.7925	0.073490649
6.8213	0.029701332
6.8213	0.029701332
6.8529	0.016974043
6.8529	0.016974043
6.899	0.008187762
6.899	0.008187762
6.9335	0.005638803
6.9335	0.005638803
6.9623	0.015901558
6.9623	0.015901558
7.0198	0.016390417
7.0198	0.016390417
7.0659	0.00810483
7.0659	0.00810483
7.1148	0.031986747
7.1148	0.031986747
7.1666	0.012392923
7.1666	0.012392923
7.2126	0.004253387
7.2126	0.004253387
7.2529	0.008601064
7.2529	0.008601064
7.3105	0.072033525
7.3105	0.072033525
7.3249	0.05136846
7.3249	0.05136846
7.3508	0.013085489
7.3508	0.013085489
7.4083	-8.82e-05
7.4083	-8.82e-05
7.4601	0.032795642
7.4601	0.032795642
7.4889	0.005638175
7.4889	0.005638175
7.509	0.003304149
7.509	0.003304149
7.5608	0.003413018
7.5608	0.003413018
7.604	0.000156488
7.604	0.000156488
7.6328	0.005628421
7.6328	0.005628421
7.6903	-0.000946605
7.6903	-0.000946605
7.7392	-0.006409937
7.7392	-0.006409937
7.8112	-0.004302596
7.8112	-0.004302596
7.8572	-0.002586098
7.8572	-0.002586098
7.9148	-0.003582138
7.9148	-0.003582138
8.0356	-0.007749836
8.0356	-0.007749836
8.1076	-0.004751266
8.1076	-0.004751266
8.1565	-0.004250147
8.5162	-0.008918065
8.5996	-0.01166852
8.5996	-0.01166852
8.7608	-0.01007361
8.7608	-0.01007361
8.85	-0.009130295
8.85	-0.009130295
9.0197	-0.009827796
9.0197	-0.009827796
9.06	-0.012238204
9.06	-0.012238204
9.2154	-0.010363605
9.2154	-0.010363605
9.2989	-0.010449083
9.2989	-0.010449083
9.3507	-0.012779004
9.3823	-0.012293293
9.506	-0.006692343
9.506	-0.006692343
9.5693	-0.013051197
