# Supplementary material for: Improvement of Peak Integration in Capillary Electrophoresis: Reference Data Set No. 1
Source: Electrophoresis. 2026 Mar 11;47(4):276–94. doi: 10.1002/elps.70077 (PMC13084974; doi:10.1002/elps.70077)
Supplement: Supplementary file 3 — Supporting File 3: elps70077‐sup‐0003‐SupMat.zip. [file ELPS-47--s005.zip › Final Reference Integration Limits/com4-type9-sam1-F.csv]

8.1404	-0.014084222
8.2196	-0.012664716
8.5385	-0.012826402
9.119	0.214326456
9.119	0.214326456
9.2246	0.040135838
9.2246	0.040135838
9.2686	0.018232279
9.2686	0.018232279
9.3851	-0.006425363
9.3851	-0.006425363
9.4687	-0.013689653
9.715	-0.012669437
9.8272	-0.015808942
