# Supplementary material for: Improvement of Peak Integration in Capillary Electrophoresis: Reference Data Set No. 1
Source: Electrophoresis. 2026 Mar 11;47(4):276–94. doi: 10.1002/elps.70077 (PMC13084974; doi:10.1002/elps.70077)
Supplement: Supplementary file 3 — Supporting File 3: elps70077‐sup‐0003‐SupMat.zip. [file ELPS-47--s005.zip › Final Reference Integration Limits/com4-type9-sam2-F.csv]

8.149	-0.005828553
8.2192	-0.005967051
8.7169	-0.001619765
9.0968	0.103784017
9.0968	0.103784017
9.1877	0.02225492
9.1877	0.02225492
9.2249	0.008560243
9.2249	0.008560243
9.3405	-0.004251987
9.3405	-0.004251987
9.3859	-0.00753616
9.7163	-0.004995226
9.8196	-0.006793161
