# Supplementary material for: Improvement of Peak Integration in Capillary Electrophoresis: Reference Data Set No. 1
Source: Electrophoresis. 2026 Mar 11;47(4):276–94. doi: 10.1002/elps.70077 (PMC13084974; doi:10.1002/elps.70077)
Supplement: Supplementary file 3 — Supporting File 3: elps70077‐sup‐0003‐SupMat.zip. [file ELPS-47--s005.zip › Final Reference Integration Limits/com4-type9-sam3-F.csv]

8.1424	-0.003473351
8.2156	-0.003049476
8.6948	-0.000937637
9.0592	0.046621498
9.0592	0.046621498
9.1344	0.013185891
9.1344	0.013185891
9.176	0.005474873
9.176	0.005474873
9.2453	-0.001973914
9.2829	-0.001951106
9.3225	-0.003288005
9.7205	-0.00219532
9.8274	-0.005152286
