# Supplementary material for: Improvement of Peak Integration in Capillary Electrophoresis: Reference Data Set No. 1
Source: Electrophoresis. 2026 Mar 11;47(4):276–94. doi: 10.1002/elps.70077 (PMC13084974; doi:10.1002/elps.70077)
Supplement: Supplementary file 3 — Supporting File 3: elps70077‐sup‐0003‐SupMat.zip. [file ELPS-47--s005.zip › Final Reference Integration Limits/com5-type1-sam1-F.csv]

4.4583	-0.01586
4.5187	0.0011
4.5187	0.0011
4.5792	0.28396
4.5792	0.28396
4.5979	0.23961
4.5979	0.23961
4.6167	1.7342
4.6167	1.7342
4.8125	0.02035
4.8125	0.02035
4.8812	0.02594
4.8812	0.02594
4.9437	0.15739
4.9437	0.15739
5.0542	0.05685
5.0542	0.05685
5.1312	0.07069
5.1312	0.07069
5.1646	0.05907
5.1646	0.05907
5.2375	0.13344
5.2375	0.13344
5.2687	0.07372
5.2687	0.07372
5.2937	0.06669
5.2937	0.06669
5.3375	0.07441
5.3375	0.07441
5.375	0.05382
5.375	0.05382
5.4229	0.15999
5.4229	0.15999
5.4375	0.14129
5.4375	0.14129
5.5021	0.05308
5.5021	0.05308
5.5687	0.05084
5.5687	0.05084
5.6417	0.08402
5.6417	0.08402
5.8146	0.04083
5.8146	0.04083
5.8958	0.01764
5.9792	0.00933
6.0625	0.01177
6.1021	0.01049
6.1958	0.18025
6.1958	0.18025
6.275	0.06023
6.275	0.06023
6.3396	0.02895
6.7729	0.03349
6.8562	0.10842
6.8562	0.10842
6.9271	0.08366
6.9271	0.08366
7.0187	0.11889
7.0187	0.11889
7.0604	0.09787
7.0604	0.09787
7.1	0.08829
7.1	0.08829
7.1375	0.09622
7.1375	0.09622
7.2187	0.07883
7.2187	0.07883
7.3125	0.15172
7.3125	0.15172
7.3875	0.25635
7.3875	0.25635
7.4437	0.34319
7.4437	0.34319
7.4729	0.34698
7.4729	0.34698
7.5	0.30711
7.5	0.30711
7.5458	0.23575
7.5458	0.23575
7.6062	0.18831
7.6062	0.18831
7.6417	0.40271
7.6417	0.40271
7.6937	0.55124
7.6937	0.55124
7.7687	0.20473
7.7687	0.20473
7.8062	0.30673
7.8062	0.30673
7.8875	0.60899
7.8875	0.60899
7.9167	2.1557
7.9167	2.1557
7.9583	1.6186
7.9583	1.6186
8.025	1.8455
8.025	1.8455
8.0604	3.957
8.0604	3.957
8.1208	1.1332
8.1208	1.1332
8.175	0.48251
8.175	0.48251
8.2583	0.34135
8.2583	0.34135
8.3312	0.23101
8.3312	0.23101
8.4167	0.36567
8.4167	0.36567
8.4583	0.37994
8.4583	0.37994
8.5042	0.28268
8.5042	0.28268
8.5646	0.39528
8.5646	0.39528
8.6333	0.58125
8.6333	0.58125
8.6771	0.98211
8.6771	0.98211
8.7292	0.27986
8.7292	0.27986
8.8312	0.19605
8.8312	0.19605
8.9125	1.5154
8.9125	1.5154
8.9646	1.0009
8.9646	1.0009
9.0	0.61369
9.0	0.61369
9.1083	0.1815
9.1083	0.1815
9.1979	0.16172
9.1979	0.16172
9.2521	0.14443
9.2521	0.14443
9.3146	0.13893
9.3146	0.13893
9.3708	0.26214
9.3708	0.26214
9.425	0.19633
9.425	0.19633
9.4687	0.19467
9.4687	0.19467
9.5125	0.14593
9.5125	0.14593
9.5562	0.22201
9.5562	0.22201
9.6229	0.11715
9.6229	0.11715
9.7021	0.0959
9.7021	0.0959
9.7375	0.09183
9.7375	0.09183
9.8021	0.09207
9.8021	0.09207
9.8667	0.06803
9.8667	0.06803
9.9104	0.0869
9.9104	0.0869
9.9542	0.14618
9.9542	0.14618
10.067	0.06619
10.094	0.0666
10.144	0.06072
10.144	0.06072
10.206	0.06695
10.206	0.06695
10.271	0.06039
10.271	0.06039
10.362	0.07252
10.362	0.07252
10.417	0.12143
10.417	0.12143
10.502	0.08229
10.502	0.08229
10.537	0.07051
10.537	0.07051
10.587	0.056
10.587	0.056
10.685	0.06715
10.685	0.06715
10.733	0.08716
10.733	0.08716
10.833	0.06707
10.833	0.06707
10.915	0.0513
10.944	0.04967
11.029	0.05408
11.029	0.05408
11.067	0.04593
11.067	0.04593
11.185	0.08974
11.185	0.08974
11.262	0.04626
11.262	0.04626
11.408	0.0451
11.408	0.0451
11.575	0.03625
11.717	0.03721
11.8	0.04116
12.183	0.04581
12.267	0.05025
12.392	0.04681
12.46	0.05101
12.583	0.04149
12.956	0.04241
13.033	0.03363
13.131	0.03397
