# Supplementary material for: Improvement of Peak Integration in Capillary Electrophoresis: Reference Data Set No. 1
Source: Electrophoresis. 2026 Mar 11;47(4):276–94. doi: 10.1002/elps.70077 (PMC13084974; doi:10.1002/elps.70077)
Supplement: Supplementary file 3 — Supporting File 3: elps70077‐sup‐0003‐SupMat.zip. [file ELPS-47--s005.zip › Final Reference Integration Limits/com5-type1-sam10-F.csv]

4.2521	0.04689
4.299	0.06024
4.299	0.06024
4.3198	0.06025
4.3198	0.06025
4.3469	0.07756
4.3469	0.07756
4.4062	0.07715
4.4062	0.07715
4.4448	0.08831
4.4448	0.08831
4.5125	0.10052
4.5125	0.10052
4.551	0.08726
4.551	0.08726
4.6	0.1196
4.6	0.1196
4.651	0.17924
4.651	0.17924
4.6781	0.20573
4.6781	0.20573
4.7104	0.22088
4.7104	0.22088
4.7594	0.25081
4.7594	0.25081
4.799	0.18455
4.799	0.18455
4.8458	0.16478
4.8458	0.16478
4.8865	0.33013
4.8865	0.33013
4.9177	0.28892
4.9177	0.28892
4.9656	0.23345
4.9656	0.23345
5.0344	0.18369
5.0344	0.18369
5.0677	0.16771
5.0677	0.16771
5.1156	0.30164
5.1156	0.30164
5.1312	0.36926
5.1312	0.36926
5.1885	0.32978
5.1885	0.32978
5.2594	0.10326
5.2594	0.10326
5.2958	0.14913
5.2958	0.14913
5.3531	0.12977
5.3531	0.12977
5.4062	0.63207
5.4062	0.63207
5.4583	0.18409
5.4583	0.18409
5.5552	0.11272
5.5552	0.11272
5.5958	0.27886
5.5958	0.27886
5.6417	0.24027
5.6417	0.24027
5.7312	0.08001
5.7312	0.08001
5.7812	0.07877
5.7812	0.07877
5.8312	0.21174
5.8312	0.21174
5.8708	0.16082
5.8708	0.16082
5.9115	0.17272
5.9115	0.17272
5.9927	0.10976
5.9927	0.10976
6.0302	0.24101
6.0302	0.24101
6.126	0.10149
6.126	0.10149
6.1687	0.06646
6.1687	0.06646
6.2021	0.07639
6.2021	0.07639
6.2406	0.11485
6.2406	0.11485
6.3104	0.09407
6.3104	0.09407
6.3833	0.0973
6.3833	0.0973
6.4625	0.1862
6.4625	0.1862
6.5323	0.19968
6.5323	0.19968
6.5896	0.13085
6.5896	0.13085
6.675	0.0878
6.675	0.0878
6.7115	0.0766
6.7115	0.0766
6.8146	0.08909
6.8146	0.08909
6.8552	0.07739
6.9417	0.07655
7.0302	0.08067
7.0302	0.08067
7.0937	0.10351
7.0937	0.10351
7.1833	0.08217
7.1833	0.08217
7.3948	0.08958
7.3948	0.08958
7.5427	0.08309
7.5427	0.08309
7.6344	0.08472
7.6812	0.0874
7.7698	0.08924
7.8156	0.08416
7.8958	0.08664
