# Supplementary material for: Improvement of Peak Integration in Capillary Electrophoresis: Reference Data Set No. 1
Source: Electrophoresis. 2026 Mar 11;47(4):276–94. doi: 10.1002/elps.70077 (PMC13084974; doi:10.1002/elps.70077)
Supplement: Supplementary file 3 — Supporting File 3: elps70077‐sup‐0003‐SupMat.zip. [file ELPS-47--s005.zip › Final Reference Integration Limits/com5-type1-sam2-F.csv]

6.5792	3.4e-05
6.8729	0.000182
6.8729	0.000182
7.2	0.003148
7.2	0.003148
7.5875	-0.000351
9.9312	-0.000421
10.283	-0.000484
19.823	0.000122
20.015	0.000135
20.015	0.000135
20.321	0.000108
23.994	7e-06
24.338	1.6e-05
25.321	0.000102
25.506	0.000883
25.506	0.000883
25.656	0.001217
25.656	0.001217
25.842	0.000609
25.842	0.000609
26.352	0.001412
26.352	0.001412
26.792	0.000815
26.792	0.000815
27.108	0.000613
27.108	0.000613
27.26	0.000121
27.26	0.000121
27.5	9.2e-05
30.113	-0.000668
30.333	-0.000673
