# Supplementary material for: Improvement of Peak Integration in Capillary Electrophoresis: Reference Data Set No. 1
Source: Electrophoresis. 2026 Mar 11;47(4):276–94. doi: 10.1002/elps.70077 (PMC13084974; doi:10.1002/elps.70077)
Supplement: Supplementary file 3 — Supporting File 3: elps70077‐sup‐0003‐SupMat.zip. [file ELPS-47--s005.zip › Final Reference Integration Limits/com5-type1-sam3-F.csv]

3.975	-0.1254
4.0167	0.21762
4.0167	0.21762
4.0583	0.07098
4.0583	0.07098
4.0937	3.1198
4.0937	3.1198
4.1417	0.84022
4.1417	0.84022
4.1792	1.6355
4.1792	1.6355
4.2042	2.0961
4.2042	2.0961
4.2458	1.6455
4.2458	1.6455
4.3292	2.0577
4.3292	2.0577
4.3854	2.5438
4.3854	2.5438
4.4271	3.6858
4.4271	3.6858
4.4604	2.213
4.4604	2.213
4.525	1.5722
4.525	1.5722
4.5583	1.1739
4.5583	1.1739
4.5854	5.4698
4.5854	5.4698
4.6833	0.7932
4.6833	0.7932
4.7396	0.60171
4.7396	0.60171
4.7708	0.76272
4.7708	0.76272
4.8271	1.2803
4.8271	1.2803
4.8625	1.7744
4.8625	1.7744
4.9062	0.82353
4.9062	0.82353
4.9333	0.64691
4.9333	0.64691
4.9708	0.38943
4.9708	0.38943
4.9979	0.36281
4.9979	0.36281
5.0333	0.42042
5.0333	0.42042
5.1083	0.53651
5.1083	0.53651
5.1458	0.43835
5.1458	0.43835
5.1792	0.88244
5.1792	0.88244
5.2125	0.83349
5.2125	0.83349
5.2562	0.41417
5.2562	0.41417
5.3021	0.38557
5.3021	0.38557
5.3292	0.31402
5.3292	0.31402
5.3583	0.26247
5.3583	0.26247
5.4542	0.39002
5.4542	0.39002
5.5167	0.35101
5.5167	0.35101
5.5562	0.34163
5.5562	0.34163
5.5812	0.48983
5.5812	0.48983
5.6229	0.18751
5.6229	0.18751
5.6896	0.10547
5.6896	0.10547
5.7167	0.09596
5.7167	0.09596
5.7646	0.15069
5.7646	0.15069
5.8	0.06349
5.8	0.06349
5.8417	0.03399
5.8417	0.03399
5.8833	0.02226
5.8833	0.02226
5.9354	0.02695
5.9354	0.02695
5.9562	0.04569
5.9562	0.04569
6.025	0.09681
6.025	0.09681
6.0562	0.05411
6.0562	0.05411
6.0896	0.03488
6.0896	0.03488
6.1604	0.31696
6.1604	0.31696
6.2125	0.08275
6.2125	0.08275
6.2583	0.07821
6.2583	0.07821
6.3187	-0.01196
6.35	-0.01545
6.3771	-0.00347
6.3771	-0.00347
6.425	0.04471
6.425	0.04471
6.475	-0.00246
6.475	-0.00246
6.5396	0.01368
6.5396	0.01368
6.5729	-0.00153
6.5729	-0.00153
6.6521	-0.02338
6.6729	-0.02401
6.7562	-0.02869
6.7562	-0.02869
6.8417	0.09042
6.8417	0.09042
6.8646	0.06399
6.8646	0.06399
6.9021	-0.01049
6.9021	-0.01049
6.9437	-0.03117
6.9437	-0.03117
7.05	-0.05027
7.0729	-0.05076
7.1312	0.01152
7.1312	0.01152
7.175	-0.04536
7.175	-0.04536
7.2229	-0.08129
7.2437	-0.08184
7.3354	-0.0927
7.3354	-0.0927
7.4083	0.24831
7.4083	0.24831
7.4958	0.01524
7.4958	0.01524
7.5292	0.02984
7.5292	0.02984
7.5812	-0.1131
7.5812	-0.1131
7.6271	-0.09047
7.6271	-0.09047
7.7104	-0.05844
7.7104	-0.05844
7.8146	-0.04222
7.8312	-0.04157
7.8833	0.00533
7.8833	0.00533
7.9729	2.1461
7.9729	2.1461
8.05	0.31362
8.05	0.31362
8.1	0.41248
8.1	0.41248
8.1562	-0.01549
8.1562	-0.01549
8.2333	0.47004
8.2333	0.47004
8.3083	0.44113
8.3083	0.44113
8.3458	2.1761
8.3458	2.1761
8.3979	0.7343
8.3979	0.7343
8.4417	2.5144
8.4417	2.5144
8.4937	0.62608
8.4937	0.62608
8.5625	1.6141
8.5625	1.6141
8.5937	1.8913
8.5937	1.8913
8.6187	1.2572
8.6187	1.2572
8.6646	1.9097
8.6646	1.9097
8.7167	0.24977
8.7167	0.24977
8.8104	0.27648
8.8104	0.27648
8.8917	4.5419
8.8917	4.5419
8.9729	2.2001
8.9729	2.2001
9.0458	1.9746
9.0458	1.9746
9.0937	0.71898
9.0937	0.71898
9.1896	0.54403
9.1896	0.54403
9.2292	0.49787
9.2292	0.49787
9.2875	0.41721
9.2875	0.41721
9.4167	1.1437
9.4167	1.1437
9.4417	1.219
9.4417	1.219
9.5104	1.4148
9.5104	1.4148
9.5375	1.1039
9.5375	1.1039
9.6396	0.28393
9.6396	0.28393
9.7083	0.39742
9.7083	0.39742
9.7812	1.6971
9.7812	1.6971
9.8812	0.45678
9.8812	0.45678
9.9437	2.8607
9.9437	2.8607
9.9854	5.324
9.9854	5.324
10.042	0.44278
10.042	0.44278
10.125	0.33761
10.125	0.33761
10.185	1.0881
10.185	1.0881
10.265	0.83259
10.265	0.83259
10.4	1.0476
10.4	1.0476
10.481	1.8429
10.481	1.8429
10.577	0.70894
10.577	0.70894
10.652	1.2146
10.652	1.2146
10.731	2.5396
10.731	2.5396
10.833	0.96617
10.833	0.96617
10.912	1.612
10.912	1.612
11.065	1.1548
11.065	1.1548
11.192	2.1216
11.192	2.1216
11.25	1.394
11.25	1.394
11.377	3.7775
11.377	3.7775
11.442	1.8417
11.442	1.8417
11.575	0.4585
11.575	0.4585
11.642	0.30977
11.642	0.30977
11.825	0.4719
11.825	0.4719
11.965	0.23656
11.965	0.23656
12.106	-0.05407
12.106	-0.05407
12.192	-0.05101
12.192	-0.05101
12.337	0.1217
12.337	0.1217
12.377	0.15567
12.377	0.15567
12.529	-0.12761
12.529	-0.12761
12.729	0.09479
12.729	0.09479
12.862	-0.03118
12.862	-0.03118
12.942	-0.01692
12.942	-0.01692
13.046	0.26975
13.046	0.26975
13.131	-0.21655
13.131	-0.21655
13.26	-0.18512
13.26	-0.18512
13.315	-0.20754
13.315	-0.20754
13.417	-0.23847
13.417	-0.23847
13.477	-0.2525
13.477	-0.2525
13.558	-0.16425
13.558	-0.16425
13.702	-0.2832
13.702	-0.2832
13.854	-0.30936
13.854	-0.30936
13.99	-0.31017
13.99	-0.31017
14.087	-0.31229
14.087	-0.31229
14.198	-0.31677
15.45	-0.33992
15.56	-0.32952
15.56	-0.32952
15.871	-0.34527
