# Supplementary material for: Improvement of Peak Integration in Capillary Electrophoresis: Reference Data Set No. 1
Source: Electrophoresis. 2026 Mar 11;47(4):276–94. doi: 10.1002/elps.70077 (PMC13084974; doi:10.1002/elps.70077)
Supplement: Supplementary file 3 — Supporting File 3: elps70077‐sup‐0003‐SupMat.zip. [file ELPS-47--s005.zip › Final Reference Integration Limits/com5-type1-sam4-F.csv]

5.0677	0.0057
5.1094	0.0087
5.1094	0.0087
5.1927	0.0161
5.1927	0.0161
5.2281	0.01435
5.2281	0.01435
5.2281	0.01435
5.2958	0.01771
5.2958	0.01771
5.3417	0.01538
5.4104	0.01574
5.5437	0.04
5.5437	0.04
5.5927	0.03995
5.5927	0.03995
5.6562	0.07024
5.6562	0.07024
5.701	0.03741
5.701	0.03741
5.7583	0.03826
5.801	0.03508
5.8302	0.03603
5.8302	0.03603
5.8583	0.03445
5.8583	0.03445
5.901	0.10492
5.901	0.10492
6.0229	0.17617
6.0229	0.17617
6.0719	0.14446
6.0719	0.14446
6.125	0.1151
6.125	0.1151
6.1719	0.1092
6.1719	0.1092
6.2021	0.10598
6.2021	0.10598
6.2604	0.1589
6.2604	0.1589
6.3385	0.22808
6.3385	0.22808
6.3385	0.22808
6.4604	0.12361
6.4604	0.12361
6.5115	0.1144
6.5115	0.1144
6.549	0.77665
6.549	0.77665
6.5937	0.16227
6.5937	0.16227
6.6635	0.23253
6.6635	0.23253
6.7302	0.20313
6.7302	0.20313
6.8021	0.1281
6.8021	0.1281
6.9083	0.11801
6.9083	0.11801
6.9719	0.10195
6.9719	0.10195
7.0573	0.14784
7.0573	0.14784
7.1479	0.14878
7.1479	0.14878
7.226	0.14285
7.226	0.14285
7.3219	0.1201
7.3219	0.1201
7.4687	0.11109
7.701	0.09854
7.7667	0.10149
7.8021	0.10033
7.8792	0.10536
7.8792	0.10536
7.9302	0.11544
7.9302	0.11544
7.9687	0.10279
7.9687	0.10279
8.0698	0.14466
8.0698	0.14466
8.2125	0.10461
8.2406	0.10386
8.2917	0.09999
8.4437	0.09485
8.5385	0.09429
8.5385	0.09429
8.6531	0.09035
8.9177	0.08944
9.0281	0.09414
9.5542	0.08989
9.6531	0.09763
9.6531	0.09763
9.7406	0.09276
9.7406	0.09276
9.8292	0.0953
9.8292	0.0953
9.8292	0.0953
9.9156	0.09845
9.9885	0.09051
10.059	0.09215
10.091	0.09468
10.171	0.10237
10.171	0.10237
10.217	0.09083
10.217	0.09083
10.307	0.08812
10.307	0.08812
10.425	0.10086
10.425	0.10086
10.516	0.1104
10.516	0.1104
10.633	0.10968
10.633	0.10968
10.697	0.10226
10.697	0.10226
10.811	0.12183
10.811	0.12183
10.874	0.18999
10.874	0.18999
10.911	0.17275
10.911	0.17275
11.019	0.10407
11.019	0.10407
11.08	0.12558
11.08	0.12558
11.154	0.09384
11.154	0.09384
11.22	0.12623
11.22	0.12623
11.349	0.11989
11.349	0.11989
11.408	0.13338
11.408	0.13338
11.473	0.11661
11.473	0.11661
11.554	0.12567
11.554	0.12567
11.588	0.12151
11.588	0.12151
11.694	0.15477
11.694	0.15477
11.833	0.42601
11.833	0.42601
11.914	0.46921
11.914	0.46921
12.031	0.17383
12.031	0.17383
12.078	0.21741
12.078	0.21741
12.211	0.12282
12.211	0.12282
12.333	0.10656
12.333	0.10656
12.391	0.10864
12.391	0.10864
12.56	0.56234
12.56	0.56234
12.651	0.1893
12.651	0.1893
12.746	0.20099
12.746	0.20099
12.828	0.20406
12.828	0.20406
12.94	0.15255
12.94	0.15255
12.98	0.17001
12.98	0.17001
13.082	0.13187
13.082	0.13187
13.277	0.17926
13.277	0.17926
13.277	0.17926
13.328	0.16348
13.328	0.16348
13.455	1.6435
13.455	1.6435
13.594	0.16305
13.594	0.16305
13.658	0.18787
13.658	0.18787
13.742	0.17026
13.742	0.17026
13.814	0.14438
13.814	0.14438
13.923	0.14247
13.923	0.14247
14.034	0.12888
14.034	0.12888
14.231	0.11534
14.305	0.11431
14.395	0.11101
14.522	0.10896
14.606	0.11517
14.606	0.11517
14.675	0.10373
14.675	0.10373
14.772	0.10347
14.829	0.10178
14.966	0.1002
15.0	0.10007
15.078	0.09951
15.148	0.09875
15.23	0.09388
15.23	0.09388
15.319	0.09252
15.851	0.07982
15.958	0.08261
16.481	0.09
16.586	0.09076
16.703	0.09514
16.784	0.10006
16.784	0.10006
16.885	0.09517
17.074	0.09513
17.363	0.08993
17.718	0.07383
17.876	0.07246
