# Supplementary material for: Improvement of Peak Integration in Capillary Electrophoresis: Reference Data Set No. 1
Source: Electrophoresis. 2026 Mar 11;47(4):276–94. doi: 10.1002/elps.70077 (PMC13084974; doi:10.1002/elps.70077)
Supplement: Supplementary file 3 — Supporting File 3: elps70077‐sup‐0003‐SupMat.zip. [file ELPS-47--s005.zip › Final Reference Integration Limits/com5-type1-sam5-F.csv]

11.481	0.00631
11.569	0.00705
11.67	0.00652
11.724	0.00576
11.779	0.00816
11.856	0.0086
11.878	0.00993
11.941	0.01724
11.941	0.01724
12.023	0.00996
12.222	0.01521
12.3	0.01869
12.3	0.01869
12.396	0.01359
12.396	0.01359
12.536	0.01629
12.638	0.01823
12.709	0.02163
12.881	0.02041
13.022	0.01617
13.073	0.01466
13.189	0.02918
13.189	0.02918
13.273	0.0464
13.273	0.0464
13.303	0.07482
13.303	0.07482
13.417	0.03923
13.417	0.03923
13.498	0.08999
13.498	0.08999
13.556	0.03898
13.556	0.03898
13.62	0.03906
13.62	0.03906
13.721	0.0386
13.721	0.0386
13.847	0.05026
13.847	0.05026
13.932	0.0531
13.932	0.0531
14.036	0.06585
14.036	0.06585
14.136	0.05201
14.136	0.05201
14.241	0.12346
14.241	0.12346
14.275	0.11674
14.275	0.11674
14.413	0.07032
14.413	0.07032
14.511	0.05436
14.511	0.05436
14.585	0.09031
14.585	0.09031
14.656	0.06094
14.656	0.06094
14.776	0.13839
14.776	0.13839
14.938	0.2038
14.938	0.2038
14.986	0.2465
14.986	0.2465
15.198	0.27656
15.198	0.27656
15.253	0.40377
15.253	0.40377
15.37	0.2487
15.37	0.2487
15.472	0.1541
15.472	0.1541
15.592	0.03428
15.97	0.04775
16.107	0.07657
16.107	0.07657
16.235	0.13794
16.235	0.13794
16.283	0.16112
16.283	0.16112
16.367	0.58808
16.367	0.58808
16.484	0.28886
16.484	0.28886
16.53	0.33729
16.53	0.33729
16.702	1.5699
16.702	1.5699
16.866	0.91144
16.866	0.91144
16.951	1.3042
16.951	1.3042
17.252	0.48994
17.252	0.48994
17.447	0.38038
17.447	0.38038
17.671	0.03479
18.052	0.04369
18.229	0.10959
18.229	0.10959
18.365	0.33689
18.365	0.33689
18.459	0.18473
18.459	0.18473
18.605	0.17766
18.605	0.17766
18.75	0.74555
18.75	0.74555
18.998	0.33463
18.998	0.33463
19.102	0.63518
19.102	0.63518
19.346	0.05568
19.346	0.05568
19.561	0.02135
19.991	0.02831
20.188	0.02499
20.434	0.02875
20.581	0.08926
20.581	0.08926
20.8	0.02584
21.189	0.01483
21.32	0.01363
