# Supplementary material for: Improvement of Peak Integration in Capillary Electrophoresis: Reference Data Set No. 1
Source: Electrophoresis. 2026 Mar 11;47(4):276–94. doi: 10.1002/elps.70077 (PMC13084974; doi:10.1002/elps.70077)
Supplement: Supplementary file 3 — Supporting File 3: elps70077‐sup‐0003‐SupMat.zip. [file ELPS-47--s005.zip › Final Reference Integration Limits/com5-type1-sam6-F.csv]

11.786	-0.01447
11.889	-0.013
12.416	-0.01355
12.535	-0.01337
12.621	-0.01381
12.723	-0.01355
12.76	-0.01321
12.852	-0.01339
12.926	-0.01299
12.996	-0.00938
12.996	-0.00938
13.058	-0.0109
13.058	-0.0109
13.172	-0.01137
13.172	-0.01137
13.299	-0.01349
13.341	-0.0129
13.504	-0.01065
13.504	-0.01065
13.599	0.07877
13.599	0.07877
13.673	-0.01207
13.689	-0.01196
13.773	-0.01133
13.773	-0.01133
13.868	-0.01248
13.868	-0.01248
13.968	-0.00522
13.968	-0.00522
14.064	-0.00808
14.064	-0.00808
14.205	-0.00678
14.205	-0.00678
14.24	-0.00689
14.24	-0.00689
14.299	-0.00015
14.299	-0.00015
14.475	-0.00994
14.475	-0.00994
14.653	0.00065
14.653	0.00065
14.72	-0.0064
14.72	-0.0064
14.839	0.0036
14.839	0.0036
14.948	0.00698
14.948	0.00698
15.021	-0.00053
15.021	-0.00053
15.108	0.00467
15.108	0.00467
15.178	0.0041
15.178	0.0041
15.342	0.00765
15.342	0.00765
15.476	-0.00497
15.476	-0.00497
15.568	-0.00028
15.568	-0.00028
15.753	0.03113
15.753	0.03113
15.896	0.00515
15.896	0.00515
16.054	0.00479
16.054	0.00479
16.201	0.00996
16.201	0.00996
16.309	0.01503
16.309	0.01503
16.418	0.059
16.418	0.059
16.572	0.0016
16.572	0.0016
16.686	0.04406
16.686	0.04406
16.895	0.02389
16.895	0.02389
16.979	0.05549
16.979	0.05549
17.113	0.01277
17.113	0.01277
17.255	-0.00426
17.255	-0.00426
17.376	0.00975
17.376	0.00975
17.522	-0.00329
17.522	-0.00329
17.647	-0.01185
17.647	-0.01185
17.847	0.0032
17.847	0.0032
18.007	-0.00951
18.007	-0.00951
18.181	0.01383
18.181	0.01383
18.389	0.03236
18.389	0.03236
18.475	0.00834
18.475	0.00834
18.688	0.14846
18.688	0.14846
18.824	0.08582
18.824	0.08582
18.886	0.05916
18.886	0.05916
19.092	0.01989
19.092	0.01989
19.254	0.10576
19.254	0.10576
19.422	0.01294
19.422	0.01294
19.691	0.01363
19.691	0.01363
20.018	-0.00632
20.018	-0.00632
20.247	-0.01421
20.247	-0.01421
20.375	-0.01641
20.375	-0.01641
20.574	-0.01845
20.906	-0.0195
21.164	-0.01741
21.815	-0.02013
22.091	-0.02178
24.916	-0.02212
25.21	-0.02248
26.31	-0.02275
26.634	-0.02283
