# Supplementary material for: Improvement of Peak Integration in Capillary Electrophoresis: Reference Data Set No. 1
Source: Electrophoresis. 2026 Mar 11;47(4):276–94. doi: 10.1002/elps.70077 (PMC13084974; doi:10.1002/elps.70077)
Supplement: Supplementary file 3 — Supporting File 3: elps70077‐sup‐0003‐SupMat.zip. [file ELPS-47--s005.zip › Final Reference Integration Limits/com5-type1-sam7-F.csv]

7.65	-0.00313
7.7135	-0.00263
8.951	0.00625
9.1469	0.00913
9.1469	0.00913
9.3406	0.01537
9.3406	0.01537
9.4208	0.02545
9.4208	0.02545
9.4646	0.02502
9.4646	0.02502
9.5365	0.0183
9.5365	0.0183
9.5854	0.01909
9.5854	0.01909
9.6302	0.02342
9.6302	0.02342
9.6656	0.02193
9.6656	0.02193
9.7052	0.02568
9.7052	0.02568
9.7479	0.02567
9.7479	0.02567
9.7938	0.02454
9.7938	0.02454
9.8313	0.02151
9.8813	0.02138
9.9281	0.0233
9.9281	0.0233
9.951	0.02199
9.951	0.02199
9.9896	0.02826
9.9896	0.02826
10.034	0.02784
10.034	0.02784
10.097	0.03175
10.097	0.03175
10.153	0.03111
10.153	0.03111
10.205	0.02793
10.345	0.02841
10.394	0.03054
10.394	0.03054
10.479	0.03436
10.479	0.03436
10.542	0.04014
10.542	0.04014
10.589	0.0414
10.589	0.0414
10.646	0.0412
10.646	0.0412
10.705	0.03952
10.705	0.03952
10.763	0.0366
10.763	0.0366
10.81	0.0382
10.81	0.0382
10.902	0.03944
10.902	0.03944
10.956	0.04155
10.956	0.04155
11.007	0.04313
11.007	0.04313
11.141	0.0592
11.141	0.0592
11.207	0.0656
11.207	0.0656
11.288	0.04523
11.288	0.04523
11.339	0.04703
11.339	0.04703
11.446	0.05098
11.446	0.05098
11.534	0.05918
11.534	0.05918
11.65	0.09984
11.65	0.09984
11.742	0.06266
11.742	0.06266
11.835	0.06348
11.835	0.06348
11.917	0.05761
11.917	0.05761
12.048	0.06882
12.048	0.06882
12.109	0.07227
12.109	0.07227
12.235	0.0721
12.235	0.0721
12.336	0.0792
12.336	0.0792
12.376	0.07782
12.376	0.07782
12.44	0.09564
12.44	0.09564
12.528	0.09704
12.528	0.09704
12.593	0.10893
12.593	0.10893
12.668	0.08917
12.668	0.08917
12.703	0.08411
12.703	0.08411
12.799	0.09091
12.799	0.09091
12.941	0.09678
12.941	0.09678
13.097	0.07802
13.097	0.07802
13.151	0.08832
13.151	0.08832
13.276	0.09518
13.276	0.09518
13.373	0.10099
13.373	0.10099
13.448	0.11043
13.448	0.11043
13.564	0.12905
13.564	0.12905
13.681	0.10324
13.681	0.10324
13.831	0.09141
13.831	0.09141
13.973	0.11481
13.973	0.11481
14.066	0.11937
14.066	0.11937
14.167	0.15177
14.167	0.15177
14.264	0.11504
14.264	0.11504
14.313	0.10652
14.313	0.10652
14.433	0.12889
14.433	0.12889
14.5	0.14867
14.5	0.14867
14.596	0.12035
14.596	0.12035
14.798	0.1014
14.798	0.1014
14.999	0.27831
14.999	0.27831
15.099	0.15036
15.099	0.15036
15.173	0.23334
15.173	0.23334
15.266	0.12939
15.266	0.12939
15.379	0.20609
15.379	0.20609
15.482	0.18113
15.482	0.18113
15.573	0.19279
15.573	0.19279
15.744	0.10698
15.744	0.10698
16.024	0.15834
16.024	0.15834
16.105	0.12874
16.105	0.12874
16.228	0.11882
16.228	0.11882
16.33	0.10902
16.33	0.10902
16.48	0.08926
16.48	0.08926
16.664	0.06864
16.664	0.06864
16.853	0.11367
16.853	0.11367
16.999	0.11319
16.999	0.11319
17.178	0.18405
17.178	0.18405
17.355	0.3024
17.355	0.3024
17.432	0.25333
17.432	0.25333
17.538	0.54501
17.538	0.54501
17.641	0.24995
17.641	0.24995
17.71	0.19448
17.71	0.19448
17.813	0.22398
17.813	0.22398
17.99	0.07586
17.99	0.07586
18.134	0.13374
18.134	0.13374
18.291	0.0743
18.291	0.0743
18.515	0.09084
18.515	0.09084
18.75	0.07741
18.75	0.07741
18.835	0.06051
18.835	0.06051
18.982	0.07476
18.982	0.07476
19.171	0.05997
19.171	0.05997
19.285	0.04661
19.285	0.04661
19.516	0.08489
19.516	0.08489
19.582	0.0743
19.582	0.0743
19.81	0.05398
19.81	0.05398
19.973	0.05327
19.973	0.05327
20.161	0.04444
20.161	0.04444
20.331	0.03052
20.331	0.03052
20.669	0.02996
20.669	0.02996
20.899	0.02674
20.899	0.02674
21.145	0.02396
21.145	0.02396
21.295	0.02758
21.295	0.02758
21.41	0.0373
21.41	0.0373
21.636	0.02983
21.636	0.02983
21.823	0.03218
