# Supplementary material for: Improvement of Peak Integration in Capillary Electrophoresis: Reference Data Set No. 1
Source: Electrophoresis. 2026 Mar 11;47(4):276–94. doi: 10.1002/elps.70077 (PMC13084974; doi:10.1002/elps.70077)
Supplement: Supplementary file 3 — Supporting File 3: elps70077‐sup‐0003‐SupMat.zip. [file ELPS-47--s005.zip › Final Reference Integration Limits/com5-type1-sam8-F.csv]

9.351	0.00449
9.3844	0.00542
10.243	0.00774
10.305	0.0076
10.416	0.00759
10.445	0.00966
10.445	0.00966
10.478	0.00801
10.6	0.00719
10.618	0.00893
10.618	0.00893
10.716	0.01455
10.716	0.01455
10.74	0.01435
10.74	0.01435
10.784	0.0103
10.784	0.0103
10.834	0.01703
10.834	0.01703
10.861	0.01455
10.861	0.01455
10.92	0.01095
10.92	0.01095
10.963	0.01758
10.963	0.01758
11.034	0.00888
11.074	0.00804
11.106	0.01762
11.106	0.01762
11.146	0.01391
11.146	0.01391
11.157	0.01393
11.157	0.01393
11.223	0.00937
11.342	0.00994
11.445	0.01131
11.477	0.01088
11.556	0.01494
11.556	0.01494
11.604	0.01412
11.617	0.01404
11.718	0.01259
11.753	0.01221
11.897	0.01873
11.897	0.01873
11.946	0.01565
11.946	0.01565
12.099	0.01334
12.099	0.01334
12.224	0.01421
12.224	0.01421
12.282	0.01161
12.34	0.01093
12.455	0.01455
12.455	0.01455
12.539	0.01181
12.565	0.01052
12.707	0.01164
12.707	0.01164
12.733	0.01235
12.733	0.01235
12.76	0.01358
12.76	0.01358
12.917	0.01163
12.983	0.01147
13.082	0.01495
13.082	0.01495
13.181	0.01293
13.19	0.01296
13.315	0.01696
13.315	0.01696
13.373	0.01771
13.373	0.01771
13.486	0.01544
13.486	0.01544
13.579	0.02099
13.579	0.02099
13.659	0.02165
13.659	0.02165
13.682	0.01879
13.682	0.01879
13.748	0.04161
13.748	0.04161
13.856	0.03007
13.856	0.03007
13.947	0.03494
13.947	0.03494
14.069	0.01717
14.069	0.01717
14.123	0.0201
14.123	0.0201
14.222	0.0392
14.222	0.0392
14.307	0.02424
14.307	0.02424
14.424	0.02395
14.424	0.02395
14.424	0.02395
14.523	0.0345
14.523	0.0345
14.577	0.02648
14.577	0.02648
14.642	0.0382
14.642	0.0382
14.785	0.15183
14.785	0.15183
14.864	0.05711
14.864	0.05711
14.947	0.09553
14.947	0.09553
15.029	0.04908
15.029	0.04908
15.199	0.03189
15.199	0.03189
15.263	0.0343
15.263	0.0343
15.32	0.03265
15.32	0.03265
15.556	0.01739
15.556	0.01739
15.742	0.05377
15.742	0.05377
15.856	0.02586
15.856	0.02586
16.056	0.02175
16.056	0.02175
16.206	0.02361
16.206	0.02361
16.295	0.02537
16.295	0.02537
16.432	0.03205
16.432	0.03205
16.584	0.04127
16.584	0.04127
16.584	0.04127
16.721	0.03715
16.721	0.03715
16.895	0.07045
16.895	0.07045
17.073	0.06865
17.073	0.06865
17.277	0.33201
17.277	0.33201
17.396	0.16174
17.396	0.16174
17.485	0.50245
17.485	0.50245
17.698	0.05644
17.698	0.05644
17.947	0.10214
17.947	0.10214
18.075	0.09717
18.075	0.09717
18.218	0.15997
18.218	0.15997
18.428	0.02244
18.428	0.02244
18.706	0.01954
18.706	0.01954
18.861	0.02729
18.861	0.02729
18.946	0.03831
18.946	0.03831
19.196	0.02545
19.196	0.02545
19.392	0.02145
19.392	0.02145
19.568	0.03631
19.568	0.03631
19.76	0.03101
19.76	0.03101
19.914	0.02147
19.914	0.02147
20.217	0.02338
20.217	0.02338
20.448	0.02091
20.448	0.02091
20.713	0.02879
20.713	0.02879
20.73	0.02879
20.73	0.02879
20.957	0.02304
20.997	0.02262
21.236	0.02133
21.236	0.02133
21.506	0.02364
21.648	0.02528
21.855	0.03831
21.855	0.03831
22.04	0.02528
22.04	0.02528
22.16	0.02939
22.16	0.02939
22.324	0.02912
22.324	0.02912
22.406	0.03125
22.406	0.03125
22.621	0.033
22.621	0.033
22.746	0.02614
22.746	0.02614
22.894	0.03428
22.894	0.03428
23.256	0.04244
23.256	0.04244
23.461	0.03728
23.461	0.03728
23.715	0.02545
23.921	0.0237
24.165	0.02429
24.165	0.02429
24.519	0.04077
24.519	0.04077
24.684	0.0366
24.684	0.0366
25.169	0.0408
25.169	0.0408
25.312	0.03704
25.484	0.03669
25.757	0.03184
25.757	0.03184
26.012	0.04909
26.012	0.04909
26.218	0.04883
26.218	0.04883
26.43	0.04684
26.43	0.04684
26.712	0.06263
26.712	0.06263
27.208	0.05286
27.208	0.05286
27.43	0.03699
27.43	0.03699
27.711	0.0303
27.896	0.02839
28.129	0.03234
28.129	0.03234
28.581	0.03354
