# Supplementary material for: Improvement of Peak Integration in Capillary Electrophoresis: Reference Data Set No. 1
Source: Electrophoresis. 2026 Mar 11;47(4):276–94. doi: 10.1002/elps.70077 (PMC13084974; doi:10.1002/elps.70077)
Supplement: Supplementary file 3 — Supporting File 3: elps70077‐sup‐0003‐SupMat.zip. [file ELPS-47--s005.zip › Final Reference Integration Limits/com5-type1-sam9-F.csv]

1.6948	0.00565
1.7094	0.00698
1.7094	0.00698
1.7448	0.01063
1.7448	0.01063
1.7729	0.02086
1.7729	0.02086
1.8	0.03712
1.8	0.03712
1.8198	0.10989
1.8198	0.10989
1.8333	0.06309
1.8333	0.06309
1.8729	0.1916
1.8729	0.1916
1.8885	0.1638
1.8885	0.1638
1.899	0.14588
1.899	0.14588
1.9083	0.19078
1.9083	0.19078
1.9448	0.25726
1.9448	0.25726
1.9635	0.37295
1.9635	0.37295
2.001	0.47272
2.001	0.47272
2.024	0.31495
2.024	0.31495
2.0521	0.40047
2.0521	0.40047
2.0937	2.984
2.0937	2.984
2.1073	1.9714
2.1073	1.9714
2.124	0.88354
2.124	0.88354
2.1396	0.85832
2.1396	0.85832
2.1812	1.6117
2.1812	1.6117
2.2021	3.4002
2.2021	3.4002
2.2146	2.2483
2.2146	2.2483
2.2448	1.1354
2.2448	1.1354
2.2625	1.378
2.2625	1.378
2.2719	1.342
2.2719	1.342
2.2833	2.2574
2.2833	2.2574
2.2969	1.5787
2.2969	1.5787
2.326	1.2264
2.326	1.2264
2.3406	0.79701
2.3406	0.79701
2.3656	0.58475
2.3656	0.58475
2.3885	0.53605
2.3885	0.53605
2.4146	0.55098
2.4146	0.55098
2.4302	0.59244
2.4302	0.59244
2.4427	0.56166
2.4427	0.56166
2.4771	0.5043
2.4771	0.5043
2.499	1.1095
2.499	1.1095
2.5156	0.61378
2.5156	0.61378
2.551	0.48217
2.551	0.48217
2.5865	1.1164
2.5865	1.1164
2.6042	0.5931
2.6042	0.5931
2.6187	0.52734
2.6187	0.52734
2.6323	0.48166
2.6323	0.48166
2.6594	0.41927
2.6594	0.41927
2.6802	0.38561
2.6802	0.38561
2.7156	0.36085
2.7156	0.36085
2.7312	0.35484
2.7312	0.35484
2.7594	0.35307
2.7594	0.35307
2.776	0.36489
2.776	0.36489
2.7917	0.355
2.7917	0.355
2.8115	0.42136
2.8115	0.42136
2.8625	1.5342
2.8625	1.5342
2.9021	0.44021
2.9021	0.44021
2.9385	0.37114
2.9385	0.37114
2.9687	0.35865
2.9687	0.35865
3.0104	0.36849
3.0104	0.36849
3.0448	0.365
3.0448	0.365
3.074	0.41607
3.074	0.41607
3.1156	1.0482
3.1156	1.0482
3.149	0.54287
3.149	0.54287
3.176	0.47276
3.176	0.47276
3.1937	0.42966
3.1937	0.42966
3.2115	0.59537
3.2115	0.59537
3.2562	0.5088
3.2562	0.5088
3.2969	0.59722
3.2969	0.59722
3.3365	0.85497
3.3365	0.85497
3.3542	0.83922
3.3542	0.83922
3.3906	0.66642
3.3906	0.66642
3.4177	0.59684
3.4177	0.59684
3.4437	0.65621
3.4437	0.65621
3.4875	0.93055
3.4875	0.93055
3.501	1.698
3.501	1.698
3.5208	1.325
3.5208	1.325
3.5312	1.1367
3.5312	1.1367
3.5771	0.77832
3.5771	0.77832
3.6177	0.64629
3.6177	0.64629
3.6625	2.3792
3.6625	2.3792
3.675	2.1531
3.675	2.1531
3.7323	0.68436
3.7323	0.68436
3.7729	0.51157
3.7729	0.51157
3.8052	3.3829
3.8052	3.3829
3.849	0.92444
3.849	0.92444
3.8865	0.73971
3.8865	0.73971
3.9042	0.75392
3.9042	0.75392
3.9479	0.90343
3.9479	0.90343
3.9708	1.5628
3.9708	1.5628
3.9844	1.3738
3.9844	1.3738
4.0333	0.66506
4.0333	0.66506
4.0531	0.83242
4.0531	0.83242
4.1042	1.5643
4.1042	1.5643
4.126	0.69884
4.126	0.69884
4.1604	1.1098
4.1604	1.1098
4.2042	0.58798
4.2042	0.58798
4.2333	0.75147
4.2333	0.75147
4.2948	0.83908
4.2948	0.83908
4.3115	1.5152
4.3115	1.5152
4.3698	0.63958
4.3698	0.63958
4.3927	0.71751
4.3927	0.71751
4.4302	0.89295
4.4302	0.89295
4.4573	0.69605
4.4573	0.69605
4.4948	0.58295
4.4948	0.58295
4.5208	0.60057
4.5208	0.60057
4.5437	0.59086
4.5437	0.59086
4.5625	0.59124
4.5625	0.59124
4.5958	0.67503
4.5958	0.67503
4.6479	0.45735
4.6479	0.45735
4.7083	0.44636
4.7083	0.44636
4.7656	0.44589
4.7656	0.44589
4.8146	0.39569
4.8146	0.39569
4.8729	0.50172
4.8729	0.50172
4.9	0.47696
4.9	0.47696
4.9198	0.43968
4.9198	0.43968
4.9562	0.42923
4.9562	0.42923
4.9885	0.5335
4.9885	0.5335
5.0167	0.52914
5.0167	0.52914
5.0573	0.50622
5.0573	0.50622
5.0833	0.42318
5.0833	0.42318
5.1167	0.37695
5.1167	0.37695
5.2156	0.34483
5.2917	0.2998
5.3635	0.28293
5.3635	0.28293
5.3906	0.27662
5.3906	0.27662
5.4333	0.27204
5.451	0.27402
5.5365	0.2562
5.5365	0.2562
5.5687	0.242
5.9937	0.17299
6.0948	0.1536
6.1146	0.15788
6.1562	0.15343
