# Supplementary material for: Improvement of Peak Integration in Capillary Electrophoresis: Reference Data Set No. 1
Source: Electrophoresis. 2026 Mar 11;47(4):276–94. doi: 10.1002/elps.70077 (PMC13084974; doi:10.1002/elps.70077)
Supplement: Supplementary file 3 — Supporting File 3: elps70077‐sup‐0003‐SupMat.zip. [file ELPS-47--s005.zip › Final Reference Integration Limits/com6-type1-sam1-F.csv]

16.225	-0.000398401
16.81667	-0.000405137
19.625	-0.00033674
20.31667	-0.000297159
20.46667	-0.00030284
21.25	-0.000301343
21.39167	-0.000294086
21.70833	-0.000291262
23.3	-0.000329837
23.55	-0.000307955
23.55	-0.000307955
23.95833	-0.00035622
24.86667	-0.000385884
25.53333	-0.000451613
25.53333	-0.000451613
26.68333	-0.00049717
26.99167	-0.000521671
27.31667	-0.000510033
27.45	-0.000502735
28.44167	-0.000186835
28.44167	-0.000186835
29.11667	0.001851693
29.11667	0.001851693
31.8	-0.000690017
32.26667	-0.000705108
34.925	-0.000879984
