# Supplementary material for: Improvement of Peak Integration in Capillary Electrophoresis: Reference Data Set No. 1
Source: Electrophoresis. 2026 Mar 11;47(4):276–94. doi: 10.1002/elps.70077 (PMC13084974; doi:10.1002/elps.70077)
Supplement: Supplementary file 3 — Supporting File 3: elps70077‐sup‐0003‐SupMat.zip. [file ELPS-47--s005.zip › Final Reference Integration Limits/com6-type1-sam10-F.csv]

15.83333	-0.000337381
16.575	-0.000373244
19.25	-0.00034599
19.95	-0.000341691
20.03333	-0.000343934
20.90833	-0.000378151
20.975	-0.000382584
21.4	-0.000394046
22.71667	-0.000365663
23.075	-0.000308059
23.075	-0.000308059
23.58333	-0.000404973
24.09167	-0.000408821
24.95833	-0.000396852
24.95833	-0.000396852
26.3	-0.000392091
26.3	-0.000392091
26.85833	-0.000320062
26.85833	-0.000320062
27.90833	1.57e-05
27.90833	1.57e-05
28.55	0.002182424
28.55	0.002182424
31.08333	-0.000560053
31.8	-0.000607844
34.55	-0.000509877
34.55	-0.000509877
36.65	-0.000637796
36.65	-0.000637796
37.89167	-0.000799783
