# Supplementary material for: Improvement of Peak Integration in Capillary Electrophoresis: Reference Data Set No. 1
Source: Electrophoresis. 2026 Mar 11;47(4):276–94. doi: 10.1002/elps.70077 (PMC13084974; doi:10.1002/elps.70077)
Supplement: Supplementary file 3 — Supporting File 3: elps70077‐sup‐0003‐SupMat.zip. [file ELPS-47--s005.zip › Final Reference Integration Limits/com6-type1-sam11-F.csv]

15.65833	-1.66e-05
16.45833	-3.66e-05
19.025	2.56e-06
19.86667	1.35e-05
19.86667	1.35e-05
20.75833	-3.85e-05
20.75833	-3.85e-05
21.19167	-5.02e-05
22.49167	-4.56e-05
22.88333	2.87e-05
22.88333	2.87e-05
23.35833	-8.03e-05
24.025	-8.08e-05
24.78333	-8.95e-05
24.78333	-8.95e-05
26.125	-8.52e-05
26.125	-8.52e-05
26.63333	-1.39e-05
26.63333	-1.39e-05
27.70833	0.000301112
27.70833	0.000301112
28.35833	0.002437267
28.35833	0.002437267
30.71667	-0.000249274
31.48333	-0.000317138
33.95833	-0.000149585
34.45	-0.000168163
35.85833	-0.000374008
36.06667	-0.000381701
37.40833	-0.000572041
