# Supplementary material for: Improvement of Peak Integration in Capillary Electrophoresis: Reference Data Set No. 1
Source: Electrophoresis. 2026 Mar 11;47(4):276–94. doi: 10.1002/elps.70077 (PMC13084974; doi:10.1002/elps.70077)
Supplement: Supplementary file 3 — Supporting File 3: elps70077‐sup‐0003‐SupMat.zip. [file ELPS-47--s005.zip › Final Reference Integration Limits/com6-type1-sam12-F.csv]

15.75	-0.000337366
16.31667	-0.000370678
19.03333	-0.00031735
19.81667	-0.000314642
19.81667	-0.000314642
20.68333	-0.000314958
20.68333	-0.000314958
21.10833	-0.000309125
22.45	-0.000324681
22.85833	-0.000271328
22.85833	-0.000271328
23.3	-0.000371274
24.03333	-0.00037846
24.73333	-0.000367083
24.73333	-0.000367083
26.025	-0.000337083
26.025	-0.000337083
26.56667	-0.000265703
26.56667	-0.000265703
27.65	6.65e-05
27.65	6.65e-05
28.28333	0.002388284
28.28333	0.002388284
30.59167	-0.000470758
31.41667	-0.000538468
34.06667	-0.000381973
34.55	-0.000410285
35.49166	-0.000569761
35.69167	-0.000594422
36.96667	-0.000697184
