# Supplementary material for: Improvement of Peak Integration in Capillary Electrophoresis: Reference Data Set No. 1
Source: Electrophoresis. 2026 Mar 11;47(4):276–94. doi: 10.1002/elps.70077 (PMC13084974; doi:10.1002/elps.70077)
Supplement: Supplementary file 3 — Supporting File 3: elps70077‐sup‐0003‐SupMat.zip. [file ELPS-47--s005.zip › Final Reference Integration Limits/com6-type1-sam13-F.csv]

15.675	1.3e-05
16.275	-1.4e-05
18.99167	6.11e-05
19.64167	0.000104334
19.74167	9.82e-05
20.51667	8.25e-05
20.625	8.16e-05
21.01667	8.98e-05
22.46667	0.000103191
22.725	0.000150263
22.725	0.000150263
23.09167	8.24e-05
23.90833	7.75e-05
24.58333	0.000104651
24.58333	0.000104651
25.88333	0.000163361
25.88333	0.000163361
26.425	0.00026159
26.425	0.00026159
27.50833	0.000545427
27.50833	0.000545427
28.15	0.002735604
28.15	0.002735604
30.68333	1.16e-05
31.225	-6.19e-06
33.85	0.000198502
34.25	0.000127524
35.15	-0.000118099
35.15	-0.000118099
36.65	-0.000226557
