# Supplementary material for: Improvement of Peak Integration in Capillary Electrophoresis: Reference Data Set No. 1
Source: Electrophoresis. 2026 Mar 11;47(4):276–94. doi: 10.1002/elps.70077 (PMC13084974; doi:10.1002/elps.70077)
Supplement: Supplementary file 3 — Supporting File 3: elps70077‐sup‐0003‐SupMat.zip. [file ELPS-47--s005.zip › Final Reference Integration Limits/com6-type1-sam14-F.csv]

15.6	-0.000592742
16.04167	-0.000655934
18.8	-0.000657965
19.50833	-0.000644665
19.55833	-0.000643108
20.28333	-0.000677023
20.49167	-0.000700403
20.79167	-0.000717375
22.23333	-0.000779726
22.55833	-0.000769187
22.55833	-0.000769187
22.975	-0.000856184
23.625	-0.000897273
24.35833	-0.000909407
24.45833	-0.000909694
25.60833	-0.000963975
25.80833	-0.00097907
26.25	-0.00095696
26.25	-0.00095696
27.275	-0.000718571
27.275	-0.000718571
27.89167	0.001600903
27.89167	0.001600903
30.29167	-0.001347307
30.975	-0.001403961
33.20833	-0.00125815
33.20833	-0.00125815
34.425	-0.001738992
