# Supplementary material for: Improvement of Peak Integration in Capillary Electrophoresis: Reference Data Set No. 1
Source: Electrophoresis. 2026 Mar 11;47(4):276–94. doi: 10.1002/elps.70077 (PMC13084974; doi:10.1002/elps.70077)
Supplement: Supplementary file 3 — Supporting File 3: elps70077‐sup‐0003‐SupMat.zip. [file ELPS-47--s005.zip › Final Reference Integration Limits/com6-type1-sam15-F.csv]

16.925	0.000633877
17.61667	0.000733234
20.54167	0.000781711
21.44167	0.000834953
21.44167	0.000834953
22.375	0.000861872
22.46667	0.000860117
22.98333	0.000865378
24.39167	0.000876181
24.81667	0.000888947
24.81667	0.000888947
25.25833	0.000842366
25.98333	0.000835273
26.775	0.000848185
26.775	0.000848185
28.275	0.000778992
28.275	0.000778992
28.8	0.000794672
28.8	0.000794672
29.89167	0.001148399
29.89167	0.001148399
30.58333	0.003160141
30.58333	0.003160141
33.41667	0.000713412
34.74166	0.000688303
36.825	0.00048811
