# Supplementary material for: Improvement of Peak Integration in Capillary Electrophoresis: Reference Data Set No. 1
Source: Electrophoresis. 2026 Mar 11;47(4):276–94. doi: 10.1002/elps.70077 (PMC13084974; doi:10.1002/elps.70077)
Supplement: Supplementary file 3 — Supporting File 3: elps70077‐sup‐0003‐SupMat.zip. [file ELPS-47--s005.zip › Final Reference Integration Limits/com6-type1-sam16-F.csv]

16.85833	0.000405613
17.50833	0.000468873
20.49167	0.000522591
21.28333	0.000548944
21.28333	0.000548944
22.23333	0.000558335
22.23333	0.000558335
22.725	0.000552058
24.18333	0.000519253
24.64167	0.000537239
24.64167	0.000537239
25.15	0.000465274
25.625	0.000457175
26.6	0.000449635
26.6	0.000449635
27.98333	0.000354059
28.03333	0.000356011
28.50833	0.000386857
28.56667	0.000386458
29.65	0.000722099
29.65	0.000722099
30.33333	0.002725922
30.33333	0.002725922
33.1	0.000231303
33.79167	0.000172433
36.41667	4.61e-05
