# Supplementary material for: Improvement of Peak Integration in Capillary Electrophoresis: Reference Data Set No. 1
Source: Electrophoresis. 2026 Mar 11;47(4):276–94. doi: 10.1002/elps.70077 (PMC13084974; doi:10.1002/elps.70077)
Supplement: Supplementary file 3 — Supporting File 3: elps70077‐sup‐0003‐SupMat.zip. [file ELPS-47--s005.zip › Final Reference Integration Limits/com6-type1-sam17-F.csv]

16.10833	0.000710193
16.65	0.000728853
19.46667	0.000795327
20.19167	0.000835888
20.19167	0.000835888
21.08333	0.000838608
21.20833	0.000835884
21.7	0.000813723
22.96667	0.000794232
23.38333	0.000829183
23.38333	0.000829183
23.775	0.000765055
24.58333	0.000758767
25.26667	0.000738598
25.26667	0.000738598
26.54167	0.000708662
26.54167	0.000708662
27.10833	0.000802063
27.10833	0.000802063
28.16667	0.001126133
28.16667	0.001126133
28.81667	0.003165416
28.81667	0.003165416
31.63333	0.000585578
32.65	0.000612654
34.53333	0.00063004
34.86666	0.000633448
37.175	0.000591397
