# Supplementary material for: Improvement of Peak Integration in Capillary Electrophoresis: Reference Data Set No. 1
Source: Electrophoresis. 2026 Mar 11;47(4):276–94. doi: 10.1002/elps.70077 (PMC13084974; doi:10.1002/elps.70077)
Supplement: Supplementary file 3 — Supporting File 3: elps70077‐sup‐0003‐SupMat.zip. [file ELPS-47--s005.zip › Final Reference Integration Limits/com6-type1-sam18-F.csv]

17.39167	0.000695612
18.075	0.000735309
21.00833	0.000710618
21.8	0.000760827
21.8	0.000760827
22.74167	0.000796598
22.88333	0.000791177
23.26667	0.000650369
24.75	0.000876833
25.24167	0.000887048
25.24167	0.000887048
25.76667	0.000824366
26.4	0.000829466
27.24167	0.000857491
27.24167	0.000857491
28.74167	0.000793211
28.74167	0.000793211
29.30833	0.000814527
29.30833	0.000814527
30.4	0.001087032
30.4	0.001087032
31.06667	0.00329648
31.06667	0.00329648
33.9	0.000758577
34.59167	0.000708643
37.58333	0.000513077
