# Supplementary material for: Improvement of Peak Integration in Capillary Electrophoresis: Reference Data Set No. 1
Source: Electrophoresis. 2026 Mar 11;47(4):276–94. doi: 10.1002/elps.70077 (PMC13084974; doi:10.1002/elps.70077)
Supplement: Supplementary file 3 — Supporting File 3: elps70077‐sup‐0003‐SupMat.zip. [file ELPS-47--s005.zip › Final Reference Integration Limits/com6-type1-sam19-F.csv]

17.2	0.000688069
17.98333	0.000708517
20.84167	0.000741161
21.675	0.000755537
21.675	0.000755537
22.65833	0.000744876
23.80833	0.000845134
24.40833	0.000852272
24.55833	0.00085368
25.04167	0.000856947
25.04167	0.000856947
25.53333	0.000784323
26.18333	0.000774369
27.00833	0.000794623
27.00833	0.000794623
28.50833	0.000720315
29.05833	0.000626437
30.125	0.001076929
30.125	0.001076929
30.825	0.003297456
30.825	0.003297456
34.075	0.000667516
34.55	0.000591658
37.48333	0.000460681
37.90833	0.000454728
39.66667	0.00035752
