# Supplementary material for: Improvement of Peak Integration in Capillary Electrophoresis: Reference Data Set No. 1
Source: Electrophoresis. 2026 Mar 11;47(4):276–94. doi: 10.1002/elps.70077 (PMC13084974; doi:10.1002/elps.70077)
Supplement: Supplementary file 4 — Supporting File 4: elps70077‐sup‐0004‐ReferenceDataSetNo.1.xlsx. [file ELPS-47--s004.xlsx]

## Sheet: Summary
Company/Institution	Type Of Measurement	Sample Number	Raw Electropherogram	Experts' Integration Limits	Final Reference Integration Limits	Visualisation
1	1	1	com1-type1-sam1-R	com1-type1-sam1-P6	com1-type1-sam1-F
				com1-type1-sam1-P11
				com1-type1-sam1-P15
				com1-type1-sam1-P17
				com1-type1-sam1-P25
1	1	2	com1-type1-sam2-R	com1-type1-sam2-P10	com1-type1-sam2-F
				com1-type1-sam2-P14
				com1-type1-sam2-P18
				com1-type1-sam2-P23
				com1-type1-sam2-P26
1	1	3	com1-type1-sam3-R	com1-type1-sam3-P1	com1-type1-sam3-F
				com1-type1-sam3-P2
				com1-type1-sam3-P13
				com1-type1-sam3-P19
				com1-type1-sam3-P20
				com1-type1-sam3-P24
1	1	4	com1-type1-sam4-R	com1-type1-sam4-P6	com1-type1-sam4-F
				com1-type1-sam4-P11
				com1-type1-sam4-P15
				com1-type1-sam4-P17
				com1-type1-sam4-P25
1	1	5	com1-type1-sam5-R	com1-type1-sam5-P4	com1-type1-sam5-F
				com1-type1-sam5-P10
				com1-type1-sam5-P14
				com1-type1-sam5-P18
				com1-type1-sam5-P23
				com1-type1-sam5-P26
1	1	6	com1-type1-sam6-R	com1-type1-sam6-P1	com1-type1-sam6-F
				com1-type1-sam6-P2
				com1-type1-sam6-P13
				com1-type1-sam6-P19
				com1-type1-sam6-P20
				com1-type1-sam6-P24
1	1	7	com1-type1-sam7-R	com1-type1-sam7-P6	com1-type1-sam7-F
				com1-type1-sam7-P11
				com1-type1-sam7-P15
				com1-type1-sam7-P17
				com1-type1-sam7-P25
1	1	8	com1-type1-sam8-R	com1-type1-sam8-P4	com1-type1-sam8-F
				com1-type1-sam8-P10
				com1-type1-sam8-P14
				com1-type1-sam8-P18
				com1-type1-sam8-P23
				com1-type1-sam8-P26
1	1	9	com1-type1-sam9-R	com1-type1-sam9-P1	com1-type1-sam9-F
				com1-type1-sam9-P2
				com1-type1-sam9-P13
				com1-type1-sam9-P19
				com1-type1-sam9-P20
				com1-type1-sam9-P24
1	1	10	com1-type1-sam10-R	com1-type1-sam10-P6	com1-type1-sam10-F
				com1-type1-sam10-P11
				com1-type1-sam10-P15
				com1-type1-sam10-P17
				com1-type1-sam10-P25
1	1	11	com1-type1-sam11-R	com1-type1-sam11-P6	com1-type1-sam11-F
				com1-type1-sam11-P11
				com1-type1-sam11-P15
				com1-type1-sam11-P17
				com1-type1-sam11-P25
1	2	1	com1-type2-sam1-R	com1-type2-sam1-P1	com1-type2-sam1-F
				com1-type2-sam1-P2
				com1-type2-sam1-P13
				com1-type2-sam1-P19
				com1-type2-sam1-P20
				com1-type2-sam1-P24
1	2	2	com1-type2-sam2-R	com1-type2-sam2-P6	com1-type2-sam2-F
				com1-type2-sam2-P11
				com1-type2-sam2-P15
				com1-type2-sam2-P17
				com1-type2-sam2-P25
1	2	3	com1-type2-sam3-R	com1-type2-sam3-P4	com1-type2-sam3-F
				com1-type2-sam3-P10
				com1-type2-sam3-P14
				com1-type2-sam3-P18
				com1-type2-sam3-P23
				com1-type2-sam3-P26
1	2	4	com1-type2-sam4-R	com1-type2-sam4-P1	com1-type2-sam4-F
				com1-type2-sam4-P2
				com1-type2-sam4-P13
				com1-type2-sam4-P19
				com1-type2-sam4-P20
				com1-type2-sam4-P24
1	2	5	com1-type2-sam5-R	com1-type2-sam5-P6	com1-type2-sam5-F
				com1-type2-sam5-P11
				com1-type2-sam5-P15
				com1-type2-sam5-P17
				com1-type2-sam5-P25
1	2	6	com1-type2-sam6-R	com1-type2-sam6-P4	com1-type2-sam6-F
				com1-type2-sam6-P10
				com1-type2-sam6-P14
				com1-type2-sam6-P18
				com1-type2-sam6-P23
				com1-type2-sam6-P26
1	2	7	com1-type2-sam7-R	com1-type2-sam7-P1	com1-type2-sam7-F
				com1-type2-sam7-P2
				com1-type2-sam7-P13
				com1-type2-sam7-P19
				com1-type2-sam7-P20
				com1-type2-sam7-P24
1	2	8	com1-type2-sam8-R	com1-type2-sam8-P6	com1-type2-sam8-F
				com1-type2-sam8-P11
				com1-type2-sam8-P15
				com1-type2-sam8-P17
				com1-type2-sam8-P25
1	2	9	com1-type2-sam9-R	com1-type2-sam9-P4	com1-type2-sam9-F
				com1-type2-sam9-P10
				com1-type2-sam9-P14
				com1-type2-sam9-P18
				com1-type2-sam9-P23
				com1-type2-sam9-P26
1	2	10	com1-type2-sam10-R	com1-type2-sam10-P1	com1-type2-sam10-F
				com1-type2-sam10-P2
				com1-type2-sam10-P13
				com1-type2-sam10-P19
				com1-type2-sam10-P20
				com1-type2-sam10-P24
1	2	11	com1-type2-sam11-R	com1-type2-sam11-P6	com1-type2-sam11-F
				com1-type2-sam11-P11
				com1-type2-sam11-P15
				com1-type2-sam11-P17
				com1-type2-sam11-P25
1	3	1	com1-type3-sam1-R	com1-type3-sam1-P4	com1-type3-sam1-F
				com1-type3-sam1-P10
				com1-type3-sam1-P14
				com1-type3-sam1-P18
				com1-type3-sam1-P23
				com1-type3-sam1-P26
1	3	2	com1-type3-sam2-R	com1-type3-sam2-P1	com1-type3-sam2-F
				com1-type3-sam2-P2
				com1-type3-sam2-P13
				com1-type3-sam2-P19
				com1-type3-sam2-P20
				com1-type3-sam2-P24
1	3	3	com1-type3-sam3-R	com1-type3-sam3-P6	com1-type3-sam3-F
				com1-type3-sam3-P11
				com1-type3-sam3-P15
				com1-type3-sam3-P17
				com1-type3-sam3-P25
1	3	4	com1-type3-sam4-R	com1-type3-sam4-P4	com1-type3-sam4-F
				com1-type3-sam4-P10
				com1-type3-sam4-P14
				com1-type3-sam4-P18
				com1-type3-sam4-P23
				com1-type3-sam4-P26
1	3	5	com1-type3-sam5-R	com1-type3-sam5-P1	com1-type3-sam5-F
				com1-type3-sam5-P2
				com1-type3-sam5-P13
				com1-type3-sam5-P19
				com1-type3-sam5-P20
				com1-type3-sam5-P24
1	3	6	com1-type3-sam6-R	com1-type3-sam6-P6	com1-type3-sam6-F
				com1-type3-sam6-P11
				com1-type3-sam6-P15
				com1-type3-sam6-P17
				com1-type3-sam6-P25
1	3	7	com1-type3-sam7-R	com1-type3-sam7-P4	com1-type3-sam7-F
				com1-type3-sam7-P10
				com1-type3-sam7-P14
				com1-type3-sam7-P18
				com1-type3-sam7-P23
				com1-type3-sam7-P26
1	3	8	com1-type3-sam8-R	com1-type3-sam8-P1	com1-type3-sam8-F
				com1-type3-sam8-P2
				com1-type3-sam8-P13
				com1-type3-sam8-P19
				com1-type3-sam8-P20
				com1-type3-sam8-P24
1	3	9	com1-type3-sam9-R	com1-type3-sam9-P6	com1-type3-sam9-F
				com1-type3-sam9-P11
				com1-type3-sam9-P15
				com1-type3-sam9-P17
				com1-type3-sam9-P25
1	3	10	com1-type3-sam10-R	com1-type3-sam10-P1	com1-type3-sam10-F
				com1-type3-sam10-P2
				com1-type3-sam10-P13
				com1-type3-sam10-P19
				com1-type3-sam10-P20
				com1-type3-sam10-P24
1	3	11	com1-type3-sam11-R	com1-type3-sam11-P1	com1-type3-sam11-F
				com1-type3-sam11-P2
				com1-type3-sam11-P13
				com1-type3-sam11-P19
				com1-type3-sam11-P20
				com1-type3-sam11-P24
1	4	1	com1-type4-sam1-R	com1-type4-sam1-P6	com1-type4-sam1-F
				com1-type4-sam1-P11
				com1-type4-sam1-P15
				com1-type4-sam1-P17
				com1-type4-sam1-P25
1	4	2	com1-type4-sam2-R	com1-type4-sam2-P4	com1-type4-sam2-F
				com1-type4-sam2-P10
				com1-type4-sam2-P14
				com1-type4-sam2-P18
				com1-type4-sam2-P23
				com1-type4-sam2-P26
1	4	3	com1-type4-sam3-R	com1-type4-sam3-P1	com1-type4-sam3-F
				com1-type4-sam3-P2
				com1-type4-sam3-P4
				com1-type4-sam3-P6
				com1-type4-sam3-P10
				com1-type4-sam3-P11
				com1-type4-sam3-P13
				com1-type4-sam3-P14
				com1-type4-sam3-P15
				com1-type4-sam3-P17
				com1-type4-sam3-P18
				com1-type4-sam3-P19
				com1-type4-sam3-P20
				com1-type4-sam3-P23
				com1-type4-sam3-P24
				com1-type4-sam3-P25
				com1-type4-sam3-P26
1	4	4	com1-type4-sam4-R	com1-type4-sam4-P6	com1-type4-sam4-F
				com1-type4-sam4-P11
				com1-type4-sam4-P15
				com1-type4-sam4-P17
				com1-type4-sam4-P25
1	4	5	com1-type4-sam5-R	com1-type4-sam5-P4	com1-type4-sam5-F
				com1-type4-sam5-P10
				com1-type4-sam5-P14
				com1-type4-sam5-P18
				com1-type4-sam5-P23
				com1-type4-sam5-P26
1	4	6	com1-type4-sam6-R	com1-type4-sam6-P1	com1-type4-sam6-F
				com1-type4-sam6-P2
				com1-type4-sam6-P13
				com1-type4-sam6-P19
				com1-type4-sam6-P20
				com1-type4-sam6-P24
1	4	7	com1-type4-sam7-R	com1-type4-sam7-P6	com1-type4-sam7-F
				com1-type4-sam7-P11
				com1-type4-sam7-P15
				com1-type4-sam7-P17
				com1-type4-sam7-P25
1	4	8	com1-type4-sam8-R	com1-type4-sam8-P4	com1-type4-sam8-F
				com1-type4-sam8-P10
				com1-type4-sam8-P14
				com1-type4-sam8-P18
				com1-type4-sam8-P23
				com1-type4-sam8-P26
1	4	9	com1-type4-sam9-R	com1-type4-sam9-P1	com1-type4-sam9-F
				com1-type4-sam9-P2
				com1-type4-sam9-P13
				com1-type4-sam9-P19
				com1-type4-sam9-P20
				com1-type4-sam9-P24
1	4	10	com1-type4-sam10-R	com1-type4-sam10-P6	com1-type4-sam10-F
				com1-type4-sam10-P11
				com1-type4-sam10-P15
				com1-type4-sam10-P17
				com1-type4-sam10-P25
1	4	11	com1-type4-sam11-R	com1-type4-sam11-P4	com1-type4-sam11-F
				com1-type4-sam11-P10
				com1-type4-sam11-P14
				com1-type4-sam11-P18
				com1-type4-sam11-P23
				com1-type4-sam11-P26
1	5	1	com1-type5-sam1-R	com1-type5-sam1-P1	com1-type5-sam1-F
				com1-type5-sam1-P2
				com1-type5-sam1-P13
				com1-type5-sam1-P19
				com1-type5-sam1-P20
				com1-type5-sam1-P24
1	5	2	com1-type5-sam2-R	com1-type5-sam2-P6	com1-type5-sam2-F
				com1-type5-sam2-P11
				com1-type5-sam2-P15
				com1-type5-sam2-P17
				com1-type5-sam2-P25
1	5	3	com1-type5-sam3-R	com1-type5-sam3-P4	com1-type5-sam3-F
				com1-type5-sam3-P10
				com1-type5-sam3-P14
				com1-type5-sam3-P18
				com1-type5-sam3-P23
				com1-type5-sam3-P26
1	5	4	com1-type5-sam4-R	com1-type5-sam4-P1	com1-type5-sam4-F
				com1-type5-sam4-P2
				com1-type5-sam4-P13
				com1-type5-sam4-P19
				com1-type5-sam4-P20
				com1-type5-sam4-P24
1	5	5	com1-type5-sam5-R	com1-type5-sam5-P6	com1-type5-sam5-F
				com1-type5-sam5-P11
				com1-type5-sam5-P15
				com1-type5-sam5-P17
				com1-type5-sam5-P25
1	5	6	com1-type5-sam6-R	com1-type5-sam6-P4	com1-type5-sam6-F
				com1-type5-sam6-P10
				com1-type5-sam6-P14
				com1-type5-sam6-P18
				com1-type5-sam6-P23
				com1-type5-sam6-P26
1	5	7	com1-type5-sam7-R	com1-type5-sam7-P1	com1-type5-sam7-F
				com1-type5-sam7-P2
				com1-type5-sam7-P13
				com1-type5-sam7-P19
				com1-type5-sam7-P20
				com1-type5-sam7-P24
1	5	8	com1-type5-sam8-R	com1-type5-sam8-P6	com1-type5-sam8-F
				com1-type5-sam8-P11
				com1-type5-sam8-P15
				com1-type5-sam8-P17
				com1-type5-sam8-P25
1	5	9	com1-type5-sam9-R	com1-type5-sam9-P4	com1-type5-sam9-F
				com1-type5-sam9-P10
				com1-type5-sam9-P14
				com1-type5-sam9-P18
				com1-type5-sam9-P23
				com1-type5-sam9-P26
1	5	10	com1-type5-sam10-R	com1-type5-sam10-P1	com1-type5-sam10-F
				com1-type5-sam10-P2
				com1-type5-sam10-P13
				com1-type5-sam10-P19
				com1-type5-sam10-P20
				com1-type5-sam10-P24
1	5	11	com1-type5-sam11-R	com1-type5-sam11-P6	com1-type5-sam11-F
				com1-type5-sam11-P11
				com1-type5-sam11-P15
				com1-type5-sam11-P17
				com1-type5-sam11-P25
1	6	1	com1-type6-sam1-R	com1-type6-sam1-P4	com1-type6-sam1-F
				com1-type6-sam1-P10
				com1-type6-sam1-P14
				com1-type6-sam1-P18
				com1-type6-sam1-P23
				com1-type6-sam1-P26
1	6	2	com1-type6-sam2-R	com1-type6-sam2-P1	com1-type6-sam2-F
				com1-type6-sam2-P2
				com1-type6-sam2-P13
				com1-type6-sam2-P19
				com1-type6-sam2-P20
				com1-type6-sam2-P24
1	6	3	com1-type6-sam3-R	com1-type6-sam3-P6	com1-type6-sam3-F
				com1-type6-sam3-P11
				com1-type6-sam3-P15
				com1-type6-sam3-P17
				com1-type6-sam3-P25
1	6	4	com1-type6-sam4-R	com1-type6-sam4-P4	com1-type6-sam4-F
				com1-type6-sam4-P10
				com1-type6-sam4-P14
				com1-type6-sam4-P18
				com1-type6-sam4-P23
				com1-type6-sam4-P26
1	6	5	com1-type6-sam5-R	com1-type6-sam5-P1	com1-type6-sam5-F
				com1-type6-sam5-P2
				com1-type6-sam5-P13
				com1-type6-sam5-P19
				com1-type6-sam5-P20
				com1-type6-sam5-P24
1	6	6	com1-type6-sam6-R	com1-type6-sam6-P6	com1-type6-sam6-F
				com1-type6-sam6-P11
				com1-type6-sam6-P15
				com1-type6-sam6-P17
				com1-type6-sam6-P25
1	6	7	com1-type6-sam7-R	com1-type6-sam7-P1	com1-type6-sam7-F
				com1-type6-sam7-P2
				com1-type6-sam7-P13
				com1-type6-sam7-P19
				com1-type6-sam7-P20
				com1-type6-sam7-P24
1	6	8	com1-type6-sam8-R	com1-type6-sam8-P1	com1-type6-sam8-F
				com1-type6-sam8-P2
				com1-type6-sam8-P13
				com1-type6-sam8-P19
				com1-type6-sam8-P20
				com1-type6-sam8-P24
1	6	9	com1-type6-sam9-R	com1-type6-sam9-P6	com1-type6-sam9-F
				com1-type6-sam9-P11
				com1-type6-sam9-P15
				com1-type6-sam9-P17
				com1-type6-sam9-P25
1	6	10	com1-type6-sam10-R	com1-type6-sam10-P4	com1-type6-sam10-F
				com1-type6-sam10-P10
				com1-type6-sam10-P14
				com1-type6-sam10-P18
				com1-type6-sam10-P23
				com1-type6-sam10-P26
1	6	11	com1-type6-sam11-R	com1-type6-sam11-P1	com1-type6-sam11-F
				com1-type6-sam11-P2
				com1-type6-sam11-P13
				com1-type6-sam11-P19
				com1-type6-sam11-P20
				com1-type6-sam11-P24
1	7	1	com1-type7-sam1-R	com1-type7-sam1-P1	com1-type7-sam1-F
				com1-type7-sam1-P2
				com1-type7-sam1-P4
				com1-type7-sam1-P6
				com1-type7-sam1-P10
				com1-type7-sam1-P11
				com1-type7-sam1-P13
				com1-type7-sam1-P14
				com1-type7-sam1-P15
				com1-type7-sam1-P17
				com1-type7-sam1-P18
				com1-type7-sam1-P19
				com1-type7-sam1-P20
				com1-type7-sam1-P23
				com1-type7-sam1-P24
				com1-type7-sam1-P25
				com1-type7-sam1-P26
1	7	2	com1-type7-sam2-R	com1-type7-sam2-P1	com1-type7-sam2-F
				com1-type7-sam2-P2
				com1-type7-sam2-P13
				com1-type7-sam2-P19
				com1-type7-sam2-P20
				com1-type7-sam2-P24
2	1	1	com2-type1-sam1-R	com2-type1-sam1-P6	com2-type1-sam1-F
				com2-type1-sam1-P11
				com2-type1-sam1-P15
				com2-type1-sam1-P17
				com2-type1-sam1-P25
2	1	2	com2-type1-sam2-R	com2-type1-sam2-P4	com2-type1-sam2-F
				com2-type1-sam2-P10
				com2-type1-sam2-P14
				com2-type1-sam2-P18
				com2-type1-sam2-P23
				com2-type1-sam2-P26
2	1	3	com2-type1-sam3-R	com2-type1-sam3-P1	com2-type1-sam3-F
				com2-type1-sam3-P2
				com2-type1-sam3-P13
				com2-type1-sam3-P19
				com2-type1-sam3-P20
				com2-type1-sam3-P24
2	1	4	com2-type1-sam4-R	com2-type1-sam4-P6	com2-type1-sam4-F
				com2-type1-sam4-P11
				com2-type1-sam4-P15
				com2-type1-sam4-P17
				com2-type1-sam4-P25
2	1	5	com2-type1-sam5-R	com2-type1-sam5-P4	com2-type1-sam5-F
				com2-type1-sam5-P10
				com2-type1-sam5-P14
				com2-type1-sam5-P18
				com2-type1-sam5-P23
				com2-type1-sam5-P26
2	1	6	com2-type1-sam6-R	com2-type1-sam6-P1	com2-type1-sam6-F
				com2-type1-sam6-P2
				com2-type1-sam6-P13
				com2-type1-sam6-P19
				com2-type1-sam6-P20
				com2-type1-sam6-P24
2	1	7	com2-type1-sam7-R	com2-type1-sam7-P6	com2-type1-sam7-F
				com2-type1-sam7-P11
				com2-type1-sam7-P15
				com2-type1-sam7-P17
				com2-type1-sam7-P25
2	1	8	com2-type1-sam8-R	com2-type1-sam8-P4	com2-type1-sam8-F
				com2-type1-sam8-P10
				com2-type1-sam8-P14
				com2-type1-sam8-P18
				com2-type1-sam8-P23
				com2-type1-sam8-P26
2	1	9	com2-type1-sam9-R	com2-type1-sam9-P1	com2-type1-sam9-F
				com2-type1-sam9-P2
				com2-type1-sam9-P13
				com2-type1-sam9-P19
				com2-type1-sam9-P20
				com2-type1-sam9-P24
2	1	10	com2-type1-sam10-R	com2-type1-sam10-P6	com2-type1-sam10-F
				com2-type1-sam10-P11
				com2-type1-sam10-P15
				com2-type1-sam10-P17
				com2-type1-sam10-P25
2	1	11	com2-type1-sam11-R	com2-type1-sam11-P4	com2-type1-sam11-F
				com2-type1-sam11-P10
				com2-type1-sam11-P14
				com2-type1-sam11-P18
				com2-type1-sam11-P23
				com2-type1-sam11-P26
2	1	12	com2-type1-sam12-R	com2-type1-sam12-P1	com2-type1-sam12-F
				com2-type1-sam12-P2
				com2-type1-sam12-P13
				com2-type1-sam12-P19
				com2-type1-sam12-P20
				com2-type1-sam12-P24
2	1	13	com2-type1-sam13-R	com2-type1-sam13-P6	com2-type1-sam13-F
				com2-type1-sam13-P11
				com2-type1-sam13-P15
				com2-type1-sam13-P17
				com2-type1-sam13-P25
2	1	14	com2-type1-sam14-R	com2-type1-sam14-P4	com2-type1-sam14-F
				com2-type1-sam14-P10
				com2-type1-sam14-P14
				com2-type1-sam14-P18
				com2-type1-sam14-P23
				com2-type1-sam14-P26
2	1	15	com2-type1-sam15-R	com2-type1-sam15-P1	com2-type1-sam15-F
				com2-type1-sam15-P2
				com2-type1-sam15-P13
				com2-type1-sam15-P19
				com2-type1-sam15-P20
				com2-type1-sam15-P24
2	1	16	com2-type1-sam16-R	com2-type1-sam16-P6	com2-type1-sam16-F
				com2-type1-sam16-P11
				com2-type1-sam16-P15
				com2-type1-sam16-P17
				com2-type1-sam16-P25
2	1	17	com2-type1-sam17-R	com2-type1-sam17-P4	com2-type1-sam17-F
				com2-type1-sam17-P10
				com2-type1-sam17-P14
				com2-type1-sam17-P18
				com2-type1-sam17-P23
				com2-type1-sam17-P26
2	1	18	com2-type1-sam18-R	com2-type1-sam18-P1	com2-type1-sam18-F
				com2-type1-sam18-P2
				com2-type1-sam18-P13
				com2-type1-sam18-P19
				com2-type1-sam18-P20
				com2-type1-sam18-P24
2	1	19	com2-type1-sam19-R	com2-type1-sam19-P6	com2-type1-sam19-F
				com2-type1-sam19-P11
				com2-type1-sam19-P15
				com2-type1-sam19-P17
				com2-type1-sam19-P25
2	1	20	com2-type1-sam20-R	com2-type1-sam20-P4	com2-type1-sam20-F
				com2-type1-sam20-P10
				com2-type1-sam20-P14
				com2-type1-sam20-P18
				com2-type1-sam20-P23
				com2-type1-sam20-P26
2	1	21	com2-type1-sam21-R	com2-type1-sam21-P1	com2-type1-sam21-F
				com2-type1-sam21-P2
				com2-type1-sam21-P13
				com2-type1-sam21-P19
				com2-type1-sam21-P20
				com2-type1-sam21-P24
2	1	22	com2-type1-sam22-R	com2-type1-sam22-P6	com2-type1-sam22-F
				com2-type1-sam22-P11
				com2-type1-sam22-P15
				com2-type1-sam22-P25
2	1	23	com2-type1-sam23-R	com2-type1-sam23-P4	com2-type1-sam23-F
				com2-type1-sam23-P10
				com2-type1-sam23-P14
				com2-type1-sam23-P18
				com2-type1-sam23-P23
				com2-type1-sam23-P26
2	1	24	com2-type1-sam24-R	com2-type1-sam24-P1	com2-type1-sam24-F
				com2-type1-sam24-P2
				com2-type1-sam24-P13
				com2-type1-sam24-P19
				com2-type1-sam24-P20
				com2-type1-sam24-P24
2	1	25	com2-type1-sam25-R	com2-type1-sam25-P6	com2-type1-sam25-F
				com2-type1-sam25-P11
				com2-type1-sam25-P15
				com2-type1-sam25-P25
2	1	26	com2-type1-sam26-R	com2-type1-sam26-P4	com2-type1-sam26-F
				com2-type1-sam26-P10
				com2-type1-sam26-P14
				com2-type1-sam26-P18
				com2-type1-sam26-P23
				com2-type1-sam26-P26
2	1	27	com2-type1-sam27-R	com2-type1-sam27-P1	com2-type1-sam27-F
				com2-type1-sam27-P2
				com2-type1-sam27-P13
				com2-type1-sam27-P19
				com2-type1-sam27-P20
				com2-type1-sam27-P24
2	1	28	com2-type1-sam28-R	com2-type1-sam28-P6	com2-type1-sam28-F
				com2-type1-sam28-P11
				com2-type1-sam28-P15
				com2-type1-sam28-P25
2	1	29	com2-type1-sam29-R	com2-type1-sam29-P6	com2-type1-sam29-F
				com2-type1-sam29-P11
				com2-type1-sam29-P15
				com2-type1-sam29-P25
2	1	30	com2-type1-sam30-R	com2-type1-sam30-P1	com2-type1-sam30-F
				com2-type1-sam30-P2
				com2-type1-sam30-P13
				com2-type1-sam30-P19
				com2-type1-sam30-P20
				com2-type1-sam30-P24
2	2	1	com2-type2-sam1-R	com2-type2-sam1-P6	com2-type2-sam1-F
				com2-type2-sam1-P11
				com2-type2-sam1-P15
				com2-type2-sam1-P25
2	2	2	com2-type2-sam2-R	com2-type2-sam2-P4	com2-type2-sam2-F
				com2-type2-sam2-P10
				com2-type2-sam2-P14
				com2-type2-sam2-P18
				com2-type2-sam2-P23
				com2-type2-sam2-P26
2	2	3	com2-type2-sam3-R	com2-type2-sam3-P1	com2-type2-sam3-F
				com2-type2-sam3-P2
				com2-type2-sam3-P13
				com2-type2-sam3-P19
				com2-type2-sam3-P20
				com2-type2-sam3-P24
2	2	4	com2-type2-sam4-R	com2-type2-sam4-P6	com2-type2-sam4-F
				com2-type2-sam4-P11
				com2-type2-sam4-P15
				com2-type2-sam4-P25
2	2	5	com2-type2-sam5-R	com2-type2-sam5-P4	com2-type2-sam5-F
				com2-type2-sam5-P10
				com2-type2-sam5-P14
				com2-type2-sam5-P18
				com2-type2-sam5-P23
				com2-type2-sam5-P26
2	2	6	com2-type2-sam6-R	com2-type2-sam6-P1	com2-type2-sam6-F
				com2-type2-sam6-P2
				com2-type2-sam6-P13
				com2-type2-sam6-P19
				com2-type2-sam6-P20
				com2-type2-sam6-P24
2	2	7	com2-type2-sam7-R	com2-type2-sam7-P6	com2-type2-sam7-F
				com2-type2-sam7-P11
				com2-type2-sam7-P15
				com2-type2-sam7-P25
2	2	8	com2-type2-sam8-R	com2-type2-sam8-P6	com2-type2-sam8-F
				com2-type2-sam8-P11
				com2-type2-sam8-P15
				com2-type2-sam8-P25
2	2	9	com2-type2-sam9-R	com2-type2-sam9-P1	com2-type2-sam9-F
				com2-type2-sam9-P2
				com2-type2-sam9-P13
				com2-type2-sam9-P19
				com2-type2-sam9-P20
				com2-type2-sam9-P24
2	2	10	com2-type2-sam10-R	com2-type2-sam10-P1	com2-type2-sam10-F
				com2-type2-sam10-P2
				com2-type2-sam10-P4
				com2-type2-sam10-P6
				com2-type2-sam10-P10
				com2-type2-sam10-P11
				com2-type2-sam10-P13
				com2-type2-sam10-P14
				com2-type2-sam10-P15
				com2-type2-sam10-P18
				com2-type2-sam10-P19
				com2-type2-sam10-P20
				com2-type2-sam10-P23
				com2-type2-sam10-P24
				com2-type2-sam10-P25
				com2-type2-sam10-P26
2	2	11	com2-type2-sam11-R	com2-type2-sam11-P4	com2-type2-sam11-F
				com2-type2-sam11-P10
				com2-type2-sam11-P14
				com2-type2-sam11-P18
				com2-type2-sam11-P23
				com2-type2-sam11-P26
2	2	12	com2-type2-sam12-R	com2-type2-sam12-P1	com2-type2-sam12-F
				com2-type2-sam12-P2
				com2-type2-sam12-P13
				com2-type2-sam12-P19
				com2-type2-sam12-P20
				com2-type2-sam12-P24
2	2	13	com2-type2-sam13-R	com2-type2-sam13-P6	com2-type2-sam13-F
				com2-type2-sam13-P11
				com2-type2-sam13-P15
				com2-type2-sam13-P25
2	2	14	com2-type2-sam14-R	com2-type2-sam14-P4	com2-type2-sam14-F
				com2-type2-sam14-P10
				com2-type2-sam14-P14
				com2-type2-sam14-P18
				com2-type2-sam14-P23
				com2-type2-sam14-P26
2	2	15	com2-type2-sam15-R	com2-type2-sam15-P1	com2-type2-sam15-F
				com2-type2-sam15-P2
				com2-type2-sam15-P13
				com2-type2-sam15-P19
				com2-type2-sam15-P20
				com2-type2-sam15-P24
2	2	16	com2-type2-sam16-R	com2-type2-sam16-P6	com2-type2-sam16-F
				com2-type2-sam16-P11
				com2-type2-sam16-P15
				com2-type2-sam16-P25
2	2	17	com2-type2-sam17-R	com2-type2-sam17-P4	com2-type2-sam17-F
				com2-type2-sam17-P10
				com2-type2-sam17-P14
				com2-type2-sam17-P18
				com2-type2-sam17-P23
				com2-type2-sam17-P26
2	2	18	com2-type2-sam18-R	com2-type2-sam18-P1	com2-type2-sam18-F
				com2-type2-sam18-P2
				com2-type2-sam18-P13
				com2-type2-sam18-P19
				com2-type2-sam18-P20
				com2-type2-sam18-P24
2	2	19	com2-type2-sam19-R	com2-type2-sam19-P6	com2-type2-sam19-F
				com2-type2-sam19-P11
				com2-type2-sam19-P15
				com2-type2-sam19-P25
2	2	20	com2-type2-sam20-R	com2-type2-sam20-P4	com2-type2-sam20-F
				com2-type2-sam20-P10
				com2-type2-sam20-P14
				com2-type2-sam20-P18
				com2-type2-sam20-P23
				com2-type2-sam20-P26
2	2	21	com2-type2-sam21-R	com2-type2-sam21-P1	com2-type2-sam21-F
				com2-type2-sam21-P2
				com2-type2-sam21-P13
				com2-type2-sam21-P19
				com2-type2-sam21-P20
				com2-type2-sam21-P24
2	2	22	com2-type2-sam22-R	com2-type2-sam22-P6	com2-type2-sam22-F
				com2-type2-sam22-P11
				com2-type2-sam22-P15
				com2-type2-sam22-P17
				com2-type2-sam22-P25
2	2	23	com2-type2-sam23-R	com2-type2-sam23-P4	com2-type2-sam23-F
				com2-type2-sam23-P10
				com2-type2-sam23-P14
				com2-type2-sam23-P18
				com2-type2-sam23-P23
				com2-type2-sam23-P26
2	2	24	com2-type2-sam24-R	com2-type2-sam24-P1	com2-type2-sam24-F
				com2-type2-sam24-P2
				com2-type2-sam24-P13
				com2-type2-sam24-P19
				com2-type2-sam24-P20
				com2-type2-sam24-P24
2	2	25	com2-type2-sam25-R	com2-type2-sam25-P6	com2-type2-sam25-F
				com2-type2-sam25-P11
				com2-type2-sam25-P15
				com2-type2-sam25-P17
				com2-type2-sam25-P25
2	2	26	com2-type2-sam26-R	com2-type2-sam26-P1	com2-type2-sam26-F
				com2-type2-sam26-P2
				com2-type2-sam26-P19
				com2-type2-sam26-P20
				com2-type2-sam26-P24
2	2	27	com2-type2-sam27-R	com2-type2-sam27-P1	com2-type2-sam27-F
				com2-type2-sam27-P2
				com2-type2-sam27-P13
				com2-type2-sam27-P19
				com2-type2-sam27-P20
				com2-type2-sam27-P24
2	2	28	com2-type2-sam28-R	com2-type2-sam28-P6	com2-type2-sam28-F
				com2-type2-sam28-P11
				com2-type2-sam28-P15
				com2-type2-sam28-P17
				com2-type2-sam28-P25
3	1	1	com3-type1-sam1-R	com3-type1-sam1-P1	com3-type1-sam1-F
				com3-type1-sam1-P2
				com3-type1-sam1-P13
				com3-type1-sam1-P19
				com3-type1-sam1-P20
				com3-type1-sam1-P24
3	2	1	com3-type2-sam1-R	com3-type2-sam1-P6	com3-type2-sam1-F
				com3-type2-sam1-P11
				com3-type2-sam1-P15
				com3-type2-sam1-P17
				com3-type2-sam1-P25
3	2	2	com3-type2-sam2-R	com3-type2-sam2-P4	com3-type2-sam2-F
				com3-type2-sam2-P10
				com3-type2-sam2-P14
				com3-type2-sam2-P18
				com3-type2-sam2-P23
				com3-type2-sam2-P26
4	1	1	com4-type1-sam1-R	com4-type1-sam1-P6	com4-type1-sam1-F
				com4-type1-sam1-P15
				com4-type1-sam1-P17
				com4-type1-sam1-P25
4	1	2	com4-type1-sam2-R	com4-type1-sam2-P4	com4-type1-sam2-F
				com4-type1-sam2-P4 (Repetition)
				com4-type1-sam2-P10
				com4-type1-sam2-P10 (Repetition)
				com4-type1-sam2-P14
				com4-type1-sam2-P14 (Repetition)
				com4-type1-sam2-P18
				com4-type1-sam2-P18 (Repetition)
				com4-type1-sam2-P23
				com4-type1-sam2-P23 (Repetition)
				com4-type1-sam2-P26
				com4-type1-sam2-P26 (Repetition)
4	1	3	com4-type1-sam3-R	com4-type1-sam3-P1	com4-type1-sam3-F
				com4-type1-sam3-P1 (Repetition)
				com4-type1-sam3-P2
				com4-type1-sam3-P2 (Repetition)
				com4-type1-sam3-P4
				com4-type1-sam3-P6
				com4-type1-sam3-P10
				com4-type1-sam3-P13
				com4-type1-sam3-P13 (Repetition)
				com4-type1-sam3-P14
				com4-type1-sam3-P15
				com4-type1-sam3-P17
				com4-type1-sam3-P18
				com4-type1-sam3-P19
				com4-type1-sam3-P19 (Repetition)
				com4-type1-sam3-P20
				com4-type1-sam3-P20 (Repetition)
				com4-type1-sam3-P23
				com4-type1-sam3-P24
				com4-type1-sam3-P25
				com4-type1-sam3-P26
4	1	4	com4-type1-sam4-R	com4-type1-sam4-P6	com4-type1-sam4-F
				com4-type1-sam4-P15
				com4-type1-sam4-P17
				com4-type1-sam4-P25
4	1	5	com4-type1-sam5-R	com4-type1-sam5-P4	com4-type1-sam5-F
				com4-type1-sam5-P10
				com4-type1-sam5-P14
				com4-type1-sam5-P18
				com4-type1-sam5-P23
				com4-type1-sam5-P26
4	1	6	com4-type1-sam6-R	com4-type1-sam6-P1	com4-type1-sam6-F
				com4-type1-sam6-P2
				com4-type1-sam6-P4
				com4-type1-sam6-P10
				com4-type1-sam6-P13
				com4-type1-sam6-P14
				com4-type1-sam6-P18
				com4-type1-sam6-P19
				com4-type1-sam6-P20
				com4-type1-sam6-P23
				com4-type1-sam6-P24
				com4-type1-sam6-P26
4	1	7	com4-type1-sam7-R	com4-type1-sam7-P6	com4-type1-sam7-F
				com4-type1-sam7-P15
				com4-type1-sam7-P17
				com4-type1-sam7-P25
4	2	1	com4-type2-sam1-R	com4-type2-sam1-P1	com4-type2-sam1-F
				com4-type2-sam1-P2
				com4-type2-sam1-P13
				com4-type2-sam1-P19
				com4-type2-sam1-P20
4	3	1	com4-type3-sam1-R	com4-type3-sam1-P6	com4-type3-sam1-F
				com4-type3-sam1-P15
				com4-type3-sam1-P15 (Repetition)
				com4-type3-sam1-P17
				com4-type3-sam1-P17 (Repetition)
				com4-type3-sam1-P25
				com4-type3-sam1-P25 (Repetition)
4	4	1	com4-type4-sam1-R	com4-type4-sam1-P4	com4-type4-sam1-F
				com4-type4-sam1-P10
				com4-type4-sam1-P14
				com4-type4-sam1-P18
				com4-type4-sam1-P23
				com4-type4-sam1-P26
4	4	2	com4-type4-sam2-R	com4-type4-sam2-P1	com4-type4-sam2-F
				com4-type4-sam2-P2
				com4-type4-sam2-P13
				com4-type4-sam2-P19
				com4-type4-sam2-P24
4	5	1	com4-type5-sam1-R	com4-type5-sam1-P6	com4-type5-sam1-F
				com4-type5-sam1-P15
				com4-type5-sam1-P17
				com4-type5-sam1-P25
4	5	2	com4-type5-sam2-R	com4-type5-sam2-P4	com4-type5-sam2-F
				com4-type5-sam2-P10
				com4-type5-sam2-P14
				com4-type5-sam2-P18
				com4-type5-sam2-P23
				com4-type5-sam2-P26
4	6	1	com4-type6-sam1-R	com4-type6-sam1-P1	com4-type6-sam1-F
				com4-type6-sam1-P2
				com4-type6-sam1-P13
				com4-type6-sam1-P19
				com4-type6-sam1-P20
4	6	2	com4-type6-sam2-R	com4-type6-sam2-P6	com4-type6-sam2-F
				com4-type6-sam2-P15
				com4-type6-sam2-P17
				com4-type6-sam2-P25
4	7	1	com4-type7-sam1-R	com4-type7-sam1-P4	com4-type7-sam1-F
				com4-type7-sam1-P10
				com4-type7-sam1-P14
				com4-type7-sam1-P18
				com4-type7-sam1-P23
				com4-type7-sam1-P26
4	7	2	com4-type7-sam2-R	com4-type7-sam2-P1	com4-type7-sam2-F
				com4-type7-sam2-P2
				com4-type7-sam2-P13
				com4-type7-sam2-P19
				com4-type7-sam2-P20
4	7	3	com4-type7-sam3-R	com4-type7-sam3-P6	com4-type7-sam3-F
				com4-type7-sam3-P15
				com4-type7-sam3-P17
				com4-type7-sam3-P25
4	7	4	com4-type7-sam4-R	com4-type7-sam4-P4	com4-type7-sam4-F
				com4-type7-sam4-P10
				com4-type7-sam4-P14
				com4-type7-sam4-P18
				com4-type7-sam4-P23
				com4-type7-sam4-P26
4	8	1	com4-type8-sam1-R	com4-type8-sam1-P1	com4-type8-sam1-F
				com4-type8-sam1-P2
				com4-type8-sam1-P13
				com4-type8-sam1-P19
				com4-type8-sam1-P20
4	8	2	com4-type8-sam2-R	com4-type8-sam2-P6	com4-type8-sam2-F
				com4-type8-sam2-P15
				com4-type8-sam2-P17
				com4-type8-sam2-P25
4	8	3	com4-type8-sam3-R	com4-type8-sam3-P4	com4-type8-sam3-F
				com4-type8-sam3-P10
				com4-type8-sam3-P14
				com4-type8-sam3-P18
				com4-type8-sam3-P23
				com4-type8-sam3-P26
4	9	1	com4-type9-sam1-R	com4-type9-sam1-P1	com4-type9-sam1-F
				com4-type9-sam1-P2
				com4-type9-sam1-P13
				com4-type9-sam1-P19
				com4-type9-sam1-P20
4	9	2	com4-type9-sam2-R	com4-type9-sam2-P6	com4-type9-sam2-F
				com4-type9-sam2-P15
				com4-type9-sam2-P17
				com4-type9-sam2-P25
4	9	3	com4-type9-sam3-R	com4-type9-sam3-P4	com4-type9-sam3-F
				com4-type9-sam3-P10
				com4-type9-sam3-P14
				com4-type9-sam3-P18
				com4-type9-sam3-P23
				com4-type9-sam3-P26
4	10	1	com4-type10-sam1-R	com4-type10-sam1-P1	com4-type10-sam1-F
				com4-type10-sam1-P2
				com4-type10-sam1-P13
				com4-type10-sam1-P19
				com4-type10-sam1-P20
4	10	2	com4-type10-sam2-R	com4-type10-sam2-P6	com4-type10-sam2-F
				com4-type10-sam2-P15
				com4-type10-sam2-P17
				com4-type10-sam2-P25
4	10	3	com4-type10-sam3-R	com4-type10-sam3-P4	com4-type10-sam3-F
				com4-type10-sam3-P10
				com4-type10-sam3-P14
				com4-type10-sam3-P18
				com4-type10-sam3-P23
				com4-type10-sam3-P26
4	10	4	com4-type10-sam4-R	com4-type10-sam4-P1	com4-type10-sam4-F
				com4-type10-sam4-P2
				com4-type10-sam4-P13
				com4-type10-sam4-P19
				com4-type10-sam4-P20
4	10	5	com4-type10-sam5-R	com4-type10-sam5-P6	com4-type10-sam5-F
				com4-type10-sam5-P15
				com4-type10-sam5-P17
				com4-type10-sam5-P25
4	10	6	com4-type10-sam6-R	com4-type10-sam6-P1	com4-type10-sam6-F
				com4-type10-sam6-P2
				com4-type10-sam6-P13
				com4-type10-sam6-P19
				com4-type10-sam6-P20
4	11	1	com4-type11-sam1-R	com4-type11-sam1-P1	com4-type11-sam1-F
				com4-type11-sam1-P2
				com4-type11-sam1-P13
				com4-type11-sam1-P19
				com4-type11-sam1-P20
4	11	2	com4-type11-sam2-R	com4-type11-sam2-P6	com4-type11-sam2-F
				com4-type11-sam2-P15
				com4-type11-sam2-P17
				com4-type11-sam2-P25
4	11	3	com4-type11-sam3-R	com4-type11-sam3-P4	com4-type11-sam3-F
				com4-type11-sam3-P10
				com4-type11-sam3-P14
				com4-type11-sam3-P18
				com4-type11-sam3-P23
				com4-type11-sam3-P26
4	11	4	com4-type11-sam4-R	com4-type11-sam4-P1	com4-type11-sam4-F
				com4-type11-sam4-P2
				com4-type11-sam4-P13
				com4-type11-sam4-P19
				com4-type11-sam4-P20
4	12	1	com4-type12-sam1-R	com4-type12-sam1-P6	com4-type12-sam1-F
				com4-type12-sam1-P15
				com4-type12-sam1-P17
				com4-type12-sam1-P25
4	12	2	com4-type12-sam2-R	com4-type12-sam2-P4	com4-type12-sam2-F
				com4-type12-sam2-P10
				com4-type12-sam2-P14
				com4-type12-sam2-P18
				com4-type12-sam2-P23
				com4-type12-sam2-P26
4	12	3	com4-type12-sam3-R	com4-type12-sam3-P1	com4-type12-sam3-F
				com4-type12-sam3-P2
				com4-type12-sam3-P13
				com4-type12-sam3-P19
				com4-type12-sam3-P20
4	12	4	com4-type12-sam4-R	com4-type12-sam4-P6	com4-type12-sam4-F
				com4-type12-sam4-P15
				com4-type12-sam4-P17
				com4-type12-sam4-P25
4	12	5	com4-type12-sam5-R	com4-type12-sam5-P6	com4-type12-sam5-F
				com4-type12-sam5-P15
				com4-type12-sam5-P17
				com4-type12-sam5-P25
4	12	6	com4-type12-sam6-R	com4-type12-sam6-P1	com4-type12-sam6-F
				com4-type12-sam6-P2
				com4-type12-sam6-P13
				com4-type12-sam6-P19
				com4-type12-sam6-P20
4	13	1	com4-type13-sam1-R	com4-type13-sam1-P6	com4-type13-sam1-F
				com4-type13-sam1-P15
				com4-type13-sam1-P17
				com4-type13-sam1-P25
4	13	2	com4-type13-sam2-R	com4-type13-sam2-P4	com4-type13-sam2-F
				com4-type13-sam2-P10
				com4-type13-sam2-P14
				com4-type13-sam2-P18
				com4-type13-sam2-P23
				com4-type13-sam2-P26
4	13	3	com4-type13-sam3-R	com4-type13-sam3-P1	com4-type13-sam3-F
				com4-type13-sam3-P2
				com4-type13-sam3-P13
				com4-type13-sam3-P19
				com4-type13-sam3-P20
4	13	4	com4-type13-sam4-R	com4-type13-sam4-P6	com4-type13-sam4-F
				com4-type13-sam4-P15
				com4-type13-sam4-P17
				com4-type13-sam4-P25
4	13	5	com4-type13-sam5-R	com4-type13-sam5-P4	com4-type13-sam5-F
				com4-type13-sam5-P10
				com4-type13-sam5-P14
				com4-type13-sam5-P18
				com4-type13-sam5-P23
				com4-type13-sam5-P26
4	13	6	com4-type13-sam6-R	com4-type13-sam6-P1	com4-type13-sam6-F
				com4-type13-sam6-P2
				com4-type13-sam6-P13
				com4-type13-sam6-P19
				com4-type13-sam6-P20
4	14	1	com4-type14-sam1-R	com4-type14-sam1-P4	com4-type14-sam1-F
				com4-type14-sam1-P6
				com4-type14-sam1-P10
				com4-type14-sam1-P14
				com4-type14-sam1-P15
				com4-type14-sam1-P17
				com4-type14-sam1-P18
				com4-type14-sam1-P23
				com4-type14-sam1-P25
				com4-type14-sam1-P26
4	14	2	com4-type14-sam2-R	com4-type14-sam2-P1	com4-type14-sam2-F
				com4-type14-sam2-P2
				com4-type14-sam2-P13
				com4-type14-sam2-P19
				com4-type14-sam2-P20
4	14	3	com4-type14-sam3-R	com4-type14-sam3-P1	com4-type14-sam3-F
				com4-type14-sam3-P2
				com4-type14-sam3-P13
				com4-type14-sam3-P19
				com4-type14-sam3-P20
5	1	1	com5-type1-sam1-R	com5-type1-sam1-P15	com5-type1-sam1-F
				com5-type1-sam1-P17
				com5-type1-sam1-P25
5	1	2	com5-type1-sam2-R	com5-type1-sam2-P4	com5-type1-sam2-F
				com5-type1-sam2-P10
				com5-type1-sam2-P14
				com5-type1-sam2-P18
				com5-type1-sam2-P23
				com5-type1-sam2-P26
5	1	3	com5-type1-sam3-R	com5-type1-sam3-P1	com5-type1-sam3-F
				com5-type1-sam3-P2
				com5-type1-sam3-P13
				com5-type1-sam3-P19
				com5-type1-sam3-P20
				com5-type1-sam3-P24
5	1	4	com5-type1-sam4-R	com5-type1-sam4-P15	com5-type1-sam4-F
				com5-type1-sam4-P17
				com5-type1-sam4-P25
5	1	5	com5-type1-sam5-R	com5-type1-sam5-P4	com5-type1-sam5-F
				com5-type1-sam5-P10
				com5-type1-sam5-P14
				com5-type1-sam5-P18
				com5-type1-sam5-P23
				com5-type1-sam5-P26
5	1	6	com5-type1-sam6-R	com5-type1-sam6-P1	com5-type1-sam6-F
				com5-type1-sam6-P2
				com5-type1-sam6-P13
				com5-type1-sam6-P19
				com5-type1-sam6-P20
5	1	7	com5-type1-sam7-R	com5-type1-sam7-P1	com5-type1-sam7-F
				com5-type1-sam7-P2
				com5-type1-sam7-P4
				com5-type1-sam7-P6
				com5-type1-sam7-P10
				com5-type1-sam7-P13
				com5-type1-sam7-P14
				com5-type1-sam7-P15
				com5-type1-sam7-P17
				com5-type1-sam7-P18
				com5-type1-sam7-P19
				com5-type1-sam7-P20
				com5-type1-sam7-P25
				com5-type1-sam7-P26
5	1	8	com5-type1-sam8-R	com5-type1-sam8-P4	com5-type1-sam8-F
				com5-type1-sam8-P10
				com5-type1-sam8-P14
				com5-type1-sam8-P18
				com5-type1-sam8-P23
5	1	9	com5-type1-sam9-R	com5-type1-sam9-P1	com5-type1-sam9-F
				com5-type1-sam9-P2
				com5-type1-sam9-P13
				com5-type1-sam9-P19
				com5-type1-sam9-P20
5	1	10	com5-type1-sam10-R	com5-type1-sam10-P6	com5-type1-sam10-F
				com5-type1-sam10-P15
				com5-type1-sam10-P17
				com5-type1-sam10-P25
6	1	1	com6-type1-sam1-R	com6-type1-sam1-P6	com6-type1-sam1-F
				com6-type1-sam1-P11
				com6-type1-sam1-P15
				com6-type1-sam1-P17
				com6-type1-sam1-P25
6	1	2	com6-type1-sam2-R	com6-type1-sam2-P4	com6-type1-sam2-F
				com6-type1-sam2-P10
				com6-type1-sam2-P14
				com6-type1-sam2-P18
				com6-type1-sam2-P23
				com6-type1-sam2-P26
6	1	3	com6-type1-sam3-R	com6-type1-sam3-P1	com6-type1-sam3-F
				com6-type1-sam3-P2
				com6-type1-sam3-P13
				com6-type1-sam3-P19
				com6-type1-sam3-P20
				com6-type1-sam3-P24
6	1	4	com6-type1-sam4-R	com6-type1-sam4-P6	com6-type1-sam4-F
				com6-type1-sam4-P11
				com6-type1-sam4-P15
				com6-type1-sam4-P17
				com6-type1-sam4-P25
6	1	5	com6-type1-sam5-R	com6-type1-sam5-P4	com6-type1-sam5-F
				com6-type1-sam5-P10
				com6-type1-sam5-P14
				com6-type1-sam5-P18
				com6-type1-sam5-P23
				com6-type1-sam5-P26
6	1	6	com6-type1-sam6-R	com6-type1-sam6-P1	com6-type1-sam6-F
				com6-type1-sam6-P2
				com6-type1-sam6-P13
				com6-type1-sam6-P19
				com6-type1-sam6-P20
				com6-type1-sam6-P24
6	1	7	com6-type1-sam7-R	com6-type1-sam7-P1	com6-type1-sam7-F
				com6-type1-sam7-P2
				com6-type1-sam7-P4
				com6-type1-sam7-P6
				com6-type1-sam7-P10
				com6-type1-sam7-P11
				com6-type1-sam7-P13
				com6-type1-sam7-P14
				com6-type1-sam7-P15
				com6-type1-sam7-P17
				com6-type1-sam7-P18
				com6-type1-sam7-P19
				com6-type1-sam7-P20
				com6-type1-sam7-P23
				com6-type1-sam7-P24
				com6-type1-sam7-P25
				com6-type1-sam7-P26
6	1	8	com6-type1-sam8-R	com6-type1-sam8-P4	com6-type1-sam8-F
				com6-type1-sam8-P10
				com6-type1-sam8-P14
				com6-type1-sam8-P18
				com6-type1-sam8-P23
				com6-type1-sam8-P26
6	1	9	com6-type1-sam9-R	com6-type1-sam9-P1	com6-type1-sam9-F
				com6-type1-sam9-P2
				com6-type1-sam9-P13
				com6-type1-sam9-P19
				com6-type1-sam9-P20
				com6-type1-sam9-P24
6	1	10	com6-type1-sam10-R	com6-type1-sam10-P6	com6-type1-sam10-F
				com6-type1-sam10-P11
				com6-type1-sam10-P15
				com6-type1-sam10-P17
				com6-type1-sam10-P25
6	1	11	com6-type1-sam11-R	com6-type1-sam11-P4	com6-type1-sam11-F
				com6-type1-sam11-P10
				com6-type1-sam11-P14
				com6-type1-sam11-P18
				com6-type1-sam11-P23
				com6-type1-sam11-P26
6	1	12	com6-type1-sam12-R	com6-type1-sam12-P1	com6-type1-sam12-F
				com6-type1-sam12-P2
				com6-type1-sam12-P13
				com6-type1-sam12-P19
				com6-type1-sam12-P20
				com6-type1-sam12-P24
6	1	13	com6-type1-sam13-R	com6-type1-sam13-P6	com6-type1-sam13-F
				com6-type1-sam13-P11
				com6-type1-sam13-P15
				com6-type1-sam13-P17
				com6-type1-sam13-P25
6	1	14	com6-type1-sam14-R	com6-type1-sam14-P4	com6-type1-sam14-F
				com6-type1-sam14-P10
				com6-type1-sam14-P14
				com6-type1-sam14-P18
				com6-type1-sam14-P23
				com6-type1-sam14-P26
6	1	15	com6-type1-sam15-R	com6-type1-sam15-P1	com6-type1-sam15-F
				com6-type1-sam15-P2
				com6-type1-sam15-P13
				com6-type1-sam15-P19
				com6-type1-sam15-P20
6	1	16	com6-type1-sam16-R	com6-type1-sam16-P6	com6-type1-sam16-F
				com6-type1-sam16-P11
				com6-type1-sam16-P15
				com6-type1-sam16-P17
				com6-type1-sam16-P25
6	1	17	com6-type1-sam17-R	com6-type1-sam17-P4	com6-type1-sam17-F
				com6-type1-sam17-P10
				com6-type1-sam17-P14
				com6-type1-sam17-P18
				com6-type1-sam17-P23
				com6-type1-sam17-P26
6	1	18	com6-type1-sam18-R	com6-type1-sam18-P1	com6-type1-sam18-F
				com6-type1-sam18-P2
				com6-type1-sam18-P13
				com6-type1-sam18-P19
				com6-type1-sam18-P20
6	1	19	com6-type1-sam19-R	com6-type1-sam19-P6	com6-type1-sam19-F
				com6-type1-sam19-P11
				com6-type1-sam19-P15
				com6-type1-sam19-P17
				com6-type1-sam19-P25
6	1	20	com6-type1-sam20-R	com6-type1-sam20-P1	com6-type1-sam20-F
				com6-type1-sam20-P2
				com6-type1-sam20-P13
				com6-type1-sam20-P19
				com6-type1-sam20-P20
6	1	21	com6-type1-sam21-R	com6-type1-sam21-P1	com6-type1-sam21-F
				com6-type1-sam21-P2
				com6-type1-sam21-P13
				com6-type1-sam21-P19
				com6-type1-sam21-P20
6	1	22	com6-type1-sam22-R	com6-type1-sam22-P6	com6-type1-sam22-F
				com6-type1-sam22-P11
				com6-type1-sam22-P15
				com6-type1-sam22-P17
				com6-type1-sam22-P25
6	1	23	com6-type1-sam23-R	com6-type1-sam23-P6	com6-type1-sam23-F
				com6-type1-sam23-P11
				com6-type1-sam23-P15
				com6-type1-sam23-P17
				com6-type1-sam23-P25
6	1	24	com6-type1-sam24-R	com6-type1-sam24-P1	com6-type1-sam24-F
				com6-type1-sam24-P2
				com6-type1-sam24-P13
				com6-type1-sam24-P19
				com6-type1-sam24-P20
6	1	25	com6-type1-sam25-R	com6-type1-sam25-P6	com6-type1-sam25-F
				com6-type1-sam25-P15
				com6-type1-sam25-P17
				com6-type1-sam25-P25
7	1	1	com7-type1-sam1-R	com7-type1-sam1-P4	com7-type1-sam1-F
				com7-type1-sam1-P10
				com7-type1-sam1-P14
				com7-type1-sam1-P18
				com7-type1-sam1-P23
				com7-type1-sam1-P26
7	1	2	com7-type1-sam2-R	com7-type1-sam2-P4	com7-type1-sam2-F
				com7-type1-sam2-P10
				com7-type1-sam2-P14
				com7-type1-sam2-P18
				com7-type1-sam2-P23
				com7-type1-sam2-P26
7	1	3	com7-type1-sam3-R	com7-type1-sam3-P4	com7-type1-sam3-F
				com7-type1-sam3-P10
				com7-type1-sam3-P14
				com7-type1-sam3-P18
				com7-type1-sam3-P23
				com7-type1-sam3-P26
7	1	4	com7-type1-sam4-R	com7-type1-sam4-P4	com7-type1-sam4-F
				com7-type1-sam4-P10
				com7-type1-sam4-P14
				com7-type1-sam4-P18
				com7-type1-sam4-P23
				com7-type1-sam4-P26
7	1	5	com7-type1-sam5-R	com7-type1-sam5-P4	com7-type1-sam5-F
				com7-type1-sam5-P10
				com7-type1-sam5-P14
				com7-type1-sam5-P18
				com7-type1-sam5-P23
				com7-type1-sam5-P26
7	1	6	com7-type1-sam6-R	com7-type1-sam6-P10	com7-type1-sam6-F
				com7-type1-sam6-P14
				com7-type1-sam6-P18
				com7-type1-sam6-P23
				com7-type1-sam6-P26
7	1	7	com7-type1-sam7-R	com7-type1-sam7-P4	com7-type1-sam7-F
				com7-type1-sam7-P10
				com7-type1-sam7-P14
				com7-type1-sam7-P18
				com7-type1-sam7-P23
				com7-type1-sam7-P26
7	1	8	com7-type1-sam8-R	com7-type1-sam8-P4	com7-type1-sam8-F
				com7-type1-sam8-P10
				com7-type1-sam8-P14
				com7-type1-sam8-P18
				com7-type1-sam8-P23
				com7-type1-sam8-P26
7	1	9	com7-type1-sam9-R	com7-type1-sam9-P4	com7-type1-sam9-F
				com7-type1-sam9-P10
				com7-type1-sam9-P14
				com7-type1-sam9-P18
				com7-type1-sam9-P23
				com7-type1-sam9-P26
7	1	10	com7-type1-sam10-R	com7-type1-sam10-P4	com7-type1-sam10-F
				com7-type1-sam10-P10
				com7-type1-sam10-P14
				com7-type1-sam10-P18
				com7-type1-sam10-P23
				com7-type1-sam10-P26
7	1	11	com7-type1-sam11-R	com7-type1-sam11-P4	com7-type1-sam11-F
				com7-type1-sam11-P4 (Repetition)
				com7-type1-sam11-P10
				com7-type1-sam11-P10 (Repetition)
				com7-type1-sam11-P14
				com7-type1-sam11-P14 (Repetition)
				com7-type1-sam11-P18
				com7-type1-sam11-P18 (Repetition)
				com7-type1-sam11-P23
				com7-type1-sam11-P23 (Repetition)
				com7-type1-sam11-P26
				com7-type1-sam11-P26 (Repetition)
7	1	12	com7-type1-sam12-R	com7-type1-sam12-P4	com7-type1-sam12-F
				com7-type1-sam12-P10
				com7-type1-sam12-P14
				com7-type1-sam12-P18
				com7-type1-sam12-P23
				com7-type1-sam12-P26
7	1	13	com7-type1-sam13-R	com7-type1-sam13-P4	com7-type1-sam13-F
				com7-type1-sam13-P10
				com7-type1-sam13-P14
				com7-type1-sam13-P18
				com7-type1-sam13-P23
				com7-type1-sam13-P26

## Sheet: com1-type1-sam1-R
1	0
2	0
3	0
4	0
5	0
6	0
7	0
8	0
9	0
10	0
11	0
12	0
13	0
14	0
15	0.25
16	0.67
17	1.02
18	1.11
19	0.98
20	0.9
21	1.1
22	1.54
23	1.98
24	2.17
25	2.13
26	2.08
27	2.19
28	2.44
29	2.64
30	2.71
31	2.62
32	2.45
33	2.22
34	1.93
35	1.6
36	1.25
37	0.92
38	0.63
39	0.41
40	0.28
41	0.25
42	0.29
43	0.34
44	0.33
45	0.29
46	0.34
47	0.57
48	1.02
49	1.6
50	2.12
51	2.43
52	2.51
53	2.5
54	2.52
55	2.67
56	2.96
57	3.27
58	3.43
59	3.26
60	2.74
61	2.03
62	1.4
63	0.97
64	0.71
65	0.52
66	0.39
67	0.48
68	0.9
69	1.58
70	2.23
71	2.49
72	2.21
73	1.55
74	0.94
75	0.75
76	1.16
77	2.01
78	2.94
79	3.59
80	3.73
81	3.39
82	2.79
83	2.2
84	1.71
85	1.24
86	0.73
87	0.24
88	0
89	0.13
90	0.68
91	1.45
92	2.15
93	2.58
94	2.81
95	3.02
96	3.44
97	4.19
98	5.24
99	6.47
100	7.59
101	8.29
102	8.37
103	7.81
104	6.78
105	5.61
106	4.67
107	4.24
108	4.38
109	4.91
110	5.54
111	6.03
112	6.31
113	6.4
114	6.35
115	6.17
116	5.91
117	5.58
118	5.14
119	4.52
120	3.73
121	3.35
122	2.97
123	2.53
124	2.61
125	3.16
126	3.9
127	4.52
128	4.87
129	4.94
130	4.74
131	4.27
132	3.6
133	2.87
134	2.32
135	2.06
136	2.06
137	2.18
138	2.26
139	2.16
140	1.88
141	1.57
142	1.49
143	1.77
144	2.27
145	2.65
146	2.64
147	2.18
148	1.47
149	0.79
150	0.34
151	0.16
152	0.12
153	0.09
154	0
155	0
156	0
157	0
158	0.33
159	0.79
160	1.25
161	1.62
162	1.89
163	2.1
164	2.27
165	2.36
166	2.29
167	2.02
168	1.61
169	1.18
170	0.82
171	0.61
172	0.57
173	0.69
174	1
175	1.49
176	2.11
177	2.72
178	3.14
179	3.22
180	2.86
181	2.15
182	1.3
183	0.59
184	0.2
185	0.15
186	0.36
187	0.76
188	1.29
189	1.84
190	2.25
191	2.36
192	2.07
193	1.5
194	0.88
195	0.49
196	0.45
197	0.7
198	1.05
199	1.31
200	1.43
201	1.43
202	1.43
203	1.54
204	1.81
205	2.17
206	2.49
207	2.66
208	2.68
209	2.6
210	2.49
211	2.41
212	2.35
213	2.25
214	2.03
215	1.65
216	1.18
217	0.7
218	0.31
219	0.06
220	0
221	0.11
222	0.28
223	0.39
224	0.42
225	0.42
226	0.45
227	0.58
228	0.83
229	1.2
230	1.57
231	1.82
232	1.85
233	1.72
234	1.58
235	1.53
236	1.58
237	1.64
238	1.63
239	1.55
240	1.43
241	1.34
242	1.26
243	1.16
244	0.97
245	0.66
246	0.27
247	0
248	0.02
249	0.45
250	1.14
251	1.81
252	2.25
253	2.36
254	2.17
255	1.79
256	1.42
257	1.26
258	1.46
259	2.03
260	2.8
261	3.47
262	3.75
263	3.49
264	2.78
265	1.93
266	1.24
267	0.86
268	0.75
269	0.82
270	0.91
271	0.91
272	0.74
273	0.47
274	0.24
275	0.19
276	0.36
277	0.68
278	1.08
279	1.55
280	2.1
281	2.68
282	3.1
283	3.14
284	2.75
285	2.1
286	1.48
287	1.1
288	0.99
289	1.09
290	1.29
291	1.52
292	1.7
293	1.77
294	1.75
295	1.76
296	1.92
297	2.29
298	2.84
299	3.44
300	3.94
301	4.15
302	3.98
303	3.51
304	2.93
305	2.41
306	1.99
307	1.6
308	1.17
309	0.7
310	0.3
311	0.12
312	0.26
313	0.67
314	1.11
315	1.33
316	1.29
317	1.17
318	1.21
319	1.54
320	2.06
321	2.56
322	2.89
323	3.04
324	3.09
325	3.12
326	3.11
327	3.02
328	2.85
329	2.75
330	2.85
331	3.1
332	3.29
333	3.25
334	2.98
335	2.68
336	2.52
337	2.52
338	2.6
339	2.65
340	2.59
341	2.46
342	2.38
343	2.5
344	2.88
345	3.38
346	3.76
347	3.82
348	3.54
349	3.11
350	2.81
351	2.82
352	3.15
353	3.58
354	3.84
355	3.73
356	3.26
357	2.59
358	1.88
359	1.18
360	0.52
361	0.31
362	0.09
363	0.17
364	0.89
365	2.1
366	3.38
367	4.29
368	4.6
369	4.41
370	4.04
371	3.78
372	3.78
373	3.95
374	4.08
375	3.96
376	3.53
377	2.84
378	2.05
379	1.28
380	0.63
381	0.18
382	0
383	0.06
384	0.41
385	1
386	1.68
387	2.32
388	2.86
389	3.29
390	3.66
391	3.95
392	4.08
393	3.94
394	3.48
395	2.8
396	2.09
397	1.56
398	1.26
399	1.14
400	1.06
401	1
402	1.03
403	1.26
404	1.69
405	2.17
406	2.53
407	2.73
408	2.89
409	3.21
410	3.79
411	4.53
412	5.22
413	5.63
414	5.64
415	5.32
416	4.84
417	4.37
418	4
419	3.79
420	3.73
421	3.76
422	3.77
423	3.66
424	3.38
425	2.98
426	2.62
427	2.42
428	2.49
429	2.83
430	3.34
431	3.87
432	4.25
433	4.38
434	4.28
435	4.08
436	4.07
437	4.44
438	5.16
439	5.93
440	6.38
441	6.36
442	6.02
443	5.65
444	5.45
445	5.34
446	5.01
447	4.25
448	3.13
449	1.97
450	1.1
451	0.61
452	0.38
453	0.27
454	0.25
455	0.34
456	0.5
457	0.65
458	0.7
459	0.65
460	0.58
461	0.53
462	0.47
463	0.38
464	0.31
465	0.37
466	0.55
467	0.81
468	1.05
469	1.28
470	1.48
471	1.67
472	1.82
473	1.87
474	1.75
475	1.44
476	1.05
477	0.79
478	0.88
479	1.34
480	2
481	2.58
482	2.89
483	2.91
484	2.73
485	2.52
486	2.41
487	2.44
488	2.52
489	2.5
490	2.32
491	2.03
492	1.78
493	1.71
494	1.89
495	2.27
496	2.75
497	3.13
498	3.18
499	2.77
500	1.98
501	1.06
502	0.32
503	0
504	0.16
505	0.69
506	1.31
507	1.74
508	1.84
509	1.7
510	1.46
511	1.27
512	1.19
513	1.28
514	1.56
515	2.02
516	2.55
517	3.03
518	3.28
519	3.2
520	2.75
521	2.04
522	1.26
523	0.65
524	0.36
525	0.45
526	0.82
527	1.31
528	1.82
529	2.29
530	2.73
531	3.15
532	3.5
533	3.65
534	3.46
535	2.89
536	2.13
537	1.46
538	1.12
539	1.14
540	1.37
541	1.63
542	1.83
543	1.98
544	2.1
545	2.18
546	2.15
547	1.93
548	1.55
549	1.16
550	0.93
551	0.96
552	1.21
553	1.53
554	1.84
555	2.09
556	2.23
557	2.21
558	1.95
559	1.45
560	0.83
561	0.35
562	0.2
563	0.32
564	0.46
565	0.46
566	0.39
567	0.46
568	0.77
569	1.22
570	1.53
571	1.55
572	1.34
573	1.15
574	1.17
575	1.33
576	1.41
577	1.21
578	0.75
579	0.27
580	0
581	0.03
582	0.29
583	0.66
584	1.09
585	1.6
586	2.09
587	2.43
588	2.51
589	2.4
590	2.29
591	2.38
592	2.76
593	3.28
594	3.57
595	3.34
596	2.59
597	1.68
598	1.05
599	0.92
600	1.16
601	1.53
602	1.88
603	2.02
604	2.17
605	2.42
606	2.57
607	2.54
608	2.36
609	2.17
610	2.08
611	2.14
612	2.28
613	2.45
614	2.67
615	2.99
616	3.48
617	4.09
618	4.69
619	5.08
620	5.09
621	4.71
622	4.12
623	3.58
624	3.26
625	3.13
626	3.02
627	2.81
628	2.45
629	2
630	1.53
631	1.15
632	0.97
633	0.99
634	1.12
635	1.19
636	1.17
637	1.21
638	1.5
639	2.09
640	2.86
641	3.55
642	3.95
643	4.01
644	3.86
645	3.66
646	3.5
647	3.39
648	3.28
649	3.2
650	3.22
651	3.33
652	3.49
653	3.58
654	3.55
655	3.45
656	3.35
657	3.28
658	3.17
659	2.84
660	2.19
661	1.32
662	0.48
663	0
664	0.03
665	0.42
666	0.83
667	0.92
668	0.63
669	0.21
670	0.03
671	0.34
672	1.11
673	2.06
674	2.83
675	3.27
676	3.45
677	3.57
678	3.74
679	3.92
680	3.99
681	3.85
682	3.5
683	3.02
684	2.55
685	2.3
686	2.36
687	2.7
688	3.12
689	3.37
690	3.29
691	2.92
692	2.42
693	1.93
694	1.49
695	1.04
696	0.63
697	0.45
698	0.65
699	1.23
700	2.03
701	2.76
702	3.21
703	3.28
704	3.08
705	2.86
706	2.84
707	3.1
708	3.48
709	3.71
710	3.66
711	3.44
712	3.28
713	3.29
714	3.36
715	3.27
716	2.93
717	2.4
718	1.83
719	1.3
720	0.83
721	0.44
722	0.14
723	0
724	0.05
725	0.32
726	0.76
727	1.25
728	1.65
729	1.89
730	1.95
731	1.93
732	1.95
733	2.1
734	2.35
735	2.61
736	2.89
737	3.26
738	3.81
739	4.48
740	5.08
741	5.32
742	5.03
743	4.23
744	3.16
745	2.26
746	1.89
747	2.21
748	3.03
749	3.9
750	4.41
751	4.44
752	4.11
753	3.67
754	3.3
755	3.13
756	3.17
757	3.31
758	3.36
759	3.17
760	2.79
761	2.37
762	2.08
763	1.97
764	2.01
765	2.11
766	2.21
767	2.25
768	2.2
769	2.04
770	1.81
771	1.59
772	1.46
773	1.47
774	1.58
775	1.76
776	2
777	2.41
778	3.04
779	3.79
780	4.4
781	4.67
782	4.54
783	4.14
784	3.68
785	3.32
786	3.19
787	3.28
788	3.46
789	3.57
790	3.51
791	3.36
792	3.28
793	3.3
794	3.26
795	2.96
796	2.39
797	1.76
798	1.32
799	1.19
800	1.33
801	1.58
802	1.92
803	2.38
804	2.95
805	3.56
806	4.03
807	4.2
808	4.04
809	3.59
810	3.05
811	2.6
812	2.39
813	2.41
814	2.5
815	2.48
816	2.29
817	2.03
818	1.89
819	1.97
820	2.27
821	2.68
822	3.09
823	3.46
824	3.74
825	3.92
826	4.05
827	4.17
828	4.34
829	4.54
830	4.69
831	4.69
832	4.5
833	4.17
834	3.8
835	3.49
836	3.28
837	3.08
838	2.79
839	2.37
840	1.84
841	1.24
842	0.63
843	0.39
844	0.14
845	0
846	0.31
847	1.09
848	2.08
849	3.01
850	3.72
851	4.19
852	4.48
853	4.53
854	4.26
855	3.63
856	2.77
857	1.94
858	1.47
859	1.55
860	2.14
861	3
862	3.73
863	3.99
864	3.64
865	2.85
866	2.01
867	1.56
868	1.72
869	2.35
870	3.09
871	3.53
872	3.49
873	3.04
874	2.43
875	1.87
876	1.48
877	1.26
878	1.16
879	1.14
880	1.19
881	1.27
882	1.3
883	1.26
884	1.17
885	1.08
886	0.99
887	0.87
888	0.75
889	0.64
890	0.53
891	0.45
892	0.4
893	0.35
894	0.27
895	0.15
896	0
897	0
898	0
899	0
900	0.4
901	0.83
902	1.21
903	1.47
904	1.58
905	1.59
906	1.58
907	1.62
908	1.68
909	1.65
910	1.39
911	0.94
912	0.45
913	0.12
914	0
915	0
916	0
917	0.07
918	0.25
919	0.61
920	1.17
921	1.85
922	2.51
923	3.04
924	3.37
925	3.47
926	3.35
927	3.05
928	2.64
929	2.27
930	2.06
931	2.02
932	2.07
933	2.1
934	2.02
935	1.75
936	1.29
937	0.72
938	0.22
939	0
940	0.09
941	0.49
942	1.04
943	1.47
944	1.6
945	1.38
946	0.94
947	0.53
948	0.34
949	0.49
950	0.92
951	1.53
952	2.14
953	2.59
954	2.77
955	2.67
956	2.4
957	2.04
958	1.67
959	1.36
960	1.25
961	1.46
962	1.97
963	2.61
964	3.17
965	3.54
966	3.74
967	3.85
968	3.88
969	3.75
970	3.39
971	2.79
972	2.12
973	1.57
974	1.26
975	1.13
976	1.03
977	0.85
978	0.59
979	0.38
980	0.4
981	0.73
982	1.32
983	2.02
984	2.68
985	3.23
986	3.63
987	3.86
988	3.93
989	3.85
990	3.69
991	3.52
992	3.4
993	3.3
994	3.08
995	2.59
996	1.85
997	1.05
998	0.41
999	0.05
1000	0
1001	0.22
1002	0.64
1003	1.16
1004	1.68
1005	2.16
1006	2.59
1007	2.97
1008	3.34
1009	3.75
1010	4.26
1011	4.79
1012	5.19
1013	5.26
1014	4.93
1015	4.27
1016	3.46
1017	2.73
1018	2.33
1019	2.35
1020	2.65
1021	2.94
1022	2.93
1023	2.54
1024	1.91
1025	1.28
1026	0.84
1027	0.61
1028	0.5
1029	0.41
1030	0.34
1031	0.37
1032	0.53
1033	0.81
1034	1.17
1035	1.55
1036	1.92
1037	2.31
1038	2.72
1039	3.15
1040	3.52
1041	3.75
1042	3.81
1043	3.72
1044	3.53
1045	3.31
1046	3.07
1047	2.81
1048	2.49
1049	2.12
1050	1.8
1051	1.65
1052	1.74
1053	1.99
1054	2.15
1055	2.02
1056	1.62
1057	1.15
1058	0.88
1059	0.98
1060	1.43
1061	2.07
1062	2.7
1063	3.15
1064	3.38
1065	3.47
1066	3.51
1067	3.54
1068	3.52
1069	3.4
1070	3.13
1071	2.74
1072	2.36
1073	2.21
1074	2.44
1075	3.04
1076	3.81
1077	4.42
1078	4.68
1079	4.53
1080	4.05
1081	3.34
1082	2.53
1083	1.79
1084	0
1085	-0.09
1086	0
1087	0
1088	0.34
1089	0.74
1090	1.08
1091	1.32
1092	1.42
1093	1.4
1094	1.27
1095	1.09
1096	0.98
1097	1
1098	1.19
1099	1.44
1100	1.57
1101	1.4
1102	0.92
1103	0.3
1104	0
1105	0
1106	0
1107	0
1108	0
1109	0.3
1110	0.79
1111	1.35
1112	1.78
1113	1.92
1114	1.71
1115	1.26
1116	0.8
1117	0.5
1118	0.42
1119	0.48
1120	0.58
1121	0.72
1122	0.89
1123	1.05
1124	1.08
1125	0.93
1126	0.71
1127	0.59
1128	0.71
1129	1.04
1130	1.41
1131	1.62
1132	1.51
1133	1.03
1134	0.26
1135	0
1136	0
1137	0
1138	0
1139	0
1140	0
1141	0
1142	0
1143	0.59
1144	1.61
1145	2.19
1146	2.29
1147	2.06
1148	1.68
1149	1.25
1150	0.78
1151	0.29
1152	0
1153	0
1154	0
1155	0
1156	0.44
1157	1.05
1158	1.66
1159	2.18
1160	2.5
1161	2.5
1162	2.12
1163	1.45
1164	0.71
1165	0.09
1166	0
1167	0
1168	0
1169	0.06
1170	0.97
1171	1.98
1172	2.7
1173	2.86
1174	2.43
1175	1.62
1176	0.72
1177	0.06
1178	0
1179	0.41
1180	1.37
1181	2.49
1182	3.38
1183	3.82
1184	3.87
1185	3.79
1186	3.91
1187	4.39
1188	5.18
1189	6.17
1190	7.2
1191	8.2
1192	9.17
1193	10.31
1194	12.24
1195	16.52
1196	27.15
1197	53.61
1198	114.34
1199	236.96
1200	450.05
1201	764.46
1202	1151.59
1203	1535.22
1204	1811.25
1205	1892.15
1206	1751.35
1207	1437.8
1208	1049.96
1209	687.51
1210	412.44
1211	238.69
1212	146.68
1213	105.78
1214	90.38
1215	85.42
1216	84.46
1217	85.37
1218	86.93
1219	87.56
1220	85.69
1221	80.7
1222	73.27
1223	65.05
1224	57.8
1225	52.58
1226	49.4
1227	47.51
1228	45.97
1229	44.09
1230	41.6
1231	38.59
1232	35.36
1233	32.21
1234	29.32
1235	26.69
1236	24.3
1237	22.19
1238	20.47
1239	19.24
1240	18.49
1241	18.06
1242	17.7
1243	17.16
1244	16.3
1245	15.14
1246	13.84
1247	12.61
1248	11.64
1249	11.03
1250	10.73
1251	10.6
1252	10.41
1253	10.08
1254	9.67
1255	9.4
1256	9.46
1257	9.84
1258	10.36
1259	10.77
1260	10.94
1261	10.86
1262	10.56
1263	10.09
1264	9.44
1265	8.6
1266	7.62
1267	6.66
1268	5.91
1269	5.46
1270	5.18
1271	4.89
1272	4.45
1273	3.94
1274	3.54
1275	3.41
1276	3.6
1277	4.04
1278	4.65
1279	5.36
1280	6.13
1281	6.94
1282	7.73
1283	8.44
1284	8.96
1285	9.2
1286	9.08
1287	8.55
1288	7.59
1289	6.34
1290	5.11
1291	4.23
1292	3.91
1293	4.09
1294	4.48
1295	4.69
1296	4.49
1297	3.91
1298	3.22
1299	2.75
1300	2.6
1301	2.73
1302	3
1303	3.33
1304	3.75
1305	4.32
1306	5.01
1307	5.75
1308	6.4
1309	6.84
1310	7.01
1311	6.95
1312	6.77
1313	6.58
1314	6.44
1315	6.42
1316	6.53
1317	6.85
1318	7.37
1319	8
1320	8.54
1321	8.79
1322	8.73
1323	8.46
1324	8.12
1325	7.95
1326	7.78
1327	7.49
1328	7.32
1329	7.37
1330	7.67
1331	8.12
1332	8.52
1333	8.66
1334	8.43
1335	7.87
1336	7.16
1337	6.51
1338	6.15
1339	6.18
1340	6.58
1341	7.17
1342	7.65
1343	7.76
1344	7.45
1345	6.87
1346	6.31
1347	6.05
1348	6.13
1349	6.38
1350	6.48
1351	6.26
1352	5.8
1353	5.34
1354	5.16
1355	5.31
1356	5.66
1357	6
1358	6.26
1359	6.49
1360	6.84
1361	7.43
1362	8.27
1363	9.34
1364	10.54
1365	11.76
1366	12.87
1367	13.77
1368	14.36
1369	14.56
1370	14.28
1371	13.52
1372	12.36
1373	10.93
1374	9.42
1375	8.04
1376	6.95
1377	6.18
1378	5.68
1379	5.41
1380	5.32
1381	5.32
1382	5.28
1383	5.12
1384	4.86
1385	4.62
1386	4.54
1387	4.64
1388	4.87
1389	5.03
1390	4.94
1391	4.56
1392	4.09
1393	3.85
1394	4.05
1395	4.64
1396	5.35
1397	5.84
1398	5.93
1399	5.69
1400	5.29
1401	4.85
1402	4.41
1403	3.99
1404	3.69
1405	3.64
1406	3.89
1407	4.31
1408	4.66
1409	4.74
1410	4.56
1411	4.31
1412	4.24
1413	4.45
1414	4.84
1415	5.21
1416	5.38
1417	5.32
1418	5.06
1419	4.72
1420	4.34
1421	3.96
1422	3.57
1423	3.24
1424	3.12
1425	3.32
1426	3.75
1427	4.2
1428	4.44
1429	4.37
1430	4.08
1431	3.76
1432	3.55
1433	3.54
1434	3.71
1435	3.99
1436	4.3
1437	4.6
1438	4.93
1439	5.34
1440	5.84
1441	6.35
1442	6.66
1443	6.64
1444	6.29
1445	5.82
1446	5.47
1447	5.39
1448	5.6
1449	5.99
1450	6.37
1451	6.53
1452	6.35
1453	5.86
1454	5.2
1455	4.49
1456	3.81
1457	3.33
1458	3.29
1459	3.84
1460	4.84
1461	5.96
1462	6.84
1463	7.24
1464	7.17
1465	6.76
1466	6.21
1467	5.71
1468	5.36
1469	5.17
1470	5.14
1471	5.23
1472	5.34
1473	5.39
1474	5.39
1475	5.42
1476	5.57
1477	5.88
1478	6.22
1479	6.39
1480	6.19
1481	5.57
1482	4.73
1483	4.04
1484	3.82
1485	4.12
1486	4.67
1487	5.06
1488	5.08
1489	4.67
1490	3.97
1491	3.15
1492	2.46
1493	2.12
1494	2.16
1495	2.4
1496	2.55
1497	2.45
1498	2.22
1499	2.13
1500	2.32
1501	2.7
1502	3.07
1503	3.2
1504	3.11
1505	2.98
1506	3.13
1507	3.69
1508	4.51
1509	5.17
1510	5.29
1511	4.8
1512	3.98
1513	3.28
1514	3.01
1515	3.19
1516	3.58
1517	3.94
1518	4.18
1519	4.42
1520	4.83
1521	5.45
1522	6.14
1523	6.7
1524	7.02
1525	7.11
1526	7.07
1527	6.95
1528	6.68
1529	6.11
1530	5.24
1531	4.29
1532	3.64
1533	3.63
1534	4.32
1535	5.52
1536	6.87
1537	8.06
1538	8.95
1539	9.54
1540	9.96
1541	10.33
1542	10.74
1543	11.2
1544	11.62
1545	11.86
1546	11.8
1547	11.44
1548	10.9
1549	10.34
1550	9.87
1551	9.56
1552	9.32
1553	9.04
1554	8.66
1555	8.3
1556	8.18
1557	8.43
1558	8.94
1559	9.43
1560	9.62
1561	9.48
1562	9.18
1563	8.96
1564	8.98
1565	9.26
1566	9.67
1567	9.83
1568	10
1569	10.15
1570	10.15
1571	10.14
1572	10.26
1573	10.49
1574	10.71
1575	10.73
1576	10.4
1577	9.71
1578	8.9
1579	8.33
1580	8.24
1581	8.67
1582	9.43
1583	10.28
1584	11
1585	11.48
1586	11.71
1587	11.79
1588	11.89
1589	12.1
1590	12.48
1591	12.96
1592	13.43
1593	13.76
1594	13.84
1595	13.61
1596	13.11
1597	12.48
1598	11.8
1599	11.15
1600	10.6
1601	10.31
1602	10.47
1603	11.22
1604	12.44
1605	13.83
1606	15.12
1607	16.28
1608	17.5
1609	18.94
1610	20.44
1611	21.58
1612	21.92
1613	21.42
1614	20.39
1615	19.35
1616	18.71
1617	18.62
1618	18.95
1619	19.41
1620	19.67
1621	19.6
1622	19.28
1623	18.89
1624	18.55
1625	18.21
1626	17.78
1627	17.27
1628	16.84
1629	16.69
1630	16.84
1631	17.16
1632	17.4
1633	17.48
1634	17.48
1635	17.65
1636	18.21
1637	19.29
1638	20.78
1639	22.38
1640	23.63
1641	24.1
1642	23.65
1643	22.56
1644	21.4
1645	20.78
1646	21
1647	22.01
1648	23.43
1649	24.81
1650	25.79
1651	26.22
1652	26.17
1653	25.89
1654	25.66
1655	25.66
1656	25.92
1657	26.31
1658	26.73
1659	27.15
1660	27.66
1661	28.28
1662	28.94
1663	29.49
1664	29.86
1665	30.01
1666	29.98
1667	29.89
1668	29.98
1669	30.42
1670	31.26
1671	32.36
1672	33.53
1673	34.52
1674	35.03
1675	34.84
1676	33.95
1677	32.62
1678	31.27
1679	30.23
1680	29.63
1681	29.43
1682	29.55
1683	29.9
1684	30.36
1685	30.86
1686	31.39
1687	32.02
1688	32.88
1689	33.94
1690	34.95
1691	35.6
1692	35.73
1693	35.55
1694	35.45
1695	35.66
1696	36.14
1697	36.56
1698	36.68
1699	36.48
1700	36.18
1701	36.11
1702	36.51
1703	37.49
1704	39.04
1705	40.98
1706	42.91
1707	44.42
1708	45.22
1709	45.3
1710	44.91
1711	44.38
1712	44.06
1713	44.2
1714	44.86
1715	45.93
1716	47.21
1717	48.47
1718	49.46
1719	49.98
1720	49.99
1721	49.65
1722	49.27
1723	49.16
1724	49.55
1725	50.52
1726	52.03
1727	53.83
1728	55.5
1729	56.57
1730	56.7
1731	55.85
1732	54.34
1733	52.65
1734	51.17
1735	50.07
1736	49.4
1737	49.23
1738	49.72
1739	50.97
1740	52.88
1741	55.11
1742	57.26
1743	58.97
1744	60.07
1745	60.51
1746	60.33
1747	59.61
1748	58.56
1749	57.52
1750	56.77
1751	56.38
1752	56.24
1753	56.24
1754	56.43
1755	56.99
1756	58.02
1757	59.38
1758	60.9
1759	62.47
1760	64.2
1761	66.19
1762	68.41
1763	70.71
1764	72.9
1765	74.91
1766	76.69
1767	78.09
1768	78.83
1769	78.74
1770	77.98
1771	77.05
1772	76.53
1773	76.78
1774	77.74
1775	79.01
1776	79.99
1777	80.23
1778	79.73
1779	78.91
1780	78.29
1781	78.15
1782	78.35
1783	78.63
1784	78.78
1785	78.71
1786	78.37
1787	77.74
1788	76.96
1789	76.35
1790	76.35
1791	77.4
1792	79.8
1793	83.57
1794	88.24
1795	93
1796	97.01
1797	99.85
1798	101.61
1799	102.71
1800	103.48
1801	104.08
1802	104.6
1803	105.17
1804	105.95
1805	107.13
1806	108.94
1807	110.32
1808	111.7
1809	115.65
1810	120.69
1811	126.29
1812	131.76
1813	136.57
1814	140.37
1815	142.99
1816	144.41
1817	144.92
1818	145.03
1819	145.17
1820	145.42
1821	145.67
1822	146.14
1823	147.46
1824	150.08
1825	153.7
1826	157.4
1827	160.4
1828	162.64
1829	164.74
1830	167.64
1831	172.68
1832	182.47
1833	201.96
1834	238.94
1835	303.68
1836	407.81
1837	562.84
1838	778.34
1839	1059.57
1840	1404.12
1841	1798.25
1842	2215.3
1843	2618.94
1844	2971.16
1845	3241.88
1846	3417.04
1847	3502.5
1848	3520.57
1849	3498.38
1850	3454.82
1851	3396.38
1852	3324.53
1853	3245.3
1854	3170.09
1855	3107.55
1856	3055.94
1857	3003.78
1858	2937.64
1859	2849.09
1860	2735.62
1861	2597.36
1862	2435.23
1863	2252.78
1864	2058.23
1865	1862.43
1866	1673.87
1867	1495.93
1868	1328.93
1869	1174.51
1870	1037.45
1871	923.01
1872	832.53
1873	761.65
1874	702.92
1875	650.12
1876	600.83
1877	555.95
1878	517.44
1879	486.36
1880	461.97
1881	442.06
1882	424.03
1883	406.05
1884	387.61
1885	369.33
1886	352.07
1887	336.21
1888	321.54
1889	307.71
1890	294.68
1891	282.73
1892	272.31
1893	263.86
1894	257.45
1895	252.59
1896	248.29
1897	243.45
1898	237.24
1899	229.43
1900	220.38
1901	210.83
1902	201.61
1903	193.4
1904	186.7
1905	181.72
1906	178.39
1907	176.27
1908	174.54
1909	172.19
1910	168.3
1911	162.51
1912	155.21
1913	147.32
1914	139.82
1915	133.38
1916	128.21
1917	124.14
1918	120.93
1919	118.37
1920	116.29
1921	114.47
1922	112.7
1923	110.93
1924	109.21
1925	107.64
1926	106.21
1927	104.92
1928	103.72
1929	102.42
1930	100.57
1931	97.85
1932	94.34
1933	90.67
1934	87.58
1935	85.45
1936	84.21
1937	83.53
1938	83.08
1939	82.75
1940	82.59
1941	82.71
1942	83.17
1943	83.91
1944	84.74
1945	85.41
1946	85.62
1947	85.15
1948	83.89
1949	81.91
1950	79.4
1951	76.67
1952	74.11
1953	72.07
1954	70.72
1955	69.91
1956	69.2
1957	68.13
1958	66.48
1959	64.41
1960	62.28
1961	60.36
1962	58.69
1963	57.24
1964	55.99
1965	54.98
1966	54.19
1967	53.45
1968	52.54
1969	51.37
1970	50.06
1971	48.86
1972	48.03
1973	47.52
1974	47.09
1975	46.5
1976	45.83
1977	45.46
1978	45.79
1979	46.92
1980	48.63
1981	50.43
1982	51.84
1983	52.6
1984	52.93
1985	53.35
1986	54.3
1987	55.78
1988	57.41
1989	58.73
1990	59.47
1991	59.63
1992	59.45
1993	59.28
1994	59.43
1995	60.03
1996	61.04
1997	62.26
1998	63.41
1999	64.2
2000	64.49
[truncated: 698 more rows]

## Sheet: com1-type1-sam1-P6
1186	3.91
1215	85.42
1215	85.42
1238	20.47
1783	78.63
1830	167.64
1830	167.64
1935	85.45
1935	85.45
1972	48.03
1972	48.03
2049	28.98

## Sheet: com1-type1-sam1-P11
1191	8.2
1239	19.24
1792	79.8
1976	45.83

## Sheet: com1-type1-sam1-P15
1175	1.62
1215	85.42
1215	85.42
1275	3.41
1358	6.26
1380	5.32
1532	3.64
1976	45.83
1976	45.83
2050	28.58
2050	28.58
2122	15.6
2122	15.6
2207	5.41
2292	0.97
2370	0.79

## Sheet: com1-type1-sam1-P17
1186	3.91
1216	84.46
1216	84.46
1274	3.54
1533	3.63
1789	76.35
1789	76.35
1939	82.75
1939	82.75
1976	45.83
1976	45.83
2050	28.58
2050	28.58
2078	21.85
2078	21.85
2123	15.4
2123	15.4
2174	10.92
2174	10.92
2239	0.63
2294	0
2372	0.34

## Sheet: com1-type1-sam1-P25
1179	0.41
1216	84.46
1216	84.46
1255	9.4
1353	5.34
1386	4.54
1602	10.47
1977	45.46
1977	45.46
2051	28.31
2051	28.31
2095	16.8
2123	15.4
2145	19.53
2145	19.53
2174	10.92
2296	0.24
2368	1.43

## Sheet: com1-type1-sam1-F
1185	3.79
1216	84.46
1216	84.46
1227	47.51
1227	47.51
1241	18.06
1241	18.06
1255	9.4
1354	5.16
1380	5.32
1533	3.63
1790	76.35
1790	76.35
1819	145.17
1819	145.17
1940	82.59
1940	82.59
1977	45.46
1977	45.46
2051	28.31
2051	28.31
2080	21.21
2080	21.21
2124	15.4
2124	15.4
2174	10.92
2174	10.92
2241	0.26
2295	0
2372	0.34

## Sheet: com1-type1-sam2-R
1	0
2	0
3	0
4	0
5	0
6	0
7	0
8	0
9	0
10	0
11	0
12	0
13	0
14	0
15	0
16	0
17	0
18	0.42
19	0.69
20	0.75
21	0.69
22	0.63
23	0.65
24	0.68
25	0.67
26	0.61
27	0.51
28	0.37
29	0.21
30	0.07
31	0
32	0
33	0.09
34	0.23
35	0.35
36	0.4
37	0.38
38	0.32
39	0.29
40	0.35
41	0.46
42	0.54
43	0.49
44	0.35
45	0.27
46	0.4
47	0.73
48	1.13
49	1.47
50	1.71
51	1.9
52	2.06
53	2.19
54	2.23
55	2.14
56	1.97
57	1.74
58	1.45
59	1.09
60	0.75
61	0.58
62	0.69
63	1.03
64	1.38
65	1.53
66	1.41
67	1.12
68	0.82
69	0.59
70	0.4
71	0.21
72	0.06
73	0
74	0.04
75	0.33
76	0.55
77	0.88
78	1.32
79	1.83
80	2.36
81	2.81
82	3.08
83	3.05
84	2.68
85	2.07
86	1.39
87	0.82
88	0.46
89	0.37
90	0.48
91	0.71
92	0.94
93	1.14
94	1.39
95	1.78
96	2.33
97	3
98	3.67
99	4.22
100	4.47
101	4.26
102	3.6
103	2.78
104	2.25
105	2.3
106	2.86
107	3.6
108	4.23
109	4.67
110	5.07
111	5.59
112	6.2
113	6.68
114	6.79
115	6.43
116	5.71
117	4.84
118	4
119	3.27
120	2.67
121	2.2
122	1.88
123	1.65
124	1.46
125	1.27
126	1.17
127	1.25
128	1.47
129	1.68
130	1.77
131	1.78
132	1.84
133	2.04
134	2.29
135	2.41
136	2.27
137	1.82
138	1.24
139	0.83
140	0.84
141	1.29
142	1.88
143	2.23
144	2.15
145	1.72
146	1.2
147	0.81
148	0.61
149	0.56
150	0.61
151	0.72
152	0.88
153	1.07
154	1.26
155	1.41
156	1.51
157	1.6
158	1.77
159	2.1
160	2.56
161	3.03
162	3.38
163	3.55
164	3.55
165	3.43
166	3.18
167	2.81
168	2.32
169	1.79
170	1.31
171	0.92
172	0.6
173	0.31
174	0.08
175	0
176	0.09
177	0.3
178	0.52
179	0.67
180	0.77
181	0.87
182	0.95
183	0.93
184	0.81
185	0.66
186	0.58
187	0.62
188	0.72
189	0.81
190	0.93
191	1.16
192	1.58
193	2.1
194	2.49
195	2.51
196	2.14
197	1.65
198	1.36
199	1.47
200	1.94
201	2.57
202	3.06
203	3.23
204	3.09
205	2.88
206	2.87
207	3.13
208	3.5
209	3.72
210	3.62
211	3.18
212	2.58
213	2.04
214	1.67
215	1.44
216	1.18
217	0.83
218	0.48
219	0.27
220	0.27
221	0.41
222	0.54
223	0.6
224	0.61
225	0.6
226	0.57
227	0.39
228	0.34
229	0.38
230	0.51
231	0.78
232	1.25
233	1.92
234	2.64
235	3.21
236	3.5
237	3.51
238	3.31
239	2.93
240	2.39
241	1.77
242	1.16
243	0.67
244	0.39
245	0.45
246	0.88
247	1.51
248	2.03
249	2.13
250	1.75
251	1.04
252	0.36
253	0
254	0.08
255	0.52
256	1
257	1.24
258	1.17
259	0.95
260	0.83
261	0.93
262	1.2
263	1.48
264	1.63
265	1.61
266	1.52
267	1.49
268	1.55
269	1.67
270	1.79
271	1.9
272	2.08
273	2.42
274	2.88
275	3.28
276	3.45
277	3.33
278	3.05
279	2.82
280	2.75
281	2.81
282	2.94
283	3.08
284	3.22
285	3.37
286	3.49
287	3.55
288	3.5
289	3.29
290	2.95
291	2.59
292	2.39
293	2.51
294	2.9
295	3.4
296	3.76
297	3.87
298	3.74
299	3.5
300	3.31
301	3.29
302	3.38
303	3.4
304	3.18
305	2.62
306	1.82
307	0.98
308	0.37
309	0.15
310	0.34
311	0.78
312	1.28
313	1.72
314	2.08
315	2.37
316	2.6
317	2.82
318	3.06
319	3.37
320	3.74
321	4.04
322	4.08
323	3.73
324	3.03
325	2.18
326	1.45
327	1
328	0.85
329	0.89
330	1.07
331	1.35
332	1.72
333	2.15
334	2.53
335	2.79
336	2.85
337	2.67
338	2.33
339	1.97
340	1.74
341	1.71
342	1.75
343	1.69
344	1.4
345	0.98
346	0.65
347	0.62
348	0.96
349	1.48
350	1.91
351	2.07
352	1.97
353	1.8
354	1.71
355	1.66
356	1.52
357	1.21
358	0.82
359	0.54
360	0.5
361	0.64
362	0.79
363	0.8
364	0.61
365	0.32
366	0.07
367	0
368	0.16
369	0.5
370	0.89
371	1.17
372	1.26
373	1.25
374	1.31
375	1.57
376	1.94
377	2.18
378	1.72
379	1.19
380	0.73
381	0.51
382	0.51
383	0.68
384	0.93
385	1.2
386	1.4
387	1.44
388	1.22
389	0.76
390	0.27
391	0
392	0.07
393	0.45
394	0.98
395	1.53
396	2.03
397	2.49
398	2.87
399	3.13
400	3.22
401	3.13
402	2.91
403	2.61
404	2.38
405	2.39
406	2.75
407	3.37
408	4
409	4.35
410	4.37
411	4.24
412	4.18
413	4.26
414	4.34
415	4.24
416	3.88
417	3.35
418	2.84
419	2.57
420	2.65
421	3.05
422	3.69
423	4.5
424	5.4
425	6.28
426	6.96
427	7.27
428	7.2
429	6.88
430	6.53
431	6.3
432	6.23
433	6.32
434	6.49
435	6.65
436	6.58
437	6.14
438	5.35
439	4.45
440	3.72
441	3.29
442	3.1
443	3.03
444	3.1
445	3.33
446	3.73
447	4.19
448	4.56
449	4.72
450	4.61
451	4.23
452	3.63
453	2.89
454	2.15
455	1.53
456	1.1
457	0.88
458	0.83
459	0.93
460	1.13
461	1.39
462	1.63
463	1.79
464	1.9
465	2
466	2.15
467	2.32
468	2.46
469	2.52
470	2.54
471	2.66
472	2.97
473	3.44
474	3.93
475	4.27
476	4.39
477	4.25
478	3.89
479	3.4
480	2.93
481	2.7
482	2.86
483	3.45
484	4.26
485	4.99
486	5.35
487	5.22
488	4.7
489	4.02
490	3.4
491	2.97
492	2.74
493	2.65
494	2.64
495	2.71
496	2.88
497	3.14
498	3.45
499	3.7
500	3.81
501	3.7
502	3.33
503	2.76
504	2.14
505	1.63
506	1.35
507	1.31
508	1.46
509	1.75
510	2.12
511	2.5
512	2.85
513	3.13
514	3.38
515	3.59
516	3.7
517	3.66
518	3.46
519	3.2
520	3.03
521	3.04
522	3.18
523	3.27
524	3.12
525	2.72
526	2.19
527	1.7
528	0.9
529	0.55
530	0.33
531	0.39
532	0.82
533	1.58
534	2.47
535	3.26
536	3.77
537	3.97
538	3.9
539	3.68
540	3.4
541	3.12
542	2.89
543	2.72
544	2.6
545	2.52
546	2.52
547	2.65
548	2.95
549	3.32
550	3.66
551	3.8
552	3.61
553	3.09
554	2.39
555	1.75
556	1.35
557	1.15
558	1.03
559	0.93
560	0.89
561	0.91
562	0.9
563	0.78
564	0.64
565	0.63
566	0.83
567	1.14
568	1.47
569	1.8
570	2.09
571	2.23
572	2.06
573	1.61
574	1.03
575	0.56
576	0.32
577	0.34
578	0.59
579	1.07
580	1.74
581	2.47
582	3.11
583	3.49
584	3.53
585	3.29
586	2.88
587	2.33
588	1.66
589	0.94
590	0.33
591	0
592	0
593	0.24
594	0.71
595	1.32
596	1.94
597	2.36
598	2.39
599	2.03
600	1.43
601	0.94
602	0.84
603	1.24
604	2.03
605	2.93
606	3.69
607	4.18
608	4.36
609	4.29
610	4.1
611	3.9
612	3.71
613	3.46
614	3.13
615	2.79
616	2.5
617	2.22
618	1.85
619	1.34
620	0.74
621	0.24
622	0
623	0.12
624	0.57
625	1.2
626	1.81
627	2.29
628	2.62
629	2.84
630	3.01
631	3.12
632	3.15
633	3.06
634	2.81
635	2.44
636	2.08
637	1.86
638	1.86
639	2.04
640	2.35
641	2.71
642	3.05
643	3.29
644	3.39
645	3.34
646	3.14
647	2.78
648	2.31
649	1.85
650	1.62
651	1.75
652	2.22
653	2.79
654	3.17
655	3.16
656	2.77
657	2.23
658	1.77
659	1.52
660	1.46
661	1.55
662	1.77
663	2.12
664	2.45
665	2.53
666	2.3
667	1.9
668	1.61
669	1.57
670	1.63
671	1.54
672	1.22
673	0.79
674	0.46
675	0.37
676	0.46
677	0.56
678	0.5
679	0
680	0
681	0
682	0
683	0.29
684	0.54
685	0.73
686	0.88
687	1.01
688	1.11
689	1.17
690	1.14
691	1.05
692	1.02
693	1.16
694	1.41
695	1.61
696	1.59
697	1.35
698	1.05
699	0.87
700	0.85
701	0.89
702	0.93
703	0.93
704	0.91
705	0.84
706	0.68
707	0.44
708	0.25
709	0.25
710	0.52
711	1.04
712	1.69
713	2.28
714	2.59
715	2.43
716	1.81
717	0.97
718	0.28
719	0
720	0.1
721	0.39
722	0.65
723	0.75
724	0.74
725	0.68
726	0.63
727	0.65
728	0.8
729	1.07
730	1.34
731	1.5
732	1.51
733	1.41
734	1.23
735	1.06
736	1.01
737	1.18
738	1.63
739	2.27
740	2.92
741	3.42
742	3.74
743	3.92
744	4
745	3.93
746	3.58
747	2.95
748	2.17
749	1.49
750	1.06
751	0.89
752	0.87
753	0.89
754	0.94
755	1.03
756	1.19
757	1.43
758	1.69
759	1.86
760	1.89
761	1.81
762	1.74
763	1.83
764	2.12
765	2.58
766	3.16
767	3.79
768	4.46
769	5.13
770	5.73
771	6.13
772	6.13
773	5.65
774	4.79
775	3.81
776	2.99
777	2.46
778	2.2
779	2.13
780	2.19
781	2.37
782	2.65
783	2.91
784	2.98
785	2.74
786	2.23
787	1.71
788	1.49
789	1.75
790	2.41
791	3.14
792	3.65
793	3.87
794	3.97
795	4.13
796	4.38
797	4.65
798	4.85
799	4.96
800	4.93
801	4.67
802	4.1
803	3.31
804	2.53
805	2.02
806	1.9
807	2.13
808	2.55
809	2.95
810	3.14
811	2.96
812	2.46
813	1.91
814	1.65
815	1.85
816	2.39
817	2.94
818	3.27
819	3.37
820	3.33
821	3.17
822	2.92
823	2.59
824	2.26
825	1.94
826	1.57
827	1.08
828	0.56
829	0
830	0.19
831	0.62
832	1.09
833	1.41
834	1.51
835	1.43
836	1.25
837	1.03
838	0.83
839	0.75
840	0.88
841	1.25
842	1.78
843	2.26
844	2.52
845	2.54
846	2.48
847	2.51
848	2.68
849	2.85
850	2.85
851	2.65
852	2.37
853	2.16
854	2.07
855	2.04
856	1.98
857	1.9
858	1.9
859	2.1
860	2.55
861	3.16
862	3.78
863	4.24
864	4.43
865	4.32
866	4.01
867	3.67
868	3.42
869	3.31
870	3.33
871	3.47
872	3.68
873	3.89
874	3.91
875	3.62
876	3.04
877	2.39
878	1.89
879	1.65
880	1.63
881	1.73
882	1.89
883	2.09
884	2.24
885	2.22
886	2
887	1.65
888	1.34
889	1.23
890	1.43
891	1.86
892	2.32
893	2.59
894	2.59
895	2.45
896	2.37
897	2.41
898	2.49
899	2.44
900	2.13
901	1.54
902	0.83
903	0.23
904	0
905	0.23
906	0.87
907	1.72
908	2.56
909	3.27
910	3.8
911	4.16
912	4.36
913	4.36
914	4.14
915	3.75
916	3.25
917	2.76
918	2.44
919	2.39
920	2.62
921	3.02
922	3.42
923	3.67
924	3.69
925	3.5
926	3.17
927	2.86
928	2.7
929	2.73
930	2.82
931	2.83
932	2.68
933	2.44
934	2.24
935	2.13
936	2.1
937	2.08
938	2.06
939	2.05
940	2.06
941	2.07
942	2.07
943	2.04
944	1.98
945	1.8
946	1.47
947	0.99
948	0.51
949	0.14
950	0
951	0.17
952	0.69
953	1.46
954	2.27
955	2.83
956	2.96
957	2.71
958	2.32
959	2.06
960	2.07
961	2.29
962	2.56
963	2.78
964	2.91
965	2.97
966	2.94
967	2.85
968	2.76
969	2.75
970	2.83
971	2.95
972	3.03
973	3.03
974	3
975	3
976	3.14
977	3.48
978	3.98
979	4.61
980	4.39
981	3.96
982	3.5
983	3.12
984	2.79
985	2.57
986	2.62
987	3.01
988	3.6
989	4.11
990	4.31
991	4.16
992	3.8
993	3.42
994	3.13
995	2.92
996	2.75
997	2.59
998	2.49
999	2.58
1000	2.88
1001	3.3
1002	3.69
1003	3.9
1004	3.89
1005	3.64
1006	3.19
1007	2.66
1008	2.26
1009	2.14
1010	2.31
1011	2.65
1012	2.93
1013	3
1014	2.87
1015	2.71
1016	2.69
1017	2.86
1018	3.15
1019	3.43
1020	3.6
1021	3.59
1022	3.36
1023	2.92
1024	2.36
1025	1.81
1026	1.47
1027	1.46
1028	1.8
1029	2.34
1030	2.87
1031	3.24
1032	3.41
1033	3.43
1034	3.34
1035	3.15
1036	2.89
1037	2.61
1038	2.46
1039	2.55
1040	2.84
1041	3.14
1042	3.26
1043	3.22
1044	3.2
1045	3.36
1046	3.64
1047	3.88
1048	3.93
1049	3.84
1050	3.73
1051	3.7
1052	3.72
1053	3.7
1054	3.57
1055	3.34
1056	3.09
1057	2.92
1058	2.88
1059	2.92
1060	2.96
1061	2.94
1062	2.86
1063	2.82
1064	2.91
1065	3.07
1066	3.21
1067	3.24
1068	3.14
1069	2.91
1070	2.52
1071	1.92
1072	1.17
1073	0
1074	0
1075	0
1076	0
1077	0.72
1078	1.59
1079	2.39
1080	2.99
1081	3.31
1082	3.4
1083	3.35
1084	3.32
1085	3.34
1086	3.43
1087	3.54
1088	3.6
1089	3.59
1090	3.5
1091	3.36
1092	3.16
1093	2.87
1094	2.43
1095	1.91
1096	1.54
1097	1.6
1098	2.23
1099	3.22
1100	4.2
1101	4.77
1102	4.74
1103	4.17
1104	3.29
1105	2.36
1106	1.6
1107	1.14
1108	1.04
1109	1.25
1110	1.65
1111	2.05
1112	2.29
1113	2.29
1114	2.16
1115	2.14
1116	2.43
1117	2.97
1118	3.51
1119	3.71
1120	3.38
1121	2.59
1122	1.58
1123	0.69
1124	0.17
1125	0.11
1126	0.4
1127	0.84
1128	1.21
1129	1.38
1130	1.37
1131	1.33
1132	1.51
1133	1.78
1134	2
1135	2.06
1136	1.85
1137	1.4
1138	0.79
1139	0.19
1140	0
1141	0
1142	0
1143	0.4
1144	0.82
1145	1.17
1146	1.46
1147	1.75
1148	2
1149	2.13
1150	2.09
1151	1.94
1152	1.8
1153	1.69
1154	1.58
1155	1.5
1156	1.59
1157	2.02
1158	2.73
1159	3.47
1160	3.97
1161	4.12
1162	3.99
1163	3.67
1164	3.21
1165	2.64
1166	2.07
1167	1.64
1168	1.45
1169	1.45
1170	1.49
1171	1.44
1172	1.31
1173	1.26
1174	1.47
1175	1.93
1176	2.49
1177	2.92
1178	3.12
1179	3.24
1180	3.51
1181	4.07
1182	4.84
1183	5.57
1184	6.02
1185	6.09
1186	5.94
1187	5.85
1188	6.15
1189	6.99
1190	8.27
1191	9.68
1192	10.86
1193	11.65
1194	12.33
1195	14.1
1196	19.89
1197	36.26
1198	76.17
1199	160.63
1200	315.11
1201	556.9
1202	876.03
1203	1221.5
1204	1508.12
1205	1648.83
1206	1597.08
1207	1371.9
1208	1047.58
1209	715.37
1210	443.7
1211	259.54
1212	154.66
1213	104.23
1214	83.56
1215	76.05
1216	73.53
1217	72.98
1218	73.28
1219	73.47
1220	72.45
1221	69.49
1222	64.63
1223	58.67
1224	52.81
1225	48.11
1226	45.13
1227	43.8
1228	43.49
1229	43.29
1230	42.34
1231	40.18
1232	36.87
1233	32.84
1234	28.68
1235	24.86
1236	21.63
1237	19.02
1238	16.97
1239	15.43
1240	14.4
1241	13.8
1242	13.52
1243	13.41
1244	13.37
1245	13.33
1246	13.23
1247	12.98
1248	12.58
1249	12.03
1250	11.42
1251	10.83
1252	10.29
1253	9.81
1254	9.34
1255	8.9
1256	8.54
1257	8.32
1258	8.23
1259	8.15
1260	7.94
1261	7.56
1262	7.06
1263	6.55
1264	6.14
1265	5.9
1266	5.83
1267	5.92
1268	6.12
1269	6.36
1270	6.55
1271	6.6
1272	6.49
1273	6.22
1274	5.81
1275	5.3
1276	4.78
1277	4.4
1278	4.28
1279	4.44
1280	5.07
1281	5.36
1282	5.62
1283	5.86
1284	6.04
1285	6.12
1286	6.06
1287	5.81
1288	5.36
1289	4.76
1290	4.16
1291	3.71
1292	3.44
1293	3.33
1294	3.32
1295	3.38
1296	3.52
1297	3.72
1298	3.94
1299	4.15
1300	4.33
1301	4.44
1302	4.45
1303	4.31
1304	4.03
1305	3.7
1306	3.46
1307	3.37
1308	3.44
1309	3.61
1310	3.81
1311	3.98
1312	4.12
1313	4.26
1314	4.47
1315	4.73
1316	4.99
1317	5.17
1318	5.26
1319	5.35
1320	5.54
1321	5.8
1322	5.99
1323	5.95
1324	5.67
1325	5.32
1326	5.18
1327	5.4
1328	5.86
1329	6.29
1330	6.48
1331	6.4
1332	6.12
1333	5.75
1334	5.34
1335	4.96
1336	4.65
1337	4.49
1338	4.53
1339	4.79
1340	5.21
1341	5.67
1342	6
1343	6.13
1344	6.05
1345	5.88
1346	5.7
1347	5.5
1348	5.23
1349	4.89
1350	4.58
1351	4.46
1352	4.63
1353	5
1354	5.32
1355	5.43
1356	5.31
1357	5.12
1358	5.05
1359	5.17
1360	5.41
1361	5.66
1362	5.9
1363	6.24
1364	6.81
1365	7.61
1366	8.41
1367	8.9
1368	8.9
1369	8.48
1370	7.89
1371	7.38
1372	7.07
1373	6.98
1374	6.96
1375	6.81
1376	6.4
1377	5.78
1378	5.17
1379	4.75
1380	4.6
1381	4.67
1382	4.89
1383	5.12
1384	5.25
1385	5.19
1386	4.93
1387	4.53
1388	4.07
1389	3.64
1390	3.31
1391	3.12
1392	3.11
1393	3.23
1394	3.38
1395	3.35
1396	3.03
1397	2.48
1398	1.92
1399	1.63
1400	1.72
1401	2.08
1402	2.46
1403	2.65
1404	2.61
1405	2.51
1406	2.53
1407	2.77
1408	3.17
1409	3.56
1410	3.76
1411	3.75
1412	3.64
1413	3.61
1414	3.75
1415	4.02
1416	4.27
1417	4.4
1418	4.38
1419	4.23
1420	3.97
1421	3.58
1422	3.1
1423	2.62
1424	2.26
1425	2.1
1426	2.14
1427	2.38
1428	2.79
1429	3.27
1430	3.7
1431	4.16
1432	4.3
1433	4.52
1434	4.82
1435	5.04
1436	5.04
1437	4.76
1438	4.3
1439	3.76
1440	3.27
1441	2.94
1442	2.93
1443	3.3
1444	4.03
1445	4.98
1446	5.96
1447	6.78
1448	7.26
1449	7.29
1450	6.85
1451	6.06
1452	5.11
1453	4.19
1454	3.44
1455	2.89
1456	2.58
1457	2.57
1458	2.93
1459	3.62
1460	4.44
1461	5.05
1462	5.28
1463	5.18
1464	4.96
1465	4.79
1466	4.75
1467	4.83
1468	4.99
1469	5.13
1470	5.09
1471	4.75
1472	4.14
1473	3.5
1474	3.07
1475	2.95
1476	3.04
1477	3.19
1478	3.24
1479	3.12
1480	2.82
1481	2.42
1482	2.03
1483	1.82
1484	1.85
1485	2.07
1486	2.39
1487	2.73
1488	3
1489	3.18
1490	3.24
1491	3.22
1492	3.18
1493	3.22
1494	3.4
1495	3.71
1496	4.08
1497	4.45
1498	4.8
1499	5.21
1500	5.67
1501	6.12
1502	6.48
1503	6.68
1504	6.75
1505	6.75
1506	6.74
1507	6.78
1508	6.85
1509	6.89
1510	6.83
1511	6.66
1512	6.4
1513	6.13
1514	5.95
1515	5.98
1516	6.24
1517	6.62
1518	6.96
1519	7.19
1520	7.36
1521	7.55
1522	7.77
1523	7.98
1524	8.19
1525	8.48
1526	8.9
1527	9.36
1528	9.61
1529	9.44
1530	8.83
1531	7.99
1532	7.2
1533	6.71
1534	6.58
1535	6.78
1536	7.17
1537	7.58
1538	7.91
1539	8.16
1540	8.47
1541	8.98
1542	9.67
1543	10.32
1544	10.75
1545	10.9
1546	10.97
1547	11.18
1548	11.62
1549	12.19
1550	12.69
1551	12.9
1552	12.74
1553	12.24
1554	11.6
1555	11.04
1556	10.74
1557	10.74
1558	10.92
1559	11.14
1560	11.35
1561	11.52
1562	11.63
1563	11.6
1564	11.43
1565	11.22
1566	11.17
1567	11.32
1568	11.55
1569	11.72
1570	11.76
1571	11.78
1572	11.86
1573	12.02
1574	12.25
1575	12.57
1576	13.01
1577	13.52
1578	13.91
1579	13.93
1580	13.56
1581	13.01
1582	12.6
1583	12.72
1584	12.98
1585	13.13
1586	13.13
1587	13.08
1588	13.09
1589	13.23
1590	13.56
1591	14.05
1592	14.56
1593	14.91
1594	14.96
1595	14.76
1596	14.51
1597	14.4
1598	14.51
1599	14.8
1600	15.19
1601	15.61
1602	15.95
1603	16.11
1604	16.13
1605	16.18
1606	16.45
1607	16.97
1608	17.55
1609	17.97
1610	18.13
1611	18.17
1612	18.28
1613	18.57
1614	18.92
1615	19.21
1616	19.41
1617	19.58
1618	19.86
1619	20.31
1620	20.93
1621	21.62
1622	22.26
1623	22.64
1624	22.6
1625	22.13
1626	21.41
1627	20.73
1628	20.29
1629	20.14
1630	20.17
1631	20.23
1632	20.27
1633	20.37
1634	20.62
1635	21.05
1636	21.55
1637	22
1638	22.29
1639	22.45
1640	22.55
1641	22.71
1642	22.95
1643	23.27
1644	23.6
1645	23.89
1646	24.15
1647	24.41
1648	24.74
1649	25.19
1650	25.79
1651	26.53
1652	27.29
1653	27.95
1654	28.36
1655	28.48
1656	28.36
1657	28.14
1658	27.93
1659	27.82
1660	27.82
1661	27.88
1662	28.01
1663	28.2
1664	28.47
1665	28.77
1666	29.04
1667	29.23
1668	29.29
1669	29.22
1670	29.08
1671	28.97
1672	28.98
1673	29.08
1674	29.22
1675	29.35
1676	29.54
1677	29.83
1678	30.21
1679	30.57
1680	30.86
1681	31.09
1682	31.31
1683	31.55
1684	31.86
1685	32.3
1686	32.92
1687	33.65
1688	34.35
1689	34.88
1690	35.21
1691	35.44
1692	35.65
1693	35.9
1694	36.26
1695	36.84
1696	37.71
1697	38.84
1698	40.06
1699	41.16
1700	41.99
1701	42.44
1702	42.41
1703	41.86
1704	40.92
1705	39.9
1706	39.18
1707	39.02
1708	39.49
1709	40.44
1710	41.65
1711	42.85
1712	43.86
1713	44.58
1714	45.03
1715	45.26
1716	45.26
1717	45.03
1718	44.67
1719	44.38
1720	44.35
1721	44.63
1722	45.13
1723	45.79
1724	46.63
1725	47.68
1726	48.85
1727	49.91
1728	50.62
1729	50.85
1730	50.68
1731	50.34
1732	50
1733	49.61
1734	49.51
1735	49.5
1736	49.72
1737	50.31
1738	51.31
1739	52.74
1740	54.49
1741	56.41
1742	58.3
1743	59.98
1744	61.34
1745	62.37
1746	63.15
1747	63.69
1748	63.91
1749	63.74
1750	63.2
1751	62.55
1752	62.11
1753	62.1
1754	62.57
1755	63.28
1756	63.81
1757	63.78
1758	63.03
1759	61.74
1760	60.35
1761	59.34
1762	59
1763	59.34
1764	60.25
1765	61.56
1766	63.09
1767	64.58
1768	65.73
1769	66.33
1770	66.39
1771	66.19
1772	66.11
1773	66.54
1774	67.71
1775	69.57
1776	71.84
1777	74.05
1778	75.85
1779	77.04
1780	77.65
1781	77.74
1782	77.43
1783	76.89
1784	76.42
1785	76.27
1786	76.54
1787	77.18
1788	78.1
1789	79.3
1790	80.79
1791	82.51
1792	84.33
1793	86.1
1794	87.61
1795	88.7
1796	89.36
1797	89.84
1798	90.52
1799	91.64
1800	93.03
1801	94.29
1802	95.2
1803	95.92
1804	96.85
1805	98.2
1806	99.81
1807	101.3
1808	102.43
1809	103.25
1810	104.04
1811	105.09
1812	106.49
1813	108.13
1814	109.74
1815	110.9
1816	111.23
1817	110.68
1818	109.63
1819	108.75
1820	108.65
1821	109.59
1822	111.47
1823	113.97
1824	116.69
1825	119.29
1826	121.62
1827	123.81
1828	126.18
1829	128.97
1830	132.16
1831	135.69
1832	140.28
1833	148.35
1834	164.46
1835	195.07
1836	247.73
1837	329.83
1838	447.09
1839	601.4
1840	788.82
1841	998.73
1842	1215.48
1843	1421.94
1844	1602.58
1845	1744.58
1846	1837.84
1847	1876.25
1848	1861.16
1849	1804.27
1850	1725.81
1851	1646.92
1852	1580.57
1853	1527.73
1854	1481.44
1855	1434.57
1856	1384.92
1857	1335.08
1858	1289.19
1859	1249.47
1860	1214.4
1861	1179.1
1862	1137.69
1863	1086.29
1864	1024.69
1865	956
1866	884.55
1867	813.83
1868	745.91
1869	682.03
1870	623.25
1871	570.56
1872	524.64
1873	485.74
1874	453.5
1875	426.74
1876	403.62
1877	382.17
1878	360.94
1879	339.35
1880	317.58
1881	296.25
1882	276.02
1883	257.48
1884	226.92
1885	214.79
1886	204.18
1887	194.55
1888	185.49
1889	176.77
1890	168.28
1891	160.04
1892	152.13
1893	144.69
1894	137.85
1895	131.63
1896	125.98
1897	120.82
1898	116.15
1899	111.94
1900	108.07
1901	104.34
1902	100.67
1903	97.21
1904	94.28
1905	92.19
1906	91.12
1907	90.92
1908	91.14
1909	91.08
1910	90.11
1911	88
1912	84.94
1913	81.37
1914	77.73
1915	74.31
1916	71.27
1917	68.71
1918	66.72
1919	65.35
1920	64.52
1921	63.96
1922	63.4
1923	62.69
1924	61.9
1925	61.14
1926	60.42
1927	59.6
1928	58.48
1929	56.97
1930	55.16
1931	53.3
1932	51.73
1933	50.68
1934	50.11
1935	49.77
1936	49.3
1937	48.52
1938	47.56
1939	46.64
1940	45.94
1941	45.4
1942	44.85
1943	44.22
1944	43.62
1945	43.17
1946	42.9
1947	42.62
1948	42.11
1949	41.32
1950	40.39
1951	39.58
1952	39.07
1953	38.82
1954	38.66
1955	38.38
1956	37.93
1957	37.39
1958	36.93
1959	36.69
1960	36.63
1961	36.53
1962	36.13
1963	35.31
1964	34.22
1965	33.04
1966	31.85
1967	30.6
1968	29.35
1969	28.28
1970	27.65
1971	27.58
1972	27.96
1973	28.58
1974	29.27
1975	30.03
1976	30.98
1977	32.26
1978	33.89
1979	35.7
1980	37.41
1981	38.8
1982	39.77
1983	40.45
1984	41.06
1985	41.75
1986	42.61
1987	43.58
1988	44.58
1989	45.43
1990	45.9
1991	45.79
1992	45.13
1993	44.18
1994	43.31
1995	42.71
1996	42.34
1997	42.05
1998	41.73
1999	41.38
2000	40.99
[truncated: 698 more rows]

## Sheet: com1-type1-sam2-P10
1180	3.51
1250	11.42
1500	5.67
1830	132.16
1830	132.16
1900	108.07
1900	108.07
2225	4.05

[truncated: 1,762 more sheets: com1-type1-sam2-P14, com1-type1-sam2-P18, com1-type1-sam2-P23, com1-type1-sam2-P26, com1-type1-sam2-F, com1-type1-sam3-R, com1-type1-sam3-P1, com1-type1-sam3-P2, com1-type1-sam3-P13, com1-type1-sam3-P19, com1-type1-sam3-P20, com1-type1-sam3-P24, com1-type1-sam3-F, com1-type1-sam4-R, com1-type1-sam4-P6, com1-type1-sam4-P11, com1-type1-sam4-P15, com1-type1-sam4-P17, com1-type1-sam4-P25, com1-type1-sam4-F …]
